# Supplementary material for: Integrated Analysis of Small RNA, Transcriptome, and Degradome Sequencing Reveals the Water-Deficit and Heat Stress Response Network in Durum Wheat
Source: Int J Mol Sci. 2020 Aug 21;21(17):6017. doi: 10.3390/ijms21176017 (PMC7504575; doi:10.3390/ijms21176017)
Supplement: Supplementary file 1 [file ijms-21-06017-s001.zip]

Archive with 26 entries (25 files):
- Supplementary files R2/
- Supplementary files R2/Figure S1.jpg
- Supplementary files R2/Figure S10.jpg
- Supplementary files R2/Figure S2.jpg
- Supplementary files R2/Figure S3.jpg
- Supplementary files R2/Figure S4.jpg
- Supplementary files R2/Figure S5.jpg
- Supplementary files R2/Figure S6.jpg
- Supplementary files R2/Figure S7.jpg
- Supplementary files R2/Figure S8.jpg
- Supplementary files R2/Figure S9.jpg
- Supplementary files R2/Supplemental experimental procedures.pdf
- Supplementary files R2/Table S1.xlsx
- Supplementary files R2/Table S10.xlsx
- Supplementary files R2/Table S11.xlsx
- Supplementary files R2/Table S12.xlsx
- Supplementary files R2/Table S13.xlsx
- Supplementary files R2/Table S14.xlsx
- Supplementary files R2/Table S2.xlsx
- Supplementary files R2/Table S3.xlsx
- Supplementary files R2/Table S4.xlsx
- Supplementary files R2/Table S5.xlsx
- Supplementary files R2/Table S6.xlsx
- Supplementary files R2/Table S7.xlsx
- Supplementary files R2/Table S8.xlsx
- Supplementary files R2/Table S9.xlsx
