# Supplementary material for: Integrated Analysis of Small RNA, Transcriptome, and Degradome Sequencing Reveals the Water-Deficit and Heat Stress Response Network in Durum Wheat
Source: Int J Mol Sci. 2020 Aug 21;21(17):6017. doi: 10.3390/ijms21176017 (PMC7504575; doi:10.3390/ijms21176017)
Supplement: Supplementary file 1 [file ijms-21-06017-s001.zip › Supplementary files R2/Table S1.xlsx]

## Sheet: sRNA library list
Table S1. Sample information of 120 small RNA libraries, eight transcriptome libraries and eight degradome libraries used in this study.
Library Name	Genotype	Treatment	Tissue	Timepoint (DPA, days post-anthesis)	Biological Group	Biological replicate	Reads type	Reads Count	3ADT & length filter	Junk reads filer	Rfam filter	mRNA filter	Repeats filter	Clean sRNA reads
DL1	DBA Aurora (Stress-tolerant)	Control group (CG)	Flag leaf	5DPA	TL5_CG	1	Total	11181219	7876949	25502	144920	97439	670	3042417
							Unique	2469869	673693	20946	979	894	16	1773389
DL2	DBA Aurora (Stress-tolerant)	Control group (CG)	Flag leaf	5DPA	TL5_CG	2	Total	12904037	8753348	32567	196437	137725	1129	3792779
							Unique	2788364	640091	26052	1128	1266	27	2119854
DL3	DBA Aurora (Stress-tolerant)	Control group (CG)	Flag leaf	5DPA	TL5_CG	3	Total	11141176	7617396	26726	167143	113653	876	3222973
							Unique	2456240	602532	21739	1005	1057	21	1829935
DL4	DBA Aurora (Stress-tolerant)	Water-deficit stress (WS)	Flag leaf	5DPA	TL5_WS	1	Total	9685752	6682714	23357	113496	90846	782	2778614
							Unique	2116004	517802	18495	851	897	21	1577981
DL5	DBA Aurora (Stress-tolerant)	Water-deficit stress (WS)	Flag leaf	5DPA	TL5_WS	2	Total	11310810	7670173	28288	145377	133004	1092	3338914
							Unique	2465258	584538	22680	1019	1166	26	1855883
DL6	DBA Aurora (Stress-tolerant)	Water-deficit stress (WS)	Flag leaf	5DPA	TL5_WS	3	Total	15763789	10375324	41997	214476	211701	1617	4926814
							Unique	3374519	721169	32361	1376	1826	37	2617811
DL7	DBA Aurora (Stress-tolerant)	Heat stress (HS)	Flag leaf	5DPA	TL5_HS	1	Total	10046689	7632859	16508	148948	89927	2342	2163413
							Unique	1621646	527298	11860	1207	1013	38	1080281
DL8	DBA Aurora (Stress-tolerant)	Heat stress (HS)	Flag leaf	5DPA	TL5_HS	2	Total	10976424	7781098	22523	185715	132259	2483	2860785
							Unique	2101032	644844	16328	1513	1384	44	1436984
DL9	DBA Aurora (Stress-tolerant)	Heat stress (HS)	Flag leaf	5DPA	TL5_HS	3	Total	10028337	6880715	23546	198885	133315	2716	2799029
							Unique	2028458	612827	17102	1549	1377	46	1395622
DL10	DBA Aurora (Stress-tolerant)	Water-deficit plus heat stress (WH)	Flag leaf	5DPA	TL5_WH	1	Total	12655164	8392605	34317	209301	166466	2801	3859606
							Unique	2528738	665241	23950	1478	1687	45	1836400
DL11	DBA Aurora (Stress-tolerant)	Water-deficit plus heat stress (WH)	Flag leaf	5DPA	TL5_WH	2	Total	9458156	7110661	19011	102707	79680	1253	2150059
							Unique	1735553	603882	14008	828	829	30	1116016
DL12	DBA Aurora (Stress-tolerant)	Water-deficit plus heat stress (WH)	Flag leaf	5DPA	TL5_WH	3	Total	8878046	6184378	23460	108309	82814	1456	2482315
							Unique	1884073	571003	16743	882	907	30	1294547
DL13	DBA Aurora (Stress-tolerant)	Control group (CG)	Flag leaf	15DPA	TL15_CG	1	Total	10206855	7642419	19334	132989	102964	867	2315512
							Unique	1828245	577006	15583	964	1000	21	1233715
DL14	DBA Aurora (Stress-tolerant)	Control group (CG)	Flag leaf	15DPA	TL15_CG	2	Total	10497691	7996752	18467	123887	98327	870	2265702
							Unique	1811074	564770	14931	974	947	20	1229475
DL15	DBA Aurora (Stress-tolerant)	Control group (CG)	Flag leaf	15DPA	TL15_CG	3	Total	9277022	7396773	12623	103097	75065	768	1693129
							Unique	1383847	487843	10171	796	742	21	884307
DL16	DBA Aurora (Stress-tolerant)	Water-deficit stress (WS)	Flag leaf	15DPA	TL15_WS	1	Total	10056602	7606491	14571	151876	102979	3070	2184663
							Unique	1626500	551687	11429	1245	1159	45	1060989
DL17	DBA Aurora (Stress-tolerant)	Water-deficit stress (WS)	Flag leaf	15DPA	TL15_WS	2	Total	8662628	6546017	13078	133722	82877	1426	1892265
							Unique	1600091	622167	10808	1076	851	34	965204
DL18	DBA Aurora (Stress-tolerant)	Water-deficit stress (WS)	Flag leaf	15DPA	TL15_WS	3	Total	11075009	8139942	19557	180489	124949	1878	2617890
							Unique	2104613	772397	15991	1441	1328	42	1313476
DL19	DBA Aurora (Stress-tolerant)	Heat stress (HS)	Flag leaf	15DPA	TL15_HS	1	Total	10092985	7273238	18093	201417	132158	3517	2474530
							Unique	1871466	673930	13524	1767	1549	46	1180714
DL20	DBA Aurora (Stress-tolerant)	Heat stress (HS)	Flag leaf	15DPA	TL15_HS	2	Total	9182222	6639439	16120	183482	121490	3153	2228512
							Unique	1695607	618420	12290	1673	1405	51	1061838
DL21	DBA Aurora (Stress-tolerant)	Heat stress (HS)	Flag leaf	15DPA	TL15_HS	3	Total	7165285	5185990	12973	131314	76962	2230	1761963
							Unique	1466742	565714	9968	1223	979	39	888868
DL22	DBA Aurora (Stress-tolerant)	Water-deficit plus heat stress (WH)	Flag leaf	15DPA	TL15_WH	1	Total	10124989	7338964	13829	189267	109541	3464	2475885
							Unique	1871996	672310	10739	1688	1481	51	1185791
DL23	DBA Aurora (Stress-tolerant)	Water-deficit plus heat stress (WH)	Flag leaf	15DPA	TL15_WH	2	Total	9412263	6670038	17763	179894	107551	3480	2438709
							Unique	1873377	679318	13552	1664	1425	49	1177424
DL24	DBA Aurora (Stress-tolerant)	Water-deficit plus heat stress (WH)	Flag leaf	15DPA	TL15_WH	3	Total	10315499	6622787	22325	263052	153436	4518	3256267
							Unique	2294281	742108	16959	2158	1972	52	1531109
DL25	DBA Aurora (Stress-tolerant)	Control group (CG)	Flag leaf	25DPA	TL25_CG	1	Total	10841282	8380137	14269	202083	106126	1773	2146912
							Unique	1770888	700052	11936	1351	1085	40	1056488
DL26	DBA Aurora (Stress-tolerant)	Control group (CG)	Flag leaf	25DPA	TL25_CG	2	Total	14939838	11304206	21733	313042	188578	3142	3124947
							Unique	2255482	789972	17451	1907	1832	50	1444348
DL27	DBA Aurora (Stress-tolerant)	Control group (CG)	Flag leaf	25DPA	TL25_CG	3	Total	10769784	8025795	16366	208200	135777	1793	2394053
							Unique	1813255	642534	13639	1431	1295	39	1154383
DL28	DBA Aurora (Stress-tolerant)	Water-deficit stress (WS)	Flag leaf	25DPA	TL25_WS	1	Total	9373717	7242904	13293	132722	92791	1134	1898733
							Unique	1396177	442470	10763	905	852	27	941205
DL29	DBA Aurora (Stress-tolerant)	Water-deficit stress (WS)	Flag leaf	25DPA	TL25_WS	2	Total	10494635	7795118	18359	178414	124196	1092	2390576
							Unique	1746710	538827	15012	1087	1050	26	1190756
DL30	DBA Aurora (Stress-tolerant)	Water-deficit stress (WS)	Flag leaf	25DPA	TL25_WS	3	Total	13404394	10372344	18690	208132	159477	1743	2655111
							Unique	1772481	534068	14500	1262	1374	35	1221294
DL31	DBA Aurora (Stress-tolerant)	Heat stress (HS)	Flag leaf	25DPA	TL25_HS	1	Total	9308267	6993784	13475	133649	93282	3195	2075012
							Unique	1703652	711228	10252	1285	1176	43	979720
DL32	DBA Aurora (Stress-tolerant)	Heat stress (HS)	Flag leaf	25DPA	TL25_HS	2	Total	10041530	6918253	17411	207881	149019	3601	2753835
							Unique	1991365	715333	13377	1726	1678	50	1259272
DL33	DBA Aurora (Stress-tolerant)	Heat stress (HS)	Flag leaf	25DPA	TL25_HS	3	Total	10661707	7606978	18978	192047	148988	3148	2700098
							Unique	2019115	759979	14711	1729	1662	47	1241066
DL34	DBA Aurora (Stress-tolerant)	Water-deficit plus heat stress (WH)	Flag leaf	25DPA	TL25_WH	1	Total	13095125	9388036	25872	344649	226008	3062	3146930
							Unique	2078850	699835	17545	1776	1799	45	1357945
DL35	DBA Aurora (Stress-tolerant)	Water-deficit plus heat stress (WH)	Flag leaf	25DPA	TL25_WH	2	Total	10838106	7603044	23351	276212	194749	2221	2775887
							Unique	1949152	664178	16115	1454	1496	41	1265953
DL36	DBA Aurora (Stress-tolerant)	Water-deficit plus heat stress (WH)	Flag leaf	25DPA	TL25_WH	3	Total	10276888	7295759	20453	262471	167268	2567	2556879
							Unique	1690899	549378	14097	1395	1395	42	1124661
DL37	DBA Aurora (Stress-tolerant)	Control group (CG)	Flag leaf	35DPA	TL35_CG	1	Total	9700111	7922762	10765	127624	86164	2192	1555575
							Unique	1220631	472944	8515	934	894	32	737350
DL38	DBA Aurora (Stress-tolerant)	Control group (CG)	Flag leaf	35DPA	TL35_CG	2	Total	10206211	8434935	10229	148265	96784	1502	1528472
							Unique	1199737	449589	8221	867	853	30	740221
DL39	DBA Aurora (Stress-tolerant)	Control group (CG)	Flag leaf	35DPA	TL35_CG	3	Total	11235226	8895036	14115	167980	127877	2014	2036209
							Unique	1501882	528063	11309	1111	1178	35	960234
DL40	DBA Aurora (Stress-tolerant)	Water-deficit stress (WS)	Flag leaf	35DPA	TL35_WS	1	Total	9764142	7589814	12061	214827	117059	3126	1840987
							Unique	1347015	471483	9481	1251	1045	43	863765
DL41	DBA Aurora (Stress-tolerant)	Water-deficit stress (WS)	Flag leaf	35DPA	TL35_WS	2	Total	8679080	7273241	8482	122323	65700	1593	1216142
							Unique	1097985	481053	6925	795	608	29	608613
DL42	DBA Aurora (Stress-tolerant)	Water-deficit stress (WS)	Flag leaf	35DPA	TL35_WS	3	Total	10124083	7694984	15177	232666	132305	2651	2068129
							Unique	1568331	556424	11960	1318	1096	41	997558
DL43	DBA Aurora (Stress-tolerant)	Heat stress (HS)	Flag leaf	35DPA	TL35_HS	1	Total	9466227	6834295	15601	154791	132952	1622	2338637
							Unique	1568168	501802	12048	995	1122	32	1052220
DL44	DBA Aurora (Stress-tolerant)	Heat stress (HS)	Flag leaf	35DPA	TL35_HS	2	Total	9435305	6229497	21704	164995	161331	1442	2867923
							Unique	1823929	507732	16652	1028	1288	32	1297244
DL45	DBA Aurora (Stress-tolerant)	Heat stress (HS)	Flag leaf	35DPA	TL35_HS	3	Total	8492182	6115059	14900	127989	113306	1115	2129030
							Unique	1424098	450678	11630	842	987	27	959975
DL46	DBA Aurora (Stress-tolerant)	Water-deficit plus heat stress (WH)	Flag leaf	35DPA	TL35_WH	1	Total	11187400	7752619	18186	352454	243082	5301	2873933
							Unique	1963789	738216	13498	1995	2027	55	1208097
DL47	DBA Aurora (Stress-tolerant)	Water-deficit plus heat stress (WH)	Flag leaf	35DPA	TL35_WH	2	Total	10161725	6835452	19377	306346	221453	5228	2812580
							Unique	1846809	640469	14271	1924	1984	51	1188201
DL48	DBA Aurora (Stress-tolerant)	Water-deficit plus heat stress (WH)	Flag leaf	35DPA	TL35_WH	3	Total	9790093	7177220	12162	283960	152971	6302	2188707
							Unique	1487953	628618	8994	1812	1562	52	846998
DL49	DBA Aurora (Stress-tolerant)	Control group (CG)	Flag leaf	45DPA	TL45_CG	1	Total	10685976	7374318	21906	164502	165424	1204	2966842
							Unique	2230694	609197	17678	1095	1346	32	1601392
DL50	DBA Aurora (Stress-tolerant)	Control group (CG)	Flag leaf	45DPA	TL45_CG	2	Total	10009495	6593425	22064	176885	183349	1195	3044054
							Unique	2263754	600066	18199	1132	1390	33	1642983
DL51	DBA Aurora (Stress-tolerant)	Control group (CG)	Flag leaf	45DPA	TL45_CG	3	Total	10565749	6849947	23271	195028	189487	1222	3317517
							Unique	2456002	639196	19212	1262	1500	35	1794853
DL52	DBA Aurora (Stress-tolerant)	Water-deficit stress (WS)	Flag leaf	45DPA	TL45_WS	1	Total	9611548	6640438	19280	245931	184929	1652	2549101
							Unique	1733255	451599	15183	1051	1474	33	1263984
DL53	DBA Aurora (Stress-tolerant)	Water-deficit stress (WS)	Flag leaf	45DPA	TL45_WS	2	Total	9229988	6450665	17212	233560	176510	1451	2380008
							Unique	1614231	437687	13713	1011	1340	36	1160511
DL54	DBA Aurora (Stress-tolerant)	Water-deficit stress (WS)	Flag leaf	45DPA	TL45_WS	3	Total	10519420	7355850	20779	260981	199299	1658	2713958
							Unique	1856623	497955	16346	1096	1498	36	1339763
DL55	DBA Aurora (Stress-tolerant)	Heat stress (HS)	Flag leaf	45DPA	TL45_HS	1	Total	13629723	7898382	39754	267372	333369	3108	5098519
							Unique	3098836	750652	28459	1662	2564	50	2315516
DL56	DBA Aurora (Stress-tolerant)	Heat stress (HS)	Flag leaf	45DPA	TL45_HS	2	Total	10464087	6478108	28134	180425	225138	2045	3558986
							Unique	2362640	625228	21144	1180	1757	43	1713343
DL57	DBA Aurora (Stress-tolerant)	Heat stress (HS)	Flag leaf	45DPA	TL45_HS	3	Total	8649842	5172731	27138	148371	172227	1511	3135071
							Unique	2234932	627160	20554	1060	1399	36	1584761
DL58	DBA Aurora (Stress-tolerant)	Water-deficit plus heat stress (WH)	Flag leaf	45DPA	TL45_WH	1	Total	9012165	5859561	17111	284405	200403	6476	2670035
							Unique	1763627	599498	12613	1584	1834	49	1148119
DL59	DBA Aurora (Stress-tolerant)	Water-deficit plus heat stress (WH)	Flag leaf	45DPA	TL45_WH	2	Total	9325310	6138882	17911	273846	209107	3949	2713702
							Unique	1810905	610639	13456	1426	1777	46	1183642
DL60	DBA Aurora (Stress-tolerant)	Water-deficit plus heat stress (WH)	Flag leaf	45DPA	TL45_WH	3	Total	9278034	5744226	19711	304527	230004	4180	3012764
							Unique	1954840	619594	14733	1489	1943	47	1317114
DL61	L6 (Stres-sensitive)	Control group (CG)	Flag leaf	5DPA	SL5_CG	1	Total	11135878	7208273	27366	186671	172990	1817	3543368
							Unique	2412817	587061	20519	1133	1467	39	1802648
DL62	L6 (Stres-sensitive)	Control group (CG)	Flag leaf	5DPA	SL5_CG	2	Total	9566497	5824370	26102	167376	163476	1406	3388066
							Unique	2326706	503674	20290	1063	1308	35	1800373
DL63	L6 (Stres-sensitive)	Control group (CG)	Flag leaf	5DPA	SL5_CG	3	Total	10136070	6598111	23521	172147	158740	1785	3186739
							Unique	2186919	512513	18043	1025	1289	40	1654057
DL64	L6 (Stres-sensitive)	Water-deficit stress (WS)	Flag leaf	5DPA	SL5_WS	1	Total	9109759	5446414	26596	181834	139166	1569	3321008
							Unique	2393136	528316	20777	1223	1306	38	1841533
DL65	L6 (Stres-sensitive)	Water-deficit stress (WS)	Flag leaf	5DPA	SL5_WS	2	Total	10084461	6318463	27272	198376	149304	1855	3396896
							Unique	2436459	560669	21130	1290	1411	37	1851977
DL66	L6 (Stres-sensitive)	Water-deficit stress (WS)	Flag leaf	5DPA	SL5_WS	3	Total	8661255	5315393	24779	158780	118326	1642	3047796
							Unique	2237331	498661	19212	1142	1212	36	1717116
DL67	L6 (Stres-sensitive)	Heat stress (HS)	Flag leaf	5DPA	SL5_HS	1	Total	8953989	5694485	21526	158504	119131	2575	2962468
							Unique	1838022	425915	14871	1058	1275	38	1394905
DL68	L6 (Stres-sensitive)	Heat stress (HS)	Flag leaf	5DPA	SL5_HS	2	Total	10724666	6415588	29028	209338	169297	3339	3904842
							Unique	2309386	497479	19354	1346	1695	41	1789520
DL69	L6 (Stres-sensitive)	Heat stress (HS)	Flag leaf	5DPA	SL5_HS	3	Total	8530684	5423325	22763	132591	102022	1891	2852403
							Unique	1955376	500844	16095	948	1080	34	1436409
DL70	L6 (Stres-sensitive)	Water-deficit plus heat stress (WH)	Flag leaf	5DPA	SL5_WH	1	Total	9889804	6008018	26846	199551	186647	3033	3473082
							Unique	2285533	538848	19348	1419	1798	45	1724127
DL71	L6 (Stres-sensitive)	Water-deficit plus heat stress (WH)	Flag leaf	5DPA	SL5_WH	2	Total	9486732	5737237	27458	197146	184080	3605	3345390
							Unique	2106922	476422	18875	1352	1772	42	1608511
DL72	L6 (Stres-sensitive)	Water-deficit plus heat stress (WH)	Flag leaf	5DPA	SL5_WH	3	Total	9338608	5594673	26897	193719	178798	3970	3349104
							Unique	2087379	470338	18308	1314	1716	42	1595703
DL73	L6 (Stres-sensitive)	Control group (CG)	Flag leaf	15DPA	SL15_CG	1	Total	11459066	7130077	27845	287911	216068	3777	3801723
							Unique	2636763	686722	20980	1747	1915	49	1925419
DL74	L6 (Stres-sensitive)	Control group (CG)	Flag leaf	15DPA	SL15_CG	2	Total	9845443	6516167	23761	189553	148118	2214	2972263
							Unique	2306283	686685	18477	1271	1326	39	1598533
DL75	L6 (Stres-sensitive)	Control group (CG)	Flag leaf	15DPA	SL15_CG	3	Total	10096560	6271201	24689	248562	185925	2645	3371455
							Unique	2496891	686485	19423	1584	1620	49	1787796
DL76	L6 (Stres-sensitive)	Water-deficit stress (WS)	Flag leaf	15DPA	SL15_WS	1	Total	10245959	5958928	30355	185656	178776	2447	3894366
							Unique	2725531	622273	23732	1319	1652	43	2076561
DL77	L6 (Stres-sensitive)	Water-deficit stress (WS)	Flag leaf	15DPA	SL15_WS	2	Total	9588124	6144008	22625	171212	134038	3156	3118218
							Unique	2249329	613418	17654	1245	1408	42	1615610
DL78	L6 (Stres-sensitive)	Water-deficit stress (WS)	Flag leaf	15DPA	SL15_WS	3	Total	10562319	6703555	25534	195104	165840	3920	3472671
							Unique	2364731	582817	18982	1336	1707	42	1759899
DL79	L6 (Stres-sensitive)	Heat stress (HS)	Flag leaf	15DPA	SL15_HS	1	Total	12296406	7712478	32167	206610	186004	3480	4160179
							Unique	2752329	667396	23176	1370	1796	43	2058593
DL80	L6 (Stres-sensitive)	Heat stress (HS)	Flag leaf	15DPA	SL15_HS	2	Total	9990045	6027868	28831	176395	151529	3238	3606040
							Unique	2474814	611820	21165	1188	1516	40	1839123
DL81	L6 (Stres-sensitive)	Heat stress (HS)	Flag leaf	15DPA	SL15_HS	3	Total	9914173	5983618	27634	185630	162715	3415	3555489
							Unique	2357553	550461	20422	1221	1527	40	1783923
DL82	L6 (Stres-sensitive)	Water-deficit plus heat stress (WH)	Flag leaf	15DPA	SL15_WH	1	Total	9953049	6276623	23465	244420	187535	4823	3223965
							Unique	2137750	648060	17303	1592	1812	49	1468990
DL83	L6 (Stres-sensitive)	Water-deficit plus heat stress (WH)	Flag leaf	15DPA	SL15_WH	2	Total	10832927	6688758	26441	263750	224368	4282	3633827
							Unique	2394377	725572	19629	1744	1971	47	1645477
DL84	L6 (Stres-sensitive)	Water-deficit plus heat stress (WH)	Flag leaf	15DPA	SL15_WH	3	Total	10255685	6762514	21200	238615	187749	4719	3047904
							Unique	1992915	608927	15718	1536	1741	47	1365003
DL85	L6 (Stres-sensitive)	Control group (CG)	Flag leaf	25DPA	SL25_CG	1	Total	13079812	9090399	25394	424368	245542	6379	3329211
							Unique	2135708	624530	18644	1794	2120	52	1488668
DL86	L6 (Stres-sensitive)	Control group (CG)	Flag leaf	25DPA	SL25_CG	2	Total	10841191	7854014	17390	349617	188030	5031	2464949
							Unique	1641092	498840	13276	1409	1656	46	1125948
DL87	L6 (Stres-sensitive)	Control group (CG)	Flag leaf	25DPA	SL25_CG	3	Total	11795013	8478904	21069	370129	204960	6059	2757614
							Unique	1926468	612718	16027	1568	1785	46	1294414
DL88	L6 (Stres-sensitive)	Water-deficit stress (WS)	Flag leaf	25DPA	SL25_WS	1	Total	11625673	8113416	22231	223150	184941	2791	3091118
							Unique	2160219	605330	17267	1299	1434	47	1534904
DL89	L6 (Stres-sensitive)	Water-deficit stress (WS)	Flag leaf	25DPA	SL25_WS	2	Total	10265118	7887605	15755	139892	109024	1932	2117540
							Unique	1631648	531144	12346	916	939	34	1086311
DL90	L6 (Stres-sensitive)	Water-deficit stress (WS)	Flag leaf	25DPA	SL25_WS	3	Total	9393989	6540066	19547	156318	133955	1366	2549691
							Unique	1923303	541972	15790	1001	1042	31	1363507
DL91	L6 (Stres-sensitive)	Heat stress (HS)	Flag leaf	25DPA	SL25_HS	1	Total	9876431	6381248	19195	310578	220959	6759	2960768
							Unique	2056408	711237	14312	1921	1921	53	1327044
DL92	L6 (Stres-sensitive)	Heat stress (HS)	Flag leaf	25DPA	SL25_HS	2	Total	12384154	7520065	28313	461657	316984	10420	4082150
							Unique	2632832	887612	20271	2671	2640	63	1719694
DL93	L6 (Stres-sensitive)	Heat stress (HS)	Flag leaf	25DPA	SL25_HS	3	Total	9289059	5640645	22239	304990	224846	5414	3113047
							Unique	2164728	716268	16591	1988	1975	48	1427938
DL94	L6 (Stres-sensitive)	Water-deficit plus heat stress (WH)	Flag leaf	25DPA	SL25_WH	1	Total	10179239	6395716	23832	259463	208951	2792	3308968
							Unique	2262704	690194	17988	1675	1752	46	1551125
DL95	L6 (Stres-sensitive)	Water-deficit plus heat stress (WH)	Flag leaf	25DPA	SL25_WH	2	Total	10272944	6637975	23646	255268	198839	3354	3173624
							Unique	2060194	609235	17121	1492	1697	43	1430672
DL96	L6 (Stres-sensitive)	Water-deficit plus heat stress (WH)	Flag leaf	25DPA	SL25_WH	3	Total	5344059	3568284	11046	119448	86106	1674	1565669
							Unique	1120012	372419	8299	775	806	32	737712
DL97	L6 (Stres-sensitive)	Control group (CG)	Flag leaf	35DPA	SL35_CG	1	Total	9436589	6139885	21103	248901	198206	5673	2831068
							Unique	1855820	470510	15216	1302	1560	45	1367232
DL98	L6 (Stres-sensitive)	Control group (CG)	Flag leaf	35DPA	SL35_CG	2	Total	11170182	7931071	23454	172023	178420	2069	2873939
							Unique	1987137	549469	18486	1085	1411	41	1416697
DL99	L6 (Stres-sensitive)	Control group (CG)	Flag leaf	35DPA	SL35_CG	3	Total	9688091	6290387	23945	171726	188298	1999	3018419
							Unique	2035111	504396	18864	1149	1422	39	1509284
DL100	L6 (Stres-sensitive)	Water-deficit stress (WS)	Flag leaf	35DPA	SL35_WS	1	Total	8063812	4777408	23766	154491	180674	952	2933721
							Unique	2164713	522319	19549	1024	1243	28	1620596
DL101	L6 (Stres-sensitive)	Water-deficit stress (WS)	Flag leaf	35DPA	SL35_WS	2	Total	8776012	5487536	22753	165618	183190	1482	2922787
							Unique	2176132	580022	18574	1098	1313	41	1575130
DL102	L6 (Stres-sensitive)	Water-deficit stress (WS)	Flag leaf	35DPA	SL35_WS	3	Total	11858222	7407829	30060	240330	256922	2286	3932710
							Unique	2793145	754373	24082	1648	1846	51	2011221
DL103	L6 (Stres-sensitive)	Heat stress (HS)	Flag leaf	35DPA	SL35_HS	1	Total	10715215	6599813	28934	174128	201560	2221	3714988
							Unique	2486310	560608	21867	1195	1618	42	1901022
DL104	L6 (Stres-sensitive)	Heat stress (HS)	Flag leaf	35DPA	SL35_HS	2	Total	9699990	5777278	27735	156713	185356	1872	3556096
							Unique	2420925	535547	21420	1078	1500	40	1861377
DL105	L6 (Stres-sensitive)	Heat stress (HS)	Flag leaf	35DPA	SL35_HS	3	Total	9303458	6265658	21726	129420	123720	2238	2765157
							Unique	1909074	465823	16058	908	1190	34	1425091
DL106	L6 (Stres-sensitive)	Water-deficit plus heat stress (WH)	Flag leaf	35DPA	SL35_WH	1	Total	12488082	7492808	34318	340349	339713	2248	4320519
							Unique	2607690	632600	24328	1501	2093	45	1947218
DL107	L6 (Stres-sensitive)	Water-deficit plus heat stress (WH)	Flag leaf	35DPA	SL35_WH	2	Total	10515057	6168392	31618	313506	288174	1534	3764103
							Unique	2405601	570751	23021	1185	1663	35	1809024
DL108	L6 (Stres-sensitive)	Water-deficit plus heat stress (WH)	Flag leaf	35DPA	SL35_WH	3	Total	9695099	5838914	26541	269853	259202	1611	3335614
							Unique	2105279	506892	19452	1123	1563	39	1576276
DL109	L6 (Stres-sensitive)	Control group (CG)	Flag leaf	45DPA	SL45_CG	1	Total	6839543	4530046	16778	128693	133883	819	2037918
							Unique	1501930	388793	13533	838	949	24	1097822
DL110	L6 (Stres-sensitive)	Control group (CG)	Flag leaf	45DPA	SL45_CG	2	Total	5926932	3954090	14733	121419	112711	527	1735427
							Unique	1337050	363901	12003	706	784	18	959676
DL111	L6 (Stres-sensitive)	Control group (CG)	Flag leaf	45DPA	SL45_CG	3	Total	9302113	6592163	20889	163875	150689	967	2389689
							Unique	1881108	553657	16942	915	1057	28	1308555
DL112	L6 (Stres-sensitive)	Water-deficit stress (WS)	Flag leaf	45DPA	SL45_WS	1	Total	10777218	7175344	25874	272704	219150	928	3118027
							Unique	2263835	560872	21000	1124	1391	23	1679503
DL113	L6 (Stres-sensitive)	Water-deficit stress (WS)	Flag leaf	45DPA	SL45_WS	2	Total	8231775	5482962	18198	189804	155080	670	2406698
							Unique	1839736	473457	15292	925	1028	21	1349072
DL114	L6 (Stres-sensitive)	Water-deficit stress (WS)	Flag leaf	45DPA	SL45_WS	3	Total	10056784	6666952	23457	234662	195098	942	2959679
							Unique	2130614	517253	18999	1088	1303	25	1592014
DL115	L6 (Stres-sensitive)	Heat stress (HS)	Flag leaf	45DPA	SL45_HS	1	Total	8753874	5372478	19918	533480	316756	1953	2591692
							Unique	1896208	697162	14795	1670	1576	31	1181088
DL116	L6 (Stres-sensitive)	Heat stress (HS)	Flag leaf	45DPA	SL45_HS	2	Total	4746362	3067118	10615	192654	139318	762	1359265
							Unique	1100321	432787	8173	890	854	11	657659
DL117	L6 (Stres-sensitive)	Heat stress (HS)	Flag leaf	45DPA	SL45_HS	3	Total	4540621	2854715	9861	195519	141092	880	1362441
							Unique	1104582	426567	7640	942	878	14	668610
DL118	L6 (Stres-sensitive)	Water-deficit plus heat stress (WH)	Flag leaf	45DPA	SL45_WH	1	Total	5093544	3280518	10590	172176	124753	1294	1525239
							Unique	1324496	548588	8413	1044	920	29	765564
DL119	L6 (Stres-sensitive)	Water-deficit plus heat stress (WH)	Flag leaf	45DPA	SL45_WH	2	Total	10515551	6441583	24595	428083	322615	3834	3346605
							Unique	2445050	859069	18679	2054	2134	53	1563178
DL120	L6 (Stres-sensitive)	Water-deficit plus heat stress (WH)	Flag leaf	45DPA	SL45_WH	3	Total	10141537	6341169	21351	439645	295964	4010	3093659
							Unique	2281599	843334	16128	2044	1984	52	1418178

## Sheet: Transcriptome library list
Table S1 continued. Sample information of 120 small RNA libraries, eight transcriptome libraries and eight degradome libraries used in this study.
Library Name	Genotype	Treatment	Tissue	Timepoint	Biological Group	Biological replicate	Valid reads	Mapped reads	Unique Mapped reads	Multi Mapped reads	PE Mapped reads	Reads map to sense strand	Reads map to antisense strand	Non-splice reads	Splice reads
TL5_CG	DBA Aurora (Stress-tolerant)	Control group (CG)	Flag leaf	5DPA	TL5_CG	Equally pooled from three replicates	88304894	81987844	64085128	17902716	77103082	39178400	39251903	47539643	30890660
TL5_HS	DBA Aurora (Stress-tolerant)	Water-deficit stress (WS)	Flag leaf	5DPA	TL5_HS	Equally pooled from three replicates	78618238	73046677	58310078	14736599	68757946	34995915	35058792	43783923	26270784
TL5_WH	DBA Aurora (Stress-tolerant)	Heat stress (HS)	Flag leaf	5DPA	TL5_WH	Equally pooled from three replicates	83068248	77189337	60916257	16273080	72963958	36895495	36948169	44760150	29083514
TL5_WS	DBA Aurora (Stress-tolerant)	Water-deficit plus heat stress (WH)	Flag leaf	5DPA	TL5_WS	Equally pooled from three replicates	75364350	69898711	53353172	16545539	65835790	32925442	32990232	40132780	25782894
SL5_CG	L6 (Stres-sensitive)	Control group (CG)	Flag leaf	5DPA	SL5_CG	Equally pooled from three replicates	82097618	76047891	59500261	16547630	71893832	36312513	36384806	44237915	28459404
SL5_HS	L6 (Stres-sensitive)	Water-deficit stress (WS)	Flag leaf	5DPA	SL5_HS	Equally pooled from three replicates	84601282	78473758	61768935	16704823	73687230	37454739	37486534	48248940	26692333
SL5_WH	L6 (Stres-sensitive)	Heat stress (HS)	Flag leaf	5DPA	SL5_WH	Equally pooled from three replicates	80091472	74313844	59024661	15289183	69838590	35623046	35665629	44518307	26770368
SL5_WS	L6 (Stres-sensitive)	Water-deficit plus heat stress (WH)	Flag leaf	5DPA	SL5_WS	Equally pooled from three replicates	77475514	72149506	54948210	17201296	67876694	33553124	33629021	41945758	25236387
Description of the terms
Valid reads: Number of reads after removing low-quality reads from the raw data.
Mapped reads: Number of reads that can be mapped to the reference genome.
Unique Mapped reads: Number of mapped reads that are unique .
Multi Mapped reads: Reads that can be mapped to multiple locations on the genome.
PE Mapped reads: Number of pair-end reads of which both can be mapped to the genome.
Reads map to sense strand: Reads that are mapped to the sense strand on the genome.
Reads map to antisense strand: Reads that are mapped to the anti-sense strand on the genome.
Non-splice reads: Reads that can be mapped to the genome from end-to-end (no splicing).
Splice reads: Reads that cannot be mapped to the genome from end-to-end (splicing occurred)

## Sheet: Degradome library list
Table S1 continued. Sample information of 120 small RNA libraries, eight transcriptome libraries and eight degradome libraries used in this study.
Library Name	Genotype	Treatment	Tissue	Timepoint	Biological Group	Biological replicate	Raw reads	Unique raw reads	Mappable Reads	Unique Mappable Reads	Mapped Reads	Unique Mapped Reads	Number of transcripts matched to the input
TL5_CG	DBA Aurora (Stress-tolerant)	Control group (CG)	Flag leaf	5DPA	TL5_CG	Equally pooled from three replicates	96960919	8861646	96774596	8818473	38270492	4191935	145489
TL5_HS	DBA Aurora (Stress-tolerant)	Water-deficit stress (WS)	Flag leaf	5DPA	TL5_HS	Equally pooled from three replicates	61661058	6631769	61396781	6599087	33544283	2953262	144002
TL5_WH	DBA Aurora (Stress-tolerant)	Heat stress (HS)	Flag leaf	5DPA	TL5_WH	Equally pooled from three replicates	59807551	8856903	59679437	8814206	23577325	4330561	145911
TL5_WS	DBA Aurora (Stress-tolerant)	Water-deficit plus heat stress (WH)	Flag leaf	5DPA	TL5_WS	Equally pooled from three replicates	47202239	8003969	47047083	7963604	24179824	4058893	147190
SL5_CG	L6 (Stres-sensitive)	Control group (CG)	Flag leaf	5DPA	SL5_CG	Equally pooled from three replicates	88495327	8608958	88290737	8566893	38538509	3929437	146533
SL5_HS	L6 (Stres-sensitive)	Water-deficit stress (WS)	Flag leaf	5DPA	SL5_HS	Equally pooled from three replicates	57168797	6865534	57048613	6830924	22182110	3445704	143180
SL5_WH	L6 (Stres-sensitive)	Heat stress (HS)	Flag leaf	5DPA	SL5_WH	Equally pooled from three replicates	45295518	8374614	45142995	8334679	21278338	4150043	145175
SL5_WS	L6 (Stres-sensitive)	Water-deficit plus heat stress (WH)	Flag leaf	5DPA	SL5_WS	Equally pooled from three replicates	50208321	10042907	49997219	9994682	27140557	4979357	149728
