# Supplementary material for: Integrated Analysis of Small RNA, Transcriptome, and Degradome Sequencing Reveals the Water-Deficit and Heat Stress Response Network in Durum Wheat
Source: Int J Mol Sci. 2020 Aug 21;21(17):6017. doi: 10.3390/ijms21176017 (PMC7504575; doi:10.3390/ijms21176017)
Supplement: Supplementary file 1 [file ijms-21-06017-s001.zip › Supplementary files R2/Table S10.xlsx]

## Sheet: Table S10
Table S10. List of target transcripts identified in the four libraries from the stress-sensitive genotype (SL5_CG, SL5_WS, SL5_HS, SL5_WH).
miRNA Query	Target transcript	TStart	TStop	TSlice	MFEperfect	MFEsite	MFEratio	AllenScore	SL5_CG (normalised reads)	SL5_WS (normalised reads)	SL5_HS (normalised reads)	SL5_WH (normalised reads)	pvalue	qvalue
ata-miR1432-3p_L-1R+1	rna-TRITD_1Av1G035170	796	817	808	-42.2	-29.1	0.689573	9.5	10.2084	0	57.6465	4.66673	2.391e-25	5.58296e-24
ata-miR1432-3p_L-1R+1	rna-TRITD_1Av1G035170-2	796	817	808	-42.2	-29.1	0.689573	9.5	10.2084	0	64.0517	18.6669	3.2578e-22	6.14121e-21
ata-miR1432-3p_L-1R+1	rna-TRITD_1Av1G137050-2	1938	1958	1949	-42.2	-28.1	0.665877	10	0	0	6.40517	0	0.00024673	0.000378359
ata-miR1432-3p_L-1R+1	rna-TRITD_1Av1G137050-3	1761	1781	1772	-42.2	-28.1	0.665877	10	0	0	12.8103	0	2.2907e-08	7.78945e-08
ata-miR1432-3p_L-1R+1	rna-TRITD_1Av1G165700-2	309	333	324	-42.2	-30.3	0.718009	14.5	0	0	0	4.66673	0.0029049	0.00307979
ata-miR1432-3p_L-1R+1	rna-TRITD_1Av1G165700-3	306	330	321	-42.2	-30.3	0.718009	14.5	0	0	6.40517	4.66673	0.0088138	0.00910443
ata-miR1432-3p_L-1R+1	rna-TRITD_1Av1G165700-5	306	330	321	-42.2	-30.3	0.718009	14.5	0	0	0	4.66673	0.0029049	0.00307979
ata-miR1432-3p_L-1R+1	rna-TRITD_1Av1G181920-10	876	898	887	-42.2	-29.1	0.689573	12	0	0	6.40517	0	0.00024673	0.000378359
ata-miR1432-3p_L-1R+1	rna-TRITD_1Av1G181920-4	876	898	887	-42.2	-29.1	0.689573	12	0	0	6.40517	0	0.00024673	0.000378359
ata-miR1432-3p_L-1R+1	rna-TRITD_1Av1G194200	258	279	270	-42.2	-28.9	0.684834	9.5	0	0	6.40517	0	0.00024673	0.000378359
ata-miR1432-3p_L-1R+1	rna-TRITD_1Av1G200080	528	549	540	-42.2	-27.9	0.661137	10	0	10.1154	0	14.0002	1.2937e-05	2.55725e-05
ata-miR1432-3p_L-1R+1	rna-TRITD_1Av1G200080-2	528	549	540	-42.2	-27.9	0.661137	10	0	30.3463	0	9.33345	2.2681e-13	1.87742e-12
ata-miR1432-3p_L-1R+1	rna-TRITD_1Av1G200080-3	528	549	540	-42.2	-27.9	0.661137	10	0	20.2308	0	4.66673	1.2674e-09	5.70429e-09
ata-miR1432-3p_L-1R+1	rna-TRITD_1Av1G224880	812	832	824	-42.2	-27.6	0.654028	8	0	10.1154	0	0	1.1669e-06	2.65662e-06
ata-miR1432-3p_L-1R+1	rna-TRITD_1Av1G224880-3	749	769	761	-42.2	-27.6	0.654028	8	0	40.4617	0	0	3.8804e-26	9.32998e-25
ata-miR1432-3p_L-1R+1	rna-TRITD_1Bv1G088440	1175	1194	1185	-42.2	-28.4	0.672986	8.5	25.521	0	0	0	1.6748e-16	1.67247e-15
ata-miR1432-3p_L-1R+1	rna-TRITD_1Bv1G141930	1526	1551	1542	-42.2	-29.5	0.699052	10	0	0	51.2413	0	4.1395e-33	1.70214e-31
ata-miR1432-3p_L-1R+1	rna-TRITD_1Bv1G181060-3	2984	3011	2995	-42.2	-27.6	0.654028	21.5	0	10.1154	0	0	1.1669e-06	2.65662e-06
ata-miR1432-3p_L-1R+1	rna-TRITD_1Bv1G190670	528	549	540	-42.2	-27.9	0.661137	10	0	0	0	9.33345	3.6313e-06	7.40365e-06
ata-miR1432-3p_L-1R+1	rna-TRITD_2Av1G014520	163	183	174	-42.2	-27.5	0.651659	7.5	0	0	6.40517	0	0.00024673	0.000378359
ata-miR1432-3p_L-1R+1	rna-TRITD_2Av1G059870-4	54	73	65	-42.2	-28.3	0.670616	9	0	0	0	4.66673	0.0029049	0.00307979
ata-miR1432-3p_L-1R+1	rna-TRITD_2Av1G197750	388	408	399	-42.2	-30.3	0.718009	9	15.3126	0	0	4.66673	7.2622e-07	2.27882e-06
ata-miR1432-3p_L-1R+1	rna-TRITD_2Av1G197750-2	388	408	399	-42.2	-30.3	0.718009	9	0	10.1154	6.40517	4.66673	0.018675	0.0191256
ata-miR1432-3p_L-1R+1	rna-TRITD_2Av1G197750-5	388	408	399	-42.2	-30.3	0.718009	9	25.521	10.1154	0	0	1.3326e-10	6.77043e-10
ata-miR1432-3p_L-1R+1	rna-TRITD_2Av1G197750-6	388	408	399	-42.2	-30.3	0.718009	9	0	0	0	4.66673	0.0029049	0.00307979
ata-miR1432-3p_L-1R+1	rna-TRITD_2Av1G197750-7	388	408	399	-42.2	-30.3	0.718009	9	10.2084	0	6.40517	4.66673	0.017627	0.0180758
ata-miR1432-3p_L-1R+1	rna-TRITD_2Av1G222090	121	143	134	-42.2	-29.1	0.689573	7	30.6252	0	0	4.66673	7.6731e-16	7.37901e-15
ata-miR1432-3p_L-1R+1	rna-TRITD_2Av1G222090-2	121	143	134	-42.2	-29.1	0.689573	7	30.6252	0	0	23.3336	4.3474e-12	2.35698e-11
ata-miR1432-3p_L-1R+1	rna-TRITD_2Bv1G070160-6	54	73	65	-42.2	-28.3	0.670616	9	0	0	6.40517	0	0.00024673	0.000378359
ata-miR1432-3p_L-1R+1	rna-TRITD_2Bv1G148430-3	31	57	42	-42.2	-28.4	0.672986	19.5	0	0	6.40517	0	0.00024673	0.000378359
ata-miR1432-3p_L-1R+1	rna-TRITD_2Bv1G151210	2112	2133	2124	-42.2	-28.1	0.665877	8.5	0	10.1154	0	0	1.1669e-06	2.65662e-06
ata-miR1432-3p_L-1R+1	rna-TRITD_2Bv1G151210-2	2061	2082	2073	-42.2	-28.1	0.665877	8.5	0	10.1154	0	0	1.1669e-06	2.65662e-06
ata-miR1432-3p_L-1R+1	rna-TRITD_2Bv1G184200	127	149	140	-42.2	-29.1	0.689573	7	0	60.6925	0	0	3.1348e-39	1.70718e-37
ata-miR1432-3p_L-1R+1	rna-TRITD_3Av1G002780	500	521	512	-42.2	-28.8	0.682464	10	0	0	0	18.6669	4.1989e-12	2.27724e-11
ata-miR1432-3p_L-1R+1	rna-TRITD_3Av1G029520	502	522	513	-42.2	-29.2	0.691943	10	0	0	83.2671	0	7.2052e-54	7.04786e-52
ata-miR1432-3p_L-1R+1	rna-TRITD_3Av1G038850	981	1005	992	-42.2	-28.1	0.665877	14	0	0	6.40517	0	0.00024673	0.000378359
ata-miR1432-3p_L-1R+1	rna-TRITD_3Av1G038850-2	912	936	923	-42.2	-28.1	0.665877	14	0	0	6.40517	0	0.00024673	0.000378359
ata-miR1432-3p_L-1R+1	rna-TRITD_3Av1G038850-3	912	936	923	-42.2	-28.1	0.665877	14	0	0	12.8103	0	2.2907e-08	7.78945e-08
ata-miR1432-3p_L-1R+1	rna-TRITD_3Av1G133080	567	587	578	-42.2	-28.3	0.670616	9	0	0	12.8103	0	2.2907e-08	7.78945e-08
ata-miR1432-3p_L-1R+1	rna-TRITD_3Av1G133080-2	567	587	578	-42.2	-28.3	0.670616	9	0	0	19.2155	0	1.87e-12	1.0821e-11
ata-miR1432-3p_L-1R+1	rna-TRITD_3Av1G133080-3	567	587	578	-42.2	-28.3	0.670616	9	0	0	6.40517	0	0.00024673	0.000378359
ata-miR1432-3p_L-1R+1	rna-TRITD_3Av1G184010	938	961	952	-42.2	-31.6	0.748815	9.5	0	0	32.0258	0	1.0829e-20	1.72394e-19
ata-miR1432-3p_L-1R+1	rna-TRITD_3Av1G238070-2	99	120	111	-42.2	-27.5	0.651659	11	0	0	0	4.66673	0.0029049	0.00307979
ata-miR1432-3p_L-1R+1	rna-TRITD_3Bv1G011110	192	214	205	-42.2	-27.8	0.658768	10	0	0	6.40517	0	0.00024673	0.000378359
ata-miR1432-3p_L-1R+1	rna-TRITD_3Bv1G011150	993	1015	1006	-42.2	-27.8	0.658768	10	0	0	51.2413	0	4.1395e-33	1.70214e-31
ata-miR1432-3p_L-1R+1	rna-TRITD_3Bv1G028390-2	66	85	77	-42.2	-28	0.663507	6.5	5.1042	0	0	0	0.0015681	0.00195179
ata-miR1432-3p_L-1R+1	rna-TRITD_3Bv1G045200	1436	1456	1447	-42.2	-27.6	0.654028	9	0	0	6.40517	9.33345	0.00076658	0.00110207
ata-miR1432-3p_L-1R+1	rna-TRITD_3Bv1G045200-2	1766	1786	1777	-42.2	-27.6	0.654028	9	5.1042	0	0	0	0.0015681	0.00195179
ata-miR1432-3p_L-1R+1	rna-TRITD_3Bv1G045200-3	1532	1552	1543	-42.2	-27.6	0.654028	9	0	0	6.40517	4.66673	0.0088138	0.00910443
ata-miR1432-3p_L-1R+1	rna-TRITD_3Bv1G045200-4	1847	1867	1858	-42.2	-27.6	0.654028	9	10.2084	0	0	9.33345	0.00020344	0.000378359
ata-miR1432-3p_L-1R+1	rna-TRITD_3Bv1G123330	754	775	765	-42.2	-30.3	0.718009	6	0	0	0	4.66673	0.0029049	0.00307979
ata-miR1432-3p_L-1R+1	rna-TRITD_3Bv1G199410	248	269	260	-42.2	-27.9	0.661137	9	0	0	0	9.33345	3.6313e-06	7.40365e-06
ata-miR1432-3p_L-1R+1	rna-TRITD_3Bv1G211690	301	321	312	-42.2	-31.5	0.746445	8.5	0	0	0	9.33345	3.6313e-06	7.40365e-06
ata-miR1432-3p_L-1R+1	rna-TRITD_3Bv1G211690-2	235	255	246	-42.2	-31.5	0.746445	8.5	5.1042	10.1154	0	0	0.0003436	0.000509535
ata-miR1432-3p_L-1R+1	rna-TRITD_3Bv1G228870-6	135	160	146	-42.2	-27.8	0.658768	18	5.1042	0	0	0	0.0015681	0.00195179
ata-miR1432-3p_L-1R+1	rna-TRITD_4Av1G000480	1366	1387	1378	-42.2	-29.5	0.699052	6.5	0	10.1154	6.40517	0	0.00040243	0.000588371
ata-miR1432-3p_L-1R+1	rna-TRITD_4Av1G000480-3	1369	1390	1381	-42.2	-29.5	0.699052	6.5	10.2084	0	6.40517	0	0.00037159	0.000548105
ata-miR1432-3p_L-1R+1	rna-TRITD_4Av1G036710-2	1772	1801	1791	-42.2	-27.9	0.661137	13.5	5.1042	0	0	0	0.0015681	0.00195179
ata-miR1432-3p_L-1R+1	rna-TRITD_4Av1G036710-3	1619	1648	1638	-42.2	-27.9	0.661137	13.5	0	0	0	4.66673	0.0029049	0.00307979
ata-miR1432-3p_L-1R+1	rna-TRITD_4Av1G043160-2	499	520	511	-42.2	-27.9	0.661137	10	0	0	6.40517	0	0.00024673	0.000378359
ata-miR1432-3p_L-1R+1	rna-TRITD_4Av1G168210	515	536	527	-42.2	-27.6	0.654028	10.5	0	0	32.0258	9.33345	2.6952e-14	2.30378e-13
ata-miR1432-3p_L-1R+1	rna-TRITD_4Av1G168210-2	515	536	527	-42.2	-27.6	0.654028	10.5	0	0	0	4.66673	0.0029049	0.00307979
ata-miR1432-3p_L-1R+1	rna-TRITD_4Av1G168210-3	362	383	374	-42.2	-27.6	0.654028	10.5	0	0	32.0258	14.0002	5.4713e-13	3.55689e-12
ata-miR1432-3p_L-1R+1	rna-TRITD_4Av1G181320-4	693	721	705	-42.2	-28.1	0.665877	18	0	0	0	4.66673	0.0029049	0.00307979
ata-miR1432-3p_L-1R+1	rna-TRITD_4Av1G183950	560	582	573	-42.2	-32.5	0.770142	6	0	0	19.2155	0	1.87e-12	1.0821e-11
ata-miR1432-3p_L-1R+1	rna-TRITD_4Av1G187310	1067	1090	1080	-42.2	-28	0.663507	7.5	0	0	0	14.0002	4.0108e-09	1.61909e-08
ata-miR1432-3p_L-1R+1	rna-TRITD_4Av1G187310-2	1577	1600	1590	-42.2	-28	0.663507	7.5	0	0	0	9.33345	3.6313e-06	7.40365e-06
ata-miR1432-3p_L-1R+1	rna-TRITD_4Av1G187310-3	1658	1681	1671	-42.2	-28	0.663507	7.5	0	0	0	4.66673	0.0029049	0.00307979
ata-miR1432-3p_L-1R+1	rna-TRITD_4Av1G187350	611	631	622	-42.2	-29	0.687204	7	0	0	6.40517	18.6669	4.4563e-08	1.48766e-07
ata-miR1432-3p_L-1R+1	rna-TRITD_4Av1G193170	63	83	74	-42.2	-28.1	0.665877	9.5	10.2084	0	0	0	1.0194e-06	2.65662e-06
ata-miR1432-3p_L-1R+1	rna-TRITD_4Av1G193170-2	63	83	74	-42.2	-28.1	0.665877	9.5	10.2084	0	0	0	1.0194e-06	2.65662e-06
ata-miR1432-3p_L-1R+1	rna-TRITD_4Av1G205670	662	682	672	-42.2	-29.6	0.701422	5	0	0	6.40517	0	0.00024673	0.000378359
ata-miR1432-3p_L-1R+1	rna-TRITD_4Av1G205670-2	662	682	672	-42.2	-29.6	0.701422	5	0	0	6.40517	0	0.00024673	0.000378359
ata-miR1432-3p_L-1R+1	rna-TRITD_4Bv1G010020	753	772	764	-42.2	-30.2	0.71564	8.5	0	0	19.2155	14.0002	1.3081e-07	4.19911e-07
ata-miR1432-3p_L-1R+1	rna-TRITD_4Bv1G012620	153	174	165	-42.2	-28	0.663507	10	0	10.1154	0	0	1.1669e-06	2.65662e-06
ata-miR1432-3p_L-1R+1	rna-TRITD_4Bv1G019410-2	617	637	628	-42.2	-29	0.687204	7	0	0	6.40517	14.0002	9.2686e-06	1.84678e-05
ata-miR1432-3p_L-1R+1	rna-TRITD_4Bv1G033820	659	678	669	-42.2	-29	0.687204	6.5	10.2084	0	12.8103	0	3.0171e-05	5.82628e-05
ata-miR1432-3p_L-1R+1	rna-TRITD_4Bv1G127880-2	502	523	514	-42.2	-27.9	0.661137	10	0	0	12.8103	0	2.2907e-08	7.78945e-08
ata-miR1432-3p_L-1R+1	rna-TRITD_4Bv1G133560-3	1886	1915	1905	-42.2	-27.9	0.661137	13.5	5.1042	0	0	4.66673	0.020251	0.0204998
ata-miR1432-3p_L-1R+1	rna-TRITD_4Bv1G133560-8	1475	1504	1494	-42.2	-27.9	0.661137	13.5	5.1042	0	0	9.33345	0.0007356	0.0010663
ata-miR1432-3p_L-1R+1	rna-TRITD_4Bv1G140770	414	435	425	-42.2	-27.68	0.655924	9	0	0	12.8103	0	2.2907e-08	7.78945e-08
ata-miR1432-3p_L-1R+1	rna-TRITD_4Bv1G157730	440	466	451	-42.2	-30	0.7109	14.5	25.521	0	0	65.3342	4.4535e-27	1.24854e-25
ata-miR1432-3p_L-1R+1	rna-TRITD_5Av1G131590	525	547	536	-42.2	-27.8	0.658768	10	0	0	6.40517	4.66673	0.0088138	0.00910443
ata-miR1432-3p_L-1R+1	rna-TRITD_5Av1G154160-5	156	175	167	-42.2	-29.8	0.706161	7.5	0	0	6.40517	0	0.00024673	0.000378359
ata-miR1432-3p_L-1R+1	rna-TRITD_5Av1G208500	483	509	493	-42.2	-28.9	0.684834	18	25.521	50.5771	0	0	6.0544e-20	9.33664e-19
ata-miR1432-3p_L-1R+1	rna-TRITD_5Av1G214960	524	549	540	-42.2	-28.6	0.677725	11	15.3126	0	6.40517	32.6671	1.2613e-09	5.70429e-09
ata-miR1432-3p_L-1R+1	rna-TRITD_5Av1G220010	27	51	41	-42.2	-29.1	0.689573	13.5	0	0	0	4.66673	0.0029049	0.00307979
ata-miR1432-3p_L-1R+1	rna-TRITD_5Av1G231940	450	469	461	-42.2	-28.2	0.668246	10	0	10.1154	32.0258	4.66673	3.9318e-11	2.05772e-10
ata-miR1432-3p_L-1R+1	rna-TRITD_5Bv1G103130-3	2262	2284	2274	-42.2	-30.2	0.71564	7.5	0	0	0	4.66673	0.0029049	0.00307979
ata-miR1432-3p_L-1R+1	rna-TRITD_5Bv1G110810	519	541	530	-42.2	-27.8	0.658768	10	0	0	12.8103	0	2.2907e-08	7.78945e-08
ata-miR1432-3p_L-1R+1	rna-TRITD_5Bv1G124070	900	922	912	-42.2	-27.9	0.661137	10	10.2084	0	0	0	1.0194e-06	2.65662e-06
ata-miR1432-3p_L-1R+1	rna-TRITD_5Bv1G124070-2	747	769	759	-42.2	-27.9	0.661137	10	20.4168	0	0	0	3.1768e-13	2.44883e-12
ata-miR1432-3p_L-1R+1	rna-TRITD_5Bv1G142670-2	155	175	167	-42.2	-28.3	0.670616	6.5	0	0	12.8103	0	2.2907e-08	7.78945e-08
ata-miR1432-3p_L-1R+1	rna-TRITD_5Bv1G142670-5	155	175	167	-42.2	-28.3	0.670616	6.5	0	0	0	4.66673	0.0029049	0.00307979
ata-miR1432-3p_L-1R+1	rna-TRITD_5Bv1G142670-6	155	175	167	-42.2	-28.3	0.670616	6.5	0	0	6.40517	0	0.00024673	0.000378359
ata-miR1432-3p_L-1R+1	rna-TRITD_5Bv1G211440	524	549	540	-42.2	-31	0.734597	10	0	0	19.2155	0	1.87e-12	1.0821e-11
ata-miR1432-3p_L-1R+1	rna-TRITD_5Bv1G211470-3	524	549	540	-42.2	-30.3	0.718009	10	20.4168	0	6.40517	23.3336	1.5334e-06	3.48378e-06
ata-miR1432-3p_L-1R+1	rna-TRITD_5Bv1G211470-4	461	486	477	-42.2	-30.2	0.71564	10	15.3126	0	25.6207	32.6671	3.5242e-07	1.11589e-06
ata-miR1432-3p_L-1R+1	rna-TRITD_5Bv1G211470-5	410	435	426	-42.2	-30.3	0.718009	10	15.3126	0	25.6207	23.3336	1.4925e-05	2.92722e-05
ata-miR1432-3p_L-1R+1	rna-TRITD_5Bv1G211470-6	389	414	405	-42.2	-30.3	0.718009	10	10.2084	10.1154	38.431	37.3338	5.1975e-07	1.64274e-06
ata-miR1432-3p_L-1R+1	rna-TRITD_5Bv1G217650	153	177	167	-42.2	-29.1	0.689573	13.5	0	0	0	4.66673	0.0029049	0.00307979
ata-miR1432-3p_L-1R+1	rna-TRITD_5Bv1G233600-2	29	55	45	-42.2	-29.52	0.699526	10	0	10.1154	0	0	1.1669e-06	2.65662e-06
ata-miR1432-3p_L-1R+1	rna-TRITD_5Bv1G237300	1476	1497	1488	-42.2	-28.7	0.680095	7	0	0	0	4.66673	0.0029049	0.00307979
ata-miR1432-3p_L-1R+1	rna-TRITD_5Bv1G237300-11	1098	1119	1110	-42.2	-28.7	0.680095	7	0	0	0	4.66673	0.0029049	0.00307979
ata-miR1432-3p_L-1R+1	rna-TRITD_5Bv1G237300-14	1311	1332	1323	-42.2	-28.7	0.680095	7	0	10.1154	0	0	1.1669e-06	2.65662e-06
ata-miR1432-3p_L-1R+1	rna-TRITD_5Bv1G237300-3	1542	1563	1554	-42.2	-28.7	0.680095	7	0	0	0	4.66673	0.0029049	0.00307979
ata-miR1432-3p_L-1R+1	rna-TRITD_5Bv1G237300-4	1476	1497	1488	-42.2	-28.7	0.680095	7	0	0	0	4.66673	0.0029049	0.00307979
ata-miR1432-3p_L-1R+1	rna-TRITD_6Av1G013640	18	39	30	-42.2	-30.6	0.725118	7	71.4588	60.6925	25.6207	18.6669	6.835e-10	3.1378e-09
ata-miR1432-3p_L-1R+1	rna-TRITD_6Av1G044170	2	21	12	-42.2	-28	0.663507	7	0	0	0	4.66673	0.0029049	0.00307979
ata-miR1432-3p_L-1R+1	rna-TRITD_6Av1G170000	1049	1071	1062	-42.2	-27.6	0.654028	8	25.521	30.3463	32.0258	9.33345	0.0041516	0.0043916
ata-miR1432-3p_L-1R+1	rna-TRITD_6Av1G170000-2	953	975	966	-42.2	-27.6	0.654028	8	56.1462	10.1154	19.2155	0	4.0253e-18	5.04365e-17
ata-miR1432-3p_L-1R+1	rna-TRITD_6Bv1G045960-2	100	120	111	-42.2	-30.2	0.71564	9.5	0	0	38.431	0	7.9574e-25	1.74856e-23
ata-miR1432-3p_L-1R+1	rna-TRITD_6Bv1G156190	1049	1071	1062	-42.2	-27.6	0.654028	8	45.9378	0	0	14.0002	3.0661e-20	4.77906e-19
ata-miR1432-3p_L-1R+1	rna-TRITD_6Bv1G156190-2	953	975	966	-42.2	-27.6	0.654028	8	45.9378	20.2308	6.40517	9.33345	2.8621e-10	1.44624e-09
ata-miR1432-3p_L-1R+1	rna-TRITD_6Bv1G179410	785	804	795	-42.2	-28.5	0.675355	7.5	30.6252	10.1154	0	0	2.9642e-13	2.4304e-12
ata-miR1432-3p_L-1R+1	rna-TRITD_6Bv1G179410-2	956	975	966	-42.2	-28.5	0.675355	7.5	20.4168	10.1154	0	0	3.6351e-08	1.21941e-07
ata-miR1432-3p_L-1R+1	rna-TRITD_6Bv1G219400-3	90	112	102	-42.2	-27.7	0.656398	11	0	0	0	9.33345	3.6313e-06	7.40365e-06
ata-miR1432-3p_L-1R+1	rna-TRITD_7Av1G020360	140	160	151	-42.2	-29	0.687204	9	0	0	25.6207	0	1.445e-16	1.50847e-15
ata-miR1432-3p_L-1R+1	rna-TRITD_7Av1G070160-2	112	134	124	-42.2	-28.2	0.668246	9	20.4168	0	0	0	3.1768e-13	2.44883e-12
ata-miR1432-3p_L-1R+1	rna-TRITD_7Av1G070160-3	112	134	124	-42.2	-28.2	0.668246	9	10.2084	0	0	0	1.0194e-06	2.65662e-06
ata-miR1432-3p_L-1R+1	rna-TRITD_7Av1G245810-3	260	280	271	-42.2	-27.7	0.656398	8.5	0	20.2308	0	0	4.1804e-13	2.7503e-12
ata-miR1432-3p_L-1R+1	rna-TRITD_7Av1G270370-13	385	406	397	-42.2	-28.8	0.682464	7	0	0	0	4.66673	0.0029049	0.00307979
ata-miR1432-3p_L-1R+1	rna-TRITD_7Av1G270370-14	244	265	256	-42.2	-28.8	0.682464	7	0	0	6.40517	4.66673	0.0088138	0.00910443
ata-miR1432-3p_L-1R+1	rna-TRITD_7Av1G270370-20	385	406	397	-42.2	-28.8	0.682464	7	0	0	6.40517	4.66673	0.0088138	0.00910443
ata-miR1432-3p_L-1R+1	rna-TRITD_7Av1G270370-3	328	349	340	-42.2	-28.8	0.682464	7	0	0	0	4.66673	0.0029049	0.00307979
ata-miR1432-3p_L-1R+1	rna-TRITD_7Av1G270370-4	385	406	397	-42.2	-28.8	0.682464	7	0	0	6.40517	4.66673	0.0088138	0.00910443
ata-miR1432-3p_L-1R+1	rna-TRITD_7Av1G270370-5	385	406	397	-42.2	-28.8	0.682464	7	0	0	0	4.66673	0.0029049	0.00307979
ata-miR1432-3p_L-1R+1	rna-TRITD_7Bv1G046040-3	112	134	124	-42.2	-28.2	0.668246	9	15.3126	0	0	0	5.8463e-10	2.68678e-09
ata-miR1432-3p_L-1R+1	rna-TRITD_7Bv1G128530	696	718	709	-42.2	-27.5	0.651659	7	5.1042	0	0	0	0.0015681	0.00195179
ata-miR1432-3p_L-1R+1	rna-TRITD_7Bv1G135850-7	1901	1924	1915	-42.2	-29.2	0.691943	9.5	0	0	6.40517	0	0.00024673	0.000378359
ata-miR1432-3p_L-1R+1	rna-TRITD_7Bv1G151640	466	487	478	-42.2	-27.8	0.658768	6	0	10.1154	0	0	1.1669e-06	2.65662e-06
ata-miR1432-5p_L+1R-2	rna-TRITD_1Av1G002200-6	490	509	500	-37.5	-24.9	0.664	7.5	0	0	0	4.66673	0.0029049	0.00307979
ata-miR1432-5p_L+1R-2	rna-TRITD_1Av1G002200-7	460	479	470	-37.5	-24.9	0.664	7.5	0	0	0	9.33345	3.6313e-06	7.40365e-06
ata-miR1432-5p_L+1R-2	rna-TRITD_1Av1G047280-5	956	975	966	-37.5	-26.8	0.714667	8.5	0	10.1154	0	0	1.1669e-06	2.65662e-06
ata-miR1432-5p_L+1R-2	rna-TRITD_1Av1G047280-6	956	975	966	-37.5	-26.8	0.714667	8.5	5.1042	0	0	0	0.0015681	0.00195179
ata-miR1432-5p_L+1R-2	rna-TRITD_1Av1G047280-7	956	975	966	-37.5	-26.8	0.714667	8.5	0	20.2308	0	0	4.1804e-13	2.7503e-12
ata-miR1432-5p_L+1R-2	rna-TRITD_1Av1G047280-9	557	576	567	-37.5	-26.8	0.714667	8.5	5.1042	0	0	0	0.0015681	0.00195179
ata-miR1432-5p_L+1R-2	rna-TRITD_1Av1G181600	329	349	339	-37.5	-26	0.693333	9	5.1042	0	0	0	0.0015681	0.00195179
ata-miR1432-5p_L+1R-2	rna-TRITD_1Av1G181600-2	266	286	276	-37.5	-26	0.693333	9	0	0	0	4.66673	0.0029049	0.00307979
ata-miR1432-5p_L+1R-2	rna-TRITD_1Av1G227430	103	122	113	-37.5	-35.9	0.957333	1.5	1209.7	1497.08	0	396.672	0	0
ata-miR1432-5p_L+1R-2	rna-TRITD_1Av1G227440	43	62	53	-37.5	-36.8	0.981333	0.5	0	4865.52	0	303.337	0	0
ata-miR1432-5p_L+1R-2	rna-TRITD_1Bv1G054800	818	837	828	-37.5	-26.8	0.714667	8.5	5.1042	0	0	0	0.0015681	0.00195179
ata-miR1432-5p_L+1R-2	rna-TRITD_1Bv1G054800-5	731	750	741	-37.5	-26.8	0.714667	8.5	5.1042	0	0	0	0.0015681	0.00195179
ata-miR1432-5p_L+1R-2	rna-TRITD_1Bv1G054800-7	557	576	567	-37.5	-26.8	0.714667	8.5	5.1042	0	0	0	0.0015681	0.00195179
ata-miR1432-5p_L+1R-2	rna-TRITD_1Bv1G054800-8	800	819	810	-37.5	-26.8	0.714667	8.5	0	10.1154	0	0	1.1669e-06	2.65662e-06
ata-miR1432-5p_L+1R-2	rna-TRITD_1Bv1G188230-3	338	360	348	-37.5	-24.4	0.650667	13	0	0	0	4.66673	0.0029049	0.00307979
ata-miR1432-5p_L+1R-2	rna-TRITD_1Bv1G225200	34	53	44	-37.5	-30.2	0.805333	2.5	0	20.2308	0	0	4.1804e-13	2.7503e-12
ata-miR1432-5p_L+1R-2	rna-TRITD_1Bv1G225210	43	62	53	-37.5	-29.5	0.786667	3.5	10.2084	1031.77	6.40517	28.0004	0	0
ata-miR1432-5p_L+1R-2	rna-TRITD_2Av1G220310-2	503	522	513	-37.5	-24.7	0.658667	5.5	0	10.1154	6.40517	0	0.00040243	0.000588371
ata-miR1432-5p_L+1R-2	rna-TRITD_2Av1G220310-3	266	285	276	-37.5	-24.7	0.658667	5.5	10.2084	0	0	0	1.0194e-06	2.65662e-06
ata-miR1432-5p_L+1R-2	rna-TRITD_2Av1G220310-6	503	522	513	-37.5	-24.7	0.658667	5.5	0	0	0	9.33345	3.6313e-06	7.40365e-06
ata-miR1432-5p_L+1R-2	rna-TRITD_2Av1G220310-8	503	522	513	-37.5	-24.7	0.658667	5.5	0	10.1154	0	4.66673	0.00030085	0.000452672
ata-miR1432-5p_L+1R-2	rna-TRITD_2Av1G239750	400	419	409	-37.5	-27.9	0.744	6	15.3126	50.5771	0	0	2.5642e-22	4.84761e-21
ata-miR1432-5p_L+1R-2	rna-TRITD_2Av1G246680-4	587	606	597	-37.5	-25.1	0.669333	8.5	0	0	6.40517	0	0.00024673	0.000378359
ata-miR1432-5p_L+1R-2	rna-TRITD_2Av1G246680-5	839	858	849	-37.5	-25.1	0.669333	8.5	0	0	0	9.33345	3.6313e-06	7.40365e-06
ata-miR1432-5p_L+1R-2	rna-TRITD_2Bv1G015860	168	186	177	-37.5	-25.5	0.68	7	5.1042	0	0	0	0.0015681	0.00195179
ata-miR1432-5p_L+1R-2	rna-TRITD_2Bv1G031560	1380	1398	1389	-37.5	-30.4	0.810667	3	10.2084	0	0	9.33345	0.00020344	0.000378359
ata-miR1432-5p_L+1R-2	rna-TRITD_2Bv1G031560-2	936	954	945	-37.5	-30.4	0.810667	3	10.2084	0	0	14.0002	1.2756e-05	2.528e-05
ata-miR1432-5p_L+1R-2	rna-TRITD_2Bv1G152950	353	372	363	-37.5	-29.9	0.797333	3.5	5.1042	0	0	93.3345	2.4375e-55	2.50941e-53
ata-miR1432-5p_L+1R-2	rna-TRITD_2Bv1G157170	578	597	588	-37.5	-25.3	0.674667	8.5	0	20.2308	0	0	4.1804e-13	2.7503e-12
ata-miR1432-5p_L+1R-2	rna-TRITD_2Bv1G157170-3	401	420	411	-37.5	-25.3	0.674667	8.5	5.1042	10.1154	0	0	0.0003436	0.000509535
ata-miR1432-5p_L+1R-2	rna-TRITD_2Bv1G157170-4	401	420	411	-37.5	-25.3	0.674667	8.5	0	10.1154	0	0	1.1669e-06	2.65662e-06
ata-miR1432-5p_L+1R-2	rna-TRITD_2Bv1G157170-6	299	318	309	-37.5	-25.3	0.674667	8.5	10.2084	10.1154	0	0	0.00014537	0.000273297
ata-miR1432-5p_L+1R-2	rna-TRITD_2Bv1G157170-7	401	420	411	-37.5	-25.3	0.674667	8.5	5.1042	0	0	0	0.0015681	0.00195179
ata-miR1432-5p_L+1R-2	rna-TRITD_2Bv1G157170-8	107	126	117	-37.5	-25.3	0.674667	8.5	0	10.1154	0	0	1.1669e-06	2.65662e-06
ata-miR1432-5p_L+1R-2	rna-TRITD_2Bv1G201500	535	554	544	-37.5	-28.5	0.76	5	5.1042	20.2308	0	0	2.0254e-09	8.9452e-09
ata-miR1432-5p_L+1R-2	rna-TRITD_2Bv1G201500-2	340	359	349	-37.5	-28.5	0.76	5	20.4168	10.1154	0	0	3.6351e-08	1.21941e-07
ata-miR1432-5p_L+1R-2	rna-TRITD_2Bv1G201500-3	400	419	409	-37.5	-28.5	0.76	5	5.1042	0	0	0	0.0015681	0.00195179
ata-miR1432-5p_L+1R-2	rna-TRITD_2Bv1G201500-4	220	239	229	-37.5	-28.5	0.76	5	5.1042	10.1154	0	0	0.0003436	0.000509535
ata-miR1432-5p_L+1R-2	rna-TRITD_2Bv1G201500-5	277	296	286	-37.5	-28.5	0.76	5	0	10.1154	0	0	1.1669e-06	2.65662e-06
ata-miR1432-5p_L+1R-2	rna-TRITD_2Bv1G208440-4	587	606	597	-37.5	-25.1	0.669333	8.5	0	0	0	4.66673	0.0029049	0.00307979
ata-miR1432-5p_L+1R-2	rna-TRITD_3Av1G024310	733	755	744	-37.5	-26.2	0.698667	7	158.23	0	0	74.6676	3.459e-63	4.40467e-61
ata-miR1432-5p_L+1R-2	rna-TRITD_3Av1G027200	341	360	351	-37.5	-37.6	1	1	56.1462	151.731	0	14.0002	1.1182e-54	1.13551e-52
ata-miR1432-5p_L+1R-2	rna-TRITD_3Av1G027200-2	101	120	111	-37.5	-37.6	1	1	0	121.385	0	9.33345	1.1381e-69	1.67647e-67
ata-miR1432-5p_L+1R-2	rna-TRITD_3Av1G282000	1004	1024	1014	-37.5	-25.8	0.688	12	15.3126	0	0	0	5.8463e-10	2.68678e-09
ata-miR1432-5p_L+1R-2	rna-TRITD_3Bv1G028170	736	758	747	-37.5	-26.2	0.698667	7	132.709	0	0	42.0005	5.3048e-58	5.86065e-56
ata-miR1432-5p_L+1R-2	rna-TRITD_3Bv1G031000	341	360	351	-37.5	-37.2	0.992	2	96.9798	182.078	0	0	1.9568e-71	2.98063e-69
ata-miR1432-5p_L+1R-2	rna-TRITD_3Bv1G066800-2	436	455	447	-37.5	-28.7	0.765333	5	0	10.1154	0	0	1.1669e-06	2.65662e-06
ata-miR1432-5p_L+1R-2	rna-TRITD_3Bv1G128710	89	107	98	-37.5	-24.4	0.650667	9	15.3126	0	0	0	5.8463e-10	2.68678e-09
ata-miR1432-5p_L+1R-2	rna-TRITD_3Bv1G154830	479	498	489	-37.5	-25	0.666667	6	5.1042	20.2308	6.40517	0	3.1522e-06	7.07361e-06
ata-miR1432-5p_L+1R-2	rna-TRITD_3Bv1G213220	608	629	618	-37.5	-24.9	0.664	6.5	0	0	0	32.6671	4.1788e-21	7.18779e-20
ata-miR1432-5p_L+1R-2	rna-TRITD_4Av1G050690	770	789	780	-37.5	-24.98	0.666133	8.5	5.1042	0	0	9.33345	0.0007356	0.0010663
ata-miR1432-5p_L+1R-2	rna-TRITD_4Av1G050690-10	170	189	180	-37.5	-24.98	0.666133	8.5	5.1042	0	0	0	0.0015681	0.00195179
ata-miR1432-5p_L+1R-2	rna-TRITD_4Av1G050690-2	770	789	780	-37.5	-24.98	0.666133	8.5	0	0	6.40517	4.66673	0.0088138	0.00910443
ata-miR1432-5p_L+1R-2	rna-TRITD_4Av1G050690-3	770	789	780	-37.5	-24.98	0.666133	8.5	0	0	0	9.33345	3.6313e-06	7.40365e-06
ata-miR1432-5p_L+1R-2	rna-TRITD_4Av1G050690-4	731	750	741	-37.5	-24.98	0.666133	8.5	0	0	0	4.66673	0.0029049	0.00307979
ata-miR1432-5p_L+1R-2	rna-TRITD_4Av1G050690-7	770	789	780	-37.5	-24.98	0.666133	8.5	10.2084	10.1154	0	0	0.00014537	0.000273297
ata-miR1432-5p_L+1R-2	rna-TRITD_4Av1G050690-8	770	789	780	-37.5	-24.98	0.666133	8.5	0	0	0	18.6669	4.1989e-12	2.27724e-11
ata-miR1432-5p_L+1R-2	rna-TRITD_4Av1G050690-9	770	789	780	-37.5	-24.98	0.666133	8.5	5.1042	0	0	4.66673	0.020251	0.0204998
ata-miR1432-5p_L+1R-2	rna-TRITD_4Av1G054140	1861	1880	1871	-37.5	-25.1	0.669333	6.5	5.1042	0	0	0	0.0015681	0.00195179
ata-miR1432-5p_L+1R-2	rna-TRITD_4Av1G066720-15	1171	1190	1181	-37.5	-26.7	0.712	8	0	10.1154	0	0	1.1669e-06	2.65662e-06
ata-miR1432-5p_L+1R-2	rna-TRITD_4Av1G188140	440	459	450	-37.5	-27.1	0.722667	6.5	0	0	0	4.66673	0.0029049	0.00307979
ata-miR1432-5p_L+1R-2	rna-TRITD_4Av1G188140-3	290	309	300	-37.5	-27.1	0.722667	6.5	0	0	0	9.33345	3.6313e-06	7.40365e-06
ata-miR1432-5p_L+1R-2	rna-TRITD_4Bv1G125280-6	770	789	780	-37.5	-24.98	0.666133	8.5	0	10.1154	0	0	1.1669e-06	2.65662e-06
ata-miR1432-5p_L+1R-2	rna-TRITD_5Av1G008790-7	736	755	746	-37.5	-26.6	0.709333	5.5	0	10.1154	0	14.0002	1.2937e-05	2.55725e-05
ata-miR1432-5p_L+1R-2	rna-TRITD_5Av1G107010	491	512	501	-37.5	-24.5	0.653333	9.5	0	0	44.8362	0	5.7682e-29	1.78201e-27
ata-miR1432-5p_L+1R-2	rna-TRITD_5Av1G211990-4	770	789	780	-37.5	-24.98	0.666133	8.5	0	10.1154	0	0	1.1669e-06	2.65662e-06
ata-miR1432-5p_L+1R-2	rna-TRITD_5Av1G211990-7	770	789	780	-37.5	-24.98	0.666133	8.5	0	10.1154	0	0	1.1669e-06	2.65662e-06
ata-miR1432-5p_L+1R-2	rna-TRITD_5Av1G212220-3	917	936	927	-37.5	-24.98	0.666133	8.5	0	10.1154	0	0	1.1669e-06	2.65662e-06
ata-miR1432-5p_L+1R-2	rna-TRITD_5Av1G212220-6	770	789	780	-37.5	-24.98	0.666133	8.5	0	20.2308	0	0	4.1804e-13	2.7503e-12
ata-miR1432-5p_L+1R-2	rna-TRITD_5Av1G235350	490	511	501	-37.5	-24.5	0.653333	8	5.1042	0	0	0	0.0015681	0.00195179
ata-miR1432-5p_L+1R-2	rna-TRITD_5Av1G235350-2	442	463	453	-37.5	-24.5	0.653333	8	5.1042	0	0	9.33345	0.0007356	0.0010663
ata-miR1432-5p_L+1R-2	rna-TRITD_5Bv1G089070	557	578	567	-37.5	-24.5	0.653333	9.5	0	0	0	14.0002	4.0108e-09	1.61909e-08
ata-miR1432-5p_L+1R-2	rna-TRITD_5Bv1G208210	770	789	780	-37.5	-24.98	0.666133	8.5	5.1042	0	0	0	0.0015681	0.00195179
ata-miR1432-5p_L+1R-2	rna-TRITD_5Bv1G208210-2	770	789	780	-37.5	-24.98	0.666133	8.5	0	0	19.2155	4.66673	4.8582e-09	1.93995e-08
ata-miR1432-5p_L+1R-2	rna-TRITD_5Bv1G208210-3	122	141	132	-37.5	-24.98	0.666133	8.5	0	20.2308	0	4.66673	1.2674e-09	5.70429e-09
ata-miR1432-5p_L+1R-2	rna-TRITD_5Bv1G208220	770	789	780	-37.5	-24.98	0.666133	8.5	5.1042	10.1154	0	0	0.0003436	0.000509535
ata-miR1432-5p_L+1R-2	rna-TRITD_5Bv1G208220-10	770	789	780	-37.5	-24.98	0.666133	8.5	10.2084	0	6.40517	0	0.00037159	0.000548105
ata-miR1432-5p_L+1R-2	rna-TRITD_5Bv1G208220-2	770	789	780	-37.5	-24.98	0.666133	8.5	0	10.1154	0	4.66673	0.00030085	0.000452672
ata-miR1432-5p_L+1R-2	rna-TRITD_5Bv1G208220-3	770	789	780	-37.5	-24.98	0.666133	8.5	0	0	0	4.66673	0.0029049	0.00307979
ata-miR1432-5p_L+1R-2	rna-TRITD_5Bv1G208220-7	311	330	321	-37.5	-24.98	0.666133	8.5	10.2084	0	0	0	1.0194e-06	2.65662e-06
ata-miR1432-5p_L+1R-2	rna-TRITD_5Bv1G208220-9	770	789	780	-37.5	-24.98	0.666133	8.5	10.2084	10.1154	0	0	0.00014537	0.000273297
ata-miR1432-5p_L+1R-2	rna-TRITD_5Bv1G228300-2	46	65	56	-37.5	-38.6	1	0	0	2518.74	0	6328.08	0	0
ata-miR1432-5p_L+1R-2	rna-TRITD_5Bv1G234700	490	511	501	-37.5	-24.5	0.653333	8	0	0	0	4.66673	0.0029049	0.00307979
ata-miR1432-5p_L+1R-2	rna-TRITD_5Bv1G234700-2	442	463	453	-37.5	-24.5	0.653333	8	0	0	0	4.66673	0.0029049	0.00307979
ata-miR1432-5p_L+1R-2	rna-TRITD_5Bv1G244140-3	483	500	492	-37.5	-24.7	0.658667	6	0	0	6.40517	0	0.00024673	0.000378359
ata-miR1432-5p_L+1R-2	rna-TRITD_6Av1G059820	470	491	480	-37.5	-24.6	0.656	8	0	0	0	9.33345	3.6313e-06	7.40365e-06
ata-miR1432-5p_L+1R-2	rna-TRITD_6Av1G059820-3	167	188	177	-37.5	-24.6	0.656	8	0	0	0	4.66673	0.0029049	0.00307979
ata-miR1432-5p_L+1R-2	rna-TRITD_6Av1G059820-5	89	110	99	-37.5	-24.6	0.656	8	0	0	0	4.66673	0.0029049	0.00307979
ata-miR1432-5p_L+1R-2	rna-TRITD_6Bv1G134080	1830	1848	1840	-37.5	-27.4	0.730667	7	10.2084	0	19.2155	0	1.2552e-07	4.04136e-07
ata-miR1432-5p_L+1R-2	rna-TRITD_6Bv1G134080-2	1830	1848	1840	-37.5	-27.4	0.730667	7	0	0	6.40517	0	0.00024673	0.000378359
ata-miR1432-5p_L+1R-2	rna-TRITD_6Bv1G134080-5	347	365	357	-37.5	-27.4	0.730667	7	0	0	6.40517	0	0.00024673	0.000378359
ata-miR1432-5p_L+1R-2	rna-TRITD_7Av1G023880	455	473	465	-37.5	-24.6	0.656	7.5	0	10.1154	0	0	1.1669e-06	2.65662e-06
ata-miR1432-5p_L+1R-2	rna-TRITD_7Av1G051260	262	280	271	-37.5	-25.5	0.68	11	25.521	20.2308	32.0258	23.3336	0.39767	0.39849
ata-miR1432-5p_L+1R-2	rna-TRITD_7Av1G051260-2	262	280	271	-37.5	-25.5	0.68	11	25.521	60.6925	19.2155	18.6669	1.9454e-08	7.51957e-08
ata-miR1432-5p_L+1R-2	rna-TRITD_7Av1G051260-3	262	280	271	-37.5	-25.5	0.68	11	30.6252	20.2308	12.8103	23.3336	0.05711	0.0575351
ata-miR1432-5p_L+1R-2	rna-TRITD_7Av1G052970	813	832	823	-37.5	-24.7	0.658667	10	5.1042	0	0	0	0.0015681	0.00195179
ata-miR1432-5p_L+1R-2	rna-TRITD_7Av1G052970-2	822	841	832	-37.5	-24.7	0.658667	10	5.1042	0	0	0	0.0015681	0.00195179
ata-miR1432-5p_L+1R-2	rna-TRITD_7Av1G052970-5	471	490	481	-37.5	-24.7	0.658667	10	5.1042	0	0	0	0.0015681	0.00195179
ata-miR1432-5p_L+1R-2	rna-TRITD_7Av1G052970-6	471	490	481	-37.5	-24.7	0.658667	10	10.2084	0	0	0	1.0194e-06	2.65662e-06
ata-miR1432-5p_L+1R-2	rna-TRITD_7Av1G067830	272	291	283	-37.5	-24.6	0.656	7	0	0	0	4.66673	0.0029049	0.00307979
ata-miR1432-5p_L+1R-2	rna-TRITD_7Av1G067830-2	272	291	283	-37.5	-24.6	0.656	7	0	30.3463	0	0	1.31e-19	1.73083e-18
ata-miR1432-5p_L+1R-2	rna-TRITD_7Av1G067830-3	272	291	283	-37.5	-24.6	0.656	7	0	20.2308	0	0	4.1804e-13	2.7503e-12
ata-miR1432-5p_L+1R-2	rna-TRITD_7Av1G067830-4	272	291	283	-37.5	-24.6	0.656	7	0	10.1154	0	0	1.1669e-06	2.65662e-06
ata-miR1432-5p_L+1R-2	rna-TRITD_7Av1G086560	164	186	177	-37.5	-24.6	0.656	9	5.1042	0	0	0	0.0015681	0.00195179
ata-miR1432-5p_L+1R-2	rna-TRITD_7Av1G263050	1097	1115	1107	-37.5	-31.3	0.834667	6	0	0	0	28.0004	4.2505e-18	5.14199e-17
ata-miR1432-5p_L+1R-2	rna-TRITD_7Bv1G043110-3	272	291	283	-37.5	-24.6	0.656	7	5.1042	0	0	0	0.0015681	0.00195179
ata-miR1432-5p_L+1R-2	rna-TRITD_7Bv1G043110-5	272	291	283	-37.5	-24.6	0.656	7	5.1042	20.2308	0	0	2.0254e-09	8.9452e-09
ata-miR156a-3p	rna-TRITD_1Av1G032550	1053	1081	1071	-44.6	-30.5	0.683857	18.5	0	0	6.40517	4.66673	0.0088138	0.00910443
ata-miR156a-3p	rna-TRITD_1Av1G058470	854	874	865	-44.6	-29.1	0.652466	6	5.1042	0	0	0	0.0015681	0.00195179
ata-miR156a-3p	rna-TRITD_1Av1G137050	771	803	792	-44.6	-29.6	0.663677	28	5.1042	10.1154	0	0	0.0003436	0.000509535
ata-miR156a-3p	rna-TRITD_1Av1G143600	325	349	336	-44.6	-29.4	0.659193	11.5	0	0	6.40517	0	0.00024673	0.000378359
ata-miR156a-3p	rna-TRITD_1Av1G143600-2	304	328	315	-44.6	-29.4	0.659193	11.5	0	0	6.40517	0	0.00024673	0.000378359
ata-miR156a-3p	rna-TRITD_1Av1G143600-3	403	427	414	-44.6	-29.4	0.659193	11.5	0	0	12.8103	0	2.2907e-08	7.78945e-08
ata-miR156a-3p	rna-TRITD_1Av1G180340	1255	1278	1266	-44.6	-29.8	0.668161	10	0	0	0	4.66673	0.0029049	0.00307979
ata-miR156a-3p	rna-TRITD_1Av1G211710	2362	2387	2374	-44.6	-30.7	0.688341	10	0	0	0	9.33345	3.6313e-06	7.40365e-06
ata-miR156a-3p	rna-TRITD_1Av1G211710-3	2434	2459	2446	-44.6	-30.7	0.688341	10	0	0	0	4.66673	0.0029049	0.00307979
ata-miR156a-3p	rna-TRITD_1Bv1G043190	1115	1141	1131	-44.6	-29.3	0.656951	15	0	40.4617	0	0	3.8804e-26	9.32998e-25
ata-miR156a-3p	rna-TRITD_1Bv1G054070	7	30	20	-44.6	-29.8	0.668161	7.5	0	20.2308	0	0	4.1804e-13	2.7503e-12
ata-miR156a-3p	rna-TRITD_1Bv1G088440	1170	1192	1182	-44.6	-29.7	0.665919	8.5	0	0	0	4.66673	0.0029049	0.00307979
ata-miR156a-3p	rna-TRITD_1Bv1G131230-2	612	644	633	-44.6	-29.6	0.663677	28	0	10.1154	0	0	1.1669e-06	2.65662e-06
ata-miR156a-3p	rna-TRITD_1Bv1G135820	304	328	315	-44.6	-29.4	0.659193	11.5	0	0	0	9.33345	3.6313e-06	7.40365e-06
ata-miR156a-3p	rna-TRITD_1Bv1G135820-3	403	427	414	-44.6	-29.4	0.659193	11.5	0	0	6.40517	0	0.00024673	0.000378359
ata-miR156a-3p	rna-TRITD_1Bv1G135820-4	232	256	243	-44.6	-29.4	0.659193	11.5	0	0	6.40517	0	0.00024673	0.000378359
ata-miR156a-3p	rna-TRITD_1Bv1G167220	1588	1611	1599	-44.6	-29.8	0.668161	10	0	0	0	4.66673	0.0029049	0.00307979
ata-miR156a-3p	rna-TRITD_1Bv1G167220-2	1255	1278	1266	-44.6	-29.8	0.668161	10	0	0	0	4.66673	0.0029049	0.00307979
ata-miR156a-3p	rna-TRITD_1Bv1G215590-10	688	715	705	-44.6	-30.3	0.679372	11	0	0	6.40517	4.66673	0.0088138	0.00910443
ata-miR156a-3p	rna-TRITD_1Bv1G215590-2	718	745	735	-44.6	-30.3	0.679372	11	0	0	6.40517	14.0002	9.2686e-06	1.84678e-05
ata-miR156a-3p	rna-TRITD_2Av1G002290	1341	1360	1352	-44.6	-29.3	0.656951	7	0	0	64.0517	0	2.0865e-41	1.30469e-39
ata-miR156a-3p	rna-TRITD_2Av1G065030	576	598	588	-44.6	-29.1	0.652466	6	5.1042	0	0	0	0.0015681	0.00195179
ata-miR156a-3p	rna-TRITD_2Av1G136220-3	759	789	777	-44.6	-32.1	0.719731	15.5	0	10.1154	0	0	1.1669e-06	2.65662e-06
ata-miR156a-3p	rna-TRITD_2Av1G161160-3	234	262	252	-44.6	-30.4	0.681614	11.5	0	0	0	4.66673	0.0029049	0.00307979
ata-miR156a-3p	rna-TRITD_2Av1G161160-7	180	208	198	-44.6	-30.4	0.681614	11.5	0	0	0	4.66673	0.0029049	0.00307979
ata-miR156a-3p	rna-TRITD_2Av1G197950-2	1839	1864	1855	-44.6	-30	0.672646	16	0	0	6.40517	0	0.00024673	0.000378359
ata-miR156a-3p	rna-TRITD_2Av1G205600-7	228	246	238	-44.6	-32.8	0.735426	4.5	0	0	0	9.33345	3.6313e-06	7.40365e-06
ata-miR156a-3p	rna-TRITD_2Av1G222840	115	138	130	-44.6	-29.1	0.652466	14.5	0	20.2308	0	9.33345	3.4381e-08	1.15781e-07
ata-miR156a-3p	rna-TRITD_2Av1G222840-2	117	140	132	-44.6	-29.1	0.652466	14.5	10.2084	50.5771	0	32.6671	2.8103e-14	2.40179e-13
ata-miR156a-3p	rna-TRITD_2Av1G227280	225	255	236	-44.6	-35.3	0.79148	22.5	45.9378	30.3463	0	28.0004	3.906e-09	1.61909e-08
ata-miR156a-3p	rna-TRITD_2Av1G274410-2	1276	1296	1287	-44.6	-32	0.717489	7	0	0	12.8103	0	2.2907e-08	7.78945e-08
ata-miR156a-3p	rna-TRITD_2Av1G295530	123	144	134	-44.6	-29.5	0.661435	9	25.521	0	0	0	1.6748e-16	1.67247e-15
ata-miR156a-3p	rna-TRITD_2Bv1G054700	375	397	387	-44.6	-29	0.650224	8	0	0	0	4.66673	0.0029049	0.00307979
ata-miR156a-3p	rna-TRITD_2Bv1G054700-4	375	397	387	-44.6	-29	0.650224	8	0	0	0	4.66673	0.0029049	0.00307979
ata-miR156a-3p	rna-TRITD_2Bv1G066200-2	820	838	831	-44.6	-29.1	0.652466	8	0	0	6.40517	0	0.00024673	0.000378359
ata-miR156a-3p	rna-TRITD_2Bv1G066200-3	1084	1102	1095	-44.6	-29.1	0.652466	8	0	0	6.40517	0	0.00024673	0.000378359
ata-miR156a-3p	rna-TRITD_2Bv1G078080	798	820	810	-44.6	-29.1	0.652466	6	10.2084	0	0	0	1.0194e-06	2.65662e-06
ata-miR156a-3p	rna-TRITD_2Bv1G078080-2	846	868	858	-44.6	-29.1	0.652466	6	15.3126	0	0	0	5.8463e-10	2.68678e-09
ata-miR156a-3p	rna-TRITD_2Bv1G078080-3	486	508	498	-44.6	-29.1	0.652466	6	5.1042	0	0	0	0.0015681	0.00195179
ata-miR156a-3p	rna-TRITD_2Bv1G119070	864	894	882	-44.6	-32.1	0.719731	15.5	5.1042	0	0	14.0002	4.8784e-06	9.8397e-06
ata-miR156a-3p	rna-TRITD_2Bv1G160220-3	1051	1073	1063	-44.6	-31.7	0.710762	7.5	0	10.1154	6.40517	0	0.00040243	0.000588371
ata-miR156a-3p	rna-TRITD_2Bv1G176870	142	162	153	-44.6	-29	0.650224	7	0	0	12.8103	4.66673	1.4955e-05	2.92722e-05
ata-miR156a-3p	rna-TRITD_2Bv1G176870-2	142	162	153	-44.6	-29	0.650224	7	0	10.1154	12.8103	4.66673	0.0026604	0.00307979
ata-miR156a-3p	rna-TRITD_2Bv1G238280	1276	1296	1287	-44.6	-32	0.717489	7	0	0	6.40517	0	0.00024673	0.000378359
ata-miR156a-3p	rna-TRITD_2Bv1G258370-4	202	222	213	-44.6	-30.3	0.679372	6.5	0	0	0	4.66673	0.0029049	0.00307979
ata-miR156a-3p	rna-TRITD_2Bv1G265860	120	141	131	-44.6	-29.5	0.661435	9	5.1042	0	0	0	0.0015681	0.00195179
ata-miR156a-3p	rna-TRITD_3Av1G000600	1064	1084	1075	-44.6	-30.4	0.681614	4	0	0	0	4.66673	0.0029049	0.00307979
ata-miR156a-3p	rna-TRITD_3Av1G011010-2	424	448	438	-44.6	-29	0.650224	11.5	0	20.2308	0	0	4.1804e-13	2.7503e-12
ata-miR156a-3p	rna-TRITD_3Av1G021020-2	799	823	812	-44.6	-30.5	0.683857	7	0	0	6.40517	0	0.00024673	0.000378359
ata-miR156a-3p	rna-TRITD_3Av1G051780	396	420	411	-44.6	-29.5	0.661435	11.5	5.1042	0	0	0	0.0015681	0.00195179
ata-miR156a-3p	rna-TRITD_3Av1G153980	1035	1062	1046	-44.6	-30.3	0.679372	17	0	0	25.6207	0	1.445e-16	1.50847e-15
ata-miR156a-3p	rna-TRITD_3Av1G196870-14	120	142	132	-44.6	-29.1	0.652466	9.5	0	0	6.40517	0	0.00024673	0.000378359
ata-miR156a-3p	rna-TRITD_3Av1G196870-4	120	142	132	-44.6	-29.1	0.652466	9.5	0	0	6.40517	0	0.00024673	0.000378359
ata-miR156a-3p	rna-TRITD_3Av1G196870-9	120	142	132	-44.6	-29.1	0.652466	9.5	0	0	0	4.66673	0.0029049	0.00307979
ata-miR156a-3p	rna-TRITD_3Av1G252620-4	1042	1065	1056	-44.6	-30.2	0.67713	6.5	20.4168	0	0	0	3.1768e-13	2.44883e-12
ata-miR156a-3p	rna-TRITD_3Av1G252620-5	889	912	903	-44.6	-30.2	0.67713	6.5	10.2084	0	0	0	1.0194e-06	2.65662e-06
ata-miR156a-3p	rna-TRITD_3Bv1G012780	12	33	24	-44.6	-33	0.73991	6	0	0	0	32.6671	4.1788e-21	7.18779e-20
ata-miR156a-3p	rna-TRITD_3Bv1G062940-2	66	90	81	-44.6	-31.5	0.706278	12.5	0	0	19.2155	0	1.87e-12	1.0821e-11
ata-miR156a-3p	rna-TRITD_3Bv1G168720-3	337	358	348	-44.6	-29.9	0.670404	8.5	0	10.1154	0	0	1.1669e-06	2.65662e-06
ata-miR156a-3p	rna-TRITD_3Bv1G182280-5	120	142	132	-44.6	-29.1	0.652466	9.5	0	0	0	4.66673	0.0029049	0.00307979
ata-miR156a-3p	rna-TRITD_3Bv1G204600-4	693	714	705	-44.6	-30.1	0.674888	6.5	0	0	0	4.66673	0.0029049	0.00307979
ata-miR156a-3p	rna-TRITD_3Bv1G244860-2	1261	1284	1275	-44.6	-30.2	0.67713	6.5	0	0	0	4.66673	0.0029049	0.00307979
ata-miR156a-3p	rna-TRITD_3Bv1G270260	894	914	906	-44.6	-29.2	0.654709	6	0	10.1154	0	4.66673	0.00030085	0.000452672
ata-miR156a-3p	rna-TRITD_3Bv1G270260-2	912	932	924	-44.6	-29.2	0.654709	6	0	0	6.40517	0	0.00024673	0.000378359
ata-miR156a-3p	rna-TRITD_3Bv1G270260-3	831	851	843	-44.6	-29.2	0.654709	6	0	10.1154	6.40517	0	0.00040243	0.000588371
ata-miR156a-3p	rna-TRITD_4Av1G040170	97	117	108	-44.6	-29	0.650224	7.5	10.2084	0	0	0	1.0194e-06	2.65662e-06
ata-miR156a-3p	rna-TRITD_4Av1G040170-3	97	117	108	-44.6	-29	0.650224	7.5	5.1042	0	0	0	0.0015681	0.00195179
ata-miR156a-3p	rna-TRITD_4Av1G040170-4	97	117	108	-44.6	-29	0.650224	7.5	5.1042	0	0	0	0.0015681	0.00195179
ata-miR156a-3p	rna-TRITD_4Av1G069760-3	126	147	138	-44.6	-29.5	0.661435	7.5	0	0	0	4.66673	0.0029049	0.00307979
ata-miR156a-3p	rna-TRITD_4Av1G080800	609	636	621	-44.6	-29.8	0.668161	17.5	0	0	19.2155	0	1.87e-12	1.0821e-11
ata-miR156a-3p	rna-TRITD_4Av1G086130-4	169	189	180	-44.6	-29.4	0.659193	7	0	10.1154	0	0	1.1669e-06	2.65662e-06
ata-miR156a-3p	rna-TRITD_4Av1G098760-10	709	731	720	-44.6	-31.1	0.697309	9	0	10.1154	0	0	1.1669e-06	2.65662e-06
ata-miR156a-3p	rna-TRITD_4Av1G098760-3	709	731	720	-44.6	-31.1	0.697309	9	5.1042	0	0	0	0.0015681	0.00195179
ata-miR156a-3p	rna-TRITD_4Av1G098760-7	709	731	720	-44.6	-31.1	0.697309	9	5.1042	0	0	0	0.0015681	0.00195179
ata-miR156a-3p	rna-TRITD_4Av1G198830	168	187	178	-44.6	-32.7	0.733184	5.5	5.1042	0	0	0	0.0015681	0.00195179
ata-miR156a-3p	rna-TRITD_4Av1G255990	598	621	612	-44.6	-31.2	0.699552	6.5	0	0	0	9.33345	3.6313e-06	7.40365e-06
ata-miR156a-3p	rna-TRITD_4Bv1G019060	34	55	45	-44.6	-30.4	0.681614	9	0	0	12.8103	4.66673	1.4955e-05	2.92722e-05
ata-miR156a-3p	rna-TRITD_4Bv1G019060-3	34	55	45	-44.6	-30.4	0.681614	9	5.1042	30.3463	6.40517	9.33345	3.5141e-07	1.11278e-06
ata-miR156a-3p	rna-TRITD_4Bv1G019060-4	34	55	45	-44.6	-30.4	0.681614	9	0	10.1154	19.2155	4.66673	2.4433e-05	4.7409e-05
ata-miR156a-3p	rna-TRITD_4Bv1G035360	460	481	471	-44.6	-30.1	0.674888	6.5	0	0	0	9.33345	3.6313e-06	7.40365e-06
ata-miR156a-3p	rna-TRITD_5Av1G018430-3	1659	1683	1674	-44.6	-29.5	0.661435	13	0	0	0	4.66673	0.0029049	0.00307979
ata-miR156a-3p	rna-TRITD_5Av1G101410	894	914	904	-44.6	-32.4	0.726457	6	0	0	6.40517	0	0.00024673	0.000378359
ata-miR156a-3p	rna-TRITD_5Av1G101410-2	1233	1253	1243	-44.6	-32.4	0.726457	6	0	0	6.40517	0	0.00024673	0.000378359
ata-miR156a-3p	rna-TRITD_5Av1G111130	1662	1684	1675	-44.6	-32	0.717489	9.5	0	0	0	9.33345	3.6313e-06	7.40365e-06
ata-miR156a-3p	rna-TRITD_5Av1G138940-2	148	171	163	-44.6	-33.4	0.748879	9	0	0	0	14.0002	4.0108e-09	1.61909e-08
ata-miR156a-3p	rna-TRITD_5Av1G150470	122	144	132	-44.6	-29.1	0.652466	10	0	0	6.40517	0	0.00024673	0.000378359
ata-miR156a-3p	rna-TRITD_5Av1G150470-2	122	144	132	-44.6	-29.1	0.652466	10	0	0	12.8103	4.66673	1.4955e-05	2.92722e-05
ata-miR156a-3p	rna-TRITD_5Av1G150470-3	14	36	24	-44.6	-29.1	0.652466	10	5.1042	0	6.40517	0	0.0080875	0.0084731
ata-miR156a-3p	rna-TRITD_5Av1G171780-3	981	1003	993	-44.6	-30.3	0.679372	8	0	0	6.40517	0	0.00024673	0.000378359
ata-miR156a-3p	rna-TRITD_5Av1G174460	283	303	293	-44.6	-30.3	0.679372	6.5	0	0	0	4.66673	0.0029049	0.00307979
ata-miR156a-3p	rna-TRITD_5Av1G174460-2	283	303	293	-44.6	-30.3	0.679372	6.5	0	0	0	4.66673	0.0029049	0.00307979
ata-miR156a-3p	rna-TRITD_5Av1G199090-2	1676	1700	1691	-44.6	-29.4	0.659193	9.5	0	0	0	9.33345	3.6313e-06	7.40365e-06
ata-miR156a-3p	rna-TRITD_5Av1G199090-3	1652	1676	1667	-44.6	-29.4	0.659193	9.5	0	0	0	4.66673	0.0029049	0.00307979
ata-miR156a-3p	rna-TRITD_5Av1G214990	1014	1033	1024	-44.6	-29	0.650224	7	10.2084	10.1154	0	4.66673	0.0090815	0.00936271
ata-miR156a-3p	rna-TRITD_5Av1G214990-2	882	901	892	-44.6	-29	0.650224	7	30.6252	0	6.40517	0	8.0475e-15	7.05459e-14
ata-miR156a-3p	rna-TRITD_5Av1G214990-3	795	814	805	-44.6	-29	0.650224	7	0	0	6.40517	4.66673	0.0088138	0.00910443
ata-miR156a-3p	rna-TRITD_5Av1G214990-4	822	841	832	-44.6	-29	0.650224	7	0	0	0	4.66673	0.0029049	0.00307979
ata-miR156a-3p	rna-TRITD_5Av1G214990-5	744	763	754	-44.6	-29	0.650224	7	0	10.1154	0	4.66673	0.00030085	0.000452672
ata-miR156a-3p	rna-TRITD_5Av1G214990-7	711	730	721	-44.6	-29	0.650224	7	30.6252	0	0	9.33345	1.5957e-13	1.33099e-12
ata-miR156a-3p	rna-TRITD_5Av1G214990-9	234	253	244	-44.6	-29	0.650224	7	25.521	10.1154	6.40517	4.66673	3.6496e-05	6.96207e-05
ata-miR156a-3p	rna-TRITD_5Av1G215480	549	574	565	-44.6	-30.1	0.674888	14	0	0	0	4.66673	0.0029049	0.00307979
ata-miR156a-3p	rna-TRITD_5Av1G227320	303	324	313	-44.6	-32.8	0.735426	7.5	0	10.1154	70.4568	32.6671	2.8518e-22	5.38313e-21
ata-miR156a-3p	rna-TRITD_5Av1G227320-2	1362	1383	1372	-44.6	-32.8	0.735426	7.5	10.2084	10.1154	64.0517	9.33345	3.1054e-20	4.83762e-19
ata-miR156a-3p	rna-TRITD_5Bv1G050830	1956	1979	1967	-44.6	-29.82	0.66861	12	0	0	12.8103	0	2.2907e-08	7.78945e-08
ata-miR156a-3p	rna-TRITD_5Bv1G060670	40	59	50	-44.6	-30	0.672646	5.5	15.3126	0	0	0	5.8463e-10	2.68678e-09
ata-miR156a-3p	rna-TRITD_5Bv1G083150	1233	1253	1243	-44.6	-32.4	0.726457	6	0	0	6.40517	0	0.00024673	0.000378359
ata-miR156a-3p	rna-TRITD_5Bv1G100120-5	2266	2290	2281	-44.6	-29.2	0.654709	9	0	0	6.40517	0	0.00024673	0.000378359
ata-miR156a-3p	rna-TRITD_5Bv1G100120-7	1816	1840	1831	-44.6	-29.2	0.654709	9	0	0	6.40517	0	0.00024673	0.000378359
ata-miR156a-3p	rna-TRITD_5Bv1G118500	1320	1341	1332	-44.6	-29.3	0.656951	7.5	0	10.1154	0	0	1.1669e-06	2.65662e-06
ata-miR156a-3p	rna-TRITD_5Bv1G124460-3	505	529	516	-44.6	-30.4	0.681614	10.5	0	0	0	4.66673	0.0029049	0.00307979
ata-miR156a-3p	rna-TRITD_5Bv1G124460-8	517	541	528	-44.6	-30.4	0.681614	10.5	5.1042	0	0	0	0.0015681	0.00195179
ata-miR156a-3p	rna-TRITD_5Bv1G164910	283	303	293	-44.6	-30.3	0.679372	6.5	0	0	0	4.66673	0.0029049	0.00307979
ata-miR156a-3p	rna-TRITD_5Bv1G206800	124	150	138	-44.6	-30.3	0.679372	14	0	0	25.6207	0	1.445e-16	1.50847e-15
ata-miR156a-3p	rna-TRITD_5Bv1G211520-2	882	901	892	-44.6	-29	0.650224	7	20.4168	10.1154	0	4.66673	8.356e-06	1.67543e-05
ata-miR156a-3p	rna-TRITD_5Bv1G211520-3	795	814	805	-44.6	-29	0.650224	7	25.521	20.2308	0	0	3.5171e-10	1.76778e-09
ata-miR156a-3p	rna-TRITD_5Bv1G211520-4	822	841	832	-44.6	-29	0.650224	7	0	10.1154	0	4.66673	0.00030085	0.000452672
ata-miR156a-3p	rna-TRITD_5Bv1G211520-5	744	763	754	-44.6	-29	0.650224	7	30.6252	0	0	0	8.6596e-20	1.28269e-18
ata-miR156a-3p	rna-TRITD_5Bv1G211520-7	807	826	817	-44.6	-29	0.650224	7	0	10.1154	0	0	1.1669e-06	2.65662e-06
ata-miR156a-3p	rna-TRITD_5Bv1G211520-8	711	730	721	-44.6	-29	0.650224	7	0	10.1154	0	0	1.1669e-06	2.65662e-06
ata-miR156a-3p	rna-TRITD_5Bv1G211520-9	249	268	259	-44.6	-29	0.650224	7	15.3126	10.1154	0	4.66673	0.00054072	0.000789267
ata-miR156a-3p	rna-TRITD_5Bv1G211900-2	558	583	574	-44.6	-34.4	0.7713	13	0	0	0	4.66673	0.0029049	0.00307979
ata-miR156a-3p	rna-TRITD_5Bv1G218570-5	300	324	311	-44.6	-31.3	0.701794	9.5	10.2084	0	0	0	1.0194e-06	2.65662e-06
ata-miR156a-3p	rna-TRITD_5Bv1G239620	1719	1738	1729	-44.6	-29.8	0.668161	6.5	0	0	12.8103	0	2.2907e-08	7.78945e-08
ata-miR156a-3p	rna-TRITD_5Bv1G239620-2	1845	1864	1855	-44.6	-29.8	0.668161	6.5	0	0	0	4.66673	0.0029049	0.00307979
ata-miR156a-3p	rna-TRITD_5Bv1G239620-4	1767	1786	1777	-44.6	-29.8	0.668161	6.5	0	0	0	4.66673	0.0029049	0.00307979
ata-miR156a-3p	rna-TRITD_5Bv1G245660	1201	1220	1211	-44.6	-29.1	0.652466	7	0	0	12.8103	0	2.2907e-08	7.78945e-08
ata-miR156a-3p	rna-TRITD_5Bv1G245660-2	1207	1226	1217	-44.6	-29.1	0.652466	7	0	0	0	4.66673	0.0029049	0.00307979
ata-miR156a-3p	rna-TRITD_6Av1G004910-2	1164	1192	1183	-44.6	-29.7	0.665919	23	0	0	0	4.66673	0.0029049	0.00307979
ata-miR156a-3p	rna-TRITD_6Av1G004910-3	1563	1591	1582	-44.6	-29.7	0.665919	23	0	0	6.40517	4.66673	0.0088138	0.00910443
ata-miR156a-3p	rna-TRITD_6Av1G004910-4	1683	1711	1702	-44.6	-29.7	0.665919	23	10.2084	0	0	9.33345	0.00020344	0.000378359
ata-miR156a-3p	rna-TRITD_6Av1G004910-6	999	1027	1018	-44.6	-29.7	0.665919	23	0	0	0	4.66673	0.0029049	0.00307979
ata-miR156a-3p	rna-TRITD_6Av1G087940-20	577	602	589	-44.6	-31.1	0.697309	12.5	0	10.1154	0	0	1.1669e-06	2.65662e-06
ata-miR156a-3p	rna-TRITD_6Av1G160740	150	175	166	-44.6	-29.9	0.670404	10.5	0	0	6.40517	18.6669	4.4563e-08	1.48766e-07
ata-miR156a-3p	rna-TRITD_6Av1G191730	777	798	789	-44.6	-31.2	0.699552	7	0	0	6.40517	0	0.00024673	0.000378359
ata-miR156a-3p	rna-TRITD_6Av1G192940-2	1218	1239	1230	-44.6	-30.1	0.674888	5.5	5.1042	0	19.2155	9.33345	2.9062e-05	5.62455e-05
ata-miR156a-3p	rna-TRITD_6Av1G192940-4	1014	1035	1026	-44.6	-30.1	0.674888	5.5	0	10.1154	12.8103	9.33345	0.0089768	0.00926459
ata-miR156a-3p	rna-TRITD_6Av1G192940-5	966	987	978	-44.6	-30.1	0.674888	5.5	5.1042	0	6.40517	23.3336	1.0214e-07	3.30573e-07
ata-miR156a-3p	rna-TRITD_6Bv1G006640	1698	1726	1717	-44.6	-29.7	0.665919	23	5.1042	0	0	0	0.0015681	0.00195179
ata-miR156a-3p	rna-TRITD_6Bv1G021670-6	547	567	558	-44.6	-30.3	0.679372	8	5.1042	20.2308	0	0	2.0254e-09	8.9452e-09
ata-miR156a-3p	rna-TRITD_6Bv1G049120	783	801	793	-44.6	-29.1	0.652466	7	0	10.1154	0	0	1.1669e-06	2.65662e-06
ata-miR156a-3p	rna-TRITD_6Bv1G095210-3	1336	1361	1348	-44.6	-31.1	0.697309	12.5	0	10.1154	0	0	1.1669e-06	2.65662e-06
ata-miR156a-3p	rna-TRITD_6Bv1G184950	1215	1236	1227	-44.6	-30.1	0.674888	5.5	0	0	0	4.66673	0.0029049	0.00307979
ata-miR156a-3p	rna-TRITD_6Bv1G184950-2	1215	1236	1227	-44.6	-30.1	0.674888	5.5	0	0	12.8103	9.33345	3.6062e-05	6.88057e-05
ata-miR156a-3p	rna-TRITD_6Bv1G184950-3	1020	1041	1032	-44.6	-30.1	0.674888	5.5	0	0	12.8103	4.66673	1.4955e-05	2.92722e-05
ata-miR156a-3p	rna-TRITD_6Bv1G186960	983	1003	993	-44.6	-31	0.695067	7	10.2084	0	19.2155	4.66673	2.4783e-05	4.80681e-05
ata-miR156a-3p	rna-TRITD_6Bv1G217560-2	690	714	705	-44.6	-31.54	0.707175	9.5	0	0	12.8103	0	2.2907e-08	7.78945e-08
ata-miR156a-3p	rna-TRITD_6Bv1G217560-3	690	714	705	-44.6	-31.54	0.707175	9.5	0	0	6.40517	0	0.00024673	0.000378359
ata-miR156a-3p	rna-TRITD_7Av1G003710-2	19	41	30	-44.6	-29.1	0.652466	11	0	10.1154	0	0	1.1669e-06	2.65662e-06
ata-miR156a-3p	rna-TRITD_7Av1G068770-2	1557	1576	1566	-44.6	-32.3	0.724215	5.5	0	0	0	4.66673	0.0029049	0.00307979
ata-miR156a-3p	rna-TRITD_7Av1G158790-2	39	59	50	-44.6	-29.8	0.668161	9	0	0	0	4.66673	0.0029049	0.00307979
ata-miR156a-3p	rna-TRITD_7Av1G179890	1398	1420	1411	-44.6	-31.2	0.699552	9.5	0	10.1154	0	0	1.1669e-06	2.65662e-06
ata-miR156a-3p	rna-TRITD_7Av1G207880	300	320	311	-44.6	-29.3	0.656951	7.5	20.4168	40.4617	12.8103	18.6669	0.00030012	0.000452672
ata-miR156a-3p	rna-TRITD_7Av1G207880-2	354	374	365	-44.6	-29.3	0.656951	7.5	20.4168	30.3463	6.40517	18.6669	0.0016005	0.00199208
ata-miR156a-3p	rna-TRITD_7Av1G207880-3	357	377	368	-44.6	-29.3	0.656951	7.5	0	0	6.40517	0	0.00024673	0.000378359
ata-miR156a-3p	rna-TRITD_7Av1G207880-5	360	380	371	-44.6	-29.3	0.656951	7.5	15.3126	30.3463	6.40517	4.66673	2.0712e-06	4.69018e-06
ata-miR156a-3p	rna-TRITD_7Av1G231620	167	188	178	-44.6	-29.16	0.653812	7	0	0	0	4.66673	0.0029049	0.00307979
ata-miR156a-3p	rna-TRITD_7Bv1G012890	152	175	165	-44.6	-30	0.672646	9	0	30.3463	0	0	1.31e-19	1.73083e-18
ata-miR156a-3p	rna-TRITD_7Bv1G105900	1435	1455	1446	-44.6	-30.5	0.683857	6.5	5.1042	0	0	0	0.0015681	0.00195179
ata-miR156a-3p	rna-TRITD_7Bv1G117530	39	59	50	-44.6	-29.8	0.668161	9	0	0	0	4.66673	0.0029049	0.00307979
ata-miR156a-3p	rna-TRITD_7Bv1G117530-3	39	59	50	-44.6	-29.8	0.668161	9	0	10.1154	0	0	1.1669e-06	2.65662e-06
ata-miR156a-3p	rna-TRITD_7Bv1G117530-6	39	59	50	-44.6	-29.8	0.668161	9	0	0	0	4.66673	0.0029049	0.00307979
ata-miR156a-3p	rna-TRITD_7Bv1G161680	243	263	254	-44.6	-29	0.650224	7	0	10.1154	12.8103	4.66673	0.0026604	0.00307979
ata-miR156a-3p	rna-TRITD_7Bv1G161680-2	360	380	371	-44.6	-29	0.650224	7	0	0	6.40517	0	0.00024673	0.000378359
ata-miR156a-3p	rna-TRITD_7Bv1G161680-3	411	431	422	-44.6	-29	0.650224	7	5.1042	0	6.40517	0	0.0080875	0.0084731
ata-miR156a-3p	rna-TRITD_7Bv1G161680-4	411	431	422	-44.6	-29	0.650224	7	5.1042	0	0	0	0.0015681	0.00195179
ata-miR156a-3p	rna-TRITD_7Bv1G161680-5	402	422	413	-44.6	-29	0.650224	7	5.1042	0	6.40517	9.33345	0.032826	0.0330969
ata-miR156a-3p	rna-TRITD_7Bv1G176950	155	176	165	-44.6	-29	0.650224	9.5	0	10.1154	0	0	1.1669e-06	2.65662e-06
ata-miR156a-3p	rna-TRITD_7Bv1G193340	205	228	217	-44.6	-30.3	0.679372	11	0	30.3463	0	0	1.31e-19	1.73083e-18
ata-miR156a-3p	rna-TRITD_7Bv1G194220-2	116	136	127	-44.6	-34.5	0.773543	6	0	0	0	4.66673	0.0029049	0.00307979
ata-miR156a-3p	rna-TRITD_7Bv1G202160-2	958	979	969	-44.6	-30.6	0.686099	8	0	0	0	4.66673	0.0029049	0.00307979
ata-miR156a-3p	rna-TRITD_7Bv1G202160-8	490	511	501	-44.6	-30.6	0.686099	8	0	0	12.8103	9.33345	3.6062e-05	6.88057e-05
ata-miR156a-3p	rna-TRITD_7Bv1G219110-2	136	159	149	-44.6	-29.5	0.661435	8	0	0	0	4.66673	0.0029049	0.00307979
ata-miR156a-5p	rna-TRITD_3Av1G246060-2	848	867	858	-37.2	-34.6	0.930108	1	193.96	111.27	909.533	359.338	0	0
ata-miR156a-5p	rna-TRITD_3Bv1G238130	839	858	849	-37.2	-33.4	0.897849	2	0	0	6.40517	0	0.00024673	0.000378359
ata-miR156a-5p	rna-TRITD_5Av1G167900-4	518	537	528	-37.2	-34.4	0.924731	1	20.4168	0	19.2155	4.66673	2.656e-06	5.98222e-06
ata-miR156a-5p	rna-TRITD_5Bv1G149940-2	803	822	813	-37.2	-34.6	0.930108	1	15.3126	50.5771	6.40517	18.6669	1.3263e-10	6.76393e-10
ata-miR156a-5p	rna-TRITD_6Bv1G068350	734	753	744	-37.2	-34.9	0.938172	1	0	252.885	0	88.6678	0	0
ata-miR164a-5p_R-1	rna-TRITD_1Av1G001740	105	124	115	-42.7	-31.9	0.747073	4	0	0	6.40517	4.66673	0.0088138	0.00910443
ata-miR164a-5p_R-1	rna-TRITD_1Av1G001740-2	105	124	115	-42.7	-31.9	0.747073	4	0	0	12.8103	0	2.2907e-08	7.78945e-08
ata-miR164a-5p_R-1	rna-TRITD_1Av1G030400	114	133	124	-42.7	-31.4	0.735363	6	0	0	25.6207	4.66673	8.3712e-13	5.37862e-12
ata-miR164a-5p_R-1	rna-TRITD_1Av1G030400-3	114	133	124	-42.7	-31.4	0.735363	6	0	0	64.0517	4.66673	6.4734e-37	3.21525e-35
ata-miR164a-5p_R-1	rna-TRITD_1Av1G030400-4	114	133	124	-42.7	-31.4	0.735363	6	0	0	38.431	0	7.9574e-25	1.74856e-23
ata-miR164a-5p_R-1	rna-TRITD_1Av1G048260-2	75	98	85	-42.7	-31.28	0.732553	13.5	0	0	38.431	0	7.9574e-25	1.74856e-23
ata-miR164a-5p_R-1	rna-TRITD_1Av1G054820-2	2235	2255	2247	-42.7	-29.2	0.683841	5.5	0	0	12.8103	0	2.2907e-08	7.78945e-08
ata-miR164a-5p_R-1	rna-TRITD_1Av1G054820-23	564	584	576	-42.7	-29.2	0.683841	5.5	0	0	6.40517	0	0.00024673	0.000378359
ata-miR164a-5p_R-1	rna-TRITD_1Av1G054820-3	2232	2252	2244	-42.7	-29.2	0.683841	5.5	0	0	0	4.66673	0.0029049	0.00307979
ata-miR164a-5p_R-1	rna-TRITD_1Av1G054820-4	2238	2258	2250	-42.7	-29.2	0.683841	5.5	0	0	12.8103	0	2.2907e-08	7.78945e-08
ata-miR164a-5p_R-1	rna-TRITD_1Av1G054820-6	2028	2048	2040	-42.7	-29.2	0.683841	5.5	0	0	6.40517	0	0.00024673	0.000378359
ata-miR164a-5p_R-1	rna-TRITD_1Av1G157100-2	3	22	13	-42.7	-27.8	0.651054	8.5	5.1042	0	0	0	0.0015681	0.00195179
ata-miR164a-5p_R-1	rna-TRITD_1Av1G161470	283	304	293	-42.7	-29.9	0.700234	8.5	0	10.1154	6.40517	0	0.00040243	0.000588371
ata-miR164a-5p_R-1	rna-TRITD_1Av1G161470-3	283	304	293	-42.7	-29.9	0.700234	8.5	0	0	0	4.66673	0.0029049	0.00307979
ata-miR164a-5p_R-1	rna-TRITD_1Av1G161470-4	269	290	279	-42.7	-29.9	0.700234	8.5	5.1042	0	0	0	0.0015681	0.00195179
ata-miR164a-5p_R-1	rna-TRITD_1Av1G161630-11	208	229	218	-42.7	-29.9	0.700234	8.5	0	0	0	4.66673	0.0029049	0.00307979
ata-miR164a-5p_R-1	rna-TRITD_1Av1G161630-13	283	304	293	-42.7	-29.9	0.700234	8.5	0	10.1154	6.40517	0	0.00040243	0.000588371
ata-miR164a-5p_R-1	rna-TRITD_1Av1G161630-15	208	229	218	-42.7	-29.9	0.700234	8.5	0	10.1154	0	0	1.1669e-06	2.65662e-06
ata-miR164a-5p_R-1	rna-TRITD_1Av1G161630-6	283	304	293	-42.7	-29.9	0.700234	8.5	0	20.2308	0	0	4.1804e-13	2.7503e-12
ata-miR164a-5p_R-1	rna-TRITD_1Av1G161630-9	166	187	176	-42.7	-29.9	0.700234	8.5	0	0	0	4.66673	0.0029049	0.00307979
ata-miR164a-5p_R-1	rna-TRITD_1Bv1G030900	75	103	94	-42.7	-28.5	0.667447	15.5	0	0	0	4.66673	0.0029049	0.00307979
ata-miR164a-5p_R-1	rna-TRITD_1Bv1G030900-3	198	226	217	-42.7	-28.5	0.667447	15.5	0	0	6.40517	0	0.00024673	0.000378359
ata-miR164a-5p_R-1	rna-TRITD_1Bv1G030900-4	198	226	217	-42.7	-28.5	0.667447	15.5	0	0	6.40517	0	0.00024673	0.000378359
ata-miR164a-5p_R-1	rna-TRITD_1Bv1G039630	114	133	124	-42.7	-31.4	0.735363	6	0	0	6.40517	4.66673	0.0088138	0.00910443
ata-miR164a-5p_R-1	rna-TRITD_1Bv1G039630	177	196	187	-42.7	-31.4	0.735363	6	0	0	38.431	32.6671	1.5655e-15	1.48091e-14
ata-miR164a-5p_R-1	rna-TRITD_1Bv1G039630-3	117	136	127	-42.7	-31.4	0.735363	6	0	0	32.0258	42.0005	1.5535e-16	1.61856e-15
ata-miR164a-5p_R-1	rna-TRITD_1Bv1G039630-4	114	133	124	-42.7	-31.4	0.735363	6	0	0	0	18.6669	4.1989e-12	2.27724e-11
ata-miR164a-5p_R-1	rna-TRITD_1Bv1G039630-4	177	196	187	-42.7	-31.4	0.735363	6	0	0	32.0258	37.3338	3.9188e-15	3.63238e-14
ata-miR164a-5p_R-1	rna-TRITD_1Bv1G039630-5	114	133	124	-42.7	-31.4	0.735363	6	0	0	12.8103	0	2.2907e-08	7.78945e-08
ata-miR164a-5p_R-1	rna-TRITD_1Bv1G039630-5	177	196	187	-42.7	-31.4	0.735363	6	0	0	64.0517	37.3338	7.2923e-25	1.6714e-23
ata-miR164a-5p_R-1	rna-TRITD_1Bv1G116260	1404	1426	1414	-42.7	-28.52	0.667916	14	0	0	6.40517	0	0.00024673	0.000378359
ata-miR164a-5p_R-1	rna-TRITD_1Bv1G147950-11	208	229	218	-42.7	-30	0.702576	8.5	0	0	0	4.66673	0.0029049	0.00307979
ata-miR164a-5p_R-1	rna-TRITD_1Bv1G147950-6	283	304	293	-42.7	-30	0.702576	8.5	0	0	6.40517	0	0.00024673	0.000378359
ata-miR164a-5p_R-1	rna-TRITD_1Bv1G147950-9	283	304	293	-42.7	-30	0.702576	8.5	0	0	6.40517	0	0.00024673	0.000378359
ata-miR164a-5p_R-1	rna-TRITD_1Bv1G152960	342	363	355	-42.7	-28	0.655738	10	0	0	25.6207	0	1.445e-16	1.50847e-15
ata-miR164a-5p_R-1	rna-TRITD_1Bv1G207880	1666	1685	1676	-42.7	-28.1	0.65808	7	0	0	0	14.0002	4.0108e-09	1.61909e-08
ata-miR164a-5p_R-1	rna-TRITD_1Bv1G207880-2	1564	1583	1574	-42.7	-28.1	0.65808	7	0	0	0	9.33345	3.6313e-06	7.40365e-06
ata-miR164a-5p_R-1	rna-TRITD_2Av1G067080	758	778	769	-42.7	-28.08	0.657611	7.5	0	0	25.6207	4.66673	8.3712e-13	5.37862e-12
ata-miR164a-5p_R-1	rna-TRITD_2Bv1G076360	740	760	751	-42.7	-28.08	0.657611	7.5	0	20.2308	19.2155	14.0002	0.00021664	0.000378359
ata-miR164a-5p_R-1	rna-TRITD_2Bv1G085850	198	214	206	-42.7	-27.8	0.651054	6.5	0	0	6.40517	0	0.00024673	0.000378359
ata-miR164a-5p_R-1	rna-TRITD_2Bv1G085850-2	198	214	206	-42.7	-27.8	0.651054	6.5	0	0	19.2155	0	1.87e-12	1.0821e-11
ata-miR164a-5p_R-1	rna-TRITD_2Bv1G123660	621	640	631	-42.7	-30.1	0.704918	5.5	40.8336	40.4617	6.40517	0	5.2923e-14	4.49108e-13
ata-miR164a-5p_R-1	rna-TRITD_2Bv1G123660-10	501	520	511	-42.7	-30.1	0.704918	5.5	61.2504	40.4617	12.8103	4.66673	1.2027e-14	1.04391e-13
ata-miR164a-5p_R-1	rna-TRITD_2Bv1G123660-11	420	439	430	-42.7	-30.1	0.704918	5.5	20.4168	20.2308	0	0	7.7589e-09	3.04452e-08
ata-miR164a-5p_R-1	rna-TRITD_2Bv1G123660-12	459	478	469	-42.7	-30.1	0.704918	5.5	51.042	30.3463	0	9.33345	8.5399e-15	7.4792e-14
ata-miR164a-5p_R-1	rna-TRITD_2Bv1G123660-13	588	607	598	-42.7	-30.1	0.704918	5.5	51.042	20.2308	0	0	4.3651e-21	7.49901e-20
ata-miR164a-5p_R-1	rna-TRITD_2Bv1G123660-14	468	487	478	-42.7	-30.1	0.704918	5.5	45.9378	50.5771	0	0	6.988e-21	1.19189e-19
ata-miR164a-5p_R-1	rna-TRITD_2Bv1G123660-15	513	532	523	-42.7	-30.1	0.704918	5.5	51.042	30.3463	0	4.66673	5.3823e-17	6.20374e-16
ata-miR164a-5p_R-1	rna-TRITD_2Bv1G123660-16	492	511	502	-42.7	-30.1	0.704918	5.5	51.042	60.6925	0	0	2.0301e-24	4.35733e-23
ata-miR164a-5p_R-1	rna-TRITD_2Bv1G123660-17	489	508	499	-42.7	-30.1	0.704918	5.5	51.042	60.6925	0	0	2.0301e-24	4.35733e-23
ata-miR164a-5p_R-1	rna-TRITD_2Bv1G123660-18	495	514	505	-42.7	-30.1	0.704918	5.5	51.042	60.6925	0	0	2.0301e-24	4.35733e-23
ata-miR164a-5p_R-1	rna-TRITD_2Bv1G123660-19	552	571	562	-42.7	-30.1	0.704918	5.5	30.6252	50.5771	6.40517	9.33345	2.233e-11	1.18019e-10
ata-miR164a-5p_R-1	rna-TRITD_2Bv1G123660-2	615	634	625	-42.7	-30.1	0.704918	5.5	51.042	30.3463	6.40517	4.66673	1.4764e-13	1.23415e-12
ata-miR164a-5p_R-1	rna-TRITD_2Bv1G123660-20	480	499	490	-42.7	-30.1	0.704918	5.5	45.9378	70.8079	0	4.66673	1.5009e-24	3.23576e-23
ata-miR164a-5p_R-1	rna-TRITD_2Bv1G123660-21	603	622	613	-42.7	-30.1	0.704918	5.5	45.9378	20.2308	6.40517	4.66673	3.2986e-12	1.89204e-11
ata-miR164a-5p_R-1	rna-TRITD_2Bv1G123660-3	603	622	613	-42.7	-30.1	0.704918	5.5	40.8336	70.8079	0	4.66673	1.3567e-24	2.9328e-23
ata-miR164a-5p_R-1	rna-TRITD_2Bv1G123660-4	603	622	613	-42.7	-30.1	0.704918	5.5	40.8336	50.5771	0	0	3.8977e-20	6.05584e-19
ata-miR164a-5p_R-1	rna-TRITD_2Bv1G123660-8	552	571	562	-42.7	-30.1	0.704918	5.5	25.521	50.5771	0	4.66673	4.4147e-17	5.10214e-16
ata-miR164a-5p_R-1	rna-TRITD_2Bv1G123660-9	507	526	517	-42.7	-30.1	0.704918	5.5	61.2504	30.3463	0	0	3.2537e-24	6.93436e-23
ata-miR164a-5p_R-1	rna-TRITD_2Bv1G162640	681	700	691	-42.7	-37.4	0.875878	1	831.985	414.732	0	4293.39	0	0
ata-miR164a-5p_R-1	rna-TRITD_2Bv1G255370-2	133	151	143	-42.7	-28.2	0.660422	6	0	10.1154	0	0	1.1669e-06	2.65662e-06
ata-miR164a-5p_R-1	rna-TRITD_2Bv1G255370-3	133	151	143	-42.7	-28.2	0.660422	6	0	10.1154	0	0	1.1669e-06	2.65662e-06
ata-miR164a-5p_R-1	rna-TRITD_3Av1G015030	1469	1489	1479	-42.7	-28.5	0.667447	8.5	5.1042	0	6.40517	0	0.0080875	0.0084731
ata-miR164a-5p_R-1	rna-TRITD_3Av1G015030-2	1259	1279	1269	-42.7	-28.5	0.667447	8.5	0	0	12.8103	0	2.2907e-08	7.78945e-08
ata-miR164a-5p_R-1	rna-TRITD_3Av1G015030-3	1172	1192	1182	-42.7	-28.5	0.667447	8.5	0	0	12.8103	0	2.2907e-08	7.78945e-08
ata-miR164a-5p_R-1	rna-TRITD_3Av1G015030-5	1229	1249	1239	-42.7	-28.5	0.667447	8.5	5.1042	0	0	0	0.0015681	0.00195179
ata-miR164a-5p_R-1	rna-TRITD_3Av1G024620	243	262	253	-42.7	-29.5	0.690867	5	5.1042	0	0	0	0.0015681	0.00195179
ata-miR164a-5p_R-1	rna-TRITD_3Av1G024620-2	93	112	103	-42.7	-29.5	0.690867	5	0	20.2308	0	0	4.1804e-13	2.7503e-12
ata-miR164a-5p_R-1	rna-TRITD_3Av1G091010	521	541	532	-42.7	-27.9	0.653396	8.5	0	0	12.8103	14.0002	6.1301e-06	1.23104e-05
ata-miR164a-5p_R-1	rna-TRITD_3Av1G139590	118	139	128	-42.7	-28.7	0.672131	7	0	0	6.40517	0	0.00024673	0.000378359
ata-miR164a-5p_R-1	rna-TRITD_3Av1G139590-5	118	139	128	-42.7	-28.7	0.672131	7	0	0	6.40517	0	0.00024673	0.000378359
ata-miR164a-5p_R-1	rna-TRITD_3Av1G139590-6	118	139	128	-42.7	-28.7	0.672131	7	0	0	6.40517	0	0.00024673	0.000378359
ata-miR164a-5p_R-1	rna-TRITD_3Av1G152570	43	64	56	-42.7	-28.3	0.662763	7.5	0	10.1154	6.40517	0	0.00040243	0.000588371
ata-miR164a-5p_R-1	rna-TRITD_3Av1G152570-10	43	64	56	-42.7	-28.3	0.662763	7.5	0	10.1154	0	4.66673	0.00030085	0.000452672
ata-miR164a-5p_R-1	rna-TRITD_3Av1G152570-13	43	64	56	-42.7	-28.3	0.662763	7.5	0	10.1154	0	4.66673	0.00030085	0.000452672
ata-miR164a-5p_R-1	rna-TRITD_3Av1G152570-14	43	64	56	-42.7	-28.3	0.662763	7.5	0	0	0	4.66673	0.0029049	0.00307979
ata-miR164a-5p_R-1	rna-TRITD_3Av1G152570-4	43	64	56	-42.7	-28.3	0.662763	7.5	10.2084	0	0	0	1.0194e-06	2.65662e-06
ata-miR164a-5p_R-1	rna-TRITD_3Av1G152570-6	43	64	56	-42.7	-28.3	0.662763	7.5	0	10.1154	0	0	1.1669e-06	2.65662e-06
ata-miR164a-5p_R-1	rna-TRITD_3Av1G152570-7	43	64	56	-42.7	-28.3	0.662763	7.5	0	0	0	4.66673	0.0029049	0.00307979
ata-miR164a-5p_R-1	rna-TRITD_3Av1G208800	253	272	263	-42.7	-31.1	0.728337	5.5	0	0	0	4.66673	0.0029049	0.00307979
ata-miR164a-5p_R-1	rna-TRITD_3Bv1G028380	93	112	103	-42.7	-29.5	0.690867	5	0	10.1154	0	0	1.1669e-06	2.65662e-06
ata-miR164a-5p_R-1	rna-TRITD_3Bv1G028380-2	93	112	103	-42.7	-29.5	0.690867	5	5.1042	10.1154	0	4.66673	0.016063	0.0164873
ata-miR164a-5p_R-1	rna-TRITD_3Bv1G028380-3	66	85	76	-42.7	-29.5	0.690867	5	0	10.1154	0	4.66673	0.00030085	0.000452672
ata-miR164a-5p_R-1	rna-TRITD_3Bv1G028380-4	66	85	76	-42.7	-29.5	0.690867	5	0	10.1154	0	4.66673	0.00030085	0.000452672
ata-miR164a-5p_R-1	rna-TRITD_3Bv1G135020	40	61	53	-42.7	-28.3	0.662763	7.5	5.1042	0	0	0	0.0015681	0.00195179
ata-miR164a-5p_R-1	rna-TRITD_3Bv1G135020-2	40	61	53	-42.7	-28.3	0.662763	7.5	0	0	0	4.66673	0.0029049	0.00307979
ata-miR164a-5p_R-1	rna-TRITD_3Bv1G135020-6	40	61	53	-42.7	-28.3	0.662763	7.5	0	0	0	4.66673	0.0029049	0.00307979
ata-miR164a-5p_R-1	rna-TRITD_3Bv1G135020-8	40	61	53	-42.7	-28.3	0.662763	7.5	0	0	0	4.66673	0.0029049	0.00307979
ata-miR164a-5p_R-1	rna-TRITD_3Bv1G151030	3095	3127	3111	-42.7	-28.06	0.657143	21	0	0	0	9.33345	3.6313e-06	7.40365e-06
ata-miR164a-5p_R-1	rna-TRITD_3Bv1G151030-11	2783	2815	2799	-42.7	-28.06	0.657143	21	0	0	0	4.66673	0.0029049	0.00307979
ata-miR164a-5p_R-1	rna-TRITD_3Bv1G151030-12	2744	2776	2760	-42.7	-28.06	0.657143	21	0	0	0	4.66673	0.0029049	0.00307979
ata-miR164a-5p_R-1	rna-TRITD_3Bv1G151030-2	3020	3052	3036	-42.7	-28.06	0.657143	21	0	0	0	4.66673	0.0029049	0.00307979
ata-miR164a-5p_R-1	rna-TRITD_3Bv1G151030-4	3005	3037	3021	-42.7	-28.06	0.657143	21	0	0	0	4.66673	0.0029049	0.00307979
ata-miR164a-5p_R-1	rna-TRITD_3Bv1G151030-8	2954	2986	2970	-42.7	-28.06	0.657143	21	0	0	0	4.66673	0.0029049	0.00307979
ata-miR164a-5p_R-1	rna-TRITD_3Bv1G174650	7	22	17	-42.7	-27.8	0.651054	8.5	0	10.1154	0	0	1.1669e-06	2.65662e-06
ata-miR164a-5p_R-1	rna-TRITD_3Bv1G174650-2	7	22	17	-42.7	-27.8	0.651054	8.5	15.3126	10.1154	0	0	4.5083e-06	9.14336e-06
ata-miR164a-5p_R-1	rna-TRITD_3Bv1G174650-3	7	22	17	-42.7	-27.8	0.651054	8.5	20.4168	50.5771	0	0	8.2757e-21	1.40616e-19
ata-miR164a-5p_R-1	rna-TRITD_3Bv1G186760-3	521	538	531	-42.7	-27.9	0.653396	6.5	0	0	0	4.66673	0.0029049	0.00307979
ata-miR164a-5p_R-1	rna-TRITD_3Bv1G280790-2	519	539	530	-42.7	-29.2	0.683841	7	0	0	0	4.66673	0.0029049	0.00307979
ata-miR164a-5p_R-1	rna-TRITD_4Av1G027240	1358	1378	1368	-42.7	-28.4	0.665105	7.5	0	10.1154	0	0	1.1669e-06	2.65662e-06
ata-miR164a-5p_R-1	rna-TRITD_4Av1G159680	915	931	925	-42.7	-27.9	0.653396	7.5	25.521	0	12.8103	0	3.9062e-10	1.95957e-09
ata-miR164a-5p_R-1	rna-TRITD_4Av1G159680-10	567	583	577	-42.7	-27.9	0.653396	7.5	0	0	6.40517	0	0.00024673	0.000378359
ata-miR164a-5p_R-1	rna-TRITD_4Av1G159680-11	837	853	847	-42.7	-27.9	0.653396	7.5	5.1042	0	6.40517	0	0.0080875	0.0084731
ata-miR164a-5p_R-1	rna-TRITD_4Av1G159680-13	834	850	844	-42.7	-27.9	0.653396	7.5	10.2084	0	12.8103	0	3.0171e-05	5.82628e-05
ata-miR164a-5p_R-1	rna-TRITD_4Av1G159680-14	594	610	604	-42.7	-27.9	0.653396	7.5	10.2084	0	19.2155	0	1.2552e-07	4.04136e-07
ata-miR164a-5p_R-1	rna-TRITD_4Av1G159680-2	963	979	973	-42.7	-27.9	0.653396	7.5	15.3126	0	12.8103	4.66673	0.0003485	0.000516643
ata-miR164a-5p_R-1	rna-TRITD_4Av1G159680-4	909	925	919	-42.7	-27.9	0.653396	7.5	20.4168	0	6.40517	0	5.2196e-09	2.07692e-08
ata-miR164a-5p_R-1	rna-TRITD_4Av1G159680-6	471	487	481	-42.7	-27.9	0.653396	7.5	15.3126	0	0	0	5.8463e-10	2.68678e-09
ata-miR164a-5p_R-1	rna-TRITD_4Av1G159680-7	960	976	970	-42.7	-27.9	0.653396	7.5	5.1042	0	6.40517	0	0.0080875	0.0084731
ata-miR164a-5p_R-1	rna-TRITD_4Av1G159680-8	837	853	847	-42.7	-27.9	0.653396	7.5	0	10.1154	6.40517	0	0.00040243	0.000588371
ata-miR164a-5p_R-1	rna-TRITD_4Av1G159680-9	807	823	817	-42.7	-27.9	0.653396	7.5	5.1042	0	32.0258	4.66673	3.7059e-13	2.7503e-12
ata-miR164a-5p_R-1	rna-TRITD_4Av1G229330	62	83	72	-42.7	-27.9	0.653396	10	5.1042	0	0	0	0.0015681	0.00195179
ata-miR164a-5p_R-1	rna-TRITD_4Bv1G040360	717	739	728	-42.7	-27.78	0.650585	11	0	0	0	23.3336	4.2656e-15	3.78741e-14
ata-miR164a-5p_R-1	rna-TRITD_4Bv1G042840	915	931	925	-42.7	-27.9	0.653396	7.5	10.2084	20.2308	0	4.66673	1.0086e-05	2.00661e-05
ata-miR164a-5p_R-1	rna-TRITD_4Bv1G042840-2	963	979	973	-42.7	-27.9	0.653396	7.5	0	0	6.40517	0	0.00024673	0.000378359
ata-miR164a-5p_R-1	rna-TRITD_4Bv1G042840-4	471	487	481	-42.7	-27.9	0.653396	7.5	0	0	6.40517	0	0.00024673	0.000378359
ata-miR164a-5p_R-1	rna-TRITD_4Bv1G042840-5	837	853	847	-42.7	-27.9	0.653396	7.5	20.4168	0	19.2155	0	1.2302e-08	4.80426e-08
ata-miR164a-5p_R-1	rna-TRITD_4Bv1G042840-7	837	853	847	-42.7	-27.9	0.653396	7.5	5.1042	0	19.2155	0	7.5862e-09	2.98356e-08
ata-miR164a-5p_R-1	rna-TRITD_4Bv1G042840-8	756	772	766	-42.7	-27.9	0.653396	7.5	10.2084	0	6.40517	0	0.00037159	0.000548105
ata-miR164a-5p_R-1	rna-TRITD_4Bv1G157030	249	266	257	-42.7	-30.5	0.714286	4	0	10.1154	0	0	1.1669e-06	2.65662e-06
ata-miR164a-5p_R-1	rna-TRITD_4Bv1G157030-2	495	512	503	-42.7	-30.5	0.714286	4	0	10.1154	0	0	1.1669e-06	2.65662e-06
ata-miR164a-5p_R-1	rna-TRITD_4Bv1G176220	62	83	72	-42.7	-27.9	0.653396	10	0	20.2308	0	4.66673	1.2674e-09	5.70429e-09
ata-miR164a-5p_R-1	rna-TRITD_4Bv1G182210	986	1003	994	-42.7	-28.4	0.665105	4	0	0	0	9.33345	3.6313e-06	7.40365e-06
ata-miR164a-5p_R-1	rna-TRITD_5Av1G135920	1471	1489	1481	-42.7	-28.5	0.667447	6.5	5.1042	0	0	0	0.0015681	0.00195179
ata-miR164a-5p_R-1	rna-TRITD_5Av1G135920-2	1120	1138	1130	-42.7	-28.5	0.667447	6.5	0	10.1154	0	4.66673	0.00030085	0.000452672
ata-miR164a-5p_R-1	rna-TRITD_5Av1G135920-4	1006	1024	1016	-42.7	-28.5	0.667447	6.5	10.2084	0	0	0	1.0194e-06	2.65662e-06
ata-miR164a-5p_R-1	rna-TRITD_5Av1G135920-5	658	676	668	-42.7	-28.5	0.667447	6.5	5.1042	0	0	0	0.0015681	0.00195179
ata-miR164a-5p_R-1	rna-TRITD_5Av1G135920-6	1147	1165	1157	-42.7	-28.5	0.667447	6.5	0	0	0	9.33345	3.6313e-06	7.40365e-06
ata-miR164a-5p_R-1	rna-TRITD_5Av1G152910	593	613	604	-42.7	-29	0.679157	6.5	0	0	0	42.0005	3.9296e-27	1.1025e-25
ata-miR164a-5p_R-1	rna-TRITD_5Av1G203070-2	4	22	13	-42.7	-28.9	0.676815	4	0	0	6.40517	0	0.00024673	0.000378359
ata-miR164a-5p_R-1	rna-TRITD_5Av1G203070-3	4	22	13	-42.7	-28.9	0.676815	4	0	0	6.40517	0	0.00024673	0.000378359
ata-miR164a-5p_R-1	rna-TRITD_5Av1G203070-4	4	22	13	-42.7	-28.9	0.676815	4	0	0	6.40517	0	0.00024673	0.000378359
ata-miR164a-5p_R-1	rna-TRITD_5Av1G203070-5	4	22	13	-42.7	-28.9	0.676815	4	0	0	12.8103	0	2.2907e-08	7.78945e-08
ata-miR164a-5p_R-1	rna-TRITD_5Av1G245340	454	475	464	-42.7	-28.08	0.657611	11.5	25.521	0	0	0	1.6748e-16	1.67247e-15
ata-miR164a-5p_R-1	rna-TRITD_5Av1G255620	22	41	32	-42.7	-28.5	0.667447	8.5	0	0	0	9.33345	3.6313e-06	7.40365e-06
ata-miR164a-5p_R-1	rna-TRITD_5Av1G255620-3	22	41	32	-42.7	-28.5	0.667447	8.5	0	0	0	4.66673	0.0029049	0.00307979
ata-miR164a-5p_R-1	rna-TRITD_5Av1G256810	14	32	23	-42.7	-30.2	0.70726	5	5.1042	111.27	25.6207	9.33345	2.6815e-42	1.7677e-40
ata-miR164a-5p_R-1	rna-TRITD_5Bv1G022090	228	247	238	-42.7	-38.7	0.906323	1	10.2084	0	38.431	65.3342	1.135e-19	1.67522e-18
ata-miR164a-5p_R-1	rna-TRITD_5Bv1G022090-4	222	241	232	-42.7	-38.7	0.906323	1	0	0	51.2413	37.3338	5.1051e-20	7.90432e-19
ata-miR164a-5p_R-1	rna-TRITD_5Bv1G047490	338	358	348	-42.7	-29.2	0.683841	6	0	10.1154	0	0	1.1669e-06	2.65662e-06
ata-miR164a-5p_R-1	rna-TRITD_5Bv1G047490-2	338	358	348	-42.7	-29.2	0.683841	6	0	0	0	4.66673	0.0029049	0.00307979
ata-miR164a-5p_R-1	rna-TRITD_5Bv1G047490-3	338	358	348	-42.7	-29.2	0.683841	6	0	0	0	4.66673	0.0029049	0.00307979
ata-miR164a-5p_R-1	rna-TRITD_5Bv1G047490-4	338	358	348	-42.7	-29.2	0.683841	6	0	10.1154	0	9.33345	0.00021424	0.000378359
ata-miR164a-5p_R-1	rna-TRITD_5Bv1G114650-3	1027	1045	1037	-42.7	-28.5	0.667447	6.5	0	0	0	9.33345	3.6313e-06	7.40365e-06
ata-miR164a-5p_R-1	rna-TRITD_5Bv1G114650-4	1006	1024	1016	-42.7	-28.5	0.667447	6.5	0	0	0	4.66673	0.0029049	0.00307979
ata-miR164a-5p_R-1	rna-TRITD_5Bv1G114650-5	658	676	668	-42.7	-28.5	0.667447	6.5	5.1042	0	0	4.66673	0.020251	0.0204998
ata-miR164a-5p_R-1	rna-TRITD_5Bv1G114650-6	1114	1132	1124	-42.7	-28.5	0.667447	6.5	0	0	0	4.66673	0.0029049	0.00307979
ata-miR164a-5p_R-1	rna-TRITD_5Bv1G198770-6	4	22	13	-42.7	-28.9	0.676815	4	0	0	6.40517	0	0.00024673	0.000378359
ata-miR164a-5p_R-1	rna-TRITD_5Bv1G198770-9	4	22	13	-42.7	-28.9	0.676815	4	0	0	6.40517	0	0.00024673	0.000378359
ata-miR164a-5p_R-1	rna-TRITD_5Bv1G204810	538	557	548	-42.7	-31.2	0.730679	11.5	20.4168	0	0	0	3.1768e-13	2.44883e-12
ata-miR164a-5p_R-1	rna-TRITD_5Bv1G204810-2	544	563	554	-42.7	-31.2	0.730679	11.5	15.3126	0	0	0	5.8463e-10	2.68678e-09
ata-miR164a-5p_R-1	rna-TRITD_5Bv1G224190-3	1495	1513	1504	-42.7	-28.5	0.667447	7	5.1042	0	0	4.66673	0.020251	0.0204998
ata-miR164a-5p_R-1	rna-TRITD_5Bv1G233300	1818	1838	1829	-42.7	-28.8	0.674473	10	0	0	0	14.0002	4.0108e-09	1.61909e-08
ata-miR164a-5p_R-1	rna-TRITD_5Bv1G233300-2	1782	1802	1793	-42.7	-28.8	0.674473	10	0	0	0	4.66673	0.0029049	0.00307979
ata-miR164a-5p_R-1	rna-TRITD_5Bv1G235560	137	158	146	-42.7	-27.84	0.651991	12	0	0	0	9.33345	3.6313e-06	7.40365e-06
ata-miR164a-5p_R-1	rna-TRITD_5Bv1G241610	196	222	213	-42.7	-29.7	0.69555	12.5	35.7294	0	0	0	4.4175e-23	8.54045e-22
ata-miR164a-5p_R-1	rna-TRITD_6Av1G205420	509	528	519	-42.7	-30.1	0.704918	5	0	0	6.40517	0	0.00024673	0.000378359
ata-miR164a-5p_R-1	rna-TRITD_6Av1G205420-2	497	516	507	-42.7	-30.1	0.704918	5	0	10.1154	12.8103	0	3.087e-05	5.93726e-05
ata-miR164a-5p_R-1	rna-TRITD_6Av1G205420-4	263	282	273	-42.7	-30.1	0.704918	5	0	10.1154	0	0	1.1669e-06	2.65662e-06
ata-miR164a-5p_R-1	rna-TRITD_6Bv1G001960	155	178	166	-42.7	-28.1	0.65808	10	15.3126	0	0	0	5.8463e-10	2.68678e-09
ata-miR164a-5p_R-1	rna-TRITD_6Bv1G001960-2	155	178	166	-42.7	-28.1	0.65808	10	5.1042	0	0	0	0.0015681	0.00195179
ata-miR164a-5p_R-1	rna-TRITD_6Bv1G001960-3	155	178	166	-42.7	-28.1	0.65808	10	5.1042	0	0	0	0.0015681	0.00195179
ata-miR164a-5p_R-1	rna-TRITD_6Bv1G063540	1108	1127	1118	-42.7	-30.4	0.711944	5	0	0	0	4.66673	0.0029049	0.00307979
ata-miR164a-5p_R-1	rna-TRITD_6Bv1G063540-5	154	173	164	-42.7	-30.4	0.711944	5	0	0	0	4.66673	0.0029049	0.00307979
ata-miR164a-5p_R-1	rna-TRITD_6Bv1G200680-2	497	516	507	-42.7	-30.1	0.704918	5	5.1042	0	0	0	0.0015681	0.00195179
ata-miR164a-5p_R-1	rna-TRITD_6Bv1G200680-3	596	615	606	-42.7	-30.1	0.704918	5	5.1042	0	0	0	0.0015681	0.00195179
ata-miR164a-5p_R-1	rna-TRITD_6Bv1G222820-3	51	70	61	-42.7	-29.4	0.688525	6.5	10.2084	0	0	0	1.0194e-06	2.65662e-06
ata-miR164a-5p_R-1	rna-TRITD_7Av1G016340	161	182	173	-42.7	-29	0.679157	7.5	0	0	0	23.3336	4.2656e-15	3.78741e-14
ata-miR164a-5p_R-1	rna-TRITD_7Av1G031480	39	58	49	-42.7	-27.9	0.653396	7.5	0	20.2308	0	0	4.1804e-13	2.7503e-12
ata-miR164a-5p_R-1	rna-TRITD_7Av1G157640	666	685	676	-42.7	-35.1	0.822014	2	45.9378	70.8079	0	4.66673	1.5009e-24	3.23576e-23
ata-miR164a-5p_R-1	rna-TRITD_7Av1G159080	15	35	25	-42.7	-29.1	0.681499	8.5	86.7714	10.1154	115.293	46.6673	3.8717e-21	6.85791e-20
ata-miR164a-5p_R-1	rna-TRITD_7Av1G235420-3	1077	1099	1087	-42.7	-32.04	0.750351	10	15.3126	0	0	0	5.8463e-10	2.68678e-09
ata-miR164a-5p_R-1	rna-TRITD_7Av1G246970	654	673	664	-42.7	-38.7	0.906323	1	0	0	0	266.003	0	0
ata-miR164a-5p_R-1	rna-TRITD_7Av1G273240-10	1686	1704	1695	-42.7	-29	0.679157	6.5	5.1042	0	0	0	0.0015681	0.00195179
ata-miR164a-5p_R-1	rna-TRITD_7Av1G273240-11	1686	1704	1695	-42.7	-29	0.679157	6.5	5.1042	0	0	0	0.0015681	0.00195179
ata-miR164a-5p_R-1	rna-TRITD_7Av1G275250-2	354	370	362	-42.7	-30.1	0.704918	6.5	0	10.1154	0	0	1.1669e-06	2.65662e-06
ata-miR164a-5p_R-1	rna-TRITD_7Av1G275250-3	354	370	362	-42.7	-30.1	0.704918	6.5	0	10.1154	0	0	1.1669e-06	2.65662e-06
ata-miR164a-5p_R-1	rna-TRITD_7Av1G275250-3	865	886	877	-42.7	-28	0.655738	6.5	5.1042	0	0	0	0.0015681	0.00195179
ata-miR164a-5p_R-1	rna-TRITD_7Av1G275250-4	865	886	877	-42.7	-28	0.655738	6.5	5.1042	10.1154	0	0	0.0003436	0.000509535
ata-miR164a-5p_R-1	rna-TRITD_7Bv1G001970	39	58	49	-42.7	-27.9	0.653396	7.5	0	10.1154	0	0	1.1669e-06	2.65662e-06
ata-miR164a-5p_R-1	rna-TRITD_7Bv1G001970-2	39	58	49	-42.7	-27.9	0.653396	7.5	0	10.1154	0	0	1.1669e-06	2.65662e-06
ata-miR164a-5p_R-1	rna-TRITD_7Bv1G025220	662	680	673	-42.7	-27.8	0.651054	7	0	0	19.2155	4.66673	4.8582e-09	1.93995e-08
ata-miR164a-5p_R-1	rna-TRITD_7Bv1G068630-2	898	917	907	-42.7	-28.62	0.670258	10	0	10.1154	0	0	1.1669e-06	2.65662e-06
ata-miR164a-5p_R-1	rna-TRITD_7Bv1G068630-3	898	917	907	-42.7	-28.62	0.670258	10	0	10.1154	0	0	1.1669e-06	2.65662e-06
ata-miR164a-5p_R-1	rna-TRITD_7Bv1G068630-4	898	917	907	-42.7	-28.62	0.670258	10	5.1042	20.2308	0	0	2.0254e-09	8.9452e-09
ata-miR164a-5p_R-1	rna-TRITD_7Bv1G068630-5	898	917	907	-42.7	-28.62	0.670258	10	10.2084	30.3463	0	0	4.4746e-13	2.92475e-12
ata-miR164a-5p_R-1	rna-TRITD_7Bv1G116620	675	694	685	-42.7	-35.1	0.822014	2	0	0	19.2155	0	1.87e-12	1.0821e-11
ata-miR164a-5p_R-1	rna-TRITD_7Bv1G116620-2	555	574	565	-42.7	-35.1	0.822014	2	0	0	6.40517	0	0.00024673	0.000378359
ata-miR164a-5p_R-1	rna-TRITD_7Bv1G117810	15	35	25	-42.7	-29.1	0.681499	8.5	30.6252	10.1154	0	42.0005	1.9946e-11	1.05489e-10
ata-miR164a-5p_R-1	rna-TRITD_7Bv1G117810-2	15	35	25	-42.7	-29.1	0.681499	8.5	66.3546	20.2308	12.8103	70.0009	8.9653e-14	7.53878e-13
ata-miR164a-5p_R-1	rna-TRITD_7Bv1G133340	199	217	208	-42.7	-28.1	0.65808	6.5	0	0	19.2155	0	1.87e-12	1.0821e-11
ata-miR164a-5p_R-1	rna-TRITD_7Bv1G192290-2	507	527	518	-42.7	-32.2	0.754098	7	0	0	6.40517	0	0.00024673	0.000378359
ata-miR164a-5p_R-1	rna-TRITD_7Bv1G194910	654	673	664	-42.7	-38.7	0.906323	1	0	182.078	1562.86	1171.35	0	0
ata-miR164a-5p_R-1	rna-TRITD_7Bv1G228910	871	892	883	-42.7	-28	0.655738	6.5	0	0	6.40517	0	0.00024673	0.000378359
ata-miR164a-5p_R-1	rna-TRITD_7Bv1G228910-4	589	610	601	-42.7	-28	0.655738	6.5	5.1042	10.1154	0	0	0.0003436	0.000509535
ata-miR164b-5p	rna-TRITD_1Bv1G029370	814	838	829	-44.3	-30.8	0.69526	11.5	0	10.1154	0	0	1.1669e-06	2.65662e-06
ata-miR164b-5p	rna-TRITD_2Av1G042800-3	572	592	583	-44.3	-31.1	0.702032	7.5	40.8336	20.2308	38.431	42.0005	0.031623	0.0319193
ata-miR164b-5p	rna-TRITD_2Av1G248680-2	324	345	336	-44.3	-28.9	0.65237	8.5	5.1042	0	0	4.66673	0.020251	0.0204998
ata-miR164b-5p	rna-TRITD_2Av1G248680-3	324	345	336	-44.3	-28.9	0.65237	8.5	5.1042	0	0	4.66673	0.020251	0.0204998
ata-miR164b-5p	rna-TRITD_2Bv1G056810	572	592	583	-44.3	-31.1	0.702032	7.5	25.521	20.2308	6.40517	88.6678	1.6835e-24	3.62523e-23
ata-miR164b-5p	rna-TRITD_2Bv1G056810-2	572	592	583	-44.3	-31.1	0.702032	7.5	20.4168	20.2308	32.0258	42.0005	0.0095172	0.00981117
ata-miR164b-5p	rna-TRITD_2Bv1G185060-2	2	25	13	-44.3	-29.94	0.675847	10.5	0	0	0	4.66673	0.0029049	0.00307979
ata-miR164b-5p	rna-TRITD_3Av1G011500-2	1406	1429	1418	-44.3	-30.48	0.688036	11	5.1042	0	0	0	0.0015681	0.00195179
ata-miR164b-5p	rna-TRITD_3Bv1G186760	520	538	531	-44.3	-29.3	0.6614	6.5	0	0	0	14.0002	4.0108e-09	1.61909e-08
ata-miR164b-5p	rna-TRITD_4Av1G226100	863	883	874	-44.3	-32.5	0.733634	5.5	30.6252	0	0	0	8.6596e-20	1.28269e-18
ata-miR164b-5p	rna-TRITD_5Av1G021830	653	673	664	-44.3	-39.2	0.884876	2	15.3126	10.1154	38.431	42.0005	1.9079e-06	4.32311e-06
ata-miR164b-5p	rna-TRITD_5Av1G195710-3	5169	5190	5181	-44.3	-33.1	0.747178	7	0	10.1154	0	0	1.1669e-06	2.65662e-06
ata-miR164b-5p	rna-TRITD_5Av1G195710-4	4977	4998	4989	-44.3	-33.1	0.747178	7	0	10.1154	0	0	1.1669e-06	2.65662e-06
ata-miR164b-5p	rna-TRITD_5Bv1G022090-4	221	241	232	-44.3	-39.2	0.884876	2	15.3126	20.2308	0	0	4.8197e-08	1.5945e-07
ata-miR164b-5p	rna-TRITD_5Bv1G188680	2553	2580	2571	-44.3	-29	0.654628	16	0	0	6.40517	0	0.00024673	0.000378359
ata-miR164b-5p	rna-TRITD_5Bv1G188680-2	2523	2550	2541	-44.3	-29	0.654628	16	0	0	6.40517	0	0.00024673	0.000378359
ata-miR164b-5p	rna-TRITD_5Bv1G235380	1088	1108	1099	-44.3	-32.5	0.733634	5.5	5.1042	0	0	23.3336	3.2889e-11	1.72546e-10
ata-miR164b-5p	rna-TRITD_6Av1G195440	784	812	796	-44.3	-29.7	0.670429	17	0	0	0	4.66673	0.0029049	0.00307979
ata-miR164b-5p	rna-TRITD_6Av1G195440-5	718	746	730	-44.3	-29.7	0.670429	17	0	0	0	4.66673	0.0029049	0.00307979
ata-miR164b-5p	rna-TRITD_6Av1G195440-6	784	812	796	-44.3	-29.7	0.670429	17	0	10.1154	0	4.66673	0.00030085	0.000452672
ata-miR164b-5p	rna-TRITD_6Av1G195440-8	784	812	796	-44.3	-29.7	0.670429	17	0	0	0	4.66673	0.0029049	0.00307979
ata-miR164b-5p	rna-TRITD_7Av1G227500-5	814	834	825	-44.3	-30.1	0.679458	6.5	0	0	6.40517	0	0.00024673	0.000378359
ata-miR164b-5p	rna-TRITD_7Av1G246970	653	673	664	-44.3	-39.2	0.884876	2	56.1462	10.1154	403.525	0	0	0
ata-miR164b-5p	rna-TRITD_7Bv1G026470-2	960	981	972	-44.3	-31.1	0.702032	8	0	20.2308	0	0	4.1804e-13	2.7503e-12
ata-miR164b-5p	rna-TRITD_7Bv1G026470-4	1092	1113	1104	-44.3	-31.1	0.702032	8	0	20.2308	0	0	4.1804e-13	2.7503e-12
ata-miR164b-5p	rna-TRITD_7Bv1G156510-3	818	839	830	-44.3	-31.4	0.708804	7.5	10.2084	0	0	0	1.0194e-06	2.65662e-06
ata-miR164b-5p	rna-TRITD_7Bv1G156510-4	818	839	830	-44.3	-31.4	0.708804	7.5	5.1042	0	0	0	0.0015681	0.00195179
ata-miR164b-5p	rna-TRITD_7Bv1G194910	653	673	664	-44.3	-39.2	0.884876	2	137.813	0	0	0	0	0
ata-miR164b-5p	rna-TRITD_7Bv1G219160-2	1263	1284	1275	-44.3	-29.1	0.656885	4.5	5.1042	0	0	0	0.0015681	0.00195179
ata-miR164c-3p	rna-TRITD_1Av1G009490-2	295	316	306	-39	-28.3	0.725641	8.5	0	0	0	4.66673	0.0029049	0.00307979
ata-miR164c-3p	rna-TRITD_1Av1G011820	270	291	281	-39	-26.3	0.674359	11.5	0	0	6.40517	0	0.00024673	0.000378359
ata-miR164c-3p	rna-TRITD_1Av1G011820-3	270	291	281	-39	-26.3	0.674359	11.5	0	0	12.8103	0	2.2907e-08	7.78945e-08
ata-miR164c-3p	rna-TRITD_1Av1G011820-4	270	291	281	-39	-26.3	0.674359	11.5	0	0	6.40517	0	0.00024673	0.000378359
ata-miR164c-3p	rna-TRITD_1Av1G027040	582	603	593	-39	-25.9	0.664103	12	0	0	0	23.3336	4.2656e-15	3.78741e-14
ata-miR164c-3p	rna-TRITD_1Av1G030400	99	120	110	-39	-27.6	0.707692	8	0	0	6.40517	4.66673	0.0088138	0.00910443
ata-miR164c-3p	rna-TRITD_1Av1G030400-3	99	120	110	-39	-27.6	0.707692	8	0	0	6.40517	0	0.00024673	0.000378359
ata-miR164c-3p	rna-TRITD_1Av1G030400-4	99	120	110	-39	-27.6	0.707692	8	0	0	6.40517	0	0.00024673	0.000378359
ata-miR164c-3p	rna-TRITD_1Av1G035170	225	246	236	-39	-26.3	0.674359	10.5	5.1042	0	0	0	0.0015681	0.00195179
ata-miR164c-3p	rna-TRITD_1Av1G035170-2	225	246	236	-39	-26.3	0.674359	10.5	0	0	6.40517	0	0.00024673	0.000378359
ata-miR164c-3p	rna-TRITD_1Av1G037740-7	204	225	215	-39	-26.8	0.687179	9.5	5.1042	0	0	0	0.0015681	0.00195179
ata-miR164c-3p	rna-TRITD_1Av1G039450	90	114	101	-39	-29	0.74359	12	0	50.5771	0	14.0002	7.9083e-23	1.51738e-21
ata-miR164c-3p	rna-TRITD_1Av1G040850-2	72	99	83	-39	-25.4	0.651282	16.5	5.1042	0	32.0258	9.33345	3.6858e-11	1.93106e-10
ata-miR164c-3p	rna-TRITD_1Av1G040850-3	72	99	83	-39	-25.4	0.651282	16.5	0	20.2308	12.8103	14.0002	0.00036687	0.000543718
ata-miR164c-3p	rna-TRITD_1Av1G040850-4	72	99	83	-39	-25.4	0.651282	16.5	0	0	6.40517	4.66673	0.0088138	0.00910443
ata-miR164c-3p	rna-TRITD_1Av1G040850-5	72	99	83	-39	-25.4	0.651282	16.5	0	10.1154	38.431	4.66673	1.7503e-14	1.51019e-13
ata-miR164c-3p	rna-TRITD_1Av1G047300-3	696	716	707	-39	-27.3	0.7	11	5.1042	0	0	0	0.0015681	0.00195179
ata-miR164c-3p	rna-TRITD_1Av1G060900	67	89	78	-39	-26.8	0.687179	11.5	0	0	6.40517	0	0.00024673	0.000378359
ata-miR164c-3p	rna-TRITD_1Av1G086480-3	878	899	889	-39	-26.1	0.669231	6.5	5.1042	0	0	0	0.0015681	0.00195179
ata-miR164c-3p	rna-TRITD_1Av1G092030	681	701	692	-39	-25.7	0.658974	6.5	10.2084	0	6.40517	0	0.00037159	0.000548105
ata-miR164c-3p	rna-TRITD_1Av1G092530	1179	1199	1190	-39	-27.7	0.710256	7.5	15.3126	0	6.40517	0	2.2129e-06	4.99065e-06
ata-miR164c-3p	rna-TRITD_1Av1G092530-2	1632	1652	1643	-39	-27.7	0.710256	7.5	0	0	19.2155	9.33345	1.0075e-07	3.26387e-07
ata-miR164c-3p	rna-TRITD_1Av1G092530-3	1710	1730	1721	-39	-27.7	0.710256	7.5	10.2084	0	6.40517	9.33345	0.019683	0.0201341
ata-miR164c-3p	rna-TRITD_1Av1G092530-4	1662	1682	1673	-39	-27.7	0.710256	7.5	0	0	0	14.0002	4.0108e-09	1.61909e-08
ata-miR164c-3p	rna-TRITD_1Av1G092530-5	1227	1247	1238	-39	-27.7	0.710256	7.5	0	0	6.40517	4.66673	0.0088138	0.00910443
ata-miR164c-3p	rna-TRITD_1Av1G092530-6	516	536	527	-39	-27.7	0.710256	7.5	5.1042	0	6.40517	18.6669	1.6166e-05	3.16143e-05
ata-miR164c-3p	rna-TRITD_1Av1G120320	1035	1055	1046	-39	-27.8	0.712821	8.5	0	0	0	9.33345	3.6313e-06	7.40365e-06
ata-miR164c-3p	rna-TRITD_1Av1G120320-2	1185	1205	1196	-39	-27.8	0.712821	8.5	0	10.1154	0	0	1.1669e-06	2.65662e-06
ata-miR164c-3p	rna-TRITD_1Av1G120320-3	54	74	65	-39	-27.8	0.712821	8.5	0	10.1154	0	0	1.1669e-06	2.65662e-06
ata-miR164c-3p	rna-TRITD_1Av1G137110	120	140	131	-39	-25.6	0.65641	10	0	0	0	4.66673	0.0029049	0.00307979
ata-miR164c-3p	rna-TRITD_1Av1G139180	1098	1120	1109	-39	-26.1	0.669231	9.5	0	0	6.40517	4.66673	0.0088138	0.00910443
ata-miR164c-3p	rna-TRITD_1Av1G139180-3	729	751	740	-39	-26.1	0.669231	9.5	10.2084	10.1154	6.40517	0	0.016045	0.0164873
ata-miR164c-3p	rna-TRITD_1Av1G140730	708	728	719	-39	-26.1	0.669231	9	5.1042	10.1154	32.0258	37.3338	7.7996e-08	2.54897e-07
ata-miR164c-3p	rna-TRITD_1Av1G140730-2	543	563	554	-39	-26.1	0.669231	9	0	0	32.0258	9.33345	2.6952e-14	2.30378e-13
ata-miR164c-3p	rna-TRITD_1Av1G140780	66	86	77	-39	-25.8	0.661538	9.5	0	0	0	9.33345	3.6313e-06	7.40365e-06
ata-miR164c-3p	rna-TRITD_1Av1G140780-2	66	86	77	-39	-25.8	0.661538	9.5	5.1042	0	0	18.6669	1.538e-08	5.96795e-08
ata-miR164c-3p	rna-TRITD_1Av1G140780-3	66	86	77	-39	-25.8	0.661538	9.5	10.2084	0	0	0	1.0194e-06	2.65662e-06
ata-miR164c-3p	rna-TRITD_1Av1G140780-4	66	86	77	-39	-25.8	0.661538	9.5	10.2084	0	0	23.3336	1.6526e-09	7.3904e-09
ata-miR164c-3p	rna-TRITD_1Av1G143600-3	78	100	89	-39	-25.5	0.653846	10	0	0	19.2155	0	1.87e-12	1.0821e-11
ata-miR164c-3p	rna-TRITD_1Av1G143600-4	78	100	89	-39	-25.5	0.653846	10	0	0	12.8103	0	2.2907e-08	7.78945e-08
ata-miR164c-3p	rna-TRITD_1Av1G143620	960	982	971	-39	-25.7	0.658974	12	5.1042	0	0	0	0.0015681	0.00195179
ata-miR164c-3p	rna-TRITD_1Av1G143620-3	780	802	791	-39	-25.7	0.658974	12	5.1042	0	0	4.66673	0.020251	0.0204998
ata-miR164c-3p	rna-TRITD_1Av1G143620-6	843	865	854	-39	-25.7	0.658974	12	5.1042	10.1154	0	0	0.0003436	0.000509535
ata-miR164c-3p	rna-TRITD_1Av1G145250	309	329	320	-39	-28.4	0.728205	10.5	0	0	0	18.6669	4.1989e-12	2.27724e-11
ata-miR164c-3p	rna-TRITD_1Av1G147600	1692	1714	1705	-39	-28.5	0.730769	9	0	0	6.40517	0	0.00024673	0.000378359
ata-miR164c-3p	rna-TRITD_1Av1G150200-3	533	553	544	-39	-28	0.717949	9.5	5.1042	0	0	0	0.0015681	0.00195179
ata-miR164c-3p	rna-TRITD_1Av1G154500	249	270	260	-39	-26.3	0.674359	9	0	10.1154	0	0	1.1669e-06	2.65662e-06
ata-miR164c-3p	rna-TRITD_1Av1G154500-2	249	270	260	-39	-26.3	0.674359	9	0	10.1154	0	0	1.1669e-06	2.65662e-06
ata-miR164c-3p	rna-TRITD_1Av1G156160	1233	1254	1245	-39	-26.7	0.684615	10	5.1042	0	0	4.66673	0.020251	0.0204998
ata-miR164c-3p	rna-TRITD_1Av1G160260-2	402	425	413	-39	-27.2	0.697436	10.5	0	0	6.40517	0	0.00024673	0.000378359
ata-miR164c-3p	rna-TRITD_1Av1G160260-4	402	425	413	-39	-27.2	0.697436	10.5	0	0	12.8103	0	2.2907e-08	7.78945e-08
ata-miR164c-3p	rna-TRITD_1Av1G161470	246	269	257	-39	-26.72	0.685128	16.5	0	0	0	4.66673	0.0029049	0.00307979
ata-miR164c-3p	rna-TRITD_1Av1G161470-3	246	269	257	-39	-26.72	0.685128	16.5	0	0	0	4.66673	0.0029049	0.00307979
ata-miR164c-3p	rna-TRITD_1Av1G161630-13	246	269	257	-39	-26.72	0.685128	16.5	0	0	0	4.66673	0.0029049	0.00307979
ata-miR164c-3p	rna-TRITD_1Av1G161630-4	411	434	422	-39	-26.72	0.685128	16.5	5.1042	0	0	4.66673	0.020251	0.0204998
ata-miR164c-3p	rna-TRITD_1Av1G161800	6	26	17	-39	-25.7	0.658974	10.5	15.3126	0	0	14.0002	1.8182e-06	4.12053e-06
ata-miR164c-3p	rna-TRITD_1Av1G163570	504	524	515	-39	-26.1	0.669231	9.5	0	0	0	4.66673	0.0029049	0.00307979
ata-miR164c-3p	rna-TRITD_1Av1G164360-3	354	374	365	-39	-27.2	0.697436	8.5	0	0	0	4.66673	0.0029049	0.00307979
ata-miR164c-3p	rna-TRITD_1Av1G165060	354	374	365	-39	-26	0.666667	11	0	0	0	4.66673	0.0029049	0.00307979
ata-miR164c-3p	rna-TRITD_1Av1G165060-2	354	374	365	-39	-26	0.666667	11	0	10.1154	0	0	1.1669e-06	2.65662e-06
ata-miR164c-3p	rna-TRITD_1Av1G165060-3	354	374	365	-39	-26	0.666667	11	0	10.1154	0	4.66673	0.00030085	0.000452672
ata-miR164c-3p	rna-TRITD_1Av1G168760-2	108	129	119	-39	-25.52	0.654359	9.5	0	0	6.40517	0	0.00024673	0.000378359
ata-miR164c-3p	rna-TRITD_1Av1G168760-3	108	129	119	-39	-25.52	0.654359	9.5	0	0	6.40517	0	0.00024673	0.000378359
ata-miR164c-3p	rna-TRITD_1Av1G168760-6	108	129	119	-39	-25.52	0.654359	9.5	0	0	6.40517	0	0.00024673	0.000378359
ata-miR164c-3p	rna-TRITD_1Av1G168760-7	108	129	119	-39	-25.52	0.654359	9.5	0	0	12.8103	0	2.2907e-08	7.78945e-08
ata-miR164c-3p	rna-TRITD_1Av1G168760-9	108	129	119	-39	-25.52	0.654359	9.5	0	0	12.8103	0	2.2907e-08	7.78945e-08
ata-miR164c-3p	rna-TRITD_1Av1G173840	497	521	509	-39	-26.6	0.682051	11.5	0	0	6.40517	4.66673	0.0088138	0.00910443
ata-miR164c-3p	rna-TRITD_1Av1G173840-2	497	521	509	-39	-26.6	0.682051	11.5	0	0	6.40517	4.66673	0.0088138	0.00910443
ata-miR164c-3p	rna-TRITD_1Av1G176390-10	1422	1443	1434	-39	-26.1	0.669231	10.5	0	0	6.40517	4.66673	0.0088138	0.00910443
ata-miR164c-3p	rna-TRITD_1Av1G176390-3	1539	1560	1551	-39	-26.1	0.669231	10.5	0	0	6.40517	0	0.00024673	0.000378359
ata-miR164c-3p	rna-TRITD_1Av1G176390-4	1455	1476	1467	-39	-26.1	0.669231	10.5	0	0	6.40517	0	0.00024673	0.000378359
ata-miR164c-3p	rna-TRITD_1Av1G176390-5	1455	1476	1467	-39	-26.1	0.669231	10.5	0	0	0	9.33345	3.6313e-06	7.40365e-06
ata-miR164c-3p	rna-TRITD_1Av1G176390-9	1473	1494	1485	-39	-26.1	0.669231	10.5	0	0	6.40517	0	0.00024673	0.000378359
ata-miR164c-3p	rna-TRITD_1Av1G181850	231	255	242	-39	-25.7	0.658974	12.5	5.1042	10.1154	25.6207	37.3338	2.7824e-07	8.81956e-07
ata-miR164c-3p	rna-TRITD_1Av1G181850-2	225	249	236	-39	-25.7	0.658974	12.5	10.2084	0	6.40517	23.3336	2.1194e-06	4.79681e-06
ata-miR164c-3p	rna-TRITD_1Av1G188720-3	28	48	38	-39	-25.4	0.651282	9	0	30.3463	0	0	1.31e-19	1.73083e-18
ata-miR164c-3p	rna-TRITD_1Av1G192260	504	524	515	-39	-25.4	0.651282	13.5	15.3126	0	0	0	5.8463e-10	2.68678e-09
ata-miR164c-3p	rna-TRITD_1Av1G194130-4	672	693	684	-39	-26.7	0.684615	8	0	10.1154	0	0	1.1669e-06	2.65662e-06
ata-miR164c-3p	rna-TRITD_1Av1G195020	366	388	377	-39	-25.4	0.651282	14	0	0	19.2155	0	1.87e-12	1.0821e-11
ata-miR164c-3p	rna-TRITD_1Av1G195020-2	468	490	479	-39	-25.4	0.651282	14	0	0	19.2155	0	1.87e-12	1.0821e-11
ata-miR164c-3p	rna-TRITD_1Av1G196890	78	99	89	-39	-31	0.794872	7.5	0	0	0	4.66673	0.0029049	0.00307979
ata-miR164c-3p	rna-TRITD_1Av1G200080-4	411	435	426	-39	-27.5	0.705128	15	0	10.1154	0	0	1.1669e-06	2.65662e-06
ata-miR164c-3p	rna-TRITD_1Av1G200220	1107	1131	1121	-39	-26.5	0.679487	11.5	0	0	25.6207	0	1.445e-16	1.50847e-15
ata-miR164c-3p	rna-TRITD_1Av1G202120-2	288	308	299	-39	-31.3	0.802564	8	0	0	12.8103	0	2.2907e-08	7.78945e-08
ata-miR164c-3p	rna-TRITD_1Av1G202120-3	288	308	299	-39	-31.3	0.802564	8	0	0	6.40517	0	0.00024673	0.000378359
ata-miR164c-3p	rna-TRITD_1Av1G202120-4	294	314	305	-39	-31.3	0.802564	8	0	0	12.8103	0	2.2907e-08	7.78945e-08
ata-miR164c-3p	rna-TRITD_1Av1G202120-5	297	317	308	-39	-31.3	0.802564	8	0	0	12.8103	0	2.2907e-08	7.78945e-08
ata-miR164c-3p	rna-TRITD_1Av1G202120-6	300	320	311	-39	-31.3	0.802564	8	0	0	6.40517	0	0.00024673	0.000378359
ata-miR164c-3p	rna-TRITD_1Av1G202120-7	24	44	35	-39	-31.3	0.802564	8	0	0	6.40517	0	0.00024673	0.000378359
ata-miR164c-3p	rna-TRITD_1Av1G202160-2	9	29	20	-39	-28.3	0.725641	10	5.1042	0	0	0	0.0015681	0.00195179
ata-miR164c-3p	rna-TRITD_1Av1G202160-4	9	29	20	-39	-28.3	0.725641	10	10.2084	0	0	0	1.0194e-06	2.65662e-06
ata-miR164c-3p	rna-TRITD_1Av1G202780	744	769	755	-39	-25.9	0.664103	17	10.2084	0	0	0	1.0194e-06	2.65662e-06
ata-miR164c-3p	rna-TRITD_1Av1G202780-7	726	751	737	-39	-25.9	0.664103	17	10.2084	10.1154	0	0	0.00014537	0.000273297
ata-miR164c-3p	rna-TRITD_1Av1G202780-8	744	769	755	-39	-25.9	0.664103	17	5.1042	0	0	0	0.0015681	0.00195179
ata-miR164c-3p	rna-TRITD_1Av1G204980	882	908	893	-39	-27.7	0.710256	18.5	0	10.1154	25.6207	0	1.1876e-10	6.10476e-10
ata-miR164c-3p	rna-TRITD_1Av1G205750-2	225	249	236	-39	-26.68	0.684103	15	0	0	6.40517	0	0.00024673	0.000378359
ata-miR164c-3p	rna-TRITD_1Av1G208030	744	765	755	-39	-28.1	0.720513	8	15.3126	0	0	0	5.8463e-10	2.68678e-09
ata-miR164c-3p	rna-TRITD_1Av1G210180	759	780	770	-39	-26.2	0.671795	11	0	20.2308	6.40517	0	6.5745e-09	2.59618e-08
ata-miR164c-3p	rna-TRITD_1Av1G213000-2	96	120	111	-39	-27.4	0.702564	16.5	0	0	0	4.66673	0.0029049	0.00307979
ata-miR164c-3p	rna-TRITD_1Av1G214800	696	717	707	-39	-28.4	0.728205	8.5	10.2084	10.1154	12.8103	0	0.0088465	0.00913635
ata-miR164c-3p	rna-TRITD_1Av1G214800-2	1623	1644	1634	-39	-28.4	0.728205	8.5	5.1042	0	6.40517	0	0.0080875	0.0084731
ata-miR164c-3p	rna-TRITD_1Av1G224090-2	15	35	26	-39	-25.8	0.661538	9	0	0	19.2155	0	1.87e-12	1.0821e-11
ata-miR164c-3p	rna-TRITD_1Av1G224910-2	174	197	185	-39	-27.9	0.715385	14.5	0	10.1154	0	0	1.1669e-06	2.65662e-06
ata-miR164c-3p	rna-TRITD_1Av1G228250	942	962	953	-39	-26.8	0.687179	9.5	0	10.1154	0	0	1.1669e-06	2.65662e-06
ata-miR164c-3p	rna-TRITD_1Av1G228250-11	1398	1418	1409	-39	-26.8	0.687179	9.5	0	10.1154	6.40517	0	0.00040243	0.000588371
ata-miR164c-3p	rna-TRITD_1Av1G228250-2	81	101	92	-39	-26.8	0.687179	9.5	0	10.1154	0	0	1.1669e-06	2.65662e-06
ata-miR164c-3p	rna-TRITD_1Av1G228250-4	1251	1271	1262	-39	-26.8	0.687179	9.5	0	10.1154	6.40517	0	0.00040243	0.000588371
ata-miR164c-3p	rna-TRITD_1Av1G228250-6	846	866	857	-39	-26.8	0.687179	9.5	0	0	6.40517	0	0.00024673	0.000378359
ata-miR164c-3p	rna-TRITD_1Av1G228250-7	846	866	857	-39	-26.8	0.687179	9.5	5.1042	10.1154	0	0	0.0003436	0.000509535
ata-miR164c-3p	rna-TRITD_1Av1G228250-8	1398	1418	1409	-39	-26.8	0.687179	9.5	0	0	6.40517	0	0.00024673	0.000378359
ata-miR164c-3p	rna-TRITD_1Av1G229590	323	344	335	-39	-26.3	0.674359	10.5	15.3126	0	0	0	5.8463e-10	2.68678e-09
ata-miR164c-3p	rna-TRITD_1Bv1G031990-2	196	216	207	-39	-27.5	0.705128	11	0	10.1154	0	0	1.1669e-06	2.65662e-06
ata-miR164c-3p	rna-TRITD_1Bv1G031990-4	196	216	207	-39	-27.5	0.705128	11	0	10.1154	0	0	1.1669e-06	2.65662e-06
ata-miR164c-3p	rna-TRITD_1Bv1G039630	99	120	110	-39	-27.6	0.707692	8	0	0	25.6207	4.66673	8.3712e-13	5.37862e-12
ata-miR164c-3p	rna-TRITD_1Bv1G039630-4	99	120	110	-39	-27.6	0.707692	8	0	0	6.40517	0	0.00024673	0.000378359
ata-miR164c-3p	rna-TRITD_1Bv1G039630-5	99	120	110	-39	-27.6	0.707692	8	0	0	25.6207	4.66673	8.3712e-13	5.37862e-12
ata-miR164c-3p	rna-TRITD_1Bv1G050350-14	282	302	293	-39	-28.6	0.733333	9	0	10.1154	0	0	1.1669e-06	2.65662e-06
ata-miR164c-3p	rna-TRITD_1Bv1G050350-15	282	302	293	-39	-28.6	0.733333	9	5.1042	0	0	0	0.0015681	0.00195179
ata-miR164c-3p	rna-TRITD_1Bv1G050350-16	282	302	293	-39	-28.6	0.733333	9	5.1042	0	0	0	0.0015681	0.00195179
ata-miR164c-3p	rna-TRITD_1Bv1G050350-2	282	302	293	-39	-28.6	0.733333	9	0	10.1154	0	0	1.1669e-06	2.65662e-06
ata-miR164c-3p	rna-TRITD_1Bv1G050350-5	282	302	293	-39	-28.6	0.733333	9	0	20.2308	0	0	4.1804e-13	2.7503e-12
ata-miR164c-3p	rna-TRITD_1Bv1G053460	11	31	22	-39	-26.3	0.674359	12	0	0	19.2155	0	1.87e-12	1.0821e-11
ata-miR164c-3p	rna-TRITD_1Bv1G053460	72	99	83	-39	-25.4	0.651282	16.5	5.1042	10.1154	32.0258	0	6.3755e-11	3.31584e-10
ata-miR164c-3p	rna-TRITD_1Bv1G053460-2	72	99	83	-39	-25.4	0.651282	16.5	0	0	25.6207	4.66673	8.3712e-13	5.37862e-12
ata-miR164c-3p	rna-TRITD_1Bv1G053460-3	72	99	83	-39	-25.4	0.651282	16.5	0	0	0	4.66673	0.0029049	0.00307979
ata-miR164c-3p	rna-TRITD_1Bv1G053460-4	72	99	83	-39	-25.4	0.651282	16.5	5.1042	20.2308	19.2155	14.0002	0.02029	0.0205385
ata-miR164c-3p	rna-TRITD_1Bv1G055330-3	1440	1460	1451	-39	-25.7	0.658974	6	0	10.1154	0	0	1.1669e-06	2.65662e-06
ata-miR164c-3p	rna-TRITD_1Bv1G055330-4	1545	1565	1556	-39	-25.7	0.658974	6	0	20.2308	0	0	4.1804e-13	2.7503e-12
ata-miR164c-3p	rna-TRITD_1Bv1G055330-5	1473	1493	1484	-39	-25.7	0.658974	6	0	20.2308	0	0	4.1804e-13	2.7503e-12
ata-miR164c-3p	rna-TRITD_1Bv1G056570	102	123	113	-39	-27.7	0.710256	8.5	0	10.1154	0	0	1.1669e-06	2.65662e-06
ata-miR164c-3p	rna-TRITD_1Bv1G088440-2	878	899	889	-39	-26.1	0.669231	6.5	10.2084	0	0	0	1.0194e-06	2.65662e-06
ata-miR164c-3p	rna-TRITD_1Bv1G096750	1341	1361	1352	-39	-25.7	0.658974	6.5	5.1042	0	0	4.66673	0.020251	0.0204998
ata-miR164c-3p	rna-TRITD_1Bv1G096750-2	1263	1283	1274	-39	-25.7	0.658974	6.5	0	0	0	4.66673	0.0029049	0.00307979
ata-miR164c-3p	rna-TRITD_1Bv1G096750-3	1356	1376	1367	-39	-25.7	0.658974	6.5	5.1042	0	6.40517	0	0.0080875	0.0084731
ata-miR164c-3p	rna-TRITD_1Bv1G096750-4	681	701	692	-39	-25.7	0.658974	6.5	0	0	12.8103	0	2.2907e-08	7.78945e-08
ata-miR164c-3p	rna-TRITD_1Bv1G097260-2	1709	1730	1721	-39	-27.4	0.702564	9.5	5.1042	0	0	0	0.0015681	0.00195179
ata-miR164c-3p	rna-TRITD_1Bv1G097260-3	1595	1616	1607	-39	-27.4	0.702564	9.5	10.2084	0	0	0	1.0194e-06	2.65662e-06
ata-miR164c-3p	rna-TRITD_1Bv1G097260-7	512	533	524	-39	-27.4	0.702564	9.5	10.2084	0	0	0	1.0194e-06	2.65662e-06
ata-miR164c-3p	rna-TRITD_1Bv1G107500	699	718	710	-39	-25.8	0.661538	8.5	25.521	0	0	0	1.6748e-16	1.67247e-15
ata-miR164c-3p	rna-TRITD_1Bv1G112970-2	1182	1202	1193	-39	-27.8	0.712821	8.5	0	0	0	4.66673	0.0029049	0.00307979
ata-miR164c-3p	rna-TRITD_1Bv1G112970-2	867	887	878	-39	-31.3	0.802564	7.5	5.1042	0	0	0	0.0015681	0.00195179
ata-miR164c-3p	rna-TRITD_1Bv1G112970-3	54	74	65	-39	-27.8	0.712821	8.5	0	0	0	4.66673	0.0029049	0.00307979
ata-miR164c-3p	rna-TRITD_1Bv1G115130-2	363	383	374	-39	-29.1	0.746154	8	0	0	0	4.66673	0.0029049	0.00307979
ata-miR164c-3p	rna-TRITD_1Bv1G115170	366	386	377	-39	-26.2	0.671795	10	0	10.1154	0	0	1.1669e-06	2.65662e-06
ata-miR164c-3p	rna-TRITD_1Bv1G118240-11	1223	1243	1234	-39	-26.1	0.669231	9	0	0	6.40517	0	0.00024673	0.000378359
ata-miR164c-3p	rna-TRITD_1Bv1G118240-2	1226	1246	1237	-39	-26.1	0.669231	9	0	0	6.40517	0	0.00024673	0.000378359
ata-miR164c-3p	rna-TRITD_1Bv1G118240-4	1220	1240	1231	-39	-26.1	0.669231	9	0	0	6.40517	0	0.00024673	0.000378359
ata-miR164c-3p	rna-TRITD_1Bv1G118240-7	1223	1243	1234	-39	-26.1	0.669231	9	0	0	12.8103	0	2.2907e-08	7.78945e-08
ata-miR164c-3p	rna-TRITD_1Bv1G118240-8	1220	1240	1231	-39	-26.1	0.669231	9	0	0	6.40517	0	0.00024673	0.000378359
ata-miR164c-3p	rna-TRITD_1Bv1G121180	123	142	134	-39	-25.5	0.653846	11	0	0	0	14.0002	4.0108e-09	1.61909e-08
ata-miR164c-3p	rna-TRITD_1Bv1G124900	177	201	192	-39	-25.9	0.664103	10	10.2084	0	0	0	1.0194e-06	2.65662e-06
ata-miR164c-3p	rna-TRITD_1Bv1G124900-2	177	201	192	-39	-25.9	0.664103	10	5.1042	10.1154	0	0	0.0003436	0.000509535
ata-miR164c-3p	rna-TRITD_1Bv1G124900-3	177	201	192	-39	-25.9	0.664103	10	10.2084	0	0	0	1.0194e-06	2.65662e-06
ata-miR164c-3p	rna-TRITD_1Bv1G124900-4	177	201	192	-39	-25.9	0.664103	10	10.2084	0	0	0	1.0194e-06	2.65662e-06
ata-miR164c-3p	rna-TRITD_1Bv1G125830	273	293	284	-39	-25.4	0.651282	8.5	382.815	111.27	12.8103	79.3343	0	0
ata-miR164c-3p	rna-TRITD_1Bv1G125830-2	273	293	284	-39	-25.4	0.651282	8.5	347.086	161.847	32.0258	74.6676	4.1822e-82	7.60304e-80
ata-miR164c-3p	rna-TRITD_1Bv1G133060	639	661	650	-39	-26.1	0.669231	9.5	0	10.1154	6.40517	0	0.00040243	0.000588371
ata-miR164c-3p	rna-TRITD_1Bv1G133060-2	1119	1141	1130	-39	-26.1	0.669231	9.5	5.1042	0	0	9.33345	0.0007356	0.0010663
ata-miR164c-3p	rna-TRITD_1Bv1G134300	702	722	713	-39	-26.1	0.669231	9	0	0	25.6207	18.6669	4.5018e-10	2.24867e-09
ata-miR164c-3p	rna-TRITD_1Bv1G134300-2	543	563	554	-39	-26.1	0.669231	9	15.3126	0	32.0258	18.6669	6.7445e-07	2.12892e-06
ata-miR164c-3p	rna-TRITD_1Bv1G134350	67	86	77	-39	-25.6	0.65641	9	5.1042	0	0	9.33345	0.0007356	0.0010663
ata-miR164c-3p	rna-TRITD_1Bv1G134350-10	67	86	77	-39	-25.6	0.65641	9	5.1042	0	6.40517	14.0002	0.0012801	0.0018369
ata-miR164c-3p	rna-TRITD_1Bv1G134350-2	67	86	77	-39	-25.6	0.65641	9	10.2084	0	0	14.0002	1.2756e-05	2.528e-05
ata-miR164c-3p	rna-TRITD_1Bv1G134350-3	67	86	77	-39	-25.6	0.65641	9	10.2084	10.1154	12.8103	18.6669	0.2926	0.293303
ata-miR164c-3p	rna-TRITD_1Bv1G134350-4	67	86	77	-39	-25.6	0.65641	9	0	0	6.40517	9.33345	0.00076658	0.00110207
ata-miR164c-3p	rna-TRITD_1Bv1G134350-5	67	86	77	-39	-25.6	0.65641	9	5.1042	0	6.40517	9.33345	0.032826	0.0330969
ata-miR164c-3p	rna-TRITD_1Bv1G134350-6	67	86	77	-39	-25.6	0.65641	9	0	0	0	9.33345	3.6313e-06	7.40365e-06
ata-miR164c-3p	rna-TRITD_1Bv1G134350-7	67	86	77	-39	-25.6	0.65641	9	5.1042	0	0	14.0002	4.8784e-06	9.8397e-06
ata-miR164c-3p	rna-TRITD_1Bv1G134350-8	67	86	77	-39	-25.6	0.65641	9	5.1042	0	0	4.66673	0.020251	0.0204998
ata-miR164c-3p	rna-TRITD_1Bv1G134350-9	67	86	77	-39	-25.6	0.65641	9	5.1042	0	0	4.66673	0.020251	0.0204998
ata-miR164c-3p	rna-TRITD_1Bv1G135840	843	865	854	-39	-25.7	0.658974	12	5.1042	10.1154	0	0	0.0003436	0.000509535
ata-miR164c-3p	rna-TRITD_1Bv1G135840-2	843	865	854	-39	-25.7	0.658974	12	5.1042	0	0	0	0.0015681	0.00195179
ata-miR164c-3p	rna-TRITD_1Bv1G135840-6	843	865	854	-39	-25.7	0.658974	12	5.1042	0	0	0	0.0015681	0.00195179
ata-miR164c-3p	rna-TRITD_1Bv1G141020	635	655	646	-39	-28	0.717949	9.5	0	10.1154	0	4.66673	0.00030085	0.000452672
ata-miR164c-3p	rna-TRITD_1Bv1G141020-2	533	553	544	-39	-28	0.717949	9.5	0	10.1154	0	0	1.1669e-06	2.65662e-06
ata-miR164c-3p	rna-TRITD_1Bv1G141020-4	536	556	547	-39	-28	0.717949	9.5	0	10.1154	0	0	1.1669e-06	2.65662e-06
ata-miR164c-3p	rna-TRITD_1Bv1G141020-5	533	553	544	-39	-28	0.717949	9.5	0	10.1154	0	4.66673	0.00030085	0.000452672
ata-miR164c-3p	rna-TRITD_1Bv1G142860	190	209	200	-39	-26.3	0.674359	9	5.1042	0	0	0	0.0015681	0.00195179
ata-miR164c-3p	rna-TRITD_1Bv1G144000-2	282	302	293	-39	-25.9	0.664103	6	0	0	6.40517	0	0.00024673	0.000378359
ata-miR164c-3p	rna-TRITD_1Bv1G150260-10	351	371	362	-39	-27.2	0.697436	8.5	0	0	6.40517	0	0.00024673	0.000378359
ata-miR164c-3p	rna-TRITD_1Bv1G150260-4	438	458	449	-39	-27.2	0.697436	8.5	0	0	6.40517	0	0.00024673	0.000378359
ata-miR164c-3p	rna-TRITD_1Bv1G150700	354	374	365	-39	-26	0.666667	11	5.1042	0	25.6207	0	1.4782e-12	9.38867e-12
ata-miR164c-3p	rna-TRITD_1Bv1G153790	220	240	231	-39	-25.6	0.65641	11.5	10.2084	0	0	0	1.0194e-06	2.65662e-06
ata-miR164c-3p	rna-TRITD_1Bv1G154620-10	102	123	113	-39	-25.62	0.656923	9	0	0	6.40517	0	0.00024673	0.000378359
ata-miR164c-3p	rna-TRITD_1Bv1G154620-2	102	123	113	-39	-25.62	0.656923	9	0	10.1154	12.8103	0	3.087e-05	5.93726e-05
ata-miR164c-3p	rna-TRITD_1Bv1G154620-4	102	123	113	-39	-25.62	0.656923	9	0	10.1154	0	0	1.1669e-06	2.65662e-06
ata-miR164c-3p	rna-TRITD_1Bv1G154620-5	102	123	113	-39	-25.62	0.656923	9	0	0	6.40517	0	0.00024673	0.000378359
ata-miR164c-3p	rna-TRITD_1Bv1G154620-7	102	123	113	-39	-25.62	0.656923	9	0	0	12.8103	0	2.2907e-08	7.78945e-08
ata-miR164c-3p	rna-TRITD_1Bv1G154620-8	102	123	113	-39	-25.62	0.656923	9	5.1042	0	6.40517	0	0.0080875	0.0084731
ata-miR164c-3p	rna-TRITD_1Bv1G162470	1593	1614	1605	-39	-26.1	0.669231	10.5	0	0	6.40517	0	0.00024673	0.000378359
ata-miR164c-3p	rna-TRITD_1Bv1G162470-13	1422	1443	1434	-39	-26.1	0.669231	10.5	0	0	6.40517	4.66673	0.0088138	0.00910443
ata-miR164c-3p	rna-TRITD_1Bv1G162470-4	1479	1500	1491	-39	-26.1	0.669231	10.5	0	0	12.8103	0	2.2907e-08	7.78945e-08
ata-miR164c-3p	rna-TRITD_1Bv1G162470-5	1539	1560	1551	-39	-26.1	0.669231	10.5	0	0	6.40517	0	0.00024673	0.000378359
ata-miR164c-3p	rna-TRITD_1Bv1G162470-6	1539	1560	1551	-39	-26.1	0.669231	10.5	0	0	6.40517	0	0.00024673	0.000378359
ata-miR164c-3p	rna-TRITD_1Bv1G162470-9	1452	1473	1464	-39	-26.1	0.669231	10.5	0	0	0	4.66673	0.0029049	0.00307979
ata-miR164c-3p	rna-TRITD_1Bv1G168660	225	249	236	-39	-25.7	0.658974	12.5	0	20.2308	44.8362	0	4.9888e-18	6.01302e-17
ata-miR164c-3p	rna-TRITD_1Bv1G168660-2	219	243	230	-39	-25.7	0.658974	12.5	0	10.1154	6.40517	0	0.00040243	0.000588371
ata-miR164c-3p	rna-TRITD_1Bv1G174430	984	1005	995	-39	-26.3	0.674359	10	0	10.1154	0	0	1.1669e-06	2.65662e-06
ata-miR164c-3p	rna-TRITD_1Bv1G175080-4	201	221	212	-39	-27.8	0.712821	9.5	0	0	0	4.66673	0.0029049	0.00307979
ata-miR164c-3p	rna-TRITD_1Bv1G175080-5	204	224	215	-39	-27.8	0.712821	9.5	0	0	0	9.33345	3.6313e-06	7.40365e-06
ata-miR164c-3p	rna-TRITD_1Bv1G175080-6	201	221	212	-39	-27.8	0.712821	9.5	5.1042	0	0	0	0.0015681	0.00195179
ata-miR164c-3p	rna-TRITD_1Bv1G188100	624	645	635	-39	-30.5	0.782051	7	10.2084	0	57.6465	0	6.7741e-29	2.08585e-27
ata-miR164c-3p	rna-TRITD_1Bv1G191110-5	786	810	800	-39	-27.4	0.702564	11.5	0	0	0	4.66673	0.0029049	0.00307979
ata-miR164c-3p	rna-TRITD_1Bv1G193410	612	637	623	-39	-25.9	0.664103	17	5.1042	10.1154	0	0	0.0003436	0.000509535
ata-miR164c-3p	rna-TRITD_1Bv1G193410-2	744	769	755	-39	-25.9	0.664103	17	0	10.1154	0	0	1.1669e-06	2.65662e-06
ata-miR164c-3p	rna-TRITD_1Bv1G193410-3	744	769	755	-39	-25.9	0.664103	17	10.2084	30.3463	0	0	4.4746e-13	2.92475e-12
ata-miR164c-3p	rna-TRITD_1Bv1G194950-7	261	282	272	-39	-27.8	0.712821	9	0	0	0	4.66673	0.0029049	0.00307979
ata-miR164c-3p	rna-TRITD_1Bv1G197600	429	450	440	-39	-26.9	0.689744	8.5	0	0	12.8103	23.3336	3.5127e-09	1.53478e-08
ata-miR164c-3p	rna-TRITD_1Bv1G200860	555	576	567	-39	-28.3	0.725641	9	0	0	19.2155	0	1.87e-12	1.0821e-11
ata-miR164c-3p	rna-TRITD_1Bv1G209080-2	1638	1659	1649	-39	-28.4	0.728205	8.5	0	0	19.2155	0	1.87e-12	1.0821e-11
ata-miR164c-3p	rna-TRITD_1Bv1G209780	627	648	638	-39	-26.3	0.674359	8	0	10.1154	0	0	1.1669e-06	2.65662e-06
ata-miR164c-3p	rna-TRITD_1Bv1G214260	823	843	833	-39	-25.9	0.664103	7	15.3126	0	0	37.3338	2.5188e-15	2.35127e-14
ata-miR164c-3p	rna-TRITD_1Bv1G214960	229	249	240	-39	-25.5	0.653846	7.5	5.1042	0	0	4.66673	0.020251	0.0204998
ata-miR164c-3p	rna-TRITD_1Bv1G214960-3	223	243	234	-39	-25.5	0.653846	7.5	0	0	0	18.6669	4.1989e-12	2.27724e-11
ata-miR164c-3p	rna-TRITD_1Bv1G214960-4	220	240	231	-39	-25.5	0.653846	7.5	0	0	0	14.0002	4.0108e-09	1.61909e-08
ata-miR164c-3p	rna-TRITD_1Bv1G221900	15	35	26	-39	-25.8	0.661538	9	0	0	6.40517	0	0.00024673	0.000378359
ata-miR164c-3p	rna-TRITD_1Bv1G221900-2	15	35	26	-39	-25.8	0.661538	9	0	0	12.8103	0	2.2907e-08	7.78945e-08
ata-miR164c-3p	rna-TRITD_1Bv1G222660-3	140	161	152	-39	-26.2	0.671795	11.5	0	0	0	4.66673	0.0029049	0.00307979
ata-miR164c-3p	rna-TRITD_1Bv1G226210	948	968	959	-39	-26.8	0.687179	9.5	0	0	6.40517	0	0.00024673	0.000378359
ata-miR164c-3p	rna-TRITD_1Bv1G226210-10	1422	1442	1433	-39	-26.8	0.687179	9.5	0	0	19.2155	0	1.87e-12	1.0821e-11
ata-miR164c-3p	rna-TRITD_1Bv1G226210-10	486	506	497	-39	-25.7	0.658974	11.5	0	0	0	9.33345	3.6313e-06	7.40365e-06
ata-miR164c-3p	rna-TRITD_1Bv1G226210-12	1422	1442	1433	-39	-26.8	0.687179	9.5	5.1042	10.1154	0	0	0.0003436	0.000509535
ata-miR164c-3p	rna-TRITD_1Bv1G226210-14	852	872	863	-39	-26.8	0.687179	9.5	5.1042	0	6.40517	0	0.0080875	0.0084731
ata-miR164c-3p	rna-TRITD_1Bv1G226210-18	1137	1157	1148	-39	-26.8	0.687179	9.5	0	0	6.40517	0	0.00024673	0.000378359
ata-miR164c-3p	rna-TRITD_1Bv1G226210-19	486	506	497	-39	-25.7	0.658974	11.5	0	0	0	4.66673	0.0029049	0.00307979
ata-miR164c-3p	rna-TRITD_1Bv1G226210-2	912	932	923	-39	-26.8	0.687179	9.5	0	20.2308	0	0	4.1804e-13	2.7503e-12
ata-miR164c-3p	rna-TRITD_1Bv1G226210-3	1422	1442	1433	-39	-26.8	0.687179	9.5	5.1042	0	6.40517	0	0.0080875	0.0084731
ata-miR164c-3p	rna-TRITD_1Bv1G226210-4	486	506	497	-39	-25.7	0.658974	11.5	0	0	0	4.66673	0.0029049	0.00307979
ata-miR164c-3p	rna-TRITD_1Bv1G226210-5	1422	1442	1433	-39	-26.8	0.687179	9.5	0	0	0	4.66673	0.0029049	0.00307979
ata-miR164c-3p	rna-TRITD_1Bv1G226210-6	1422	1442	1433	-39	-26.8	0.687179	9.5	0	10.1154	0	0	1.1669e-06	2.65662e-06
ata-miR164c-3p	rna-TRITD_1Bv1G226210-6	486	506	497	-39	-25.7	0.658974	11.5	0	0	0	4.66673	0.0029049	0.00307979
ata-miR164c-3p	rna-TRITD_1Bv1G226210-7	1422	1442	1433	-39	-26.8	0.687179	9.5	5.1042	0	6.40517	0	0.0080875	0.0084731
ata-miR164c-3p	rna-TRITD_1Bv1G226210-8	1422	1442	1433	-39	-26.8	0.687179	9.5	0	0	6.40517	0	0.00024673	0.000378359
ata-miR164c-3p	rna-TRITD_1Bv1G226210-8	486	506	497	-39	-25.7	0.658974	11.5	0	0	0	4.66673	0.0029049	0.00307979
ata-miR164c-3p	rna-TRITD_1Bv1G226210-9	765	785	776	-39	-26.8	0.687179	9.5	5.1042	0	6.40517	0	0.0080875	0.0084731
ata-miR164c-3p	rna-TRITD_2Av1G010430	98	118	109	-39	-30.7	0.787179	9	0	10.1154	0	28.0004	7.2102e-12	3.87171e-11
ata-miR164c-3p	rna-TRITD_2Av1G024300-4	33	54	44	-39	-27	0.692308	12	0	0	6.40517	0	0.00024673	0.000378359
ata-miR164c-3p	rna-TRITD_2Av1G029850	156	174	166	-39	-32.1	0.823077	5.5	0	0	0	4.66673	0.0029049	0.00307979
ata-miR164c-3p	rna-TRITD_2Av1G032390-4	820	840	830	-39	-26.5	0.679487	10	0	0	6.40517	0	0.00024673	0.000378359
ata-miR164c-3p	rna-TRITD_2Av1G036210	1052	1072	1063	-39	-28.6	0.733333	10	0	0	0	4.66673	0.0029049	0.00307979
ata-miR164c-3p	rna-TRITD_2Av1G036210-2	1052	1072	1063	-39	-28.6	0.733333	10	0	0	6.40517	0	0.00024673	0.000378359
ata-miR164c-3p	rna-TRITD_2Av1G040380	63	86	77	-39	-26.9	0.689744	10.5	0	0	0	4.66673	0.0029049	0.00307979
ata-miR164c-3p	rna-TRITD_2Av1G040470-2	351	371	362	-39	-26.8	0.687179	9	0	0	0	4.66673	0.0029049	0.00307979
ata-miR164c-3p	rna-TRITD_2Av1G040470-3	351	371	362	-39	-26.8	0.687179	9	0	0	12.8103	9.33345	3.6062e-05	6.88057e-05
ata-miR164c-3p	rna-TRITD_2Av1G040470-4	351	371	362	-39	-26.8	0.687179	9	0	0	0	4.66673	0.0029049	0.00307979
ata-miR164c-3p	rna-TRITD_2Av1G040470-5	351	371	362	-39	-26.8	0.687179	9	0	0	0	4.66673	0.0029049	0.00307979
ata-miR164c-3p	rna-TRITD_2Av1G042180	1557	1577	1568	-39	-26.6	0.682051	11.5	0	0	0	4.66673	0.0029049	0.00307979
ata-miR164c-3p	rna-TRITD_2Av1G042180-2	1584	1604	1595	-39	-26.6	0.682051	11.5	0	0	0	4.66673	0.0029049	0.00307979
ata-miR164c-3p	rna-TRITD_2Av1G042290	240	260	251	-39	-25.7	0.658974	11	0	10.1154	0	0	1.1669e-06	2.65662e-06
ata-miR164c-3p	rna-TRITD_2Av1G044870	1578	1597	1589	-39	-27.1	0.694872	5	5.1042	0	0	0	0.0015681	0.00195179
ata-miR164c-3p	rna-TRITD_2Av1G044870-3	1578	1597	1589	-39	-27.1	0.694872	5	0	10.1154	0	0	1.1669e-06	2.65662e-06
ata-miR164c-3p	rna-TRITD_2Av1G044870-4	1578	1597	1589	-39	-27.1	0.694872	5	15.3126	0	0	0	5.8463e-10	2.68678e-09
ata-miR164c-3p	rna-TRITD_2Av1G044870-5	1578	1597	1589	-39	-27.1	0.694872	5	5.1042	0	0	0	0.0015681	0.00195179
ata-miR164c-3p	rna-TRITD_2Av1G044870-6	1578	1597	1589	-39	-27.1	0.694872	5	5.1042	0	0	0	0.0015681	0.00195179
ata-miR164c-3p	rna-TRITD_2Av1G044870-7	1578	1597	1589	-39	-27.1	0.694872	5	5.1042	10.1154	0	0	0.0003436	0.000509535
ata-miR164c-3p	rna-TRITD_2Av1G044880-2	1566	1585	1577	-39	-27.1	0.694872	5	5.1042	0	0	0	0.0015681	0.00195179
ata-miR164c-3p	rna-TRITD_2Av1G044880-3	1566	1585	1577	-39	-27.1	0.694872	5	5.1042	0	0	0	0.0015681	0.00195179
ata-miR164c-3p	rna-TRITD_2Av1G046330-2	252	272	263	-39	-27.5	0.705128	10.5	0	0	6.40517	0	0.00024673	0.000378359
ata-miR164c-3p	rna-TRITD_2Av1G046330-6	252	272	263	-39	-27.5	0.705128	10.5	0	10.1154	6.40517	0	0.00040243	0.000588371
ata-miR164c-3p	rna-TRITD_2Av1G051400	2702	2731	2720	-39	-28	0.717949	22.5	5.1042	0	0	0	0.0015681	0.00195179
ata-miR164c-3p	rna-TRITD_2Av1G051400-10	2096	2125	2114	-39	-28	0.717949	22.5	15.3126	0	0	0	5.8463e-10	2.68678e-09
ata-miR164c-3p	rna-TRITD_2Av1G051400-11	641	670	659	-39	-28	0.717949	22.5	0	0	6.40517	0	0.00024673	0.000378359
ata-miR164c-3p	rna-TRITD_2Av1G051400-2	2540	2569	2558	-39	-28	0.717949	22.5	5.1042	0	0	0	0.0015681	0.00195179
ata-miR164c-3p	rna-TRITD_2Av1G051400-6	2351	2380	2369	-39	-28	0.717949	22.5	5.1042	10.1154	0	0	0.0003436	0.000509535
ata-miR164c-3p	rna-TRITD_2Av1G051400-7	2258	2287	2276	-39	-28	0.717949	22.5	5.1042	0	0	4.66673	0.020251	0.0204998
ata-miR164c-3p	rna-TRITD_2Av1G051570	525	548	536	-39	-27.1	0.694872	13	0	0	0	23.3336	4.2656e-15	3.78741e-14
ata-miR164c-3p	rna-TRITD_2Av1G052890	273	293	284	-39	-26.4	0.676923	8.5	35.7294	30.3463	0	14.0002	1.3692e-08	5.33684e-08
ata-miR164c-3p	rna-TRITD_2Av1G057070	324	344	335	-39	-28	0.717949	9	10.2084	0	32.0258	9.33345	2.6724e-09	1.17341e-08
ata-miR164c-3p	rna-TRITD_2Av1G057070	360	381	372	-39	-25.6	0.65641	9	51.042	60.6925	0	0	2.0301e-24	4.35733e-23
ata-miR164c-3p	rna-TRITD_2Av1G062950	1584	1607	1595	-39	-28.94	0.742051	12	0	0	0	4.66673	0.0029049	0.00307979
ata-miR164c-3p	rna-TRITD_2Av1G064460	79	102	92	-39	-26.3	0.674359	9	0	0	6.40517	4.66673	0.0088138	0.00910443
ata-miR164c-3p	rna-TRITD_2Av1G064460-3	79	102	92	-39	-26.3	0.674359	9	0	0	0	4.66673	0.0029049	0.00307979
ata-miR164c-3p	rna-TRITD_2Av1G066560	582	602	593	-39	-33.3	0.853846	3.5	10.2084	0	0	0	1.0194e-06	2.65662e-06
ata-miR164c-3p	rna-TRITD_2Av1G066560-2	387	407	398	-39	-33.3	0.853846	3.5	25.521	0	0	0	1.6748e-16	1.67247e-15
ata-miR164c-3p	rna-TRITD_2Av1G066560-3	336	356	347	-39	-33.3	0.853846	3.5	5.1042	0	0	0	0.0015681	0.00195179
ata-miR164c-3p	rna-TRITD_2Av1G068890	585	606	596	-39	-27	0.692308	9	0	0	0	14.0002	4.0108e-09	1.61909e-08
ata-miR164c-3p	rna-TRITD_2Av1G075510-2	612	638	629	-39	-29.5	0.75641	15	0	20.2308	0	0	4.1804e-13	2.7503e-12
ata-miR164c-3p	rna-TRITD_2Av1G076530	358	379	369	-39	-26.2	0.671795	6	0	0	70.4568	0	1.4696e-45	1.07531e-43
ata-miR164c-3p	rna-TRITD_2Av1G083320	1715	1737	1727	-39	-25.5	0.653846	8.5	0	0	6.40517	0	0.00024673	0.000378359
ata-miR164c-3p	rna-TRITD_2Av1G085700-3	354	376	365	-39	-26.7	0.684615	8	0	0	6.40517	0	0.00024673	0.000378359
ata-miR164c-3p	rna-TRITD_2Av1G093540	222	246	233	-39	-29.1	0.746154	15.5	5.1042	0	0	0	0.0015681	0.00195179
ata-miR164c-3p	rna-TRITD_2Av1G093540-3	170	194	181	-39	-29.1	0.746154	15.5	15.3126	0	0	0	5.8463e-10	2.68678e-09
ata-miR164c-3p	rna-TRITD_2Av1G093540-5	222	246	233	-39	-29.1	0.746154	15.5	15.3126	0	0	0	5.8463e-10	2.68678e-09
ata-miR164c-3p	rna-TRITD_2Av1G093540-6	222	246	233	-39	-29.1	0.746154	15.5	20.4168	0	0	0	3.1768e-13	2.44883e-12
ata-miR164c-3p	rna-TRITD_2Av1G098220-4	222	242	233	-39	-26.7	0.684615	9.5	0	10.1154	0	0	1.1669e-06	2.65662e-06
ata-miR164c-3p	rna-TRITD_2Av1G098220-6	222	242	233	-39	-26.7	0.684615	9.5	0	10.1154	0	0	1.1669e-06	2.65662e-06
ata-miR164c-3p	rna-TRITD_2Av1G139020-2	114	135	125	-39	-27.3	0.7	9.5	5.1042	0	0	0	0.0015681	0.00195179
ata-miR164c-3p	rna-TRITD_2Av1G148120	462	485	473	-39	-26.1	0.669231	13.5	0	30.3463	0	0	1.31e-19	1.73083e-18
ata-miR164c-3p	rna-TRITD_2Av1G150380-3	133	152	143	-39	-26.5	0.679487	9	5.1042	0	0	0	0.0015681	0.00195179
ata-miR164c-3p	rna-TRITD_2Av1G159080	972	993	983	-39	-26.9	0.689744	8	5.1042	0	0	4.66673	0.020251	0.0204998
ata-miR164c-3p	rna-TRITD_2Av1G159080-10	972	993	983	-39	-26.9	0.689744	8	0	0	0	4.66673	0.0029049	0.00307979
ata-miR164c-3p	rna-TRITD_2Av1G159080-11	972	993	983	-39	-26.9	0.689744	8	0	0	0	9.33345	3.6313e-06	7.40365e-06
ata-miR164c-3p	rna-TRITD_2Av1G159080-12	972	993	983	-39	-26.9	0.689744	8	0	0	0	4.66673	0.0029049	0.00307979
ata-miR164c-3p	rna-TRITD_2Av1G159080-13	981	1002	992	-39	-26.9	0.689744	8	0	0	0	4.66673	0.0029049	0.00307979
ata-miR164c-3p	rna-TRITD_2Av1G159080-14	972	993	983	-39	-26.9	0.689744	8	5.1042	0	0	4.66673	0.020251	0.0204998
ata-miR164c-3p	rna-TRITD_2Av1G159080-17	972	993	983	-39	-26.9	0.689744	8	0	0	0	4.66673	0.0029049	0.00307979
ata-miR164c-3p	rna-TRITD_2Av1G159080-18	735	756	746	-39	-26.9	0.689744	8	5.1042	0	0	4.66673	0.020251	0.0204998
ata-miR164c-3p	rna-TRITD_2Av1G159080-19	972	993	983	-39	-26.9	0.689744	8	5.1042	0	0	4.66673	0.020251	0.0204998
ata-miR164c-3p	rna-TRITD_2Av1G159080-2	972	993	983	-39	-26.9	0.689744	8	5.1042	0	0	0	0.0015681	0.00195179
ata-miR164c-3p	rna-TRITD_2Av1G159080-3	915	936	926	-39	-26.9	0.689744	8	0	0	0	4.66673	0.0029049	0.00307979
ata-miR164c-3p	rna-TRITD_2Av1G159080-4	963	984	974	-39	-26.9	0.689744	8	0	0	0	18.6669	4.1989e-12	2.27724e-11
ata-miR164c-3p	rna-TRITD_2Av1G159080-9	972	993	983	-39	-26.9	0.689744	8	5.1042	0	0	0	0.0015681	0.00195179
ata-miR164c-3p	rna-TRITD_2Av1G167010	1161	1179	1172	-39	-25.5	0.653846	6	10.2084	0	0	0	1.0194e-06	2.65662e-06
ata-miR164c-3p	rna-TRITD_2Av1G167010-2	1020	1038	1031	-39	-25.5	0.653846	6	5.1042	0	0	0	0.0015681	0.00195179
ata-miR164c-3p	rna-TRITD_2Av1G167010-3	1182	1200	1193	-39	-25.5	0.653846	6	5.1042	0	0	0	0.0015681	0.00195179
ata-miR164c-3p	rna-TRITD_2Av1G167010-5	1008	1026	1019	-39	-25.5	0.653846	6	5.1042	0	0	0	0.0015681	0.00195179
ata-miR164c-3p	rna-TRITD_2Av1G176620-4	780	801	791	-39	-28.7	0.735897	8.5	0	0	0	4.66673	0.0029049	0.00307979
ata-miR164c-3p	rna-TRITD_2Av1G183430	510	531	521	-39	-26.6	0.682051	9	40.8336	20.2308	6.40517	18.6669	3.0124e-06	6.76737e-06
ata-miR164c-3p	rna-TRITD_2Av1G183430-3	510	531	521	-39	-26.6	0.682051	9	40.8336	20.2308	0	14.0002	5.5581e-10	2.68678e-09
ata-miR164c-3p	rna-TRITD_2Av1G183430-4	393	414	404	-39	-26.6	0.682051	9	71.4588	30.3463	0	4.66673	5.2272e-26	1.2509e-24
ata-miR164c-3p	rna-TRITD_2Av1G183430-5	354	375	365	-39	-26.6	0.682051	9	61.2504	20.2308	0	4.66673	2.8647e-23	5.76052e-22
ata-miR164c-3p	rna-TRITD_2Av1G188780	162	189	179	-39	-26.7	0.684615	17.5	0	20.2308	0	4.66673	1.2674e-09	5.70429e-09
ata-miR164c-3p	rna-TRITD_2Av1G188780-2	162	189	179	-39	-26.7	0.684615	17.5	0	0	0	28.0004	4.2505e-18	5.14199e-17
ata-miR164c-3p	rna-TRITD_2Av1G191250-2	17	47	32	-39	-26.3	0.674359	18	20.4168	20.2308	12.8103	14.0002	0.41028	0.410982
ata-miR164c-3p	rna-TRITD_2Av1G197110-3	210	229	220	-39	-26.4	0.676923	10.5	0	0	0	4.66673	0.0029049	0.00307979
ata-miR164c-3p	rna-TRITD_2Av1G199450	452	474	464	-39	-26.3	0.674359	7	40.8336	0	0	0	2.2311e-26	5.879e-25
ata-miR164c-3p	rna-TRITD_2Av1G208370	1278	1298	1289	-39	-26.7	0.684615	10.5	0	0	32.0258	37.3338	3.9188e-15	3.63238e-14
ata-miR164c-3p	rna-TRITD_2Av1G208370-2	1503	1523	1514	-39	-26.7	0.684615	10.5	0	0	32.0258	14.0002	5.4713e-13	3.55689e-12
ata-miR164c-3p	rna-TRITD_2Av1G222090	45	65	56	-39	-26	0.666667	11	15.3126	0	0	0	5.8463e-10	2.68678e-09
ata-miR164c-3p	rna-TRITD_2Av1G222090-2	45	65	56	-39	-26	0.666667	11	30.6252	0	0	0	8.6596e-20	1.28269e-18
ata-miR164c-3p	rna-TRITD_2Av1G222840	123	142	134	-39	-27.5	0.705128	8	0	20.2308	0	0	4.1804e-13	2.7503e-12
ata-miR164c-3p	rna-TRITD_2Av1G222840-2	125	144	136	-39	-27.5	0.705128	8	0	20.2308	0	0	4.1804e-13	2.7503e-12
ata-miR164c-3p	rna-TRITD_2Av1G224080	1290	1314	1305	-39	-27.1	0.694872	9	15.3126	121.385	0	74.6676	3.1627e-38	1.67109e-36
ata-miR164c-3p	rna-TRITD_2Av1G230340	432	456	446	-39	-25.4	0.651282	13	0	0	0	4.66673	0.0029049	0.00307979
ata-miR164c-3p	rna-TRITD_2Av1G230340-2	288	312	302	-39	-25.4	0.651282	13	0	0	0	4.66673	0.0029049	0.00307979
ata-miR164c-3p	rna-TRITD_2Av1G230510-2	944	969	956	-39	-26.4	0.676923	13.5	0	20.2308	0	0	4.1804e-13	2.7503e-12
ata-miR164c-3p	rna-TRITD_2Av1G239670	400	423	410	-39	-26.1	0.669231	13	0	0	25.6207	0	1.445e-16	1.50847e-15
ata-miR164c-3p	rna-TRITD_2Av1G241120	30	50	41	-39	-31.6	0.810256	7	0	0	12.8103	0	2.2907e-08	7.78945e-08
ata-miR164c-3p	rna-TRITD_2Av1G245750-3	279	299	290	-39	-28.3	0.725641	6.5	0	0	19.2155	0	1.87e-12	1.0821e-11
ata-miR164c-3p	rna-TRITD_2Av1G252200-12	14	35	26	-39	-26.6	0.682051	9.5	0	0	0	4.66673	0.0029049	0.00307979
ata-miR164c-3p	rna-TRITD_2Av1G252200-18	14	35	26	-39	-26.6	0.682051	9.5	0	0	0	4.66673	0.0029049	0.00307979
ata-miR164c-3p	rna-TRITD_2Av1G252200-24	14	35	26	-39	-26.6	0.682051	9.5	0	0	0	4.66673	0.0029049	0.00307979
ata-miR164c-3p	rna-TRITD_2Av1G260420	1026	1048	1039	-39	-25.4	0.651282	10	0	0	0	4.66673	0.0029049	0.00307979
ata-miR164c-3p	rna-TRITD_2Av1G265420-3	1116	1136	1127	-39	-26	0.666667	10.5	0	0	0	4.66673	0.0029049	0.00307979
ata-miR164c-3p	rna-TRITD_2Av1G267500	1107	1128	1118	-39	-26.5	0.679487	9.5	0	0	0	9.33345	3.6313e-06	7.40365e-06
ata-miR164c-3p	rna-TRITD_2Av1G267500-2	954	975	965	-39	-26.5	0.679487	9.5	0	0	0	18.6669	4.1989e-12	2.27724e-11
ata-miR164c-3p	rna-TRITD_2Av1G267500-3	1098	1119	1109	-39	-26.5	0.679487	9.5	0	0	0	14.0002	4.0108e-09	1.61909e-08
ata-miR164c-3p	rna-TRITD_2Av1G267500-4	1089	1110	1100	-39	-26.5	0.679487	9.5	0	0	0	4.66673	0.0029049	0.00307979
ata-miR164c-3p	rna-TRITD_2Av1G267500-6	1098	1119	1109	-39	-26.5	0.679487	9.5	0	0	0	9.33345	3.6313e-06	7.40365e-06
ata-miR164c-3p	rna-TRITD_2Av1G273420	267	287	278	-39	-26.2	0.671795	10	0	10.1154	0	4.66673	0.00030085	0.000452672
ata-miR164c-3p	rna-TRITD_2Av1G275700-6	87	109	98	-39	-27.8	0.712821	11	5.1042	0	0	0	0.0015681	0.00195179
ata-miR164c-3p	rna-TRITD_2Av1G275700-7	87	109	98	-39	-27.8	0.712821	11	10.2084	0	0	0	1.0194e-06	2.65662e-06
ata-miR164c-3p	rna-TRITD_2Av1G275800	430	449	441	-39	-26.8	0.687179	9	0	0	6.40517	0	0.00024673	0.000378359
ata-miR164c-3p	rna-TRITD_2Av1G275800-3	376	395	387	-39	-26.8	0.687179	9	0	0	6.40517	0	0.00024673	0.000378359
ata-miR164c-3p	rna-TRITD_2Av1G275800-4	370	389	381	-39	-26.8	0.687179	9	0	0	0	4.66673	0.0029049	0.00307979
ata-miR164c-3p	rna-TRITD_2Av1G280080	297	317	308	-39	-26.18	0.671282	10	0	10.1154	0	0	1.1669e-06	2.65662e-06
ata-miR164c-3p	rna-TRITD_2Av1G280650-2	1278	1298	1289	-39	-25.6	0.65641	9	0	10.1154	0	0	1.1669e-06	2.65662e-06
ata-miR164c-3p	rna-TRITD_2Av1G280650-4	543	563	554	-39	-25.6	0.65641	9	0	10.1154	0	0	1.1669e-06	2.65662e-06
ata-miR164c-3p	rna-TRITD_2Av1G282440	795	817	808	-39	-28.4	0.728205	11	0	0	6.40517	0	0.00024673	0.000378359
ata-miR164c-3p	rna-TRITD_2Av1G282440-2	795	817	808	-39	-28.4	0.728205	11	0	0	32.0258	0	1.0829e-20	1.72394e-19
ata-miR164c-3p	rna-TRITD_2Av1G283080	934	953	945	-39	-25.7	0.658974	10.5	0	30.3463	0	0	1.31e-19	1.73083e-18
ata-miR164c-3p	rna-TRITD_2Av1G286820	126	146	137	-39	-28.3	0.725641	7	20.4168	0	0	4.66673	9.8946e-10	4.50668e-09
ata-miR164c-3p	rna-TRITD_2Av1G292200	216	236	227	-39	-27.2	0.697436	7.5	0	10.1154	0	0	1.1669e-06	2.65662e-06
ata-miR164c-3p	rna-TRITD_2Av1G292200-2	216	236	227	-39	-27.2	0.697436	7.5	5.1042	30.3463	0	0	2.1426e-15	2.00327e-14
ata-miR164c-3p	rna-TRITD_2Av1G292200-3	216	236	227	-39	-27.2	0.697436	7.5	0	20.2308	0	4.66673	1.2674e-09	5.70429e-09
ata-miR164c-3p	rna-TRITD_2Av1G292200-4	168	188	179	-39	-27.2	0.697436	7.5	10.2084	20.2308	0	0	4.5137e-08	1.4989e-07
ata-miR164c-3p	rna-TRITD_2Av1G295530	162	184	174	-39	-25.7	0.658974	11.5	0	0	0	4.66673	0.0029049	0.00307979
ata-miR164c-3p	rna-TRITD_2Bv1G000110-3	3505	3525	3516	-39	-27.6	0.707692	10.5	0	0	12.8103	0	2.2907e-08	7.78945e-08
ata-miR164c-3p	rna-TRITD_2Bv1G006360	336	357	347	-39	-26.8	0.687179	10	0	0	12.8103	0	2.2907e-08	7.78945e-08
ata-miR164c-3p	rna-TRITD_2Bv1G010840	1458	1478	1469	-39	-28.8	0.738462	9	0	0	83.2671	4.66673	2.9856e-49	2.53842e-47
ata-miR164c-3p	rna-TRITD_2Bv1G010840	1890	1910	1901	-39	-27.9	0.715385	11	0	0	44.8362	42.0005	9.5432e-19	1.22415e-17
ata-miR164c-3p	rna-TRITD_2Bv1G010840-2	1350	1370	1361	-39	-28.8	0.738462	9	0	0	57.6465	23.3336	1.065e-23	2.17204e-22
ata-miR164c-3p	rna-TRITD_2Bv1G010840-2	1782	1802	1793	-39	-27.9	0.715385	11	0	0	70.4568	32.6671	3.5945e-28	1.07483e-26
ata-miR164c-3p	rna-TRITD_2Bv1G030330-2	219	240	230	-39	-27.4	0.702564	8.5	0	0	6.40517	0	0.00024673	0.000378359
ata-miR164c-3p	rna-TRITD_2Bv1G030330-3	219	240	230	-39	-27.4	0.702564	8.5	0	0	6.40517	0	0.00024673	0.000378359
ata-miR164c-3p	rna-TRITD_2Bv1G030330-4	219	240	230	-39	-27.4	0.702564	8.5	0	0	19.2155	0	1.87e-12	1.0821e-11
ata-miR164c-3p	rna-TRITD_2Bv1G039380-10	195	213	205	-39	-32.1	0.823077	5.5	0	0	0	4.66673	0.0029049	0.00307979
ata-miR164c-3p	rna-TRITD_2Bv1G039380-3	855	873	865	-39	-32.1	0.823077	5.5	0	0	0	4.66673	0.0029049	0.00307979
ata-miR164c-3p	rna-TRITD_2Bv1G039380-5	756	774	766	-39	-32.1	0.823077	5.5	0	0	0	4.66673	0.0029049	0.00307979
ata-miR164c-3p	rna-TRITD_2Bv1G039380-6	768	786	778	-39	-32.1	0.823077	5.5	0	0	0	4.66673	0.0029049	0.00307979
ata-miR164c-3p	rna-TRITD_2Bv1G039380-8	957	975	967	-39	-32.1	0.823077	5.5	0	0	0	4.66673	0.0029049	0.00307979
ata-miR164c-3p	rna-TRITD_2Bv1G041730	330	351	341	-39	-26.7	0.684615	10.5	5.1042	0	0	0	0.0015681	0.00195179
ata-miR164c-3p	rna-TRITD_2Bv1G041730-2	813	834	824	-39	-26.7	0.684615	10.5	5.1042	0	0	0	0.0015681	0.00195179
ata-miR164c-3p	rna-TRITD_2Bv1G041730-3	813	834	824	-39	-26.7	0.684615	10.5	10.2084	0	0	0	1.0194e-06	2.65662e-06
ata-miR164c-3p	rna-TRITD_2Bv1G046530-3	1052	1072	1063	-39	-28.6	0.733333	10	0	0	0	9.33345	3.6313e-06	7.40365e-06
ata-miR164c-3p	rna-TRITD_2Bv1G054700	351	371	362	-39	-26.8	0.687179	9	0	0	6.40517	0	0.00024673	0.000378359
ata-miR164c-3p	rna-TRITD_2Bv1G054700-3	351	371	362	-39	-26.8	0.687179	9	5.1042	0	0	0	0.0015681	0.00195179
ata-miR164c-3p	rna-TRITD_2Bv1G054700-6	351	371	362	-39	-26.8	0.687179	9	5.1042	0	6.40517	0	0.0080875	0.0084731
ata-miR164c-3p	rna-TRITD_2Bv1G056570	240	260	251	-39	-25.7	0.658974	11	40.8336	0	6.40517	0	5.5629e-21	9.51728e-20
ata-miR164c-3p	rna-TRITD_2Bv1G056570	48	72	62	-39	-25.4	0.651282	13.5	5.1042	0	0	0	0.0015681	0.00195179
ata-miR164c-3p	rna-TRITD_2Bv1G059110	1416	1435	1427	-39	-27.1	0.694872	4	5.1042	0	0	4.66673	0.020251	0.0204998
ata-miR164c-3p	rna-TRITD_2Bv1G059110-2	1416	1435	1427	-39	-27.1	0.694872	4	0	0	0	4.66673	0.0029049	0.00307979
ata-miR164c-3p	rna-TRITD_2Bv1G059110-4	1416	1435	1427	-39	-27.1	0.694872	4	0	0	0	4.66673	0.0029049	0.00307979
ata-miR164c-3p	rna-TRITD_2Bv1G059110-5	1416	1435	1427	-39	-27.1	0.694872	4	0	10.1154	0	9.33345	0.00021424	0.000378359
ata-miR164c-3p	rna-TRITD_2Bv1G059110-6	1416	1435	1427	-39	-27.1	0.694872	4	10.2084	0	0	4.66673	0.00027284	0.000415571
ata-miR164c-3p	rna-TRITD_2Bv1G059110-7	1416	1435	1427	-39	-27.1	0.694872	4	5.1042	0	0	0	0.0015681	0.00195179
ata-miR164c-3p	rna-TRITD_2Bv1G063120-10	695	724	713	-39	-28	0.717949	22.5	5.1042	0	6.40517	0	0.0080875	0.0084731
ata-miR164c-3p	rna-TRITD_2Bv1G063120-11	689	718	707	-39	-28	0.717949	22.5	5.1042	0	6.40517	0	0.0080875	0.0084731
ata-miR164c-3p	rna-TRITD_2Bv1G063120-2	2585	2614	2603	-39	-28	0.717949	22.5	5.1042	0	0	0	0.0015681	0.00195179
ata-miR164c-3p	rna-TRITD_2Bv1G063120-3	2684	2713	2702	-39	-28	0.717949	22.5	5.1042	0	0	0	0.0015681	0.00195179
ata-miR164c-3p	rna-TRITD_2Bv1G063120-6	2330	2359	2348	-39	-28	0.717949	22.5	5.1042	0	0	0	0.0015681	0.00195179
ata-miR164c-3p	rna-TRITD_2Bv1G063120-9	710	739	728	-39	-28	0.717949	22.5	15.3126	10.1154	0	0	4.5083e-06	9.14336e-06
ata-miR164c-3p	rna-TRITD_2Bv1G063310	381	401	392	-39	-25.7	0.658974	8.5	0	0	0	9.33345	3.6313e-06	7.40365e-06
ata-miR164c-3p	rna-TRITD_2Bv1G063310-2	381	401	392	-39	-25.7	0.658974	8.5	10.2084	0	0	14.0002	1.2756e-05	2.528e-05
ata-miR164c-3p	rna-TRITD_2Bv1G072520-2	3214	3236	3225	-39	-26	0.666667	13	5.1042	0	0	0	0.0015681	0.00195179
ata-miR164c-3p	rna-TRITD_2Bv1G072520-3	3214	3236	3225	-39	-26	0.666667	13	5.1042	0	0	0	0.0015681	0.00195179
ata-miR164c-3p	rna-TRITD_2Bv1G072520-4	3268	3290	3279	-39	-26	0.666667	13	5.1042	0	0	0	0.0015681	0.00195179
ata-miR164c-3p	rna-TRITD_2Bv1G072520-5	2062	2084	2073	-39	-26	0.666667	13	5.1042	0	0	0	0.0015681	0.00195179
ata-miR164c-3p	rna-TRITD_2Bv1G072520-6	3214	3236	3225	-39	-26	0.666667	13	5.1042	0	0	0	0.0015681	0.00195179
ata-miR164c-3p	rna-TRITD_2Bv1G072520-8	2140	2162	2151	-39	-26	0.666667	13	10.2084	0	0	0	1.0194e-06	2.65662e-06
ata-miR164c-3p	rna-TRITD_2Bv1G074730	1849	1871	1859	-39	-29.4	0.753846	9	0	0	19.2155	0	1.87e-12	1.0821e-11
ata-miR164c-3p	rna-TRITD_2Bv1G074730-2	1498	1520	1508	-39	-29.4	0.753846	9	0	20.2308	12.8103	0	6.2402e-08	2.04245e-07
ata-miR164c-3p	rna-TRITD_2Bv1G075100	219	240	230	-39	-25.6	0.65641	9.5	35.7294	0	6.40517	9.33345	1.8165e-12	1.0821e-11
ata-miR164c-3p	rna-TRITD_2Bv1G075100	222	243	233	-39	-25.6	0.65641	10.5	5.1042	0	0	0	0.0015681	0.00195179
ata-miR164c-3p	rna-TRITD_2Bv1G075720	348	374	359	-39	-25.8	0.661538	15	5.1042	0	0	0	0.0015681	0.00195179
ata-miR164c-3p	rna-TRITD_2Bv1G082370-2	1008	1029	1019	-39	-27.1	0.694872	10	0	0	0	4.66673	0.0029049	0.00307979
ata-miR164c-3p	rna-TRITD_2Bv1G082370-3	702	723	713	-39	-27.1	0.694872	10	0	0	0	9.33345	3.6313e-06	7.40365e-06
ata-miR164c-3p	rna-TRITD_2Bv1G084440	612	638	629	-39	-29.5	0.75641	15	0	20.2308	0	0	4.1804e-13	2.7503e-12
ata-miR164c-3p	rna-TRITD_2Bv1G089260	1487	1509	1499	-39	-25.5	0.653846	8.5	0	0	6.40517	0	0.00024673	0.000378359
ata-miR164c-3p	rna-TRITD_2Bv1G091000-2	615	636	626	-39	-25.4	0.651282	9.5	0	0	0	14.0002	4.0108e-09	1.61909e-08
ata-miR164c-3p	rna-TRITD_2Bv1G095250	170	189	181	-39	-26.9	0.689744	7.5	0	0	0	4.66673	0.0029049	0.00307979
ata-miR164c-3p	rna-TRITD_2Bv1G095250-2	145	164	156	-39	-26.9	0.689744	7.5	0	0	0	4.66673	0.0029049	0.00307979
ata-miR164c-3p	rna-TRITD_2Bv1G108600	959	981	971	-39	-25.5	0.653846	10.5	5.1042	0	0	18.6669	1.538e-08	5.96795e-08
ata-miR164c-3p	rna-TRITD_2Bv1G108600-2	953	975	965	-39	-25.5	0.653846	10.5	5.1042	0	0	14.0002	4.8784e-06	9.8397e-06
ata-miR164c-3p	rna-TRITD_2Bv1G108600-3	956	978	968	-39	-25.5	0.653846	10.5	15.3126	0	0	14.0002	1.8182e-06	4.12053e-06
ata-miR164c-3p	rna-TRITD_2Bv1G108600-4	959	981	971	-39	-25.5	0.653846	10.5	20.4168	0	0	18.6669	1.5433e-08	5.98415e-08
ata-miR164c-3p	rna-TRITD_2Bv1G108600-5	518	540	530	-39	-25.5	0.653846	10.5	0	0	0	14.0002	4.0108e-09	1.61909e-08
ata-miR164c-3p	rna-TRITD_2Bv1G112240-2	102	123	114	-39	-26.1	0.669231	9	0	0	0	4.66673	0.0029049	0.00307979
ata-miR164c-3p	rna-TRITD_2Bv1G121250-2	126	147	137	-39	-28.5	0.730769	7.5	0	20.2308	0	0	4.1804e-13	2.7503e-12
ata-miR164c-3p	rna-TRITD_2Bv1G122870	578	597	589	-39	-25.5	0.653846	7	15.3126	0	0	0	5.8463e-10	2.68678e-09
ata-miR164c-3p	rna-TRITD_2Bv1G122870-2	578	597	589	-39	-25.5	0.653846	7	15.3126	0	0	0	5.8463e-10	2.68678e-09
ata-miR164c-3p	rna-TRITD_2Bv1G124220-10	528	551	541	-39	-25.4	0.651282	8.5	5.1042	0	0	0	0.0015681	0.00195179
ata-miR164c-3p	rna-TRITD_2Bv1G127030-2	133	152	143	-39	-26.5	0.679487	9	0	10.1154	0	0	1.1669e-06	2.65662e-06
ata-miR164c-3p	rna-TRITD_2Bv1G127030-2	225	249	236	-39	-27.9	0.715385	14.5	0	10.1154	0	0	1.1669e-06	2.65662e-06
ata-miR164c-3p	rna-TRITD_2Bv1G127030-3	133	152	143	-39	-26.5	0.679487	9	0	20.2308	0	0	4.1804e-13	2.7503e-12
ata-miR164c-3p	rna-TRITD_2Bv1G134130-10	972	993	983	-39	-26.9	0.689744	8	15.3126	0	0	0	5.8463e-10	2.68678e-09
ata-miR164c-3p	rna-TRITD_2Bv1G134130-11	972	993	983	-39	-26.9	0.689744	8	5.1042	0	0	0	0.0015681	0.00195179
ata-miR164c-3p	rna-TRITD_2Bv1G134130-12	972	993	983	-39	-26.9	0.689744	8	5.1042	0	0	9.33345	0.0007356	0.0010663
ata-miR164c-3p	rna-TRITD_2Bv1G134130-13	972	993	983	-39	-26.9	0.689744	8	5.1042	10.1154	0	4.66673	0.016063	0.0164873
ata-miR164c-3p	rna-TRITD_2Bv1G134130-15	735	756	746	-39	-26.9	0.689744	8	0	0	0	9.33345	3.6313e-06	7.40365e-06
ata-miR164c-3p	rna-TRITD_2Bv1G134130-2	972	993	983	-39	-26.9	0.689744	8	5.1042	0	0	4.66673	0.020251	0.0204998
ata-miR164c-3p	rna-TRITD_2Bv1G134130-5	963	984	974	-39	-26.9	0.689744	8	5.1042	0	0	0	0.0015681	0.00195179
ata-miR164c-3p	rna-TRITD_2Bv1G134130-9	972	993	983	-39	-26.9	0.689744	8	0	0	0	9.33345	3.6313e-06	7.40365e-06
ata-miR164c-3p	rna-TRITD_2Bv1G139140	1161	1179	1172	-39	-25.5	0.653846	6	5.1042	0	0	0	0.0015681	0.00195179
ata-miR164c-3p	rna-TRITD_2Bv1G139140-2	1020	1038	1031	-39	-25.5	0.653846	6	5.1042	0	0	0	0.0015681	0.00195179
ata-miR164c-3p	rna-TRITD_2Bv1G144910	2115	2136	2126	-39	-26.3	0.674359	9.5	0	0	0	4.66673	0.0029049	0.00307979
ata-miR164c-3p	rna-TRITD_2Bv1G150600	468	489	479	-39	-26.6	0.682051	9	56.1462	20.2308	12.8103	18.6669	2.1793e-09	9.60025e-09
ata-miR164c-3p	rna-TRITD_2Bv1G150600-3	312	333	323	-39	-26.6	0.682051	9	40.8336	10.1154	0	18.6669	2.8651e-11	1.50829e-10
ata-miR164c-3p	rna-TRITD_2Bv1G150730-2	502	523	513	-39	-25.9	0.664103	7.5	0	0	6.40517	0	0.00024673	0.000378359
ata-miR164c-3p	rna-TRITD_2Bv1G153620-12	36	56	47	-39	-27.9	0.715385	11.5	0	10.1154	0	0	1.1669e-06	2.65662e-06
ata-miR164c-3p	rna-TRITD_2Bv1G153620-13	36	56	47	-39	-27.9	0.715385	11.5	0	20.2308	0	0	4.1804e-13	2.7503e-12
ata-miR164c-3p	rna-TRITD_2Bv1G157230	618	638	629	-39	-29.1	0.746154	8.5	0	0	224.181	88.6678	0	0
ata-miR164c-3p	rna-TRITD_2Bv1G161150	210	229	220	-39	-26.4	0.676923	10.5	0	0	0	4.66673	0.0029049	0.00307979
ata-miR164c-3p	rna-TRITD_2Bv1G161150-3	351	370	361	-39	-26.4	0.676923	10.5	0	0	0	9.33345	3.6313e-06	7.40365e-06
ata-miR164c-3p	rna-TRITD_2Bv1G161150-5	210	229	220	-39	-26.4	0.676923	10.5	0	0	0	4.66673	0.0029049	0.00307979
ata-miR164c-3p	rna-TRITD_2Bv1G162830	332	354	344	-39	-26.3	0.674359	7	15.3126	20.2308	0	18.6669	0.00027311	0.00041596
ata-miR164c-3p	rna-TRITD_2Bv1G184200	181	200	191	-39	-26.4	0.676923	9	0	0	0	4.66673	0.0029049	0.00307979
ata-miR164c-3p	rna-TRITD_2Bv1G201460	376	399	386	-39	-26.1	0.669231	13	10.2084	0	12.8103	0	3.0171e-05	5.82628e-05
ata-miR164c-3p	rna-TRITD_2Bv1G201460-2	400	423	410	-39	-26.1	0.669231	13	10.2084	0	12.8103	4.66673	0.0026113	0.00307979
ata-miR164c-3p	rna-TRITD_2Bv1G201460-3	400	423	410	-39	-26.1	0.669231	13	5.1042	0	19.2155	0	7.5862e-09	2.98356e-08
ata-miR164c-3p	rna-TRITD_2Bv1G214720	12	33	23	-39	-28.8	0.738462	8.5	0	0	0	9.33345	3.6313e-06	7.40365e-06
ata-miR164c-3p	rna-TRITD_2Bv1G214720-2	12	33	23	-39	-28.8	0.738462	8.5	0	0	0	9.33345	3.6313e-06	7.40365e-06
ata-miR164c-3p	rna-TRITD_2Bv1G228420-3	1518	1542	1530	-39	-25.4	0.651282	12.5	0	0	0	4.66673	0.0029049	0.00307979
ata-miR164c-3p	rna-TRITD_2Bv1G231230-7	1049	1070	1061	-39	-28.8	0.738462	7	0	0	6.40517	0	0.00024673	0.000378359
ata-miR164c-3p	rna-TRITD_2Bv1G231230-9	1181	1202	1193	-39	-28.8	0.738462	7	0	0	0	9.33345	3.6313e-06	7.40365e-06
ata-miR164c-3p	rna-TRITD_2Bv1G234330-4	108	127	119	-39	-25.4	0.651282	12	0	10.1154	0	0	1.1669e-06	2.65662e-06
ata-miR164c-3p	rna-TRITD_2Bv1G236750	267	287	278	-39	-25.4	0.651282	11	0	20.2308	0	0	4.1804e-13	2.7503e-12
ata-miR164c-3p	rna-TRITD_2Bv1G237430	1371	1389	1382	-39	-25.4	0.651282	8.5	0	10.1154	0	0	1.1669e-06	2.65662e-06
ata-miR164c-3p	rna-TRITD_2Bv1G239830	277	297	288	-39	-28.3	0.725641	9.5	25.521	0	0	0	1.6748e-16	1.67247e-15
ata-miR164c-3p	rna-TRITD_2Bv1G240330	9	30	20	-39	-27.5	0.705128	8.5	0	10.1154	0	0	1.1669e-06	2.65662e-06
ata-miR164c-3p	rna-TRITD_2Bv1G240330-3	9	30	20	-39	-27.5	0.705128	8.5	0	0	0	4.66673	0.0029049	0.00307979
ata-miR164c-3p	rna-TRITD_2Bv1G244140-2	195	214	206	-39	-26.4	0.676923	6	15.3126	0	0	0	5.8463e-10	2.68678e-09
ata-miR164c-3p	rna-TRITD_2Bv1G244690	325	346	336	-39	-25.5	0.653846	9.5	15.3126	0	0	4.66673	7.2622e-07	2.27882e-06
ata-miR164c-3p	rna-TRITD_2Bv1G246180	1281	1301	1292	-39	-25.6	0.65641	9	0	10.1154	0	0	1.1669e-06	2.65662e-06
ata-miR164c-3p	rna-TRITD_2Bv1G246180-2	549	569	560	-39	-25.6	0.65641	9	0	30.3463	0	0	1.31e-19	1.73083e-18
ata-miR164c-3p	rna-TRITD_2Bv1G249210	759	781	772	-39	-28.4	0.728205	11	0	0	0	14.0002	4.0108e-09	1.61909e-08
ata-miR164c-3p	rna-TRITD_2Bv1G255760	120	140	131	-39	-28.3	0.725641	7	0	0	0	14.0002	4.0108e-09	1.61909e-08
ata-miR164c-3p	rna-TRITD_2Bv1G258370-4	105	126	116	-39	-25.7	0.658974	9	0	30.3463	0	0	1.31e-19	1.73083e-18
ata-miR164c-3p	rna-TRITD_2Bv1G261900	225	246	236	-39	-27.3	0.7	8.5	5.1042	20.2308	0	28.0004	2.6743e-08	9.08227e-08
ata-miR164c-3p	rna-TRITD_2Bv1G261900-2	225	246	236	-39	-27.3	0.7	8.5	5.1042	0	0	0	0.0015681	0.00195179
ata-miR164c-3p	rna-TRITD_2Bv1G261900-3	225	246	236	-39	-27.3	0.7	8.5	0	10.1154	0	9.33345	0.00021424	0.000378359
ata-miR164c-3p	rna-TRITD_2Bv1G261900-4	225	246	236	-39	-27.3	0.7	8.5	10.2084	0	0	0	1.0194e-06	2.65662e-06
ata-miR164c-3p	rna-TRITD_2Bv1G261900-5	225	246	236	-39	-27.3	0.7	8.5	5.1042	0	0	9.33345	0.0007356	0.0010663
ata-miR164c-3p	rna-TRITD_2Bv1G263980	1092	1113	1103	-39	-25.9	0.664103	9.5	40.8336	0	0	0	2.2311e-26	5.879e-25
ata-miR164c-3p	rna-TRITD_2Bv1G265860	159	181	171	-39	-25.7	0.658974	11.5	0	0	6.40517	0	0.00024673	0.000378359
ata-miR164c-3p	rna-TRITD_3Av1G001650	999	1019	1010	-39	-25.8	0.661538	8.5	0	0	6.40517	0	0.00024673	0.000378359
ata-miR164c-3p	rna-TRITD_3Av1G001650-2	999	1019	1010	-39	-25.8	0.661538	8.5	0	10.1154	6.40517	0	0.00040243	0.000588371
ata-miR164c-3p	rna-TRITD_3Av1G001650-3	909	929	920	-39	-25.8	0.661538	8.5	0	0	0	4.66673	0.0029049	0.00307979
ata-miR164c-3p	rna-TRITD_3Av1G009930	366	387	377	-39	-27.7	0.710256	8.5	0	0	0	23.3336	4.2656e-15	3.78741e-14
ata-miR164c-3p	rna-TRITD_3Av1G015090	978	1002	992	-39	-26.6	0.682051	12.5	0	0	6.40517	0	0.00024673	0.000378359
ata-miR164c-3p	rna-TRITD_3Av1G015090-2	978	1002	992	-39	-26.6	0.682051	12.5	0	0	19.2155	0	1.87e-12	1.0821e-11
ata-miR164c-3p	rna-TRITD_3Av1G015090-3	1344	1365	1355	-39	-26.5	0.679487	7.5	0	0	0	18.6669	4.1989e-12	2.27724e-11
ata-miR164c-3p	rna-TRITD_3Av1G015090-3	978	1002	992	-39	-26.6	0.682051	12.5	0	0	6.40517	0	0.00024673	0.000378359
ata-miR164c-3p	rna-TRITD_3Av1G021030	247	267	258	-39	-27.3	0.7	10	10.2084	50.5771	0	23.3336	9.549e-15	8.35577e-14
ata-miR164c-3p	rna-TRITD_3Av1G026310-6	1377	1398	1389	-39	-26.2	0.671795	10	0	0	6.40517	0	0.00024673	0.000378359
ata-miR164c-3p	rna-TRITD_3Av1G030440	124	148	136	-39	-25.8	0.661538	10	0	0	25.6207	0	1.445e-16	1.50847e-15
ata-miR164c-3p	rna-TRITD_3Av1G037800-2	220	241	232	-39	-27.9	0.715385	7.5	0	0	0	23.3336	4.2656e-15	3.78741e-14
ata-miR164c-3p	rna-TRITD_3Av1G038000	897	918	909	-39	-25.6	0.65641	9.5	0	10.1154	0	0	1.1669e-06	2.65662e-06
ata-miR164c-3p	rna-TRITD_3Av1G038000-2	432	453	444	-39	-25.6	0.65641	9.5	10.2084	0	0	0	1.0194e-06	2.65662e-06
ata-miR164c-3p	rna-TRITD_3Av1G039120	312	332	323	-39	-26.5	0.679487	9.5	5.1042	0	12.8103	18.6669	5.6139e-05	0.000106833
ata-miR164c-3p	rna-TRITD_3Av1G051620	973	992	983	-39	-25.8	0.661538	8	0	0	6.40517	14.0002	9.2686e-06	1.84678e-05
ata-miR164c-3p	rna-TRITD_3Av1G051620-2	1375	1394	1385	-39	-25.8	0.661538	8	0	0	0	14.0002	4.0108e-09	1.61909e-08
ata-miR164c-3p	rna-TRITD_3Av1G053320-2	341	361	352	-39	-26.1	0.669231	9	0	0	6.40517	0	0.00024673	0.000378359
ata-miR164c-3p	rna-TRITD_3Av1G063750	732	754	743	-39	-28.1	0.720513	9.5	40.8336	0	0	0	2.2311e-26	5.879e-25
ata-miR164c-3p	rna-TRITD_3Av1G076970	1821	1841	1832	-39	-29.4	0.753846	7.5	45.9378	0	25.6207	0	6.6463e-18	7.92622e-17
ata-miR164c-3p	rna-TRITD_3Av1G133180	660	680	671	-39	-27.1	0.694872	10.5	10.2084	0	6.40517	0	0.00037159	0.000548105
ata-miR164c-3p	rna-TRITD_3Av1G133180	796	816	807	-39	-28.3	0.725641	8	0	0	6.40517	0	0.00024673	0.000378359
ata-miR164c-3p	rna-TRITD_3Av1G133180-2	660	680	671	-39	-27.1	0.694872	10.5	5.1042	0	6.40517	0	0.0080875	0.0084731
ata-miR164c-3p	rna-TRITD_3Av1G133180-2	796	816	807	-39	-28.3	0.725641	8	0	0	12.8103	0	2.2907e-08	7.78945e-08
ata-miR164c-3p	rna-TRITD_3Av1G133180-3	660	680	671	-39	-27.1	0.694872	10.5	10.2084	0	6.40517	0	0.00037159	0.000548105
ata-miR164c-3p	rna-TRITD_3Av1G137840-14	288	309	299	-39	-25.7	0.658974	10.5	0	0	0	4.66673	0.0029049	0.00307979
ata-miR164c-3p	rna-TRITD_3Av1G148790	531	560	551	-39	-25.6	0.65641	13	0	10.1154	0	4.66673	0.00030085	0.000452672
ata-miR164c-3p	rna-TRITD_3Av1G160580	312	332	323	-39	-25.7	0.658974	9.5	0	0	6.40517	0	0.00024673	0.000378359
ata-miR164c-3p	rna-TRITD_3Av1G160580-2	589	609	600	-39	-25.7	0.658974	9.5	0	0	25.6207	0	1.445e-16	1.50847e-15
ata-miR164c-3p	rna-TRITD_3Av1G168770-4	27	47	38	-39	-27.4	0.702564	11	10.2084	0	0	0	1.0194e-06	2.65662e-06
ata-miR164c-3p	rna-TRITD_3Av1G168770-5	27	47	38	-39	-27.4	0.702564	11	5.1042	0	0	0	0.0015681	0.00195179
ata-miR164c-3p	rna-TRITD_3Av1G168770-6	27	47	38	-39	-27.4	0.702564	11	15.3126	0	0	0	5.8463e-10	2.68678e-09
ata-miR164c-3p	rna-TRITD_3Av1G174000	822	845	836	-39	-25.7	0.658974	10	0	0	6.40517	0	0.00024673	0.000378359
ata-miR164c-3p	rna-TRITD_3Av1G178610	402	432	422	-39	-28.9	0.741026	12	0	0	25.6207	0	1.445e-16	1.50847e-15
ata-miR164c-3p	rna-TRITD_3Av1G182700-4	216	237	228	-39	-32	0.820513	8.5	0	0	12.8103	0	2.2907e-08	7.78945e-08
ata-miR164c-3p	rna-TRITD_3Av1G185730	198	219	209	-39	-26.9	0.689744	9.5	0	0	6.40517	0	0.00024673	0.000378359
ata-miR164c-3p	rna-TRITD_3Av1G186140-11	1443	1462	1453	-39	-26.2	0.671795	7.5	0	0	0	4.66673	0.0029049	0.00307979
ata-miR164c-3p	rna-TRITD_3Av1G186140-9	2130	2149	2140	-39	-26.2	0.671795	7.5	0	0	0	4.66673	0.0029049	0.00307979
ata-miR164c-3p	rna-TRITD_3Av1G187750	598	618	608	-39	-25.7	0.658974	10	0	40.4617	0	0	3.8804e-26	9.32998e-25
ata-miR164c-3p	rna-TRITD_3Av1G193390	1668	1689	1680	-39	-26.1	0.669231	7	5.1042	0	0	0	0.0015681	0.00195179
ata-miR164c-3p	rna-TRITD_3Av1G193390-3	465	486	477	-39	-26.1	0.669231	7	5.1042	0	0	0	0.0015681	0.00195179
ata-miR164c-3p	rna-TRITD_3Av1G193390-5	1467	1488	1479	-39	-26.1	0.669231	7	5.1042	0	0	0	0.0015681	0.00195179
ata-miR164c-3p	rna-TRITD_3Av1G193390-6	753	774	765	-39	-26.1	0.669231	7	0	0	0	4.66673	0.0029049	0.00307979
ata-miR164c-3p	rna-TRITD_3Av1G193390-7	375	396	387	-39	-26.1	0.669231	7	5.1042	0	0	0	0.0015681	0.00195179
ata-miR164c-3p	rna-TRITD_3Av1G201950	216	236	227	-39	-26.6	0.682051	8.5	0	0	0	9.33345	3.6313e-06	7.40365e-06
ata-miR164c-3p	rna-TRITD_3Av1G202680-2	261	279	271	-39	-26.2	0.671795	6.5	0	20.2308	0	0	4.1804e-13	2.7503e-12
ata-miR164c-3p	rna-TRITD_3Av1G203350	117	138	128	-39	-25.7	0.658974	7.5	0	0	44.8362	0	5.7682e-29	1.78201e-27
ata-miR164c-3p	rna-TRITD_3Av1G203350	72	92	83	-39	-29.4	0.753846	9	0	0	51.2413	0	4.1395e-33	1.70214e-31
ata-miR164c-3p	rna-TRITD_3Av1G204990-2	69	90	80	-39	-27	0.692308	7.5	0	0	6.40517	0	0.00024673	0.000378359
ata-miR164c-3p	rna-TRITD_3Av1G205010	522	542	533	-39	-27.8	0.712821	10	5.1042	0	0	0	0.0015681	0.00195179
ata-miR164c-3p	rna-TRITD_3Av1G205010-2	324	344	335	-39	-27.8	0.712821	10	10.2084	0	0	0	1.0194e-06	2.65662e-06
ata-miR164c-3p	rna-TRITD_3Av1G205700	534	558	545	-39	-27.7	0.710256	12.5	56.1462	10.1154	12.8103	9.33345	3.818e-15	3.54453e-14
ata-miR164c-3p	rna-TRITD_3Av1G205700-2	639	663	650	-39	-27.7	0.710256	12.5	20.4168	10.1154	0	9.33345	0.00010695	0.000202954
ata-miR164c-3p	rna-TRITD_3Av1G206080	789	812	800	-39	-28.2	0.723077	13	5.1042	0	0	0	0.0015681	0.00195179
ata-miR164c-3p	rna-TRITD_3Av1G206320-5	97	117	108	-39	-27.8	0.712821	9.5	5.1042	0	0	0	0.0015681	0.00195179
ata-miR164c-3p	rna-TRITD_3Av1G206320-7	97	117	108	-39	-27.8	0.712821	9.5	10.2084	0	0	0	1.0194e-06	2.65662e-06
ata-miR164c-3p	rna-TRITD_3Av1G206980	363	384	375	-39	-26	0.666667	11.5	0	10.1154	0	4.66673	0.00030085	0.000452672
ata-miR164c-3p	rna-TRITD_3Av1G206980-2	363	384	375	-39	-26	0.666667	11.5	0	50.5771	0	0	1.114e-32	4.19077e-31
ata-miR164c-3p	rna-TRITD_3Av1G206980-3	291	312	303	-39	-26	0.666667	11.5	0	10.1154	0	4.66673	0.00030085	0.000452672
ata-miR164c-3p	rna-TRITD_3Av1G206980-4	309	330	321	-39	-26	0.666667	11.5	0	60.6925	12.8103	0	2.9086e-29	9.43957e-28
ata-miR164c-3p	rna-TRITD_3Av1G210120	57	77	68	-39	-26.4	0.676923	10.5	5.1042	0	0	0	0.0015681	0.00195179
ata-miR164c-3p	rna-TRITD_3Av1G210470-2	1200	1220	1211	-39	-27.2	0.697436	7	0	0	12.8103	0	2.2907e-08	7.78945e-08
ata-miR164c-3p	rna-TRITD_3Av1G210690-3	522	543	533	-39	-32.9	0.84359	6	0	0	0	4.66673	0.0029049	0.00307979
ata-miR164c-3p	rna-TRITD_3Av1G212310	135	156	146	-39	-25.7	0.658974	7.5	51.042	10.1154	19.2155	46.6673	2.314e-08	7.86701e-08
ata-miR164c-3p	rna-TRITD_3Av1G212310-2	135	156	146	-39	-25.7	0.658974	7.5	35.7294	10.1154	12.8103	60.6674	4.6666e-12	2.52857e-11
ata-miR164c-3p	rna-TRITD_3Av1G214790	1432	1451	1443	-39	-26.9	0.689744	9	5.1042	0	217.776	23.3336	0	0
ata-miR164c-3p	rna-TRITD_3Av1G215040	183	203	194	-39	-28.6	0.733333	8	0	0	0	32.6671	4.1788e-21	7.18779e-20
ata-miR164c-3p	rna-TRITD_3Av1G215040-2	288	308	299	-39	-28.6	0.733333	8	0	0	0	28.0004	4.2505e-18	5.14199e-17
ata-miR164c-3p	rna-TRITD_3Av1G218070	56	76	67	-39	-27.8	0.712821	11	0	40.4617	0	0	3.8804e-26	9.32998e-25
ata-miR164c-3p	rna-TRITD_3Av1G224030	12	33	24	-39	-26.9	0.689744	9.5	0	10.1154	0	0	1.1669e-06	2.65662e-06
ata-miR164c-3p	rna-TRITD_3Av1G228040-22	63	81	74	-39	-27.5	0.705128	7.5	0	0	6.40517	4.66673	0.0088138	0.00910443
ata-miR164c-3p	rna-TRITD_3Av1G228040-23	63	81	74	-39	-27.5	0.705128	7.5	0	0	0	4.66673	0.0029049	0.00307979
ata-miR164c-3p	rna-TRITD_3Av1G228040-27	63	81	74	-39	-27.5	0.705128	7.5	0	0	6.40517	0	0.00024673	0.000378359
ata-miR164c-3p	rna-TRITD_3Av1G232700-3	1452	1475	1466	-39	-25.4	0.651282	15	0	10.1154	0	0	1.1669e-06	2.65662e-06
ata-miR164c-3p	rna-TRITD_3Av1G241530	321	342	333	-39	-25.4	0.651282	9.5	5.1042	30.3463	0	0	2.1426e-15	2.00327e-14
ata-miR164c-3p	rna-TRITD_3Av1G244120	1298	1328	1319	-39	-25.7	0.658974	22.5	10.2084	0	0	0	1.0194e-06	2.65662e-06
ata-miR164c-3p	rna-TRITD_3Av1G244120-2	1346	1376	1367	-39	-25.7	0.658974	22.5	10.2084	0	0	0	1.0194e-06	2.65662e-06
ata-miR164c-3p	rna-TRITD_3Av1G248760	384	404	395	-39	-26.5	0.679487	7	0	0	0	4.66673	0.0029049	0.00307979
ata-miR164c-3p	rna-TRITD_3Av1G248760-2	384	404	395	-39	-26.5	0.679487	7	0	0	6.40517	0	0.00024673	0.000378359
ata-miR164c-3p	rna-TRITD_3Av1G248760-7	384	404	395	-39	-26.5	0.679487	7	5.1042	0	0	0	0.0015681	0.00195179
ata-miR164c-3p	rna-TRITD_3Av1G248760-8	382	402	393	-39	-26.5	0.679487	7	10.2084	0	6.40517	0	0.00037159	0.000548105
ata-miR164c-3p	rna-TRITD_3Av1G248760-9	384	404	395	-39	-26.5	0.679487	7	5.1042	10.1154	0	0	0.0003436	0.000509535
ata-miR164c-3p	rna-TRITD_3Av1G249780	523	543	533	-39	-28	0.717949	8	5.1042	0	0	0	0.0015681	0.00195179
ata-miR164c-3p	rna-TRITD_3Av1G249780-2	610	630	620	-39	-28	0.717949	8	0	0	0	4.66673	0.0029049	0.00307979
ata-miR164c-3p	rna-TRITD_3Av1G256070-2	249	270	261	-39	-27.1	0.694872	8	0	0	0	4.66673	0.0029049	0.00307979
ata-miR164c-3p	rna-TRITD_3Av1G272740	4638	4658	4649	-39	-26	0.666667	11	5.1042	10.1154	0	0	0.0003436	0.000509535
ata-miR164c-3p	rna-TRITD_3Av1G272740-11	4218	4238	4229	-39	-26	0.666667	11	0	10.1154	0	0	1.1669e-06	2.65662e-06
ata-miR164c-3p	rna-TRITD_3Av1G272740-13	3063	3083	3074	-39	-26	0.666667	11	0	20.2308	6.40517	4.66673	2.2142e-06	4.99065e-06
ata-miR164c-3p	rna-TRITD_3Av1G274570-3	453	471	463	-39	-25.6	0.65641	7	0	0	0	4.66673	0.0029049	0.00307979
ata-miR164c-3p	rna-TRITD_3Av1G274570-4	453	471	463	-39	-25.6	0.65641	7	0	0	0	4.66673	0.0029049	0.00307979
ata-miR164c-3p	rna-TRITD_3Av1G276030	297	317	308	-39	-31.7	0.812821	7	0	0	0	4.66673	0.0029049	0.00307979
ata-miR164c-3p	rna-TRITD_3Av1G287150-7	2481	2508	2499	-39	-25.6	0.65641	13	0	0	0	4.66673	0.0029049	0.00307979
ata-miR164c-3p	rna-TRITD_3Av1G287390	1162	1181	1172	-39	-26.4	0.676923	5	5.1042	0	19.2155	4.66673	2.761e-06	6.20534e-06
ata-miR164c-3p	rna-TRITD_3Av1G287390	1254	1274	1265	-39	-26.5	0.679487	10	10.2084	0	19.2155	18.6669	0.00014909	0.000280224
ata-miR164c-3p	rna-TRITD_3Av1G287390-2	1162	1181	1172	-39	-26.4	0.676923	5	10.2084	0	32.0258	4.66673	4.1837e-11	2.18873e-10
ata-miR164c-3p	rna-TRITD_3Av1G287390-2	1254	1274	1265	-39	-26.5	0.679487	10	5.1042	0	19.2155	37.3338	9.1207e-12	4.85563e-11
ata-miR164c-3p	rna-TRITD_3Av1G287390-3	1150	1169	1160	-39	-26.4	0.676923	5	10.2084	0	6.40517	4.66673	0.017627	0.0180758
ata-miR164c-3p	rna-TRITD_3Av1G287390-3	1242	1262	1253	-39	-26.5	0.679487	10	5.1042	0	12.8103	23.3336	1.3862e-06	3.15198e-06
ata-miR164c-3p	rna-TRITD_3Av1G287390-4	1045	1064	1055	-39	-26.4	0.676923	5	10.2084	0	19.2155	0	1.2552e-07	4.04136e-07
ata-miR164c-3p	rna-TRITD_3Av1G287390-4	1137	1157	1148	-39	-26.5	0.679487	10	5.1042	0	19.2155	28.0004	3.0535e-08	1.03255e-07
ata-miR164c-3p	rna-TRITD_3Av1G287400	1245	1265	1256	-39	-26.5	0.679487	12	0	30.3463	6.40517	14.0002	8.3021e-09	3.25607e-08
ata-miR164c-3p	rna-TRITD_3Av1G287400-2	1245	1265	1256	-39	-26.5	0.679487	12	0	20.2308	19.2155	18.6669	0.00021981	0.000378359
ata-miR164c-3p	rna-TRITD_3Bv1G010700	198	219	209	-39	-25.4	0.651282	10	10.2084	0	0	0	1.0194e-06	2.65662e-06
ata-miR164c-3p	rna-TRITD_3Bv1G010700-2	198	219	209	-39	-25.4	0.651282	10	15.3126	0	6.40517	0	2.2129e-06	4.99065e-06
ata-miR164c-3p	rna-TRITD_3Bv1G012430	354	374	365	-39	-25.7	0.658974	7	0	0	6.40517	46.6673	1.395e-24	3.0092e-23
ata-miR164c-3p	rna-TRITD_3Bv1G012590	210	234	221	-39	-28.3	0.725641	11.5	0	0	25.6207	18.6669	4.5018e-10	2.24867e-09
ata-miR164c-3p	rna-TRITD_3Bv1G012590	351	371	362	-39	-25.5	0.653846	11.5	0	0	160.129	37.3338	1.3471e-75	2.1987e-73
ata-miR164c-3p	rna-TRITD_3Bv1G012590	438	458	449	-39	-25.5	0.653846	11.5	0	10.1154	294.638	98.0012	0	0
ata-miR164c-3p	rna-TRITD_3Bv1G012590-2	210	234	221	-39	-28.3	0.725641	11.5	0	0	25.6207	23.3336	1.201e-10	6.16367e-10
ata-miR164c-3p	rna-TRITD_3Bv1G012590-2	351	371	362	-39	-25.5	0.653846	11.5	5.1042	10.1154	179.345	65.3342	2.4347e-65	3.24059e-63
ata-miR164c-3p	rna-TRITD_3Bv1G012590-3	210	234	221	-39	-28.3	0.725641	11.5	0	0	19.2155	42.0005	7.5447e-17	8.60391e-16
ata-miR164c-3p	rna-TRITD_3Bv1G012590-3	387	407	398	-39	-25.5	0.653846	11.5	0	0	115.293	37.3338	4.4534e-50	3.92672e-48
ata-miR164c-3p	rna-TRITD_3Bv1G012590-4	210	234	221	-39	-28.3	0.725641	11.5	0	0	25.6207	18.6669	4.5018e-10	2.24867e-09
ata-miR164c-3p	rna-TRITD_3Bv1G012590-4	351	371	362	-39	-25.5	0.653846	11.5	0	10.1154	108.888	42.0005	9.0976e-39	4.85744e-37
ata-miR164c-3p	rna-TRITD_3Bv1G014400	243	267	254	-39	-28.3	0.725641	11.5	0	0	12.8103	18.6669	2.3408e-07	7.42969e-07
ata-miR164c-3p	rna-TRITD_3Bv1G014400-2	210	234	221	-39	-28.3	0.725641	11.5	0	0	25.6207	18.6669	4.5018e-10	2.24867e-09
ata-miR164c-3p	rna-TRITD_3Bv1G021700	93	113	104	-39	-25.5	0.653846	10.5	0	0	6.40517	0	0.00024673	0.000378359
ata-miR164c-3p	rna-TRITD_3Bv1G021700-2	93	113	104	-39	-25.5	0.653846	10.5	0	0	6.40517	0	0.00024673	0.000378359
ata-miR164c-3p	rna-TRITD_3Bv1G024920	247	269	258	-39	-26	0.666667	13	66.3546	30.3463	0	9.33345	4.0032e-21	7.08972e-20
ata-miR164c-3p	rna-TRITD_3Bv1G037100	846	866	857	-39	-25.94	0.665128	11	30.6252	0	0	0	8.6596e-20	1.28269e-18
ata-miR164c-3p	rna-TRITD_3Bv1G037100-2	723	743	734	-39	-25.94	0.665128	11	25.521	0	0	0	1.6748e-16	1.67247e-15
ata-miR164c-3p	rna-TRITD_3Bv1G038900	126	146	137	-39	-28.4	0.728205	9	0	0	6.40517	0	0.00024673	0.000378359
ata-miR164c-3p	rna-TRITD_3Bv1G044290-2	291	311	302	-39	-28.3	0.725641	9.5	0	0	38.431	14.0002	3.2832e-16	3.23956e-15
ata-miR164c-3p	rna-TRITD_3Bv1G045200	468	495	486	-39	-29.8	0.764103	19.5	0	0	25.6207	14.0002	4.5775e-10	2.27925e-09
ata-miR164c-3p	rna-TRITD_3Bv1G045200-3	879	906	897	-39	-29.8	0.764103	19.5	0	0	12.8103	23.3336	3.5127e-09	1.53478e-08
ata-miR164c-3p	rna-TRITD_3Bv1G045200-4	879	906	897	-39	-29.8	0.764103	19.5	0	0	6.40517	4.66673	0.0088138	0.00910443
ata-miR164c-3p	rna-TRITD_3Bv1G048140	312	332	323	-39	-26.5	0.679487	9.5	35.7294	0	12.8103	37.3338	5.2463e-10	2.60634e-09
ata-miR164c-3p	rna-TRITD_3Bv1G052650	255	274	266	-39	-27.7	0.710256	6	0	0	6.40517	0	0.00024673	0.000378359
ata-miR164c-3p	rna-TRITD_3Bv1G054980-3	265	286	276	-39	-25.4	0.651282	11	0	0	6.40517	4.66673	0.0088138	0.00910443
ata-miR164c-3p	rna-TRITD_3Bv1G054980-4	265	286	276	-39	-25.4	0.651282	11	0	0	6.40517	0	0.00024673	0.000378359
ata-miR164c-3p	rna-TRITD_3Bv1G054980-6	265	286	276	-39	-25.4	0.651282	11	0	0	0	4.66673	0.0029049	0.00307979
ata-miR164c-3p	rna-TRITD_3Bv1G055750	555	576	565	-39	-26.1	0.669231	9.5	10.2084	0	0	0	1.0194e-06	2.65662e-06
ata-miR164c-3p	rna-TRITD_3Bv1G068180-2	560	588	572	-39	-26	0.666667	19	0	0	6.40517	0	0.00024673	0.000378359
ata-miR164c-3p	rna-TRITD_3Bv1G068180-4	560	588	572	-39	-26	0.666667	19	0	10.1154	6.40517	0	0.00040243	0.000588371
ata-miR164c-3p	rna-TRITD_3Bv1G071800	450	470	461	-39	-26.3	0.674359	9.5	0	0	44.8362	18.6669	2.5034e-18	3.16081e-17
ata-miR164c-3p	rna-TRITD_3Bv1G071800-4	462	482	473	-39	-26.3	0.674359	9.5	0	0	25.6207	32.6671	5.9005e-13	3.82945e-12
ata-miR164c-3p	rna-TRITD_3Bv1G081310	1773	1793	1784	-39	-29.4	0.753846	7.5	0	0	0	4.66673	0.0029049	0.00307979
ata-miR164c-3p	rna-TRITD_3Bv1G083030	96	118	107	-39	-27.8	0.712821	7.5	0	0	0	4.66673	0.0029049	0.00307979
ata-miR164c-3p	rna-TRITD_3Bv1G122590	570	590	581	-39	-27.1	0.694872	10.5	10.2084	0	6.40517	0	0.00037159	0.000548105
ata-miR164c-3p	rna-TRITD_3Bv1G122590-2	660	680	671	-39	-27.1	0.694872	10.5	5.1042	0	12.8103	0	1.9226e-05	3.73756e-05
ata-miR164c-3p	rna-TRITD_3Bv1G122590-3	660	680	671	-39	-27.1	0.694872	10.5	0	0	6.40517	0	0.00024673	0.000378359
ata-miR164c-3p	rna-TRITD_3Bv1G126210	1314	1335	1326	-39	-25.8	0.661538	9	0	0	0	4.66673	0.0029049	0.00307979
ata-miR164c-3p	rna-TRITD_3Bv1G132230	531	560	551	-39	-25.6	0.65641	13	0	30.3463	0	4.66673	1.1372e-15	1.08088e-14
ata-miR164c-3p	rna-TRITD_3Bv1G139800	586	606	597	-39	-25.7	0.658974	9.5	0	0	57.6465	0	2.9479e-37	1.48062e-35
ata-miR164c-3p	rna-TRITD_3Bv1G144900	47	70	60	-39	-26.2	0.671795	11.5	5.1042	0	0	0	0.0015681	0.00195179
ata-miR164c-3p	rna-TRITD_3Bv1G144900-2	47	70	60	-39	-26.2	0.671795	11.5	5.1042	0	0	0	0.0015681	0.00195179
ata-miR164c-3p	rna-TRITD_3Bv1G144900-3	47	70	60	-39	-26.2	0.671795	11.5	5.1042	0	0	0	0.0015681	0.00195179
ata-miR164c-3p	rna-TRITD_3Bv1G145280	195	215	206	-39	-25.9	0.664103	8	15.3126	0	32.0258	0	8.9707e-13	5.75818e-12
ata-miR164c-3p	rna-TRITD_3Bv1G145280-3	195	215	206	-39	-25.9	0.664103	8	10.2084	0	19.2155	9.33345	0.00026117	0.000400173
ata-miR164c-3p	rna-TRITD_3Bv1G149650	247	272	257	-39	-26.1	0.669231	14	0	0	6.40517	0	0.00024673	0.000378359
ata-miR164c-3p	rna-TRITD_3Bv1G149650-3	118	143	128	-39	-26.1	0.669231	14	0	0	25.6207	0	1.445e-16	1.50847e-15
ata-miR164c-3p	rna-TRITD_3Bv1G156680	1301	1321	1313	-39	-26.5	0.679487	8	0	0	0	14.0002	4.0108e-09	1.61909e-08
ata-miR164c-3p	rna-TRITD_3Bv1G160110	179	201	190	-39	-26.5	0.679487	13	35.7294	0	6.40517	23.3336	1.8363e-10	9.31472e-10
ata-miR164c-3p	rna-TRITD_3Bv1G160110-2	179	201	190	-39	-26.5	0.679487	13	10.2084	0	0	37.3338	6.4502e-17	7.40105e-16
ata-miR164c-3p	rna-TRITD_3Bv1G163400	24	44	35	-39	-27.9	0.715385	11	0	0	6.40517	0	0.00024673	0.000378359
ata-miR164c-3p	rna-TRITD_3Bv1G166050	1173	1197	1184	-39	-25.9	0.664103	13.5	0	0	0	4.66673	0.0029049	0.00307979
ata-miR164c-3p	rna-TRITD_3Bv1G168470	184	204	194	-39	-26.8	0.687179	9	0	0	6.40517	9.33345	0.00076658	0.00110207
ata-miR164c-3p	rna-TRITD_3Bv1G168720-4	344	363	354	-39	-30	0.769231	8	10.2084	0	0	0	1.0194e-06	2.65662e-06
ata-miR164c-3p	rna-TRITD_3Bv1G183390	72	92	83	-39	-29.4	0.753846	9	0	10.1154	0	28.0004	7.2102e-12	3.87171e-11
ata-miR164c-3p	rna-TRITD_3Bv1G185770	522	542	533	-39	-27.8	0.712821	10	10.2084	0	0	0	1.0194e-06	2.65662e-06
ata-miR164c-3p	rna-TRITD_3Bv1G186330	528	552	539	-39	-27.7	0.710256	12.5	20.4168	0	0	14.0002	5.0478e-08	1.66656e-07
ata-miR164c-3p	rna-TRITD_3Bv1G186330-2	534	558	545	-39	-27.7	0.710256	12.5	10.2084	0	0	4.66673	0.00027284	0.000415571
ata-miR164c-3p	rna-TRITD_3Bv1G186330-3	537	561	548	-39	-27.7	0.710256	12.5	15.3126	0	0	0	5.8463e-10	2.68678e-09
ata-miR164c-3p	rna-TRITD_3Bv1G186760-3	789	812	800	-39	-25.9	0.664103	13	0	0	0	4.66673	0.0029049	0.00307979
ata-miR164c-3p	rna-TRITD_3Bv1G187440-2	363	384	375	-39	-26	0.666667	11.5	0	10.1154	0	0	1.1669e-06	2.65662e-06
ata-miR164c-3p	rna-TRITD_3Bv1G187440-5	309	330	321	-39	-26	0.666667	11.5	0	10.1154	0	0	1.1669e-06	2.65662e-06
ata-miR164c-3p	rna-TRITD_3Bv1G191620	112	131	122	-39	-25.9	0.664103	9	5.1042	0	0	4.66673	0.020251	0.0204998
ata-miR164c-3p	rna-TRITD_3Bv1G191620-2	112	131	122	-39	-25.9	0.664103	9	5.1042	0	6.40517	0	0.0080875	0.0084731
ata-miR164c-3p	rna-TRITD_3Bv1G191620-3	112	131	122	-39	-25.9	0.664103	9	0	0	12.8103	0	2.2907e-08	7.78945e-08
ata-miR164c-3p	rna-TRITD_3Bv1G191620-4	130	149	140	-39	-25.9	0.664103	9	0	0	6.40517	0	0.00024673	0.000378359
ata-miR164c-3p	rna-TRITD_3Bv1G192040-6	1074	1095	1085	-39	-32.9	0.84359	6	0	0	12.8103	0	2.2907e-08	7.78945e-08
ata-miR164c-3p	rna-TRITD_3Bv1G192040-8	522	543	533	-39	-32.9	0.84359	6	0	0	0	4.66673	0.0029049	0.00307979
ata-miR164c-3p	rna-TRITD_3Bv1G192210	1197	1217	1208	-39	-27.2	0.697436	7	0	0	25.6207	0	1.445e-16	1.50847e-15
ata-miR164c-3p	rna-TRITD_3Bv1G192740	45	65	56	-39	-26.4	0.676923	10.5	5.1042	0	0	0	0.0015681	0.00195179
ata-miR164c-3p	rna-TRITD_3Bv1G195040	135	156	146	-39	-25.7	0.658974	7.5	71.4588	20.2308	0	32.6671	7.983e-19	1.02743e-17
ata-miR164c-3p	rna-TRITD_3Bv1G195040-2	135	156	146	-39	-25.7	0.658974	7.5	51.042	0	19.2155	32.6671	1.0426e-11	5.54447e-11
ata-miR164c-3p	rna-TRITD_3Bv1G199420-5	1432	1451	1443	-39	-26.9	0.689744	9	56.1462	60.6925	467.577	443.339	0	0
ata-miR164c-3p	rna-TRITD_3Bv1G199880	183	203	194	-39	-28.6	0.733333	8	0	0	0	23.3336	4.2656e-15	3.78741e-14
ata-miR164c-3p	rna-TRITD_3Bv1G199880-2	276	296	287	-39	-28.6	0.733333	8	5.1042	0	0	4.66673	0.020251	0.0204998
ata-miR164c-3p	rna-TRITD_3Bv1G202470-3	1623	1644	1634	-39	-27.8	0.712821	6.5	0	0	0	4.66673	0.0029049	0.00307979
ata-miR164c-3p	rna-TRITD_3Bv1G202470-6	498	519	509	-39	-27.8	0.712821	6.5	0	0	6.40517	4.66673	0.0088138	0.00910443
ata-miR164c-3p	rna-TRITD_3Bv1G202470-8	858	879	869	-39	-27.8	0.712821	6.5	0	0	6.40517	4.66673	0.0088138	0.00910443
ata-miR164c-3p	rna-TRITD_3Bv1G202710	441	462	452	-39	-27.8	0.712821	6.5	0	0	6.40517	0	0.00024673	0.000378359
ata-miR164c-3p	rna-TRITD_3Bv1G204500	1083	1103	1094	-39	-26.9	0.689744	10	0	0	0	9.33345	3.6313e-06	7.40365e-06
ata-miR164c-3p	rna-TRITD_3Bv1G204500-2	1083	1103	1094	-39	-26.9	0.689744	10	0	0	0	9.33345	3.6313e-06	7.40365e-06
ata-miR164c-3p	rna-TRITD_3Bv1G214410-2	63	81	74	-39	-27.5	0.705128	7.5	0	0	6.40517	0	0.00024673	0.000378359
ata-miR164c-3p	rna-TRITD_3Bv1G228420	1071	1100	1091	-39	-26.2	0.671795	14.5	0	0	12.8103	4.66673	1.4955e-05	2.92722e-05
ata-miR164c-3p	rna-TRITD_3Bv1G229530	390	408	400	-39	-26.2	0.671795	6.5	5.1042	0	6.40517	0	0.0080875	0.0084731
ata-miR164c-3p	rna-TRITD_3Bv1G231640	1446	1472	1463	-39	-25.8	0.661538	19.5	0	10.1154	0	0	1.1669e-06	2.65662e-06
ata-miR164c-3p	rna-TRITD_3Bv1G231640-2	1209	1235	1226	-39	-25.8	0.661538	19.5	0	0	12.8103	0	2.2907e-08	7.78945e-08
ata-miR164c-3p	rna-TRITD_3Bv1G231640-4	1158	1184	1175	-39	-25.8	0.661538	19.5	0	40.4617	6.40517	0	9.4038e-21	1.59035e-19
ata-miR164c-3p	rna-TRITD_3Bv1G240240	382	401	392	-39	-28.3	0.725641	4	0	10.1154	0	0	1.1669e-06	2.65662e-06
ata-miR164c-3p	rna-TRITD_3Bv1G240240-2	377	397	388	-39	-26.5	0.679487	7	0	10.1154	0	0	1.1669e-06	2.65662e-06
ata-miR164c-3p	rna-TRITD_3Bv1G240240-3	382	401	392	-39	-28.3	0.725641	4	0	10.1154	0	0	1.1669e-06	2.65662e-06
ata-miR164c-3p	rna-TRITD_3Bv1G240240-4	382	401	392	-39	-28.3	0.725641	4	0	20.2308	0	0	4.1804e-13	2.7503e-12
ata-miR164c-3p	rna-TRITD_3Bv1G240240-5	382	401	392	-39	-28.3	0.725641	4	0	20.2308	0	0	4.1804e-13	2.7503e-12
ata-miR164c-3p	rna-TRITD_3Bv1G241350	357	378	368	-39	-27.4	0.702564	8.5	0	0	6.40517	9.33345	0.00076658	0.00110207
ata-miR164c-3p	rna-TRITD_3Bv1G241350-3	357	378	368	-39	-27.4	0.702564	8.5	0	10.1154	0	9.33345	0.00021424	0.000378359
ata-miR164c-3p	rna-TRITD_3Bv1G241350-4	357	378	368	-39	-27.4	0.702564	8.5	0	0	19.2155	9.33345	1.0075e-07	3.26387e-07
ata-miR164c-3p	rna-TRITD_3Bv1G241530	13	33	24	-39	-26.2	0.671795	11	5.1042	0	0	0	0.0015681	0.00195179
ata-miR164c-3p	rna-TRITD_3Bv1G267560	4641	4661	4652	-39	-26	0.666667	11	5.1042	0	0	0	0.0015681	0.00195179
ata-miR164c-3p	rna-TRITD_3Bv1G267560-10	4221	4241	4232	-39	-26	0.666667	11	0	0	0	4.66673	0.0029049	0.00307979
ata-miR164c-3p	rna-TRITD_3Bv1G267560-11	4116	4136	4127	-39	-26	0.666667	11	5.1042	0	0	0	0.0015681	0.00195179
ata-miR164c-3p	rna-TRITD_3Bv1G267560-12	3081	3101	3092	-39	-26	0.666667	11	5.1042	0	0	0	0.0015681	0.00195179
ata-miR164c-3p	rna-TRITD_3Bv1G267560-13	3066	3086	3077	-39	-26	0.666667	11	5.1042	0	0	0	0.0015681	0.00195179
ata-miR164c-3p	rna-TRITD_3Bv1G267560-18	1176	1196	1187	-39	-26	0.666667	11	10.2084	0	0	0	1.0194e-06	2.65662e-06
ata-miR164c-3p	rna-TRITD_3Bv1G267560-9	4116	4136	4127	-39	-26	0.666667	11	5.1042	0	0	0	0.0015681	0.00195179
ata-miR164c-3p	rna-TRITD_3Bv1G274900	628	647	638	-39	-29.7	0.761538	7	0	0	6.40517	14.0002	9.2686e-06	1.84678e-05
ata-miR164c-3p	rna-TRITD_3Bv1G283150	4866	4886	4877	-39	-26.9	0.689744	8	0	0	6.40517	0	0.00024673	0.000378359
ata-miR164c-3p	rna-TRITD_3Bv1G283150	825	853	836	-39	-25.9	0.664103	22	0	0	0	4.66673	0.0029049	0.00307979
ata-miR164c-3p	rna-TRITD_3Bv1G283150-10	525	553	536	-39	-25.9	0.664103	22	0	0	0	14.0002	4.0108e-09	1.61909e-08
ata-miR164c-3p	rna-TRITD_3Bv1G283150-11	3732	3752	3743	-39	-26.9	0.689744	8	0	0	6.40517	0	0.00024673	0.000378359
ata-miR164c-3p	rna-TRITD_3Bv1G283150-13	282	302	293	-39	-26.9	0.689744	8	0	0	6.40517	0	0.00024673	0.000378359
ata-miR164c-3p	rna-TRITD_3Bv1G283150-14	282	302	293	-39	-26.9	0.689744	8	0	0	6.40517	0	0.00024673	0.000378359
ata-miR164c-3p	rna-TRITD_3Bv1G283150-16	282	302	293	-39	-26.9	0.689744	8	0	0	12.8103	0	2.2907e-08	7.78945e-08
ata-miR164c-3p	rna-TRITD_3Bv1G283150-18	825	853	836	-39	-25.9	0.664103	22	0	0	0	4.66673	0.0029049	0.00307979
ata-miR164c-3p	rna-TRITD_3Bv1G283150-21	525	553	536	-39	-25.9	0.664103	22	0	0	0	4.66673	0.0029049	0.00307979
ata-miR164c-3p	rna-TRITD_3Bv1G283280	1162	1181	1172	-39	-26.4	0.676923	5	0	0	12.8103	0	2.2907e-08	7.78945e-08
ata-miR164c-3p	rna-TRITD_3Bv1G283280	1254	1274	1265	-39	-26.5	0.679487	10	0	0	19.2155	4.66673	4.8582e-09	1.93995e-08
ata-miR164c-3p	rna-TRITD_3Bv1G283280-2	1162	1181	1172	-39	-26.4	0.676923	5	5.1042	0	12.8103	9.33345	0.0037484	0.00396554
ata-miR164c-3p	rna-TRITD_3Bv1G283280-2	1254	1274	1265	-39	-26.5	0.679487	10	0	0	25.6207	4.66673	8.3712e-13	5.37862e-12
ata-miR164c-3p	rna-TRITD_3Bv1G283280-3	1150	1169	1160	-39	-26.4	0.676923	5	0	0	12.8103	0	2.2907e-08	7.78945e-08
ata-miR164c-3p	rna-TRITD_3Bv1G283280-3	1242	1262	1253	-39	-26.5	0.679487	10	0	0	19.2155	4.66673	4.8582e-09	1.93995e-08
ata-miR164c-3p	rna-TRITD_3Bv1G283280-4	1159	1178	1169	-39	-26.4	0.676923	5	0	0	12.8103	4.66673	1.4955e-05	2.92722e-05
ata-miR164c-3p	rna-TRITD_3Bv1G283280-4	1251	1271	1262	-39	-26.5	0.679487	10	0	0	12.8103	14.0002	6.1301e-06	1.23104e-05
ata-miR164c-3p	rna-TRITD_3Bv1G283280-5	1162	1181	1172	-39	-26.4	0.676923	5	5.1042	0	0	9.33345	0.0007356	0.0010663
ata-miR164c-3p	rna-TRITD_3Bv1G283280-6	822	842	833	-39	-26.5	0.679487	10	0	0	0	9.33345	3.6313e-06	7.40365e-06
ata-miR164c-3p	rna-TRITD_4Av1G005140	876	899	887	-39	-27.7	0.710256	13.5	0	0	64.0517	32.6671	3.267e-25	7.60332e-24
ata-miR164c-3p	rna-TRITD_4Av1G005140-2	876	899	887	-39	-27.7	0.710256	13.5	0	0	76.862	9.33345	2.2482e-41	1.40267e-39
ata-miR164c-3p	rna-TRITD_4Av1G014900	431	459	449	-39	-25.7	0.658974	16	5.1042	0	0	0	0.0015681	0.00195179
ata-miR164c-3p	rna-TRITD_4Av1G014900-2	431	459	449	-39	-25.7	0.658974	16	10.2084	0	0	0	1.0194e-06	2.65662e-06
ata-miR164c-3p	rna-TRITD_4Av1G014900-3	371	399	389	-39	-25.7	0.658974	16	20.4168	20.2308	0	0	7.7589e-09	3.04452e-08
ata-miR164c-3p	rna-TRITD_4Av1G014900-5	428	456	446	-39	-25.7	0.658974	16	5.1042	0	0	0	0.0015681	0.00195179
ata-miR164c-3p	rna-TRITD_4Av1G014900-6	431	459	449	-39	-25.7	0.658974	16	5.1042	10.1154	0	0	0.0003436	0.000509535
ata-miR164c-3p	rna-TRITD_4Av1G016460	1539	1559	1550	-39	-26.8	0.687179	6.5	0	0	6.40517	4.66673	0.0088138	0.00910443
ata-miR164c-3p	rna-TRITD_4Av1G019210-3	715	735	726	-39	-25.8	0.661538	9	0	0	6.40517	0	0.00024673	0.000378359
ata-miR164c-3p	rna-TRITD_4Av1G019210-5	829	849	840	-39	-25.8	0.661538	9	0	10.1154	6.40517	0	0.00040243	0.000588371
ata-miR164c-3p	rna-TRITD_4Av1G019210-7	904	924	915	-39	-25.8	0.661538	9	0	0	6.40517	0	0.00024673	0.000378359
ata-miR164c-3p	rna-TRITD_4Av1G019210-9	1015	1035	1026	-39	-25.8	0.661538	9	0	10.1154	6.40517	0	0.00040243	0.000588371
ata-miR164c-3p	rna-TRITD_4Av1G022700	769	788	779	-39	-26.2	0.671795	6	0	0	19.2155	0	1.87e-12	1.0821e-11
ata-miR164c-3p	rna-TRITD_4Av1G023790	1854	1877	1865	-39	-26.02	0.667179	16	0	0	6.40517	0	0.00024673	0.000378359
ata-miR164c-3p	rna-TRITD_4Av1G023790-2	846	869	857	-39	-26.02	0.667179	16	0	0	0	9.33345	3.6313e-06	7.40365e-06
ata-miR164c-3p	rna-TRITD_4Av1G023790-3	1236	1259	1247	-39	-26.02	0.667179	16	0	0	19.2155	4.66673	4.8582e-09	1.93995e-08
ata-miR164c-3p	rna-TRITD_4Av1G023790-4	924	947	935	-39	-26.02	0.667179	16	0	0	12.8103	4.66673	1.4955e-05	2.92722e-05
ata-miR164c-3p	rna-TRITD_4Av1G027240	1851	1871	1862	-39	-26.9	0.689744	10	10.2084	0	38.431	0	1.543e-17	1.81269e-16
ata-miR164c-3p	rna-TRITD_4Av1G030270-2	2187	2207	2198	-39	-29.3	0.751282	6	5.1042	0	0	0	0.0015681	0.00195179
ata-miR164c-3p	rna-TRITD_4Av1G030270-5	1845	1865	1856	-39	-29.3	0.751282	6	15.3126	0	0	0	5.8463e-10	2.68678e-09
ata-miR164c-3p	rna-TRITD_4Av1G033120	480	501	491	-39	-26.1	0.669231	8	0	0	6.40517	0	0.00024673	0.000378359
ata-miR164c-3p	rna-TRITD_4Av1G033200	474	495	485	-39	-26.1	0.669231	8	0	0	0	14.0002	4.0108e-09	1.61909e-08
ata-miR164c-3p	rna-TRITD_4Av1G033200-2	234	255	245	-39	-26.1	0.669231	8	0	0	12.8103	4.66673	1.4955e-05	2.92722e-05
ata-miR164c-3p	rna-TRITD_4Av1G038710	660	681	671	-39	-25.9	0.664103	9.5	0	0	0	4.66673	0.0029049	0.00307979
ata-miR164c-3p	rna-TRITD_4Av1G041210-2	285	308	296	-39	-25.4	0.651282	11	0	0	19.2155	0	1.87e-12	1.0821e-11
ata-miR164c-3p	rna-TRITD_4Av1G041570	276	299	287	-39	-25.4	0.651282	11	0	0	19.2155	0	1.87e-12	1.0821e-11
ata-miR164c-3p	rna-TRITD_4Av1G041810	117	141	128	-39	-28.3	0.725641	11.5	0	0	0	4.66673	0.0029049	0.00307979
ata-miR164c-3p	rna-TRITD_4Av1G041810	171	194	182	-39	-25.4	0.651282	11	0	0	0	4.66673	0.0029049	0.00307979
ata-miR164c-3p	rna-TRITD_4Av1G041810-2	231	255	242	-39	-28.3	0.725641	11.5	0	0	0	4.66673	0.0029049	0.00307979
ata-miR164c-3p	rna-TRITD_4Av1G041810-2	285	308	296	-39	-25.4	0.651282	11	0	0	0	4.66673	0.0029049	0.00307979
ata-miR164c-3p	rna-TRITD_4Av1G041890-2	474	494	485	-39	-25.5	0.653846	10	5.1042	0	0	0	0.0015681	0.00195179
ata-miR164c-3p	rna-TRITD_4Av1G050720	135	156	146	-39	-26.3	0.674359	5	5.1042	0	0	0	0.0015681	0.00195179
ata-miR164c-3p	rna-TRITD_4Av1G053480	398	417	409	-39	-25.4	0.651282	8	0	0	0	4.66673	0.0029049	0.00307979
ata-miR164c-3p	rna-TRITD_4Av1G053480-2	398	417	409	-39	-25.4	0.651282	8	0	0	19.2155	9.33345	1.0075e-07	3.26387e-07
ata-miR164c-3p	rna-TRITD_4Av1G053480-3	338	357	349	-39	-25.4	0.651282	8	0	0	0	14.0002	4.0108e-09	1.61909e-08
ata-miR164c-3p	rna-TRITD_4Av1G053480-4	119	138	130	-39	-25.4	0.651282	8	0	0	0	14.0002	4.0108e-09	1.61909e-08
ata-miR164c-3p	rna-TRITD_4Av1G053480-5	278	297	289	-39	-25.4	0.651282	8	0	0	12.8103	9.33345	3.6062e-05	6.88057e-05
ata-miR164c-3p	rna-TRITD_4Av1G053600-2	27	47	38	-39	-26.5	0.679487	9.5	0	0	44.8362	0	5.7682e-29	1.78201e-27
ata-miR164c-3p	rna-TRITD_4Av1G053600-3	27	47	38	-39	-26.5	0.679487	9.5	0	0	19.2155	0	1.87e-12	1.0821e-11
ata-miR164c-3p	rna-TRITD_4Av1G053600-4	27	47	38	-39	-26.5	0.679487	9.5	0	0	6.40517	0	0.00024673	0.000378359
ata-miR164c-3p	rna-TRITD_4Av1G057300-5	87	108	98	-39	-25.4	0.651282	10.5	0	0	0	4.66673	0.0029049	0.00307979
ata-miR164c-3p	rna-TRITD_4Av1G062090-11	332	360	344	-39	-27.6	0.707692	19	0	0	0	4.66673	0.0029049	0.00307979
ata-miR164c-3p	rna-TRITD_4Av1G062090-12	332	360	344	-39	-27.6	0.707692	19	0	0	0	4.66673	0.0029049	0.00307979
ata-miR164c-3p	rna-TRITD_4Av1G062330	153	173	164	-39	-25.48	0.653333	11.5	0	20.2308	6.40517	14.0002	4.0694e-05	7.75574e-05
ata-miR164c-3p	rna-TRITD_4Av1G062330-2	186	206	197	-39	-25.48	0.653333	11.5	0	10.1154	0	9.33345	0.00021424	0.000378359
ata-miR164c-3p	rna-TRITD_4Av1G062330-4	270	290	281	-39	-25.48	0.653333	11.5	0	10.1154	12.8103	28.0004	6.4108e-07	2.02438e-06
ata-miR164c-3p	rna-TRITD_4Av1G070860	69	90	80	-39	-29.3	0.751282	4.5	0	0	0	4.66673	0.0029049	0.00307979
ata-miR164c-3p	rna-TRITD_4Av1G070860-10	69	90	80	-39	-29.3	0.751282	4.5	5.1042	0	0	9.33345	0.0007356	0.0010663
ata-miR164c-3p	rna-TRITD_4Av1G070860-2	69	90	80	-39	-29.3	0.751282	4.5	0	0	0	4.66673	0.0029049	0.00307979
ata-miR164c-3p	rna-TRITD_4Av1G070860-3	69	90	80	-39	-29.3	0.751282	4.5	5.1042	0	0	0	0.0015681	0.00195179
ata-miR164c-3p	rna-TRITD_4Av1G070860-5	69	90	80	-39	-29.3	0.751282	4.5	10.2084	0	0	0	1.0194e-06	2.65662e-06
ata-miR164c-3p	rna-TRITD_4Av1G070860-8	69	90	80	-39	-29.3	0.751282	4.5	5.1042	0	0	0	0.0015681	0.00195179
ata-miR164c-3p	rna-TRITD_4Av1G070860-9	69	90	80	-39	-29.3	0.751282	4.5	0	0	0	4.66673	0.0029049	0.00307979
ata-miR164c-3p	rna-TRITD_4Av1G084570	510	537	526	-39	-27	0.692308	14.5	5.1042	0	0	0	0.0015681	0.00195179
ata-miR164c-3p	rna-TRITD_4Av1G084570-2	543	570	559	-39	-27	0.692308	14.5	35.7294	20.2308	0	0	6.2728e-14	5.28583e-13
ata-miR164c-3p	rna-TRITD_4Av1G087720	1341	1361	1351	-39	-25.4	0.651282	8.5	5.1042	0	0	0	0.0015681	0.00195179
ata-miR164c-3p	rna-TRITD_4Av1G087720-2	1734	1754	1744	-39	-25.4	0.651282	8.5	5.1042	0	0	0	0.0015681	0.00195179
ata-miR164c-3p	rna-TRITD_4Av1G103550-4	83	104	95	-39	-25.8	0.661538	11	15.3126	0	0	0	5.8463e-10	2.68678e-09
ata-miR164c-3p	rna-TRITD_4Av1G115120	168	188	179	-39	-25.9	0.664103	10	0	0	6.40517	0	0.00024673	0.000378359
ata-miR164c-3p	rna-TRITD_4Av1G121260-6	514	534	525	-39	-25.6	0.65641	6	5.1042	0	0	0	0.0015681	0.00195179
ata-miR164c-3p	rna-TRITD_4Av1G127570	102	123	114	-39	-25.8	0.661538	10.5	0	0	0	4.66673	0.0029049	0.00307979
ata-miR164c-3p	rna-TRITD_4Av1G135090	165	185	176	-39	-26.1	0.669231	10	0	20.2308	0	0	4.1804e-13	2.7503e-12
ata-miR164c-3p	rna-TRITD_4Av1G139700-3	432	453	443	-39	-25.6	0.65641	10	0	10.1154	262.612	378.005	0	0
ata-miR164c-3p	rna-TRITD_4Av1G139700-80	795	816	806	-39	-25.6	0.65641	10	0	10.1154	224.181	420.005	0	0
ata-miR164c-3p	rna-TRITD_4Av1G145750	1654	1674	1665	-39	-27.2	0.697436	9	0	10.1154	0	0	1.1669e-06	2.65662e-06
ata-miR164c-3p	rna-TRITD_4Av1G146130	114	135	126	-39	-25.5	0.653846	8.5	5.1042	0	0	9.33345	0.0007356	0.0010663
ata-miR164c-3p	rna-TRITD_4Av1G146130-3	114	135	126	-39	-25.5	0.653846	8.5	5.1042	0	0	4.66673	0.020251	0.0204998
ata-miR164c-3p	rna-TRITD_4Av1G146380-3	369	389	380	-39	-25.7	0.658974	10.5	0	0	6.40517	0	0.00024673	0.000378359
ata-miR164c-3p	rna-TRITD_4Av1G146380-4	168	188	179	-39	-25.7	0.658974	10.5	0	0	6.40517	0	0.00024673	0.000378359
ata-miR164c-3p	rna-TRITD_4Av1G158310-2	273	294	285	-39	-27.4	0.702564	9.5	0	0	6.40517	0	0.00024673	0.000378359
ata-miR164c-3p	rna-TRITD_4Av1G158310-3	339	360	351	-39	-27.4	0.702564	9.5	0	0	6.40517	0	0.00024673	0.000378359
ata-miR164c-3p	rna-TRITD_4Av1G158310-4	177	198	189	-39	-27.4	0.702564	9.5	0	0	12.8103	0	2.2907e-08	7.78945e-08
ata-miR164c-3p	rna-TRITD_4Av1G160620	596	616	607	-39	-26.9	0.689744	5.5	0	40.4617	0	28.0004	9.7222e-16	9.3255e-15
ata-miR164c-3p	rna-TRITD_4Av1G165060	164	186	176	-39	-26.1	0.669231	9	5.1042	0	0	0	0.0015681	0.00195179
ata-miR164c-3p	rna-TRITD_4Av1G172670-3	694	714	705	-39	-25.6	0.65641	10.5	0	20.2308	0	0	4.1804e-13	2.7503e-12
ata-miR164c-3p	rna-TRITD_4Av1G173500-2	1129	1153	1144	-39	-25.9	0.664103	12.5	0	0	0	4.66673	0.0029049	0.00307979
ata-miR164c-3p	rna-TRITD_4Av1G173500-3	322	346	337	-39	-25.9	0.664103	12.5	0	0	0	14.0002	4.0108e-09	1.61909e-08
ata-miR164c-3p	rna-TRITD_4Av1G173500-4	190	214	205	-39	-25.9	0.664103	12.5	0	0	12.8103	0	2.2907e-08	7.78945e-08
ata-miR164c-3p	rna-TRITD_4Av1G180700-4	255	275	266	-39	-25.7	0.658974	10	0	0	0	4.66673	0.0029049	0.00307979
ata-miR164c-3p	rna-TRITD_4Av1G193160	521	542	533	-39	-26	0.666667	10.5	0	0	32.0258	0	1.0829e-20	1.72394e-19
ata-miR164c-3p	rna-TRITD_4Av1G194130-10	1776	1796	1787	-39	-27.4	0.702564	8.5	5.1042	0	0	0	0.0015681	0.00195179
ata-miR164c-3p	rna-TRITD_4Av1G194130-6	1593	1613	1604	-39	-27.4	0.702564	8.5	5.1042	0	0	0	0.0015681	0.00195179
ata-miR164c-3p	rna-TRITD_4Av1G194610	248	268	259	-39	-25.8	0.661538	10.5	5.1042	0	0	0	0.0015681	0.00195179
ata-miR164c-3p	rna-TRITD_4Av1G194610	381	401	392	-39	-28.6	0.733333	9	0	0	0	9.33345	3.6313e-06	7.40365e-06
ata-miR164c-3p	rna-TRITD_4Av1G194610-3	240	260	251	-39	-28.6	0.733333	9	10.2084	0	0	9.33345	0.00020344	0.000378359
ata-miR164c-3p	rna-TRITD_4Av1G199110-2	195	216	206	-39	-31.5	0.807692	7	0	30.3463	0	0	1.31e-19	1.73083e-18
ata-miR164c-3p	rna-TRITD_4Av1G201320	45	65	56	-39	-25.8	0.661538	11	0	10.1154	0	0	1.1669e-06	2.65662e-06
ata-miR164c-3p	rna-TRITD_4Av1G201320-2	45	65	56	-39	-25.8	0.661538	11	0	10.1154	0	0	1.1669e-06	2.65662e-06
ata-miR164c-3p	rna-TRITD_4Av1G201330	246	266	257	-39	-26.3	0.674359	9.5	0	0	6.40517	4.66673	0.0088138	0.00910443
ata-miR164c-3p	rna-TRITD_4Av1G201330-2	246	266	257	-39	-26.3	0.674359	9.5	0	0	6.40517	18.6669	4.4563e-08	1.48766e-07
ata-miR164c-3p	rna-TRITD_4Av1G201630	5	27	17	-39	-26	0.666667	8	0	0	0	4.66673	0.0029049	0.00307979
ata-miR164c-3p	rna-TRITD_4Av1G203960	1080	1101	1091	-39	-28.9	0.741026	9	10.2084	0	0	0	1.0194e-06	2.65662e-06
ata-miR164c-3p	rna-TRITD_4Av1G203960	423	443	434	-39	-25.8	0.661538	7.5	0	10.1154	0	0	1.1669e-06	2.65662e-06
ata-miR164c-3p	rna-TRITD_4Av1G203970-2	24	48	37	-39	-25.6	0.65641	14	0	0	0	37.3338	4.0678e-24	8.39882e-23
ata-miR164c-3p	rna-TRITD_4Av1G208130	558	576	569	-39	-27.68	0.709744	10.5	0	0	0	14.0002	4.0108e-09	1.61909e-08
ata-miR164c-3p	rna-TRITD_4Av1G209100	597	618	608	-39	-27.3	0.7	8.5	10.2084	40.4617	0	9.33345	2.3212e-13	1.92023e-12
ata-miR164c-3p	rna-TRITD_4Av1G209100-2	597	618	608	-39	-27.3	0.7	8.5	10.2084	20.2308	19.2155	4.66673	0.0064737	0.00684017
ata-miR164c-3p	rna-TRITD_4Av1G209100-3	597	618	608	-39	-27.3	0.7	8.5	5.1042	50.5771	12.8103	4.66673	7.1267e-17	8.13719e-16
ata-miR164c-3p	rna-TRITD_4Av1G209100-4	597	618	608	-39	-27.3	0.7	8.5	15.3126	0	12.8103	18.6669	0.00068264	0.000995174
ata-miR164c-3p	rna-TRITD_4Av1G209530-2	924	946	935	-39	-26.6	0.682051	9	0	10.1154	0	0	1.1669e-06	2.65662e-06
ata-miR164c-3p	rna-TRITD_4Av1G211290	438	461	449	-39	-27.3	0.7	12	0	0	0	4.66673	0.0029049	0.00307979
ata-miR164c-3p	rna-TRITD_4Av1G211290-2	279	302	290	-39	-27.3	0.7	12	0	0	0	4.66673	0.0029049	0.00307979
ata-miR164c-3p	rna-TRITD_4Av1G211320-3	303	323	314	-39	-31.3	0.802564	8.5	0	0	0	4.66673	0.0029049	0.00307979
ata-miR164c-3p	rna-TRITD_4Av1G211320-4	303	323	314	-39	-31.3	0.802564	8.5	0	0	12.8103	9.33345	3.6062e-05	6.88057e-05
ata-miR164c-3p	rna-TRITD_4Av1G211320-5	303	323	314	-39	-31.3	0.802564	8.5	0	0	0	4.66673	0.0029049	0.00307979
ata-miR164c-3p	rna-TRITD_4Av1G220550	369	390	380	-39	-26.5	0.679487	10.5	5.1042	20.2308	96.0775	23.3336	1.356e-29	4.44072e-28
ata-miR164c-3p	rna-TRITD_4Av1G227210	186	206	197	-39	-25.6	0.65641	9.5	0	0	38.431	0	7.9574e-25	1.74856e-23
ata-miR164c-3p	rna-TRITD_4Av1G249300-4	1335	1355	1346	-39	-26	0.666667	9.5	5.1042	20.2308	0	0	2.0254e-09	8.9452e-09
ata-miR164c-3p	rna-TRITD_4Av1G262650	1297	1318	1308	-39	-25.4	0.651282	11.5	0	0	6.40517	0	0.00024673	0.000378359
ata-miR164c-3p	rna-TRITD_4Bv1G000610	1086	1106	1097	-39	-28.3	0.725641	10	102.084	60.6925	0	37.3338	1.2763e-23	2.59682e-22
ata-miR164c-3p	rna-TRITD_4Bv1G000610	429	449	440	-39	-25.8	0.661538	7.5	0	0	0	14.0002	4.0108e-09	1.61909e-08
ata-miR164c-3p	rna-TRITD_4Bv1G000610-2	1002	1022	1013	-39	-28.3	0.725641	10	81.6672	121.385	0	28.0004	5.7215e-33	2.30601e-31
ata-miR164c-3p	rna-TRITD_4Bv1G000610-2	429	449	440	-39	-25.8	0.661538	7.5	0	0	0	4.66673	0.0029049	0.00307979
ata-miR164c-3p	rna-TRITD_4Bv1G003750	762	785	776	-39	-27.7	0.710256	13	10.2084	0	0	0	1.0194e-06	2.65662e-06
ata-miR164c-3p	rna-TRITD_4Bv1G004200	169	188	179	-39	-27.2	0.697436	8	10.2084	0	0	0	1.0194e-06	2.65662e-06
ata-miR164c-3p	rna-TRITD_4Bv1G010950	465	485	476	-39	-25.7	0.658974	10	0	0	0	9.33345	3.6313e-06	7.40365e-06
ata-miR164c-3p	rna-TRITD_4Bv1G010950-2	465	485	476	-39	-25.7	0.658974	10	0	0	6.40517	4.66673	0.0088138	0.00910443
ata-miR164c-3p	rna-TRITD_4Bv1G010950-3	186	206	197	-39	-25.7	0.658974	10	0	0	0	9.33345	3.6313e-06	7.40365e-06
ata-miR164c-3p	rna-TRITD_4Bv1G011570	237	257	248	-39	-28.6	0.733333	9	0	60.6925	0	0	3.1348e-39	1.70718e-37
ata-miR164c-3p	rna-TRITD_4Bv1G015630-4	210	230	221	-39	-25.4	0.651282	11.5	0	0	0	4.66673	0.0029049	0.00307979
ata-miR164c-3p	rna-TRITD_4Bv1G016970	42	62	53	-39	-27	0.692308	10.5	20.4168	40.4617	0	0	5.7065e-16	5.52724e-15
ata-miR164c-3p	rna-TRITD_4Bv1G016970-4	42	63	53	-39	-26.2	0.671795	11.5	0	10.1154	0	0	1.1669e-06	2.65662e-06
ata-miR164c-3p	rna-TRITD_4Bv1G019410-2	732	753	743	-39	-29.4	0.753846	7	0	0	115.293	0	1.1584e-74	1.86351e-72
ata-miR164c-3p	rna-TRITD_4Bv1G024190	633	653	644	-39	-25.7	0.658974	10	0	0	0	4.66673	0.0029049	0.00307979
ata-miR164c-3p	rna-TRITD_4Bv1G024190-5	498	518	509	-39	-25.7	0.658974	10	0	0	0	4.66673	0.0029049	0.00307979
ata-miR164c-3p	rna-TRITD_4Bv1G027370-16	2619	2651	2642	-39	-26.5	0.679487	28	5.1042	0	0	0	0.0015681	0.00195179
ata-miR164c-3p	rna-TRITD_4Bv1G030100-2	1069	1093	1084	-39	-25.9	0.664103	12.5	0	0	6.40517	0	0.00024673	0.000378359
ata-miR164c-3p	rna-TRITD_4Bv1G030100-7	190	214	205	-39	-25.9	0.664103	12.5	0	0	19.2155	0	1.87e-12	1.0821e-11
ata-miR164c-3p	rna-TRITD_4Bv1G030490	946	966	957	-39	-26.5	0.679487	9	0	30.3463	0	0	1.31e-19	1.73083e-18
ata-miR164c-3p	rna-TRITD_4Bv1G030490	991	1014	1005	-39	-25.5	0.653846	14	0	0	6.40517	0	0.00024673	0.000378359
ata-miR164c-3p	rna-TRITD_4Bv1G031570	300	324	314	-39	-25.9	0.664103	9.5	0	0	44.8362	42.0005	9.5432e-19	1.22415e-17
ata-miR164c-3p	rna-TRITD_4Bv1G031810-2	276	300	288	-39	-26.2	0.671795	14	0	10.1154	0	0	1.1669e-06	2.65662e-06
ata-miR164c-3p	rna-TRITD_4Bv1G031810-3	199	219	210	-39	-25.9	0.664103	7	0	10.1154	0	9.33345	0.00021424	0.000378359
ata-miR164c-3p	rna-TRITD_4Bv1G031810-4	199	219	210	-39	-25.9	0.664103	7	0	0	0	9.33345	3.6313e-06	7.40365e-06
ata-miR164c-3p	rna-TRITD_4Bv1G035480-2	694	714	705	-39	-25.6	0.65641	9.5	0	0	12.8103	0	2.2907e-08	7.78945e-08
ata-miR164c-3p	rna-TRITD_4Bv1G035480-3	694	714	705	-39	-25.6	0.65641	9.5	0	0	6.40517	0	0.00024673	0.000378359
ata-miR164c-3p	rna-TRITD_4Bv1G043620	596	616	607	-39	-26.9	0.689744	5.5	0	50.5771	32.0258	0	1.3779e-19	1.8169e-18
ata-miR164c-3p	rna-TRITD_4Bv1G047480	864	884	875	-39	-26.3	0.674359	7	0	0	0	4.66673	0.0029049	0.00307979
ata-miR164c-3p	rna-TRITD_4Bv1G057360	361	382	371	-39	-29.5	0.75641	7	0	10.1154	0	23.3336	1.5876e-09	7.11423e-09
ata-miR164c-3p	rna-TRITD_4Bv1G064680-2	165	185	176	-39	-26.1	0.669231	10	0	20.2308	0	0	4.1804e-13	2.7503e-12
ata-miR164c-3p	rna-TRITD_4Bv1G085110	517	537	528	-39	-25.6	0.65641	6	10.2084	0	0	0	1.0194e-06	2.65662e-06
ata-miR164c-3p	rna-TRITD_4Bv1G085110-4	517	537	528	-39	-25.6	0.65641	6	5.1042	0	0	0	0.0015681	0.00195179
ata-miR164c-3p	rna-TRITD_4Bv1G085110-7	517	537	528	-39	-25.6	0.65641	6	5.1042	0	0	0	0.0015681	0.00195179
ata-miR164c-3p	rna-TRITD_4Bv1G085110-9	517	537	528	-39	-25.6	0.65641	6	5.1042	0	0	0	0.0015681	0.00195179
ata-miR164c-3p	rna-TRITD_4Bv1G089920	57	78	69	-39	-26	0.666667	8.5	0	30.3463	0	9.33345	2.2681e-13	1.87742e-12
ata-miR164c-3p	rna-TRITD_4Bv1G089920-2	57	78	69	-39	-26	0.666667	8.5	0	40.4617	0	0	3.8804e-26	9.32998e-25
ata-miR164c-3p	rna-TRITD_4Bv1G094480	675	702	691	-39	-27	0.692308	14.5	15.3126	0	0	0	5.8463e-10	2.68678e-09
ata-miR164c-3p	rna-TRITD_4Bv1G094480-2	510	537	526	-39	-27	0.692308	14.5	30.6252	0	0	0	8.6596e-20	1.28269e-18
ata-miR164c-3p	rna-TRITD_4Bv1G105990-18	69	90	80	-39	-29.3	0.751282	4.5	0	0	0	4.66673	0.0029049	0.00307979
ata-miR164c-3p	rna-TRITD_4Bv1G105990-21	69	90	80	-39	-29.3	0.751282	4.5	5.1042	0	0	0	0.0015681	0.00195179
ata-miR164c-3p	rna-TRITD_4Bv1G105990-3	69	90	80	-39	-29.3	0.751282	4.5	5.1042	0	0	0	0.0015681	0.00195179
ata-miR164c-3p	rna-TRITD_4Bv1G105990-4	69	90	80	-39	-29.3	0.751282	4.5	5.1042	0	0	0	0.0015681	0.00195179
ata-miR164c-3p	rna-TRITD_4Bv1G107490-5	21	41	32	-39	-28.6	0.733333	7.5	0	0	0	4.66673	0.0029049	0.00307979
ata-miR164c-3p	rna-TRITD_4Bv1G107490-6	18	38	29	-39	-28.6	0.733333	7.5	0	0	0	9.33345	3.6313e-06	7.40365e-06
ata-miR164c-3p	rna-TRITD_4Bv1G115970	153	173	164	-39	-25.48	0.653333	11.5	5.1042	10.1154	0	4.66673	0.016063	0.0164873
ata-miR164c-3p	rna-TRITD_4Bv1G115970-2	270	290	281	-39	-25.48	0.653333	11.5	0	10.1154	6.40517	28.0004	1.9143e-08	7.40038e-08
ata-miR164c-3p	rna-TRITD_4Bv1G116940	321	341	332	-39	-29.4	0.753846	9	0	10.1154	0	0	1.1669e-06	2.65662e-06
ata-miR164c-3p	rna-TRITD_4Bv1G116940-2	498	518	509	-39	-29.4	0.753846	9	0	10.1154	0	0	1.1669e-06	2.65662e-06
ata-miR164c-3p	rna-TRITD_4Bv1G116940-3	465	485	476	-39	-29.4	0.753846	9	0	0	6.40517	0	0.00024673	0.000378359
ata-miR164c-3p	rna-TRITD_4Bv1G116940-4	315	335	326	-39	-29.4	0.753846	9	0	0	12.8103	0	2.2907e-08	7.78945e-08
ata-miR164c-3p	rna-TRITD_4Bv1G116940-5	39	59	50	-39	-29.4	0.753846	9	0	0	6.40517	0	0.00024673	0.000378359
ata-miR164c-3p	rna-TRITD_4Bv1G116940-6	39	59	50	-39	-29.4	0.753846	9	0	20.2308	6.40517	0	6.5745e-09	2.59618e-08
ata-miR164c-3p	rna-TRITD_4Bv1G119670	27	47	38	-39	-26.5	0.679487	9.5	0	0	6.40517	0	0.00024673	0.000378359
ata-miR164c-3p	rna-TRITD_4Bv1G120640	549	569	560	-39	-25.8	0.661538	11.5	10.2084	0	0	0	1.0194e-06	2.65662e-06
ata-miR164c-3p	rna-TRITD_4Bv1G125370	129	150	140	-39	-26.3	0.674359	5	5.1042	0	0	0	0.0015681	0.00195179
ata-miR164c-3p	rna-TRITD_4Bv1G125370-2	129	150	140	-39	-26.3	0.674359	5	5.1042	0	0	0	0.0015681	0.00195179
ata-miR164c-3p	rna-TRITD_4Bv1G127830	716	741	732	-39	-27.5	0.705128	9	0	20.2308	0	23.3336	1.5041e-09	6.75223e-09
ata-miR164c-3p	rna-TRITD_4Bv1G129310-4	474	494	485	-39	-25.5	0.653846	10	5.1042	0	0	0	0.0015681	0.00195179
ata-miR164c-3p	rna-TRITD_4Bv1G129310-5	474	494	485	-39	-25.5	0.653846	10	5.1042	0	0	0	0.0015681	0.00195179
ata-miR164c-3p	rna-TRITD_4Bv1G129640	282	305	293	-39	-25.4	0.651282	11	0	0	89.6723	107.335	3.8498e-43	2.62774e-41
ata-miR164c-3p	rna-TRITD_4Bv1G129640-2	276	299	287	-39	-31.2	0.8	9	0	0	102.483	28.0004	1.865e-46	1.47778e-44
ata-miR164c-3p	rna-TRITD_4Bv1G129640-3	276	299	287	-39	-31.2	0.8	9	0	10.1154	70.4568	23.3336	3.8795e-24	8.24294e-23
ata-miR164c-3p	rna-TRITD_4Bv1G129640-4	282	305	293	-39	-25.4	0.651282	11	0	0	70.4568	74.6676	2.6216e-31	9.40948e-30
ata-miR164c-3p	rna-TRITD_4Bv1G129640-5	276	299	287	-39	-31.2	0.8	9	0	0	89.6723	28.0004	2.7794e-39	1.58141e-37
ata-miR164c-3p	rna-TRITD_4Bv1G130430	873	894	885	-39	-25.8	0.661538	10.5	0	30.3463	0	0	1.31e-19	1.73083e-18
ata-miR164c-3p	rna-TRITD_4Bv1G132390-2	855	876	866	-39	-27.7	0.710256	8	0	0	0	9.33345	3.6313e-06	7.40365e-06
ata-miR164c-3p	rna-TRITD_4Bv1G132390-3	855	876	866	-39	-27.7	0.710256	8	0	0	0	4.66673	0.0029049	0.00307979
ata-miR164c-3p	rna-TRITD_4Bv1G132390-4	855	876	866	-39	-27.7	0.710256	8	0	0	0	4.66673	0.0029049	0.00307979
ata-miR164c-3p	rna-TRITD_4Bv1G132390-6	855	876	866	-39	-27.7	0.710256	8	0	0	0	9.33345	3.6313e-06	7.40365e-06
ata-miR164c-3p	rna-TRITD_4Bv1G135290	157	176	168	-39	-25.6	0.65641	6.5	20.4168	0	19.2155	32.6671	1.2337e-06	2.80756e-06
ata-miR164c-3p	rna-TRITD_4Bv1G139380	2112	2132	2123	-39	-26.5	0.679487	9	0	50.5771	0	0	1.114e-32	4.19077e-31
ata-miR164c-3p	rna-TRITD_4Bv1G140400	12	33	24	-39	-25.4	0.651282	9.5	0	0	0	18.6669	4.1989e-12	2.27724e-11
ata-miR164c-3p	rna-TRITD_4Bv1G142650	414	435	425	-39	-26.4	0.676923	10.5	5.1042	0	19.2155	0	7.5862e-09	2.98356e-08
ata-miR164c-3p	rna-TRITD_4Bv1G142650-2	414	435	425	-39	-26.4	0.676923	10.5	10.2084	0	6.40517	0	0.00037159	0.000548105
ata-miR164c-3p	rna-TRITD_4Bv1G142650-3	414	435	425	-39	-26.4	0.676923	10.5	15.3126	0	12.8103	0	2.7593e-06	6.20534e-06
ata-miR164c-3p	rna-TRITD_4Bv1G142650-4	414	435	425	-39	-26.4	0.676923	10.5	5.1042	0	6.40517	0	0.0080875	0.0084731
ata-miR164c-3p	rna-TRITD_4Bv1G146720-3	1236	1259	1247	-39	-26.02	0.667179	16	0	20.2308	0	0	4.1804e-13	2.7503e-12
ata-miR164c-3p	rna-TRITD_4Bv1G146720-4	846	869	857	-39	-26.02	0.667179	16	0	10.1154	0	0	1.1669e-06	2.65662e-06
ata-miR164c-3p	rna-TRITD_4Bv1G147850-2	769	788	779	-39	-26.2	0.671795	6	0	0	0	4.66673	0.0029049	0.00307979
ata-miR164c-3p	rna-TRITD_4Bv1G151370	1216	1236	1227	-39	-25.8	0.661538	9	5.1042	0	12.8103	0	1.9226e-05	3.73756e-05
ata-miR164c-3p	rna-TRITD_4Bv1G151370	904	924	915	-39	-27	0.692308	9.5	0	10.1154	0	0	1.1669e-06	2.65662e-06
ata-miR164c-3p	rna-TRITD_4Bv1G151370-2	904	924	915	-39	-27	0.692308	9.5	0	10.1154	0	4.66673	0.00030085	0.000452672
ata-miR164c-3p	rna-TRITD_4Bv1G151370-3	1198	1218	1209	-39	-25.8	0.661538	9	10.2084	0	12.8103	0	3.0171e-05	5.82628e-05
ata-miR164c-3p	rna-TRITD_4Bv1G151370-3	835	855	846	-39	-27	0.692308	9.5	0	10.1154	6.40517	9.33345	0.020329	0.0205628
ata-miR164c-3p	rna-TRITD_4Bv1G151370-4	700	720	711	-39	-27	0.692308	9.5	0	0	12.8103	9.33345	3.6062e-05	6.88057e-05
ata-miR164c-3p	rna-TRITD_4Bv1G151370-5	700	720	711	-39	-27	0.692308	9.5	5.1042	0	19.2155	0	7.5862e-09	2.98356e-08
ata-miR164c-3p	rna-TRITD_4Bv1G151370-5	901	921	912	-39	-25.8	0.661538	9	0	0	6.40517	0	0.00024673	0.000378359
ata-miR164c-3p	rna-TRITD_4Bv1G151370-6	700	720	711	-39	-27	0.692308	9.5	0	10.1154	12.8103	0	3.087e-05	5.93726e-05
ata-miR164c-3p	rna-TRITD_4Bv1G151370-7	763	783	774	-39	-25.8	0.661538	9	5.1042	0	6.40517	0	0.0080875	0.0084731
ata-miR164c-3p	rna-TRITD_4Bv1G151370-8	577	597	588	-39	-27	0.692308	9.5	0	10.1154	0	4.66673	0.00030085	0.000452672
ata-miR164c-3p	rna-TRITD_4Bv1G151370-9	496	516	507	-39	-27	0.692308	9.5	0	10.1154	0	14.0002	1.2937e-05	2.55725e-05
ata-miR164c-3p	rna-TRITD_4Bv1G151370-9	859	879	870	-39	-25.8	0.661538	9	0	0	12.8103	0	2.2907e-08	7.78945e-08
ata-miR164c-3p	rna-TRITD_4Bv1G152610	98	119	110	-39	-26.6	0.682051	8	10.2084	20.2308	6.40517	0	3.4013e-05	6.53075e-05
ata-miR164c-3p	rna-TRITD_4Bv1G154870	1539	1559	1550	-39	-26.8	0.687179	6.5	0	0	0	23.3336	4.2656e-15	3.78741e-14
ata-miR164c-3p	rna-TRITD_4Bv1G169000	18	44	29	-39	-26.1	0.669231	19.5	0	0	0	60.6674	3.2542e-39	1.7551e-37
ata-miR164c-3p	rna-TRITD_4Bv1G179170	516	536	527	-39	-27.7	0.710256	7.5	0	0	19.2155	0	1.87e-12	1.0821e-11
ata-miR164c-3p	rna-TRITD_4Bv1G184920	30	53	41	-39	-28.8	0.738462	11.5	0	0	0	18.6669	4.1989e-12	2.27724e-11
ata-miR164c-3p	rna-TRITD_4Bv1G185720	486	507	497	-39	-27.5	0.705128	10.5	0	0	0	4.66673	0.0029049	0.00307979
ata-miR164c-3p	rna-TRITD_4Bv1G191600	684	702	693	-39	-27.8	0.712821	6	0	20.2308	0	0	4.1804e-13	2.7503e-12
ata-miR164c-3p	rna-TRITD_4Bv1G194030	1371	1394	1385	-39	-26.2	0.671795	12	0	0	6.40517	0	0.00024673	0.000378359
ata-miR164c-3p	rna-TRITD_4Bv1G202960	282	302	293	-39	-26.9	0.689744	8.5	10.2084	0	0	0	1.0194e-06	2.65662e-06
ata-miR164c-3p	rna-TRITD_5Av1G006310	215	236	227	-39	-27.7	0.710256	6.5	0	0	0	4.66673	0.0029049	0.00307979
ata-miR164c-3p	rna-TRITD_5Av1G006310-2	164	185	176	-39	-27.7	0.710256	6.5	0	0	0	9.33345	3.6313e-06	7.40365e-06
ata-miR164c-3p	rna-TRITD_5Av1G017000	891	914	902	-39	-25.6	0.65641	15	0	10.1154	12.8103	0	3.087e-05	5.93726e-05
ata-miR164c-3p	rna-TRITD_5Av1G040550	243	263	254	-39	-25.6	0.65641	12.5	0	0	6.40517	0	0.00024673	0.000378359
ata-miR164c-3p	rna-TRITD_5Av1G043450-6	90	110	101	-39	-26.9	0.689744	8	0	10.1154	0	0	1.1669e-06	2.65662e-06
ata-miR164c-3p	rna-TRITD_5Av1G048900	91	110	101	-39	-27.9	0.715385	10	0	10.1154	0	0	1.1669e-06	2.65662e-06
ata-miR164c-3p	rna-TRITD_5Av1G058610	1461	1484	1475	-39	-26.3	0.674359	14.5	0	10.1154	0	0	1.1669e-06	2.65662e-06
ata-miR164c-3p	rna-TRITD_5Av1G058610-2	1296	1319	1310	-39	-26.3	0.674359	14.5	0	20.2308	6.40517	0	6.5745e-09	2.59618e-08
ata-miR164c-3p	rna-TRITD_5Av1G058610-3	258	281	272	-39	-26.3	0.674359	14.5	0	10.1154	0	0	1.1669e-06	2.65662e-06
ata-miR164c-3p	rna-TRITD_5Av1G079830-2	945	965	956	-39	-28.4	0.728205	8	0	10.1154	0	0	1.1669e-06	2.65662e-06
ata-miR164c-3p	rna-TRITD_5Av1G088310	127	147	138	-39	-25.8	0.661538	7	0	0	0	18.6669	4.1989e-12	2.27724e-11
ata-miR164c-3p	rna-TRITD_5Av1G107080	60	81	72	-39	-27.6	0.707692	9.5	0	0	0	14.0002	4.0108e-09	1.61909e-08
ata-miR164c-3p	rna-TRITD_5Av1G107080-2	60	81	72	-39	-27.6	0.707692	9.5	0	0	0	4.66673	0.0029049	0.00307979
ata-miR164c-3p	rna-TRITD_5Av1G112160	984	1005	996	-39	-25.5	0.653846	11	0	0	0	4.66673	0.0029049	0.00307979
ata-miR164c-3p	rna-TRITD_5Av1G117920-2	670	694	685	-39	-27	0.692308	12	5.1042	0	0	0	0.0015681	0.00195179
ata-miR164c-3p	rna-TRITD_5Av1G117920-3	730	754	745	-39	-27	0.692308	12	5.1042	0	0	0	0.0015681	0.00195179
ata-miR164c-3p	rna-TRITD_5Av1G123660	420	441	431	-39	-28.7	0.735897	8.5	5.1042	0	0	0	0.0015681	0.00195179
ata-miR164c-3p	rna-TRITD_5Av1G123660-2	420	441	431	-39	-28.7	0.735897	8.5	5.1042	0	0	0	0.0015681	0.00195179
ata-miR164c-3p	rna-TRITD_5Av1G123660-4	255	276	266	-39	-28.7	0.735897	8.5	5.1042	0	0	0	0.0015681	0.00195179
ata-miR164c-3p	rna-TRITD_5Av1G123970	318	338	329	-39	-27.8	0.712821	9.5	10.2084	20.2308	0	0	4.5137e-08	1.4989e-07
ata-miR164c-3p	rna-TRITD_5Av1G123970-2	318	338	329	-39	-27.8	0.712821	9.5	0	20.2308	0	4.66673	1.2674e-09	5.70429e-09
ata-miR164c-3p	rna-TRITD_5Av1G123970-3	318	338	329	-39	-27.8	0.712821	9.5	15.3126	40.4617	0	4.66673	5.359e-14	4.54148e-13
ata-miR164c-3p	rna-TRITD_5Av1G123970-4	318	338	329	-39	-27.8	0.712821	9.5	10.2084	50.5771	0	4.66673	3.14e-21	5.57688e-20
ata-miR164c-3p	rna-TRITD_5Av1G126000	1680	1703	1693	-39	-26.2	0.671795	7.5	5.1042	0	0	0	0.0015681	0.00195179
ata-miR164c-3p	rna-TRITD_5Av1G126000-10	1680	1703	1693	-39	-26.2	0.671795	7.5	0	10.1154	0	0	1.1669e-06	2.65662e-06
ata-miR164c-3p	rna-TRITD_5Av1G126000-2	1677	1700	1690	-39	-26.2	0.671795	7.5	0	0	6.40517	0	0.00024673	0.000378359
ata-miR164c-3p	rna-TRITD_5Av1G126000-3	1611	1634	1624	-39	-26.2	0.671795	7.5	0	0	6.40517	0	0.00024673	0.000378359
ata-miR164c-3p	rna-TRITD_5Av1G126000-4	1680	1703	1693	-39	-26.2	0.671795	7.5	5.1042	0	0	0	0.0015681	0.00195179
ata-miR164c-3p	rna-TRITD_5Av1G126000-8	498	521	511	-39	-26.2	0.671795	7.5	0	10.1154	0	0	1.1669e-06	2.65662e-06
ata-miR164c-3p	rna-TRITD_5Av1G126000-9	411	434	424	-39	-26.2	0.671795	7.5	0	0	12.8103	0	2.2907e-08	7.78945e-08
ata-miR164c-3p	rna-TRITD_5Av1G127560	186	206	197	-39	-26.7	0.684615	8.5	5.1042	0	0	0	0.0015681	0.00195179
ata-miR164c-3p	rna-TRITD_5Av1G131590	307	324	317	-39	-25.7	0.658974	7	5.1042	0	38.431	37.3338	1.7901e-13	1.49069e-12
ata-miR164c-3p	rna-TRITD_5Av1G137270	969	989	980	-39	-29.4	0.753846	6	0	0	6.40517	0	0.00024673	0.000378359
ata-miR164c-3p	rna-TRITD_5Av1G137270-4	969	989	980	-39	-29.4	0.753846	6	0	0	6.40517	0	0.00024673	0.000378359
ata-miR164c-3p	rna-TRITD_5Av1G137270-5	969	989	980	-39	-29.4	0.753846	6	0	0	6.40517	0	0.00024673	0.000378359
ata-miR164c-3p	rna-TRITD_5Av1G138890	978	1010	996	-39	-26.6	0.682051	27	0	0	44.8362	0	5.7682e-29	1.78201e-27
ata-miR164c-3p	rna-TRITD_5Av1G141000	1437	1457	1448	-39	-26.1	0.669231	10.5	0	0	12.8103	23.3336	3.5127e-09	1.53478e-08
ata-miR164c-3p	rna-TRITD_5Av1G148130-5	354	381	364	-39	-26.9	0.689744	20.5	0	0	6.40517	0	0.00024673	0.000378359
ata-miR164c-3p	rna-TRITD_5Av1G148370	543	563	554	-39	-26.2	0.671795	9.5	10.2084	0	6.40517	14.0002	0.0029418	0.00311791
ata-miR164c-3p	rna-TRITD_5Av1G150060	1059	1080	1070	-39	-30.3	0.776923	7.5	0	0	0	32.6671	4.1788e-21	7.18779e-20
ata-miR164c-3p	rna-TRITD_5Av1G150230	840	876	867	-39	-28.7	0.735897	18.5	0	30.3463	0	46.6673	4.3977e-18	5.30686e-17
ata-miR164c-3p	rna-TRITD_5Av1G152760	708	728	719	-39	-26.6	0.682051	9.5	0	0	12.8103	0	2.2907e-08	7.78945e-08
ata-miR164c-3p	rna-TRITD_5Av1G152760-2	81	104	95	-39	-27	0.692308	11.5	0	20.2308	0	0	4.1804e-13	2.7503e-12
ata-miR164c-3p	rna-TRITD_5Av1G152760-3	81	104	95	-39	-27	0.692308	11.5	0	10.1154	0	0	1.1669e-06	2.65662e-06
ata-miR164c-3p	rna-TRITD_5Av1G157030	789	809	800	-39	-31.9	0.817949	8	10.2084	0	224.181	116.668	1.3612e-81	2.44282e-79
ata-miR164c-3p	rna-TRITD_5Av1G157030	882	903	893	-39	-26	0.666667	9	10.2084	0	19.2155	14.0002	0.00039198	0.000577739
ata-miR164c-3p	rna-TRITD_5Av1G157030-2	432	452	443	-39	-31.9	0.817949	8	10.2084	0	134.508	191.336	2.9119e-68	4.17387e-66
ata-miR164c-3p	rna-TRITD_5Av1G157030-2	525	546	536	-39	-26	0.666667	9	10.2084	0	64.0517	28.0004	5.0587e-20	7.83681e-19
ata-miR164c-3p	rna-TRITD_5Av1G164570-2	237	261	248	-39	-25.5	0.653846	13	0	10.1154	0	4.66673	0.00030085	0.000452672
ata-miR164c-3p	rna-TRITD_5Av1G164830-2	411	431	422	-39	-25.7	0.658974	12.5	0	20.2308	0	0	4.1804e-13	2.7503e-12
ata-miR164c-3p	rna-TRITD_5Av1G165100	672	699	688	-39	-27	0.692308	14.5	5.1042	0	0	0	0.0015681	0.00195179
ata-miR164c-3p	rna-TRITD_5Av1G165100-2	510	537	526	-39	-27	0.692308	14.5	45.9378	10.1154	0	0	6.2452e-22	1.15564e-20
ata-miR164c-3p	rna-TRITD_5Av1G171310	435	455	446	-39	-26.6	0.682051	8	0	0	0	14.0002	4.0108e-09	1.61909e-08
ata-miR164c-3p	rna-TRITD_5Av1G180290	6	26	17	-39	-26.4	0.676923	11.5	0	0	6.40517	9.33345	0.00076658	0.00110207
ata-miR164c-3p	rna-TRITD_5Av1G180290-2	6	26	17	-39	-26.4	0.676923	11.5	0	0	0	9.33345	3.6313e-06	7.40365e-06
ata-miR164c-3p	rna-TRITD_5Av1G182370-4	36	57	47	-39	-29.6	0.758974	9.5	0	0	6.40517	0	0.00024673	0.000378359
ata-miR164c-3p	rna-TRITD_5Av1G197510	328	351	338	-39	-26.6	0.682051	12	5.1042	0	0	32.6671	8.2448e-17	9.37362e-16
ata-miR164c-3p	rna-TRITD_5Av1G197510-2	64	87	74	-39	-26.6	0.682051	12	0	0	6.40517	32.6671	4.9294e-16	4.80327e-15
ata-miR164c-3p	rna-TRITD_5Av1G198260	1047	1068	1058	-39	-26.8	0.687179	11	0	0	6.40517	0	0.00024673	0.000378359
ata-miR164c-3p	rna-TRITD_5Av1G198260-2	600	621	611	-39	-26.8	0.687179	11	0	0	19.2155	0	1.87e-12	1.0821e-11
ata-miR164c-3p	rna-TRITD_5Av1G198260-3	1095	1116	1106	-39	-26.8	0.687179	11	5.1042	0	6.40517	0	0.0080875	0.0084731
ata-miR164c-3p	rna-TRITD_5Av1G198260-4	1149	1170	1160	-39	-26.8	0.687179	11	5.1042	0	0	4.66673	0.020251	0.0204998
ata-miR164c-3p	rna-TRITD_5Av1G198260-5	1146	1167	1157	-39	-26.8	0.687179	11	0	10.1154	38.431	0	1.4073e-17	1.6585e-16
ata-miR164c-3p	rna-TRITD_5Av1G198260-6	1155	1176	1166	-39	-26.8	0.687179	11	0	0	12.8103	14.0002	6.1301e-06	1.23104e-05
ata-miR164c-3p	rna-TRITD_5Av1G198260-7	1023	1044	1034	-39	-26.8	0.687179	11	5.1042	0	19.2155	4.66673	2.761e-06	6.20534e-06
ata-miR164c-3p	rna-TRITD_5Av1G198260-8	906	927	917	-39	-26.8	0.687179	11	0	0	19.2155	0	1.87e-12	1.0821e-11
ata-miR164c-3p	rna-TRITD_5Av1G198260-9	247	265	258	-39	-27.18	0.696923	10.5	0	0	6.40517	0	0.00024673	0.000378359
ata-miR164c-3p	rna-TRITD_5Av1G198880	130	148	140	-39	-26.3	0.674359	9	0	0	0	4.66673	0.0029049	0.00307979
ata-miR164c-3p	rna-TRITD_5Av1G199150-3	223	241	233	-39	-26.1	0.669231	7	15.3126	0	0	0	5.8463e-10	2.68678e-09
ata-miR164c-3p	rna-TRITD_5Av1G203610	246	267	258	-39	-25.7	0.658974	8.5	0	10.1154	0	0	1.1669e-06	2.65662e-06
ata-miR164c-3p	rna-TRITD_5Av1G205270	1077	1101	1091	-39	-27.84	0.713846	11	0	0	6.40517	0	0.00024673	0.000378359
ata-miR164c-3p	rna-TRITD_5Av1G205270-2	1077	1101	1091	-39	-27.84	0.713846	11	0	0	6.40517	0	0.00024673	0.000378359
ata-miR164c-3p	rna-TRITD_5Av1G205280-2	57	81	71	-39	-29.5	0.75641	11.5	0	0	0	9.33345	3.6313e-06	7.40365e-06
ata-miR164c-3p	rna-TRITD_5Av1G209390-4	84	101	95	-39	-25.8	0.661538	12	0	0	6.40517	0	0.00024673	0.000378359
ata-miR164c-3p	rna-TRITD_5Av1G209390-7	75	92	86	-39	-25.8	0.661538	12	0	0	6.40517	0	0.00024673	0.000378359
ata-miR164c-3p	rna-TRITD_5Av1G213800-10	145	167	158	-39	-25.4	0.651282	9	0	0	0	4.66673	0.0029049	0.00307979
ata-miR164c-3p	rna-TRITD_5Av1G213800-11	118	140	131	-39	-25.4	0.651282	9	0	0	0	4.66673	0.0029049	0.00307979
ata-miR164c-3p	rna-TRITD_5Av1G213800-2	145	167	158	-39	-25.4	0.651282	9	0	0	0	4.66673	0.0029049	0.00307979
ata-miR164c-3p	rna-TRITD_5Av1G213800-6	145	167	158	-39	-25.4	0.651282	9	0	0	0	4.66673	0.0029049	0.00307979
ata-miR164c-3p	rna-TRITD_5Av1G215030	215	236	227	-39	-25.5	0.653846	8.5	0	0	6.40517	0	0.00024673	0.000378359
ata-miR164c-3p	rna-TRITD_5Av1G220730	1236	1256	1247	-39	-30	0.769231	6	0	10.1154	0	0	1.1669e-06	2.65662e-06
ata-miR164c-3p	rna-TRITD_5Av1G220730	1629	1647	1640	-39	-26.3	0.674359	8	5.1042	0	0	0	0.0015681	0.00195179
ata-miR164c-3p	rna-TRITD_5Av1G220730-2	1653	1671	1664	-39	-26.3	0.674359	8	5.1042	0	0	0	0.0015681	0.00195179
ata-miR164c-3p	rna-TRITD_5Av1G228470	288	308	299	-39	-25.6	0.65641	8.5	0	0	6.40517	18.6669	4.4563e-08	1.48766e-07
ata-miR164c-3p	rna-TRITD_5Av1G228470-2	807	827	818	-39	-25.6	0.65641	8.5	15.3126	0	12.8103	14.0002	0.0024785	0.00307687
ata-miR164c-3p	rna-TRITD_5Av1G228470-4	750	770	761	-39	-25.6	0.65641	8.5	40.8336	10.1154	19.2155	28.0004	0.00010835	0.000205607
ata-miR164c-3p	rna-TRITD_5Av1G228470-5	723	743	734	-39	-25.6	0.65641	8.5	25.521	10.1154	0	14.0002	6.203e-06	1.24537e-05
ata-miR164c-3p	rna-TRITD_5Av1G228970-7	1827	1847	1838	-39	-26.6	0.682051	11	0	10.1154	0	0	1.1669e-06	2.65662e-06
ata-miR164c-3p	rna-TRITD_5Av1G229000	339	359	350	-39	-27	0.692308	8.5	5.1042	10.1154	0	23.3336	7.5111e-07	2.355e-06
ata-miR164c-3p	rna-TRITD_5Av1G229270-2	753	773	764	-39	-27.3	0.7	11	5.1042	0	0	0	0.0015681	0.00195179
ata-miR164c-3p	rna-TRITD_5Av1G230930	27	47	38	-39	-27.6	0.707692	11.5	0	0	0	14.0002	4.0108e-09	1.61909e-08
ata-miR164c-3p	rna-TRITD_5Av1G231940	726	746	737	-39	-25.8	0.661538	9.5	0	0	0	18.6669	4.1989e-12	2.27724e-11
ata-miR164c-3p	rna-TRITD_5Av1G236120	351	371	362	-39	-26.8	0.687179	9	0	0	6.40517	4.66673	0.0088138	0.00910443
ata-miR164c-3p	rna-TRITD_5Av1G236120-2	351	371	362	-39	-26.8	0.687179	9	0	0	12.8103	0	2.2907e-08	7.78945e-08
ata-miR164c-3p	rna-TRITD_5Av1G238570	1461	1484	1475	-39	-26.6	0.682051	12	5.1042	0	0	0	0.0015681	0.00195179
ata-miR164c-3p	rna-TRITD_5Av1G240040	486	507	497	-39	-27.5	0.705128	10.5	0	0	0	9.33345	3.6313e-06	7.40365e-06
ata-miR164c-3p	rna-TRITD_5Av1G240040-2	486	507	497	-39	-27.5	0.705128	10.5	0	0	0	4.66673	0.0029049	0.00307979
ata-miR164c-3p	rna-TRITD_5Av1G245300	1377	1400	1391	-39	-26.2	0.671795	12	0	0	6.40517	0	0.00024673	0.000378359
ata-miR164c-3p	rna-TRITD_5Av1G245300-2	1377	1400	1391	-39	-26.2	0.671795	12	0	0	6.40517	0	0.00024673	0.000378359
ata-miR164c-3p	rna-TRITD_5Av1G246250	465	494	476	-39	-27.1	0.694872	24.5	0	10.1154	6.40517	0	0.00040243	0.000588371
ata-miR164c-3p	rna-TRITD_5Av1G246250-2	546	575	557	-39	-27.1	0.694872	24.5	0	50.5771	6.40517	0	5.1262e-27	1.43104e-25
ata-miR164c-3p	rna-TRITD_5Av1G246250-3	465	494	476	-39	-27.1	0.694872	24.5	0	10.1154	0	0	1.1669e-06	2.65662e-06
ata-miR164c-3p	rna-TRITD_5Av1G255620-5	562	582	574	-39	-26.4	0.676923	7	0	0	6.40517	0	0.00024673	0.000378359
ata-miR164c-3p	rna-TRITD_5Av1G256170	765	785	776	-39	-26.6	0.682051	8.5	0	0	0	9.33345	3.6313e-06	7.40365e-06
ata-miR164c-3p	rna-TRITD_5Bv1G001770	538	556	548	-39	-26.3	0.674359	6	0	40.4617	0	0	3.8804e-26	9.32998e-25
ata-miR164c-3p	rna-TRITD_5Bv1G001770-3	538	556	548	-39	-26.3	0.674359	6	0	30.3463	0	0	1.31e-19	1.73083e-18
ata-miR164c-3p	rna-TRITD_5Bv1G001770-4	232	250	242	-39	-26.3	0.674359	6	0	10.1154	0	0	1.1669e-06	2.65662e-06
ata-miR164c-3p	rna-TRITD_5Bv1G005300	139	161	152	-39	-26.3	0.674359	12	0	0	19.2155	0	1.87e-12	1.0821e-11
ata-miR164c-3p	rna-TRITD_5Bv1G005300-2	139	161	152	-39	-26.3	0.674359	12	0	0	6.40517	0	0.00024673	0.000378359
ata-miR164c-3p	rna-TRITD_5Bv1G012460	303	324	315	-39	-25.6	0.65641	12.5	10.2084	0	0	0	1.0194e-06	2.65662e-06
ata-miR164c-3p	rna-TRITD_5Bv1G016290	870	893	881	-39	-25.6	0.65641	15	0	10.1154	0	0	1.1669e-06	2.65662e-06
ata-miR164c-3p	rna-TRITD_5Bv1G030570	610	630	620	-39	-26.9	0.689744	8	0	0	0	4.66673	0.0029049	0.00307979
ata-miR164c-3p	rna-TRITD_5Bv1G030570-4	475	495	485	-39	-26.9	0.689744	8	0	0	0	4.66673	0.0029049	0.00307979
ata-miR164c-3p	rna-TRITD_5Bv1G038010-2	30	50	41	-39	-26.48	0.678974	11.5	0	0	6.40517	0	0.00024673	0.000378359
ata-miR164c-3p	rna-TRITD_5Bv1G039950-13	1596	1617	1608	-39	-25.6	0.65641	12	0	10.1154	0	0	1.1669e-06	2.65662e-06
ata-miR164c-3p	rna-TRITD_5Bv1G039950-16	828	849	840	-39	-25.6	0.65641	12	0	20.2308	0	4.66673	1.2674e-09	5.70429e-09
ata-miR164c-3p	rna-TRITD_5Bv1G039950-2	1518	1539	1530	-39	-25.6	0.65641	12	0	0	0	4.66673	0.0029049	0.00307979
ata-miR164c-3p	rna-TRITD_5Bv1G051920	1425	1448	1439	-39	-26.3	0.674359	14.5	0	0	19.2155	0	1.87e-12	1.0821e-11
ata-miR164c-3p	rna-TRITD_5Bv1G051920-2	1191	1214	1205	-39	-26.3	0.674359	14.5	0	0	6.40517	0	0.00024673	0.000378359
ata-miR164c-3p	rna-TRITD_5Bv1G051920-3	1425	1448	1439	-39	-26.3	0.674359	14.5	0	0	6.40517	0	0.00024673	0.000378359
ata-miR164c-3p	rna-TRITD_5Bv1G051920-4	1467	1490	1481	-39	-26.3	0.674359	14.5	0	0	6.40517	0	0.00024673	0.000378359
ata-miR164c-3p	rna-TRITD_5Bv1G051920-5	315	338	329	-39	-26.3	0.674359	14.5	0	0	6.40517	0	0.00024673	0.000378359
ata-miR164c-3p	rna-TRITD_5Bv1G070680-4	368	396	380	-39	-26.8	0.687179	18.5	0	0	6.40517	0	0.00024673	0.000378359
ata-miR164c-3p	rna-TRITD_5Bv1G075980-2	809	832	823	-39	-26.1	0.669231	10.5	5.1042	0	0	0	0.0015681	0.00195179
ata-miR164c-3p	rna-TRITD_5Bv1G075980-3	344	367	358	-39	-26.1	0.669231	10.5	5.1042	0	0	0	0.0015681	0.00195179
ata-miR164c-3p	rna-TRITD_5Bv1G075980-4	356	379	370	-39	-26.1	0.669231	10.5	10.2084	0	0	0	1.0194e-06	2.65662e-06
ata-miR164c-3p	rna-TRITD_5Bv1G085810	816	836	827	-39	-25.4	0.651282	7	15.3126	0	64.0517	9.33345	7.2981e-24	1.49799e-22
ata-miR164c-3p	rna-TRITD_5Bv1G085810-2	822	842	833	-39	-25.4	0.651282	7	10.2084	0	44.8362	0	3.0873e-21	5.48938e-20
ata-miR164c-3p	rna-TRITD_5Bv1G095540	673	697	688	-39	-27	0.692308	12	5.1042	0	0	0	0.0015681	0.00195179
ata-miR164c-3p	rna-TRITD_5Bv1G101640-13	255	276	266	-39	-28.7	0.735897	8.5	5.1042	0	0	0	0.0015681	0.00195179
ata-miR164c-3p	rna-TRITD_5Bv1G104090-2	1677	1700	1690	-39	-26.2	0.671795	7.5	0	0	6.40517	0	0.00024673	0.000378359
ata-miR164c-3p	rna-TRITD_5Bv1G104090-3	1611	1634	1624	-39	-26.2	0.671795	7.5	0	0	6.40517	0	0.00024673	0.000378359
ata-miR164c-3p	rna-TRITD_5Bv1G104090-4	1680	1703	1693	-39	-26.2	0.671795	7.5	0	10.1154	6.40517	0	0.00040243	0.000588371
ata-miR164c-3p	rna-TRITD_5Bv1G104090-9	411	434	424	-39	-26.2	0.671795	7.5	0	10.1154	0	0	1.1669e-06	2.65662e-06
ata-miR164c-3p	rna-TRITD_5Bv1G106990-2	910	930	921	-39	-26.2	0.671795	6	0	0	0	4.66673	0.0029049	0.00307979
ata-miR164c-3p	rna-TRITD_5Bv1G106990-7	910	930	921	-39	-26.2	0.671795	6	0	0	0	4.66673	0.0029049	0.00307979
ata-miR164c-3p	rna-TRITD_5Bv1G107030-2	183	203	194	-39	-26.7	0.684615	8.5	0	10.1154	0	0	1.1669e-06	2.65662e-06
ata-miR164c-3p	rna-TRITD_5Bv1G110810	301	318	311	-39	-25.7	0.658974	7	5.1042	0	12.8103	42.0005	3.2532e-15	3.02445e-14
ata-miR164c-3p	rna-TRITD_5Bv1G118790	733	752	744	-39	-28.8	0.738462	6	30.6252	0	25.6207	0	2.4022e-12	1.38398e-11
ata-miR164c-3p	rna-TRITD_5Bv1G121140-2	276	303	294	-39	-28.9	0.741026	18	15.3126	0	0	0	5.8463e-10	2.68678e-09
ata-miR164c-3p	rna-TRITD_5Bv1G122770	219	239	230	-39	-27.5	0.705128	10	0	0	25.6207	32.6671	5.9005e-13	3.82945e-12
ata-miR164c-3p	rna-TRITD_5Bv1G123710	2538	2559	2549	-39	-25.8	0.661538	11	0	0	0	4.66673	0.0029049	0.00307979
ata-miR164c-3p	rna-TRITD_5Bv1G123710-15	1719	1740	1730	-39	-25.8	0.661538	11	0	0	0	4.66673	0.0029049	0.00307979
ata-miR164c-3p	rna-TRITD_5Bv1G123710-2	2169	2190	2180	-39	-25.8	0.661538	11	0	0	0	9.33345	3.6313e-06	7.40365e-06
ata-miR164c-3p	rna-TRITD_5Bv1G123710-3	2598	2619	2609	-39	-25.8	0.661538	11	0	0	0	9.33345	3.6313e-06	7.40365e-06
ata-miR164c-3p	rna-TRITD_5Bv1G123710-5	2577	2598	2588	-39	-25.8	0.661538	11	0	0	0	9.33345	3.6313e-06	7.40365e-06
ata-miR164c-3p	rna-TRITD_5Bv1G123710-6	2121	2142	2132	-39	-25.8	0.661538	11	0	0	0	4.66673	0.0029049	0.00307979
ata-miR164c-3p	rna-TRITD_5Bv1G126930	954	977	968	-39	-25.8	0.661538	6.5	5.1042	0	0	9.33345	0.0007356	0.0010663
ata-miR164c-3p	rna-TRITD_5Bv1G126930-2	837	860	851	-39	-25.8	0.661538	6.5	0	0	0	9.33345	3.6313e-06	7.40365e-06
ata-miR164c-3p	rna-TRITD_5Bv1G126930-3	966	989	980	-39	-25.8	0.661538	6.5	20.4168	20.2308	0	4.66673	1.7303e-06	3.92745e-06
ata-miR164c-3p	rna-TRITD_5Bv1G126930-4	999	1022	1013	-39	-25.8	0.661538	6.5	5.1042	0	0	0	0.0015681	0.00195179
ata-miR164c-3p	rna-TRITD_5Bv1G126930-5	1020	1043	1034	-39	-25.8	0.661538	6.5	5.1042	10.1154	0	4.66673	0.016063	0.0164873
ata-miR164c-3p	rna-TRITD_5Bv1G126930-6	600	623	614	-39	-25.8	0.661538	6.5	15.3126	0	0	0	5.8463e-10	2.68678e-09
ata-miR164c-3p	rna-TRITD_5Bv1G133150	12	33	23	-39	-27	0.692308	6	0	0	0	28.0004	4.2505e-18	5.14199e-17
ata-miR164c-3p	rna-TRITD_5Bv1G137690-2	816	843	826	-39	-26.9	0.689744	20.5	0	0	6.40517	0	0.00024673	0.000378359
ata-miR164c-3p	rna-TRITD_5Bv1G137690-3	777	804	787	-39	-26.9	0.689744	20.5	0	0	0	4.66673	0.0029049	0.00307979
ata-miR164c-3p	rna-TRITD_5Bv1G137690-5	816	843	826	-39	-26.9	0.689744	20.5	0	0	6.40517	0	0.00024673	0.000378359
ata-miR164c-3p	rna-TRITD_5Bv1G137690-6	354	381	364	-39	-26.9	0.689744	20.5	0	0	6.40517	4.66673	0.0088138	0.00910443
ata-miR164c-3p	rna-TRITD_5Bv1G139500	672	692	683	-39	-26	0.666667	9	5.1042	0	0	0	0.0015681	0.00195179
ata-miR164c-3p	rna-TRITD_5Bv1G141210	219	243	230	-39	-28.3	0.725641	11.5	0	0	320.258	205.336	0	0
ata-miR164c-3p	rna-TRITD_5Bv1G141210	360	380	371	-39	-25.5	0.653846	11.5	0	0	0	9.33345	3.6313e-06	7.40365e-06
ata-miR164c-3p	rna-TRITD_5Bv1G145650	1290	1313	1304	-39	-27.8	0.712821	7.5	0	0	0	4.66673	0.0029049	0.00307979
ata-miR164c-3p	rna-TRITD_5Bv1G145910	703	725	716	-39	-30.1	0.771795	7.5	15.3126	0	192.155	191.336	1.2498e-73	1.97642e-71
ata-miR164c-3p	rna-TRITD_5Bv1G145910	798	819	809	-39	-26	0.666667	9	0	0	128.103	242.67	0	0
ata-miR164c-3p	rna-TRITD_5Bv1G152800-4	849	867	860	-39	-26.3	0.674359	8	0	20.2308	0	0	4.1804e-13	2.7503e-12
ata-miR164c-3p	rna-TRITD_5Bv1G152800-5	912	930	923	-39	-26.3	0.674359	8	15.3126	20.2308	0	0	4.8197e-08	1.5945e-07
ata-miR164c-3p	rna-TRITD_5Bv1G163410-2	18	38	30	-39	-25.4	0.651282	7	0	0	0	14.0002	4.0108e-09	1.61909e-08
ata-miR164c-3p	rna-TRITD_5Bv1G163860	94	113	104	-39	-28.1	0.720513	9	0	0	12.8103	0	2.2907e-08	7.78945e-08
ata-miR164c-3p	rna-TRITD_5Bv1G182510-3	120	143	131	-39	-27.1	0.694872	10	15.3126	0	0	0	5.8463e-10	2.68678e-09
ata-miR164c-3p	rna-TRITD_5Bv1G182510-5	120	143	131	-39	-27.1	0.694872	10	10.2084	0	0	0	1.0194e-06	2.65662e-06
ata-miR164c-3p	rna-TRITD_5Bv1G185980	675	695	686	-39	-27.5	0.705128	10.5	0	0	19.2155	0	1.87e-12	1.0821e-11
ata-miR164c-3p	rna-TRITD_5Bv1G185980-4	618	638	629	-39	-27.5	0.705128	10.5	5.1042	0	12.8103	4.66673	0.0018505	0.00229948
ata-miR164c-3p	rna-TRITD_5Bv1G190680	328	351	338	-39	-26.6	0.682051	12	0	10.1154	6.40517	4.66673	0.018675	0.0191256
ata-miR164c-3p	rna-TRITD_5Bv1G190680-2	64	87	74	-39	-26.6	0.682051	12	0	10.1154	12.8103	32.6671	8.938e-09	3.50228e-08
ata-miR164c-3p	rna-TRITD_5Bv1G191030	661	684	674	-39	-27.3	0.7	8	25.521	0	0	0	1.6748e-16	1.67247e-15
ata-miR164c-3p	rna-TRITD_5Bv1G195620	207	228	218	-39	-25.4	0.651282	8	0	20.2308	0	0	4.1804e-13	2.7503e-12
ata-miR164c-3p	rna-TRITD_5Bv1G198010-5	42	62	53	-39	-26.9	0.689744	10.5	0	60.6925	0	0	3.1348e-39	1.70718e-37
ata-miR164c-3p	rna-TRITD_5Bv1G198940	366	386	377	-39	-27.1	0.694872	11.5	224.585	60.6925	25.6207	4.66673	7.4662e-82	1.34855e-79
ata-miR164c-3p	rna-TRITD_5Bv1G199110-3	1843	1865	1856	-39	-27	0.692308	7	5.1042	0	0	0	0.0015681	0.00195179
ata-miR164c-3p	rna-TRITD_5Bv1G199110-4	1840	1862	1853	-39	-27	0.692308	7	5.1042	0	0	0	0.0015681	0.00195179
ata-miR164c-3p	rna-TRITD_5Bv1G199110-5	1669	1691	1682	-39	-27	0.692308	7	10.2084	0	0	0	1.0194e-06	2.65662e-06
ata-miR164c-3p	rna-TRITD_5Bv1G201310	1101	1125	1115	-39	-29.5	0.75641	11.5	0	0	0	14.0002	4.0108e-09	1.61909e-08
ata-miR164c-3p	rna-TRITD_5Bv1G207240-10	3	30	20	-39	-25.5	0.653846	12.5	0	0	0	4.66673	0.0029049	0.00307979
ata-miR164c-3p	rna-TRITD_5Bv1G207240-3	3	30	20	-39	-25.5	0.653846	12.5	0	0	0	4.66673	0.0029049	0.00307979
ata-miR164c-3p	rna-TRITD_5Bv1G207240-8	3	30	20	-39	-25.5	0.653846	12.5	0	0	0	9.33345	3.6313e-06	7.40365e-06
ata-miR164c-3p	rna-TRITD_5Bv1G207240-9	3	30	20	-39	-25.5	0.653846	12.5	0	0	0	4.66673	0.0029049	0.00307979
ata-miR164c-3p	rna-TRITD_5Bv1G209730-3	145	167	158	-39	-25.4	0.651282	9	5.1042	0	0	0	0.0015681	0.00195179
ata-miR164c-3p	rna-TRITD_5Bv1G209730-8	145	167	158	-39	-25.4	0.651282	9	0	0	6.40517	0	0.00024673	0.000378359
ata-miR164c-3p	rna-TRITD_5Bv1G209730-9	118	140	131	-39	-25.4	0.651282	9	5.1042	0	6.40517	0	0.0080875	0.0084731
ata-miR164c-3p	rna-TRITD_5Bv1G227330	822	842	833	-39	-25.6	0.65641	8.5	10.2084	20.2308	12.8103	18.6669	0.22418	0.224856
ata-miR164c-3p	rna-TRITD_5Bv1G227330-2	819	839	830	-39	-25.6	0.65641	8.5	15.3126	10.1154	0	37.3338	2.6731e-10	1.35159e-09
ata-miR164c-3p	rna-TRITD_5Bv1G227330-3	801	821	812	-39	-25.6	0.65641	8.5	25.521	20.2308	6.40517	32.6671	0.00057161	0.000834007
ata-miR164c-3p	rna-TRITD_5Bv1G227330-5	726	746	737	-39	-25.6	0.65641	8.5	20.4168	40.4617	12.8103	9.33345	3.5573e-06	7.40365e-06
ata-miR164c-3p	rna-TRITD_5Bv1G228180-6	1239	1259	1250	-39	-26.6	0.682051	11	0	10.1154	0	0	1.1669e-06	2.65662e-06
ata-miR164c-3p	rna-TRITD_5Bv1G228300	351	371	362	-39	-27	0.692308	8.5	25.521	0	0	9.33345	8.4279e-11	4.35109e-10
ata-miR164c-3p	rna-TRITD_5Bv1G231600	381	402	392	-39	-25.7	0.658974	11	0	0	32.0258	0	1.0829e-20	1.72394e-19
ata-miR164c-3p	rna-TRITD_5Bv1G248660	81	102	92	-39	-25.7	0.658974	9.5	0	0	0	74.6676	2.7321e-48	2.2677e-46
ata-miR164c-3p	rna-TRITD_5Bv1G248990	304	338	329	-39	-25.5	0.653846	34	0	0	6.40517	0	0.00024673	0.000378359
ata-miR164c-3p	rna-TRITD_5Bv1G249000	288	308	299	-39	-26.6	0.682051	10	0	0	12.8103	0	2.2907e-08	7.78945e-08
ata-miR164c-3p	rna-TRITD_5Bv1G249000	552	572	563	-39	-28.3	0.725641	9.5	0	0	0	9.33345	3.6313e-06	7.40365e-06
ata-miR164c-3p	rna-TRITD_5Bv1G249000-2	288	308	299	-39	-26.6	0.682051	10	0	0	32.0258	0	1.0829e-20	1.72394e-19
ata-miR164c-3p	rna-TRITD_5Bv1G249000-3	288	308	299	-39	-26.6	0.682051	10	0	0	6.40517	0	0.00024673	0.000378359
ata-miR164c-3p	rna-TRITD_5Bv1G249000-4	36	56	47	-39	-28.3	0.725641	9.5	0	0	0	4.66673	0.0029049	0.00307979
ata-miR164c-3p	rna-TRITD_6Av1G004910-2	1110	1133	1121	-39	-25.9	0.664103	14	0	40.4617	12.8103	0	1.155e-17	1.36592e-16
ata-miR164c-3p	rna-TRITD_6Av1G004910-3	1509	1532	1520	-39	-25.9	0.664103	14	0	10.1154	12.8103	4.66673	0.0026604	0.00307979
ata-miR164c-3p	rna-TRITD_6Av1G004910-5	1434	1457	1445	-39	-25.9	0.664103	14	0	20.2308	6.40517	0	6.5745e-09	2.59618e-08
ata-miR164c-3p	rna-TRITD_6Av1G004910-6	945	968	956	-39	-25.9	0.664103	14	0	20.2308	6.40517	9.33345	2.756e-05	5.33968e-05
ata-miR164c-3p	rna-TRITD_6Av1G006330-2	4921	4943	4934	-39	-26.5	0.679487	9	0	10.1154	0	0	1.1669e-06	2.65662e-06
ata-miR164c-3p	rna-TRITD_6Av1G008390	1797	1824	1814	-39	-26	0.666667	19.5	0	0	96.0775	107.335	4.1339e-44	2.88506e-42
ata-miR164c-3p	rna-TRITD_6Av1G008390-14	1290	1317	1307	-39	-26	0.666667	19.5	0	0	57.6465	93.3345	3.6889e-36	1.74243e-34
ata-miR164c-3p	rna-TRITD_6Av1G008390-2	1566	1593	1583	-39	-26	0.666667	19.5	0	0	51.2413	116.668	3.4602e-47	2.80133e-45
ata-miR164c-3p	rna-TRITD_6Av1G008390-3	1653	1680	1670	-39	-26	0.666667	19.5	0	10.1154	70.4568	84.0011	5.2063e-28	1.54645e-26
ata-miR164c-3p	rna-TRITD_6Av1G008390-4	1725	1752	1742	-39	-26	0.666667	19.5	0	0	76.862	79.3343	1.1634e-33	5.06317e-32
ata-miR164c-3p	rna-TRITD_6Av1G008390-5	1038	1065	1055	-39	-26	0.666667	19.5	15.3126	10.1154	51.2413	107.335	3.5518e-28	1.06377e-26
ata-miR164c-3p	rna-TRITD_6Av1G008390-6	1113	1140	1130	-39	-26	0.666667	19.5	0	10.1154	70.4568	116.668	4.0727e-39	2.1881e-37
ata-miR164c-3p	rna-TRITD_6Av1G008390-7	1044	1071	1061	-39	-26	0.666667	19.5	0	0	32.0258	98.0012	1.8906e-42	1.25446e-40
ata-miR164c-3p	rna-TRITD_6Av1G008390-8	1620	1647	1637	-39	-26	0.666667	19.5	10.2084	0	57.6465	98.0012	5.7292e-32	2.10499e-30
ata-miR164c-3p	rna-TRITD_6Av1G008540	13	32	23	-39	-28.6	0.733333	8	0	30.3463	0	0	1.31e-19	1.73083e-18
ata-miR164c-3p	rna-TRITD_6Av1G010520-5	996	1016	1007	-39	-27.5	0.705128	8	5.1042	0	0	0	0.0015681	0.00195179
ata-miR164c-3p	rna-TRITD_6Av1G010520-52	1083	1103	1094	-39	-27.5	0.705128	8	15.3126	0	0	0	5.8463e-10	2.68678e-09
ata-miR164c-3p	rna-TRITD_6Av1G010520-55	1002	1022	1013	-39	-27.5	0.705128	8	0	0	0	4.66673	0.0029049	0.00307979
ata-miR164c-3p	rna-TRITD_6Av1G012370	480	500	491	-39	-27.9	0.715385	11	0	0	12.8103	0	2.2907e-08	7.78945e-08
ata-miR164c-3p	rna-TRITD_6Av1G012370-2	537	557	548	-39	-27.9	0.715385	11	0	0	6.40517	0	0.00024673	0.000378359
ata-miR164c-3p	rna-TRITD_6Av1G029370	753	773	764	-39	-26.2	0.671795	11	0	0	12.8103	14.0002	6.1301e-06	1.23104e-05
ata-miR164c-3p	rna-TRITD_6Av1G029370-10	432	452	443	-39	-26.2	0.671795	11	0	20.2308	6.40517	0	6.5745e-09	2.59618e-08
ata-miR164c-3p	rna-TRITD_6Av1G029370-11	186	206	197	-39	-26.2	0.671795	11	0	0	6.40517	9.33345	0.00076658	0.00110207
ata-miR164c-3p	rna-TRITD_6Av1G029370-12	186	206	197	-39	-26.2	0.671795	11	15.3126	0	12.8103	23.3336	7.0048e-05	0.000133171
ata-miR164c-3p	rna-TRITD_6Av1G029370-2	591	611	602	-39	-26.2	0.671795	11	25.521	10.1154	12.8103	14.0002	0.030734	0.0310248
ata-miR164c-3p	rna-TRITD_6Av1G029370-3	591	611	602	-39	-26.2	0.671795	11	0	0	19.2155	9.33345	1.0075e-07	3.26387e-07
ata-miR164c-3p	rna-TRITD_6Av1G029370-4	591	611	602	-39	-26.2	0.671795	11	5.1042	0	12.8103	18.6669	5.6139e-05	0.000106833
ata-miR164c-3p	rna-TRITD_6Av1G029370-6	591	611	602	-39	-26.2	0.671795	11	0	0	6.40517	18.6669	4.4563e-08	1.48766e-07
ata-miR164c-3p	rna-TRITD_6Av1G029370-7	591	611	602	-39	-26.2	0.671795	11	10.2084	0	6.40517	14.0002	0.0029418	0.00311791
ata-miR164c-3p	rna-TRITD_6Av1G029370-8	591	611	602	-39	-26.2	0.671795	11	10.2084	0	6.40517	4.66673	0.017627	0.0180758
ata-miR164c-3p	rna-TRITD_6Av1G029370-9	591	611	602	-39	-26.2	0.671795	11	30.6252	10.1154	0	23.3336	1.3078e-07	4.19911e-07
ata-miR164c-3p	rna-TRITD_6Av1G036460-2	165	189	179	-39	-26.2	0.671795	6.5	0	10.1154	0	0	1.1669e-06	2.65662e-06
ata-miR164c-3p	rna-TRITD_6Av1G036460-3	165	189	179	-39	-26.2	0.671795	6.5	0	0	0	14.0002	4.0108e-09	1.61909e-08
ata-miR164c-3p	rna-TRITD_6Av1G036460-4	165	189	179	-39	-26.2	0.671795	6.5	0	0	0	9.33345	3.6313e-06	7.40365e-06
ata-miR164c-3p	rna-TRITD_6Av1G044000-3	1482	1500	1492	-39	-28.1	0.720513	8	0	20.2308	0	0	4.1804e-13	2.7503e-12
ata-miR164c-3p	rna-TRITD_6Av1G046000	307	329	320	-39	-25.6	0.65641	9	66.3546	0	0	0	6.7099e-43	4.50567e-41
ata-miR164c-3p	rna-TRITD_6Av1G051360-4	571	591	582	-39	-26.2	0.671795	8	0	0	6.40517	0	0.00024673	0.000378359
ata-miR164c-3p	rna-TRITD_6Av1G051360-6	637	657	648	-39	-26.2	0.671795	8	0	0	6.40517	0	0.00024673	0.000378359
ata-miR164c-3p	rna-TRITD_6Av1G051410-11	198	227	218	-39	-25.4	0.651282	12	5.1042	0	0	0	0.0015681	0.00195179
ata-miR164c-3p	rna-TRITD_6Av1G051410-12	198	227	218	-39	-25.4	0.651282	12	5.1042	0	0	0	0.0015681	0.00195179
ata-miR164c-3p	rna-TRITD_6Av1G053830-4	2901	2922	2912	-39	-26.2	0.671795	8	0	0	0	4.66673	0.0029049	0.00307979
ata-miR164c-3p	rna-TRITD_6Av1G053830-7	2892	2913	2903	-39	-26.2	0.671795	8	0	0	12.8103	0	2.2907e-08	7.78945e-08
ata-miR164c-3p	rna-TRITD_6Av1G055130-6	1020	1046	1032	-39	-26.22	0.672308	16	0	0	6.40517	0	0.00024673	0.000378359
ata-miR164c-3p	rna-TRITD_6Av1G068340	2331	2355	2345	-39	-26.9	0.689744	13.5	15.3126	0	19.2155	0	9.9758e-08	3.24867e-07
ata-miR164c-3p	rna-TRITD_6Av1G068340-2	1854	1878	1868	-39	-26.9	0.689744	13.5	5.1042	0	0	0	0.0015681	0.00195179
ata-miR164c-3p	rna-TRITD_6Av1G082720	354	373	364	-39	-25.6	0.65641	9.5	0	0	6.40517	0	0.00024673	0.000378359
ata-miR164c-3p	rna-TRITD_6Av1G082720	462	483	473	-39	-26.9	0.689744	6.5	0	0	19.2155	28.0004	6.2967e-11	3.27547e-10
ata-miR164c-3p	rna-TRITD_6Av1G083430	57	78	69	-39	-26	0.666667	8.5	0	10.1154	0	0	1.1669e-06	2.65662e-06
ata-miR164c-3p	rna-TRITD_6Av1G086550	27	45	38	-39	-26.8	0.687179	7	0	0	12.8103	0	2.2907e-08	7.78945e-08
ata-miR164c-3p	rna-TRITD_6Av1G086550-2	27	45	38	-39	-26.8	0.687179	7	0	0	6.40517	0	0.00024673	0.000378359
ata-miR164c-3p	rna-TRITD_6Av1G131520-4	165	189	176	-39	-26.34	0.675385	13	0	0	6.40517	0	0.00024673	0.000378359
ata-miR164c-3p	rna-TRITD_6Av1G151430	267	287	278	-39	-27.1	0.694872	11.5	0	0	19.2155	0	1.87e-12	1.0821e-11
ata-miR164c-3p	rna-TRITD_6Av1G151810	47	68	59	-39	-26.5	0.679487	8.5	0	0	12.8103	14.0002	6.1301e-06	1.23104e-05
ata-miR164c-3p	rna-TRITD_6Av1G153400	2337	2360	2348	-39	-28	0.717949	10.5	5.1042	0	0	0	0.0015681	0.00195179
ata-miR164c-3p	rna-TRITD_6Av1G153400-3	2322	2345	2333	-39	-28	0.717949	10.5	5.1042	0	0	0	0.0015681	0.00195179
ata-miR164c-3p	rna-TRITD_6Av1G153400-4	1800	1823	1811	-39	-28	0.717949	10.5	5.1042	0	0	0	0.0015681	0.00195179
ata-miR164c-3p	rna-TRITD_6Av1G153400-5	1440	1463	1451	-39	-28	0.717949	10.5	5.1042	0	0	0	0.0015681	0.00195179
ata-miR164c-3p	rna-TRITD_6Av1G161330	921	941	932	-39	-27.5	0.705128	10	30.6252	101.154	0	0	1.1266e-44	7.96701e-43
ata-miR164c-3p	rna-TRITD_6Av1G191890-3	294	315	305	-39	-25.7	0.658974	12	0	0	0	18.6669	4.1989e-12	2.27724e-11
ata-miR164c-3p	rna-TRITD_6Av1G191890-4	294	315	305	-39	-25.7	0.658974	12	0	0	0	18.6669	4.1989e-12	2.27724e-11
ata-miR164c-3p	rna-TRITD_6Av1G192340-7	1938	1957	1949	-39	-25.6	0.65641	8	5.1042	0	0	0	0.0015681	0.00195179
ata-miR164c-3p	rna-TRITD_6Av1G192340-8	1938	1957	1949	-39	-25.6	0.65641	8	0	0	0	4.66673	0.0029049	0.00307979
ata-miR164c-3p	rna-TRITD_6Av1G192340-9	1938	1957	1949	-39	-25.6	0.65641	8	0	0	0	4.66673	0.0029049	0.00307979
ata-miR164c-3p	rna-TRITD_6Av1G192580	303	324	314	-39	-26.9	0.689744	7.5	5.1042	20.2308	0	0	2.0254e-09	8.9452e-09
ata-miR164c-3p	rna-TRITD_6Av1G192580-2	294	315	305	-39	-26.9	0.689744	7.5	5.1042	10.1154	0	9.33345	0.014408	0.0148317
ata-miR164c-3p	rna-TRITD_6Av1G200080-11	273	293	284	-39	-29	0.74359	8.5	0	0	0	4.66673	0.0029049	0.00307979
ata-miR164c-3p	rna-TRITD_6Av1G200080-2	273	293	284	-39	-29	0.74359	8.5	0	0	0	4.66673	0.0029049	0.00307979
ata-miR164c-3p	rna-TRITD_6Av1G200080-4	273	293	284	-39	-29	0.74359	8.5	0	0	0	9.33345	3.6313e-06	7.40365e-06
ata-miR164c-3p	rna-TRITD_6Av1G207030-6	21	41	32	-39	-26.3	0.674359	9	0	0	0	9.33345	3.6313e-06	7.40365e-06
ata-miR164c-3p	rna-TRITD_6Av1G209280-4	2217	2241	2228	-39	-28.5	0.730769	12	0	10.1154	0	0	1.1669e-06	2.65662e-06
ata-miR164c-3p	rna-TRITD_6Av1G209280-5	1251	1275	1262	-39	-28.5	0.730769	12	0	10.1154	0	0	1.1669e-06	2.65662e-06
ata-miR164c-3p	rna-TRITD_6Av1G214540	187	210	200	-39	-25.9	0.664103	10	30.6252	0	12.8103	32.6671	2.9536e-08	1.00074e-07
ata-miR164c-3p	rna-TRITD_6Av1G214540-2	187	210	200	-39	-25.9	0.664103	10	20.4168	0	0	14.0002	5.0478e-08	1.66656e-07
ata-miR164c-3p	rna-TRITD_6Av1G214540-3	187	210	200	-39	-25.9	0.664103	10	40.8336	0	12.8103	14.0002	2.6511e-11	1.3982e-10
ata-miR164c-3p	rna-TRITD_6Av1G215310	18	45	36	-39	-26.8	0.687179	20	0	0	6.40517	0	0.00024673	0.000378359
ata-miR164c-3p	rna-TRITD_6Av1G215310-3	18	45	36	-39	-26.8	0.687179	20	0	0	6.40517	0	0.00024673	0.000378359
ata-miR164c-3p	rna-TRITD_6Av1G218520	351	371	362	-39	-27.3	0.7	10.5	0	0	0	4.66673	0.0029049	0.00307979
ata-miR164c-3p	rna-TRITD_6Av1G221960-2	1173	1193	1184	-39	-25.8	0.661538	11.5	5.1042	0	0	0	0.0015681	0.00195179
ata-miR164c-3p	rna-TRITD_6Av1G221970-3	933	953	944	-39	-29.2	0.748718	8	0	0	0	4.66673	0.0029049	0.00307979
ata-miR164c-3p	rna-TRITD_6Av1G225270	168	192	179	-39	-25.6	0.65641	13.5	0	30.3463	0	0	1.31e-19	1.73083e-18
ata-miR164c-3p	rna-TRITD_6Bv1G000680	54	79	69	-39	-27	0.692308	14	0	20.2308	0	0	4.1804e-13	2.7503e-12
ata-miR164c-3p	rna-TRITD_6Bv1G006340-2	135	153	145	-39	-26.2	0.671795	8.5	5.1042	0	0	0	0.0015681	0.00195179
ata-miR164c-3p	rna-TRITD_6Bv1G006640	1602	1635	1626	-39	-26.2	0.671795	28.5	0	40.4617	0	0	3.8804e-26	9.32998e-25
ata-miR164c-3p	rna-TRITD_6Bv1G007390	369	390	381	-39	-25.4	0.651282	12	0	20.2308	0	0	4.1804e-13	2.7503e-12
ata-miR164c-3p	rna-TRITD_6Bv1G013660	702	728	719	-39	-26.7	0.684615	17.5	0	0	12.8103	0	2.2907e-08	7.78945e-08
ata-miR164c-3p	rna-TRITD_6Bv1G014060	13	32	23	-39	-28.6	0.733333	8	0	10.1154	0	0	1.1669e-06	2.65662e-06
ata-miR164c-3p	rna-TRITD_6Bv1G033700	154	174	165	-39	-25.9	0.664103	10.5	0	0	25.6207	0	1.445e-16	1.50847e-15
ata-miR164c-3p	rna-TRITD_6Bv1G034300	705	725	716	-39	-27.5	0.705128	9.5	0	0	0	4.66673	0.0029049	0.00307979
ata-miR164c-3p	rna-TRITD_6Bv1G042010-10	186	206	197	-39	-26.2	0.671795	11	0	0	0	4.66673	0.0029049	0.00307979
ata-miR164c-3p	rna-TRITD_6Bv1G042010-2	579	599	590	-39	-26.2	0.671795	11	0	0	0	9.33345	3.6313e-06	7.40365e-06
ata-miR164c-3p	rna-TRITD_6Bv1G042010-3	579	599	590	-39	-26.2	0.671795	11	0	0	0	4.66673	0.0029049	0.00307979
ata-miR164c-3p	rna-TRITD_6Bv1G042010-5	579	599	590	-39	-26.2	0.671795	11	0	0	0	4.66673	0.0029049	0.00307979
ata-miR164c-3p	rna-TRITD_6Bv1G042010-6	579	599	590	-39	-26.2	0.671795	11	0	0	0	4.66673	0.0029049	0.00307979
ata-miR164c-3p	rna-TRITD_6Bv1G042010-9	186	206	197	-39	-26.2	0.671795	11	0	0	0	4.66673	0.0029049	0.00307979
ata-miR164c-3p	rna-TRITD_6Bv1G045370	78	98	89	-39	-28.1	0.720513	11	0	20.2308	0	0	4.1804e-13	2.7503e-12
ata-miR164c-3p	rna-TRITD_6Bv1G049490-4	525	545	536	-39	-25.9	0.664103	10.5	0	0	0	9.33345	3.6313e-06	7.40365e-06
ata-miR164c-3p	rna-TRITD_6Bv1G050720	34	54	45	-39	-25.8	0.661538	10	10.2084	0	0	0	1.0194e-06	2.65662e-06
ata-miR164c-3p	rna-TRITD_6Bv1G056370	36	56	47	-39	-27.3	0.7	7.5	0	0	12.8103	0	2.2907e-08	7.78945e-08
ata-miR164c-3p	rna-TRITD_6Bv1G058950	289	311	302	-39	-25.6	0.65641	9	0	0	6.40517	0	0.00024673	0.000378359
ata-miR164c-3p	rna-TRITD_6Bv1G061230	885	906	897	-39	-26.5	0.679487	8.5	0	10.1154	0	0	1.1669e-06	2.65662e-06
ata-miR164c-3p	rna-TRITD_6Bv1G061230-2	144	165	156	-39	-26.5	0.679487	8.5	0	20.2308	0	0	4.1804e-13	2.7503e-12
ata-miR164c-3p	rna-TRITD_6Bv1G065510-4	2892	2913	2903	-39	-26.2	0.671795	8	0	0	6.40517	0	0.00024673	0.000378359
ata-miR164c-3p	rna-TRITD_6Bv1G065510-5	3009	3030	3020	-39	-26.2	0.671795	8	0	0	0	4.66673	0.0029049	0.00307979
ata-miR164c-3p	rna-TRITD_6Bv1G068220	598	618	609	-39	-25.7	0.658974	12.5	35.7294	0	0	0	4.4175e-23	8.54045e-22
ata-miR164c-3p	rna-TRITD_6Bv1G074270	1119	1143	1133	-39	-26.9	0.689744	13.5	0	0	44.8362	14.0002	1.2343e-19	1.73083e-18
ata-miR164c-3p	rna-TRITD_6Bv1G093660-2	243	263	254	-39	-27.4	0.702564	5.5	5.1042	0	0	0	0.0015681	0.00195179
ata-miR164c-3p	rna-TRITD_6Bv1G093660-3	99	119	110	-39	-27.4	0.702564	5.5	5.1042	0	0	0	0.0015681	0.00195179
ata-miR164c-3p	rna-TRITD_6Bv1G128050	116	136	127	-39	-25.8	0.661538	8	0	10.1154	0	4.66673	0.00030085	0.000452672
ata-miR164c-3p	rna-TRITD_6Bv1G128050-10	254	274	265	-39	-25.8	0.661538	8	0	10.1154	0	4.66673	0.00030085	0.000452672
ata-miR164c-3p	rna-TRITD_6Bv1G128050-2	254	274	265	-39	-25.8	0.661538	8	25.521	10.1154	6.40517	9.33345	0.00061901	0.000902907
ata-miR164c-3p	rna-TRITD_6Bv1G128050-3	254	274	265	-39	-25.8	0.661538	8	0	30.3463	0	4.66673	1.1372e-15	1.08088e-14
ata-miR164c-3p	rna-TRITD_6Bv1G128050-4	254	274	265	-39	-25.8	0.661538	8	0	0	0	14.0002	4.0108e-09	1.61909e-08
ata-miR164c-3p	rna-TRITD_6Bv1G128050-5	254	274	265	-39	-25.8	0.661538	8	10.2084	10.1154	6.40517	4.66673	0.4042	0.404917
ata-miR164c-3p	rna-TRITD_6Bv1G128050-8	254	274	265	-39	-25.8	0.661538	8	10.2084	20.2308	0	4.66673	1.0086e-05	2.00661e-05
ata-miR164c-3p	rna-TRITD_6Bv1G128050-9	254	274	265	-39	-25.8	0.661538	8	5.1042	20.2308	0	9.33345	1.1501e-05	2.28463e-05
ata-miR164c-3p	rna-TRITD_6Bv1G131040	265	284	275	-39	-25.8	0.661538	7	10.2084	0	0	0	1.0194e-06	2.65662e-06
ata-miR164c-3p	rna-TRITD_6Bv1G131470-3	4083	4103	4094	-39	-26.6	0.682051	8	5.1042	0	0	0	0.0015681	0.00195179
ata-miR164c-3p	rna-TRITD_6Bv1G131470-5	4083	4103	4094	-39	-26.6	0.682051	8	5.1042	0	0	0	0.0015681	0.00195179
ata-miR164c-3p	rna-TRITD_6Bv1G137740	38	59	50	-39	-26.5	0.679487	8.5	0	0	25.6207	0	1.445e-16	1.50847e-15
ata-miR164c-3p	rna-TRITD_6Bv1G154520	384	404	395	-39	-26.7	0.684615	9.5	0	0	38.431	14.0002	3.2832e-16	3.23956e-15
ata-miR164c-3p	rna-TRITD_6Bv1G164250	84	105	95	-39	-25.7	0.658974	9	5.1042	0	0	0	0.0015681	0.00195179
ata-miR164c-3p	rna-TRITD_6Bv1G170020-3	870	891	882	-39	-26.3	0.674359	10	0	10.1154	0	0	1.1669e-06	2.65662e-06
ata-miR164c-3p	rna-TRITD_6Bv1G172650	1054	1088	1065	-39	-25.4	0.651282	34	0	20.2308	0	0	4.1804e-13	2.7503e-12
ata-miR164c-3p	rna-TRITD_6Bv1G172650-2	520	554	531	-39	-25.4	0.651282	34	0	20.2308	0	0	4.1804e-13	2.7503e-12
ata-miR164c-3p	rna-TRITD_6Bv1G182800-2	213	233	224	-39	-26	0.666667	9.5	0	10.1154	6.40517	0	0.00040243	0.000588371
ata-miR164c-3p	rna-TRITD_6Bv1G182800-2	288	308	299	-39	-26	0.666667	12	30.6252	40.4617	0	0	6.517e-16	6.29755e-15
ata-miR164c-3p	rna-TRITD_6Bv1G182800-2	316	335	326	-39	-30.3	0.776923	8	0	30.3463	0	0	1.31e-19	1.73083e-18
ata-miR164c-3p	rna-TRITD_6Bv1G182800-3	213	233	224	-39	-26	0.666667	9.5	0	0	6.40517	0	0.00024673	0.000378359
ata-miR164c-3p	rna-TRITD_6Bv1G182800-3	288	308	299	-39	-26	0.666667	12	45.9378	30.3463	0	0	8.2518e-18	9.79805e-17
ata-miR164c-3p	rna-TRITD_6Bv1G182800-3	316	335	326	-39	-30.3	0.776923	8	0	40.4617	0	0	3.8804e-26	9.32998e-25
ata-miR164c-3p	rna-TRITD_6Bv1G183190	1869	1888	1880	-39	-25.6	0.65641	8	0	0	6.40517	0	0.00024673	0.000378359
ata-miR164c-3p	rna-TRITD_6Bv1G183190-3	1887	1906	1898	-39	-25.6	0.65641	8	5.1042	0	0	0	0.0015681	0.00195179
ata-miR164c-3p	rna-TRITD_6Bv1G183750-2	294	315	305	-39	-26.9	0.689744	7.5	5.1042	10.1154	0	4.66673	0.016063	0.0164873
ata-miR164c-3p	rna-TRITD_6Bv1G183840	231	251	242	-39	-28.2	0.723077	10	0	10.1154	0	0	1.1669e-06	2.65662e-06
ata-miR164c-3p	rna-TRITD_6Bv1G193070	640	666	657	-39	-27.6	0.707692	17	5.1042	0	0	0	0.0015681	0.00195179
ata-miR164c-3p	rna-TRITD_6Bv1G195170	404	432	422	-39	-25.7	0.658974	16	5.1042	0	6.40517	0	0.0080875	0.0084731
ata-miR164c-3p	rna-TRITD_6Bv1G195170-2	413	441	431	-39	-25.7	0.658974	16	10.2084	0	0	14.0002	1.2756e-05	2.528e-05
ata-miR164c-3p	rna-TRITD_6Bv1G195170-3	413	441	431	-39	-25.7	0.658974	16	5.1042	0	0	0	0.0015681	0.00195179
ata-miR164c-3p	rna-TRITD_6Bv1G195170-5	404	432	422	-39	-25.7	0.658974	16	0	0	6.40517	4.66673	0.0088138	0.00910443
ata-miR164c-3p	rna-TRITD_6Bv1G195170-6	404	432	422	-39	-25.7	0.658974	16	0	0	0	14.0002	4.0108e-09	1.61909e-08
ata-miR164c-3p	rna-TRITD_6Bv1G195170-9	404	432	422	-39	-25.7	0.658974	16	5.1042	0	0	0	0.0015681	0.00195179
ata-miR164c-3p	rna-TRITD_6Bv1G195280-3	270	290	281	-39	-29	0.74359	8.5	0	0	0	4.66673	0.0029049	0.00307979
ata-miR164c-3p	rna-TRITD_6Bv1G203660-10	24	44	35	-39	-26.3	0.674359	9	0	0	0	4.66673	0.0029049	0.00307979
ata-miR164c-3p	rna-TRITD_6Bv1G203660-6	24	44	35	-39	-26.3	0.674359	9	0	0	0	4.66673	0.0029049	0.00307979
ata-miR164c-3p	rna-TRITD_6Bv1G203660-8	24	44	35	-39	-26.3	0.674359	9	0	0	0	4.66673	0.0029049	0.00307979
ata-miR164c-3p	rna-TRITD_6Bv1G203660-9	24	44	35	-39	-26.3	0.674359	9	0	0	0	4.66673	0.0029049	0.00307979
ata-miR164c-3p	rna-TRITD_6Bv1G205520	279	300	290	-39	-30.4	0.779487	9.5	0	0	12.8103	4.66673	1.4955e-05	2.92722e-05
ata-miR164c-3p	rna-TRITD_6Bv1G205750-2	4725	4749	4736	-39	-28.5	0.730769	12	5.1042	0	0	0	0.0015681	0.00195179
ata-miR164c-3p	rna-TRITD_6Bv1G205750-6	1251	1275	1262	-39	-28.5	0.730769	12	0	10.1154	0	0	1.1669e-06	2.65662e-06
ata-miR164c-3p	rna-TRITD_6Bv1G205750-7	1116	1140	1127	-39	-28.5	0.730769	12	0	0	0	4.66673	0.0029049	0.00307979
ata-miR164c-3p	rna-TRITD_6Bv1G210000	54	81	71	-39	-26.7	0.684615	14	0	10.1154	12.8103	0	3.087e-05	5.93726e-05
ata-miR164c-3p	rna-TRITD_6Bv1G213510	838	857	848	-39	-27	0.692308	4	0	0	0	9.33345	3.6313e-06	7.40365e-06
ata-miR164c-3p	rna-TRITD_6Bv1G213510-2	664	683	674	-39	-27	0.692308	4	0	0	0	14.0002	4.0108e-09	1.61909e-08
ata-miR164c-3p	rna-TRITD_6Bv1G213860	18	45	36	-39	-26.8	0.687179	20	0	0	6.40517	0	0.00024673	0.000378359
ata-miR164c-3p	rna-TRITD_6Bv1G213860-3	18	45	36	-39	-26.8	0.687179	20	0	0	6.40517	0	0.00024673	0.000378359
ata-miR164c-3p	rna-TRITD_6Bv1G219010	60	81	71	-39	-29.5	0.75641	8	0	0	0	4.66673	0.0029049	0.00307979
ata-miR164c-3p	rna-TRITD_6Bv1G219010-2	276	297	287	-39	-29.5	0.75641	8	0	0	0	4.66673	0.0029049	0.00307979
ata-miR164c-3p	rna-TRITD_6Bv1G219010-4	276	297	287	-39	-29.5	0.75641	8	0	0	0	4.66673	0.0029049	0.00307979
ata-miR164c-3p	rna-TRITD_6Bv1G220980-5	2685	2707	2696	-39	-25.82	0.662051	12	0	0	6.40517	0	0.00024673	0.000378359
ata-miR164c-3p	rna-TRITD_6Bv1G220980-7	2553	2575	2564	-39	-25.82	0.662051	12	0	0	6.40517	0	0.00024673	0.000378359
ata-miR164c-3p	rna-TRITD_6Bv1G222760-10	867	887	878	-39	-29.2	0.748718	8	0	0	0	4.66673	0.0029049	0.00307979
ata-miR164c-3p	rna-TRITD_6Bv1G222760-2	930	950	941	-39	-29.2	0.748718	8	0	0	0	4.66673	0.0029049	0.00307979
ata-miR164c-3p	rna-TRITD_6Bv1G222760-8	144	164	155	-39	-29.2	0.748718	8	0	0	0	9.33345	3.6313e-06	7.40365e-06
ata-miR164c-3p	rna-TRITD_6Bv1G222760-9	480	500	491	-39	-29.2	0.748718	8	0	0	0	4.66673	0.0029049	0.00307979
ata-miR164c-3p	rna-TRITD_6Bv1G223360	337	357	348	-39	-26.4	0.676923	8	5.1042	0	0	0	0.0015681	0.00195179
ata-miR164c-3p	rna-TRITD_6Bv1G223360	471	491	482	-39	-27.3	0.7	11	0	10.1154	0	0	1.1669e-06	2.65662e-06
ata-miR164c-3p	rna-TRITD_6Bv1G223360-2	337	357	348	-39	-26.4	0.676923	8	5.1042	0	0	0	0.0015681	0.00195179
ata-miR164c-3p	rna-TRITD_6Bv1G223360-4	337	357	348	-39	-26.4	0.676923	8	5.1042	0	0	0	0.0015681	0.00195179
ata-miR164c-3p	rna-TRITD_7Av1G004940	39	59	50	-39	-25.6	0.65641	11	0	20.2308	0	0	4.1804e-13	2.7503e-12
ata-miR164c-3p	rna-TRITD_7Av1G004940-5	39	59	50	-39	-25.6	0.65641	11	0	10.1154	0	0	1.1669e-06	2.65662e-06
ata-miR164c-3p	rna-TRITD_7Av1G005620	250	269	260	-39	-25.6	0.65641	9	0	0	6.40517	0	0.00024673	0.000378359
ata-miR164c-3p	rna-TRITD_7Av1G005620-3	250	269	260	-39	-25.6	0.65641	9	0	0	0	4.66673	0.0029049	0.00307979
ata-miR164c-3p	rna-TRITD_7Av1G006780-5	66	84	76	-39	-25.8	0.661538	8	0	0	0	4.66673	0.0029049	0.00307979
ata-miR164c-3p	rna-TRITD_7Av1G006780-6	66	84	76	-39	-25.8	0.661538	8	0	0	0	4.66673	0.0029049	0.00307979
ata-miR164c-3p	rna-TRITD_7Av1G010770	9	33	24	-39	-25.9	0.664103	15	51.042	0	0	0	5.5712e-33	2.24624e-31
ata-miR164c-3p	rna-TRITD_7Av1G010770-2	27	51	42	-39	-25.9	0.664103	15	15.3126	10.1154	0	0	4.5083e-06	9.14336e-06
ata-miR164c-3p	rna-TRITD_7Av1G011750-3	760	781	772	-39	-27.3	0.7	10	0	0	6.40517	0	0.00024673	0.000378359
ata-miR164c-3p	rna-TRITD_7Av1G011750-4	655	676	667	-39	-27.3	0.7	10	0	0	6.40517	0	0.00024673	0.000378359
ata-miR164c-3p	rna-TRITD_7Av1G031880-2	660	682	671	-39	-30.36	0.778462	11	0	0	0	4.66673	0.0029049	0.00307979
ata-miR164c-3p	rna-TRITD_7Av1G031880-3	291	313	302	-39	-30.36	0.778462	11	0	0	0	4.66673	0.0029049	0.00307979
ata-miR164c-3p	rna-TRITD_7Av1G031880-4	237	259	248	-39	-30.36	0.778462	11	0	0	0	14.0002	4.0108e-09	1.61909e-08
ata-miR164c-3p	rna-TRITD_7Av1G034880-18	96	118	107	-39	-27.4	0.702564	6.5	0	20.2308	0	0	4.1804e-13	2.7503e-12
ata-miR164c-3p	rna-TRITD_7Av1G034950	96	118	107	-39	-27.4	0.702564	6.5	0	40.4617	0	0	3.8804e-26	9.32998e-25
ata-miR164c-3p	rna-TRITD_7Av1G035190	1074	1098	1089	-39	-26.4	0.676923	14.5	5.1042	0	0	0	0.0015681	0.00195179
ata-miR164c-3p	rna-TRITD_7Av1G039500	183	203	194	-39	-27.7	0.710256	9.5	51.042	0	0	0	5.5712e-33	2.24624e-31
ata-miR164c-3p	rna-TRITD_7Av1G039500-2	261	281	272	-39	-27.7	0.710256	9.5	15.3126	0	0	0	5.8463e-10	2.68678e-09
ata-miR164c-3p	rna-TRITD_7Av1G040390	144	165	155	-39	-27.4	0.702564	9.5	0	20.2308	0	0	4.1804e-13	2.7503e-12
ata-miR164c-3p	rna-TRITD_7Av1G040720	978	996	989	-39	-26	0.666667	9.5	0	0	32.0258	4.66673	1.0586e-16	1.19274e-15
ata-miR164c-3p	rna-TRITD_7Av1G040720-2	978	996	989	-39	-26	0.666667	9.5	5.1042	10.1154	25.6207	0	7.399e-08	2.41875e-07
ata-miR164c-3p	rna-TRITD_7Av1G045210-19	2754	2773	2766	-39	-26	0.666667	8.5	0	0	0	4.66673	0.0029049	0.00307979
ata-miR164c-3p	rna-TRITD_7Av1G045210-9	2421	2440	2433	-39	-26	0.666667	8.5	0	0	0	4.66673	0.0029049	0.00307979
ata-miR164c-3p	rna-TRITD_7Av1G053920	42	62	53	-39	-26.5	0.679487	9.5	0	0	12.8103	0	2.2907e-08	7.78945e-08
ata-miR164c-3p	rna-TRITD_7Av1G053920-2	42	62	53	-39	-26.5	0.679487	9.5	0	0	6.40517	0	0.00024673	0.000378359
ata-miR164c-3p	rna-TRITD_7Av1G053920-4	42	62	53	-39	-26.5	0.679487	9.5	5.1042	0	19.2155	0	7.5862e-09	2.98356e-08
ata-miR164c-3p	rna-TRITD_7Av1G053920-5	42	62	53	-39	-26.5	0.679487	9.5	5.1042	0	12.8103	0	1.9226e-05	3.73756e-05
ata-miR164c-3p	rna-TRITD_7Av1G053920-7	42	62	53	-39	-26.5	0.679487	9.5	0	0	6.40517	0	0.00024673	0.000378359
ata-miR164c-3p	rna-TRITD_7Av1G062610	246	266	257	-39	-26.2	0.671795	10.5	25.521	0	0	0	1.6748e-16	1.67247e-15
ata-miR164c-3p	rna-TRITD_7Av1G062610-2	246	266	257	-39	-26.2	0.671795	10.5	10.2084	0	0	0	1.0194e-06	2.65662e-06
ata-miR164c-3p	rna-TRITD_7Av1G062610-3	246	266	257	-39	-26.2	0.671795	10.5	15.3126	0	0	0	5.8463e-10	2.68678e-09
ata-miR164c-3p	rna-TRITD_7Av1G065710-2	354	378	365	-39	-25.7	0.658974	15	0	0	19.2155	0	1.87e-12	1.0821e-11
ata-miR164c-3p	rna-TRITD_7Av1G065710-3	423	447	434	-39	-25.7	0.658974	15	0	0	38.431	0	7.9574e-25	1.74856e-23
ata-miR164c-3p	rna-TRITD_7Av1G083120-2	743	764	755	-39	-25.5	0.653846	10	0	0	0	14.0002	4.0108e-09	1.61909e-08
ata-miR164c-3p	rna-TRITD_7Av1G089180	36	59	50	-39	-27.3	0.7	14.5	10.2084	0	0	0	1.0194e-06	2.65662e-06
ata-miR164c-3p	rna-TRITD_7Av1G098320	465	486	477	-39	-25.8	0.661538	9.5	5.1042	20.2308	19.2155	28.0004	0.0017874	0.00222307
ata-miR164c-3p	rna-TRITD_7Av1G098320-2	603	624	615	-39	-25.8	0.661538	9.5	10.2084	40.4617	12.8103	9.33345	5.4615e-08	1.79652e-07
ata-miR164c-3p	rna-TRITD_7Av1G100730	603	623	614	-39	-29.8	0.764103	7	0	0	0	4.66673	0.0029049	0.00307979
ata-miR164c-3p	rna-TRITD_7Av1G100730-2	612	632	623	-39	-29.8	0.764103	7	0	0	6.40517	0	0.00024673	0.000378359
ata-miR164c-3p	rna-TRITD_7Av1G114120-3	316	335	326	-39	-25.6	0.65641	10	0	0	6.40517	0	0.00024673	0.000378359
ata-miR164c-3p	rna-TRITD_7Av1G114120-4	316	335	326	-39	-25.6	0.65641	10	0	0	6.40517	0	0.00024673	0.000378359
ata-miR164c-3p	rna-TRITD_7Av1G114120-5	316	335	326	-39	-25.6	0.65641	10	0	0	6.40517	4.66673	0.0088138	0.00910443
ata-miR164c-3p	rna-TRITD_7Av1G114120-6	316	335	326	-39	-25.6	0.65641	10	0	0	0	4.66673	0.0029049	0.00307979
ata-miR164c-3p	rna-TRITD_7Av1G114120-7	178	197	188	-39	-25.6	0.65641	10	0	0	6.40517	4.66673	0.0088138	0.00910443
ata-miR164c-3p	rna-TRITD_7Av1G114120-8	178	197	188	-39	-25.6	0.65641	10	0	0	6.40517	0	0.00024673	0.000378359
ata-miR164c-3p	rna-TRITD_7Av1G114700	552	572	563	-39	-29.2	0.748718	8.5	5.1042	40.4617	6.40517	14.0002	1.1566e-10	5.9602e-10
ata-miR164c-3p	rna-TRITD_7Av1G116880-2	153	174	164	-39	-26.7	0.684615	8.5	5.1042	0	0	0	0.0015681	0.00195179
ata-miR164c-3p	rna-TRITD_7Av1G117840	513	533	524	-39	-27.4	0.702564	8	0	0	0	42.0005	3.9296e-27	1.1025e-25
ata-miR164c-3p	rna-TRITD_7Av1G130930	465	489	476	-39	-28.3	0.725641	10.5	0	0	6.40517	0	0.00024673	0.000378359
ata-miR164c-3p	rna-TRITD_7Av1G148800	364	384	374	-39	-27.7	0.710256	8	10.2084	10.1154	0	0	0.00014537	0.000273297
ata-miR164c-3p	rna-TRITD_7Av1G148800-2	364	384	374	-39	-27.7	0.710256	8	15.3126	0	0	0	5.8463e-10	2.68678e-09
ata-miR164c-3p	rna-TRITD_7Av1G148800-5	364	384	374	-39	-27.7	0.710256	8	35.7294	0	0	9.33345	2.2261e-16	2.21095e-15
ata-miR164c-3p	rna-TRITD_7Av1G148800-6	364	384	374	-39	-27.7	0.710256	8	25.521	0	0	4.66673	9.607e-13	6.14756e-12
ata-miR164c-3p	rna-TRITD_7Av1G148800-7	364	384	374	-39	-27.7	0.710256	8	20.4168	0	0	4.66673	9.8946e-10	4.50668e-09
ata-miR164c-3p	rna-TRITD_7Av1G150490	291	311	302	-39	-26.7	0.684615	9	0	0	0	14.0002	4.0108e-09	1.61909e-08
ata-miR164c-3p	rna-TRITD_7Av1G150490	388	412	398	-39	-26.2	0.671795	13	0	0	0	14.0002	4.0108e-09	1.61909e-08
ata-miR164c-3p	rna-TRITD_7Av1G150490	614	637	626	-39	-26.4	0.676923	8.5	5.1042	0	0	0	0.0015681	0.00195179
ata-miR164c-3p	rna-TRITD_7Av1G150490-2	291	311	302	-39	-26.7	0.684615	9	10.2084	0	0	18.6669	2.1507e-07	6.84945e-07
ata-miR164c-3p	rna-TRITD_7Av1G150490-2	388	412	398	-39	-26.2	0.671795	13	0	0	0	14.0002	4.0108e-09	1.61909e-08
ata-miR164c-3p	rna-TRITD_7Av1G150490-2	495	515	506	-39	-28.7	0.735897	8.5	0	0	0	4.66673	0.0029049	0.00307979
ata-miR164c-3p	rna-TRITD_7Av1G150490-2	614	637	626	-39	-26.4	0.676923	8.5	5.1042	0	0	0	0.0015681	0.00195179
ata-miR164c-3p	rna-TRITD_7Av1G150490-3	291	311	302	-39	-26.7	0.684615	9	5.1042	0	0	9.33345	0.0007356	0.0010663
ata-miR164c-3p	rna-TRITD_7Av1G150490-3	388	412	398	-39	-26.2	0.671795	13	0	0	0	18.6669	4.1989e-12	2.27724e-11
ata-miR164c-3p	rna-TRITD_7Av1G150490-3	495	515	506	-39	-28.7	0.735897	8.5	0	0	0	4.66673	0.0029049	0.00307979
ata-miR164c-3p	rna-TRITD_7Av1G150490-3	614	637	626	-39	-26.4	0.676923	8.5	5.1042	0	0	0	0.0015681	0.00195179
ata-miR164c-3p	rna-TRITD_7Av1G158920	348	374	365	-39	-26.1	0.669231	15	61.2504	60.6925	6.40517	32.6671	4.3824e-11	2.29193e-10
ata-miR164c-3p	rna-TRITD_7Av1G162840	477	495	488	-39	-25.46	0.652821	11.5	30.6252	0	0	0	8.6596e-20	1.28269e-18
ata-miR164c-3p	rna-TRITD_7Av1G167720	238	257	248	-39	-29.2	0.748718	7	0	0	0	4.66673	0.0029049	0.00307979
ata-miR164c-3p	rna-TRITD_7Av1G167720-3	238	257	248	-39	-29.2	0.748718	7	0	0	6.40517	0	0.00024673	0.000378359
ata-miR164c-3p	rna-TRITD_7Av1G168830-2	2046	2068	2057	-39	-28.9	0.741026	10.5	0	0	6.40517	0	0.00024673	0.000378359
ata-miR164c-3p	rna-TRITD_7Av1G174520	1401	1421	1412	-39	-27.4	0.702564	8	0	10.1154	0	0	1.1669e-06	2.65662e-06
ata-miR164c-3p	rna-TRITD_7Av1G195490	930	951	942	-39	-29.2	0.748718	7	0	0	6.40517	0	0.00024673	0.000378359
ata-miR164c-3p	rna-TRITD_7Av1G195490-2	930	951	942	-39	-29.2	0.748718	7	0	0	19.2155	0	1.87e-12	1.0821e-11
ata-miR164c-3p	rna-TRITD_7Av1G201590	1151	1173	1162	-39	-26.28	0.673846	14	0	0	19.2155	0	1.87e-12	1.0821e-11
ata-miR164c-3p	rna-TRITD_7Av1G201590-2	1151	1173	1162	-39	-26.28	0.673846	14	0	0	6.40517	0	0.00024673	0.000378359
[truncated: 109,806 more rows]

## Sheet: Description of the terms
Terms used	Description
miRNA Query	miRNA used as query input to identify target genes
Transcript	Name of the target transcript identified
TStart	Starting position of the miRNA/mRNA matching region
TStop	Ending position of the miRNA/mRNA matching region
TSlice	Cleavage position of the miRNA/mRNA matching region
MFEperfect	MFE of a perfectly matched site
MFEsite	MFE of the alignments
MFEratio	MFEsite / MFEperfect
AllenScore	Penalty score calculated per Allen et al. (the lower the better)
pvalue	P value
qvalue	Adjusted q-value
