# Supplementary material for: Integrated Analysis of Small RNA, Transcriptome, and Degradome Sequencing Reveals the Water-Deficit and Heat Stress Response Network in Durum Wheat
Source: Int J Mol Sci. 2020 Aug 21;21(17):6017. doi: 10.3390/ijms21176017 (PMC7504575; doi:10.3390/ijms21176017)
Supplement: Supplementary file 1 [file ijms-21-06017-s001.zip › Supplementary files R2/Table S11.xlsx]

## Sheet: DBA Aurora - WS vs CG
Table S11. Differentially expressed degradome mRNAs induced by stress in two genotypes.
Query	Transcript	TL5_WS (normalised reads)	TL5_CG (normalised reads)	log2(fold_change)	regulation	pvalue	qvalue	significant	GO	KEGG
ata-miR1432-3p_L-1R+1	rna-TRITD_6Bv1G156190-2	72.8043	50.9272	0.515585	up	0.049206	0.0543196	yes	GO:0004849(uridine kinase activity);GO:0005829(cytosol);GO:0006206(pyrimidine nucleobase metabolic process);GO:0009507(chloroplast);GO:0043097(pyrimidine nucleoside salvage)	ko00710(Carbon fixation in photosynthetic organisms)
ata-miR1432-3p_L-1R+1	rna-TRITD_2Av1G222090	5.60033	14.5506	-1.3775	down	0.046169	0.051003	yes	GO:0003674(molecular_function);GO:0005634(nucleus);GO:0008150(biological_process)	NA
ata-miR1432-3p_L-1R+1	rna-TRITD_1Bv1G131230-2	5.60033	0	Inf	up	0.017957	0.0202056	yes	GO:0016165(linoleate 13S-lipoxygenase activity)	ko00591(Linoleic acid metabolism);ko00592(alpha-Linolenic acid metabolism)
ata-miR1432-3p_L-1R+1	rna-TRITD_3Bv1G028390-2	5.60033	0	Inf	up	0.017957	0.0202056	yes	GO:0000028(ribosomal small subunit assembly);GO:0003729(mRNA binding);GO:0003735(structural constituent of ribosome);GO:0006412(translation);GO:0019843(rRNA binding);GO:0022627(cytosolic small ribosomal subunit)	ko03010(Ribosome)
ata-miR1432-3p_L-1R+1	rna-TRITD_3Bv1G047690-5	5.60033	0	Inf	up	0.017957	0.0202056	yes	GO:0015194(L-serine transmembrane transporter activity);GO:0016021(integral component of membrane)	NA
ata-miR1432-3p_L-1R+1	rna-TRITD_3Bv1G092550	5.60033	0	Inf	up	0.017957	0.0202056	yes	GO:0003918(DNA topoisomerase type II (ATP-hydrolyzing) activity);GO:0006265(DNA topological change);GO:0006268(DNA unwinding involved in DNA replication);GO:0007059(chromosome segregation);GO:0009295(nucleoid);GO:0009330(DNA topoisomerase complex (ATP-hydrolyzing))	NA
ata-miR1432-3p_L-1R+1	rna-TRITD_4Bv1G009090-2	5.60033	0	Inf	up	0.017957	0.0202056	yes	GO:0000139(Golgi membrane);GO:0005794(Golgi apparatus);GO:0006486(protein glycosylation);GO:0008378(galactosyltransferase activity);GO:0009507(chloroplast);GO:0010405(arabinogalactan protein metabolic process);GO:0016021(integral component of membrane);GO:0016758(transferase activity, transferring hexosyl groups);GO:0018258(protein O-linked glycosylation via hydroxyproline);GO:0030246(carbohydrat…	NA
ata-miR1432-3p_L-1R+1	rna-TRITD_4Bv1G009090-3	5.60033	0	Inf	up	0.017957	0.0202056	yes	GO:0000139(Golgi membrane);GO:0005794(Golgi apparatus);GO:0006486(protein glycosylation);GO:0008378(galactosyltransferase activity);GO:0009507(chloroplast);GO:0010405(arabinogalactan protein metabolic process);GO:0016021(integral component of membrane);GO:0016758(transferase activity, transferring hexosyl groups);GO:0018258(protein O-linked glycosylation via hydroxyproline);GO:0030246(carbohydrat…	NA
ata-miR1432-3p_L-1R+1	rna-TRITD_4Bv1G206310-2	5.60033	0	Inf	up	0.017957	0.0202056	yes	GO:0042802(identical protein binding)	ko00500(Starch and sucrose metabolism)
ata-miR1432-3p_L-1R+1	rna-TRITD_5Bv1G243220	5.60033	0	Inf	up	0.017957	0.0202056	yes	GO:0005739(mitochondrion);GO:0009507(chloroplast);GO:0016491(oxidoreductase activity);GO:0055114(oxidation-reduction process)	ko00906(Carotenoid biosynthesis)
ata-miR1432-3p_L-1R+1	rna-TRITD_7Av1G270370-2	5.60033	0	Inf	up	0.017957	0.0202056	yes	GO:0005783(endoplasmic reticulum)	ko04141(Protein processing in endoplasmic reticulum);ko04626(Plant-pathogen interaction)
ata-miR1432-3p_L-1R+1	rna-TRITD_7Av1G270370-3	5.60033	0	Inf	up	0.017957	0.0202056	yes	GO:0005783(endoplasmic reticulum)	ko04141(Protein processing in endoplasmic reticulum);ko04626(Plant-pathogen interaction)
ata-miR1432-3p_L-1R+1	rna-TRITD_1Bv1G088440	0	7.27532	-Inf	down	0.0069907	0.00964771	yes	GO:0003674(molecular_function);GO:0009507(chloroplast);GO:0009570(chloroplast stroma)	NA
ata-miR1432-3p_L-1R+1	rna-TRITD_1Bv1G191170	0	7.27532	-Inf	down	0.0069907	0.00964771	yes	GO:0009813(flavonoid biosynthetic process);GO:0043231(intracellular membrane-bounded organelle);GO:0052696(flavonoid glucuronidation);GO:0080043(quercetin 3-O-glucosyltransferase activity);GO:0080044(quercetin 7-O-glucosyltransferase activity)	ko00942(Anthocyanin biosynthesis)
ata-miR1432-3p_L-1R+1	rna-TRITD_2Av1G179940	0	7.27532	-Inf	down	0.0069907	0.00964771	yes	GO:0000266(mitochondrial fission);GO:0005515(protein binding);GO:0005634(nucleus);GO:0005741(mitochondrial outer membrane)	NA
ata-miR1432-3p_L-1R+1	rna-TRITD_2Av1G179940-2	0	7.27532	-Inf	down	0.0069907	0.00964771	yes	GO:0000266(mitochondrial fission);GO:0005515(protein binding);GO:0005634(nucleus);GO:0005741(mitochondrial outer membrane)	NA
ata-miR1432-3p_L-1R+1	rna-TRITD_2Av1G179940-5	0	7.27532	-Inf	down	0.0069907	0.00964771	yes	GO:0000266(mitochondrial fission);GO:0005515(protein binding);GO:0005634(nucleus);GO:0005741(mitochondrial outer membrane)	NA
ata-miR1432-3p_L-1R+1	rna-TRITD_2Av1G179940-6	0	7.27532	-Inf	down	0.0069907	0.00964771	yes	GO:0000266(mitochondrial fission);GO:0005515(protein binding);GO:0005634(nucleus);GO:0005741(mitochondrial outer membrane)	NA
ata-miR1432-3p_L-1R+1	rna-TRITD_2Av1G197750-5	0	7.27532	-Inf	down	0.0069907	0.00964771	yes	GO:0009416(response to light stimulus);GO:0009535(chloroplast thylakoid membrane);GO:0009768(photosynthesis, light harvesting in photosystem I);GO:0009941(chloroplast envelope);GO:0010287(plastoglobule);GO:0016168(chlorophyll binding);GO:0031409(pigment binding)	ko00196(Photosynthesis - antenna proteins)
ata-miR1432-3p_L-1R+1	rna-TRITD_2Av1G197750-6	0	7.27532	-Inf	down	0.0069907	0.00964771	yes	GO:0009416(response to light stimulus);GO:0009535(chloroplast thylakoid membrane);GO:0009768(photosynthesis, light harvesting in photosystem I);GO:0009941(chloroplast envelope);GO:0010287(plastoglobule);GO:0016168(chlorophyll binding);GO:0031409(pigment binding)	ko00196(Photosynthesis - antenna proteins)
ata-miR1432-3p_L-1R+1	rna-TRITD_2Bv1G148430-4	0	7.27532	-Inf	down	0.0069907	0.00964771	yes	GO:0000266(mitochondrial fission);GO:0005515(protein binding);GO:0005634(nucleus);GO:0005741(mitochondrial outer membrane)	NA
ata-miR1432-3p_L-1R+1	rna-TRITD_2Bv1G148430-6	0	7.27532	-Inf	down	0.0069907	0.00964771	yes	GO:0000266(mitochondrial fission);GO:0005515(protein binding);GO:0005634(nucleus);GO:0005741(mitochondrial outer membrane)	NA
ata-miR1432-3p_L-1R+1	rna-TRITD_3Av1G038850-2	0	7.27532	-Inf	down	0.0069907	0.00964771	yes	GO:0015194(L-serine transmembrane transporter activity);GO:0016021(integral component of membrane)	NA
ata-miR1432-3p_L-1R+1	rna-TRITD_3Av1G038850-6	0	7.27532	-Inf	down	0.0069907	0.00964771	yes	GO:0015194(L-serine transmembrane transporter activity);GO:0016021(integral component of membrane)	NA
ata-miR1432-3p_L-1R+1	rna-TRITD_3Bv1G045200-3	0	7.27532	-Inf	down	0.0069907	0.00964771	yes	GO:0003824(catalytic activity);GO:0004553(hydrolase activity, hydrolyzing O-glycosyl compounds);GO:0005737(cytoplasm);GO:0006979(response to oxidative stress);GO:0009506(plasmodesma);GO:0034484(raffinose catabolic process);GO:0047274(galactinol-sucrose galactosyltransferase activity);GO:0052692(raffinose alpha-galactosidase activity);GO:0080167(response to karrikin)	ko00052(Galactose metabolism)
ata-miR1432-3p_L-1R+1	rna-TRITD_3Bv1G199410	0	7.27532	-Inf	down	0.0069907	0.00964771	yes	GO:0003674(molecular_function);GO:0005634(nucleus);GO:0005886(plasma membrane);GO:0008150(biological_process);GO:0009507(chloroplast)	NA
ata-miR1432-3p_L-1R+1	rna-TRITD_4Av1G000480-3	0	7.27532	-Inf	down	0.0069907	0.00964771	yes	GO:0009507(chloroplast);GO:0009509(chromoplast);GO:0009534(chloroplast thylakoid);GO:0009941(chloroplast envelope);GO:0016117(carotenoid biosynthetic process);GO:0016120(carotene biosynthetic process);GO:0016166(phytoene dehydrogenase activity);GO:0016705(oxidoreductase activity, acting on paired donors, with incorporation or reduction of molecular oxygen);GO:0055114(oxidation-reduction process)	ko00906(Carotenoid biosynthesis)
ata-miR1432-3p_L-1R+1	rna-TRITD_4Av1G000480-4	0	7.27532	-Inf	down	0.0069907	0.00964771	yes	GO:0009507(chloroplast);GO:0009509(chromoplast);GO:0009534(chloroplast thylakoid);GO:0009941(chloroplast envelope);GO:0016117(carotenoid biosynthetic process);GO:0016120(carotene biosynthetic process);GO:0016166(phytoene dehydrogenase activity);GO:0016705(oxidoreductase activity, acting on paired donors, with incorporation or reduction of molecular oxygen);GO:0055114(oxidation-reduction process)	ko00906(Carotenoid biosynthesis)
ata-miR1432-3p_L-1R+1	rna-TRITD_4Av1G036710	0	7.27532	-Inf	down	0.0069907	0.00964771	yes	GO:0004612(phosphoenolpyruvate carboxykinase (ATP) activity);GO:0005829(cytosol);GO:0006094(gluconeogenesis)	ko00010(Glycolysis / Gluconeogenesis);ko00020(Citrate cycle (TCA cycle));ko00620(Pyruvate metabolism);ko00710(Carbon fixation in photosynthetic organisms)
ata-miR1432-3p_L-1R+1	rna-TRITD_4Av1G181320-3	0	7.27532	-Inf	down	0.0069907	0.00964771	yes	GO:0000462(maturation of SSU-rRNA from tricistronic rRNA transcript (SSU-rRNA, 5.8S rRNA, LSU-rRNA));GO:0005730(nucleolus);GO:0030686(90S preribosome);GO:0032040(small-subunit processome)	NA
ata-miR1432-3p_L-1R+1	rna-TRITD_4Av1G181320-4	0	7.27532	-Inf	down	0.0069907	0.00964771	yes	GO:0000462(maturation of SSU-rRNA from tricistronic rRNA transcript (SSU-rRNA, 5.8S rRNA, LSU-rRNA));GO:0005730(nucleolus);GO:0030686(90S preribosome);GO:0032040(small-subunit processome)	NA
ata-miR1432-3p_L-1R+1	rna-TRITD_4Av1G181460-5	0	7.27532	-Inf	down	0.0069907	0.00964771	yes	GO:0000151(ubiquitin ligase complex);GO:0000209(protein polyubiquitination);GO:0005737(cytoplasm);GO:0031624(ubiquitin conjugating enzyme binding);GO:0032436(positive regulation of proteasomal ubiquitin-dependent protein catabolic process);GO:0061630(ubiquitin protein ligase activity)	NA
ata-miR1432-3p_L-1R+1	rna-TRITD_4Bv1G033820	0	7.27532	-Inf	down	0.0069907	0.00964771	yes	GO:0003729(mRNA binding);GO:0005847(mRNA cleavage and polyadenylation specificity factor complex);GO:0098789(pre-mRNA cleavage required for polyadenylation)	ko03015(mRNA surveillance pathway)
ata-miR1432-3p_L-1R+1	rna-TRITD_4Bv1G133560-2	0	7.27532	-Inf	down	0.0069907	0.00964771	yes	GO:0004612(phosphoenolpyruvate carboxykinase (ATP) activity);GO:0005829(cytosol);GO:0006094(gluconeogenesis)	ko00010(Glycolysis / Gluconeogenesis);ko00020(Citrate cycle (TCA cycle));ko00620(Pyruvate metabolism);ko00710(Carbon fixation in photosynthetic organisms)
ata-miR1432-3p_L-1R+1	rna-TRITD_5Av1G210010	0	7.27532	-Inf	down	0.0069907	0.00964771	yes	GO:0004672(protein kinase activity);GO:0004675(transmembrane receptor protein serine/threonine kinase activity);GO:0005524(ATP binding);GO:0005886(plasma membrane);GO:0006468(protein phosphorylation);GO:0007166(cell surface receptor signaling pathway);GO:0009738(abscisic acid-activated signaling pathway);GO:0009845(seed germination);GO:0016021(integral component of membrane);GO:0019722(calcium-me…	NA
ata-miR1432-3p_L-1R+1	rna-TRITD_5Bv1G127820-2	0	7.27532	-Inf	down	0.0069907	0.00964771	yes	GO:0003714(transcription corepressor activity);GO:0005634(nucleus)	NA
ata-miR1432-3p_L-1R+1	rna-TRITD_5Bv1G142670-6	0	7.27532	-Inf	down	0.0069907	0.00964771	yes	GO:0005515(protein binding);GO:0005524(ATP binding);GO:0005739(mitochondrion);GO:0005774(vacuolar membrane);GO:0005829(cytosol);GO:0006457(protein folding);GO:0009408(response to heat);GO:0009414(response to water deprivation);GO:0009507(chloroplast);GO:0009536(plastid);GO:0009570(chloroplast stroma);GO:0009651(response to salt stress);GO:0009704(de-etiolation);GO:0009793(embryo development endin…	ko04141(Protein processing in endoplasmic reticulum);ko04626(Plant-pathogen interaction)
ata-miR1432-3p_L-1R+1	rna-TRITD_5Bv1G206620	0	7.27532	-Inf	down	0.0069907	0.00964771	yes	GO:0004672(protein kinase activity);GO:0004675(transmembrane receptor protein serine/threonine kinase activity);GO:0005524(ATP binding);GO:0005886(plasma membrane);GO:0006468(protein phosphorylation);GO:0007166(cell surface receptor signaling pathway);GO:0009738(abscisic acid-activated signaling pathway);GO:0009845(seed germination);GO:0016021(integral component of membrane);GO:0019722(calcium-me…	NA
ata-miR1432-3p_L-1R+1	rna-TRITD_5Bv1G206620-2	0	7.27532	-Inf	down	0.0069907	0.00964771	yes	GO:0004672(protein kinase activity);GO:0004675(transmembrane receptor protein serine/threonine kinase activity);GO:0005524(ATP binding);GO:0005886(plasma membrane);GO:0006468(protein phosphorylation);GO:0007166(cell surface receptor signaling pathway);GO:0009738(abscisic acid-activated signaling pathway);GO:0009845(seed germination);GO:0016021(integral component of membrane);GO:0019722(calcium-me…	NA
ata-miR1432-3p_L-1R+1	rna-TRITD_5Bv1G206620-3	0	7.27532	-Inf	down	0.0069907	0.00964771	yes	GO:0004672(protein kinase activity);GO:0004675(transmembrane receptor protein serine/threonine kinase activity);GO:0005524(ATP binding);GO:0005886(plasma membrane);GO:0006468(protein phosphorylation);GO:0007166(cell surface receptor signaling pathway);GO:0009738(abscisic acid-activated signaling pathway);GO:0009845(seed germination);GO:0016021(integral component of membrane);GO:0019722(calcium-me…	NA
ata-miR1432-3p_L-1R+1	rna-TRITD_6Av1G152160-2	0	7.27532	-Inf	down	0.0069907	0.00964771	yes	GO:0004842(ubiquitin-protein transferase activity);GO:0005515(protein binding);GO:0005789(endoplasmic reticulum membrane);GO:0006970(response to osmotic stress);GO:0009409(response to cold);GO:0009414(response to water deprivation);GO:0009611(response to wounding);GO:0009723(response to ethylene);GO:0016567(protein ubiquitination);GO:0043161(proteasome-mediated ubiquitin-dependent protein catabol…	ko04141(Protein processing in endoplasmic reticulum)
ata-miR1432-3p_L-1R+1	rna-TRITD_6Bv1G177520-3	0	7.27532	-Inf	down	0.0069907	0.00964771	yes	GO:0005634(nucleus);GO:0008568(microtubule-severing ATPase activity);GO:0031122(cytoplasmic microtubule organization);GO:0005507(copper ion binding);GO:0016722(oxidoreductase activity, oxidizing metal ions)	ko03013(RNA transport)
ata-miR1432-3p_L-1R+1	rna-TRITD_7Av1G070160-3	0	7.27532	-Inf	down	0.0069907	0.00964771	yes	GO:0003676(nucleic acid binding);GO:0003729(mRNA binding);GO:0005654(nucleoplasm);GO:0005730(nucleolus);GO:0006952(defense response);GO:0051028(mRNA transport);GO:0005515(protein binding)	ko03040(Spliceosome);ko03013(RNA transport);ko03015(mRNA surveillance pathway)
ata-miR1432-3p_L-1R+1	rna-TRITD_7Av1G084480-6	0	7.27532	-Inf	down	0.0069907	0.00964771	yes	GO:0004175(endopeptidase activity);GO:0005634(nucleus);GO:0016926(protein desumoylation);GO:0016929(SUMO-specific protease activity)	NA
ata-miR1432-3p_L-1R+1	rna-TRITD_3Bv1G211690	22.4013	7.27532	1.6225	up	0.0054924	0.00964771	yes	NA	NA
ata-miR1432-3p_L-1R+1	rna-TRITD_2Bv1G255500	67.2039	36.3766	0.885535	up	0.0024532	0.00540198	yes	GO:0000103(sulfate assimilation);GO:0006457(protein folding);GO:0009507(chloroplast);GO:0015035(protein disulfide oxidoreductase activity);GO:0016671(oxidoreductase activity, acting on a sulfur group of donors, disulfide as acceptor);GO:0034599(cellular response to oxidative stress);GO:0045454(cell redox homeostasis)	NA
ata-miR1432-3p_L-1R+1	rna-TRITD_4Bv1G206310-8	11.2007	0	Inf	up	0.00081766	0.00183317	yes	GO:0042802(identical protein binding)	ko00500(Starch and sucrose metabolism)
ata-miR1432-3p_L-1R+1	rna-TRITD_4Bv1G206310-9	11.2007	0	Inf	up	0.00081766	0.00183317	yes	GO:0042802(identical protein binding)	ko00500(Starch and sucrose metabolism)
ata-miR1432-3p_L-1R+1	rna-TRITD_6Bv1G045960-2	11.2007	0	Inf	up	0.00081766	0.00183317	yes	GO:0001671(ATPase activator activity);GO:0005737(cytoplasm);GO:0051087(chaperone binding);GO:0005634(nucleus);GO:0005829(cytosol);GO:0006355(regulation of transcription, DNA-templated);GO:0008469(histone-arginine N-methyltransferase activity);GO:0019918(peptidyl-arginine methylation, to symmetrical-dimethyl arginine)	ko03013(RNA transport)
ata-miR1432-3p_L-1R+1	rna-TRITD_1Av1G035170-2	0	14.5506	-Inf	down	0.00013643	0.000373816	yes	GO:0009693(ethylene biosynthetic process);GO:0051213(dioxygenase activity)	ko00270(Cysteine and methionine metabolism)
ata-miR1432-3p_L-1R+1	rna-TRITD_1Av1G212060-2	0	14.5506	-Inf	down	0.00013643	0.000373816	yes	GO:0005737(cytoplasm);GO:0006457(protein folding);GO:0051082(unfolded protein binding)	NA
ata-miR1432-3p_L-1R+1	rna-TRITD_2Av1G197750	0	14.5506	-Inf	down	0.00013643	0.000373816	yes	GO:0009416(response to light stimulus);GO:0009535(chloroplast thylakoid membrane);GO:0009768(photosynthesis, light harvesting in photosystem I);GO:0009941(chloroplast envelope);GO:0010287(plastoglobule);GO:0016168(chlorophyll binding);GO:0031409(pigment binding)	ko00196(Photosynthesis - antenna proteins)
ata-miR1432-3p_L-1R+1	rna-TRITD_3Bv1G045200-4	0	14.5506	-Inf	down	0.00013643	0.000373816	yes	GO:0003824(catalytic activity);GO:0004553(hydrolase activity, hydrolyzing O-glycosyl compounds);GO:0005737(cytoplasm);GO:0006979(response to oxidative stress);GO:0009506(plasmodesma);GO:0034484(raffinose catabolic process);GO:0047274(galactinol-sucrose galactosyltransferase activity);GO:0052692(raffinose alpha-galactosidase activity);GO:0080167(response to karrikin)	ko00052(Galactose metabolism)
ata-miR1432-3p_L-1R+1	rna-TRITD_4Av1G000480	0	14.5506	-Inf	down	0.00013643	0.000373816	yes	GO:0009507(chloroplast);GO:0009509(chromoplast);GO:0009534(chloroplast thylakoid);GO:0009941(chloroplast envelope);GO:0016117(carotenoid biosynthetic process);GO:0016120(carotene biosynthetic process);GO:0016166(phytoene dehydrogenase activity);GO:0016705(oxidoreductase activity, acting on paired donors, with incorporation or reduction of molecular oxygen);GO:0055114(oxidation-reduction process)	ko00906(Carotenoid biosynthesis)
ata-miR1432-3p_L-1R+1	rna-TRITD_4Av1G181320-2	0	14.5506	-Inf	down	0.00013643	0.000373816	yes	GO:0000462(maturation of SSU-rRNA from tricistronic rRNA transcript (SSU-rRNA, 5.8S rRNA, LSU-rRNA));GO:0005730(nucleolus);GO:0030686(90S preribosome);GO:0032040(small-subunit processome)	NA
ata-miR1432-3p_L-1R+1	rna-TRITD_5Av1G154160-5	0	14.5506	-Inf	down	0.00013643	0.000373816	yes	GO:0005515(protein binding);GO:0005524(ATP binding);GO:0005739(mitochondrion);GO:0005774(vacuolar membrane);GO:0005829(cytosol);GO:0006457(protein folding);GO:0009408(response to heat);GO:0009414(response to water deprivation);GO:0009507(chloroplast);GO:0009536(plastid);GO:0009570(chloroplast stroma);GO:0009651(response to salt stress);GO:0009704(de-etiolation);GO:0009793(embryo development endin…	ko04141(Protein processing in endoplasmic reticulum);ko04626(Plant-pathogen interaction)
ata-miR1432-3p_L-1R+1	rna-TRITD_5Bv1G211440	0	14.5506	-Inf	down	0.00013643	0.000373816	yes	GO:0004364(glutathione transferase activity);GO:0005737(cytoplasm);GO:0006749(glutathione metabolic process);GO:0009407(toxin catabolic process)	ko00480(Glutathione metabolism)
ata-miR1432-3p_L-1R+1	rna-TRITD_5Bv1G233600-2	0	14.5506	-Inf	down	0.00013643	0.000373816	yes	GO:0000132(establishment of mitotic spindle orientation);GO:0000778(condensed nuclear chromosome kinetochore);GO:0005200(structural constituent of cytoskeleton);GO:0007052(mitotic spindle organization);GO:0031262(Ndc80 complex);GO:0051315(attachment of mitotic spindle microtubules to kinetochore)	NA
ata-miR1432-3p_L-1R+1	rna-TRITD_3Av1G158200-2	16.801	0	Inf	up	4.1509e-05	0.000158229	yes	NA	NA
ata-miR1432-3p_L-1R+1	rna-TRITD_3Bv1G047690	16.801	0	Inf	up	4.1509e-05	0.000158229	yes	GO:0015194(L-serine transmembrane transporter activity);GO:0016021(integral component of membrane)	NA
ata-miR1432-3p_L-1R+1	rna-TRITD_3Bv1G047690-4	16.801	0	Inf	up	4.1509e-05	0.000158229	yes	GO:0015194(L-serine transmembrane transporter activity);GO:0016021(integral component of membrane)	NA
ata-miR1432-3p_L-1R+1	rna-TRITD_3Bv1G047690-7	16.801	0	Inf	up	4.1509e-05	0.000158229	yes	GO:0015194(L-serine transmembrane transporter activity);GO:0016021(integral component of membrane)	NA
ata-miR1432-3p_L-1R+1	rna-TRITD_1Av1G200080-2	0	21.826	-Inf	down	2.985e-06	1.37574e-05	yes	GO:0005515(protein binding);GO:0005634(nucleus);GO:0005739(mitochondrion);GO:0009507(chloroplast);GO:0009535(chloroplast thylakoid membrane);GO:0009570(chloroplast stroma);GO:0009941(chloroplast envelope);GO:0048564(photosystem I assembly);GO:0098572(stromal side of plastid thylakoid membrane)	NA
ata-miR1432-3p_L-1R+1	rna-TRITD_1Av1G212060-3	0	21.826	-Inf	down	2.985e-06	1.37574e-05	yes	GO:0005737(cytoplasm);GO:0006457(protein folding);GO:0051082(unfolded protein binding)	NA
ata-miR1432-3p_L-1R+1	rna-TRITD_2Bv1G025330	0	21.826	-Inf	down	2.985e-06	1.37574e-05	yes	GO:0009813(flavonoid biosynthetic process);GO:0043231(intracellular membrane-bounded organelle);GO:0052696(flavonoid glucuronidation);GO:0080043(quercetin 3-O-glucosyltransferase activity);GO:0080044(quercetin 7-O-glucosyltransferase activity)	ko00944(Flavone and flavonol biosynthesis)
ata-miR1432-3p_L-1R+1	rna-TRITD_6Av1G152160	0	21.826	-Inf	down	2.985e-06	1.37574e-05	yes	GO:0004842(ubiquitin-protein transferase activity);GO:0005515(protein binding);GO:0005789(endoplasmic reticulum membrane);GO:0006970(response to osmotic stress);GO:0009409(response to cold);GO:0009414(response to water deprivation);GO:0009611(response to wounding);GO:0009723(response to ethylene);GO:0016567(protein ubiquitination);GO:0043161(proteasome-mediated ubiquitin-dependent protein catabol…	ko04141(Protein processing in endoplasmic reticulum)
ata-miR1432-3p_L-1R+1	rna-TRITD_6Bv1G179410-2	0	21.826	-Inf	down	2.985e-06	1.37574e-05	yes	GO:0010189(vitamin E biosynthetic process);GO:0015995(chlorophyll biosynthetic process);GO:0033385(geranylgeranyl diphosphate metabolic process);GO:0033521(phytyl diphosphate biosynthetic process);GO:0045550(geranylgeranyl reductase activity)	ko00860(Porphyrin and chlorophyll metabolism);ko00900(Terpenoid backbone biosynthesis)
ata-miR1432-3p_L-1R+1	rna-TRITD_7Av1G084480-5	0	21.826	-Inf	down	2.985e-06	1.37574e-05	yes	GO:0004175(endopeptidase activity);GO:0005634(nucleus);GO:0016926(protein desumoylation);GO:0016929(SUMO-specific protease activity)	NA
ata-miR1432-3p_L-1R+1	rna-TRITD_3Bv1G047690-2	22.4013	0	Inf	up	2.2119e-06	1.26258e-05	yes	GO:0015194(L-serine transmembrane transporter activity);GO:0016021(integral component of membrane)	NA
ata-miR1432-3p_L-1R+1	rna-TRITD_3Bv1G047690-3	22.4013	0	Inf	up	2.2119e-06	1.26258e-05	yes	GO:0015194(L-serine transmembrane transporter activity);GO:0016021(integral component of membrane)	NA
ata-miR1432-3p_L-1R+1	rna-TRITD_6Bv1G156190	100.806	43.6519	1.20746	up	1.9801e-06	1.26258e-05	yes	GO:0004849(uridine kinase activity);GO:0005829(cytosol);GO:0006206(pyrimidine nucleobase metabolic process);GO:0009507(chloroplast);GO:0043097(pyrimidine nucleoside salvage)	ko00710(Carbon fixation in photosynthetic organisms)
ata-miR1432-3p_L-1R+1	rna-TRITD_6Av1G170000	67.2039	21.826	1.6225	up	1.5142e-06	1.01087e-05	yes	GO:0004849(uridine kinase activity);GO:0005829(cytosol);GO:0006206(pyrimidine nucleobase metabolic process);GO:0009507(chloroplast);GO:0043097(pyrimidine nucleoside salvage)	ko00710(Carbon fixation in photosynthetic organisms)
ata-miR1432-3p_L-1R+1	rna-TRITD_5Av1G208500	72.8043	21.826	1.73798	up	1.6006e-07	1.10405e-06	yes	GO:0000312(plastid small ribosomal subunit);GO:0000462(maturation of SSU-rRNA from tricistronic rRNA transcript (SSU-rRNA, 5.8S rRNA, LSU-rRNA));GO:0003735(structural constituent of ribosome);GO:0006412(translation);GO:0022627(cytosolic small ribosomal subunit)	ko03010(Ribosome)
ata-miR1432-3p_L-1R+1	rna-TRITD_1Av1G200080-3	0	29.1013	-Inf	down	6.8677e-08	5.33582e-07	yes	GO:0005515(protein binding);GO:0005634(nucleus);GO:0005739(mitochondrion);GO:0009507(chloroplast);GO:0009535(chloroplast thylakoid membrane);GO:0009570(chloroplast stroma);GO:0009941(chloroplast envelope);GO:0048564(photosystem I assembly);GO:0098572(stromal side of plastid thylakoid membrane)	NA
ata-miR1432-3p_L-1R+1	rna-TRITD_6Bv1G179410	0	29.1013	-Inf	down	6.8677e-08	5.33582e-07	yes	GO:0010189(vitamin E biosynthetic process);GO:0015995(chlorophyll biosynthetic process);GO:0033385(geranylgeranyl diphosphate metabolic process);GO:0033521(phytyl diphosphate biosynthetic process);GO:0045550(geranylgeranyl reductase activity)	ko00860(Porphyrin and chlorophyll metabolism);ko00900(Terpenoid backbone biosynthesis)
ata-miR1432-3p_L-1R+1	rna-TRITD_7Av1G084480-7	0	29.1013	-Inf	down	6.8677e-08	5.33582e-07	yes	GO:0004175(endopeptidase activity);GO:0005634(nucleus);GO:0016926(protein desumoylation);GO:0016929(SUMO-specific protease activity)	NA
ata-miR1432-3p_L-1R+1	rna-TRITD_1Av1G200080	0	36.3766	-Inf	down	1.6259e-09	1.78628e-08	yes	GO:0005515(protein binding);GO:0005634(nucleus);GO:0005739(mitochondrion);GO:0009507(chloroplast);GO:0009535(chloroplast thylakoid membrane);GO:0009570(chloroplast stroma);GO:0009941(chloroplast envelope);GO:0048564(photosystem I assembly);GO:0098572(stromal side of plastid thylakoid membrane)	NA
ata-miR1432-3p_L-1R+1	rna-TRITD_4Bv1G012620	61.6036	7.27532	3.08193	up	5.9014e-11	8.68599e-10	yes	GO:0003755(peptidyl-prolyl cis-trans isomerase activity);GO:0005528(FK506 binding);GO:0005789(endoplasmic reticulum membrane);GO:0061077(chaperone-mediated protein folding)	ko00561(Glycerolipid metabolism)
ata-miR1432-3p_L-1R+1	rna-TRITD_1Bv1G190670	0	43.6519	-Inf	down	3.921e-11	5.88538e-10	yes	GO:0005515(protein binding);GO:0005634(nucleus);GO:0005739(mitochondrion);GO:0009507(chloroplast);GO:0009535(chloroplast thylakoid membrane);GO:0009570(chloroplast stroma);GO:0009941(chloroplast envelope);GO:0048564(photosystem I assembly);GO:0098572(stromal side of plastid thylakoid membrane)	NA
ata-miR1432-3p_L-1R+1	rna-TRITD_4Bv1G157730	0	43.6519	-Inf	down	3.921e-11	5.88538e-10	yes	GO:0005507(copper ion binding);GO:0005829(cytosol);GO:0008483(transaminase activity);GO:0009089(lysine biosynthetic process via diaminopimelate);GO:0009507(chloroplast);GO:0009570(chloroplast stroma);GO:0009735(response to cytokinin);GO:0009862(systemic acquired resistance, salicylic acid mediated signaling pathway);GO:0010285(L,L-diaminopimelate aminotransferase activity);GO:0030170(pyridoxal ph…	ko00300(Lysine biosynthesis)
ata-miR1432-3p_L-1R+1	rna-TRITD_1Av1G035170	0	50.9272	-Inf	down	9.5791e-13	2.06002e-11	yes	GO:0009693(ethylene biosynthetic process);GO:0051213(dioxygenase activity)	ko00270(Cysteine and methionine metabolism)
ata-miR1432-5p_L+1R-2	rna-TRITD_2Av1G220310-6	5.60033	14.5506	-1.3775	down	0.046169	0.051003	yes	GO:0004672(protein kinase activity);GO:0004674(protein serine/threonine kinase activity);GO:0005524(ATP binding);GO:0005886(plasma membrane);GO:0006468(protein phosphorylation);GO:0007169(transmembrane receptor protein tyrosine kinase signaling pathway);GO:0016021(integral component of membrane)	NA
ata-miR1432-5p_L+1R-2	rna-TRITD_2Bv1G157170-2	5.60033	0	Inf	up	0.017957	0.0202056	yes	GO:0000293(ferric-chelate reductase activity);GO:0006811(ion transport);GO:0009507(chloroplast);GO:0009767(photosynthetic electron transport chain);GO:0016020(membrane);GO:0016021(integral component of membrane);GO:0016491(oxidoreductase activity);GO:0031969(chloroplast membrane);GO:0046872(metal ion binding);GO:0055114(oxidation-reduction process)	NA
ata-miR1432-5p_L+1R-2	rna-TRITD_2Bv1G157170-3	5.60033	0	Inf	up	0.017957	0.0202056	yes	GO:0000293(ferric-chelate reductase activity);GO:0006811(ion transport);GO:0009507(chloroplast);GO:0009767(photosynthetic electron transport chain);GO:0016020(membrane);GO:0016021(integral component of membrane);GO:0016491(oxidoreductase activity);GO:0031969(chloroplast membrane);GO:0046872(metal ion binding);GO:0055114(oxidation-reduction process)	NA
ata-miR1432-5p_L+1R-2	rna-TRITD_2Bv1G157170-7	5.60033	0	Inf	up	0.017957	0.0202056	yes	GO:0000293(ferric-chelate reductase activity);GO:0006811(ion transport);GO:0009507(chloroplast);GO:0009767(photosynthetic electron transport chain);GO:0016020(membrane);GO:0016021(integral component of membrane);GO:0016491(oxidoreductase activity);GO:0031969(chloroplast membrane);GO:0046872(metal ion binding);GO:0055114(oxidation-reduction process)	NA
ata-miR1432-5p_L+1R-2	rna-TRITD_2Bv1G261170	5.60033	0	Inf	up	0.017957	0.0202056	yes	GO:0003735(structural constituent of ribosome);GO:0006412(translation)	ko04120(Ubiquitin mediated proteolysis)
ata-miR1432-5p_L+1R-2	rna-TRITD_4Av1G050690	5.60033	0	Inf	up	0.017957	0.0202056	yes	GO:0003746(translation elongation factor activity);GO:0003924(GTPase activity);GO:0005622(intracellular)	ko03013(RNA transport)
ata-miR1432-5p_L+1R-2	rna-TRITD_4Av1G050690-10	5.60033	0	Inf	up	0.017957	0.0202056	yes	GO:0003746(translation elongation factor activity);GO:0003924(GTPase activity);GO:0005622(intracellular)	ko03013(RNA transport)
ata-miR1432-5p_L+1R-2	rna-TRITD_4Av1G050690-7	5.60033	0	Inf	up	0.017957	0.0202056	yes	GO:0003746(translation elongation factor activity);GO:0003924(GTPase activity);GO:0005622(intracellular)	ko03013(RNA transport)
ata-miR1432-5p_L+1R-2	rna-TRITD_4Av1G050690-9	5.60033	0	Inf	up	0.017957	0.0202056	yes	GO:0003746(translation elongation factor activity);GO:0003924(GTPase activity);GO:0005622(intracellular)	ko03013(RNA transport)
ata-miR1432-5p_L+1R-2	rna-TRITD_5Bv1G208210-2	5.60033	0	Inf	up	0.017957	0.0202056	yes	GO:0003746(translation elongation factor activity);GO:0003924(GTPase activity);GO:0005622(intracellular)	ko03013(RNA transport)
ata-miR1432-5p_L+1R-2	rna-TRITD_5Bv1G208220-10	5.60033	0	Inf	up	0.017957	0.0202056	yes	GO:0003746(translation elongation factor activity);GO:0003924(GTPase activity);GO:0005622(intracellular)	ko03013(RNA transport)
ata-miR1432-5p_L+1R-2	rna-TRITD_5Bv1G208220-7	5.60033	0	Inf	up	0.017957	0.0202056	yes	GO:0003746(translation elongation factor activity);GO:0003924(GTPase activity);GO:0005622(intracellular)	ko03013(RNA transport)
ata-miR1432-5p_L+1R-2	rna-TRITD_6Av1G059820	5.60033	0	Inf	up	0.017957	0.0202056	yes	GO:0000139(Golgi membrane);GO:0005515(protein binding);GO:0005789(endoplasmic reticulum membrane);GO:0005794(Golgi apparatus);GO:0008150(biological_process);GO:0016020(membrane);GO:0016021(integral component of membrane);GO:0031902(late endosome membrane)	NA
ata-miR1432-5p_L+1R-2	rna-TRITD_6Bv1G134080	5.60033	0	Inf	up	0.017957	0.0202056	yes	GO:0004674(protein serine/threonine kinase activity);GO:0005886(plasma membrane);GO:0007166(cell surface receptor signaling pathway)	NA
ata-miR1432-5p_L+1R-2	rna-TRITD_1Av1G047280	0	7.27532	-Inf	down	0.0069907	0.00964771	yes	GO:0003873(6-phosphofructo-2-kinase activity);GO:0004331(fructose-2,6-bisphosphate 2-phosphatase activity);GO:0005524(ATP binding);GO:0005634(nucleus);GO:0005829(cytosol);GO:0005886(plasma membrane);GO:0006000(fructose metabolic process);GO:0006002(fructose 6-phosphate metabolic process);GO:0006003(fructose 2,6-bisphosphate metabolic process);GO:0043609(regulation of carbon utilization);GO:200107…	ko00051(Fructose and mannose metabolism)
ata-miR1432-5p_L+1R-2	rna-TRITD_1Av1G047280-6	0	7.27532	-Inf	down	0.0069907	0.00964771	yes	GO:0003873(6-phosphofructo-2-kinase activity);GO:0004331(fructose-2,6-bisphosphate 2-phosphatase activity);GO:0005524(ATP binding);GO:0005634(nucleus);GO:0005829(cytosol);GO:0005886(plasma membrane);GO:0006000(fructose metabolic process);GO:0006002(fructose 6-phosphate metabolic process);GO:0006003(fructose 2,6-bisphosphate metabolic process);GO:0043609(regulation of carbon utilization);GO:200107…	ko00051(Fructose and mannose metabolism)
ata-miR1432-5p_L+1R-2	rna-TRITD_1Av1G047280-8	0	7.27532	-Inf	down	0.0069907	0.00964771	yes	GO:0003873(6-phosphofructo-2-kinase activity);GO:0004331(fructose-2,6-bisphosphate 2-phosphatase activity);GO:0005524(ATP binding);GO:0005634(nucleus);GO:0005829(cytosol);GO:0005886(plasma membrane);GO:0006000(fructose metabolic process);GO:0006002(fructose 6-phosphate metabolic process);GO:0006003(fructose 2,6-bisphosphate metabolic process);GO:0043609(regulation of carbon utilization);GO:200107…	ko00051(Fructose and mannose metabolism)
ata-miR1432-5p_L+1R-2	rna-TRITD_1Bv1G054800	0	7.27532	-Inf	down	0.0069907	0.00964771	yes	GO:0003873(6-phosphofructo-2-kinase activity);GO:0004331(fructose-2,6-bisphosphate 2-phosphatase activity);GO:0005524(ATP binding);GO:0005634(nucleus);GO:0005829(cytosol);GO:0005886(plasma membrane);GO:0006000(fructose metabolic process);GO:0006002(fructose 6-phosphate metabolic process);GO:0006003(fructose 2,6-bisphosphate metabolic process);GO:0043609(regulation of carbon utilization);GO:200107…	ko00051(Fructose and mannose metabolism)
ata-miR1432-5p_L+1R-2	rna-TRITD_1Bv1G054800-5	0	7.27532	-Inf	down	0.0069907	0.00964771	yes	GO:0003873(6-phosphofructo-2-kinase activity);GO:0004331(fructose-2,6-bisphosphate 2-phosphatase activity);GO:0005524(ATP binding);GO:0005634(nucleus);GO:0005829(cytosol);GO:0005886(plasma membrane);GO:0006000(fructose metabolic process);GO:0006002(fructose 6-phosphate metabolic process);GO:0006003(fructose 2,6-bisphosphate metabolic process);GO:0043609(regulation of carbon utilization);GO:200107…	ko00051(Fructose and mannose metabolism)
ata-miR1432-5p_L+1R-2	rna-TRITD_1Bv1G054800-9	0	7.27532	-Inf	down	0.0069907	0.00964771	yes	GO:0003873(6-phosphofructo-2-kinase activity);GO:0004331(fructose-2,6-bisphosphate 2-phosphatase activity);GO:0005524(ATP binding);GO:0005634(nucleus);GO:0005829(cytosol);GO:0005886(plasma membrane);GO:0006000(fructose metabolic process);GO:0006002(fructose 6-phosphate metabolic process);GO:0006003(fructose 2,6-bisphosphate metabolic process);GO:0043609(regulation of carbon utilization);GO:200107…	ko00051(Fructose and mannose metabolism)
ata-miR1432-5p_L+1R-2	rna-TRITD_2Av1G011420	0	7.27532	-Inf	down	0.0069907	0.00964771	yes	GO:0003755(peptidyl-prolyl cis-trans isomerase activity);GO:0005528(FK506 binding);GO:0005789(endoplasmic reticulum membrane);GO:0061077(chaperone-mediated protein folding)	NA
ata-miR1432-5p_L+1R-2	rna-TRITD_2Av1G011420-2	0	7.27532	-Inf	down	0.0069907	0.00964771	yes	GO:0003755(peptidyl-prolyl cis-trans isomerase activity);GO:0005528(FK506 binding);GO:0005789(endoplasmic reticulum membrane);GO:0061077(chaperone-mediated protein folding)	NA
ata-miR1432-5p_L+1R-2	rna-TRITD_2Av1G220310-2	0	7.27532	-Inf	down	0.0069907	0.00964771	yes	GO:0004672(protein kinase activity);GO:0004674(protein serine/threonine kinase activity);GO:0005524(ATP binding);GO:0005886(plasma membrane);GO:0006468(protein phosphorylation);GO:0007169(transmembrane receptor protein tyrosine kinase signaling pathway);GO:0016021(integral component of membrane)	NA
ata-miR1432-5p_L+1R-2	rna-TRITD_2Bv1G015860	0	7.27532	-Inf	down	0.0069907	0.00964771	yes	GO:0003755(peptidyl-prolyl cis-trans isomerase activity);GO:0005528(FK506 binding);GO:0005789(endoplasmic reticulum membrane);GO:0061077(chaperone-mediated protein folding)	NA
ata-miR1432-5p_L+1R-2	rna-TRITD_2Bv1G015860-2	0	7.27532	-Inf	down	0.0069907	0.00964771	yes	GO:0003755(peptidyl-prolyl cis-trans isomerase activity);GO:0005528(FK506 binding);GO:0005789(endoplasmic reticulum membrane);GO:0061077(chaperone-mediated protein folding)	NA
ata-miR1432-5p_L+1R-2	rna-TRITD_3Bv1G066800-7	0	7.27532	-Inf	down	0.0069907	0.00964771	yes	GO:0003674(molecular_function);GO:0008150(biological_process);GO:0009507(chloroplast);GO:0016021(integral component of membrane)	NA
ata-miR1432-5p_L+1R-2	rna-TRITD_3Bv1G107670	0	7.27532	-Inf	down	0.0069907	0.00964771	yes	GO:0005575(cellular_component);GO:0008150(biological_process)	NA
ata-miR1432-5p_L+1R-2	rna-TRITD_4Av1G015020-2	0	7.27532	-Inf	down	0.0069907	0.00964771	yes	GO:0002229(defense response to oomycetes);GO:0009507(chloroplast);GO:0009536(plastid);GO:0016021(integral component of membrane);GO:0031969(chloroplast membrane);GO:0034635(glutathione transport);GO:0046686(response to cadmium ion)	NA
ata-miR1432-5p_L+1R-2	rna-TRITD_4Bv1G141410-5	0	7.27532	-Inf	down	0.0069907	0.00964771	yes	GO:0003887(DNA-directed DNA polymerase activity);GO:0005737(cytoplasm);GO:0006261(DNA-dependent DNA replication);GO:0008409(5'-3' exonuclease activity);GO:0003677(DNA binding);GO:0003824(catalytic activity);GO:0004527(exonuclease activity);GO:0005634(nucleus)	ko00230(Purine metabolism);ko00240(Pyrimidine metabolism);ko03030(DNA replication);ko03410(Base excision repair);ko03420(Nucleotide excision repair);ko03440(Homologous recombination)
ata-miR1432-5p_L+1R-2	rna-TRITD_4Bv1G141410-8	0	7.27532	-Inf	down	0.0069907	0.00964771	yes	GO:0003887(DNA-directed DNA polymerase activity);GO:0005737(cytoplasm);GO:0006261(DNA-dependent DNA replication);GO:0008409(5'-3' exonuclease activity);GO:0003677(DNA binding);GO:0003824(catalytic activity);GO:0004527(exonuclease activity);GO:0005634(nucleus)	ko00230(Purine metabolism);ko00240(Pyrimidine metabolism);ko03030(DNA replication);ko03410(Base excision repair);ko03420(Nucleotide excision repair);ko03440(Homologous recombination)
ata-miR1432-5p_L+1R-2	rna-TRITD_5Av1G211990	0	7.27532	-Inf	down	0.0069907	0.00964771	yes	GO:0003746(translation elongation factor activity);GO:0003924(GTPase activity);GO:0005622(intracellular)	ko03013(RNA transport)
ata-miR1432-5p_L+1R-2	rna-TRITD_5Av1G212220	0	7.27532	-Inf	down	0.0069907	0.00964771	yes	GO:0003746(translation elongation factor activity);GO:0003924(GTPase activity);GO:0005622(intracellular)	ko03013(RNA transport)
ata-miR1432-5p_L+1R-2	rna-TRITD_5Av1G212220-3	0	7.27532	-Inf	down	0.0069907	0.00964771	yes	GO:0003746(translation elongation factor activity);GO:0003924(GTPase activity);GO:0005622(intracellular)	ko03013(RNA transport)
ata-miR1432-5p_L+1R-2	rna-TRITD_5Av1G235350	0	7.27532	-Inf	down	0.0069907	0.00964771	yes	GO:0004169(dolichyl-phosphate-mannose-protein mannosyltransferase activity);GO:0004582(dolichyl-phosphate beta-D-mannosyltransferase activity);GO:0005789(endoplasmic reticulum membrane);GO:0006487(protein N-linked glycosylation);GO:0006506(GPI anchor biosynthetic process);GO:0019348(dolichol metabolic process);GO:0035269(protein O-linked mannosylation)	ko00510(N-Glycan biosynthesis)
ata-miR1432-5p_L+1R-2	rna-TRITD_5Av1G235350-2	0	7.27532	-Inf	down	0.0069907	0.00964771	yes	GO:0004169(dolichyl-phosphate-mannose-protein mannosyltransferase activity);GO:0004582(dolichyl-phosphate beta-D-mannosyltransferase activity);GO:0005789(endoplasmic reticulum membrane);GO:0006487(protein N-linked glycosylation);GO:0006506(GPI anchor biosynthetic process);GO:0019348(dolichol metabolic process);GO:0035269(protein O-linked mannosylation)	ko00510(N-Glycan biosynthesis)
ata-miR1432-5p_L+1R-2	rna-TRITD_6Av1G059820-3	0	7.27532	-Inf	down	0.0069907	0.00964771	yes	GO:0000139(Golgi membrane);GO:0005515(protein binding);GO:0005789(endoplasmic reticulum membrane);GO:0005794(Golgi apparatus);GO:0008150(biological_process);GO:0016020(membrane);GO:0016021(integral component of membrane);GO:0031902(late endosome membrane)	NA
ata-miR1432-5p_L+1R-2	rna-TRITD_7Av1G067830-4	0	7.27532	-Inf	down	0.0069907	0.00964771	yes	GO:0003872(6-phosphofructokinase activity);GO:0005524(ATP binding);GO:0005618(cell wall);GO:0005737(cytoplasm);GO:0005829(cytosol);GO:0006002(fructose 6-phosphate metabolic process);GO:0006096(glycolytic process);GO:0009735(response to cytokinin);GO:0009749(response to glucose);GO:0010318(pyrophosphate-dependent phosphofructokinase complex, beta-subunit complex);GO:0015979(photosynthesis);GO:0016…	ko00010(Glycolysis / Gluconeogenesis);ko00030(Pentose phosphate pathway);ko00051(Fructose and mannose metabolism)
ata-miR1432-5p_L+1R-2	rna-TRITD_2Bv1G201500	22.4013	7.27532	1.6225	up	0.0054924	0.00964771	yes	GO:0004252(serine-type endopeptidase activity);GO:0005737(cytoplasm);GO:0006508(proteolysis)	NA
ata-miR1432-5p_L+1R-2	rna-TRITD_5Av1G008790-7	22.4013	7.27532	1.6225	up	0.0054924	0.00964771	yes	GO:0004124(cysteine synthase activity);GO:0005737(cytoplasm);GO:0006535(cysteine biosynthetic process from serine);GO:0030170(pyridoxal phosphate binding)	ko00920(Sulfur metabolism);ko00270(Cysteine and methionine metabolism)
ata-miR1432-5p_L+1R-2	rna-TRITD_2Bv1G157170	11.2007	0	Inf	up	0.00081766	0.00183317	yes	GO:0000293(ferric-chelate reductase activity);GO:0006811(ion transport);GO:0009507(chloroplast);GO:0009767(photosynthetic electron transport chain);GO:0016020(membrane);GO:0016021(integral component of membrane);GO:0016491(oxidoreductase activity);GO:0031969(chloroplast membrane);GO:0046872(metal ion binding);GO:0055114(oxidation-reduction process)	NA
ata-miR1432-5p_L+1R-2	rna-TRITD_2Bv1G157170-6	11.2007	0	Inf	up	0.00081766	0.00183317	yes	GO:0000293(ferric-chelate reductase activity);GO:0006811(ion transport);GO:0009507(chloroplast);GO:0009767(photosynthetic electron transport chain);GO:0016020(membrane);GO:0016021(integral component of membrane);GO:0016491(oxidoreductase activity);GO:0031969(chloroplast membrane);GO:0046872(metal ion binding);GO:0055114(oxidation-reduction process)	NA
ata-miR1432-5p_L+1R-2	rna-TRITD_2Bv1G261170-2	11.2007	0	Inf	up	0.00081766	0.00183317	yes	GO:0003735(structural constituent of ribosome);GO:0006412(translation)	ko04120(Ubiquitin mediated proteolysis)
ata-miR1432-5p_L+1R-2	rna-TRITD_2Bv1G261170-4	11.2007	0	Inf	up	0.00081766	0.00183317	yes	GO:0003735(structural constituent of ribosome);GO:0006412(translation)	ko04120(Ubiquitin mediated proteolysis)
ata-miR1432-5p_L+1R-2	rna-TRITD_4Av1G050690-2	11.2007	0	Inf	up	0.00081766	0.00183317	yes	GO:0003746(translation elongation factor activity);GO:0003924(GTPase activity);GO:0005622(intracellular)	ko03013(RNA transport)
ata-miR1432-5p_L+1R-2	rna-TRITD_2Bv1G201500-4	28.0016	7.27532	1.94443	up	0.00048368	0.00129987	yes	GO:0004252(serine-type endopeptidase activity);GO:0005737(cytoplasm);GO:0006508(proteolysis)	NA
ata-miR1432-5p_L+1R-2	rna-TRITD_3Bv1G213220	28.0016	7.27532	1.94443	up	0.00048368	0.00129987	yes	GO:0003674(molecular_function);GO:0005768(endosome);GO:0005794(Golgi apparatus);GO:0005802(trans-Golgi network);GO:0010222(stem vascular tissue pattern formation);GO:0016021(integral component of membrane)	NA
ata-miR1432-5p_L+1R-2	rna-TRITD_7Av1G051260-2	11.2007	36.3766	-1.69943	down	0.00026225	0.000713908	yes	GO:0005575(cellular_component);GO:0008150(biological_process);GO:0016020(membrane);GO:0016021(integral component of membrane);GO:0016209(antioxidant activity);GO:0016491(oxidoreductase activity);GO:0045454(cell redox homeostasis);GO:0055114(oxidation-reduction process);GO:0003674(molecular_function);GO:0009507(chloroplast);GO:0005829(cytosol);GO:0005886(plasma membrane)	NA
ata-miR1432-5p_L+1R-2	rna-TRITD_1Av1G047280-3	0	14.5506	-Inf	down	0.00013643	0.000373816	yes	GO:0003873(6-phosphofructo-2-kinase activity);GO:0004331(fructose-2,6-bisphosphate 2-phosphatase activity);GO:0005524(ATP binding);GO:0005634(nucleus);GO:0005829(cytosol);GO:0005886(plasma membrane);GO:0006000(fructose metabolic process);GO:0006002(fructose 6-phosphate metabolic process);GO:0006003(fructose 2,6-bisphosphate metabolic process);GO:0043609(regulation of carbon utilization);GO:200107…	ko00051(Fructose and mannose metabolism)
ata-miR1432-5p_L+1R-2	rna-TRITD_2Av1G011420-3	0	14.5506	-Inf	down	0.00013643	0.000373816	yes	GO:0003755(peptidyl-prolyl cis-trans isomerase activity);GO:0005528(FK506 binding);GO:0005789(endoplasmic reticulum membrane);GO:0061077(chaperone-mediated protein folding)	NA
ata-miR1432-5p_L+1R-2	rna-TRITD_2Av1G220310-7	0	14.5506	-Inf	down	0.00013643	0.000373816	yes	GO:0004672(protein kinase activity);GO:0004674(protein serine/threonine kinase activity);GO:0005524(ATP binding);GO:0005886(plasma membrane);GO:0006468(protein phosphorylation);GO:0007169(transmembrane receptor protein tyrosine kinase signaling pathway);GO:0016021(integral component of membrane)	NA
ata-miR1432-5p_L+1R-2	rna-TRITD_4Av1G028180-4	0	14.5506	-Inf	down	0.00013643	0.000373816	yes	GO:0003677(DNA binding);GO:0003824(catalytic activity);GO:0003887(DNA-directed DNA polymerase activity);GO:0004527(exonuclease activity);GO:0005634(nucleus);GO:0005737(cytoplasm);GO:0006261(DNA-dependent DNA replication);GO:0008409(5'-3' exonuclease activity)	ko00230(Purine metabolism);ko00240(Pyrimidine metabolism);ko03030(DNA replication);ko03410(Base excision repair);ko03420(Nucleotide excision repair);ko03440(Homologous recombination)
ata-miR1432-5p_L+1R-2	rna-TRITD_5Av1G211990-5	0	14.5506	-Inf	down	0.00013643	0.000373816	yes	GO:0003746(translation elongation factor activity);GO:0003924(GTPase activity);GO:0005622(intracellular)	ko03013(RNA transport)
ata-miR1432-5p_L+1R-2	rna-TRITD_6Av1G059820-5	0	14.5506	-Inf	down	0.00013643	0.000373816	yes	GO:0000139(Golgi membrane);GO:0005515(protein binding);GO:0005789(endoplasmic reticulum membrane);GO:0005794(Golgi apparatus);GO:0008150(biological_process);GO:0016020(membrane);GO:0016021(integral component of membrane);GO:0031902(late endosome membrane)	NA
ata-miR1432-5p_L+1R-2	rna-TRITD_6Av1G061850-3	0	14.5506	-Inf	down	0.00013643	0.000373816	yes	GO:0005634(nucleus);GO:0008150(biological_process);GO:0009506(plasmodesma)	NA
ata-miR1432-5p_L+1R-2	rna-TRITD_6Av1G061850-5	0	14.5506	-Inf	down	0.00013643	0.000373816	yes	GO:0005634(nucleus);GO:0008150(biological_process);GO:0009506(plasmodesma)	NA
ata-miR1432-5p_L+1R-2	rna-TRITD_7Av1G067830	0	14.5506	-Inf	down	0.00013643	0.000373816	yes	GO:0003872(6-phosphofructokinase activity);GO:0005524(ATP binding);GO:0005618(cell wall);GO:0005737(cytoplasm);GO:0005829(cytosol);GO:0006002(fructose 6-phosphate metabolic process);GO:0006096(glycolytic process);GO:0009735(response to cytokinin);GO:0009749(response to glucose);GO:0010318(pyrophosphate-dependent phosphofructokinase complex, beta-subunit complex);GO:0015979(photosynthesis);GO:0016…	ko00010(Glycolysis / Gluconeogenesis);ko00030(Pentose phosphate pathway);ko00051(Fructose and mannose metabolism)
ata-miR1432-5p_L+1R-2	rna-TRITD_2Bv1G201500-5	44.8026	14.5506	1.6225	up	8.6086e-05	0.000321709	yes	GO:0004252(serine-type endopeptidase activity);GO:0005737(cytoplasm);GO:0006508(proteolysis)	NA
ata-miR1432-5p_L+1R-2	rna-TRITD_1Bv1G225220	5.60033	29.1013	-2.3775	down	6.6223e-05	0.000249023	yes	GO:0005509(calcium ion binding)	ko04016(MAPK signaling pathway - plant);ko04070(Phosphatidylinositol signaling system);ko04626(Plant-pathogen interaction)
ata-miR1432-5p_L+1R-2	rna-TRITD_2Bv1G152950	16.801	0	Inf	up	4.1509e-05	0.000158229	yes	GO:0005777(peroxisome);GO:0008150(biological_process);GO:0016788(hydrolase activity, acting on ester bonds);GO:0047617(acyl-CoA hydrolase activity)	NA
ata-miR1432-5p_L+1R-2	rna-TRITD_6Av1G143970	16.801	0	Inf	up	4.1509e-05	0.000158229	yes	GO:0004674(protein serine/threonine kinase activity);GO:0005886(plasma membrane);GO:0007166(cell surface receptor signaling pathway)	NA
ata-miR1432-5p_L+1R-2	rna-TRITD_6Av1G143970-2	16.801	0	Inf	up	4.1509e-05	0.000158229	yes	GO:0004674(protein serine/threonine kinase activity);GO:0005886(plasma membrane);GO:0007166(cell surface receptor signaling pathway)	NA
ata-miR1432-5p_L+1R-2	rna-TRITD_2Bv1G201500-3	33.602	7.27532	2.20746	up	3.8261e-05	0.000158229	yes	GO:0004252(serine-type endopeptidase activity);GO:0005737(cytoplasm);GO:0006508(proteolysis)	NA
ata-miR1432-5p_L+1R-2	rna-TRITD_1Bv1G225200	0	21.826	-Inf	down	2.985e-06	1.37574e-05	yes	GO:0005509(calcium ion binding)	ko04016(MAPK signaling pathway - plant);ko04070(Phosphatidylinositol signaling system);ko04626(Plant-pathogen interaction)
ata-miR1432-5p_L+1R-2	rna-TRITD_3Av1G109550	0	21.826	-Inf	down	2.985e-06	1.37574e-05	yes	GO:0005575(cellular_component);GO:0008150(biological_process);GO:0003677(DNA binding);GO:0003682(chromatin binding);GO:0005654(nucleoplasm);GO:0005737(cytoplasm);GO:0006281(DNA repair);GO:0045944(positive regulation of transcription by RNA polymerase II)	NA
ata-miR1432-5p_L+1R-2	rna-TRITD_7Av1G051260-3	0	21.826	-Inf	down	2.985e-06	1.37574e-05	yes	GO:0005575(cellular_component);GO:0008150(biological_process);GO:0016020(membrane);GO:0016021(integral component of membrane);GO:0016209(antioxidant activity);GO:0016491(oxidoreductase activity);GO:0045454(cell redox homeostasis);GO:0055114(oxidation-reduction process);GO:0003674(molecular_function);GO:0009507(chloroplast);GO:0005829(cytosol);GO:0005886(plasma membrane)	NA
ata-miR1432-5p_L+1R-2	rna-TRITD_2Bv1G157170-4	22.4013	0	Inf	up	2.2119e-06	1.26258e-05	yes	GO:0000293(ferric-chelate reductase activity);GO:0006811(ion transport);GO:0009507(chloroplast);GO:0009767(photosynthetic electron transport chain);GO:0016020(membrane);GO:0016021(integral component of membrane);GO:0016491(oxidoreductase activity);GO:0031969(chloroplast membrane);GO:0046872(metal ion binding);GO:0055114(oxidation-reduction process)	NA
ata-miR1432-5p_L+1R-2	rna-TRITD_2Bv1G261170-6	22.4013	0	Inf	up	2.2119e-06	1.26258e-05	yes	GO:0003735(structural constituent of ribosome);GO:0006412(translation)	ko04120(Ubiquitin mediated proteolysis)
ata-miR1432-5p_L+1R-2	rna-TRITD_2Bv1G261170-5	28.0016	0	Inf	up	1.2119e-07	8.3813e-07	yes	GO:0003735(structural constituent of ribosome);GO:0006412(translation)	ko04120(Ubiquitin mediated proteolysis)
ata-miR1432-5p_L+1R-2	rna-TRITD_6Bv1G134080-2	28.0016	0	Inf	up	1.2119e-07	8.3813e-07	yes	GO:0004674(protein serine/threonine kinase activity);GO:0005886(plasma membrane);GO:0007166(cell surface receptor signaling pathway)	NA
ata-miR1432-5p_L+1R-2	rna-TRITD_1Bv1G054800-3	0	29.1013	-Inf	down	6.8677e-08	5.33582e-07	yes	GO:0003873(6-phosphofructo-2-kinase activity);GO:0004331(fructose-2,6-bisphosphate 2-phosphatase activity);GO:0005524(ATP binding);GO:0005634(nucleus);GO:0005829(cytosol);GO:0005886(plasma membrane);GO:0006000(fructose metabolic process);GO:0006002(fructose 6-phosphate metabolic process);GO:0006003(fructose 2,6-bisphosphate metabolic process);GO:0043609(regulation of carbon utilization);GO:200107…	ko00051(Fructose and mannose metabolism)
ata-miR1432-5p_L+1R-2	rna-TRITD_7Av1G051260	5.60033	43.6519	-2.96246	down	5.8913e-08	5.33582e-07	yes	GO:0005575(cellular_component);GO:0008150(biological_process);GO:0016020(membrane);GO:0016021(integral component of membrane);GO:0016209(antioxidant activity);GO:0016491(oxidoreductase activity);GO:0045454(cell redox homeostasis);GO:0055114(oxidation-reduction process);GO:0003674(molecular_function);GO:0009507(chloroplast);GO:0005829(cytosol);GO:0005886(plasma membrane)	NA
ata-miR1432-5p_L+1R-2	rna-TRITD_3Av1G027200-2	33.602	0	Inf	up	6.7605e-09	6.58074e-08	yes	GO:0005789(endoplasmic reticulum membrane);GO:0009684(indoleacetic acid biosynthetic process);GO:0009723(response to ethylene);GO:0009793(embryo development ending in seed dormancy);GO:0009851(auxin biosynthetic process);GO:0009908(flower development);GO:0009958(positive gravitropism);GO:0010078(maintenance of root meristem identity);GO:0010087(phloem or xylem histogenesis);GO:0010588(cotyledon v…	ko00380(Tryptophan metabolism)
ata-miR1432-5p_L+1R-2	rna-TRITD_2Av1G220310-8	0	36.3766	-Inf	down	1.6259e-09	1.78628e-08	yes	GO:0004672(protein kinase activity);GO:0004674(protein serine/threonine kinase activity);GO:0005524(ATP binding);GO:0005886(plasma membrane);GO:0006468(protein phosphorylation);GO:0007169(transmembrane receptor protein tyrosine kinase signaling pathway);GO:0016021(integral component of membrane)	NA
ata-miR1432-5p_L+1R-2	rna-TRITD_3Bv1G028170	0	50.9272	-Inf	down	9.5791e-13	2.06002e-11	yes	GO:0004222(metalloendopeptidase activity);GO:0005515(protein binding);GO:0005886(plasma membrane);GO:0006508(proteolysis);GO:0016020(membrane);GO:0071586(CAAX-box protein processing)	NA
ata-miR1432-5p_L+1R-2	rna-TRITD_3Av1G024310	0	109.13	-Inf	down	1.5154e-25	1.37383e-23	yes	GO:0004222(metalloendopeptidase activity);GO:0005515(protein binding);GO:0005886(plasma membrane);GO:0006508(proteolysis);GO:0016020(membrane);GO:0071586(CAAX-box protein processing)	NA
ata-miR1432-5p_L+1R-2	rna-TRITD_1Av1G227430	190.411	822.111	-2.11022	down	9.5439e-88	9.18472e-85	yes	GO:0005509(calcium ion binding)	ko04016(MAPK signaling pathway - plant);ko04070(Phosphatidylinositol signaling system);ko04626(Plant-pathogen interaction)
ata-miR1432-5p_L+1R-2	rna-TRITD_1Av1G227440	0	3142.94	-Inf	down	0	0	yes	GO:0005509(calcium ion binding)	ko04016(MAPK signaling pathway - plant);ko04070(Phosphatidylinositol signaling system);ko04626(Plant-pathogen interaction)
ata-miR1432-5p_L+1R-2	rna-TRITD_1Bv1G225210	240.814	974.893	-2.01732	down	0	0	yes	GO:0005509(calcium ion binding)	ko04016(MAPK signaling pathway - plant);ko04070(Phosphatidylinositol signaling system);ko04626(Plant-pathogen interaction)
ata-miR1432-5p_L+1R-2	rna-TRITD_5Bv1G228300-2	0	2924.68	-Inf	down	0	0	yes	GO:0005509(calcium ion binding)	ko04016(MAPK signaling pathway - plant);ko04070(Phosphatidylinositol signaling system);ko04626(Plant-pathogen interaction)
ata-miR156a-3p	rna-TRITD_5Av1G214990-7	5.60033	14.5506	-1.3775	down	0.046169	0.051003	yes	GO:0005777(peroxisome);GO:0008891(glycolate oxidase activity);GO:0009853(photorespiration);GO:0010109(regulation of photosynthesis);GO:0019048(modulation by virus of host morphology or physiology)	ko00630(Glyoxylate and dicarboxylate metabolism);ko04146(Peroxisome)
ata-miR156a-3p	rna-TRITD_1Bv1G167220-2	5.60033	0	Inf	up	0.017957	0.0202056	yes	GO:0005887(integral component of plasma membrane);GO:0008519(ammonium transmembrane transporter activity);GO:0015695(organic cation transport);GO:0019740(nitrogen utilization);GO:0072488(ammonium transmembrane transport)	NA
ata-miR156a-3p	rna-TRITD_1Bv1G224710	5.60033	0	Inf	up	0.017957	0.0202056	yes	GO:0003723(RNA binding);GO:0003729(mRNA binding);GO:0005634(nucleus);GO:0005737(cytoplasm);GO:0006970(response to osmotic stress);GO:0009651(response to salt stress);GO:0009737(response to abscisic acid);GO:0009738(abscisic acid-activated signaling pathway);GO:0009787(regulation of abscisic acid-activated signaling pathway);GO:0048471(perinuclear region of cytoplasm);GO:0071470(cellular response …	NA
ata-miR156a-3p	rna-TRITD_2Av1G136220-3	5.60033	0	Inf	up	0.017957	0.0202056	yes	GO:0005777(peroxisome);GO:0008891(glycolate oxidase activity);GO:0009853(photorespiration);GO:0010109(regulation of photosynthesis);GO:0019048(modulation by virus of host morphology or physiology)	ko00630(Glyoxylate and dicarboxylate metabolism);ko04146(Peroxisome)
ata-miR156a-3p	rna-TRITD_2Bv1G066200-4	5.60033	0	Inf	up	0.017957	0.0202056	yes	GO:0000785(chromatin);GO:0000976(transcription regulatory region sequence-specific DNA binding);GO:0003682(chromatin binding);GO:0005677(chromatin silencing complex);GO:0006342(chromatin silencing);GO:0031507(heterochromatin assembly)	NA
ata-miR156a-3p	rna-TRITD_2Bv1G119070	5.60033	0	Inf	up	0.017957	0.0202056	yes	GO:0005777(peroxisome);GO:0008891(glycolate oxidase activity);GO:0009853(photorespiration);GO:0010109(regulation of photosynthesis);GO:0019048(modulation by virus of host morphology or physiology)	ko00630(Glyoxylate and dicarboxylate metabolism);ko04146(Peroxisome)
ata-miR156a-3p	rna-TRITD_3Bv1G190960-8	5.60033	0	Inf	up	0.017957	0.0202056	yes	GO:0004674(protein serine/threonine kinase activity);GO:0005634(nucleus);GO:0005737(cytoplasm);GO:0006468(protein phosphorylation);GO:0035556(intracellular signal transduction)	NA
ata-miR156a-3p	rna-TRITD_5Av1G090600	5.60033	0	Inf	up	0.017957	0.0202056	yes	GO:0004810(tRNA adenylyltransferase activity);GO:0005739(mitochondrion);GO:0008033(tRNA processing);GO:0009507(chloroplast)	ko03013(RNA transport)
ata-miR156a-3p	rna-TRITD_5Av1G121530	5.60033	0	Inf	up	0.017957	0.0202056	yes	GO:0005575(cellular_component);GO:0008150(biological_process)	ko03018(RNA degradation)
ata-miR156a-3p	rna-TRITD_5Av1G214770-3	5.60033	0	Inf	up	0.017957	0.0202056	yes	GO:0000932(P-body);GO:0017148(negative regulation of translation);GO:0030015(CCR4-NOT core complex)	ko03018(RNA degradation)
ata-miR156a-3p	rna-TRITD_5Av1G214770-6	5.60033	0	Inf	up	0.017957	0.0202056	yes	GO:0000932(P-body);GO:0017148(negative regulation of translation);GO:0030015(CCR4-NOT core complex)	ko03018(RNA degradation)
ata-miR156a-3p	rna-TRITD_5Bv1G056170	5.60033	0	Inf	up	0.017957	0.0202056	yes	GO:0004842(ubiquitin-protein transferase activity);GO:0005515(protein binding);GO:0005634(nucleus);GO:0005737(cytoplasm);GO:0005886(plasma membrane);GO:0010115(regulation of abscisic acid biosynthetic process);GO:0010150(leaf senescence);GO:0010271(regulation of chlorophyll catabolic process);GO:0010380(regulation of chlorophyll biosynthetic process);GO:0016567(protein ubiquitination);GO:0070696(…	NA
ata-miR156a-3p	rna-TRITD_5Bv1G211130	5.60033	0	Inf	up	0.017957	0.0202056	yes	GO:0000932(P-body);GO:0017148(negative regulation of translation);GO:0030015(CCR4-NOT core complex)	ko03018(RNA degradation)
ata-miR156a-3p	rna-TRITD_5Bv1G211130-4	5.60033	0	Inf	up	0.017957	0.0202056	yes	GO:0000932(P-body);GO:0017148(negative regulation of translation);GO:0030015(CCR4-NOT core complex)	ko03018(RNA degradation)
ata-miR156a-3p	rna-TRITD_7Bv1G202160-2	5.60033	0	Inf	up	0.017957	0.0202056	yes	GO:0005274(allantoin:proton symporter activity);GO:0005524(ATP binding);GO:0005739(mitochondrion);GO:0015210(uracil transmembrane transporter activity);GO:0015720(allantoin transport);GO:0015857(uracil transport);GO:0016021(integral component of membrane);GO:0043100(pyrimidine nucleobase salvage);GO:0005886(plasma membrane);GO:0015505(uracil:cation symporter activity);GO:0022857(transmembrane tra…	NA
ata-miR156a-3p	rna-TRITD_1Av1G032550	0	7.27532	-Inf	down	0.0069907	0.00964771	yes	GO:0004707(MAP kinase activity);GO:0005524(ATP binding);GO:0005634(nucleus);GO:0005773(vacuole);GO:0005886(plasma membrane);GO:0007165(signal transduction);GO:0010468(regulation of gene expression)	ko04016(MAPK signaling pathway - plant)
ata-miR156a-3p	rna-TRITD_1Bv1G135820	0	7.27532	-Inf	down	0.0069907	0.00964771	yes	GO:0000082(G1/S transition of mitotic cell cycle);GO:0005096(GTPase activator activity);GO:0005634(nucleus);GO:0005737(cytoplasm);GO:0005813(centrosome);GO:0006405(RNA export from nucleus);GO:0006511(ubiquitin-dependent protein catabolic process);GO:0006606(protein import into nucleus);GO:0007051(spindle organization);GO:0008536(Ran GTPase binding);GO:0046604(positive regulation of mitotic centro…	NA
ata-miR156a-3p	rna-TRITD_2Bv1G161720-6	0	7.27532	-Inf	down	0.0069907	0.00964771	yes	GO:0004675(transmembrane receptor protein serine/threonine kinase activity);GO:0004714(transmembrane receptor protein tyrosine kinase activity);GO:0004725(protein tyrosine phosphatase activity);GO:0005515(protein binding);GO:0005524(ATP binding);GO:0005789(endoplasmic reticulum membrane);GO:0005886(plasma membrane);GO:0006468(protein phosphorylation);GO:0007030(Golgi organization);GO:0009556(micr…	NA
ata-miR156a-3p	rna-TRITD_3Av1G196870-10	0	7.27532	-Inf	down	0.0069907	0.00964771	yes	GO:0004674(protein serine/threonine kinase activity);GO:0005634(nucleus);GO:0005737(cytoplasm);GO:0006897(endocytosis);GO:0008360(regulation of cell shape);GO:0016055(Wnt signaling pathway);GO:0018105(peptidyl-serine phosphorylation)	NA
ata-miR156a-3p	rna-TRITD_3Av1G196870-12	0	7.27532	-Inf	down	0.0069907	0.00964771	yes	GO:0004674(protein serine/threonine kinase activity);GO:0005634(nucleus);GO:0005737(cytoplasm);GO:0006897(endocytosis);GO:0008360(regulation of cell shape);GO:0016055(Wnt signaling pathway);GO:0018105(peptidyl-serine phosphorylation)	NA
ata-miR156a-3p	rna-TRITD_3Av1G196870-14	0	7.27532	-Inf	down	0.0069907	0.00964771	yes	GO:0004674(protein serine/threonine kinase activity);GO:0005634(nucleus);GO:0005737(cytoplasm);GO:0006897(endocytosis);GO:0008360(regulation of cell shape);GO:0016055(Wnt signaling pathway);GO:0018105(peptidyl-serine phosphorylation)	NA
ata-miR156a-3p	rna-TRITD_3Av1G196870-2	0	7.27532	-Inf	down	0.0069907	0.00964771	yes	GO:0004674(protein serine/threonine kinase activity);GO:0005634(nucleus);GO:0005737(cytoplasm);GO:0006897(endocytosis);GO:0008360(regulation of cell shape);GO:0016055(Wnt signaling pathway);GO:0018105(peptidyl-serine phosphorylation)	NA
ata-miR156a-3p	rna-TRITD_3Av1G196870-4	0	7.27532	-Inf	down	0.0069907	0.00964771	yes	GO:0004674(protein serine/threonine kinase activity);GO:0005634(nucleus);GO:0005737(cytoplasm);GO:0006897(endocytosis);GO:0008360(regulation of cell shape);GO:0016055(Wnt signaling pathway);GO:0018105(peptidyl-serine phosphorylation)	NA
ata-miR156a-3p	rna-TRITD_3Av1G196870-7	0	7.27532	-Inf	down	0.0069907	0.00964771	yes	GO:0004674(protein serine/threonine kinase activity);GO:0005634(nucleus);GO:0005737(cytoplasm);GO:0006897(endocytosis);GO:0008360(regulation of cell shape);GO:0016055(Wnt signaling pathway);GO:0018105(peptidyl-serine phosphorylation)	NA
ata-miR156a-3p	rna-TRITD_3Bv1G182280-2	0	7.27532	-Inf	down	0.0069907	0.00964771	yes	GO:0004674(protein serine/threonine kinase activity);GO:0005634(nucleus);GO:0005737(cytoplasm);GO:0006897(endocytosis);GO:0008360(regulation of cell shape);GO:0016055(Wnt signaling pathway);GO:0018105(peptidyl-serine phosphorylation)	NA
ata-miR156a-3p	rna-TRITD_3Bv1G182280-3	0	7.27532	-Inf	down	0.0069907	0.00964771	yes	GO:0004674(protein serine/threonine kinase activity);GO:0005634(nucleus);GO:0005737(cytoplasm);GO:0006897(endocytosis);GO:0008360(regulation of cell shape);GO:0016055(Wnt signaling pathway);GO:0018105(peptidyl-serine phosphorylation)	NA
ata-miR156a-3p	rna-TRITD_3Bv1G182280-4	0	7.27532	-Inf	down	0.0069907	0.00964771	yes	GO:0004674(protein serine/threonine kinase activity);GO:0005634(nucleus);GO:0005737(cytoplasm);GO:0006897(endocytosis);GO:0008360(regulation of cell shape);GO:0016055(Wnt signaling pathway);GO:0018105(peptidyl-serine phosphorylation)	NA
ata-miR156a-3p	rna-TRITD_3Bv1G196040-9	0	7.27532	-Inf	down	0.0069907	0.00964771	yes	GO:0004040(amidase activity)	ko00970(Aminoacyl-tRNA biosynthesis)
ata-miR156a-3p	rna-TRITD_4Av1G069760	0	7.27532	-Inf	down	0.0069907	0.00964771	yes	GO:0003743(translation initiation factor activity);GO:0005515(protein binding);GO:0005634(nucleus);GO:0005886(plasma membrane);GO:0006413(translational initiation);GO:0009793(embryo development ending in seed dormancy);GO:0046872(metal ion binding);GO:0009543(chloroplast thylakoid lumen);GO:0010206(photosystem II repair);GO:0010207(photosystem II assembly)	ko03013(RNA transport);ko00195(Photosynthesis)
ata-miR156a-3p	rna-TRITD_4Av1G069760-2	0	7.27532	-Inf	down	0.0069907	0.00964771	yes	GO:0003743(translation initiation factor activity);GO:0005515(protein binding);GO:0005634(nucleus);GO:0005886(plasma membrane);GO:0006413(translational initiation);GO:0009793(embryo development ending in seed dormancy);GO:0046872(metal ion binding);GO:0009543(chloroplast thylakoid lumen);GO:0010206(photosystem II repair);GO:0010207(photosystem II assembly)	ko03013(RNA transport);ko00195(Photosynthesis)
ata-miR156a-3p	rna-TRITD_4Av1G069760-3	0	7.27532	-Inf	down	0.0069907	0.00964771	yes	GO:0003743(translation initiation factor activity);GO:0005515(protein binding);GO:0005634(nucleus);GO:0005886(plasma membrane);GO:0006413(translational initiation);GO:0009793(embryo development ending in seed dormancy);GO:0046872(metal ion binding);GO:0009543(chloroplast thylakoid lumen);GO:0010206(photosystem II repair);GO:0010207(photosystem II assembly)	ko03013(RNA transport);ko00195(Photosynthesis)
ata-miR156a-3p	rna-TRITD_5Bv1G211520-4	0	7.27532	-Inf	down	0.0069907	0.00964771	yes	GO:0005777(peroxisome);GO:0008891(glycolate oxidase activity);GO:0009853(photorespiration);GO:0010109(regulation of photosynthesis);GO:0019048(modulation by virus of host morphology or physiology)	ko00630(Glyoxylate and dicarboxylate metabolism);ko04146(Peroxisome)
ata-miR156a-3p	rna-TRITD_5Bv1G218570-2	0	7.27532	-Inf	down	0.0069907	0.00964771	yes	GO:0000786(nucleosome);GO:0003677(DNA binding);GO:0005634(nucleus);GO:0005730(nucleolus);GO:0005739(mitochondrion);GO:0006334(nucleosome assembly)	NA
ata-miR156a-3p	rna-TRITD_5Bv1G245660-4	0	7.27532	-Inf	down	0.0069907	0.00964771	yes	GO:0004672(protein kinase activity);GO:0004674(protein serine/threonine kinase activity);GO:0004693(cyclin-dependent protein serine/threonine kinase activity);GO:0005524(ATP binding);GO:0005634(nucleus);GO:0005737(cytoplasm);GO:0006468(protein phosphorylation);GO:0010468(regulation of gene expression);GO:0016301(kinase activity);GO:0035556(intracellular signal transduction)	NA
ata-miR156a-3p	rna-TRITD_6Av1G004910-3	0	7.27532	-Inf	down	0.0069907	0.00964771	yes	GO:0005515(protein binding);GO:0005634(nucleus);GO:0005737(cytoplasm);GO:0005874(microtubule);GO:0005886(plasma membrane);GO:0005575(cellular_component)	ko00500(Starch and sucrose metabolism)
ata-miR156a-3p	rna-TRITD_6Av1G139570	0	7.27532	-Inf	down	0.0069907	0.00964771	yes	GO:0005829(cytosol);GO:0016597(amino acid binding)	NA
ata-miR156a-3p	rna-TRITD_6Av1G139570-4	0	7.27532	-Inf	down	0.0069907	0.00964771	yes	GO:0005829(cytosol);GO:0016597(amino acid binding)	NA
ata-miR156a-3p	rna-TRITD_6Bv1G104630-4	0	7.27532	-Inf	down	0.0069907	0.00964771	yes	GO:0000287(magnesium ion binding);GO:0004449(isocitrate dehydrogenase (NAD+) activity);GO:0005524(ATP binding);GO:0005739(mitochondrion);GO:0006099(tricarboxylic acid cycle);GO:0006102(isocitrate metabolic process);GO:0008270(zinc ion binding);GO:0009507(chloroplast);GO:0051287(NAD binding)	ko00020(Citrate cycle (TCA cycle))
ata-miR156a-3p	rna-TRITD_7Av1G205220-3	0	7.27532	-Inf	down	0.0069907	0.00964771	yes	GO:0016021(integral component of membrane);GO:0042626(ATPase activity, coupled to transmembrane movement of substances);GO:0055085(transmembrane transport);GO:0004332(fructose-bisphosphate aldolase activity);GO:0005515(protein binding);GO:0005737(cytoplasm);GO:0005829(cytosol);GO:0006094(gluconeogenesis);GO:0006096(glycolytic process);GO:0009507(chloroplast);GO:0003674(molecular_function);GO:0005…	ko02010(ABC transporters);ko00010(Glycolysis / Gluconeogenesis);ko00030(Pentose phosphate pathway);ko00051(Fructose and mannose metabolism);ko00710(Carbon fixation in photosynthetic organisms)
ata-miR156a-3p	rna-TRITD_7Av1G231620	0	7.27532	-Inf	down	0.0069907	0.00964771	yes	GO:0005198(structural molecule activity);GO:0005506(iron ion binding);GO:0009507(chloroplast);GO:0009570(chloroplast stroma);GO:0009658(chloroplast organization);GO:0016226(iron-sulfur cluster assembly);GO:0048564(photosystem I assembly);GO:0051536(iron-sulfur cluster binding)	NA
ata-miR156a-3p	rna-TRITD_7Bv1G105900	0	7.27532	-Inf	down	0.0069907	0.00964771	yes	GO:0009416(response to light stimulus)	NA
ata-miR156a-3p	rna-TRITD_7Bv1G161680	0	7.27532	-Inf	down	0.0069907	0.00964771	yes	GO:0003674(molecular_function);GO:0009507(chloroplast);GO:0009570(chloroplast stroma);GO:0009579(thylakoid);GO:0010478(chlororespiration)	NA
ata-miR156a-3p	rna-TRITD_5Bv1G211520-3	33.602	14.5506	1.20746	up	0.006042	0.00964771	yes	GO:0005777(peroxisome);GO:0008891(glycolate oxidase activity);GO:0009853(photorespiration);GO:0010109(regulation of photosynthesis);GO:0019048(modulation by virus of host morphology or physiology)	ko00630(Glyoxylate and dicarboxylate metabolism);ko04146(Peroxisome)
ata-miR156a-3p	rna-TRITD_5Av1G214990-9	11.2007	29.1013	-1.3775	down	0.0048062	0.00964771	yes	GO:0005777(peroxisome);GO:0008891(glycolate oxidase activity);GO:0009853(photorespiration);GO:0010109(regulation of photosynthesis);GO:0019048(modulation by virus of host morphology or physiology)	ko00630(Glyoxylate and dicarboxylate metabolism);ko04146(Peroxisome)
ata-miR156a-3p	rna-TRITD_5Av1G214990	56.0033	29.1013	0.944428	up	0.0035432	0.00779326	yes	GO:0005777(peroxisome);GO:0008891(glycolate oxidase activity);GO:0009853(photorespiration);GO:0010109(regulation of photosynthesis);GO:0019048(modulation by virus of host morphology or physiology)	ko00630(Glyoxylate and dicarboxylate metabolism);ko04146(Peroxisome)
ata-miR156a-3p	rna-TRITD_1Bv1G167220	11.2007	0	Inf	up	0.00081766	0.00183317	yes	GO:0005887(integral component of plasma membrane);GO:0008519(ammonium transmembrane transporter activity);GO:0015695(organic cation transport);GO:0019740(nitrogen utilization);GO:0072488(ammonium transmembrane transport)	NA
ata-miR156a-3p	rna-TRITD_2Bv1G006360	11.2007	0	Inf	up	0.00081766	0.00183317	yes	GO:0007165(signal transduction)	NA
ata-miR156a-3p	rna-TRITD_2Bv1G176870	11.2007	0	Inf	up	0.00081766	0.00183317	yes	GO:0005509(calcium ion binding);GO:0009507(chloroplast);GO:0009534(chloroplast thylakoid);GO:0009543(chloroplast thylakoid lumen);GO:0009570(chloroplast stroma);GO:0009579(thylakoid);GO:0009654(photosystem II oxygen evolving complex);GO:0015979(photosynthesis);GO:0019898(extrinsic component of membrane);GO:0031977(thylakoid lumen)	NA
ata-miR156a-3p	rna-TRITD_5Av1G121530-3	11.2007	0	Inf	up	0.00081766	0.00183317	yes	GO:0005575(cellular_component);GO:0008150(biological_process)	ko03018(RNA degradation)
ata-miR156a-3p	rna-TRITD_5Av1G121530-6	11.2007	0	Inf	up	0.00081766	0.00183317	yes	GO:0005575(cellular_component);GO:0008150(biological_process)	ko03018(RNA degradation)
ata-miR156a-3p	rna-TRITD_5Bv1G025440-2	11.2007	0	Inf	up	0.00081766	0.00183317	yes	GO:0006694(steroid biosynthetic process);GO:0009507(chloroplast);GO:0016021(integral component of membrane);GO:0016491(oxidoreductase activity);GO:0055114(oxidation-reduction process);GO:0008202(steroid metabolic process);GO:0009737(response to abscisic acid);GO:0009741(response to brassinosteroid);GO:0070524(11-beta-hydroxysteroid dehydrogenase (NADP+) activity);GO:0072555(17-beta-ketosteroid re…	NA
ata-miR156a-3p	rna-TRITD_5Bv1G211520-2	11.2007	0	Inf	up	0.00081766	0.00183317	yes	GO:0005777(peroxisome);GO:0008891(glycolate oxidase activity);GO:0009853(photorespiration);GO:0010109(regulation of photosynthesis);GO:0019048(modulation by virus of host morphology or physiology)	ko00630(Glyoxylate and dicarboxylate metabolism);ko04146(Peroxisome)
ata-miR156a-3p	rna-TRITD_5Av1G190190-4	0	14.5506	-Inf	down	0.00013643	0.000373816	yes	GO:0004497(monooxygenase activity);GO:0055114(oxidation-reduction process)	ko00380(Tryptophan metabolism)
ata-miR156a-3p	rna-TRITD_5Av1G227320-2	0	14.5506	-Inf	down	0.00013643	0.000373816	yes	GO:0009813(flavonoid biosynthetic process);GO:0043231(intracellular membrane-bounded organelle);GO:0052696(flavonoid glucuronidation);GO:0080043(quercetin 3-O-glucosyltransferase activity);GO:0080044(quercetin 7-O-glucosyltransferase activity)	ko00942(Anthocyanin biosynthesis);ko00943(Isoflavonoid biosynthesis)
ata-miR156a-3p	rna-TRITD_5Bv1G206800	0	14.5506	-Inf	down	0.00013643	0.000373816	yes	GO:0005743(mitochondrial inner membrane);GO:0006457(protein folding);GO:0016021(integral component of membrane)	NA
ata-miR156a-3p	rna-TRITD_5Bv1G245660	0	14.5506	-Inf	down	0.00013643	0.000373816	yes	GO:0004672(protein kinase activity);GO:0004674(protein serine/threonine kinase activity);GO:0004693(cyclin-dependent protein serine/threonine kinase activity);GO:0005524(ATP binding);GO:0005634(nucleus);GO:0005737(cytoplasm);GO:0006468(protein phosphorylation);GO:0010468(regulation of gene expression);GO:0016301(kinase activity);GO:0035556(intracellular signal transduction)	NA
ata-miR156a-3p	rna-TRITD_6Av1G192940-4	0	14.5506	-Inf	down	0.00013643	0.000373816	yes	GO:0000350(generation of catalytic spliceosome for second transesterification step);GO:0000398(mRNA splicing, via spliceosome);GO:0003712(transcription cofactor activity);GO:0005515(protein binding);GO:0005634(nucleus);GO:0005730(nucleolus);GO:0006351(transcription, DNA-templated);GO:0006357(regulation of transcription by RNA polymerase II);GO:0008380(RNA splicing);GO:0009651(response to salt str…	ko03040(Spliceosome)
ata-miR156a-3p	rna-TRITD_6Bv1G184950-2	0	14.5506	-Inf	down	0.00013643	0.000373816	yes	GO:0000350(generation of catalytic spliceosome for second transesterification step);GO:0000398(mRNA splicing, via spliceosome);GO:0003712(transcription cofactor activity);GO:0005515(protein binding);GO:0005634(nucleus);GO:0005730(nucleolus);GO:0006351(transcription, DNA-templated);GO:0006357(regulation of transcription by RNA polymerase II);GO:0008380(RNA splicing);GO:0009651(response to salt str…	ko03040(Spliceosome)
ata-miR156a-3p	rna-TRITD_6Bv1G184950-3	0	14.5506	-Inf	down	0.00013643	0.000373816	yes	GO:0000350(generation of catalytic spliceosome for second transesterification step);GO:0000398(mRNA splicing, via spliceosome);GO:0003712(transcription cofactor activity);GO:0005515(protein binding);GO:0005634(nucleus);GO:0005730(nucleolus);GO:0006351(transcription, DNA-templated);GO:0006357(regulation of transcription by RNA polymerase II);GO:0008380(RNA splicing);GO:0009651(response to salt str…	ko03040(Spliceosome)
ata-miR156a-3p	rna-TRITD_1Bv1G051590	16.801	0	Inf	up	4.1509e-05	0.000158229	yes	GO:0004721(phosphoprotein phosphatase activity);GO:0004722(protein serine/threonine phosphatase activity);GO:0005634(nucleus);GO:0005737(cytoplasm);GO:0006470(protein dephosphorylation);GO:0046872(metal ion binding)	ko03015(mRNA surveillance pathway)
ata-miR156a-3p	rna-TRITD_7Av1G207880-5	22.4013	65.4779	-1.54742	down	4.3226e-06	1.98728e-05	yes	GO:0003674(molecular_function);GO:0009507(chloroplast);GO:0009570(chloroplast stroma);GO:0009579(thylakoid);GO:0010478(chlororespiration)	NA
ata-miR156a-3p	rna-TRITD_1Av1G143600-3	0	21.826	-Inf	down	2.985e-06	1.37574e-05	yes	GO:0000082(G1/S transition of mitotic cell cycle);GO:0005096(GTPase activator activity);GO:0005634(nucleus);GO:0005737(cytoplasm);GO:0005813(centrosome);GO:0006405(RNA export from nucleus);GO:0006511(ubiquitin-dependent protein catabolic process);GO:0006606(protein import into nucleus);GO:0007051(spindle organization);GO:0008536(Ran GTPase binding);GO:0046604(positive regulation of mitotic centro…	NA
ata-miR156a-3p	rna-TRITD_2Bv1G255760	0	21.826	-Inf	down	2.985e-06	1.37574e-05	yes	GO:0003677(DNA binding);GO:0003700(DNA binding transcription factor activity);GO:0005515(protein binding);GO:0005634(nucleus);GO:0006351(transcription, DNA-templated);GO:0006355(regulation of transcription, DNA-templated);GO:0009414(response to water deprivation);GO:0009651(response to salt stress);GO:0009738(abscisic acid-activated signaling pathway);GO:0009739(response to gibberellin);GO:000975…	NA
ata-miR156a-3p	rna-TRITD_4Av1G202070	0	21.826	-Inf	down	2.985e-06	1.37574e-05	yes	NA	NA
ata-miR156a-3p	rna-TRITD_5Bv1G218570-5	0	21.826	-Inf	down	2.985e-06	1.37574e-05	yes	GO:0000786(nucleosome);GO:0003677(DNA binding);GO:0005634(nucleus);GO:0005730(nucleolus);GO:0005739(mitochondrion);GO:0006334(nucleosome assembly)	NA
ata-miR156a-3p	rna-TRITD_7Bv1G161680-3	0	21.826	-Inf	down	2.985e-06	1.37574e-05	yes	GO:0003674(molecular_function);GO:0009507(chloroplast);GO:0009570(chloroplast stroma);GO:0009579(thylakoid);GO:0010478(chlororespiration)	NA
ata-miR156a-3p	rna-TRITD_2Bv1G176870-2	22.4013	0	Inf	up	2.2119e-06	1.26258e-05	yes	GO:0005509(calcium ion binding);GO:0009507(chloroplast);GO:0009534(chloroplast thylakoid);GO:0009543(chloroplast thylakoid lumen);GO:0009570(chloroplast stroma);GO:0009579(thylakoid);GO:0009654(photosystem II oxygen evolving complex);GO:0015979(photosynthesis);GO:0019898(extrinsic component of membrane);GO:0031977(thylakoid lumen)	NA
ata-miR156a-3p	rna-TRITD_5Bv1G025440-4	28.0016	0	Inf	up	1.2119e-07	8.3813e-07	yes	GO:0006694(steroid biosynthetic process);GO:0009507(chloroplast);GO:0016021(integral component of membrane);GO:0016491(oxidoreductase activity);GO:0055114(oxidation-reduction process);GO:0008202(steroid metabolic process);GO:0009737(response to abscisic acid);GO:0009741(response to brassinosteroid);GO:0070524(11-beta-hydroxysteroid dehydrogenase (NADP+) activity);GO:0072555(17-beta-ketosteroid re…	NA
ata-miR156a-3p	rna-TRITD_5Bv1G025440-5	28.0016	0	Inf	up	1.2119e-07	8.3813e-07	yes	GO:0006694(steroid biosynthetic process);GO:0009507(chloroplast);GO:0016021(integral component of membrane);GO:0016491(oxidoreductase activity);GO:0055114(oxidation-reduction process);GO:0008202(steroid metabolic process);GO:0009737(response to abscisic acid);GO:0009741(response to brassinosteroid);GO:0070524(11-beta-hydroxysteroid dehydrogenase (NADP+) activity);GO:0072555(17-beta-ketosteroid re…	NA
ata-miR156a-3p	rna-TRITD_4Bv1G019060	0	29.1013	-Inf	down	6.8677e-08	5.33582e-07	yes	GO:0005829(cytosol)	NA
ata-miR156a-3p	rna-TRITD_4Bv1G019060-3	0	29.1013	-Inf	down	6.8677e-08	5.33582e-07	yes	GO:0005829(cytosol)	NA
ata-miR156a-3p	rna-TRITD_5Av1G227320	0	36.3766	-Inf	down	1.6259e-09	1.78628e-08	yes	GO:0009813(flavonoid biosynthetic process);GO:0043231(intracellular membrane-bounded organelle);GO:0052696(flavonoid glucuronidation);GO:0080043(quercetin 3-O-glucosyltransferase activity);GO:0080044(quercetin 7-O-glucosyltransferase activity)	ko00942(Anthocyanin biosynthesis);ko00943(Isoflavonoid biosynthesis)
ata-miR156a-3p	rna-TRITD_2Av1G222840	0	43.6519	-Inf	down	3.921e-11	5.88538e-10	yes	GO:0003674(molecular_function);GO:0008150(biological_process);GO:0009507(chloroplast);GO:0010287(plastoglobule)	NA
ata-miR156a-3p	rna-TRITD_2Av1G222840-2	0	43.6519	-Inf	down	3.921e-11	5.88538e-10	yes	GO:0003674(molecular_function);GO:0008150(biological_process);GO:0009507(chloroplast);GO:0010287(plastoglobule)	NA
ata-miR156a-3p	rna-TRITD_2Av1G002290	50.4029	0	Inf	up	1.2513e-12	2.44892e-11	yes	GO:0009813(flavonoid biosynthetic process);GO:0043231(intracellular membrane-bounded organelle);GO:0052696(flavonoid glucuronidation);GO:0080043(quercetin 3-O-glucosyltransferase activity);GO:0080044(quercetin 7-O-glucosyltransferase activity)	ko00942(Anthocyanin biosynthesis)
ata-miR156a-3p	rna-TRITD_1Av1G180340	56.0033	0	Inf	up	7.2293e-14	1.7639e-12	yes	GO:0005887(integral component of plasma membrane);GO:0008519(ammonium transmembrane transporter activity);GO:0015695(organic cation transport);GO:0019740(nitrogen utilization);GO:0072488(ammonium transmembrane transport)	NA
ata-miR156a-5p	rna-TRITD_5Bv1G159740	61.6036	29.1013	1.08193	up	0.00064303	0.00172155	yes	GO:0003677(DNA binding);GO:0003700(DNA binding transcription factor activity);GO:0005634(nucleus);GO:0006355(regulation of transcription, DNA-templated);GO:0048653(anther development)	NA
ata-miR156a-5p	rna-TRITD_6Av1G181380	39.2023	0	Inf	up	3.8194e-10	5.02456e-09	yes	GO:0005783(endoplasmic reticulum);GO:0046513(ceramide biosynthetic process);GO:0050291(sphingosine N-acyltransferase activity)	ko00600(Sphingolipid metabolism)
ata-miR156a-5p	rna-TRITD_7Av1G092250	44.8026	0	Inf	up	2.1782e-11	3.73428e-10	yes	GO:0003677(DNA binding);GO:0003700(DNA binding transcription factor activity);GO:0005634(nucleus);GO:0005737(cytoplasm);GO:0006351(transcription, DNA-templated);GO:0006355(regulation of transcription, DNA-templated);GO:0010228(vegetative to reproductive phase transition of meristem);GO:0046872(metal ion binding);GO:0048366(leaf development);GO:0048653(anther development);GO:2000025(regulation of …	NA
ata-miR156a-5p	rna-TRITD_6Bv1G068350	0	87.3038	-Inf	down	9.2888e-21	5.5338e-19	yes	GO:0003677(DNA binding);GO:0003700(DNA binding transcription factor activity);GO:0005634(nucleus);GO:0006351(transcription, DNA-templated);GO:0006355(regulation of transcription, DNA-templated);GO:0043565(sequence-specific DNA binding);GO:0044212(transcription regulatory region DNA binding);GO:0046872(metal ion binding);GO:0048510(regulation of timing of transition from vegetative to reproductive…	NA
ata-miR156a-5p	rna-TRITD_6Av1G059580	106.406	0	Inf	up	5.9898e-25	5.1503e-23	yes	GO:0003677(DNA binding);GO:0003700(DNA binding transcription factor activity);GO:0005634(nucleus);GO:0006351(transcription, DNA-templated);GO:0006355(regulation of transcription, DNA-templated);GO:0043565(sequence-specific DNA binding);GO:0044212(transcription regulatory region DNA binding);GO:0046872(metal ion binding);GO:0048510(regulation of timing of transition from vegetative to reproductive…	NA
ata-miR164a-5p_R-1	rna-TRITD_3Av1G152570	5.60033	14.5506	-1.3775	down	0.046169	0.051003	yes	GO:0004089(carbonate dehydratase activity);GO:0005737(cytoplasm);GO:0005829(cytosol);GO:0008270(zinc ion binding);GO:0009507(chloroplast);GO:0009535(chloroplast thylakoid membrane);GO:0009570(chloroplast stroma);GO:0009941(chloroplast envelope);GO:0015976(carbon utilization);GO:0042742(defense response to bacterium);GO:0048046(apoplast)	ko00910(Nitrogen metabolism)
ata-miR164a-5p_R-1	rna-TRITD_7Bv1G228910-5	28.0016	14.5506	0.944428	up	0.039204	0.0438871	yes	GO:0004176(ATP-dependent peptidase activity);GO:0005739(mitochondrion);GO:0006508(proteolysis);GO:0008237(metallopeptidase activity);GO:0009535(chloroplast thylakoid membrane);GO:0009941(chloroplast envelope);GO:0010027(thylakoid membrane organization);GO:0010205(photoinhibition);GO:0010206(photosystem II repair);GO:0010304(PSII associated light-harvesting complex II catabolic process)	NA
ata-miR164a-5p_R-1	rna-TRITD_7Bv1G228910	39.2023	21.826	0.844893	up	0.026126	0.0293493	yes	GO:0004176(ATP-dependent peptidase activity);GO:0005739(mitochondrion);GO:0006508(proteolysis);GO:0008237(metallopeptidase activity);GO:0009535(chloroplast thylakoid membrane);GO:0009941(chloroplast envelope);GO:0010027(thylakoid membrane organization);GO:0010205(photoinhibition);GO:0010206(photosystem II repair);GO:0010304(PSII associated light-harvesting complex II catabolic process)	NA
ata-miR164a-5p_R-1	rna-TRITD_2Bv1G123660-19	95.2056	65.4779	0.540038	up	0.019013	0.0213924	yes	GO:0005509(calcium ion binding);GO:0005515(protein binding);GO:0008266(poly(U) RNA binding);GO:0009507(chloroplast);GO:0009534(chloroplast thylakoid);GO:0009535(chloroplast thylakoid membrane);GO:0009543(chloroplast thylakoid lumen);GO:0009570(chloroplast stroma);GO:0009579(thylakoid);GO:0009654(photosystem II oxygen evolving complex);GO:0010205(photoinhibition);GO:0010207(photosystem II assembly…	ko00195(Photosynthesis)
ata-miR164a-5p_R-1	rna-TRITD_2Av1G286480-2	5.60033	0	Inf	up	0.017957	0.0202056	yes	GO:0004579(dolichyl-diphosphooligosaccharide-protein glycotransferase activity);GO:0008250(oligosaccharyltransferase complex);GO:0018279(protein N-linked glycosylation via asparagine);GO:0043687(post-translational protein modification)	ko00510(N-Glycan biosynthesis);ko04141(Protein processing in endoplasmic reticulum)
ata-miR164a-5p_R-1	rna-TRITD_2Bv1G077200-3	5.60033	0	Inf	up	0.017957	0.0202056	yes	GO:0005351(carbohydrate:proton symporter activity);GO:0005355(glucose transmembrane transporter activity);GO:0005887(integral component of plasma membrane);GO:0046323(glucose import)	NA
ata-miR164a-5p_R-1	rna-TRITD_2Bv1G077200-4	5.60033	0	Inf	up	0.017957	0.0202056	yes	GO:0005351(carbohydrate:proton symporter activity);GO:0005355(glucose transmembrane transporter activity);GO:0005887(integral component of plasma membrane);GO:0046323(glucose import)	NA
ata-miR164a-5p_R-1	rna-TRITD_2Bv1G255370-7	5.60033	0	Inf	up	0.017957	0.0202056	yes	GO:0004579(dolichyl-diphosphooligosaccharide-protein glycotransferase activity);GO:0008250(oligosaccharyltransferase complex);GO:0018279(protein N-linked glycosylation via asparagine);GO:0043687(post-translational protein modification)	ko00510(N-Glycan biosynthesis);ko04141(Protein processing in endoplasmic reticulum)
ata-miR164a-5p_R-1	rna-TRITD_3Av1G015030	5.60033	0	Inf	up	0.017957	0.0202056	yes	GO:0005215(transporter activity);GO:0005886(plasma membrane);GO:0006807(nitrogen compound metabolic process);GO:0006857(oligopeptide transport);GO:0009506(plasmodesma);GO:0015031(protein transport);GO:0016020(membrane);GO:0016021(integral component of membrane);GO:0022857(transmembrane transporter activity);GO:0042937(tripeptide transmembrane transporter activity);GO:0042938(dipeptide transport);…	NA
ata-miR164a-5p_R-1	rna-TRITD_3Av1G015030-2	5.60033	0	Inf	up	0.017957	0.0202056	yes	GO:0005215(transporter activity);GO:0005886(plasma membrane);GO:0006807(nitrogen compound metabolic process);GO:0006857(oligopeptide transport);GO:0009506(plasmodesma);GO:0015031(protein transport);GO:0016020(membrane);GO:0016021(integral component of membrane);GO:0022857(transmembrane transporter activity);GO:0042937(tripeptide transmembrane transporter activity);GO:0042938(dipeptide transport);…	NA
ata-miR164a-5p_R-1	rna-TRITD_3Av1G015030-5	5.60033	0	Inf	up	0.017957	0.0202056	yes	GO:0005215(transporter activity);GO:0005886(plasma membrane);GO:0006807(nitrogen compound metabolic process);GO:0006857(oligopeptide transport);GO:0009506(plasmodesma);GO:0015031(protein transport);GO:0016020(membrane);GO:0016021(integral component of membrane);GO:0022857(transmembrane transporter activity);GO:0042937(tripeptide transmembrane transporter activity);GO:0042938(dipeptide transport);…	NA
ata-miR164a-5p_R-1	rna-TRITD_3Av1G053550	5.60033	0	Inf	up	0.017957	0.0202056	yes	GO:0005313(L-glutamate transmembrane transporter activity);GO:0005887(integral component of plasma membrane);GO:0015189(L-lysine transmembrane transporter activity);GO:0015297(antiporter activity);GO:0051938(L-glutamate import);GO:1903401(L-lysine transmembrane transport)	NA
ata-miR164a-5p_R-1	rna-TRITD_3Av1G152570-12	5.60033	0	Inf	up	0.017957	0.0202056	yes	GO:0004089(carbonate dehydratase activity);GO:0005737(cytoplasm);GO:0005829(cytosol);GO:0008270(zinc ion binding);GO:0009507(chloroplast);GO:0009535(chloroplast thylakoid membrane);GO:0009570(chloroplast stroma);GO:0009941(chloroplast envelope);GO:0015976(carbon utilization);GO:0042742(defense response to bacterium);GO:0048046(apoplast)	ko00910(Nitrogen metabolism)
ata-miR164a-5p_R-1	rna-TRITD_3Av1G152570-2	5.60033	0	Inf	up	0.017957	0.0202056	yes	GO:0004089(carbonate dehydratase activity);GO:0005737(cytoplasm);GO:0005829(cytosol);GO:0008270(zinc ion binding);GO:0009507(chloroplast);GO:0009535(chloroplast thylakoid membrane);GO:0009570(chloroplast stroma);GO:0009941(chloroplast envelope);GO:0015976(carbon utilization);GO:0042742(defense response to bacterium);GO:0048046(apoplast)	ko00910(Nitrogen metabolism)
ata-miR164a-5p_R-1	rna-TRITD_3Av1G152570-3	5.60033	0	Inf	up	0.017957	0.0202056	yes	GO:0004089(carbonate dehydratase activity);GO:0005737(cytoplasm);GO:0005829(cytosol);GO:0008270(zinc ion binding);GO:0009507(chloroplast);GO:0009535(chloroplast thylakoid membrane);GO:0009570(chloroplast stroma);GO:0009941(chloroplast envelope);GO:0015976(carbon utilization);GO:0042742(defense response to bacterium);GO:0048046(apoplast)	ko00910(Nitrogen metabolism)
ata-miR164a-5p_R-1	rna-TRITD_3Av1G152570-5	5.60033	0	Inf	up	0.017957	0.0202056	yes	GO:0004089(carbonate dehydratase activity);GO:0005737(cytoplasm);GO:0005829(cytosol);GO:0008270(zinc ion binding);GO:0009507(chloroplast);GO:0009535(chloroplast thylakoid membrane);GO:0009570(chloroplast stroma);GO:0009941(chloroplast envelope);GO:0015976(carbon utilization);GO:0042742(defense response to bacterium);GO:0048046(apoplast)	ko00910(Nitrogen metabolism)
ata-miR164a-5p_R-1	rna-TRITD_3Av1G152570-9	5.60033	0	Inf	up	0.017957	0.0202056	yes	GO:0004089(carbonate dehydratase activity);GO:0005737(cytoplasm);GO:0005829(cytosol);GO:0008270(zinc ion binding);GO:0009507(chloroplast);GO:0009535(chloroplast thylakoid membrane);GO:0009570(chloroplast stroma);GO:0009941(chloroplast envelope);GO:0015976(carbon utilization);GO:0042742(defense response to bacterium);GO:0048046(apoplast)	ko00910(Nitrogen metabolism)
ata-miR164a-5p_R-1	rna-TRITD_3Bv1G135020-8	5.60033	0	Inf	up	0.017957	0.0202056	yes	GO:0004089(carbonate dehydratase activity);GO:0005737(cytoplasm);GO:0005829(cytosol);GO:0008270(zinc ion binding);GO:0009507(chloroplast);GO:0009535(chloroplast thylakoid membrane);GO:0009570(chloroplast stroma);GO:0009941(chloroplast envelope);GO:0015976(carbon utilization);GO:0042742(defense response to bacterium);GO:0048046(apoplast)	ko00910(Nitrogen metabolism)
ata-miR164a-5p_R-1	rna-TRITD_3Bv1G270700	5.60033	0	Inf	up	0.017957	0.0202056	yes	GO:0004004(ATP-dependent RNA helicase activity);GO:0010501(RNA secondary structure unwinding)	NA
ata-miR164a-5p_R-1	rna-TRITD_4Av1G036560-3	5.60033	0	Inf	up	0.017957	0.0202056	yes	GO:0004565(beta-galactosidase activity);GO:0005618(cell wall);GO:0005773(vacuole)	ko00052(Galactose metabolism);ko00600(Sphingolipid metabolism);ko00531(Glycosaminoglycan degradation);ko00604(Glycosphingolipid biosynthesis - ganglio series);ko00511(Other glycan degradation)
ata-miR164a-5p_R-1	rna-TRITD_4Av1G036560-5	5.60033	0	Inf	up	0.017957	0.0202056	yes	GO:0004565(beta-galactosidase activity);GO:0005618(cell wall);GO:0005773(vacuole)	ko00052(Galactose metabolism);ko00600(Sphingolipid metabolism);ko00531(Glycosaminoglycan degradation);ko00604(Glycosphingolipid biosynthesis - ganglio series);ko00511(Other glycan degradation)
ata-miR164a-5p_R-1	rna-TRITD_4Av1G036560-9	5.60033	0	Inf	up	0.017957	0.0202056	yes	GO:0004565(beta-galactosidase activity);GO:0005618(cell wall);GO:0005773(vacuole)	ko00052(Galactose metabolism);ko00600(Sphingolipid metabolism);ko00531(Glycosaminoglycan degradation);ko00604(Glycosphingolipid biosynthesis - ganglio series);ko00511(Other glycan degradation)
ata-miR164a-5p_R-1	rna-TRITD_4Bv1G095730-12	5.60033	0	Inf	up	0.017957	0.0202056	yes	GO:0001887(selenium compound metabolic process);GO:0003962(cystathionine gamma-synthase activity);GO:0009086(methionine biosynthetic process);GO:0009507(chloroplast);GO:0009570(chloroplast stroma);GO:0030170(pyridoxal phosphate binding)	ko00920(Sulfur metabolism);ko00270(Cysteine and methionine metabolism);ko00450(Selenocompound metabolism)
ata-miR164a-5p_R-1	rna-TRITD_4Bv1G095730-3	5.60033	0	Inf	up	0.017957	0.0202056	yes	GO:0001887(selenium compound metabolic process);GO:0003962(cystathionine gamma-synthase activity);GO:0009086(methionine biosynthetic process);GO:0009507(chloroplast);GO:0009570(chloroplast stroma);GO:0030170(pyridoxal phosphate binding)	ko00920(Sulfur metabolism);ko00270(Cysteine and methionine metabolism);ko00450(Selenocompound metabolism)
ata-miR164a-5p_R-1	rna-TRITD_4Bv1G133750	5.60033	0	Inf	up	0.017957	0.0202056	yes	GO:0004565(beta-galactosidase activity);GO:0005618(cell wall);GO:0005773(vacuole)	ko00052(Galactose metabolism);ko00600(Sphingolipid metabolism);ko00531(Glycosaminoglycan degradation);ko00604(Glycosphingolipid biosynthesis - ganglio series);ko00511(Other glycan degradation)
ata-miR164a-5p_R-1	rna-TRITD_4Bv1G133750-11	5.60033	0	Inf	up	0.017957	0.0202056	yes	GO:0004565(beta-galactosidase activity);GO:0005618(cell wall);GO:0005773(vacuole)	ko00052(Galactose metabolism);ko00600(Sphingolipid metabolism);ko00531(Glycosaminoglycan degradation);ko00604(Glycosphingolipid biosynthesis - ganglio series);ko00511(Other glycan degradation)
ata-miR164a-5p_R-1	rna-TRITD_4Bv1G133750-8	5.60033	0	Inf	up	0.017957	0.0202056	yes	GO:0004565(beta-galactosidase activity);GO:0005618(cell wall);GO:0005773(vacuole)	ko00052(Galactose metabolism);ko00600(Sphingolipid metabolism);ko00531(Glycosaminoglycan degradation);ko00604(Glycosphingolipid biosynthesis - ganglio series);ko00511(Other glycan degradation)
ata-miR164a-5p_R-1	rna-TRITD_5Av1G021830	5.60033	0	Inf	up	0.017957	0.0202056	yes	GO:0003677(DNA binding);GO:0003700(DNA binding transcription factor activity);GO:0005634(nucleus);GO:0006351(transcription, DNA-templated);GO:0006355(regulation of transcription, DNA-templated);GO:0007275(multicellular organism development);GO:0009734(auxin-activated signaling pathway);GO:0010072(primary shoot apical meristem specification);GO:0048527(lateral root development)	NA
ata-miR164a-5p_R-1	rna-TRITD_5Av1G160550	5.60033	0	Inf	up	0.017957	0.0202056	yes	GO:0003824(catalytic activity);GO:0005575(cellular_component);GO:0009408(response to heat);GO:0009414(response to water deprivation);GO:0009737(response to abscisic acid);GO:0009809(lignin biosynthetic process);GO:0016621(cinnamoyl-CoA reductase activity);GO:0046686(response to cadmium ion);GO:0050662(coenzyme binding);GO:0055114(oxidation-reduction process)	ko00940(Phenylpropanoid biosynthesis)
ata-miR164a-5p_R-1	rna-TRITD_5Bv1G125370-2	5.60033	0	Inf	up	0.017957	0.0202056	yes	GO:0004742(dihydrolipoyllysine-residue acetyltransferase activity);GO:0005739(mitochondrion);GO:0005829(cytosol);GO:0006086(acetyl-CoA biosynthetic process from pyruvate);GO:0006096(glycolytic process);GO:0009507(chloroplast);GO:0009534(chloroplast thylakoid);GO:0009570(chloroplast stroma);GO:0009941(chloroplast envelope);GO:0016020(membrane);GO:0022626(cytosolic ribosome)	ko00010(Glycolysis / Gluconeogenesis);ko00020(Citrate cycle (TCA cycle));ko00620(Pyruvate metabolism)
ata-miR164a-5p_R-1	rna-TRITD_5Bv1G125370-4	5.60033	0	Inf	up	0.017957	0.0202056	yes	GO:0004742(dihydrolipoyllysine-residue acetyltransferase activity);GO:0005739(mitochondrion);GO:0005829(cytosol);GO:0006086(acetyl-CoA biosynthetic process from pyruvate);GO:0006096(glycolytic process);GO:0009507(chloroplast);GO:0009534(chloroplast thylakoid);GO:0009570(chloroplast stroma);GO:0009941(chloroplast envelope);GO:0016020(membrane);GO:0022626(cytosolic ribosome)	ko00010(Glycolysis / Gluconeogenesis);ko00020(Citrate cycle (TCA cycle));ko00620(Pyruvate metabolism)
ata-miR164a-5p_R-1	rna-TRITD_5Bv1G239190-11	5.60033	0	Inf	up	0.017957	0.0202056	yes	GO:0006508(proteolysis);GO:0008234(cysteine-type peptidase activity);GO:0004175(endopeptidase activity);GO:0005634(nucleus);GO:0016926(protein desumoylation);GO:0016929(SUMO-specific protease activity);GO:0090234(regulation of kinetochore assembly)	NA
ata-miR164a-5p_R-1	rna-TRITD_5Bv1G239190-12	5.60033	0	Inf	up	0.017957	0.0202056	yes	GO:0006508(proteolysis);GO:0008234(cysteine-type peptidase activity);GO:0004175(endopeptidase activity);GO:0005634(nucleus);GO:0016926(protein desumoylation);GO:0016929(SUMO-specific protease activity);GO:0090234(regulation of kinetochore assembly)	NA
ata-miR164a-5p_R-1	rna-TRITD_5Bv1G239190-15	5.60033	0	Inf	up	0.017957	0.0202056	yes	GO:0006508(proteolysis);GO:0008234(cysteine-type peptidase activity);GO:0004175(endopeptidase activity);GO:0005634(nucleus);GO:0016926(protein desumoylation);GO:0016929(SUMO-specific protease activity);GO:0090234(regulation of kinetochore assembly)	NA
ata-miR164a-5p_R-1	rna-TRITD_5Bv1G239190-3	5.60033	0	Inf	up	0.017957	0.0202056	yes	GO:0006508(proteolysis);GO:0008234(cysteine-type peptidase activity);GO:0004175(endopeptidase activity);GO:0005634(nucleus);GO:0016926(protein desumoylation);GO:0016929(SUMO-specific protease activity);GO:0090234(regulation of kinetochore assembly)	NA
ata-miR164a-5p_R-1	rna-TRITD_5Bv1G239190-4	5.60033	0	Inf	up	0.017957	0.0202056	yes	GO:0006508(proteolysis);GO:0008234(cysteine-type peptidase activity);GO:0004175(endopeptidase activity);GO:0005634(nucleus);GO:0016926(protein desumoylation);GO:0016929(SUMO-specific protease activity);GO:0090234(regulation of kinetochore assembly)	NA
ata-miR164a-5p_R-1	rna-TRITD_5Bv1G239190-6	5.60033	0	Inf	up	0.017957	0.0202056	yes	GO:0006508(proteolysis);GO:0008234(cysteine-type peptidase activity);GO:0004175(endopeptidase activity);GO:0005634(nucleus);GO:0016926(protein desumoylation);GO:0016929(SUMO-specific protease activity);GO:0090234(regulation of kinetochore assembly)	NA
ata-miR164a-5p_R-1	rna-TRITD_7Av1G003730-2	5.60033	0	Inf	up	0.017957	0.0202056	yes	GO:0005515(protein binding);GO:0005524(ATP binding);GO:0009507(chloroplast);GO:0009570(chloroplast stroma);GO:0009706(chloroplast inner membrane);GO:0009898(cytoplasmic side of plasma membrane);GO:0009941(chloroplast envelope);GO:0010020(chloroplast fission);GO:0016887(ATPase activity);GO:0030899(calcium-dependent ATPase activity);GO:0042802(identical protein binding);GO:0042803(protein homodimer…	NA
ata-miR164a-5p_R-1	rna-TRITD_7Av1G275250-3	5.60033	0	Inf	up	0.017957	0.0202056	yes	GO:0004176(ATP-dependent peptidase activity);GO:0005739(mitochondrion);GO:0006508(proteolysis);GO:0008237(metallopeptidase activity);GO:0009535(chloroplast thylakoid membrane);GO:0009941(chloroplast envelope);GO:0010027(thylakoid membrane organization);GO:0010205(photoinhibition);GO:0010206(photosystem II repair);GO:0010304(PSII associated light-harvesting complex II catabolic process)	NA
ata-miR164a-5p_R-1	rna-TRITD_7Av1G275250-4	5.60033	0	Inf	up	0.017957	0.0202056	yes	GO:0004176(ATP-dependent peptidase activity);GO:0005739(mitochondrion);GO:0006508(proteolysis);GO:0008237(metallopeptidase activity);GO:0009535(chloroplast thylakoid membrane);GO:0009941(chloroplast envelope);GO:0010027(thylakoid membrane organization);GO:0010205(photoinhibition);GO:0010206(photosystem II repair);GO:0010304(PSII associated light-harvesting complex II catabolic process)	NA
ata-miR164a-5p_R-1	rna-TRITD_7Av1G275250-6	5.60033	0	Inf	up	0.017957	0.0202056	yes	GO:0004176(ATP-dependent peptidase activity);GO:0005739(mitochondrion);GO:0006508(proteolysis);GO:0008237(metallopeptidase activity);GO:0009535(chloroplast thylakoid membrane);GO:0009941(chloroplast envelope);GO:0010027(thylakoid membrane organization);GO:0010205(photoinhibition);GO:0010206(photosystem II repair);GO:0010304(PSII associated light-harvesting complex II catabolic process)	NA
ata-miR164a-5p_R-1	rna-TRITD_7Bv1G228910-2	5.60033	0	Inf	up	0.017957	0.0202056	yes	GO:0004176(ATP-dependent peptidase activity);GO:0005739(mitochondrion);GO:0006508(proteolysis);GO:0008237(metallopeptidase activity);GO:0009535(chloroplast thylakoid membrane);GO:0009941(chloroplast envelope);GO:0010027(thylakoid membrane organization);GO:0010205(photoinhibition);GO:0010206(photosystem II repair);GO:0010304(PSII associated light-harvesting complex II catabolic process)	NA
ata-miR164a-5p_R-1	rna-TRITD_7Bv1G228910-3	5.60033	0	Inf	up	0.017957	0.0202056	yes	GO:0004176(ATP-dependent peptidase activity);GO:0005739(mitochondrion);GO:0006508(proteolysis);GO:0008237(metallopeptidase activity);GO:0009535(chloroplast thylakoid membrane);GO:0009941(chloroplast envelope);GO:0010027(thylakoid membrane organization);GO:0010205(photoinhibition);GO:0010206(photosystem II repair);GO:0010304(PSII associated light-harvesting complex II catabolic process)	NA
ata-miR164a-5p_R-1	rna-TRITD_7Bv1G228910-6	5.60033	0	Inf	up	0.017957	0.0202056	yes	GO:0004176(ATP-dependent peptidase activity);GO:0005739(mitochondrion);GO:0006508(proteolysis);GO:0008237(metallopeptidase activity);GO:0009535(chloroplast thylakoid membrane);GO:0009941(chloroplast envelope);GO:0010027(thylakoid membrane organization);GO:0010205(photoinhibition);GO:0010206(photosystem II repair);GO:0010304(PSII associated light-harvesting complex II catabolic process)	NA
ata-miR164a-5p_R-1	rna-TRITD_6Bv1G185560	50.4029	29.1013	0.792425	up	0.016892	0.0202056	yes	GO:0006970(response to osmotic stress);GO:0009408(response to heat)	ko04141(Protein processing in endoplasmic reticulum)
ata-miR164a-5p_R-1	rna-TRITD_2Bv1G123660-18	78.4046	50.9272	0.6225	up	0.015683	0.0202056	yes	GO:0005509(calcium ion binding);GO:0005515(protein binding);GO:0008266(poly(U) RNA binding);GO:0009507(chloroplast);GO:0009534(chloroplast thylakoid);GO:0009535(chloroplast thylakoid membrane);GO:0009543(chloroplast thylakoid lumen);GO:0009570(chloroplast stroma);GO:0009579(thylakoid);GO:0009654(photosystem II oxygen evolving complex);GO:0010205(photoinhibition);GO:0010207(photosystem II assembly…	ko00195(Photosynthesis)
ata-miR164a-5p_R-1	rna-TRITD_2Bv1G123660-17	106.406	72.7532	0.5485	up	0.011926	0.0163564	yes	GO:0005509(calcium ion binding);GO:0005515(protein binding);GO:0008266(poly(U) RNA binding);GO:0009507(chloroplast);GO:0009534(chloroplast thylakoid);GO:0009535(chloroplast thylakoid membrane);GO:0009543(chloroplast thylakoid lumen);GO:0009570(chloroplast stroma);GO:0009579(thylakoid);GO:0009654(photosystem II oxygen evolving complex);GO:0010205(photoinhibition);GO:0010207(photosystem II assembly…	ko00195(Photosynthesis)
ata-miR164a-5p_R-1	rna-TRITD_7Bv1G228910-6	16.801	36.3766	-1.11447	down	0.0072647	0.010006	yes	GO:0004176(ATP-dependent peptidase activity);GO:0005739(mitochondrion);GO:0006508(proteolysis);GO:0008237(metallopeptidase activity);GO:0009535(chloroplast thylakoid membrane);GO:0009941(chloroplast envelope);GO:0010027(thylakoid membrane organization);GO:0010205(photoinhibition);GO:0010206(photosystem II repair);GO:0010304(PSII associated light-harvesting complex II catabolic process)	NA
ata-miR164a-5p_R-1	rna-TRITD_1Av1G054820-2	0	7.27532	-Inf	down	0.0069907	0.00964771	yes	GO:0005515(protein binding);GO:0005524(ATP binding);GO:0005634(nucleus);GO:0005737(cytoplasm);GO:0005829(cytosol);GO:0005886(plasma membrane);GO:0006457(protein folding);GO:0009408(response to heat);GO:0046686(response to cadmium ion);GO:0005618(cell wall);GO:0009506(plasmodesma);GO:0051082(unfolded protein binding)	NA
ata-miR164a-5p_R-1	rna-TRITD_1Av1G054820-23	0	7.27532	-Inf	down	0.0069907	0.00964771	yes	GO:0005515(protein binding);GO:0005524(ATP binding);GO:0005634(nucleus);GO:0005737(cytoplasm);GO:0005829(cytosol);GO:0005886(plasma membrane);GO:0006457(protein folding);GO:0009408(response to heat);GO:0046686(response to cadmium ion);GO:0005618(cell wall);GO:0009506(plasmodesma);GO:0051082(unfolded protein binding)	NA
ata-miR164a-5p_R-1	rna-TRITD_1Bv1G040070-2	0	7.27532	-Inf	down	0.0069907	0.00964771	yes	GO:0004842(ubiquitin-protein transferase activity);GO:0005737(cytoplasm);GO:0009966(regulation of signal transduction)	NA
ata-miR164a-5p_R-1	rna-TRITD_3Av1G011440	0	7.27532	-Inf	down	0.0069907	0.00964771	yes	GO:0005215(transporter activity);GO:0005515(protein binding);GO:0006810(transport);GO:0009507(chloroplast);GO:0009536(plastid);GO:0009570(chloroplast stroma);GO:0009793(embryo development ending in seed dormancy);GO:0010027(thylakoid membrane organization);GO:0016226(iron-sulfur cluster assembly)	NA
ata-miR164a-5p_R-1	rna-TRITD_3Av1G011440-3	0	7.27532	-Inf	down	0.0069907	0.00964771	yes	GO:0005215(transporter activity);GO:0005515(protein binding);GO:0006810(transport);GO:0009507(chloroplast);GO:0009536(plastid);GO:0009570(chloroplast stroma);GO:0009793(embryo development ending in seed dormancy);GO:0010027(thylakoid membrane organization);GO:0016226(iron-sulfur cluster assembly)	NA
ata-miR164a-5p_R-1	rna-TRITD_3Av1G024620-4	0	7.27532	-Inf	down	0.0069907	0.00964771	yes	GO:0003674(molecular_function);GO:0005739(mitochondrion);GO:0008150(biological_process);GO:0031307(integral component of mitochondrial outer membrane)	NA
ata-miR164a-5p_R-1	rna-TRITD_3Av1G152570-14	0	7.27532	-Inf	down	0.0069907	0.00964771	yes	GO:0004089(carbonate dehydratase activity);GO:0005737(cytoplasm);GO:0005829(cytosol);GO:0008270(zinc ion binding);GO:0009507(chloroplast);GO:0009535(chloroplast thylakoid membrane);GO:0009570(chloroplast stroma);GO:0009941(chloroplast envelope);GO:0015976(carbon utilization);GO:0042742(defense response to bacterium);GO:0048046(apoplast)	ko00910(Nitrogen metabolism)
ata-miR164a-5p_R-1	rna-TRITD_3Av1G152570-6	0	7.27532	-Inf	down	0.0069907	0.00964771	yes	GO:0004089(carbonate dehydratase activity);GO:0005737(cytoplasm);GO:0005829(cytosol);GO:0008270(zinc ion binding);GO:0009507(chloroplast);GO:0009535(chloroplast thylakoid membrane);GO:0009570(chloroplast stroma);GO:0009941(chloroplast envelope);GO:0015976(carbon utilization);GO:0042742(defense response to bacterium);GO:0048046(apoplast)	ko00910(Nitrogen metabolism)
ata-miR164a-5p_R-1	rna-TRITD_3Av1G250990	0	7.27532	-Inf	down	0.0069907	0.00964771	yes	NA	NA
ata-miR164a-5p_R-1	rna-TRITD_3Bv1G028380-3	0	7.27532	-Inf	down	0.0069907	0.00964771	yes	GO:0003674(molecular_function);GO:0005739(mitochondrion);GO:0008150(biological_process);GO:0031307(integral component of mitochondrial outer membrane)	NA
ata-miR164a-5p_R-1	rna-TRITD_3Bv1G076570-2	0	7.27532	-Inf	down	0.0069907	0.00964771	yes	GO:0003674(molecular_function);GO:0005634(nucleus);GO:0008150(biological_process);GO:0009507(chloroplast);GO:0009535(chloroplast thylakoid membrane)	NA
ata-miR164a-5p_R-1	rna-TRITD_3Bv1G135020	0	7.27532	-Inf	down	0.0069907	0.00964771	yes	GO:0004089(carbonate dehydratase activity);GO:0005737(cytoplasm);GO:0005829(cytosol);GO:0008270(zinc ion binding);GO:0009507(chloroplast);GO:0009535(chloroplast thylakoid membrane);GO:0009570(chloroplast stroma);GO:0009941(chloroplast envelope);GO:0015976(carbon utilization);GO:0042742(defense response to bacterium);GO:0048046(apoplast)	ko00910(Nitrogen metabolism)
ata-miR164a-5p_R-1	rna-TRITD_3Bv1G135020-5	0	7.27532	-Inf	down	0.0069907	0.00964771	yes	GO:0004089(carbonate dehydratase activity);GO:0005737(cytoplasm);GO:0005829(cytosol);GO:0008270(zinc ion binding);GO:0009507(chloroplast);GO:0009535(chloroplast thylakoid membrane);GO:0009570(chloroplast stroma);GO:0009941(chloroplast envelope);GO:0015976(carbon utilization);GO:0042742(defense response to bacterium);GO:0048046(apoplast)	ko00910(Nitrogen metabolism)
ata-miR164a-5p_R-1	rna-TRITD_3Bv1G147560-2	0	7.27532	-Inf	down	0.0069907	0.00964771	yes	NA	NA
ata-miR164a-5p_R-1	rna-TRITD_3Bv1G151030-3	0	7.27532	-Inf	down	0.0069907	0.00964771	yes	GO:0003674(molecular_function);GO:0005634(nucleus)	ko04144(Endocytosis)
ata-miR164a-5p_R-1	rna-TRITD_3Bv1G174650-2	0	7.27532	-Inf	down	0.0069907	0.00964771	yes	NA	NA
ata-miR164a-5p_R-1	rna-TRITD_3Bv1G174650-3	0	7.27532	-Inf	down	0.0069907	0.00964771	yes	NA	NA
ata-miR164a-5p_R-1	rna-TRITD_4Av1G075970	0	7.27532	-Inf	down	0.0069907	0.00964771	yes	GO:0000302(response to reactive oxygen species);GO:0004252(serine-type endopeptidase activity);GO:0006508(proteolysis);GO:0009507(chloroplast);GO:0009532(plastid stroma);GO:0009536(plastid);GO:0009570(chloroplast stroma);GO:0009941(chloroplast envelope);GO:0010468(regulation of gene expression);GO:0003723(RNA binding);GO:0006364(rRNA processing);GO:0006396(RNA processing);GO:0009534(chloroplast t…	NA
ata-miR164a-5p_R-1	rna-TRITD_4Av1G125870-2	0	7.27532	-Inf	down	0.0069907	0.00964771	yes	GO:0005794(Golgi apparatus);GO:0005829(cytosol);GO:0009832(plant-type cell wall biogenesis);GO:0033356(UDP-L-arabinose metabolic process);GO:0052691(UDP-arabinopyranose mutase activity)	ko00520(Amino sugar and nucleotide sugar metabolism)
ata-miR164a-5p_R-1	rna-TRITD_5Av1G079830-6	0	7.27532	-Inf	down	0.0069907	0.00964771	yes	GO:0003924(GTPase activity);GO:0005515(protein binding);GO:0005525(GTP binding);GO:0005737(cytoplasm);GO:0005739(mitochondrion);GO:0005777(peroxisome);GO:0007623(circadian rhythm);GO:0008017(microtubule binding);GO:0009507(chloroplast);GO:0009707(chloroplast outer membrane);GO:0010020(chloroplast fission);GO:0016559(peroxisome fission);GO:0042802(identical protein binding)	NA
ata-miR164a-5p_R-1	rna-TRITD_5Av1G110300	0	7.27532	-Inf	down	0.0069907	0.00964771	yes	GO:0006952(defense response)	NA
ata-miR164a-5p_R-1	rna-TRITD_5Av1G130510	0	7.27532	-Inf	down	0.0069907	0.00964771	yes	GO:0003700(DNA binding transcription factor activity);GO:0005515(protein binding);GO:0005634(nucleus);GO:0006351(transcription, DNA-templated);GO:0006355(regulation of transcription, DNA-templated);GO:0010628(positive regulation of gene expression);GO:0016036(cellular response to phosphate starvation);GO:0043565(sequence-specific DNA binding)	ko04933(AGE-RAGE signaling pathway in diabetic complications)
ata-miR164a-5p_R-1	rna-TRITD_5Av1G130510-2	0	7.27532	-Inf	down	0.0069907	0.00964771	yes	GO:0003700(DNA binding transcription factor activity);GO:0005515(protein binding);GO:0005634(nucleus);GO:0006351(transcription, DNA-templated);GO:0006355(regulation of transcription, DNA-templated);GO:0010628(positive regulation of gene expression);GO:0016036(cellular response to phosphate starvation);GO:0043565(sequence-specific DNA binding)	ko04933(AGE-RAGE signaling pathway in diabetic complications)
ata-miR164a-5p_R-1	rna-TRITD_5Av1G135920	0	7.27532	-Inf	down	0.0069907	0.00964771	yes	GO:0005515(protein binding);GO:0005789(endoplasmic reticulum membrane);GO:0005794(Golgi apparatus);GO:0009306(protein secretion);GO:0015031(protein transport);GO:0015450(P-P-bond-hydrolysis-driven protein transmembrane transporter activity);GO:0016020(membrane);GO:0016021(integral component of membrane);GO:0005739(mitochondrion);GO:0005886(plasma membrane)	ko03060(Protein export);ko04141(Protein processing in endoplasmic reticulum);ko04145(Phagosome)
ata-miR164a-5p_R-1	rna-TRITD_5Av1G135920-3	0	7.27532	-Inf	down	0.0069907	0.00964771	yes	GO:0005515(protein binding);GO:0005789(endoplasmic reticulum membrane);GO:0005794(Golgi apparatus);GO:0009306(protein secretion);GO:0015031(protein transport);GO:0015450(P-P-bond-hydrolysis-driven protein transmembrane transporter activity);GO:0016020(membrane);GO:0016021(integral component of membrane);GO:0005739(mitochondrion);GO:0005886(plasma membrane)	ko03060(Protein export);ko04141(Protein processing in endoplasmic reticulum);ko04145(Phagosome)
ata-miR164a-5p_R-1	rna-TRITD_5Av1G135920-5	0	7.27532	-Inf	down	0.0069907	0.00964771	yes	GO:0005515(protein binding);GO:0005789(endoplasmic reticulum membrane);GO:0005794(Golgi apparatus);GO:0009306(protein secretion);GO:0015031(protein transport);GO:0015450(P-P-bond-hydrolysis-driven protein transmembrane transporter activity);GO:0016020(membrane);GO:0016021(integral component of membrane);GO:0005739(mitochondrion);GO:0005886(plasma membrane)	ko03060(Protein export);ko04141(Protein processing in endoplasmic reticulum);ko04145(Phagosome)
ata-miR164a-5p_R-1	rna-TRITD_5Bv1G114650-3	0	7.27532	-Inf	down	0.0069907	0.00964771	yes	GO:0005515(protein binding);GO:0005789(endoplasmic reticulum membrane);GO:0005794(Golgi apparatus);GO:0009306(protein secretion);GO:0015031(protein transport);GO:0015450(P-P-bond-hydrolysis-driven protein transmembrane transporter activity);GO:0016020(membrane);GO:0016021(integral component of membrane);GO:0005739(mitochondrion);GO:0005886(plasma membrane)	ko03060(Protein export);ko04141(Protein processing in endoplasmic reticulum);ko04145(Phagosome)
ata-miR164a-5p_R-1	rna-TRITD_5Bv1G114650-4	0	7.27532	-Inf	down	0.0069907	0.00964771	yes	GO:0005515(protein binding);GO:0005789(endoplasmic reticulum membrane);GO:0005794(Golgi apparatus);GO:0009306(protein secretion);GO:0015031(protein transport);GO:0015450(P-P-bond-hydrolysis-driven protein transmembrane transporter activity);GO:0016020(membrane);GO:0016021(integral component of membrane);GO:0005739(mitochondrion);GO:0005886(plasma membrane)	ko03060(Protein export);ko04141(Protein processing in endoplasmic reticulum);ko04145(Phagosome)
ata-miR164a-5p_R-1	rna-TRITD_5Bv1G114650-5	0	7.27532	-Inf	down	0.0069907	0.00964771	yes	GO:0005515(protein binding);GO:0005789(endoplasmic reticulum membrane);GO:0005794(Golgi apparatus);GO:0009306(protein secretion);GO:0015031(protein transport);GO:0015450(P-P-bond-hydrolysis-driven protein transmembrane transporter activity);GO:0016020(membrane);GO:0016021(integral component of membrane);GO:0005739(mitochondrion);GO:0005886(plasma membrane)	ko03060(Protein export);ko04141(Protein processing in endoplasmic reticulum);ko04145(Phagosome)
ata-miR164a-5p_R-1	rna-TRITD_5Bv1G224190-2	0	7.27532	-Inf	down	0.0069907	0.00964771	yes	GO:0009055(electron transfer activity);GO:0009507(chloroplast);GO:0009536(plastid);GO:0009706(chloroplast inner membrane);GO:0009941(chloroplast envelope);GO:0010277(chlorophyllide a oxygenase [overall] activity);GO:0015031(protein transport);GO:0016021(integral component of membrane);GO:0046872(metal ion binding);GO:0051537(2 iron, 2 sulfur cluster binding);GO:0055114(oxidation-reduction process)	ko00860(Porphyrin and chlorophyll metabolism)
ata-miR164a-5p_R-1	rna-TRITD_5Bv1G239100-2	0	7.27532	-Inf	down	0.0069907	0.00964771	yes	GO:0003924(GTPase activity);GO:0004888(transmembrane signaling receptor activity);GO:0004930(G-protein coupled receptor activity);GO:0005515(protein binding);GO:0005525(GTP binding);GO:0005829(cytosol);GO:0009507(chloroplast);GO:0009536(plastid);GO:0009707(chloroplast outer membrane);GO:0009941(chloroplast envelope);GO:0016020(membrane);GO:0016021(integral component of membrane);GO:0045036(protei…	NA
ata-miR164a-5p_R-1	rna-TRITD_5Bv1G239100-4	0	7.27532	-Inf	down	0.0069907	0.00964771	yes	GO:0003924(GTPase activity);GO:0004888(transmembrane signaling receptor activity);GO:0004930(G-protein coupled receptor activity);GO:0005515(protein binding);GO:0005525(GTP binding);GO:0005829(cytosol);GO:0009507(chloroplast);GO:0009536(plastid);GO:0009707(chloroplast outer membrane);GO:0009941(chloroplast envelope);GO:0016020(membrane);GO:0016021(integral component of membrane);GO:0045036(protei…	NA
ata-miR164a-5p_R-1	rna-TRITD_5Bv1G239100-5	0	7.27532	-Inf	down	0.0069907	0.00964771	yes	GO:0003924(GTPase activity);GO:0004888(transmembrane signaling receptor activity);GO:0004930(G-protein coupled receptor activity);GO:0005515(protein binding);GO:0005525(GTP binding);GO:0005829(cytosol);GO:0009507(chloroplast);GO:0009536(plastid);GO:0009707(chloroplast outer membrane);GO:0009941(chloroplast envelope);GO:0016020(membrane);GO:0016021(integral component of membrane);GO:0045036(protei…	NA
ata-miR164a-5p_R-1	rna-TRITD_6Av1G205420	0	7.27532	-Inf	down	0.0069907	0.00964771	yes	GO:0009620(response to fungus)	NA
ata-miR164a-5p_R-1	rna-TRITD_6Bv1G063540-2	0	7.27532	-Inf	down	0.0069907	0.00964771	yes	GO:0016020(membrane);GO:0016709(oxidoreductase activity, acting on paired donors, with incorporation or reduction of molecular oxygen, NAD(P)H as one donor, and incorporation of one atom of oxygen);GO:0044550(secondary metabolite biosynthetic process)	NA
ata-miR164a-5p_R-1	rna-TRITD_4Bv1G042840	33.602	14.5506	1.20746	up	0.006042	0.00964771	yes	GO:0004332(fructose-bisphosphate aldolase activity);GO:0005737(cytoplasm)	ko00010(Glycolysis / Gluconeogenesis);ko00030(Pentose phosphate pathway);ko00051(Fructose and mannose metabolism);ko00710(Carbon fixation in photosynthetic organisms)
ata-miR164a-5p_R-1	rna-TRITD_4Av1G159680-2	22.4013	7.27532	1.6225	up	0.0054924	0.00964771	yes	GO:0004332(fructose-bisphosphate aldolase activity);GO:0005737(cytoplasm)	ko00010(Glycolysis / Gluconeogenesis);ko00030(Pentose phosphate pathway);ko00051(Fructose and mannose metabolism);ko00710(Carbon fixation in photosynthetic organisms)
ata-miR164a-5p_R-1	rna-TRITD_4Bv1G042840-5	22.4013	7.27532	1.6225	up	0.0054924	0.00964771	yes	GO:0004332(fructose-bisphosphate aldolase activity);GO:0005737(cytoplasm)	ko00010(Glycolysis / Gluconeogenesis);ko00030(Pentose phosphate pathway);ko00051(Fructose and mannose metabolism);ko00710(Carbon fixation in photosynthetic organisms)
ata-miR164a-5p_R-1	rna-TRITD_2Bv1G123660-15	22.4013	50.9272	-1.18485	down	0.00086447	0.00193491	yes	GO:0005509(calcium ion binding);GO:0005515(protein binding);GO:0008266(poly(U) RNA binding);GO:0009507(chloroplast);GO:0009534(chloroplast thylakoid);GO:0009535(chloroplast thylakoid membrane);GO:0009543(chloroplast thylakoid lumen);GO:0009570(chloroplast stroma);GO:0009579(thylakoid);GO:0009654(photosystem II oxygen evolving complex);GO:0010205(photoinhibition);GO:0010207(photosystem II assembly…	ko00195(Photosynthesis)
ata-miR164a-5p_R-1	rna-TRITD_2Av1G073230	11.2007	0	Inf	up	0.00081766	0.00183317	yes	GO:0000139(Golgi membrane);GO:0003824(catalytic activity);GO:0005515(protein binding);GO:0005768(endosome);GO:0005794(Golgi apparatus);GO:0005802(trans-Golgi network);GO:0006486(protein glycosylation);GO:0016020(membrane);GO:0016021(integral component of membrane);GO:0016757(transferase activity, transferring glycosyl groups);GO:0045489(pectin biosynthetic process);GO:0071555(cell wall organizati…	ko00510(N-Glycan biosynthesis);ko04141(Protein processing in endoplasmic reticulum)
ata-miR164a-5p_R-1	rna-TRITD_2Av1G073230-2	11.2007	0	Inf	up	0.00081766	0.00183317	yes	GO:0000139(Golgi membrane);GO:0003824(catalytic activity);GO:0005515(protein binding);GO:0005768(endosome);GO:0005794(Golgi apparatus);GO:0005802(trans-Golgi network);GO:0006486(protein glycosylation);GO:0016020(membrane);GO:0016021(integral component of membrane);GO:0016757(transferase activity, transferring glycosyl groups);GO:0045489(pectin biosynthetic process);GO:0071555(cell wall organizati…	ko00510(N-Glycan biosynthesis);ko04141(Protein processing in endoplasmic reticulum)
ata-miR164a-5p_R-1	rna-TRITD_2Av1G213030-2	11.2007	0	Inf	up	0.00081766	0.00183317	yes	GO:0005634(nucleus);GO:0009416(response to light stimulus);GO:0009909(regulation of flower development);GO:0004748(ribonucleoside-diphosphate reductase activity, thioredoxin disulfide as acceptor);GO:0005971(ribonucleoside-diphosphate reductase complex);GO:0009263(deoxyribonucleotide biosynthetic process)	ko04712(Circadian rhythm - plant)
ata-miR164a-5p_R-1	rna-TRITD_3Av1G152570-7	11.2007	0	Inf	up	0.00081766	0.00183317	yes	GO:0004089(carbonate dehydratase activity);GO:0005737(cytoplasm);GO:0005829(cytosol);GO:0008270(zinc ion binding);GO:0009507(chloroplast);GO:0009535(chloroplast thylakoid membrane);GO:0009570(chloroplast stroma);GO:0009941(chloroplast envelope);GO:0015976(carbon utilization);GO:0042742(defense response to bacterium);GO:0048046(apoplast)	ko00910(Nitrogen metabolism)
ata-miR164a-5p_R-1	rna-TRITD_4Av1G159680	11.2007	0	Inf	up	0.00081766	0.00183317	yes	GO:0004332(fructose-bisphosphate aldolase activity);GO:0005737(cytoplasm)	ko00010(Glycolysis / Gluconeogenesis);ko00030(Pentose phosphate pathway);ko00051(Fructose and mannose metabolism);ko00710(Carbon fixation in photosynthetic organisms)
ata-miR164a-5p_R-1	rna-TRITD_4Av1G159680-6	11.2007	0	Inf	up	0.00081766	0.00183317	yes	GO:0004332(fructose-bisphosphate aldolase activity);GO:0005737(cytoplasm)	ko00010(Glycolysis / Gluconeogenesis);ko00030(Pentose phosphate pathway);ko00051(Fructose and mannose metabolism);ko00710(Carbon fixation in photosynthetic organisms)
ata-miR164a-5p_R-1	rna-TRITD_5Bv1G239190	11.2007	0	Inf	up	0.00081766	0.00183317	yes	GO:0006508(proteolysis);GO:0008234(cysteine-type peptidase activity);GO:0004175(endopeptidase activity);GO:0005634(nucleus);GO:0016926(protein desumoylation);GO:0016929(SUMO-specific protease activity);GO:0090234(regulation of kinetochore assembly)	NA
ata-miR164a-5p_R-1	rna-TRITD_2Bv1G123660-20	72.8043	36.3766	1.00101	up	0.00048968	0.00131507	yes	GO:0005509(calcium ion binding);GO:0005515(protein binding);GO:0008266(poly(U) RNA binding);GO:0009507(chloroplast);GO:0009534(chloroplast thylakoid);GO:0009535(chloroplast thylakoid membrane);GO:0009543(chloroplast thylakoid lumen);GO:0009570(chloroplast stroma);GO:0009579(thylakoid);GO:0009654(photosystem II oxygen evolving complex);GO:0010205(photoinhibition);GO:0010207(photosystem II assembly…	ko00195(Photosynthesis)
ata-miR164a-5p_R-1	rna-TRITD_4Av1G159680-11	28.0016	7.27532	1.94443	up	0.00048368	0.00129987	yes	GO:0004332(fructose-bisphosphate aldolase activity);GO:0005737(cytoplasm)	ko00010(Glycolysis / Gluconeogenesis);ko00030(Pentose phosphate pathway);ko00051(Fructose and mannose metabolism);ko00710(Carbon fixation in photosynthetic organisms)
ata-miR164a-5p_R-1	rna-TRITD_4Av1G159680-13	28.0016	7.27532	1.94443	up	0.00048368	0.00129987	yes	GO:0004332(fructose-bisphosphate aldolase activity);GO:0005737(cytoplasm)	ko00010(Glycolysis / Gluconeogenesis);ko00030(Pentose phosphate pathway);ko00051(Fructose and mannose metabolism);ko00710(Carbon fixation in photosynthetic organisms)
ata-miR164a-5p_R-1	rna-TRITD_7Av1G275250-3	11.2007	36.3766	-1.69943	down	0.00026225	0.000713908	yes	GO:0004176(ATP-dependent peptidase activity);GO:0005739(mitochondrion);GO:0006508(proteolysis);GO:0008237(metallopeptidase activity);GO:0009535(chloroplast thylakoid membrane);GO:0009941(chloroplast envelope);GO:0010027(thylakoid membrane organization);GO:0010205(photoinhibition);GO:0010206(photosystem II repair);GO:0010304(PSII associated light-harvesting complex II catabolic process)	NA
ata-miR164a-5p_R-1	rna-TRITD_6Av1G171740-4	112.007	174.608	-0.640534	down	0.00021732	0.000594444	yes	GO:0005515(protein binding);GO:0009507(chloroplast);GO:0010287(plastoglobule);GO:0016702(oxidoreductase activity, acting on single donors with incorporation of molecular oxygen, incorporation of two atoms of oxygen);GO:0046872(metal ion binding);GO:0055114(oxidation-reduction process)	ko00906(Carotenoid biosynthesis)
ata-miR164a-5p_R-1	rna-TRITD_6Bv1G159060-6	33.602	72.7532	-1.11447	down	0.00014678	0.000401888	yes	GO:0005515(protein binding);GO:0009507(chloroplast);GO:0010287(plastoglobule);GO:0016702(oxidoreductase activity, acting on single donors with incorporation of molecular oxygen, incorporation of two atoms of oxygen);GO:0046872(metal ion binding);GO:0055114(oxidation-reduction process)	ko00906(Carotenoid biosynthesis)
ata-miR164a-5p_R-1	rna-TRITD_3Bv1G147560-4	0	14.5506	-Inf	down	0.00013643	0.000373816	yes	NA	NA
ata-miR164a-5p_R-1	rna-TRITD_4Bv1G009290	0	14.5506	-Inf	down	0.00013643	0.000373816	yes	NA	NA
ata-miR164a-5p_R-1	rna-TRITD_4Bv1G009290-2	0	14.5506	-Inf	down	0.00013643	0.000373816	yes	NA	NA
ata-miR164a-5p_R-1	rna-TRITD_4Bv1G009290-3	0	14.5506	-Inf	down	0.00013643	0.000373816	yes	NA	NA
ata-miR164a-5p_R-1	rna-TRITD_5Av1G079830-2	0	14.5506	-Inf	down	0.00013643	0.000373816	yes	GO:0003924(GTPase activity);GO:0005515(protein binding);GO:0005525(GTP binding);GO:0005737(cytoplasm);GO:0005739(mitochondrion);GO:0005777(peroxisome);GO:0007623(circadian rhythm);GO:0008017(microtubule binding);GO:0009507(chloroplast);GO:0009707(chloroplast outer membrane);GO:0010020(chloroplast fission);GO:0016559(peroxisome fission);GO:0042802(identical protein binding)	NA
ata-miR164a-5p_R-1	rna-TRITD_5Av1G079830-3	0	14.5506	-Inf	down	0.00013643	0.000373816	yes	GO:0003924(GTPase activity);GO:0005515(protein binding);GO:0005525(GTP binding);GO:0005737(cytoplasm);GO:0005739(mitochondrion);GO:0005777(peroxisome);GO:0007623(circadian rhythm);GO:0008017(microtubule binding);GO:0009507(chloroplast);GO:0009707(chloroplast outer membrane);GO:0010020(chloroplast fission);GO:0016559(peroxisome fission);GO:0042802(identical protein binding)	NA
ata-miR164a-5p_R-1	rna-TRITD_5Av1G135920-6	0	14.5506	-Inf	down	0.00013643	0.000373816	yes	GO:0005515(protein binding);GO:0005789(endoplasmic reticulum membrane);GO:0005794(Golgi apparatus);GO:0009306(protein secretion);GO:0015031(protein transport);GO:0015450(P-P-bond-hydrolysis-driven protein transmembrane transporter activity);GO:0016020(membrane);GO:0016021(integral component of membrane);GO:0005739(mitochondrion);GO:0005886(plasma membrane)	ko03060(Protein export);ko04141(Protein processing in endoplasmic reticulum);ko04145(Phagosome)
ata-miR164a-5p_R-1	rna-TRITD_5Bv1G114650	0	14.5506	-Inf	down	0.00013643	0.000373816	yes	GO:0005515(protein binding);GO:0005789(endoplasmic reticulum membrane);GO:0005794(Golgi apparatus);GO:0009306(protein secretion);GO:0015031(protein transport);GO:0015450(P-P-bond-hydrolysis-driven protein transmembrane transporter activity);GO:0016020(membrane);GO:0016021(integral component of membrane);GO:0005739(mitochondrion);GO:0005886(plasma membrane)	ko03060(Protein export);ko04141(Protein processing in endoplasmic reticulum);ko04145(Phagosome)
ata-miR164a-5p_R-1	rna-TRITD_5Bv1G224190-3	0	14.5506	-Inf	down	0.00013643	0.000373816	yes	GO:0009055(electron transfer activity);GO:0009507(chloroplast);GO:0009536(plastid);GO:0009706(chloroplast inner membrane);GO:0009941(chloroplast envelope);GO:0010277(chlorophyllide a oxygenase [overall] activity);GO:0015031(protein transport);GO:0016021(integral component of membrane);GO:0046872(metal ion binding);GO:0051537(2 iron, 2 sulfur cluster binding);GO:0055114(oxidation-reduction process)	ko00860(Porphyrin and chlorophyll metabolism)
ata-miR164a-5p_R-1	rna-TRITD_6Av1G193530	0	14.5506	-Inf	down	0.00013643	0.000373816	yes	GO:0006970(response to osmotic stress);GO:0009408(response to heat)	ko04141(Protein processing in endoplasmic reticulum)
ata-miR164a-5p_R-1	rna-TRITD_6Av1G205420-3	0	14.5506	-Inf	down	0.00013643	0.000373816	yes	GO:0009620(response to fungus)	NA
ata-miR164a-5p_R-1	rna-TRITD_7Av1G159080	145.609	87.3038	0.737978	up	0.00013312	0.000373816	yes	NA	NA
ata-miR164a-5p_R-1	rna-TRITD_2Bv1G123660-2	67.2039	29.1013	1.20746	up	0.00010328	0.000373816	yes	GO:0005509(calcium ion binding);GO:0005515(protein binding);GO:0008266(poly(U) RNA binding);GO:0009507(chloroplast);GO:0009534(chloroplast thylakoid);GO:0009535(chloroplast thylakoid membrane);GO:0009543(chloroplast thylakoid lumen);GO:0009570(chloroplast stroma);GO:0009579(thylakoid);GO:0009654(photosystem II oxygen evolving complex);GO:0010205(photoinhibition);GO:0010207(photosystem II assembly…	ko00195(Photosynthesis)
ata-miR164a-5p_R-1	rna-TRITD_4Av1G159680-4	5.60033	29.1013	-2.3775	down	6.6223e-05	0.000249023	yes	GO:0004332(fructose-bisphosphate aldolase activity);GO:0005737(cytoplasm)	ko00010(Glycolysis / Gluconeogenesis);ko00030(Pentose phosphate pathway);ko00051(Fructose and mannose metabolism);ko00710(Carbon fixation in photosynthetic organisms)
ata-miR164a-5p_R-1	rna-TRITD_6Av1G171740-6	95.2056	160.057	-0.749468	down	4.9214e-05	0.000187372	yes	GO:0005515(protein binding);GO:0009507(chloroplast);GO:0010287(plastoglobule);GO:0016702(oxidoreductase activity, acting on single donors with incorporation of molecular oxygen, incorporation of two atoms of oxygen);GO:0046872(metal ion binding);GO:0055114(oxidation-reduction process)	ko00906(Carotenoid biosynthesis)
ata-miR164a-5p_R-1	rna-TRITD_1Bv1G039630-5	16.801	0	Inf	up	4.1509e-05	0.000158229	yes	GO:0003674(molecular_function);GO:0005575(cellular_component);GO:0008150(biological_process)	NA
ata-miR164a-5p_R-1	rna-TRITD_2Av1G213030	16.801	0	Inf	up	4.1509e-05	0.000158229	yes	GO:0005634(nucleus);GO:0009416(response to light stimulus);GO:0009909(regulation of flower development);GO:0004748(ribonucleoside-diphosphate reductase activity, thioredoxin disulfide as acceptor);GO:0005971(ribonucleoside-diphosphate reductase complex);GO:0009263(deoxyribonucleotide biosynthetic process)	ko04712(Circadian rhythm - plant)
ata-miR164a-5p_R-1	rna-TRITD_3Av1G152570-13	16.801	0	Inf	up	4.1509e-05	0.000158229	yes	GO:0004089(carbonate dehydratase activity);GO:0005737(cytoplasm);GO:0005829(cytosol);GO:0008270(zinc ion binding);GO:0009507(chloroplast);GO:0009535(chloroplast thylakoid membrane);GO:0009570(chloroplast stroma);GO:0009941(chloroplast envelope);GO:0015976(carbon utilization);GO:0042742(defense response to bacterium);GO:0048046(apoplast)	ko00910(Nitrogen metabolism)
ata-miR164a-5p_R-1	rna-TRITD_3Bv1G135020-2	16.801	0	Inf	up	4.1509e-05	0.000158229	yes	GO:0004089(carbonate dehydratase activity);GO:0005737(cytoplasm);GO:0005829(cytosol);GO:0008270(zinc ion binding);GO:0009507(chloroplast);GO:0009535(chloroplast thylakoid membrane);GO:0009570(chloroplast stroma);GO:0009941(chloroplast envelope);GO:0015976(carbon utilization);GO:0042742(defense response to bacterium);GO:0048046(apoplast)	ko00910(Nitrogen metabolism)
ata-miR164a-5p_R-1	rna-TRITD_4Av1G036560-6	16.801	0	Inf	up	4.1509e-05	0.000158229	yes	GO:0004565(beta-galactosidase activity);GO:0005618(cell wall);GO:0005773(vacuole)	ko00052(Galactose metabolism);ko00600(Sphingolipid metabolism);ko00531(Glycosaminoglycan degradation);ko00604(Glycosphingolipid biosynthesis - ganglio series);ko00511(Other glycan degradation)
ata-miR164a-5p_R-1	rna-TRITD_5Bv1G022090-4	16.801	0	Inf	up	4.1509e-05	0.000158229	yes	GO:0003677(DNA binding);GO:0003700(DNA binding transcription factor activity);GO:0005634(nucleus);GO:0006351(transcription, DNA-templated);GO:0006355(regulation of transcription, DNA-templated);GO:0007275(multicellular organism development);GO:0009734(auxin-activated signaling pathway);GO:0010072(primary shoot apical meristem specification);GO:0048527(lateral root development)	NA
ata-miR164a-5p_R-1	rna-TRITD_7Av1G275250-2	16.801	0	Inf	up	4.1509e-05	0.000158229	yes	GO:0004176(ATP-dependent peptidase activity);GO:0005739(mitochondrion);GO:0006508(proteolysis);GO:0008237(metallopeptidase activity);GO:0009535(chloroplast thylakoid membrane);GO:0009941(chloroplast envelope);GO:0010027(thylakoid membrane organization);GO:0010205(photoinhibition);GO:0010206(photosystem II repair);GO:0010304(PSII associated light-harvesting complex II catabolic process)	NA
ata-miR164a-5p_R-1	rna-TRITD_7Bv1G228910	16.801	0	Inf	up	4.1509e-05	0.000158229	yes	GO:0004176(ATP-dependent peptidase activity);GO:0005739(mitochondrion);GO:0006508(proteolysis);GO:0008237(metallopeptidase activity);GO:0009535(chloroplast thylakoid membrane);GO:0009941(chloroplast envelope);GO:0010027(thylakoid membrane organization);GO:0010205(photoinhibition);GO:0010206(photosystem II repair);GO:0010304(PSII associated light-harvesting complex II catabolic process)	NA
ata-miR164a-5p_R-1	rna-TRITD_6Bv1G159060-8	33.602	80.0285	-1.25197	down	1.328e-05	6.02209e-05	yes	GO:0005515(protein binding);GO:0009507(chloroplast);GO:0010287(plastoglobule);GO:0016702(oxidoreductase activity, acting on single donors with incorporation of molecular oxygen, incorporation of two atoms of oxygen);GO:0046872(metal ion binding);GO:0055114(oxidation-reduction process)	ko00906(Carotenoid biosynthesis)
ata-miR164a-5p_R-1	rna-TRITD_7Bv1G228910-2	50.4029	14.5506	1.79243	up	8.6435e-06	3.94731e-05	yes	GO:0004176(ATP-dependent peptidase activity);GO:0005739(mitochondrion);GO:0006508(proteolysis);GO:0008237(metallopeptidase activity);GO:0009535(chloroplast thylakoid membrane);GO:0009941(chloroplast envelope);GO:0010027(thylakoid membrane organization);GO:0010205(photoinhibition);GO:0010206(photosystem II repair);GO:0010304(PSII associated light-harvesting complex II catabolic process)	NA
ata-miR164a-5p_R-1	rna-TRITD_2Bv1G123660-21	28.0016	72.7532	-1.3775	down	8.2545e-06	3.78348e-05	yes	GO:0005509(calcium ion binding);GO:0005515(protein binding);GO:0008266(poly(U) RNA binding);GO:0009507(chloroplast);GO:0009534(chloroplast thylakoid);GO:0009535(chloroplast thylakoid membrane);GO:0009543(chloroplast thylakoid lumen);GO:0009570(chloroplast stroma);GO:0009579(thylakoid);GO:0009654(photosystem II oxygen evolving complex);GO:0010205(photoinhibition);GO:0010207(photosystem II assembly…	ko00195(Photosynthesis)
ata-miR164a-5p_R-1	rna-TRITD_1Bv1G040070	0	21.826	-Inf	down	2.985e-06	1.37574e-05	yes	GO:0004842(ubiquitin-protein transferase activity);GO:0005737(cytoplasm);GO:0009966(regulation of signal transduction)	NA
ata-miR164a-5p_R-1	rna-TRITD_5Bv1G224190-4	0	21.826	-Inf	down	2.985e-06	1.37574e-05	yes	GO:0009055(electron transfer activity);GO:0009507(chloroplast);GO:0009536(plastid);GO:0009706(chloroplast inner membrane);GO:0009941(chloroplast envelope);GO:0010277(chlorophyllide a oxygenase [overall] activity);GO:0015031(protein transport);GO:0016021(integral component of membrane);GO:0046872(metal ion binding);GO:0051537(2 iron, 2 sulfur cluster binding);GO:0055114(oxidation-reduction process)	ko00860(Porphyrin and chlorophyll metabolism)
ata-miR164a-5p_R-1	rna-TRITD_6Av1G205420-4	0	21.826	-Inf	down	2.985e-06	1.37574e-05	yes	GO:0009620(response to fungus)	NA
ata-miR164a-5p_R-1	rna-TRITD_6Bv1G176260-2	0	21.826	-Inf	down	2.985e-06	1.37574e-05	yes	GO:0003755(peptidyl-prolyl cis-trans isomerase activity);GO:0005528(FK506 binding);GO:0005789(endoplasmic reticulum membrane);GO:0061077(chaperone-mediated protein folding)	NA
ata-miR164a-5p_R-1	rna-TRITD_4Av1G159680-10	39.2023	7.27532	2.42986	up	2.8246e-06	1.37574e-05	yes	GO:0004332(fructose-bisphosphate aldolase activity);GO:0005737(cytoplasm)	ko00010(Glycolysis / Gluconeogenesis);ko00030(Pentose phosphate pathway);ko00051(Fructose and mannose metabolism);ko00710(Carbon fixation in photosynthetic organisms)
ata-miR164a-5p_R-1	rna-TRITD_7Av1G275250-4	39.2023	7.27532	2.42986	up	2.8246e-06	1.37574e-05	yes	GO:0004176(ATP-dependent peptidase activity);GO:0005739(mitochondrion);GO:0006508(proteolysis);GO:0008237(metallopeptidase activity);GO:0009535(chloroplast thylakoid membrane);GO:0009941(chloroplast envelope);GO:0010027(thylakoid membrane organization);GO:0010205(photoinhibition);GO:0010206(photosystem II repair);GO:0010304(PSII associated light-harvesting complex II catabolic process)	NA
ata-miR164a-5p_R-1	rna-TRITD_1Av1G157080	22.4013	0	Inf	up	2.2119e-06	1.26258e-05	yes	GO:0005576(extracellular region);GO:0016021(integral component of membrane);GO:0016757(transferase activity, transferring glycosyl groups)	ko00514(Other types of O-glycan biosynthesis)
ata-miR164a-5p_R-1	rna-TRITD_1Bv1G039630	22.4013	0	Inf	up	2.2119e-06	1.26258e-05	yes	GO:0003674(molecular_function);GO:0005575(cellular_component);GO:0008150(biological_process)	NA
ata-miR164a-5p_R-1	rna-TRITD_1Bv1G039630-3	22.4013	0	Inf	up	2.2119e-06	1.26258e-05	yes	GO:0003674(molecular_function);GO:0005575(cellular_component);GO:0008150(biological_process)	NA
ata-miR164a-5p_R-1	rna-TRITD_4Av1G159680-9	22.4013	0	Inf	up	2.2119e-06	1.26258e-05	yes	GO:0004332(fructose-bisphosphate aldolase activity);GO:0005737(cytoplasm)	ko00010(Glycolysis / Gluconeogenesis);ko00030(Pentose phosphate pathway);ko00051(Fructose and mannose metabolism);ko00710(Carbon fixation in photosynthetic organisms)
ata-miR164a-5p_R-1	rna-TRITD_2Bv1G123660-14	100.806	43.6519	1.20746	up	1.9801e-06	1.26258e-05	yes	GO:0005509(calcium ion binding);GO:0005515(protein binding);GO:0008266(poly(U) RNA binding);GO:0009507(chloroplast);GO:0009534(chloroplast thylakoid);GO:0009535(chloroplast thylakoid membrane);GO:0009543(chloroplast thylakoid lumen);GO:0009570(chloroplast stroma);GO:0009579(thylakoid);GO:0009654(photosystem II oxygen evolving complex);GO:0010205(photoinhibition);GO:0010207(photosystem II assembly…	ko00195(Photosynthesis)
ata-miR164a-5p_R-1	rna-TRITD_6Av1G171740-5	112.007	196.434	-0.810459	down	1.5274e-06	1.01955e-05	yes	GO:0005515(protein binding);GO:0009507(chloroplast);GO:0010287(plastoglobule);GO:0016702(oxidoreductase activity, acting on single donors with incorporation of molecular oxygen, incorporation of two atoms of oxygen);GO:0046872(metal ion binding);GO:0055114(oxidation-reduction process)	ko00906(Carotenoid biosynthesis)
ata-miR164a-5p_R-1	rna-TRITD_2Bv1G123660-3	95.2056	36.3766	1.38804	up	2.9176e-07	1.9862e-06	yes	GO:0005509(calcium ion binding);GO:0005515(protein binding);GO:0008266(poly(U) RNA binding);GO:0009507(chloroplast);GO:0009534(chloroplast thylakoid);GO:0009535(chloroplast thylakoid membrane);GO:0009543(chloroplast thylakoid lumen);GO:0009570(chloroplast stroma);GO:0009579(thylakoid);GO:0009654(photosystem II oxygen evolving complex);GO:0010205(photoinhibition);GO:0010207(photosystem II assembly…	ko00195(Photosynthesis)
ata-miR164a-5p_R-1	rna-TRITD_2Bv1G123660-12	84.0049	29.1013	1.52939	up	2.4352e-07	1.66209e-06	yes	GO:0005509(calcium ion binding);GO:0005515(protein binding);GO:0008266(poly(U) RNA binding);GO:0009507(chloroplast);GO:0009534(chloroplast thylakoid);GO:0009535(chloroplast thylakoid membrane);GO:0009543(chloroplast thylakoid lumen);GO:0009570(chloroplast stroma);GO:0009579(thylakoid);GO:0009654(photosystem II oxygen evolving complex);GO:0010205(photoinhibition);GO:0010207(photosystem II assembly…	ko00195(Photosynthesis)
ata-miR164a-5p_R-1	rna-TRITD_4Av1G159680-7	28.0016	0	Inf	up	1.2119e-07	8.3813e-07	yes	GO:0004332(fructose-bisphosphate aldolase activity);GO:0005737(cytoplasm)	ko00010(Glycolysis / Gluconeogenesis);ko00030(Pentose phosphate pathway);ko00051(Fructose and mannose metabolism);ko00710(Carbon fixation in photosynthetic organisms)
ata-miR164a-5p_R-1	rna-TRITD_7Bv1G117810	33.602	94.5792	-1.49298	down	7.2028e-08	5.56593e-07	yes	NA	NA
ata-miR164a-5p_R-1	rna-TRITD_3Bv1G270700-2	33.602	0	Inf	up	6.7605e-09	6.58074e-08	yes	GO:0004004(ATP-dependent RNA helicase activity);GO:0010501(RNA secondary structure unwinding)	NA
ata-miR164a-5p_R-1	rna-TRITD_2Bv1G076360	0	36.3766	-Inf	down	1.6259e-09	1.78628e-08	yes	GO:0003674(molecular_function);GO:0005634(nucleus);GO:0008150(biological_process)	NA
ata-miR164a-5p_R-1	rna-TRITD_2Bv1G123660	84.0049	21.826	1.94443	up	1.5003e-09	1.78628e-08	yes	GO:0005509(calcium ion binding);GO:0005515(protein binding);GO:0008266(poly(U) RNA binding);GO:0009507(chloroplast);GO:0009534(chloroplast thylakoid);GO:0009535(chloroplast thylakoid membrane);GO:0009543(chloroplast thylakoid lumen);GO:0009570(chloroplast stroma);GO:0009579(thylakoid);GO:0009654(photosystem II oxygen evolving complex);GO:0010205(photoinhibition);GO:0010207(photosystem II assembly…	ko00195(Photosynthesis)
ata-miR164a-5p_R-1	rna-TRITD_1Av1G157080-2	39.2023	0	Inf	up	3.8194e-10	5.02456e-09	yes	GO:0005576(extracellular region);GO:0016021(integral component of membrane);GO:0016757(transferase activity, transferring glycosyl groups)	ko00514(Other types of O-glycan biosynthesis)
ata-miR164a-5p_R-1	rna-TRITD_1Bv1G207880-2	39.2023	0	Inf	up	3.8194e-10	5.02456e-09	yes	GO:0005515(protein binding);GO:0008661(1-deoxy-D-xylulose-5-phosphate synthase activity);GO:0009228(thiamine biosynthetic process);GO:0009507(chloroplast);GO:0009570(chloroplast stroma);GO:0015995(chlorophyll biosynthetic process);GO:0016114(terpenoid biosynthetic process);GO:0019288(isopentenyl diphosphate biosynthetic process, methylerythritol 4-phosphate pathway);GO:0046872(metal ion binding);…	ko00730(Thiamine metabolism);ko00900(Terpenoid backbone biosynthesis)
ata-miR164a-5p_R-1	rna-TRITD_2Bv1G123660-10	100.806	29.1013	1.79243	up	3.1469e-10	4.56332e-09	yes	GO:0005509(calcium ion binding);GO:0005515(protein binding);GO:0008266(poly(U) RNA binding);GO:0009507(chloroplast);GO:0009534(chloroplast thylakoid);GO:0009535(chloroplast thylakoid membrane);GO:0009543(chloroplast thylakoid lumen);GO:0009570(chloroplast stroma);GO:0009579(thylakoid);GO:0009654(photosystem II oxygen evolving complex);GO:0010205(photoinhibition);GO:0010207(photosystem II assembly…	ko00195(Photosynthesis)
ata-miR164a-5p_R-1	rna-TRITD_2Av1G067080	0	43.6519	-Inf	down	3.921e-11	5.88538e-10	yes	GO:0003674(molecular_function);GO:0005634(nucleus);GO:0008150(biological_process)	ko00010(Glycolysis / Gluconeogenesis);ko00030(Pentose phosphate pathway);ko00051(Fructose and mannose metabolism)
ata-miR164a-5p_R-1	rna-TRITD_1Bv1G039630-4	44.8026	0	Inf	up	2.1782e-11	3.73428e-10	yes	GO:0003674(molecular_function);GO:0005575(cellular_component);GO:0008150(biological_process)	NA
ata-miR164a-5p_R-1	rna-TRITD_1Bv1G207880	50.4029	0	Inf	up	1.2513e-12	2.44892e-11	yes	GO:0005515(protein binding);GO:0008661(1-deoxy-D-xylulose-5-phosphate synthase activity);GO:0009228(thiamine biosynthetic process);GO:0009507(chloroplast);GO:0009570(chloroplast stroma);GO:0015995(chlorophyll biosynthetic process);GO:0016114(terpenoid biosynthetic process);GO:0019288(isopentenyl diphosphate biosynthetic process, methylerythritol 4-phosphate pathway);GO:0046872(metal ion binding);…	ko00730(Thiamine metabolism);ko00900(Terpenoid backbone biosynthesis)
ata-miR164a-5p_R-1	rna-TRITD_6Bv1G159060-4	22.4013	101.854	-2.18485	down	1.0185e-12	2.18188e-11	yes	GO:0005515(protein binding);GO:0009507(chloroplast);GO:0010287(plastoglobule);GO:0016702(oxidoreductase activity, acting on single donors with incorporation of molecular oxygen, incorporation of two atoms of oxygen);GO:0046872(metal ion binding);GO:0055114(oxidation-reduction process)	ko00906(Carotenoid biosynthesis)
ata-miR164a-5p_R-1	rna-TRITD_6Bv1G159060-7	11.2007	80.0285	-2.83693	down	5.7528e-13	1.35796e-11	yes	GO:0005515(protein binding);GO:0009507(chloroplast);GO:0010287(plastoglobule);GO:0016702(oxidoreductase activity, acting on single donors with incorporation of molecular oxygen, incorporation of two atoms of oxygen);GO:0046872(metal ion binding);GO:0055114(oxidation-reduction process)	ko00906(Carotenoid biosynthesis)
ata-miR164a-5p_R-1	rna-TRITD_4Av1G159680-14	56.0033	0	Inf	up	7.2293e-14	1.7639e-12	yes	GO:0004332(fructose-bisphosphate aldolase activity);GO:0005737(cytoplasm)	ko00010(Glycolysis / Gluconeogenesis);ko00030(Pentose phosphate pathway);ko00051(Fructose and mannose metabolism);ko00710(Carbon fixation in photosynthetic organisms)
ata-miR164a-5p_R-1	rna-TRITD_2Av1G066120	100.806	14.5506	2.79243	up	9.6574e-16	3.14026e-14	yes	GO:0005351(carbohydrate:proton symporter activity);GO:0005355(glucose transmembrane transporter activity);GO:0005887(integral component of plasma membrane);GO:0046323(glucose import)	NA
ata-miR164a-5p_R-1	rna-TRITD_6Bv1G159060-9	16.801	130.956	-2.96246	down	5.9133e-21	3.67145e-19	yes	GO:0005515(protein binding);GO:0009507(chloroplast);GO:0010287(plastoglobule);GO:0016702(oxidoreductase activity, acting on single donors with incorporation of molecular oxygen, incorporation of two atoms of oxygen);GO:0046872(metal ion binding);GO:0055114(oxidation-reduction process)	ko00906(Carotenoid biosynthesis)
ata-miR164a-5p_R-1	rna-TRITD_2Bv1G162640	380.822	0	Inf	up	7.9462e-85	7.23003e-82	yes	GO:0003677(DNA binding);GO:0003700(DNA binding transcription factor activity);GO:0005634(nucleus);GO:0006351(transcription, DNA-templated);GO:0006355(regulation of transcription, DNA-templated);GO:0007275(multicellular organism development)	ko03013(RNA transport);ko03015(mRNA surveillance pathway);ko03018(RNA degradation)
ata-miR164b-5p	rna-TRITD_5Av1G021830	0	7.27532	-Inf	down	0.0069907	0.00964771	yes	GO:0003677(DNA binding);GO:0003700(DNA binding transcription factor activity);GO:0005634(nucleus);GO:0006351(transcription, DNA-templated);GO:0006355(regulation of transcription, DNA-templated);GO:0007275(multicellular organism development);GO:0009734(auxin-activated signaling pathway);GO:0010072(primary shoot apical meristem specification);GO:0048527(lateral root development)	NA
ata-miR164b-5p	rna-TRITD_6Av1G195440-3	0	7.27532	-Inf	down	0.0069907	0.00964771	yes	NA	NA
ata-miR164b-5p	rna-TRITD_6Av1G224350-5	0	7.27532	-Inf	down	0.0069907	0.00964771	yes	GO:0004674(protein serine/threonine kinase activity);GO:0005886(plasma membrane);GO:0007166(cell surface receptor signaling pathway)	NA
ata-miR164b-5p	rna-TRITD_7Av1G246970	0	7.27532	-Inf	down	0.0069907	0.00964771	yes	GO:0003677(DNA binding);GO:0003700(DNA binding transcription factor activity);GO:0005634(nucleus);GO:0006351(transcription, DNA-templated);GO:0006355(regulation of transcription, DNA-templated);GO:0007275(multicellular organism development);GO:0009734(auxin-activated signaling pathway);GO:0010072(primary shoot apical meristem specification);GO:0048527(lateral root development)	NA
ata-miR164b-5p	rna-TRITD_5Av1G126650	11.2007	0	Inf	up	0.00081766	0.00183317	yes	GO:0005515(protein binding);GO:0005739(mitochondrion);GO:0008047(enzyme activator activity);GO:0009507(chloroplast);GO:0009570(chloroplast stroma);GO:0009793(embryo development ending in seed dormancy);GO:0016226(iron-sulfur cluster assembly)	NA
ata-miR164b-5p	rna-TRITD_1Av1G138800	0	14.5506	-Inf	down	0.00013643	0.000373816	yes	GO:0005739(mitochondrion);GO:0008168(methyltransferase activity);GO:0016021(integral component of membrane);GO:0032259(methylation)	NA
ata-miR164b-5p	rna-TRITD_2Av1G042800	0	14.5506	-Inf	down	0.00013643	0.000373816	yes	GO:0006508(proteolysis)	NA
ata-miR164b-5p	rna-TRITD_4Bv1G189700	0	14.5506	-Inf	down	0.00013643	0.000373816	yes	GO:0009507(chloroplast);GO:0016020(membrane);GO:0016021(integral component of membrane)	NA
ata-miR164b-5p	rna-TRITD_5Bv1G022090-4	0	14.5506	-Inf	down	0.00013643	0.000373816	yes	GO:0003677(DNA binding);GO:0003700(DNA binding transcription factor activity);GO:0005634(nucleus);GO:0006351(transcription, DNA-templated);GO:0006355(regulation of transcription, DNA-templated);GO:0007275(multicellular organism development);GO:0009734(auxin-activated signaling pathway);GO:0010072(primary shoot apical meristem specification);GO:0048527(lateral root development)	NA
ata-miR164b-5p	rna-TRITD_4Bv1G189700-2	0	21.826	-Inf	down	2.985e-06	1.37574e-05	yes	GO:0009507(chloroplast);GO:0016020(membrane);GO:0016021(integral component of membrane)	NA
ata-miR164b-5p	rna-TRITD_6Av1G154560-2	0	21.826	-Inf	down	2.985e-06	1.37574e-05	yes	GO:0005515(protein binding);GO:0005773(vacuole);GO:0005774(vacuolar membrane);GO:0005783(endoplasmic reticulum);GO:0005789(endoplasmic reticulum membrane);GO:0005829(cytosol);GO:0005886(plasma membrane);GO:0009535(chloroplast thylakoid membrane);GO:0016021(integral component of membrane);GO:0020037(heme binding);GO:0046872(metal ion binding);GO:0055114(oxidation-reduction process)	ko00520(Amino sugar and nucleotide sugar metabolism);ko00910(Nitrogen metabolism)
ata-miR164b-5p	rna-TRITD_7Bv1G194910	156.809	254.636	-0.699428	down	1.4118e-06	9.45286e-06	yes	GO:0003677(DNA binding);GO:0003700(DNA binding transcription factor activity);GO:0005634(nucleus);GO:0006351(transcription, DNA-templated);GO:0006355(regulation of transcription, DNA-templated);GO:0007275(multicellular organism development);GO:0009734(auxin-activated signaling pathway);GO:0010072(primary shoot apical meristem specification);GO:0048527(lateral root development)	NA
ata-miR164b-5p	rna-TRITD_2Av1G042800-3	0	29.1013	-Inf	down	6.8677e-08	5.33582e-07	yes	GO:0006508(proteolysis)	NA
ata-miR164b-5p	rna-TRITD_2Bv1G185060-2	0	29.1013	-Inf	down	6.8677e-08	5.33582e-07	yes	GO:0003674(molecular_function);GO:0005737(cytoplasm);GO:0008150(biological_process)	NA
ata-miR164b-5p	rna-TRITD_2Bv1G056810-2	0	36.3766	-Inf	down	1.6259e-09	1.78628e-08	yes	GO:0006508(proteolysis)	NA
ata-miR164b-5p	rna-TRITD_5Bv1G235380	39.2023	0	Inf	up	3.8194e-10	5.02456e-09	yes	GO:0003993(acid phosphatase activity);GO:0005576(extracellular region);GO:0005886(plasma membrane);GO:0009395(phospholipid catabolic process);GO:0016788(hydrolase activity, acting on ester bonds)	ko00562(Inositol phosphate metabolism);ko00564(Glycerophospholipid metabolism);ko00565(Ether lipid metabolism)
ata-miR164b-5p	rna-TRITD_2Bv1G056810	0	43.6519	-Inf	down	3.921e-11	5.88538e-10	yes	GO:0006508(proteolysis)	NA
ata-miR164b-5p	rna-TRITD_3Av1G011500-2	67.2039	0	Inf	up	2.4455e-16	8.77277e-15	yes	GO:0005507(copper ion binding);GO:0016722(oxidoreductase activity, oxidizing metal ions)	NA
ata-miR164b-5p	rna-TRITD_2Bv1G162640	0	662.054	-Inf	down	0	0	yes	GO:0003677(DNA binding);GO:0003700(DNA binding transcription factor activity);GO:0005634(nucleus);GO:0006351(transcription, DNA-templated);GO:0006355(regulation of transcription, DNA-templated);GO:0007275(multicellular organism development)	ko03013(RNA transport);ko03015(mRNA surveillance pathway);ko03018(RNA degradation)
ata-miR164c-3p	rna-TRITD_1Av1G228250-3	5.60033	14.5506	-1.3775	down	0.046169	0.051003	yes	GO:0003924(GTPase activity);GO:0005622(intracellular);GO:0006412(translation)	ko03013(RNA transport)
ata-miR164c-3p	rna-TRITD_2Bv1G059110-4	5.60033	14.5506	-1.3775	down	0.046169	0.051003	yes	GO:0000495(box H/ACA snoRNA 3'-end processing);GO:0009982(pseudouridine synthase activity);GO:0031118(rRNA pseudouridine synthesis);GO:0031120(snRNA pseudouridine synthesis);GO:0031429(box H/ACA snoRNP complex);GO:1990481(mRNA pseudouridine synthesis)	ko03008(Ribosome biogenesis in eukaryotes)
ata-miR164c-3p	rna-TRITD_4Av1G041890-6	5.60033	14.5506	-1.3775	down	0.046169	0.051003	yes	GO:0005737(cytoplasm);GO:0005829(cytosol);GO:0005985(sucrose metabolic process);GO:0005986(sucrose biosynthetic process);GO:0006000(fructose metabolic process);GO:0006002(fructose 6-phosphate metabolic process);GO:0006094(gluconeogenesis);GO:0009409(response to cold);GO:0009507(chloroplast);GO:0009570(chloroplast stroma);GO:0009735(response to cytokinin);GO:0009773(photosynthetic electron transpo…	ko00010(Glycolysis / Gluconeogenesis);ko00030(Pentose phosphate pathway);ko00051(Fructose and mannose metabolism);ko00710(Carbon fixation in photosynthetic organisms)
ata-miR164c-3p	rna-TRITD_5Av1G002500	5.60033	14.5506	-1.3775	down	0.046169	0.051003	yes	GO:0005783(endoplasmic reticulum);GO:0005886(plasma membrane);GO:0008398(sterol 14-demethylase activity);GO:0016126(sterol biosynthetic process)	ko00100(Steroid biosynthesis)
ata-miR164c-3p	rna-TRITD_6Av1G083430	5.60033	14.5506	-1.3775	down	0.046169	0.051003	yes	NA	NA
ata-miR164c-3p	rna-TRITD_6Bv1G128050-5	5.60033	14.5506	-1.3775	down	0.046169	0.051003	yes	GO:0009507(chloroplast);GO:0019288(isopentenyl diphosphate biosynthetic process, methylerythritol 4-phosphate pathway);GO:0046429(4-hydroxy-3-methylbut-2-en-1-yl diphosphate synthase activity)	ko00900(Terpenoid backbone biosynthesis)
ata-miR164c-3p	rna-TRITD_7Av1G270370-17	5.60033	14.5506	-1.3775	down	0.046169	0.051003	yes	GO:0005783(endoplasmic reticulum)	ko04141(Protein processing in endoplasmic reticulum);ko04626(Plant-pathogen interaction)
ata-miR164c-3p	rna-TRITD_2Av1G044880-3	28.0016	14.5506	0.944428	up	0.039204	0.0438871	yes	GO:0000495(box H/ACA snoRNA 3'-end processing);GO:0009982(pseudouridine synthase activity);GO:0031118(rRNA pseudouridine synthesis);GO:0031120(snRNA pseudouridine synthesis);GO:0031429(box H/ACA snoRNP complex);GO:1990481(mRNA pseudouridine synthesis)	ko03008(Ribosome biogenesis in eukaryotes)
ata-miR164c-3p	rna-TRITD_2Bv1G150600-3	28.0016	14.5506	0.944428	up	0.039204	0.0438871	yes	NA	NA
ata-miR164c-3p	rna-TRITD_3Bv1G235130-2	28.0016	14.5506	0.944428	up	0.039204	0.0438871	yes	GO:0008150(biological_process);GO:0016757(transferase activity, transferring glycosyl groups)	ko03013(RNA transport)
ata-miR164c-3p	rna-TRITD_3Av1G222450	39.2023	21.826	0.844893	up	0.026126	0.0293493	yes	GO:0006396(RNA processing);GO:0009507(chloroplast)	NA
ata-miR164c-3p	rna-TRITD_1Av1G027440	5.60033	0	Inf	up	0.017957	0.0202056	yes	GO:0005634(nucleus);GO:0005737(cytoplasm);GO:0008420(CTD phosphatase activity);GO:0070940(dephosphorylation of RNA polymerase II C-terminal domain)	NA
ata-miR164c-3p	rna-TRITD_1Av1G051170-4	5.60033	0	Inf	up	0.017957	0.0202056	yes	GO:0005737(cytoplasm)	NA
ata-miR164c-3p	rna-TRITD_1Av1G129730-3	5.60033	0	Inf	up	0.017957	0.0202056	yes	NA	NA
ata-miR164c-3p	rna-TRITD_1Av1G143620-6	5.60033	0	Inf	up	0.017957	0.0202056	yes	GO:0001558(regulation of cell growth);GO:0005634(nucleus);GO:0009734(auxin-activated signaling pathway);GO:0044843(cell cycle G1/S phase transition);GO:0051302(regulation of cell division)	NA
ata-miR164c-3p	rna-TRITD_1Av1G224910	5.60033	0	Inf	up	0.017957	0.0202056	yes	GO:0004722(protein serine/threonine phosphatase activity);GO:0006470(protein dephosphorylation);GO:0046872(metal ion binding)	NA
ata-miR164c-3p	rna-TRITD_1Av1G224910-2	5.60033	0	Inf	up	0.017957	0.0202056	yes	GO:0004722(protein serine/threonine phosphatase activity);GO:0006470(protein dephosphorylation);GO:0046872(metal ion binding)	NA
ata-miR164c-3p	rna-TRITD_1Av1G228250-4	5.60033	0	Inf	up	0.017957	0.0202056	yes	GO:0003924(GTPase activity);GO:0005622(intracellular);GO:0006412(translation)	ko03013(RNA transport)
ata-miR164c-3p	rna-TRITD_1Av1G228250-9	5.60033	0	Inf	up	0.017957	0.0202056	yes	GO:0003924(GTPase activity);GO:0005622(intracellular);GO:0006412(translation)	ko03013(RNA transport)
ata-miR164c-3p	rna-TRITD_1Av1G231530-12	5.60033	0	Inf	up	0.017957	0.0202056	yes	NA	NA
ata-miR164c-3p	rna-TRITD_1Av1G231530-5	5.60033	0	Inf	up	0.017957	0.0202056	yes	NA	NA
ata-miR164c-3p	rna-TRITD_1Av1G231530-8	5.60033	0	Inf	up	0.017957	0.0202056	yes	NA	NA
ata-miR164c-3p	rna-TRITD_1Bv1G050350-4	5.60033	0	Inf	up	0.017957	0.0202056	yes	GO:0003924(GTPase activity);GO:0004888(transmembrane signaling receptor activity);GO:0004930(G-protein coupled receptor activity);GO:0005515(protein binding);GO:0005525(GTP binding);GO:0005829(cytosol);GO:0009507(chloroplast);GO:0009536(plastid);GO:0009707(chloroplast outer membrane);GO:0009941(chloroplast envelope);GO:0016020(membrane);GO:0016021(integral component of membrane);GO:0045036(protei…	ko00020(Citrate cycle (TCA cycle));ko00480(Glutathione metabolism);ko04146(Peroxisome)
ata-miR164c-3p	rna-TRITD_1Bv1G096750	5.60033	0	Inf	up	0.017957	0.0202056	yes	GO:0004144(diacylglycerol O-acyltransferase activity);GO:0010287(plastoglobule);GO:0033306(phytol metabolic process)	NA
ata-miR164c-3p	rna-TRITD_1Bv1G096750-4	5.60033	0	Inf	up	0.017957	0.0202056	yes	GO:0004144(diacylglycerol O-acyltransferase activity);GO:0010287(plastoglobule);GO:0033306(phytol metabolic process)	NA
ata-miR164c-3p	rna-TRITD_1Bv1G135840-2	5.60033	0	Inf	up	0.017957	0.0202056	yes	GO:0001558(regulation of cell growth);GO:0005634(nucleus);GO:0009734(auxin-activated signaling pathway);GO:0044843(cell cycle G1/S phase transition);GO:0051302(regulation of cell division)	NA
ata-miR164c-3p	rna-TRITD_1Bv1G135840-4	5.60033	0	Inf	up	0.017957	0.0202056	yes	GO:0001558(regulation of cell growth);GO:0005634(nucleus);GO:0009734(auxin-activated signaling pathway);GO:0044843(cell cycle G1/S phase transition);GO:0051302(regulation of cell division)	NA
ata-miR164c-3p	rna-TRITD_1Bv1G135840-5	5.60033	0	Inf	up	0.017957	0.0202056	yes	GO:0001558(regulation of cell growth);GO:0005634(nucleus);GO:0009734(auxin-activated signaling pathway);GO:0044843(cell cycle G1/S phase transition);GO:0051302(regulation of cell division)	NA
ata-miR164c-3p	rna-TRITD_1Bv1G154620	5.60033	0	Inf	up	0.017957	0.0202056	yes	GO:0005886(plasma membrane);GO:0009507(chloroplast)	ko03040(Spliceosome);ko03013(RNA transport);ko03015(mRNA surveillance pathway)
ata-miR164c-3p	rna-TRITD_1Bv1G154620-4	5.60033	0	Inf	up	0.017957	0.0202056	yes	GO:0005886(plasma membrane);GO:0009507(chloroplast)	ko03040(Spliceosome);ko03013(RNA transport);ko03015(mRNA surveillance pathway)
ata-miR164c-3p	rna-TRITD_1Bv1G154620-6	5.60033	0	Inf	up	0.017957	0.0202056	yes	GO:0005886(plasma membrane);GO:0009507(chloroplast)	ko03040(Spliceosome);ko03013(RNA transport);ko03015(mRNA surveillance pathway)
ata-miR164c-3p	rna-TRITD_1Bv1G154620-7	5.60033	0	Inf	up	0.017957	0.0202056	yes	GO:0005886(plasma membrane);GO:0009507(chloroplast)	ko03040(Spliceosome);ko03013(RNA transport);ko03015(mRNA surveillance pathway)
ata-miR164c-3p	rna-TRITD_1Bv1G179550	5.60033	0	Inf	up	0.017957	0.0202056	yes	GO:0001522(pseudouridine synthesis);GO:0005634(nucleus);GO:0009506(plasmodesma);GO:0042254(ribosome biogenesis)	NA
ata-miR164c-3p	rna-TRITD_1Bv1G214170-2	5.60033	0	Inf	up	0.017957	0.0202056	yes	GO:0006807(nitrogen compound metabolic process)	NA
ata-miR164c-3p	rna-TRITD_1Bv1G214170-3	5.60033	0	Inf	up	0.017957	0.0202056	yes	GO:0006807(nitrogen compound metabolic process)	NA
ata-miR164c-3p	rna-TRITD_1Bv1G222660	5.60033	0	Inf	up	0.017957	0.0202056	yes	GO:0004722(protein serine/threonine phosphatase activity);GO:0006470(protein dephosphorylation);GO:0046872(metal ion binding)	NA
ata-miR164c-3p	rna-TRITD_1Bv1G226210	5.60033	0	Inf	up	0.017957	0.0202056	yes	GO:0003924(GTPase activity);GO:0005622(intracellular);GO:0006412(translation)	ko03013(RNA transport)
ata-miR164c-3p	rna-TRITD_1Bv1G226210-12	5.60033	0	Inf	up	0.017957	0.0202056	yes	GO:0003924(GTPase activity);GO:0005622(intracellular);GO:0006412(translation)	ko03013(RNA transport)
ata-miR164c-3p	rna-TRITD_1Bv1G226210-7	5.60033	0	Inf	up	0.017957	0.0202056	yes	GO:0003924(GTPase activity);GO:0005622(intracellular);GO:0006412(translation)	ko03013(RNA transport)
ata-miR164c-3p	rna-TRITD_1Bv1G226210-8	5.60033	0	Inf	up	0.017957	0.0202056	yes	GO:0003924(GTPase activity);GO:0005622(intracellular);GO:0006412(translation)	ko03013(RNA transport)
ata-miR164c-3p	rna-TRITD_2Av1G098220	5.60033	0	Inf	up	0.017957	0.0202056	yes	GO:0000224(peptide-N4-(N-acetyl-beta-glucosaminyl)asparagine amidase activity);GO:0003824(catalytic activity);GO:0005634(nucleus);GO:0005737(cytoplasm);GO:0005829(cytosol);GO:0006515(protein quality control for misfolded or incompletely synthesized proteins);GO:0006516(glycoprotein catabolic process);GO:0006517(protein deglycosylation);GO:0009751(response to salicylic acid);GO:0010188(response to…	ko04141(Protein processing in endoplasmic reticulum)
ata-miR164c-3p	rna-TRITD_2Av1G098220-4	5.60033	0	Inf	up	0.017957	0.0202056	yes	GO:0000224(peptide-N4-(N-acetyl-beta-glucosaminyl)asparagine amidase activity);GO:0003824(catalytic activity);GO:0005634(nucleus);GO:0005737(cytoplasm);GO:0005829(cytosol);GO:0006515(protein quality control for misfolded or incompletely synthesized proteins);GO:0006516(glycoprotein catabolic process);GO:0006517(protein deglycosylation);GO:0009751(response to salicylic acid);GO:0010188(response to…	ko04141(Protein processing in endoplasmic reticulum)
ata-miR164c-3p	rna-TRITD_2Av1G098220-7	5.60033	0	Inf	up	0.017957	0.0202056	yes	GO:0000224(peptide-N4-(N-acetyl-beta-glucosaminyl)asparagine amidase activity);GO:0003824(catalytic activity);GO:0005634(nucleus);GO:0005737(cytoplasm);GO:0005829(cytosol);GO:0006515(protein quality control for misfolded or incompletely synthesized proteins);GO:0006516(glycoprotein catabolic process);GO:0006517(protein deglycosylation);GO:0009751(response to salicylic acid);GO:0010188(response to…	ko04141(Protein processing in endoplasmic reticulum)
ata-miR164c-3p	rna-TRITD_2Av1G150380-3	5.60033	0	Inf	up	0.017957	0.0202056	yes	GO:0003677(DNA binding);GO:0003700(DNA binding transcription factor activity);GO:0005515(protein binding);GO:0005634(nucleus);GO:0006351(transcription, DNA-templated);GO:0006355(regulation of transcription, DNA-templated);GO:0009266(response to temperature stimulus);GO:0009740(gibberellic acid mediated signaling pathway);GO:0009908(flower development);GO:0010452(histone H3-K36 methylation);GO:004…	ko04075(Plant hormone signal transduction)
ata-miR164c-3p	rna-TRITD_2Av1G159080-11	5.60033	0	Inf	up	0.017957	0.0202056	yes	GO:0004674(protein serine/threonine kinase activity);GO:0005634(nucleus);GO:0005737(cytoplasm);GO:0005886(plasma membrane);GO:0035556(intracellular signal transduction);GO:0009882(blue light photoreceptor activity)	NA
ata-miR164c-3p	rna-TRITD_2Av1G159080-12	5.60033	0	Inf	up	0.017957	0.0202056	yes	GO:0004674(protein serine/threonine kinase activity);GO:0005634(nucleus);GO:0005737(cytoplasm);GO:0005886(plasma membrane);GO:0035556(intracellular signal transduction);GO:0009882(blue light photoreceptor activity)	NA
ata-miR164c-3p	rna-TRITD_2Av1G159080-13	5.60033	0	Inf	up	0.017957	0.0202056	yes	GO:0004674(protein serine/threonine kinase activity);GO:0005634(nucleus);GO:0005737(cytoplasm);GO:0005886(plasma membrane);GO:0035556(intracellular signal transduction);GO:0009882(blue light photoreceptor activity)	NA
ata-miR164c-3p	rna-TRITD_2Av1G159080-18	5.60033	0	Inf	up	0.017957	0.0202056	yes	GO:0004674(protein serine/threonine kinase activity);GO:0005634(nucleus);GO:0005737(cytoplasm);GO:0005886(plasma membrane);GO:0035556(intracellular signal transduction);GO:0009882(blue light photoreceptor activity)	NA
ata-miR164c-3p	rna-TRITD_2Av1G159080-2	5.60033	0	Inf	up	0.017957	0.0202056	yes	GO:0004674(protein serine/threonine kinase activity);GO:0005634(nucleus);GO:0005737(cytoplasm);GO:0005886(plasma membrane);GO:0035556(intracellular signal transduction);GO:0009882(blue light photoreceptor activity)	NA
ata-miR164c-3p	rna-TRITD_2Av1G159080-3	5.60033	0	Inf	up	0.017957	0.0202056	yes	GO:0004674(protein serine/threonine kinase activity);GO:0005634(nucleus);GO:0005737(cytoplasm);GO:0005886(plasma membrane);GO:0035556(intracellular signal transduction);GO:0009882(blue light photoreceptor activity)	NA
ata-miR164c-3p	rna-TRITD_2Av1G167010	5.60033	0	Inf	up	0.017957	0.0202056	yes	GO:0005515(protein binding);GO:0006631(fatty acid metabolic process);GO:0009408(response to heat);GO:0009507(chloroplast);GO:0009534(chloroplast thylakoid);GO:0009535(chloroplast thylakoid membrane);GO:0009543(chloroplast thylakoid lumen);GO:0010028(xanthophyll cycle);GO:0015994(chlorophyll metabolic process);GO:0016122(xanthophyll metabolic process);GO:0030095(chloroplast photosystem II);GO:0031…	ko00906(Carotenoid biosynthesis)
ata-miR164c-3p	rna-TRITD_2Av1G197110	5.60033	0	Inf	up	0.017957	0.0202056	yes	GO:0009107(lipoate biosynthetic process);GO:0009249(protein lipoylation);GO:0009507(chloroplast);GO:0016992(lipoate synthase activity)	ko00785(Lipoic acid metabolism)
ata-miR164c-3p	rna-TRITD_2Av1G197110-3	5.60033	0	Inf	up	0.017957	0.0202056	yes	GO:0009107(lipoate biosynthetic process);GO:0009249(protein lipoylation);GO:0009507(chloroplast);GO:0016992(lipoate synthase activity)	ko00785(Lipoic acid metabolism)
ata-miR164c-3p	rna-TRITD_2Av1G270820	5.60033	0	Inf	up	0.017957	0.0202056	yes	GO:0003747(translation release factor activity);GO:0004519(endonuclease activity);GO:0005634(nucleus);GO:0005737(cytoplasm);GO:0006412(translation);GO:0006415(translational termination);GO:0032790(ribosome disassembly);GO:0043022(ribosome binding);GO:0046872(metal ion binding);GO:0051321(meiotic cell cycle);GO:0070481(nuclear-transcribed mRNA catabolic process, non-stop decay);GO:0070651(nonfunct…	ko03015(mRNA surveillance pathway)
ata-miR164c-3p	rna-TRITD_2Av1G270820-8	5.60033	0	Inf	up	0.017957	0.0202056	yes	GO:0003747(translation release factor activity);GO:0004519(endonuclease activity);GO:0005634(nucleus);GO:0005737(cytoplasm);GO:0006412(translation);GO:0006415(translational termination);GO:0032790(ribosome disassembly);GO:0043022(ribosome binding);GO:0046872(metal ion binding);GO:0051321(meiotic cell cycle);GO:0070481(nuclear-transcribed mRNA catabolic process, non-stop decay);GO:0070651(nonfunct…	ko03015(mRNA surveillance pathway)
ata-miR164c-3p	rna-TRITD_2Av1G276380-2	5.60033	0	Inf	up	0.017957	0.0202056	yes	GO:0004370(glycerol kinase activity);GO:0005739(mitochondrion);GO:0006071(glycerol metabolic process);GO:0006641(triglyceride metabolic process);GO:0046167(glycerol-3-phosphate biosynthetic process)	ko00561(Glycerolipid metabolism);ko04626(Plant-pathogen interaction)
ata-miR164c-3p	rna-TRITD_2Av1G292200-2	5.60033	0	Inf	up	0.017957	0.0202056	yes	GO:0000103(sulfate assimilation);GO:0005737(cytoplasm);GO:0006457(protein folding);GO:0015035(protein disulfide oxidoreductase activity);GO:0016671(oxidoreductase activity, acting on a sulfur group of donors, disulfide as acceptor);GO:0034599(cellular response to oxidative stress);GO:0045454(cell redox homeostasis);GO:0055114(oxidation-reduction process)	NA
ata-miR164c-3p	rna-TRITD_2Av1G295530	5.60033	0	Inf	up	0.017957	0.0202056	yes	GO:0003735(structural constituent of ribosome);GO:0006412(translation);GO:0022627(cytosolic small ribosomal subunit)	ko03010(Ribosome)
ata-miR164c-3p	rna-TRITD_2Bv1G056570	5.60033	0	Inf	up	0.017957	0.0202056	yes	GO:0003824(catalytic activity);GO:0005739(mitochondrion);GO:0005747(mitochondrial respiratory chain complex I);GO:0016020(membrane);GO:0055114(oxidation-reduction process)	ko00190(Oxidative phosphorylation)
ata-miR164c-3p	rna-TRITD_2Bv1G059110	5.60033	0	Inf	up	0.017957	0.0202056	yes	GO:0000495(box H/ACA snoRNA 3'-end processing);GO:0009982(pseudouridine synthase activity);GO:0031118(rRNA pseudouridine synthesis);GO:0031120(snRNA pseudouridine synthesis);GO:0031429(box H/ACA snoRNP complex);GO:1990481(mRNA pseudouridine synthesis)	ko03008(Ribosome biogenesis in eukaryotes)
ata-miR164c-3p	rna-TRITD_2Bv1G059110-6	5.60033	0	Inf	up	0.017957	0.0202056	yes	GO:0000495(box H/ACA snoRNA 3'-end processing);GO:0009982(pseudouridine synthase activity);GO:0031118(rRNA pseudouridine synthesis);GO:0031120(snRNA pseudouridine synthesis);GO:0031429(box H/ACA snoRNP complex);GO:1990481(mRNA pseudouridine synthesis)	ko03008(Ribosome biogenesis in eukaryotes)
ata-miR164c-3p	rna-TRITD_2Bv1G122870-2	5.60033	0	Inf	up	0.017957	0.0202056	yes	GO:0003723(RNA binding);GO:0003729(mRNA binding);GO:0006397(mRNA processing);GO:0009507(chloroplast);GO:0009570(chloroplast stroma);GO:0009579(thylakoid);GO:0031425(chloroplast RNA processing);GO:1901259(chloroplast rRNA processing)	NA
ata-miR164c-3p	rna-TRITD_2Bv1G134130-11	5.60033	0	Inf	up	0.017957	0.0202056	yes	GO:0004674(protein serine/threonine kinase activity);GO:0005634(nucleus);GO:0005737(cytoplasm);GO:0005886(plasma membrane);GO:0035556(intracellular signal transduction)	NA
ata-miR164c-3p	rna-TRITD_2Bv1G134130-12	5.60033	0	Inf	up	0.017957	0.0202056	yes	GO:0004674(protein serine/threonine kinase activity);GO:0005634(nucleus);GO:0005737(cytoplasm);GO:0005886(plasma membrane);GO:0035556(intracellular signal transduction)	NA
ata-miR164c-3p	rna-TRITD_2Bv1G134130-13	5.60033	0	Inf	up	0.017957	0.0202056	yes	GO:0004674(protein serine/threonine kinase activity);GO:0005634(nucleus);GO:0005737(cytoplasm);GO:0005886(plasma membrane);GO:0035556(intracellular signal transduction)	NA
ata-miR164c-3p	rna-TRITD_2Bv1G134130-14	5.60033	0	Inf	up	0.017957	0.0202056	yes	GO:0004674(protein serine/threonine kinase activity);GO:0005634(nucleus);GO:0005737(cytoplasm);GO:0005886(plasma membrane);GO:0035556(intracellular signal transduction)	NA
ata-miR164c-3p	rna-TRITD_2Bv1G134130-15	5.60033	0	Inf	up	0.017957	0.0202056	yes	GO:0004674(protein serine/threonine kinase activity);GO:0005634(nucleus);GO:0005737(cytoplasm);GO:0005886(plasma membrane);GO:0035556(intracellular signal transduction)	NA
ata-miR164c-3p	rna-TRITD_2Bv1G134130-2	5.60033	0	Inf	up	0.017957	0.0202056	yes	GO:0004674(protein serine/threonine kinase activity);GO:0005634(nucleus);GO:0005737(cytoplasm);GO:0005886(plasma membrane);GO:0035556(intracellular signal transduction)	NA
ata-miR164c-3p	rna-TRITD_2Bv1G134130-5	5.60033	0	Inf	up	0.017957	0.0202056	yes	GO:0004674(protein serine/threonine kinase activity);GO:0005634(nucleus);GO:0005737(cytoplasm);GO:0005886(plasma membrane);GO:0035556(intracellular signal transduction)	NA
ata-miR164c-3p	rna-TRITD_2Bv1G161150	5.60033	0	Inf	up	0.017957	0.0202056	yes	GO:0009107(lipoate biosynthetic process);GO:0009249(protein lipoylation);GO:0009507(chloroplast);GO:0016992(lipoate synthase activity)	ko00785(Lipoic acid metabolism)
ata-miR164c-3p	rna-TRITD_2Bv1G161150-2	5.60033	0	Inf	up	0.017957	0.0202056	yes	GO:0009107(lipoate biosynthetic process);GO:0009249(protein lipoylation);GO:0009507(chloroplast);GO:0016992(lipoate synthase activity)	ko00785(Lipoic acid metabolism)
ata-miR164c-3p	rna-TRITD_2Bv1G161150-3	5.60033	0	Inf	up	0.017957	0.0202056	yes	GO:0009107(lipoate biosynthetic process);GO:0009249(protein lipoylation);GO:0009507(chloroplast);GO:0016992(lipoate synthase activity)	ko00785(Lipoic acid metabolism)
ata-miR164c-3p	rna-TRITD_2Bv1G161150-5	5.60033	0	Inf	up	0.017957	0.0202056	yes	GO:0009107(lipoate biosynthetic process);GO:0009249(protein lipoylation);GO:0009507(chloroplast);GO:0016992(lipoate synthase activity)	ko00785(Lipoic acid metabolism)
ata-miR164c-3p	rna-TRITD_2Bv1G233980	5.60033	0	Inf	up	0.017957	0.0202056	yes	GO:0003747(translation release factor activity);GO:0004519(endonuclease activity);GO:0005634(nucleus);GO:0005737(cytoplasm);GO:0006412(translation);GO:0006415(translational termination);GO:0032790(ribosome disassembly);GO:0043022(ribosome binding);GO:0046872(metal ion binding);GO:0051321(meiotic cell cycle);GO:0070481(nuclear-transcribed mRNA catabolic process, non-stop decay);GO:0070651(nonfunct…	ko03015(mRNA surveillance pathway)
ata-miR164c-3p	rna-TRITD_2Bv1G233980-7	5.60033	0	Inf	up	0.017957	0.0202056	yes	GO:0003747(translation release factor activity);GO:0004519(endonuclease activity);GO:0005634(nucleus);GO:0005737(cytoplasm);GO:0006412(translation);GO:0006415(translational termination);GO:0032790(ribosome disassembly);GO:0043022(ribosome binding);GO:0046872(metal ion binding);GO:0051321(meiotic cell cycle);GO:0070481(nuclear-transcribed mRNA catabolic process, non-stop decay);GO:0070651(nonfunct…	ko03015(mRNA surveillance pathway)
ata-miR164c-3p	rna-TRITD_3Av1G001180-4	5.60033	0	Inf	up	0.017957	0.0202056	yes	GO:0005576(extracellular region);GO:0016021(integral component of membrane);GO:0016757(transferase activity, transferring glycosyl groups)	ko00514(Other types of O-glycan biosynthesis)
ata-miR164c-3p	rna-TRITD_3Av1G248760-3	5.60033	0	Inf	up	0.017957	0.0202056	yes	GO:0006508(proteolysis);GO:0006952(defense response);GO:0008234(cysteine-type peptidase activity);GO:0043069(negative regulation of programmed cell death);GO:0004197(cysteine-type endopeptidase activity);GO:0005515(protein binding);GO:0043068(positive regulation of programmed cell death)	NA
ata-miR164c-3p	rna-TRITD_3Av1G248760-6	5.60033	0	Inf	up	0.017957	0.0202056	yes	GO:0006508(proteolysis);GO:0006952(defense response);GO:0008234(cysteine-type peptidase activity);GO:0043069(negative regulation of programmed cell death);GO:0004197(cysteine-type endopeptidase activity);GO:0005515(protein binding);GO:0043068(positive regulation of programmed cell death)	NA
ata-miR164c-3p	rna-TRITD_3Av1G248760-7	5.60033	0	Inf	up	0.017957	0.0202056	yes	GO:0006508(proteolysis);GO:0006952(defense response);GO:0008234(cysteine-type peptidase activity);GO:0043069(negative regulation of programmed cell death);GO:0004197(cysteine-type endopeptidase activity);GO:0005515(protein binding);GO:0043068(positive regulation of programmed cell death)	NA
ata-miR164c-3p	rna-TRITD_3Av1G248760-8	5.60033	0	Inf	up	0.017957	0.0202056	yes	GO:0006508(proteolysis);GO:0006952(defense response);GO:0008234(cysteine-type peptidase activity);GO:0043069(negative regulation of programmed cell death);GO:0004197(cysteine-type endopeptidase activity);GO:0005515(protein binding);GO:0043068(positive regulation of programmed cell death)	NA
ata-miR164c-3p	rna-TRITD_3Av1G272740-11	5.60033	0	Inf	up	0.017957	0.0202056	yes	GO:0000346(transcription export complex);GO:0000347(THO complex);GO:0000445(THO complex part of transcription export complex);GO:0000784(nuclear chromosome, telomeric region);GO:0000902(cell morphogenesis);GO:0001824(blastocyst development);GO:0003723(RNA binding);GO:0003729(mRNA binding);GO:0005515(protein binding);GO:0005634(nucleus);GO:0006397(mRNA processing);GO:0006406(mRNA export from nucle…	ko03040(Spliceosome);ko03013(RNA transport)
ata-miR164c-3p	rna-TRITD_3Av1G272740-14	5.60033	0	Inf	up	0.017957	0.0202056	yes	GO:0000346(transcription export complex);GO:0000347(THO complex);GO:0000445(THO complex part of transcription export complex);GO:0000784(nuclear chromosome, telomeric region);GO:0000902(cell morphogenesis);GO:0001824(blastocyst development);GO:0003723(RNA binding);GO:0003729(mRNA binding);GO:0005515(protein binding);GO:0005634(nucleus);GO:0006397(mRNA processing);GO:0006406(mRNA export from nucle…	ko03040(Spliceosome);ko03013(RNA transport)
ata-miR164c-3p	rna-TRITD_3Av1G287390-2	5.60033	0	Inf	up	0.017957	0.0202056	yes	GO:0005783(endoplasmic reticulum);GO:0005788(endoplasmic reticulum lumen);GO:0005886(plasma membrane);GO:0006457(protein folding);GO:0016032(viral process);GO:0044794(positive regulation by host of viral process)	ko04141(Protein processing in endoplasmic reticulum)
ata-miR164c-3p	rna-TRITD_3Av1G287390-3	5.60033	0	Inf	up	0.017957	0.0202056	yes	GO:0005783(endoplasmic reticulum);GO:0005788(endoplasmic reticulum lumen);GO:0005886(plasma membrane);GO:0006457(protein folding);GO:0016032(viral process);GO:0044794(positive regulation by host of viral process)	ko04141(Protein processing in endoplasmic reticulum)
ata-miR164c-3p	rna-TRITD_3Bv1G045200-4	5.60033	0	Inf	up	0.017957	0.0202056	yes	GO:0003824(catalytic activity);GO:0004553(hydrolase activity, hydrolyzing O-glycosyl compounds);GO:0005737(cytoplasm);GO:0006979(response to oxidative stress);GO:0009506(plasmodesma);GO:0034484(raffinose catabolic process);GO:0047274(galactinol-sucrose galactosyltransferase activity);GO:0052692(raffinose alpha-galactosidase activity);GO:0080167(response to karrikin)	ko00052(Galactose metabolism)
ata-miR164c-3p	rna-TRITD_3Bv1G241350-3	5.60033	0	Inf	up	0.017957	0.0202056	yes	GO:0003674(molecular_function);GO:0005576(extracellular region);GO:0008150(biological_process);GO:0005634(nucleus);GO:0009507(chloroplast)	NA
ata-miR164c-3p	rna-TRITD_3Bv1G241350-4	5.60033	0	Inf	up	0.017957	0.0202056	yes	GO:0003674(molecular_function);GO:0005576(extracellular region);GO:0008150(biological_process);GO:0005634(nucleus);GO:0009507(chloroplast)	NA
ata-miR164c-3p	rna-TRITD_4Av1G005140	5.60033	0	Inf	up	0.017957	0.0202056	yes	GO:0004620(phospholipase activity);GO:0005737(cytoplasm);GO:0016020(membrane);GO:0047372(acylglycerol lipase activity)	NA
ata-miR164c-3p	rna-TRITD_4Av1G019210	5.60033	0	Inf	up	0.017957	0.0202056	yes	GO:0003674(molecular_function);GO:0005575(cellular_component);GO:0009408(response to heat);GO:0009409(response to cold);GO:0009617(response to bacterium);GO:0009738(abscisic acid-activated signaling pathway)	NA
ata-miR164c-3p	rna-TRITD_4Av1G019210-9	5.60033	0	Inf	up	0.017957	0.0202056	yes	GO:0003674(molecular_function);GO:0005575(cellular_component);GO:0009408(response to heat);GO:0009409(response to cold);GO:0009617(response to bacterium);GO:0009738(abscisic acid-activated signaling pathway)	NA
ata-miR164c-3p	rna-TRITD_4Av1G053600	5.60033	0	Inf	up	0.017957	0.0202056	yes	GO:0000082(G1/S transition of mitotic cell cycle);GO:0005096(GTPase activator activity);GO:0005634(nucleus);GO:0005737(cytoplasm);GO:0005813(centrosome);GO:0006405(RNA export from nucleus);GO:0006511(ubiquitin-dependent protein catabolic process);GO:0006606(protein import into nucleus);GO:0007051(spindle organization);GO:0008536(Ran GTPase binding);GO:0046604(positive regulation of mitotic centro…	NA
ata-miR164c-3p	rna-TRITD_4Av1G057300-3	5.60033	0	Inf	up	0.017957	0.0202056	yes	GO:0003677(DNA binding);GO:0005634(nucleus);GO:0006355(regulation of transcription, DNA-templated);GO:0046872(metal ion binding)	NA
ata-miR164c-3p	rna-TRITD_4Av1G057300-4	5.60033	0	Inf	up	0.017957	0.0202056	yes	GO:0003677(DNA binding);GO:0005634(nucleus);GO:0006355(regulation of transcription, DNA-templated);GO:0046872(metal ion binding)	NA
ata-miR164c-3p	rna-TRITD_4Av1G057300-5	5.60033	0	Inf	up	0.017957	0.0202056	yes	GO:0003677(DNA binding);GO:0005634(nucleus);GO:0006355(regulation of transcription, DNA-templated);GO:0046872(metal ion binding)	NA
ata-miR164c-3p	rna-TRITD_4Av1G172670-4	5.60033	0	Inf	up	0.017957	0.0202056	yes	GO:0000254(C-4 methylsterol oxidase activity);GO:0003824(catalytic activity);GO:0005506(iron ion binding);GO:0005789(endoplasmic reticulum membrane);GO:0016021(integral component of membrane);GO:0016126(sterol biosynthetic process);GO:0080064(4,4-dimethyl-9beta,19-cyclopropylsterol oxidation)	ko00100(Steroid biosynthesis)
ata-miR164c-3p	rna-TRITD_4Av1G172670-5	5.60033	0	Inf	up	0.017957	0.0202056	yes	GO:0000254(C-4 methylsterol oxidase activity);GO:0003824(catalytic activity);GO:0005506(iron ion binding);GO:0005789(endoplasmic reticulum membrane);GO:0016021(integral component of membrane);GO:0016126(sterol biosynthetic process);GO:0080064(4,4-dimethyl-9beta,19-cyclopropylsterol oxidation)	ko00100(Steroid biosynthesis)
ata-miR164c-3p	rna-TRITD_4Bv1G027930	5.60033	0	Inf	up	0.017957	0.0202056	yes	GO:0003674(molecular_function);GO:0005634(nucleus)	NA
ata-miR164c-3p	rna-TRITD_4Bv1G031810-2	5.60033	0	Inf	up	0.017957	0.0202056	yes	GO:0005525(GTP binding);GO:0005739(mitochondrion);GO:0009507(chloroplast);GO:0009793(embryo development ending in seed dormancy);GO:0042793(plastid transcription)	NA
ata-miR164c-3p	rna-TRITD_4Bv1G052280	5.60033	0	Inf	up	0.017957	0.0202056	yes	GO:0046740(transport of virus in host, cell to cell)	NA
ata-miR164c-3p	rna-TRITD_4Bv1G057360	5.60033	0	Inf	up	0.017957	0.0202056	yes	GO:0004392(heme oxygenase (decyclizing) activity);GO:0006788(heme oxidation);GO:0009507(chloroplast);GO:0010024(phytochromobilin biosynthetic process);GO:0015979(photosynthesis);GO:0020037(heme binding)	ko00860(Porphyrin and chlorophyll metabolism)
ata-miR164c-3p	rna-TRITD_4Bv1G085110-2	5.60033	0	Inf	up	0.017957	0.0202056	yes	GO:0005634(nucleus);GO:0008026(ATP-dependent helicase activity)	ko03440(Homologous recombination)
ata-miR164c-3p	rna-TRITD_4Bv1G085110-5	5.60033	0	Inf	up	0.017957	0.0202056	yes	GO:0005634(nucleus);GO:0008026(ATP-dependent helicase activity)	ko03440(Homologous recombination)
ata-miR164c-3p	rna-TRITD_4Bv1G194700-2	5.60033	0	Inf	up	0.017957	0.0202056	yes	GO:0003674(molecular_function);GO:0005634(nucleus);GO:0005829(cytosol);GO:0005854(nascent polypeptide-associated complex);GO:0015031(protein transport)	NA
ata-miR164c-3p	rna-TRITD_4Bv1G207360-2	5.60033	0	Inf	up	0.017957	0.0202056	yes	GO:0003777(microtubule motor activity);GO:0005871(kinesin complex);GO:0007018(microtubule-based movement);GO:0016887(ATPase activity)	ko00565(Ether lipid metabolism)
ata-miR164c-3p	rna-TRITD_4Bv1G207360-6	5.60033	0	Inf	up	0.017957	0.0202056	yes	GO:0003777(microtubule motor activity);GO:0005871(kinesin complex);GO:0007018(microtubule-based movement);GO:0016887(ATPase activity)	ko00565(Ether lipid metabolism)
ata-miR164c-3p	rna-TRITD_5Av1G017000	5.60033	0	Inf	up	0.017957	0.0202056	yes	GO:0005634(nucleus);GO:0009793(embryo development ending in seed dormancy);GO:0016787(hydrolase activity)	ko03010(Ribosome)
ata-miR164c-3p	rna-TRITD_5Av1G148130-3	5.60033	0	Inf	up	0.017957	0.0202056	yes	GO:0000976(transcription regulatory region sequence-specific DNA binding);GO:0000977(RNA polymerase II regulatory region sequence-specific DNA binding);GO:0003677(DNA binding);GO:0003700(DNA binding transcription factor activity);GO:0005515(protein binding);GO:0005634(nucleus);GO:0006351(transcription, DNA-templated);GO:0006355(regulation of transcription, DNA-templated);GO:0009414(response to wa…	ko04075(Plant hormone signal transduction)
ata-miR164c-3p	rna-TRITD_5Bv1G039950-10	5.60033	0	Inf	up	0.017957	0.0202056	yes	GO:0005524(ATP binding);GO:0005618(cell wall);GO:0005634(nucleus);GO:0005739(mitochondrion);GO:0005774(vacuolar membrane);GO:0005794(Golgi apparatus);GO:0005829(cytosol);GO:0005886(plasma membrane);GO:0006351(transcription, DNA-templated);GO:0006355(regulation of transcription, DNA-templated);GO:0006457(protein folding);GO:0006986(response to unfolded protein);GO:0009266(response to temperature s…	ko03040(Spliceosome);ko04141(Protein processing in endoplasmic reticulum);ko04144(Endocytosis)
ata-miR164c-3p	rna-TRITD_5Bv1G039950-14	5.60033	0	Inf	up	0.017957	0.0202056	yes	GO:0005524(ATP binding);GO:0005618(cell wall);GO:0005634(nucleus);GO:0005739(mitochondrion);GO:0005774(vacuolar membrane);GO:0005794(Golgi apparatus);GO:0005829(cytosol);GO:0005886(plasma membrane);GO:0006351(transcription, DNA-templated);GO:0006355(regulation of transcription, DNA-templated);GO:0006457(protein folding);GO:0006986(response to unfolded protein);GO:0009266(response to temperature s…	ko03040(Spliceosome);ko04141(Protein processing in endoplasmic reticulum);ko04144(Endocytosis)
ata-miR164c-3p	rna-TRITD_5Bv1G051180	5.60033	0	Inf	up	0.017957	0.0202056	yes	GO:0015131(oxaloacetate transmembrane transporter activity);GO:0015140(malate transmembrane transporter activity);GO:0016021(integral component of membrane);GO:0071423(malate transmembrane transport)	NA
ata-miR164c-3p	rna-TRITD_5Bv1G051180-2	5.60033	0	Inf	up	0.017957	0.0202056	yes	GO:0015131(oxaloacetate transmembrane transporter activity);GO:0015140(malate transmembrane transporter activity);GO:0016021(integral component of membrane);GO:0071423(malate transmembrane transport)	NA
ata-miR164c-3p	rna-TRITD_5Bv1G137690-2	5.60033	0	Inf	up	0.017957	0.0202056	yes	GO:0000976(transcription regulatory region sequence-specific DNA binding);GO:0000977(RNA polymerase II regulatory region sequence-specific DNA binding);GO:0003677(DNA binding);GO:0003700(DNA binding transcription factor activity);GO:0005515(protein binding);GO:0005634(nucleus);GO:0006351(transcription, DNA-templated);GO:0006355(regulation of transcription, DNA-templated);GO:0009414(response to wa…	ko04075(Plant hormone signal transduction)
ata-miR164c-3p	rna-TRITD_5Bv1G137690-3	5.60033	0	Inf	up	0.017957	0.0202056	yes	GO:0000976(transcription regulatory region sequence-specific DNA binding);GO:0000977(RNA polymerase II regulatory region sequence-specific DNA binding);GO:0003677(DNA binding);GO:0003700(DNA binding transcription factor activity);GO:0005515(protein binding);GO:0005634(nucleus);GO:0006351(transcription, DNA-templated);GO:0006355(regulation of transcription, DNA-templated);GO:0009414(response to wa…	ko04075(Plant hormone signal transduction)
ata-miR164c-3p	rna-TRITD_5Bv1G137690-5	5.60033	0	Inf	up	0.017957	0.0202056	yes	GO:0000976(transcription regulatory region sequence-specific DNA binding);GO:0000977(RNA polymerase II regulatory region sequence-specific DNA binding);GO:0003677(DNA binding);GO:0003700(DNA binding transcription factor activity);GO:0005515(protein binding);GO:0005634(nucleus);GO:0006351(transcription, DNA-templated);GO:0006355(regulation of transcription, DNA-templated);GO:0009414(response to wa…	ko04075(Plant hormone signal transduction)
ata-miR164c-3p	rna-TRITD_5Bv1G137690-6	5.60033	0	Inf	up	0.017957	0.0202056	yes	GO:0000976(transcription regulatory region sequence-specific DNA binding);GO:0000977(RNA polymerase II regulatory region sequence-specific DNA binding);GO:0003677(DNA binding);GO:0003700(DNA binding transcription factor activity);GO:0005515(protein binding);GO:0005634(nucleus);GO:0006351(transcription, DNA-templated);GO:0006355(regulation of transcription, DNA-templated);GO:0009414(response to wa…	ko04075(Plant hormone signal transduction)
ata-miR164c-3p	rna-TRITD_5Bv1G191550	5.60033	0	Inf	up	0.017957	0.0202056	yes	GO:0005634(nucleus);GO:0005524(ATP binding);GO:0005618(cell wall);GO:0005730(nucleolus);GO:0005737(cytoplasm);GO:0005829(cytosol);GO:0005886(plasma membrane);GO:0006457(protein folding);GO:0009408(response to heat);GO:0009506(plasmodesma);GO:0009651(response to salt stress);GO:0009911(positive regulation of flower development);GO:0031072(heat shock protein binding);GO:0043462(regulation of ATPase…	ko04141(Protein processing in endoplasmic reticulum)
ata-miR164c-3p	rna-TRITD_5Bv1G191550-2	5.60033	0	Inf	up	0.017957	0.0202056	yes	GO:0005634(nucleus);GO:0005524(ATP binding);GO:0005618(cell wall);GO:0005730(nucleolus);GO:0005737(cytoplasm);GO:0005829(cytosol);GO:0005886(plasma membrane);GO:0006457(protein folding);GO:0009408(response to heat);GO:0009506(plasmodesma);GO:0009651(response to salt stress);GO:0009911(positive regulation of flower development);GO:0031072(heat shock protein binding);GO:0043462(regulation of ATPase…	ko04141(Protein processing in endoplasmic reticulum)
ata-miR164c-3p	rna-TRITD_5Bv1G191550-3	5.60033	0	Inf	up	0.017957	0.0202056	yes	GO:0005634(nucleus);GO:0005524(ATP binding);GO:0005618(cell wall);GO:0005730(nucleolus);GO:0005737(cytoplasm);GO:0005829(cytosol);GO:0005886(plasma membrane);GO:0006457(protein folding);GO:0009408(response to heat);GO:0009506(plasmodesma);GO:0009651(response to salt stress);GO:0009911(positive regulation of flower development);GO:0031072(heat shock protein binding);GO:0043462(regulation of ATPase…	ko04141(Protein processing in endoplasmic reticulum)
ata-miR164c-3p	rna-TRITD_5Bv1G249000	5.60033	0	Inf	up	0.017957	0.0202056	yes	GO:0003700(DNA binding transcription factor activity);GO:0005515(protein binding);GO:0005634(nucleus);GO:0006355(regulation of transcription, DNA-templated);GO:0046982(protein heterodimerization activity);GO:0004674(protein serine/threonine kinase activity);GO:0005886(plasma membrane);GO:0006468(protein phosphorylation)	ko00230(Purine metabolism);ko00240(Pyrimidine metabolism);ko03030(DNA replication);ko03410(Base excision repair);ko03420(Nucleotide excision repair)
ata-miR164c-3p	rna-TRITD_6Av1G010520	5.60033	0	Inf	up	0.017957	0.0202056	yes	GO:0004518(nuclease activity);GO:0005634(nucleus);GO:0046872(metal ion binding);GO:0005515(protein binding);GO:0005524(ATP binding);GO:0005576(extracellular region);GO:0006952(defense response);GO:0043531(ADP binding);GO:0006855(drug transmembrane transport);GO:0005886(plasma membrane);GO:0007165(signal transduction);GO:0043621(protein self-association);GO:0050829(defense response to Gram-negativ…	ko04626(Plant-pathogen interaction)
ata-miR164c-3p	rna-TRITD_6Av1G029370-10	5.60033	0	Inf	up	0.017957	0.0202056	yes	GO:0005509(calcium ion binding);GO:0005739(mitochondrion);GO:0005773(vacuole);GO:0005774(vacuolar membrane);GO:0005783(endoplasmic reticulum);GO:0005789(endoplasmic reticulum membrane);GO:0005794(Golgi apparatus);GO:0005886(plasma membrane);GO:0006457(protein folding);GO:0009505(plant-type cell wall);GO:0009506(plasmodesma);GO:0009507(chloroplast);GO:0016020(membrane);GO:0016021(integral componen…	ko04141(Protein processing in endoplasmic reticulum);ko04145(Phagosome)
ata-miR164c-3p	rna-TRITD_6Av1G209280	5.60033	0	Inf	up	0.017957	0.0202056	yes	GO:0005634(nucleus);GO:0005737(cytoplasm);GO:0005829(cytosol)	NA
ata-miR164c-3p	rna-TRITD_6Av1G209280-5	5.60033	0	Inf	up	0.017957	0.0202056	yes	GO:0005634(nucleus);GO:0005737(cytoplasm);GO:0005829(cytosol)	NA
ata-miR164c-3p	rna-TRITD_6Av1G221970-2	5.60033	0	Inf	up	0.017957	0.0202056	yes	GO:0005215(transporter activity);GO:0016021(integral component of membrane);GO:0098656(anion transmembrane transport)	NA
ata-miR164c-3p	rna-TRITD_6Av1G221970-3	5.60033	0	Inf	up	0.017957	0.0202056	yes	GO:0005215(transporter activity);GO:0016021(integral component of membrane);GO:0098656(anion transmembrane transport)	NA
ata-miR164c-3p	rna-TRITD_6Av1G221970-5	5.60033	0	Inf	up	0.017957	0.0202056	yes	GO:0005215(transporter activity);GO:0016021(integral component of membrane);GO:0098656(anion transmembrane transport)	NA
ata-miR164c-3p	rna-TRITD_6Av1G221970-6	5.60033	0	Inf	up	0.017957	0.0202056	yes	GO:0005215(transporter activity);GO:0016021(integral component of membrane);GO:0098656(anion transmembrane transport)	NA
ata-miR164c-3p	rna-TRITD_6Bv1G042010	5.60033	0	Inf	up	0.017957	0.0202056	yes	GO:0005509(calcium ion binding);GO:0005739(mitochondrion);GO:0005773(vacuole);GO:0005774(vacuolar membrane);GO:0005783(endoplasmic reticulum);GO:0005789(endoplasmic reticulum membrane);GO:0005794(Golgi apparatus);GO:0005886(plasma membrane);GO:0006457(protein folding);GO:0009505(plant-type cell wall);GO:0009506(plasmodesma);GO:0009507(chloroplast);GO:0016020(membrane);GO:0016021(integral componen…	ko04141(Protein processing in endoplasmic reticulum);ko04145(Phagosome)
ata-miR164c-3p	rna-TRITD_6Bv1G042010-10	5.60033	0	Inf	up	0.017957	0.0202056	yes	GO:0005509(calcium ion binding);GO:0005739(mitochondrion);GO:0005773(vacuole);GO:0005774(vacuolar membrane);GO:0005783(endoplasmic reticulum);GO:0005789(endoplasmic reticulum membrane);GO:0005794(Golgi apparatus);GO:0005886(plasma membrane);GO:0006457(protein folding);GO:0009505(plant-type cell wall);GO:0009506(plasmodesma);GO:0009507(chloroplast);GO:0016020(membrane);GO:0016021(integral componen…	ko04141(Protein processing in endoplasmic reticulum);ko04145(Phagosome)
ata-miR164c-3p	rna-TRITD_6Bv1G042010-2	5.60033	0	Inf	up	0.017957	0.0202056	yes	GO:0005509(calcium ion binding);GO:0005739(mitochondrion);GO:0005773(vacuole);GO:0005774(vacuolar membrane);GO:0005783(endoplasmic reticulum);GO:0005789(endoplasmic reticulum membrane);GO:0005794(Golgi apparatus);GO:0005886(plasma membrane);GO:0006457(protein folding);GO:0009505(plant-type cell wall);GO:0009506(plasmodesma);GO:0009507(chloroplast);GO:0016020(membrane);GO:0016021(integral componen…	ko04141(Protein processing in endoplasmic reticulum);ko04145(Phagosome)
ata-miR164c-3p	rna-TRITD_6Bv1G050600	5.60033	0	Inf	up	0.017957	0.0202056	yes	GO:0004806(triglyceride lipase activity);GO:0005516(calmodulin binding);GO:0005576(extracellular region);GO:0006629(lipid metabolic process);GO:0016042(lipid catabolic process);GO:0016787(hydrolase activity)	ko04933(AGE-RAGE signaling pathway in diabetic complications)
ata-miR164c-3p	rna-TRITD_6Bv1G050600-2	5.60033	0	Inf	up	0.017957	0.0202056	yes	GO:0004806(triglyceride lipase activity);GO:0005516(calmodulin binding);GO:0005576(extracellular region);GO:0006629(lipid metabolic process);GO:0016042(lipid catabolic process);GO:0016787(hydrolase activity)	ko04933(AGE-RAGE signaling pathway in diabetic complications)
ata-miR164c-3p	rna-TRITD_6Bv1G128050-10	5.60033	0	Inf	up	0.017957	0.0202056	yes	GO:0009507(chloroplast);GO:0019288(isopentenyl diphosphate biosynthetic process, methylerythritol 4-phosphate pathway);GO:0046429(4-hydroxy-3-methylbut-2-en-1-yl diphosphate synthase activity)	ko00900(Terpenoid backbone biosynthesis)
ata-miR164c-3p	rna-TRITD_6Bv1G128050-2	5.60033	0	Inf	up	0.017957	0.0202056	yes	GO:0009507(chloroplast);GO:0019288(isopentenyl diphosphate biosynthetic process, methylerythritol 4-phosphate pathway);GO:0046429(4-hydroxy-3-methylbut-2-en-1-yl diphosphate synthase activity)	ko00900(Terpenoid backbone biosynthesis)
ata-miR164c-3p	rna-TRITD_6Bv1G128050-4	5.60033	0	Inf	up	0.017957	0.0202056	yes	GO:0009507(chloroplast);GO:0019288(isopentenyl diphosphate biosynthetic process, methylerythritol 4-phosphate pathway);GO:0046429(4-hydroxy-3-methylbut-2-en-1-yl diphosphate synthase activity)	ko00900(Terpenoid backbone biosynthesis)
ata-miR164c-3p	rna-TRITD_6Bv1G128050-9	5.60033	0	Inf	up	0.017957	0.0202056	yes	GO:0009507(chloroplast);GO:0019288(isopentenyl diphosphate biosynthetic process, methylerythritol 4-phosphate pathway);GO:0046429(4-hydroxy-3-methylbut-2-en-1-yl diphosphate synthase activity)	ko00900(Terpenoid backbone biosynthesis)
ata-miR164c-3p	rna-TRITD_6Bv1G205750-4	5.60033	0	Inf	up	0.017957	0.0202056	yes	GO:0005634(nucleus);GO:0005737(cytoplasm);GO:0005829(cytosol)	NA
ata-miR164c-3p	rna-TRITD_6Bv1G222760	5.60033	0	Inf	up	0.017957	0.0202056	yes	GO:0005215(transporter activity);GO:0016021(integral component of membrane);GO:0098656(anion transmembrane transport)	NA
ata-miR164c-3p	rna-TRITD_6Bv1G222760-8	5.60033	0	Inf	up	0.017957	0.0202056	yes	GO:0005215(transporter activity);GO:0016021(integral component of membrane);GO:0098656(anion transmembrane transport)	NA
ata-miR164c-3p	rna-TRITD_7Av1G007550-2	5.60033	0	Inf	up	0.017957	0.0202056	yes	GO:0001664(G-protein coupled receptor binding);GO:0003924(GTPase activity);GO:0005525(GTP binding);GO:0005634(nucleus);GO:0005737(cytoplasm);GO:0005834(heterotrimeric G-protein complex);GO:0007186(G-protein coupled receptor signaling pathway);GO:0007188(adenylate cyclase-modulating G-protein coupled receptor signaling pathway);GO:0009617(response to bacterium);GO:0009630(gravitropism);GO:0009652(…	NA
ata-miR164c-3p	rna-TRITD_7Av1G150490	5.60033	0	Inf	up	0.017957	0.0202056	yes	GO:0000398(mRNA splicing, via spliceosome);GO:0004004(ATP-dependent RNA helicase activity);GO:0010468(regulation of gene expression);GO:0010501(RNA secondary structure unwinding)	ko03040(Spliceosome)
ata-miR164c-3p	rna-TRITD_7Av1G167720-2	5.60033	0	Inf	up	0.017957	0.0202056	yes	GO:0008150(biological_process);GO:0009534(chloroplast thylakoid);GO:0009941(chloroplast envelope);GO:0016853(isomerase activity)	ko00906(Carotenoid biosynthesis)
ata-miR164c-3p	rna-TRITD_7Av1G207600	5.60033	0	Inf	up	0.017957	0.0202056	yes	GO:0004675(transmembrane receptor protein serine/threonine kinase activity);GO:0005524(ATP binding);GO:0005886(plasma membrane);GO:0006952(defense response);GO:0016301(kinase activity)	NA
ata-miR164c-3p	rna-TRITD_7Av1G270370	5.60033	0	Inf	up	0.017957	0.0202056	yes	GO:0005783(endoplasmic reticulum)	ko04141(Protein processing in endoplasmic reticulum);ko04626(Plant-pathogen interaction)
ata-miR164c-3p	rna-TRITD_7Bv1G042770-9	5.60033	0	Inf	up	0.017957	0.0202056	yes	GO:0000139(Golgi membrane);GO:0004559(alpha-mannosidase activity);GO:0006013(mannose metabolic process);GO:0006491(N-glycan processing);GO:0006517(protein deglycosylation)	ko00510(N-Glycan biosynthesis)
ata-miR164c-3p	rna-TRITD_7Bv1G109890-4	5.60033	0	Inf	up	0.017957	0.0202056	yes	GO:0000398(mRNA splicing, via spliceosome);GO:0004004(ATP-dependent RNA helicase activity);GO:0010468(regulation of gene expression);GO:0010501(RNA secondary structure unwinding)	ko03040(Spliceosome)
ata-miR164c-3p	rna-TRITD_7Bv1G123700-3	5.60033	0	Inf	up	0.017957	0.0202056	yes	GO:0003723(RNA binding);GO:0003729(mRNA binding);GO:0005634(nucleus);GO:0008150(biological_process);GO:0009507(chloroplast);GO:0009570(chloroplast stroma);GO:0009941(chloroplast envelope)	ko03013(RNA transport);ko03015(mRNA surveillance pathway);ko03018(RNA degradation)
ata-miR164c-3p	rna-TRITD_4Av1G209100	50.4029	29.1013	0.792425	up	0.016892	0.0202056	yes	GO:0003735(structural constituent of ribosome);GO:0005840(ribosome);GO:0006412(translation);GO:0009507(chloroplast);GO:0009534(chloroplast thylakoid);GO:0009570(chloroplast stroma)	NA
ata-miR164c-3p	rna-TRITD_4Bv1G094480-2	22.4013	43.6519	-0.962462	down	0.0089291	0.0122765	yes	GO:0002181(cytoplasmic translation);GO:0003723(RNA binding);GO:0003735(structural constituent of ribosome)	ko03010(Ribosome)
ata-miR164c-3p	rna-TRITD_1Av1G005380	0	7.27532	-Inf	down	0.0069907	0.00964771	yes	GO:0004197(cysteine-type endopeptidase activity);GO:0005615(extracellular space);GO:0005764(lysosome);GO:0051603(proteolysis involved in cellular protein catabolic process)	NA
ata-miR164c-3p	rna-TRITD_1Av1G040850-2	0	7.27532	-Inf	down	0.0069907	0.00964771	yes	GO:0005737(cytoplasm);GO:0005783(endoplasmic reticulum);GO:0005788(endoplasmic reticulum lumen);GO:0005886(plasma membrane);GO:0006457(protein folding);GO:0051082(unfolded protein binding);GO:0052033(pathogen-associated molecular pattern dependent induction by symbiont of host innate immune response)	ko04141(Protein processing in endoplasmic reticulum)
ata-miR164c-3p	rna-TRITD_1Av1G040850-5	0	7.27532	-Inf	down	0.0069907	0.00964771	yes	GO:0005737(cytoplasm);GO:0005783(endoplasmic reticulum);GO:0005788(endoplasmic reticulum lumen);GO:0005886(plasma membrane);GO:0006457(protein folding);GO:0051082(unfolded protein binding);GO:0052033(pathogen-associated molecular pattern dependent induction by symbiont of host innate immune response)	ko04141(Protein processing in endoplasmic reticulum)
ata-miR164c-3p	rna-TRITD_1Av1G051170-3	0	7.27532	-Inf	down	0.0069907	0.00964771	yes	GO:0005737(cytoplasm)	NA
ata-miR164c-3p	rna-TRITD_1Av1G072420	0	7.27532	-Inf	down	0.0069907	0.00964771	yes	GO:0005509(calcium ion binding)	ko04626(Plant-pathogen interaction)
ata-miR164c-3p	rna-TRITD_1Av1G109900	0	7.27532	-Inf	down	0.0069907	0.00964771	yes	GO:0016787(hydrolase activity)	ko04120(Ubiquitin mediated proteolysis);ko00590(Arachidonic acid metabolism);ko04146(Peroxisome)
ata-miR164c-3p	rna-TRITD_1Av1G109900-4	0	7.27532	-Inf	down	0.0069907	0.00964771	yes	GO:0016787(hydrolase activity)	ko04120(Ubiquitin mediated proteolysis);ko00590(Arachidonic acid metabolism);ko04146(Peroxisome)
ata-miR164c-3p	rna-TRITD_1Av1G126070-2	0	7.27532	-Inf	down	0.0069907	0.00964771	yes	GO:0000055(ribosomal large subunit export from nucleus);GO:0005634(nucleus);GO:0005737(cytoplasm);GO:0043023(ribosomal large subunit binding)	ko03013(RNA transport);ko03008(Ribosome biogenesis in eukaryotes)
ata-miR164c-3p	rna-TRITD_1Av1G134390-3	0	7.27532	-Inf	down	0.0069907	0.00964771	yes	GO:0000139(Golgi membrane);GO:0003824(catalytic activity);GO:0005794(Golgi apparatus);GO:0006486(protein glycosylation);GO:0010417(glucuronoxylan biosynthetic process);GO:0016020(membrane);GO:0016021(integral component of membrane);GO:0016757(transferase activity, transferring glycosyl groups);GO:0071555(cell wall organization)	NA
ata-miR164c-3p	rna-TRITD_1Av1G139180-3	0	7.27532	-Inf	down	0.0069907	0.00964771	yes	GO:0003849(3-deoxy-7-phosphoheptulonate synthase activity);GO:0005515(protein binding);GO:0009073(aromatic amino acid family biosynthetic process);GO:0009423(chorismate biosynthetic process);GO:0009507(chloroplast);GO:0009534(chloroplast thylakoid);GO:0009536(plastid);GO:0016020(membrane)	ko00400(Phenylalanine, tyrosine and tryptophan biosynthesis)
ata-miR164c-3p	rna-TRITD_1Av1G140730	0	7.27532	-Inf	down	0.0069907	0.00964771	yes	GO:0004372(glycine hydroxymethyltransferase activity);GO:0005515(protein binding);GO:0005737(cytoplasm);GO:0005829(cytosol);GO:0005886(plasma membrane);GO:0006544(glycine metabolic process);GO:0006563(L-serine metabolic process);GO:0007623(circadian rhythm);GO:0009506(plasmodesma);GO:0016020(membrane);GO:0019264(glycine biosynthetic process from serine);GO:0030170(pyridoxal phosphate binding);GO:…	ko00630(Glyoxylate and dicarboxylate metabolism);ko00260(Glycine, serine and threonine metabolism);ko00460(Cyanoamino acid metabolism);ko00670(One carbon pool by folate)
ata-miR164c-3p	rna-TRITD_1Av1G140780	0	7.27532	-Inf	down	0.0069907	0.00964771	yes	GO:0003682(chromatin binding);GO:0003700(DNA binding transcription factor activity);GO:0003713(transcription coactivator activity);GO:0004402(histone acetyltransferase activity);GO:0005634(nucleus);GO:0006338(chromatin remodeling);GO:0006357(regulation of transcription by RNA polymerase II);GO:0035066(positive regulation of histone acetylation);GO:0009723(response to ethylene)	NA
ata-miR164c-3p	rna-TRITD_1Av1G140780-4	0	7.27532	-Inf	down	0.0069907	0.00964771	yes	GO:0003682(chromatin binding);GO:0003700(DNA binding transcription factor activity);GO:0003713(transcription coactivator activity);GO:0004402(histone acetyltransferase activity);GO:0005634(nucleus);GO:0006338(chromatin remodeling);GO:0006357(regulation of transcription by RNA polymerase II);GO:0035066(positive regulation of histone acetylation);GO:0009723(response to ethylene)	NA
ata-miR164c-3p	rna-TRITD_1Av1G143620-2	0	7.27532	-Inf	down	0.0069907	0.00964771	yes	GO:0001558(regulation of cell growth);GO:0005634(nucleus);GO:0009734(auxin-activated signaling pathway);GO:0044843(cell cycle G1/S phase transition);GO:0051302(regulation of cell division)	NA
ata-miR164c-3p	rna-TRITD_1Av1G143620-4	0	7.27532	-Inf	down	0.0069907	0.00964771	yes	GO:0001558(regulation of cell growth);GO:0005634(nucleus);GO:0009734(auxin-activated signaling pathway);GO:0044843(cell cycle G1/S phase transition);GO:0051302(regulation of cell division)	NA
ata-miR164c-3p	rna-TRITD_1Av1G161470-4	0	7.27532	-Inf	down	0.0069907	0.00964771	yes	GO:0005524(ATP binding);GO:0005634(nucleus);GO:0005829(cytosol);GO:0006090(pyruvate metabolic process);GO:0009507(chloroplast);GO:0009570(chloroplast stroma);GO:0015979(photosynthesis);GO:0016301(kinase activity);GO:0016310(phosphorylation);GO:0046872(metal ion binding);GO:0050242(pyruvate, phosphate dikinase activity)	ko00620(Pyruvate metabolism);ko00710(Carbon fixation in photosynthetic organisms)
ata-miR164c-3p	rna-TRITD_1Av1G161630-13	0	7.27532	-Inf	down	0.0069907	0.00964771	yes	GO:0005524(ATP binding);GO:0005634(nucleus);GO:0005829(cytosol);GO:0006090(pyruvate metabolic process);GO:0009507(chloroplast);GO:0009570(chloroplast stroma);GO:0015979(photosynthesis);GO:0016301(kinase activity);GO:0016310(phosphorylation);GO:0046872(metal ion binding);GO:0050242(pyruvate, phosphate dikinase activity)	ko00620(Pyruvate metabolism);ko00710(Carbon fixation in photosynthetic organisms)
ata-miR164c-3p	rna-TRITD_1Av1G161630-6	0	7.27532	-Inf	down	0.0069907	0.00964771	yes	GO:0005524(ATP binding);GO:0005634(nucleus);GO:0005829(cytosol);GO:0006090(pyruvate metabolic process);GO:0009507(chloroplast);GO:0009570(chloroplast stroma);GO:0015979(photosynthesis);GO:0016301(kinase activity);GO:0016310(phosphorylation);GO:0046872(metal ion binding);GO:0050242(pyruvate, phosphate dikinase activity)	ko00620(Pyruvate metabolism);ko00710(Carbon fixation in photosynthetic organisms)
ata-miR164c-3p	rna-TRITD_1Av1G161800	0	7.27532	-Inf	down	0.0069907	0.00964771	yes	GO:0005886(plasma membrane);GO:0006810(transport);GO:0022857(transmembrane transporter activity)	NA
ata-miR164c-3p	rna-TRITD_1Av1G168760-2	0	7.27532	-Inf	down	0.0069907	0.00964771	yes	GO:0005886(plasma membrane);GO:0009507(chloroplast)	ko03040(Spliceosome);ko03013(RNA transport);ko03015(mRNA surveillance pathway)
ata-miR164c-3p	rna-TRITD_1Av1G181850	0	7.27532	-Inf	down	0.0069907	0.00964771	yes	GO:0005515(protein binding);GO:0009507(chloroplast);GO:0009535(chloroplast thylakoid membrane);GO:0009579(thylakoid);GO:0009735(response to cytokinin);GO:0016021(integral component of membrane);GO:0061635(regulation of protein complex stability)	NA
ata-miR164c-3p	rna-TRITD_1Av1G202780	0	7.27532	-Inf	down	0.0069907	0.00964771	yes	GO:0005515(protein binding);GO:0005739(mitochondrion);GO:0008150(biological_process);GO:0003723(RNA binding);GO:0003729(mRNA binding);GO:0005634(nucleus);GO:0005737(cytoplasm);GO:0006970(response to osmotic stress);GO:0009651(response to salt stress);GO:0009737(response to abscisic acid);GO:0009738(abscisic acid-activated signaling pathway);GO:0009787(regulation of abscisic acid-activated signali…	NA
ata-miR164c-3p	rna-TRITD_1Av1G202780-7	0	7.27532	-Inf	down	0.0069907	0.00964771	yes	GO:0005515(protein binding);GO:0005739(mitochondrion);GO:0008150(biological_process);GO:0003723(RNA binding);GO:0003729(mRNA binding);GO:0005634(nucleus);GO:0005737(cytoplasm);GO:0006970(response to osmotic stress);GO:0009651(response to salt stress);GO:0009737(response to abscisic acid);GO:0009738(abscisic acid-activated signaling pathway);GO:0009787(regulation of abscisic acid-activated signali…	NA
ata-miR164c-3p	rna-TRITD_1Bv1G053460	0	7.27532	-Inf	down	0.0069907	0.00964771	yes	GO:0005737(cytoplasm);GO:0005783(endoplasmic reticulum);GO:0005788(endoplasmic reticulum lumen);GO:0005886(plasma membrane);GO:0006457(protein folding);GO:0051082(unfolded protein binding);GO:0052033(pathogen-associated molecular pattern dependent induction by symbiont of host innate immune response)	ko04141(Protein processing in endoplasmic reticulum)
ata-miR164c-3p	rna-TRITD_1Bv1G053460-4	0	7.27532	-Inf	down	0.0069907	0.00964771	yes	GO:0005737(cytoplasm);GO:0005783(endoplasmic reticulum);GO:0005788(endoplasmic reticulum lumen);GO:0005886(plasma membrane);GO:0006457(protein folding);GO:0051082(unfolded protein binding);GO:0052033(pathogen-associated molecular pattern dependent induction by symbiont of host innate immune response)	ko04141(Protein processing in endoplasmic reticulum)
ata-miR164c-3p	rna-TRITD_1Bv1G055330	0	7.27532	-Inf	down	0.0069907	0.00964771	yes	GO:0043161(proteasome-mediated ubiquitin-dependent protein catabolic process);GO:0061630(ubiquitin protein ligase activity)	NA
ata-miR164c-3p	rna-TRITD_1Bv1G055330-4	0	7.27532	-Inf	down	0.0069907	0.00964771	yes	GO:0043161(proteasome-mediated ubiquitin-dependent protein catabolic process);GO:0061630(ubiquitin protein ligase activity)	NA
ata-miR164c-3p	rna-TRITD_1Bv1G055330-5	0	7.27532	-Inf	down	0.0069907	0.00964771	yes	GO:0043161(proteasome-mediated ubiquitin-dependent protein catabolic process);GO:0061630(ubiquitin protein ligase activity)	NA
ata-miR164c-3p	rna-TRITD_1Bv1G060630	0	7.27532	-Inf	down	0.0069907	0.00964771	yes	GO:0003674(molecular_function);GO:0005634(nucleus);GO:0008150(biological_process)	NA
ata-miR164c-3p	rna-TRITD_1Bv1G133060	0	7.27532	-Inf	down	0.0069907	0.00964771	yes	GO:0003849(3-deoxy-7-phosphoheptulonate synthase activity);GO:0005515(protein binding);GO:0009073(aromatic amino acid family biosynthetic process);GO:0009423(chorismate biosynthetic process);GO:0009507(chloroplast);GO:0009534(chloroplast thylakoid)	ko00400(Phenylalanine, tyrosine and tryptophan biosynthesis)
ata-miR164c-3p	rna-TRITD_1Bv1G134350-10	0	7.27532	-Inf	down	0.0069907	0.00964771	yes	GO:0003682(chromatin binding);GO:0003700(DNA binding transcription factor activity);GO:0003713(transcription coactivator activity);GO:0004402(histone acetyltransferase activity);GO:0005634(nucleus);GO:0006338(chromatin remodeling);GO:0006357(regulation of transcription by RNA polymerase II);GO:0035066(positive regulation of histone acetylation)	NA
ata-miR164c-3p	rna-TRITD_1Bv1G134350-5	0	7.27532	-Inf	down	0.0069907	0.00964771	yes	GO:0003682(chromatin binding);GO:0003700(DNA binding transcription factor activity);GO:0003713(transcription coactivator activity);GO:0004402(histone acetyltransferase activity);GO:0005634(nucleus);GO:0006338(chromatin remodeling);GO:0006357(regulation of transcription by RNA polymerase II);GO:0035066(positive regulation of histone acetylation)	NA
ata-miR164c-3p	rna-TRITD_1Bv1G134350-6	0	7.27532	-Inf	down	0.0069907	0.00964771	yes	GO:0003682(chromatin binding);GO:0003700(DNA binding transcription factor activity);GO:0003713(transcription coactivator activity);GO:0004402(histone acetyltransferase activity);GO:0005634(nucleus);GO:0006338(chromatin remodeling);GO:0006357(regulation of transcription by RNA polymerase II);GO:0035066(positive regulation of histone acetylation)	NA
ata-miR164c-3p	rna-TRITD_1Bv1G134350-7	0	7.27532	-Inf	down	0.0069907	0.00964771	yes	GO:0003682(chromatin binding);GO:0003700(DNA binding transcription factor activity);GO:0003713(transcription coactivator activity);GO:0004402(histone acetyltransferase activity);GO:0005634(nucleus);GO:0006338(chromatin remodeling);GO:0006357(regulation of transcription by RNA polymerase II);GO:0035066(positive regulation of histone acetylation)	NA
ata-miR164c-3p	rna-TRITD_1Bv1G150700	0	7.27532	-Inf	down	0.0069907	0.00964771	yes	GO:0006355(regulation of transcription, DNA-templated);GO:0009507(chloroplast);GO:0009570(chloroplast stroma);GO:0009658(chloroplast organization)	NA
ata-miR164c-3p	rna-TRITD_1Bv1G154620-8	0	7.27532	-Inf	down	0.0069907	0.00964771	yes	GO:0005886(plasma membrane);GO:0009507(chloroplast)	ko03040(Spliceosome);ko03013(RNA transport);ko03015(mRNA surveillance pathway)
ata-miR164c-3p	rna-TRITD_1Bv1G168660	0	7.27532	-Inf	down	0.0069907	0.00964771	yes	GO:0005515(protein binding);GO:0009507(chloroplast);GO:0009535(chloroplast thylakoid membrane);GO:0009579(thylakoid);GO:0009735(response to cytokinin);GO:0016021(integral component of membrane);GO:0061635(regulation of protein complex stability)	NA
ata-miR164c-3p	rna-TRITD_1Bv1G191110-4	0	7.27532	-Inf	down	0.0069907	0.00964771	yes	GO:0009813(flavonoid biosynthetic process);GO:0043231(intracellular membrane-bounded organelle);GO:0052696(flavonoid glucuronidation);GO:0080043(quercetin 3-O-glucosyltransferase activity);GO:0080044(quercetin 7-O-glucosyltransferase activity)	ko00942(Anthocyanin biosynthesis)
ata-miR164c-3p	rna-TRITD_1Bv1G191110-5	0	7.27532	-Inf	down	0.0069907	0.00964771	yes	GO:0009813(flavonoid biosynthetic process);GO:0043231(intracellular membrane-bounded organelle);GO:0052696(flavonoid glucuronidation);GO:0080043(quercetin 3-O-glucosyltransferase activity);GO:0080044(quercetin 7-O-glucosyltransferase activity)	ko00942(Anthocyanin biosynthesis)
ata-miR164c-3p	rna-TRITD_1Bv1G193410	0	7.27532	-Inf	down	0.0069907	0.00964771	yes	GO:0003723(RNA binding);GO:0003729(mRNA binding);GO:0005634(nucleus);GO:0005737(cytoplasm);GO:0006970(response to osmotic stress);GO:0009651(response to salt stress);GO:0009737(response to abscisic acid);GO:0009738(abscisic acid-activated signaling pathway);GO:0009787(regulation of abscisic acid-activated signaling pathway);GO:0048471(perinuclear region of cytoplasm);GO:0071470(cellular response …	NA
ata-miR164c-3p	rna-TRITD_1Bv1G193410-3	0	7.27532	-Inf	down	0.0069907	0.00964771	yes	GO:0003723(RNA binding);GO:0003729(mRNA binding);GO:0005634(nucleus);GO:0005737(cytoplasm);GO:0006970(response to osmotic stress);GO:0009651(response to salt stress);GO:0009737(response to abscisic acid);GO:0009738(abscisic acid-activated signaling pathway);GO:0009787(regulation of abscisic acid-activated signaling pathway);GO:0048471(perinuclear region of cytoplasm);GO:0071470(cellular response …	NA
ata-miR164c-3p	rna-TRITD_1Bv1G226210-3	0	7.27532	-Inf	down	0.0069907	0.00964771	yes	GO:0003924(GTPase activity);GO:0005622(intracellular);GO:0006412(translation)	ko03013(RNA transport)
ata-miR164c-3p	rna-TRITD_1Bv1G226210-4	0	7.27532	-Inf	down	0.0069907	0.00964771	yes	GO:0003924(GTPase activity);GO:0005622(intracellular);GO:0006412(translation)	ko03013(RNA transport)
ata-miR164c-3p	rna-TRITD_1Bv1G226210-5	0	7.27532	-Inf	down	0.0069907	0.00964771	yes	GO:0003924(GTPase activity);GO:0005622(intracellular);GO:0006412(translation)	ko03013(RNA transport)
ata-miR164c-3p	rna-TRITD_1Bv1G226210-6	0	7.27532	-Inf	down	0.0069907	0.00964771	yes	GO:0003924(GTPase activity);GO:0005622(intracellular);GO:0006412(translation)	ko03013(RNA transport)
ata-miR164c-3p	rna-TRITD_2Av1G042290-2	0	7.27532	-Inf	down	0.0069907	0.00964771	yes	GO:0003824(catalytic activity);GO:0005739(mitochondrion);GO:0005747(mitochondrial respiratory chain complex I);GO:0016020(membrane);GO:0055114(oxidation-reduction process)	ko00190(Oxidative phosphorylation)
ata-miR164c-3p	rna-TRITD_2Av1G051400-11	0	7.27532	-Inf	down	0.0069907	0.00964771	yes	GO:0005634(nucleus);GO:0043565(sequence-specific DNA binding);GO:0045944(positive regulation of transcription by RNA polymerase II)	NA
ata-miR164c-3p	rna-TRITD_2Av1G052890	0	7.27532	-Inf	down	0.0069907	0.00964771	yes	GO:0005509(calcium ion binding);GO:0005634(nucleus);GO:0005737(cytoplasm);GO:0005886(plasma membrane);GO:0006281(DNA repair)	ko04626(Plant-pathogen interaction)
ata-miR164c-3p	rna-TRITD_2Av1G150380-2	0	7.27532	-Inf	down	0.0069907	0.00964771	yes	GO:0003677(DNA binding);GO:0003700(DNA binding transcription factor activity);GO:0005515(protein binding);GO:0005634(nucleus);GO:0006351(transcription, DNA-templated);GO:0006355(regulation of transcription, DNA-templated);GO:0009266(response to temperature stimulus);GO:0009740(gibberellic acid mediated signaling pathway);GO:0009908(flower development);GO:0010452(histone H3-K36 methylation);GO:004…	ko04075(Plant hormone signal transduction)
ata-miR164c-3p	rna-TRITD_2Av1G154450-2	0	7.27532	-Inf	down	0.0069907	0.00964771	yes	GO:0003674(molecular_function);GO:0005634(nucleus);GO:0008150(biological_process)	NA
ata-miR164c-3p	rna-TRITD_2Av1G179370	0	7.27532	-Inf	down	0.0069907	0.00964771	yes	GO:0005515(protein binding);GO:0051537(2 iron, 2 sulfur cluster binding)	ko00195(Photosynthesis)
ata-miR164c-3p	rna-TRITD_2Av1G265420-4	0	7.27532	-Inf	down	0.0069907	0.00964771	yes	GO:0005576(extracellular region);GO:0016021(integral component of membrane);GO:0016757(transferase activity, transferring glycosyl groups)	ko00515(Mannose type O-glycan biosyntheis)
ata-miR164c-3p	rna-TRITD_2Av1G267500	0	7.27532	-Inf	down	0.0069907	0.00964771	yes	GO:0004553(hydrolase activity, hydrolyzing O-glycosyl compounds);GO:0005576(extracellular region);GO:0005618(cell wall);GO:0005773(vacuole);GO:0005975(carbohydrate metabolic process);GO:0016021(integral component of membrane);GO:0031219(levanase activity);GO:0048046(apoplast);GO:0051669(fructan beta-fructosidase activity);GO:0016787(hydrolase activity)	ko00052(Galactose metabolism);ko00500(Starch and sucrose metabolism)
ata-miR164c-3p	rna-TRITD_2Av1G267500-2	0	7.27532	-Inf	down	0.0069907	0.00964771	yes	GO:0004553(hydrolase activity, hydrolyzing O-glycosyl compounds);GO:0005576(extracellular region);GO:0005618(cell wall);GO:0005773(vacuole);GO:0005975(carbohydrate metabolic process);GO:0016021(integral component of membrane);GO:0031219(levanase activity);GO:0048046(apoplast);GO:0051669(fructan beta-fructosidase activity);GO:0016787(hydrolase activity)	ko00052(Galactose metabolism);ko00500(Starch and sucrose metabolism)
ata-miR164c-3p	rna-TRITD_2Av1G267500-4	0	7.27532	-Inf	down	0.0069907	0.00964771	yes	GO:0004553(hydrolase activity, hydrolyzing O-glycosyl compounds);GO:0005576(extracellular region);GO:0005618(cell wall);GO:0005773(vacuole);GO:0005975(carbohydrate metabolic process);GO:0016021(integral component of membrane);GO:0031219(levanase activity);GO:0048046(apoplast);GO:0051669(fructan beta-fructosidase activity);GO:0016787(hydrolase activity)	ko00052(Galactose metabolism);ko00500(Starch and sucrose metabolism)
ata-miR164c-3p	rna-TRITD_2Av1G267500-6	0	7.27532	-Inf	down	0.0069907	0.00964771	yes	GO:0004553(hydrolase activity, hydrolyzing O-glycosyl compounds);GO:0005576(extracellular region);GO:0005618(cell wall);GO:0005773(vacuole);GO:0005975(carbohydrate metabolic process);GO:0016021(integral component of membrane);GO:0031219(levanase activity);GO:0048046(apoplast);GO:0051669(fructan beta-fructosidase activity);GO:0016787(hydrolase activity)	ko00052(Galactose metabolism);ko00500(Starch and sucrose metabolism)
ata-miR164c-3p	rna-TRITD_2Av1G273420	0	7.27532	-Inf	down	0.0069907	0.00964771	yes	GO:0008150(biological_process);GO:0009507(chloroplast);GO:0009536(plastid);GO:0009941(chloroplast envelope);GO:0016021(integral component of membrane);GO:0031969(chloroplast membrane)	NA
ata-miR164c-3p	rna-TRITD_2Av1G279510-3	0	7.27532	-Inf	down	0.0069907	0.00964771	yes	NA	NA
ata-miR164c-3p	rna-TRITD_2Av1G279510-4	0	7.27532	-Inf	down	0.0069907	0.00964771	yes	NA	NA
ata-miR164c-3p	rna-TRITD_2Av1G289220	0	7.27532	-Inf	down	0.0069907	0.00964771	yes	GO:0000387(spliceosomal snRNP assembly);GO:0000481(maturation of 5S rRNA);GO:0045292(mRNA cis splicing, via spliceosome);GO:0046540(U4/U6 x U5 tri-snRNP complex)	ko03040(Spliceosome)
ata-miR164c-3p	rna-TRITD_2Av1G292200	0	7.27532	-Inf	down	0.0069907	0.00964771	yes	GO:0000103(sulfate assimilation);GO:0005737(cytoplasm);GO:0006457(protein folding);GO:0015035(protein disulfide oxidoreductase activity);GO:0016671(oxidoreductase activity, acting on a sulfur group of donors, disulfide as acceptor);GO:0034599(cellular response to oxidative stress);GO:0045454(cell redox homeostasis);GO:0055114(oxidation-reduction process)	NA
ata-miR164c-3p	rna-TRITD_2Bv1G030330-4	0	7.27532	-Inf	down	0.0069907	0.00964771	yes	GO:0003677(DNA binding);GO:0005634(nucleus);GO:0006355(regulation of transcription, DNA-templated);GO:0046872(metal ion binding)	NA
ata-miR164c-3p	rna-TRITD_2Bv1G063120-11	0	7.27532	-Inf	down	0.0069907	0.00964771	yes	GO:0005634(nucleus);GO:0043565(sequence-specific DNA binding);GO:0045944(positive regulation of transcription by RNA polymerase II)	NA
ata-miR164c-3p	rna-TRITD_2Bv1G063120-5	0	7.27532	-Inf	down	0.0069907	0.00964771	yes	GO:0005634(nucleus);GO:0043565(sequence-specific DNA binding);GO:0045944(positive regulation of transcription by RNA polymerase II)	NA
ata-miR164c-3p	rna-TRITD_2Bv1G063120-6	0	7.27532	-Inf	down	0.0069907	0.00964771	yes	GO:0005634(nucleus);GO:0043565(sequence-specific DNA binding);GO:0045944(positive regulation of transcription by RNA polymerase II)	NA
ata-miR164c-3p	rna-TRITD_2Bv1G063120-7	0	7.27532	-Inf	down	0.0069907	0.00964771	yes	GO:0005634(nucleus);GO:0043565(sequence-specific DNA binding);GO:0045944(positive regulation of transcription by RNA polymerase II)	NA
ata-miR164c-3p	rna-TRITD_2Bv1G075100	0	7.27532	-Inf	down	0.0069907	0.00964771	yes	NA	NA
ata-miR164c-3p	rna-TRITD_2Bv1G091000	0	7.27532	-Inf	down	0.0069907	0.00964771	yes	GO:0003674(molecular_function);GO:0005634(nucleus);GO:0005829(cytosol);GO:0008150(biological_process)	NA
ata-miR164c-3p	rna-TRITD_2Bv1G091000-2	0	7.27532	-Inf	down	0.0069907	0.00964771	yes	GO:0003674(molecular_function);GO:0005634(nucleus);GO:0005829(cytosol);GO:0008150(biological_process)	NA
ata-miR164c-3p	rna-TRITD_2Bv1G108600	0	7.27532	-Inf	down	0.0069907	0.00964771	yes	GO:0000287(magnesium ion binding);GO:0004743(pyruvate kinase activity);GO:0005524(ATP binding);GO:0005829(cytosol);GO:0006096(glycolytic process);GO:0006629(lipid metabolic process);GO:0009507(chloroplast);GO:0009570(chloroplast stroma);GO:0010431(seed maturation);GO:0016301(kinase activity);GO:0030955(potassium ion binding);GO:0046686(response to cadmium ion)	ko00010(Glycolysis / Gluconeogenesis);ko00620(Pyruvate metabolism);ko00230(Purine metabolism)
ata-miR164c-3p	rna-TRITD_2Bv1G108600-4	0	7.27532	-Inf	down	0.0069907	0.00964771	yes	GO:0000287(magnesium ion binding);GO:0004743(pyruvate kinase activity);GO:0005524(ATP binding);GO:0005829(cytosol);GO:0006096(glycolytic process);GO:0006629(lipid metabolic process);GO:0009507(chloroplast);GO:0009570(chloroplast stroma);GO:0010431(seed maturation);GO:0016301(kinase activity);GO:0030955(potassium ion binding);GO:0046686(response to cadmium ion)	ko00010(Glycolysis / Gluconeogenesis);ko00620(Pyruvate metabolism);ko00230(Purine metabolism)
ata-miR164c-3p	rna-TRITD_2Bv1G127030	0	7.27532	-Inf	down	0.0069907	0.00964771	yes	GO:0003677(DNA binding);GO:0003700(DNA binding transcription factor activity);GO:0005515(protein binding);GO:0005634(nucleus);GO:0006351(transcription, DNA-templated);GO:0006355(regulation of transcription, DNA-templated);GO:0009266(response to temperature stimulus);GO:0009740(gibberellic acid mediated signaling pathway);GO:0009908(flower development);GO:0010452(histone H3-K36 methylation);GO:004…	ko04075(Plant hormone signal transduction)
ata-miR164c-3p	rna-TRITD_2Bv1G132030	0	7.27532	-Inf	down	0.0069907	0.00964771	yes	GO:0003674(molecular_function);GO:0005634(nucleus);GO:0008150(biological_process)	NA
ata-miR164c-3p	rna-TRITD_2Bv1G138650-3	0	7.27532	-Inf	down	0.0069907	0.00964771	yes	GO:0003674(molecular_function);GO:0005737(cytoplasm);GO:0008150(biological_process)	NA
ata-miR164c-3p	rna-TRITD_2Bv1G214720-2	0	7.27532	-Inf	down	0.0069907	0.00964771	yes	GO:0003677(DNA binding);GO:0003700(DNA binding transcription factor activity);GO:0005515(protein binding);GO:0005634(nucleus);GO:0006351(transcription, DNA-templated);GO:0006355(regulation of transcription, DNA-templated)	ko04933(AGE-RAGE signaling pathway in diabetic complications)
ata-miR164c-3p	rna-TRITD_2Bv1G244690	0	7.27532	-Inf	down	0.0069907	0.00964771	yes	NA	NA
ata-miR164c-3p	rna-TRITD_2Bv1G249210	0	7.27532	-Inf	down	0.0069907	0.00964771	yes	GO:0000145(exocyst);GO:0006904(vesicle docking involved in exocytosis)	NA
ata-miR164c-3p	rna-TRITD_2Bv1G258370-2	0	7.27532	-Inf	down	0.0069907	0.00964771	yes	GO:0000387(spliceosomal snRNP assembly);GO:0000481(maturation of 5S rRNA);GO:0045292(mRNA cis splicing, via spliceosome);GO:0046540(U4/U6 x U5 tri-snRNP complex)	ko03040(Spliceosome)
ata-miR164c-3p	rna-TRITD_2Bv1G258370-5	0	7.27532	-Inf	down	0.0069907	0.00964771	yes	GO:0000387(spliceosomal snRNP assembly);GO:0000481(maturation of 5S rRNA);GO:0045292(mRNA cis splicing, via spliceosome);GO:0046540(U4/U6 x U5 tri-snRNP complex)	ko03040(Spliceosome)
ata-miR164c-3p	rna-TRITD_2Bv1G261900-4	0	7.27532	-Inf	down	0.0069907	0.00964771	yes	GO:0000103(sulfate assimilation);GO:0005737(cytoplasm);GO:0006457(protein folding);GO:0015035(protein disulfide oxidoreductase activity);GO:0016671(oxidoreductase activity, acting on a sulfur group of donors, disulfide as acceptor);GO:0034599(cellular response to oxidative stress);GO:0045454(cell redox homeostasis);GO:0055114(oxidation-reduction process)	NA
ata-miR164c-3p	rna-TRITD_3Av1G009930	0	7.27532	-Inf	down	0.0069907	0.00964771	yes	NA	NA
ata-miR164c-3p	rna-TRITD_3Av1G051620-2	0	7.27532	-Inf	down	0.0069907	0.00964771	yes	GO:0003674(molecular_function);GO:0005739(mitochondrion);GO:0008150(biological_process)	NA
ata-miR164c-3p	rna-TRITD_3Av1G171120	0	7.27532	-Inf	down	0.0069907	0.00964771	yes	NA	NA
ata-miR164c-3p	rna-TRITD_3Av1G193390	0	7.27532	-Inf	down	0.0069907	0.00964771	yes	GO:0005524(ATP binding);GO:0005886(plasma membrane);GO:0016021(integral component of membrane);GO:0016301(kinase activity)	NA
ata-miR164c-3p	rna-TRITD_3Av1G193390-3	0	7.27532	-Inf	down	0.0069907	0.00964771	yes	GO:0005524(ATP binding);GO:0005886(plasma membrane);GO:0016021(integral component of membrane);GO:0016301(kinase activity)	NA
ata-miR164c-3p	rna-TRITD_3Av1G193390-7	0	7.27532	-Inf	down	0.0069907	0.00964771	yes	GO:0005524(ATP binding);GO:0005886(plasma membrane);GO:0016021(integral component of membrane);GO:0016301(kinase activity)	NA
ata-miR164c-3p	rna-TRITD_3Av1G206980	0	7.27532	-Inf	down	0.0069907	0.00964771	yes	GO:0005515(protein binding);GO:0005509(calcium ion binding);GO:0005634(nucleus);GO:0005737(cytoplasm);GO:0005774(vacuolar membrane);GO:0005829(cytosol);GO:0005886(plasma membrane);GO:0005513(detection of calcium ion);GO:0009612(response to mechanical stimulus)	ko04016(MAPK signaling pathway - plant);ko04070(Phosphatidylinositol signaling system);ko04626(Plant-pathogen interaction)
ata-miR164c-3p	rna-TRITD_3Av1G206980-4	0	7.27532	-Inf	down	0.0069907	0.00964771	yes	GO:0005515(protein binding);GO:0005509(calcium ion binding);GO:0005634(nucleus);GO:0005737(cytoplasm);GO:0005774(vacuolar membrane);GO:0005829(cytosol);GO:0005886(plasma membrane);GO:0005513(detection of calcium ion);GO:0009612(response to mechanical stimulus)	ko04016(MAPK signaling pathway - plant);ko04070(Phosphatidylinositol signaling system);ko04626(Plant-pathogen interaction)
ata-miR164c-3p	rna-TRITD_3Av1G215040-2	0	7.27532	-Inf	down	0.0069907	0.00964771	yes	GO:0003676(nucleic acid binding);GO:0003677(DNA binding);GO:0005737(cytoplasm);GO:0008150(biological_process);GO:0046872(metal ion binding)	NA
ata-miR164c-3p	rna-TRITD_3Av1G232410-3	0	7.27532	-Inf	down	0.0069907	0.00964771	yes	GO:0003674(molecular_function);GO:0005634(nucleus)	NA
ata-miR164c-3p	rna-TRITD_3Av1G241530	0	7.27532	-Inf	down	0.0069907	0.00964771	yes	NA	NA
ata-miR164c-3p	rna-TRITD_3Av1G287390-4	0	7.27532	-Inf	down	0.0069907	0.00964771	yes	GO:0005783(endoplasmic reticulum);GO:0005788(endoplasmic reticulum lumen);GO:0005886(plasma membrane);GO:0006457(protein folding);GO:0016032(viral process);GO:0044794(positive regulation by host of viral process)	ko04141(Protein processing in endoplasmic reticulum)
ata-miR164c-3p	rna-TRITD_3Bv1G010700	0	7.27532	-Inf	down	0.0069907	0.00964771	yes	GO:0003674(molecular_function);GO:0005634(nucleus);GO:0008150(biological_process)	NA
ata-miR164c-3p	rna-TRITD_3Bv1G027410-2	0	7.27532	-Inf	down	0.0069907	0.00964771	yes	GO:0000164(protein phosphatase type 1 complex);GO:0004722(protein serine/threonine phosphatase activity);GO:0005634(nucleus);GO:0005737(cytoplasm);GO:0006470(protein dephosphorylation);GO:0046872(metal ion binding);GO:0000022(mitotic spindle elongation);GO:0000076(DNA replication checkpoint);GO:0000077(DNA damage checkpoint);GO:0000778(condensed nuclear chromosome kinetochore);GO:0000790(nuclear …	ko03015(mRNA surveillance pathway)
ata-miR164c-3p	rna-TRITD_3Bv1G043500	0	7.27532	-Inf	down	0.0069907	0.00964771	yes	GO:0003674(molecular_function);GO:0005634(nucleus);GO:0008150(biological_process);GO:0016021(integral component of membrane)	NA
ata-miR164c-3p	rna-TRITD_3Bv1G076670-3	0	7.27532	-Inf	down	0.0069907	0.00964771	yes	GO:0012505(endomembrane system)	NA
ata-miR164c-3p	rna-TRITD_3Bv1G076670-5	0	7.27532	-Inf	down	0.0069907	0.00964771	yes	GO:0012505(endomembrane system)	NA
ata-miR164c-3p	rna-TRITD_3Bv1G081310	0	7.27532	-Inf	down	0.0069907	0.00964771	yes	GO:0005576(extracellular region);GO:0005783(endoplasmic reticulum);GO:0009507(chloroplast);GO:0016021(integral component of membrane)	ko00650(Butanoate metabolism);ko00660(C5-Branched dibasic acid metabolism);ko00290(Valine, leucine and isoleucine biosynthesis);ko00770(Pantothenate and CoA biosynthesis)
ata-miR164c-3p	rna-TRITD_3Bv1G149650-2	0	7.27532	-Inf	down	0.0069907	0.00964771	yes	NA	NA
ata-miR164c-3p	rna-TRITD_3Bv1G186330-2	0	7.27532	-Inf	down	0.0069907	0.00964771	yes	GO:0003674(molecular_function);GO:0009507(chloroplast);GO:0009535(chloroplast thylakoid membrane);GO:0010190(cytochrome b6f complex assembly)	NA
ata-miR164c-3p	rna-TRITD_3Bv1G187440	0	7.27532	-Inf	down	0.0069907	0.00964771	yes	GO:0005515(protein binding);GO:0005509(calcium ion binding);GO:0005634(nucleus);GO:0005737(cytoplasm);GO:0005774(vacuolar membrane);GO:0005829(cytosol);GO:0005886(plasma membrane);GO:0005513(detection of calcium ion);GO:0009612(response to mechanical stimulus)	ko04016(MAPK signaling pathway - plant);ko04070(Phosphatidylinositol signaling system);ko04626(Plant-pathogen interaction)
ata-miR164c-3p	rna-TRITD_3Bv1G196550	0	7.27532	-Inf	down	0.0069907	0.00964771	yes	GO:0003674(molecular_function);GO:0006355(regulation of transcription, DNA-templated);GO:0009507(chloroplast);GO:0009658(chloroplast organization);GO:0042644(chloroplast nucleoid)	NA
ata-miR164c-3p	rna-TRITD_3Bv1G240240-11	0	7.27532	-Inf	down	0.0069907	0.00964771	yes	GO:0006508(proteolysis);GO:0006952(defense response);GO:0008234(cysteine-type peptidase activity);GO:0043069(negative regulation of programmed cell death);GO:0004197(cysteine-type endopeptidase activity);GO:0005515(protein binding);GO:0043068(positive regulation of programmed cell death)	NA
ata-miR164c-3p	rna-TRITD_3Bv1G240240-13	0	7.27532	-Inf	down	0.0069907	0.00964771	yes	GO:0006508(proteolysis);GO:0006952(defense response);GO:0008234(cysteine-type peptidase activity);GO:0043069(negative regulation of programmed cell death);GO:0004197(cysteine-type endopeptidase activity);GO:0005515(protein binding);GO:0043068(positive regulation of programmed cell death)	NA
ata-miR164c-3p	rna-TRITD_3Bv1G240240-14	0	7.27532	-Inf	down	0.0069907	0.00964771	yes	GO:0006508(proteolysis);GO:0006952(defense response);GO:0008234(cysteine-type peptidase activity);GO:0043069(negative regulation of programmed cell death);GO:0004197(cysteine-type endopeptidase activity);GO:0005515(protein binding);GO:0043068(positive regulation of programmed cell death)	NA
ata-miR164c-3p	rna-TRITD_3Bv1G240240-4	0	7.27532	-Inf	down	0.0069907	0.00964771	yes	GO:0006508(proteolysis);GO:0006952(defense response);GO:0008234(cysteine-type peptidase activity);GO:0043069(negative regulation of programmed cell death);GO:0004197(cysteine-type endopeptidase activity);GO:0005515(protein binding);GO:0043068(positive regulation of programmed cell death)	NA
ata-miR164c-3p	rna-TRITD_3Bv1G283280-2	0	7.27532	-Inf	down	0.0069907	0.00964771	yes	GO:0005783(endoplasmic reticulum);GO:0005788(endoplasmic reticulum lumen);GO:0005886(plasma membrane);GO:0006457(protein folding);GO:0016032(viral process);GO:0044794(positive regulation by host of viral process)	ko04141(Protein processing in endoplasmic reticulum)
ata-miR164c-3p	rna-TRITD_3Bv1G283280-6	0	7.27532	-Inf	down	0.0069907	0.00964771	yes	GO:0005783(endoplasmic reticulum);GO:0005788(endoplasmic reticulum lumen);GO:0005886(plasma membrane);GO:0006457(protein folding);GO:0016032(viral process);GO:0044794(positive regulation by host of viral process)	ko04141(Protein processing in endoplasmic reticulum)
ata-miR164c-3p	rna-TRITD_4Av1G014170	0	7.27532	-Inf	down	0.0069907	0.00964771	yes	GO:0003674(molecular_function);GO:0005737(cytoplasm);GO:0005874(microtubule)	NA
ata-miR164c-3p	rna-TRITD_4Av1G041890-3	0	7.27532	-Inf	down	0.0069907	0.00964771	yes	GO:0005737(cytoplasm);GO:0005829(cytosol);GO:0005985(sucrose metabolic process);GO:0005986(sucrose biosynthetic process);GO:0006000(fructose metabolic process);GO:0006002(fructose 6-phosphate metabolic process);GO:0006094(gluconeogenesis);GO:0009409(response to cold);GO:0009507(chloroplast);GO:0009570(chloroplast stroma);GO:0009735(response to cytokinin);GO:0009773(photosynthetic electron transpo…	ko00010(Glycolysis / Gluconeogenesis);ko00030(Pentose phosphate pathway);ko00051(Fructose and mannose metabolism);ko00710(Carbon fixation in photosynthetic organisms)
ata-miR164c-3p	rna-TRITD_4Av1G041890-4	0	7.27532	-Inf	down	0.0069907	0.00964771	yes	GO:0005737(cytoplasm);GO:0005829(cytosol);GO:0005985(sucrose metabolic process);GO:0005986(sucrose biosynthetic process);GO:0006000(fructose metabolic process);GO:0006002(fructose 6-phosphate metabolic process);GO:0006094(gluconeogenesis);GO:0009409(response to cold);GO:0009507(chloroplast);GO:0009570(chloroplast stroma);GO:0009735(response to cytokinin);GO:0009773(photosynthetic electron transpo…	ko00010(Glycolysis / Gluconeogenesis);ko00030(Pentose phosphate pathway);ko00051(Fructose and mannose metabolism);ko00710(Carbon fixation in photosynthetic organisms)
ata-miR164c-3p	rna-TRITD_4Av1G062330	0	7.27532	-Inf	down	0.0069907	0.00964771	yes	GO:0005515(protein binding);GO:0009416(response to light stimulus);GO:0009507(chloroplast);GO:0009570(chloroplast stroma);GO:0009744(response to sucrose);GO:0018316(peptide cross-linking via L-cystine);GO:0019253(reductive pentose-phosphate cycle);GO:0034605(cellular response to heat);GO:0070417(cellular response to cold);GO:0071454(cellular response to anoxia);GO:0080153(negative regulation of r…	NA
ata-miR164c-3p	rna-TRITD_4Av1G154160-2	0	7.27532	-Inf	down	0.0069907	0.00964771	yes	GO:0000911(cytokinesis by cell plate formation);GO:0005886(plasma membrane);GO:0009507(chloroplast);GO:0009825(multidimensional cell growth);GO:0030136(clathrin-coated vesicle);GO:0040008(regulation of growth)	NA
ata-miR164c-3p	rna-TRITD_4Av1G172670-2	0	7.27532	-Inf	down	0.0069907	0.00964771	yes	GO:0000254(C-4 methylsterol oxidase activity);GO:0003824(catalytic activity);GO:0005506(iron ion binding);GO:0005789(endoplasmic reticulum membrane);GO:0016021(integral component of membrane);GO:0016126(sterol biosynthetic process);GO:0080064(4,4-dimethyl-9beta,19-cyclopropylsterol oxidation)	ko00100(Steroid biosynthesis)
ata-miR164c-3p	rna-TRITD_4Av1G194610	0	7.27532	-Inf	down	0.0069907	0.00964771	yes	GO:0005198(structural molecule activity);GO:0008150(biological_process);GO:0009507(chloroplast);GO:0009534(chloroplast thylakoid);GO:0009535(chloroplast thylakoid membrane);GO:0010287(plastoglobule)	NA
ata-miR164c-3p	rna-TRITD_4Av1G201320	0	7.27532	-Inf	down	0.0069907	0.00964771	yes	GO:0006474(N-terminal protein amino acid acetylation);GO:0008080(N-acetyltransferase activity)	NA
ata-miR164c-3p	rna-TRITD_4Av1G211810-5	0	7.27532	-Inf	down	0.0069907	0.00964771	yes	GO:0005515(protein binding);GO:0005634(nucleus);GO:0005737(cytoplasm);GO:0005886(plasma membrane);GO:0006355(regulation of transcription, DNA-templated);GO:0008289(lipid binding);GO:0030941(chloroplast targeting sequence binding);GO:0031359(integral component of chloroplast outer membrane);GO:0045036(protein targeting to chloroplast)	NA
ata-miR164c-3p	rna-TRITD_4Bv1G030490	0	7.27532	-Inf	down	0.0069907	0.00964771	yes	GO:0004842(ubiquitin-protein transferase activity);GO:0031463(Cul3-RING ubiquitin ligase complex)	NA
ata-miR164c-3p	rna-TRITD_4Bv1G031810-3	0	7.27532	-Inf	down	0.0069907	0.00964771	yes	GO:0005525(GTP binding);GO:0005739(mitochondrion);GO:0009507(chloroplast);GO:0009793(embryo development ending in seed dormancy);GO:0042793(plastid transcription)	NA
ata-miR164c-3p	rna-TRITD_4Bv1G036960-4	0	7.27532	-Inf	down	0.0069907	0.00964771	yes	GO:0001666(response to hypoxia);GO:0002213(defense response to insect);GO:0004806(triglyceride lipase activity);GO:0005515(protein binding);GO:0005634(nucleus);GO:0005737(cytoplasm);GO:0006629(lipid metabolic process);GO:0009617(response to bacterium);GO:0009625(response to insect);GO:0009626(plant-type hypersensitive response);GO:0009627(systemic acquired resistance);GO:0009751(response to salic…	ko04626(Plant-pathogen interaction)
ata-miR164c-3p	rna-TRITD_4Bv1G047860-4	0	7.27532	-Inf	down	0.0069907	0.00964771	yes	GO:0003729(mRNA binding);GO:0003924(GTPase activity);GO:0005048(signal sequence binding);GO:0005515(protein binding);GO:0005525(GTP binding);GO:0005737(cytoplasm);GO:0005786(signal recognition particle, endoplasmic reticulum targeting);GO:0006614(SRP-dependent cotranslational protein targeting to membrane);GO:0006617(SRP-dependent cotranslational protein targeting to membrane, signal sequence rec…	ko03060(Protein export)
ata-miR164c-3p	rna-TRITD_4Bv1G047860-6	0	7.27532	-Inf	down	0.0069907	0.00964771	yes	GO:0003729(mRNA binding);GO:0003924(GTPase activity);GO:0005048(signal sequence binding);GO:0005515(protein binding);GO:0005525(GTP binding);GO:0005737(cytoplasm);GO:0005786(signal recognition particle, endoplasmic reticulum targeting);GO:0006614(SRP-dependent cotranslational protein targeting to membrane);GO:0006617(SRP-dependent cotranslational protein targeting to membrane, signal sequence rec…	ko03060(Protein export)
ata-miR164c-3p	rna-TRITD_4Bv1G129310-2	0	7.27532	-Inf	down	0.0069907	0.00964771	yes	GO:0005737(cytoplasm);GO:0005829(cytosol);GO:0005985(sucrose metabolic process);GO:0005986(sucrose biosynthetic process);GO:0006000(fructose metabolic process);GO:0006002(fructose 6-phosphate metabolic process);GO:0006094(gluconeogenesis);GO:0009409(response to cold);GO:0009507(chloroplast);GO:0009570(chloroplast stroma);GO:0009735(response to cytokinin);GO:0009773(photosynthetic electron transpo…	ko00010(Glycolysis / Gluconeogenesis);ko00030(Pentose phosphate pathway);ko00051(Fructose and mannose metabolism);ko00710(Carbon fixation in photosynthetic organisms)
ata-miR164c-3p	rna-TRITD_4Bv1G129310-3	0	7.27532	-Inf	down	0.0069907	0.00964771	yes	GO:0005737(cytoplasm);GO:0005829(cytosol);GO:0005985(sucrose metabolic process);GO:0005986(sucrose biosynthetic process);GO:0006000(fructose metabolic process);GO:0006002(fructose 6-phosphate metabolic process);GO:0006094(gluconeogenesis);GO:0009409(response to cold);GO:0009507(chloroplast);GO:0009570(chloroplast stroma);GO:0009735(response to cytokinin);GO:0009773(photosynthetic electron transpo…	ko00010(Glycolysis / Gluconeogenesis);ko00030(Pentose phosphate pathway);ko00051(Fructose and mannose metabolism);ko00710(Carbon fixation in photosynthetic organisms)
ata-miR164c-3p	rna-TRITD_4Bv1G129310-5	0	7.27532	-Inf	down	0.0069907	0.00964771	yes	GO:0005737(cytoplasm);GO:0005829(cytosol);GO:0005985(sucrose metabolic process);GO:0005986(sucrose biosynthetic process);GO:0006000(fructose metabolic process);GO:0006002(fructose 6-phosphate metabolic process);GO:0006094(gluconeogenesis);GO:0009409(response to cold);GO:0009507(chloroplast);GO:0009570(chloroplast stroma);GO:0009735(response to cytokinin);GO:0009773(photosynthetic electron transpo…	ko00010(Glycolysis / Gluconeogenesis);ko00030(Pentose phosphate pathway);ko00051(Fructose and mannose metabolism);ko00710(Carbon fixation in photosynthetic organisms)
ata-miR164c-3p	rna-TRITD_4Bv1G151370	0	7.27532	-Inf	down	0.0069907	0.00964771	yes	GO:0003674(molecular_function);GO:0005575(cellular_component);GO:0009408(response to heat);GO:0009409(response to cold);GO:0009617(response to bacterium);GO:0009738(abscisic acid-activated signaling pathway)	NA
ata-miR164c-3p	rna-TRITD_4Bv1G151370-2	0	7.27532	-Inf	down	0.0069907	0.00964771	yes	GO:0003674(molecular_function);GO:0005575(cellular_component);GO:0009408(response to heat);GO:0009409(response to cold);GO:0009617(response to bacterium);GO:0009738(abscisic acid-activated signaling pathway)	NA
ata-miR164c-3p	rna-TRITD_4Bv1G151370-6	0	7.27532	-Inf	down	0.0069907	0.00964771	yes	GO:0003674(molecular_function);GO:0005575(cellular_component);GO:0009408(response to heat);GO:0009409(response to cold);GO:0009617(response to bacterium);GO:0009738(abscisic acid-activated signaling pathway)	NA
ata-miR164c-3p	rna-TRITD_4Bv1G151370-7	0	7.27532	-Inf	down	0.0069907	0.00964771	yes	GO:0003674(molecular_function);GO:0005575(cellular_component);GO:0009408(response to heat);GO:0009409(response to cold);GO:0009617(response to bacterium);GO:0009738(abscisic acid-activated signaling pathway)	NA
ata-miR164c-3p	rna-TRITD_4Bv1G151370-8	0	7.27532	-Inf	down	0.0069907	0.00964771	yes	GO:0003674(molecular_function);GO:0005575(cellular_component);GO:0009408(response to heat);GO:0009409(response to cold);GO:0009617(response to bacterium);GO:0009738(abscisic acid-activated signaling pathway)	NA
ata-miR164c-3p	rna-TRITD_5Av1G048900-3	0	7.27532	-Inf	down	0.0069907	0.00964771	yes	GO:0005634(nucleus);GO:0009414(response to water deprivation);GO:0009507(chloroplast);GO:0048471(perinuclear region of cytoplasm);GO:0009785(blue light signaling pathway);GO:0010161(red light signaling pathway)	NA
ata-miR164c-3p	rna-TRITD_5Av1G055570-5	0	7.27532	-Inf	down	0.0069907	0.00964771	yes	GO:0005829(cytosol);GO:0005886(plasma membrane);GO:0006508(proteolysis);GO:0008236(serine-type peptidase activity);GO:0016020(membrane);GO:0016021(integral component of membrane)	NA
ata-miR164c-3p	rna-TRITD_5Av1G112160-2	0	7.27532	-Inf	down	0.0069907	0.00964771	yes	GO:0004674(protein serine/threonine kinase activity);GO:0005829(cytosol);GO:0006468(protein phosphorylation);GO:0035556(intracellular signal transduction)	NA
ata-miR164c-3p	rna-TRITD_5Av1G171310	0	7.27532	-Inf	down	0.0069907	0.00964771	yes	GO:0004674(protein serine/threonine kinase activity);GO:0004842(ubiquitin-protein transferase activity);GO:0005524(ATP binding);GO:0005886(plasma membrane);GO:0006468(protein phosphorylation);GO:0016301(kinase activity);GO:0016567(protein ubiquitination);GO:0046777(protein autophosphorylation)	NA
ata-miR164c-3p	rna-TRITD_5Av1G192840	0	7.27532	-Inf	down	0.0069907	0.00964771	yes	GO:0003674(molecular_function);GO:0005634(nucleus);GO:0008150(biological_process)	NA
ata-miR164c-3p	rna-TRITD_5Av1G197210	0	7.27532	-Inf	down	0.0069907	0.00964771	yes	GO:0003723(RNA binding);GO:0003729(mRNA binding);GO:0006396(RNA processing);GO:0006397(mRNA processing);GO:0008266(poly(U) RNA binding);GO:0009409(response to cold);GO:0009451(RNA modification);GO:0009507(chloroplast);GO:0009535(chloroplast thylakoid membrane);GO:0009570(chloroplast stroma);GO:0009579(thylakoid);GO:0009631(cold acclimation);GO:0009941(chloroplast envelope);GO:0016553(base convers…	NA
ata-miR164c-3p	rna-TRITD_5Av1G203460-2	0	7.27532	-Inf	down	0.0069907	0.00964771	yes	GO:0003723(RNA binding);GO:0003729(mRNA binding);GO:0005515(protein binding);GO:0005634(nucleus);GO:0005737(cytoplasm);GO:0005829(cytosol)	NA
ata-miR164c-3p	rna-TRITD_5Av1G229270-4	0	7.27532	-Inf	down	0.0069907	0.00964771	yes	GO:0005737(cytoplasm)	ko04626(Plant-pathogen interaction)
ata-miR164c-3p	rna-TRITD_5Bv1G039950-13	0	7.27532	-Inf	down	0.0069907	0.00964771	yes	GO:0005524(ATP binding);GO:0005618(cell wall);GO:0005634(nucleus);GO:0005739(mitochondrion);GO:0005774(vacuolar membrane);GO:0005794(Golgi apparatus);GO:0005829(cytosol);GO:0005886(plasma membrane);GO:0006351(transcription, DNA-templated);GO:0006355(regulation of transcription, DNA-templated);GO:0006457(protein folding);GO:0006986(response to unfolded protein);GO:0009266(response to temperature s…	ko03040(Spliceosome);ko04141(Protein processing in endoplasmic reticulum);ko04144(Endocytosis)
ata-miR164c-3p	rna-TRITD_5Bv1G039950-4	0	7.27532	-Inf	down	0.0069907	0.00964771	yes	GO:0005524(ATP binding);GO:0005618(cell wall);GO:0005634(nucleus);GO:0005739(mitochondrion);GO:0005774(vacuolar membrane);GO:0005794(Golgi apparatus);GO:0005829(cytosol);GO:0005886(plasma membrane);GO:0006351(transcription, DNA-templated);GO:0006355(regulation of transcription, DNA-templated);GO:0006457(protein folding);GO:0006986(response to unfolded protein);GO:0009266(response to temperature s…	ko03040(Spliceosome);ko04141(Protein processing in endoplasmic reticulum);ko04144(Endocytosis)
ata-miR164c-3p	rna-TRITD_5Bv1G050260-3	0	7.27532	-Inf	down	0.0069907	0.00964771	yes	GO:0005829(cytosol);GO:0005886(plasma membrane);GO:0006508(proteolysis);GO:0008236(serine-type peptidase activity);GO:0016020(membrane);GO:0016021(integral component of membrane)	NA
ata-miR164c-3p	rna-TRITD_5Bv1G082060	0	7.27532	-Inf	down	0.0069907	0.00964771	yes	NA	NA
ata-miR164c-3p	rna-TRITD_5Bv1G118790	0	7.27532	-Inf	down	0.0069907	0.00964771	yes	GO:0000166(nucleotide binding);GO:0005737(cytoplasm);GO:0005829(cytosol);GO:0008150(biological_process);GO:0080008(Cul4-RING E3 ubiquitin ligase complex)	ko03013(RNA transport)
ata-miR164c-3p	rna-TRITD_5Bv1G126930-2	0	7.27532	-Inf	down	0.0069907	0.00964771	yes	GO:0004197(cysteine-type endopeptidase activity);GO:0005615(extracellular space);GO:0005764(lysosome);GO:0006955(immune response);GO:0051603(proteolysis involved in cellular protein catabolic process)	NA
ata-miR164c-3p	rna-TRITD_5Bv1G126930-3	0	7.27532	-Inf	down	0.0069907	0.00964771	yes	GO:0004197(cysteine-type endopeptidase activity);GO:0005615(extracellular space);GO:0005764(lysosome);GO:0006955(immune response);GO:0051603(proteolysis involved in cellular protein catabolic process)	NA
ata-miR164c-3p	rna-TRITD_5Bv1G126930-6	0	7.27532	-Inf	down	0.0069907	0.00964771	yes	GO:0004197(cysteine-type endopeptidase activity);GO:0005615(extracellular space);GO:0005764(lysosome);GO:0006955(immune response);GO:0051603(proteolysis involved in cellular protein catabolic process)	NA
ata-miR164c-3p	rna-TRITD_5Bv1G155760-4	0	7.27532	-Inf	down	0.0069907	0.00964771	yes	GO:0005634(nucleus)	NA
ata-miR164c-3p	rna-TRITD_5Bv1G190680-2	0	7.27532	-Inf	down	0.0069907	0.00964771	yes	GO:0004175(endopeptidase activity);GO:0005634(nucleus);GO:0016926(protein desumoylation);GO:0016929(SUMO-specific protease activity)	ko03008(Ribosome biogenesis in eukaryotes)
ata-miR164c-3p	rna-TRITD_5Bv1G194250	0	7.27532	-Inf	down	0.0069907	0.00964771	yes	GO:0005634(nucleus)	ko04075(Plant hormone signal transduction)
ata-miR164c-3p	rna-TRITD_5Bv1G199110-4	0	7.27532	-Inf	down	0.0069907	0.00964771	yes	GO:0003723(RNA binding);GO:0003729(mRNA binding);GO:0005515(protein binding);GO:0005634(nucleus);GO:0005737(cytoplasm);GO:0005829(cytosol)	NA
ata-miR164c-3p	rna-TRITD_5Bv1G228180-11	0	7.27532	-Inf	down	0.0069907	0.00964771	yes	GO:0000325(plant-type vacuole);GO:0005524(ATP binding);GO:0005773(vacuole);GO:0005774(vacuolar membrane);GO:0005794(Golgi apparatus);GO:0005886(plasma membrane);GO:0006855(drug transmembrane transport);GO:0008517(folic acid transmembrane transporter activity);GO:0008559(xenobiotic transmembrane transporting ATPase activity);GO:0009414(response to water deprivation);GO:0009506(plasmodesma);GO:0009…	ko02010(ABC transporters)
ata-miR164c-3p	rna-TRITD_5Bv1G228180-12	0	7.27532	-Inf	down	0.0069907	0.00964771	yes	GO:0000325(plant-type vacuole);GO:0005524(ATP binding);GO:0005773(vacuole);GO:0005774(vacuolar membrane);GO:0005794(Golgi apparatus);GO:0005886(plasma membrane);GO:0006855(drug transmembrane transport);GO:0008517(folic acid transmembrane transporter activity);GO:0008559(xenobiotic transmembrane transporting ATPase activity);GO:0009414(response to water deprivation);GO:0009506(plasmodesma);GO:0009…	ko02010(ABC transporters)
ata-miR164c-3p	rna-TRITD_6Av1G004910-6	0	7.27532	-Inf	down	0.0069907	0.00964771	yes	GO:0005515(protein binding);GO:0005634(nucleus);GO:0005737(cytoplasm);GO:0005874(microtubule);GO:0005886(plasma membrane);GO:0005575(cellular_component)	ko00500(Starch and sucrose metabolism)
ata-miR164c-3p	rna-TRITD_6Av1G010520-9	0	7.27532	-Inf	down	0.0069907	0.00964771	yes	GO:0004518(nuclease activity);GO:0005634(nucleus);GO:0046872(metal ion binding);GO:0005515(protein binding);GO:0005524(ATP binding);GO:0005576(extracellular region);GO:0006952(defense response);GO:0043531(ADP binding);GO:0006855(drug transmembrane transport);GO:0005886(plasma membrane);GO:0007165(signal transduction);GO:0043621(protein self-association);GO:0050829(defense response to Gram-negativ…	ko04626(Plant-pathogen interaction)
ata-miR164c-3p	rna-TRITD_6Av1G023540	0	7.27532	-Inf	down	0.0069907	0.00964771	yes	GO:0005634(nucleus);GO:0005783(endoplasmic reticulum);GO:0005794(Golgi apparatus);GO:0008150(biological_process);GO:0016740(transferase activity)	NA
ata-miR164c-3p	rna-TRITD_6Av1G023540-5	0	7.27532	-Inf	down	0.0069907	0.00964771	yes	GO:0005634(nucleus);GO:0005783(endoplasmic reticulum);GO:0005794(Golgi apparatus);GO:0008150(biological_process);GO:0016740(transferase activity)	NA
ata-miR164c-3p	rna-TRITD_6Av1G053830-4	0	7.27532	-Inf	down	0.0069907	0.00964771	yes	GO:0000045(autophagosome assembly);GO:0001934(positive regulation of protein phosphorylation);GO:0019901(protein kinase binding);GO:0034045(phagophore assembly site membrane);GO:1990316(Atg1/ULK1 kinase complex)	ko04136(Autophagy - other eukaryotes)
ata-miR164c-3p	rna-TRITD_6Av1G053830-8	0	7.27532	-Inf	down	0.0069907	0.00964771	yes	GO:0000045(autophagosome assembly);GO:0001934(positive regulation of protein phosphorylation);GO:0019901(protein kinase binding);GO:0034045(phagophore assembly site membrane);GO:1990316(Atg1/ULK1 kinase complex)	ko04136(Autophagy - other eukaryotes)
ata-miR164c-3p	rna-TRITD_6Av1G055370-2	0	7.27532	-Inf	down	0.0069907	0.00964771	yes	GO:0001056(RNA polymerase III activity);GO:0005666(DNA-directed RNA polymerase III complex)	ko00230(Purine metabolism);ko00240(Pyrimidine metabolism);ko03020(RNA polymerase)
ata-miR164c-3p	rna-TRITD_6Av1G055370-3	0	7.27532	-Inf	down	0.0069907	0.00964771	yes	GO:0001056(RNA polymerase III activity);GO:0005666(DNA-directed RNA polymerase III complex)	ko00230(Purine metabolism);ko00240(Pyrimidine metabolism);ko03020(RNA polymerase)
ata-miR164c-3p	rna-TRITD_6Av1G055370-6	0	7.27532	-Inf	down	0.0069907	0.00964771	yes	GO:0001056(RNA polymerase III activity);GO:0005666(DNA-directed RNA polymerase III complex)	ko00230(Purine metabolism);ko00240(Pyrimidine metabolism);ko03020(RNA polymerase)
ata-miR164c-3p	rna-TRITD_6Av1G055370-7	0	7.27532	-Inf	down	0.0069907	0.00964771	yes	GO:0001056(RNA polymerase III activity);GO:0005666(DNA-directed RNA polymerase III complex)	ko00230(Purine metabolism);ko00240(Pyrimidine metabolism);ko03020(RNA polymerase)
ata-miR164c-3p	rna-TRITD_6Av1G068340	0	7.27532	-Inf	down	0.0069907	0.00964771	yes	GO:0016165(linoleate 13S-lipoxygenase activity)	ko00591(Linoleic acid metabolism);ko00592(alpha-Linolenic acid metabolism)
ata-miR164c-3p	rna-TRITD_6Av1G086550-2	0	7.27532	-Inf	down	0.0069907	0.00964771	yes	GO:0005524(ATP binding);GO:0005773(vacuole);GO:0005774(vacuolar membrane);GO:0005794(Golgi apparatus);GO:0005829(cytosol);GO:0005886(plasma membrane);GO:0009506(plasmodesma);GO:0009507(chloroplast);GO:0010255(glucose mediated signaling pathway);GO:0015991(ATP hydrolysis coupled proton transport);GO:0016020(membrane);GO:0016787(hydrolase activity);GO:0030835(negative regulation of actin filament d…	ko00190(Oxidative phosphorylation);ko04145(Phagosome)
ata-miR164c-3p	rna-TRITD_6Av1G191890-4	0	7.27532	-Inf	down	0.0069907	0.00964771	yes	GO:0000373(Group II intron splicing);GO:0003723(RNA binding);GO:0003724(RNA helicase activity);GO:0004004(ATP-dependent RNA helicase activity);GO:0005524(ATP binding);GO:0005730(nucleolus);GO:0006397(mRNA processing);GO:0008026(ATP-dependent helicase activity);GO:0009507(chloroplast);GO:0009570(chloroplast stroma);GO:0009793(embryo development ending in seed dormancy);GO:0010494(cytoplasmic stres…	ko03018(RNA degradation)
ata-miR164c-3p	rna-TRITD_6Av1G192580	0	7.27532	-Inf	down	0.0069907	0.00964771	yes	GO:0005737(cytoplasm)	NA
ata-miR164c-3p	rna-TRITD_6Bv1G013660	0	7.27532	-Inf	down	0.0069907	0.00964771	yes	GO:0005375(copper ion transmembrane transporter activity);GO:0009793(embryo development ending in seed dormancy)	NA
ata-miR164c-3p	rna-TRITD_6Bv1G065510-2	0	7.27532	-Inf	down	0.0069907	0.00964771	yes	GO:0000045(autophagosome assembly);GO:0001934(positive regulation of protein phosphorylation);GO:0019901(protein kinase binding);GO:0034045(phagophore assembly site membrane);GO:1990316(Atg1/ULK1 kinase complex)	ko04136(Autophagy - other eukaryotes)
ata-miR164c-3p	rna-TRITD_6Bv1G093660	0	7.27532	-Inf	down	0.0069907	0.00964771	yes	GO:0005524(ATP binding);GO:0005886(plasma membrane);GO:0009507(chloroplast);GO:0016887(ATPase activity);GO:0019538(protein metabolic process)	NA
ata-miR164c-3p	rna-TRITD_6Bv1G093660-3	0	7.27532	-Inf	down	0.0069907	0.00964771	yes	GO:0005524(ATP binding);GO:0005886(plasma membrane);GO:0009507(chloroplast);GO:0016887(ATPase activity);GO:0019538(protein metabolic process)	NA
ata-miR164c-3p	rna-TRITD_6Bv1G179110	0	7.27532	-Inf	down	0.0069907	0.00964771	yes	GO:0003674(molecular_function);GO:0005737(cytoplasm);GO:0008150(biological_process);GO:0005634(nucleus);GO:0005886(plasma membrane)	NA
ata-miR164c-3p	rna-TRITD_6Bv1G179110-4	0	7.27532	-Inf	down	0.0069907	0.00964771	yes	GO:0003674(molecular_function);GO:0005737(cytoplasm);GO:0008150(biological_process);GO:0005634(nucleus);GO:0005886(plasma membrane)	NA
ata-miR164c-3p	rna-TRITD_6Bv1G179110-5	0	7.27532	-Inf	down	0.0069907	0.00964771	yes	GO:0003674(molecular_function);GO:0005737(cytoplasm);GO:0008150(biological_process);GO:0005634(nucleus);GO:0005886(plasma membrane)	NA
ata-miR164c-3p	rna-TRITD_6Bv1G182800-2	0	7.27532	-Inf	down	0.0069907	0.00964771	yes	GO:0000373(Group II intron splicing);GO:0003723(RNA binding);GO:0003724(RNA helicase activity);GO:0004004(ATP-dependent RNA helicase activity);GO:0005524(ATP binding);GO:0005730(nucleolus);GO:0006397(mRNA processing);GO:0008026(ATP-dependent helicase activity);GO:0009507(chloroplast);GO:0009570(chloroplast stroma);GO:0009793(embryo development ending in seed dormancy);GO:0010494(cytoplasmic stres…	ko03018(RNA degradation)
ata-miR164c-3p	rna-TRITD_6Bv1G195170-6	0	7.27532	-Inf	down	0.0069907	0.00964771	yes	GO:0004828(serine-tRNA ligase activity);GO:0005737(cytoplasm);GO:0006434(seryl-tRNA aminoacylation)	ko00970(Aminoacyl-tRNA biosynthesis)
ata-miR164c-3p	rna-TRITD_6Bv1G223360-2	0	7.27532	-Inf	down	0.0069907	0.00964771	yes	GO:0005739(mitochondrion);GO:0008131(primary amine oxidase activity);GO:0055114(oxidation-reduction process)	NA
ata-miR164c-3p	rna-TRITD_7Av1G006780-5	0	7.27532	-Inf	down	0.0069907	0.00964771	yes	GO:0005381(iron ion transmembrane transporter activity);GO:0005384(manganese ion transmembrane transporter activity);GO:0005783(endoplasmic reticulum);GO:0006880(intracellular sequestering of iron ion);GO:0010168(ER body);GO:0016020(membrane);GO:0030026(cellular manganese ion homeostasis);GO:0071281(cellular response to iron ion);GO:0071421(manganese ion transmembrane transport)	NA
ata-miR164c-3p	rna-TRITD_7Av1G006780-7	0	7.27532	-Inf	down	0.0069907	0.00964771	yes	GO:0005381(iron ion transmembrane transporter activity);GO:0005384(manganese ion transmembrane transporter activity);GO:0005783(endoplasmic reticulum);GO:0006880(intracellular sequestering of iron ion);GO:0010168(ER body);GO:0016020(membrane);GO:0030026(cellular manganese ion homeostasis);GO:0071281(cellular response to iron ion);GO:0071421(manganese ion transmembrane transport)	NA
ata-miR164c-3p	rna-TRITD_7Av1G031880-4	0	7.27532	-Inf	down	0.0069907	0.00964771	yes	GO:0044255(cellular lipid metabolic process);GO:0052689(carboxylic ester hydrolase activity)	ko00040(Pentose and glucuronate interconversions);ko00051(Fructose and mannose metabolism)
ata-miR164c-3p	rna-TRITD_7Av1G040150-2	0	7.27532	-Inf	down	0.0069907	0.00964771	yes	GO:0005524(ATP binding);GO:0005886(plasma membrane);GO:0016021(integral component of membrane);GO:0016301(kinase activity)	NA
ata-miR164c-3p	rna-TRITD_7Av1G040150-3	0	7.27532	-Inf	down	0.0069907	0.00964771	yes	GO:0005524(ATP binding);GO:0005886(plasma membrane);GO:0016021(integral component of membrane);GO:0016301(kinase activity)	NA
ata-miR164c-3p	rna-TRITD_7Av1G040150-9	0	7.27532	-Inf	down	0.0069907	0.00964771	yes	GO:0005524(ATP binding);GO:0005886(plasma membrane);GO:0016021(integral component of membrane);GO:0016301(kinase activity)	NA
ata-miR164c-3p	rna-TRITD_7Av1G053920-2	0	7.27532	-Inf	down	0.0069907	0.00964771	yes	GO:0004190(aspartic-type endopeptidase activity);GO:0006508(proteolysis);GO:0030163(protein catabolic process)	NA
ata-miR164c-3p	rna-TRITD_7Av1G053920-3	0	7.27532	-Inf	down	0.0069907	0.00964771	yes	GO:0004190(aspartic-type endopeptidase activity);GO:0006508(proteolysis);GO:0030163(protein catabolic process)	NA
ata-miR164c-3p	rna-TRITD_7Av1G057010-2	0	7.27532	-Inf	down	0.0069907	0.00964771	yes	GO:0003723(RNA binding);GO:0005515(protein binding);GO:0005634(nucleus);GO:0005774(vacuolar membrane);GO:0008143(poly(A) binding);GO:0008150(biological_process);GO:0016607(nuclear speck);GO:0043621(protein self-association);GO:0005737(cytoplasm)	ko03015(mRNA surveillance pathway)
ata-miR164c-3p	rna-TRITD_7Av1G071800-3	0	7.27532	-Inf	down	0.0069907	0.00964771	yes	GO:0003677(DNA binding);GO:0003700(DNA binding transcription factor activity);GO:0005634(nucleus);GO:0006351(transcription, DNA-templated);GO:0006355(regulation of transcription, DNA-templated);GO:0046872(metal ion binding);GO:0016021(integral component of membrane)	NA
ata-miR164c-3p	rna-TRITD_7Av1G071800-7	0	7.27532	-Inf	down	0.0069907	0.00964771	yes	GO:0003677(DNA binding);GO:0003700(DNA binding transcription factor activity);GO:0005634(nucleus);GO:0006351(transcription, DNA-templated);GO:0006355(regulation of transcription, DNA-templated);GO:0046872(metal ion binding);GO:0016021(integral component of membrane)	NA
ata-miR164c-3p	rna-TRITD_7Av1G100730	0	7.27532	-Inf	down	0.0069907	0.00964771	yes	GO:0005634(nucleus);GO:0016567(protein ubiquitination);GO:0043161(proteasome-mediated ubiquitin-dependent protein catabolic process);GO:0061630(ubiquitin protein ligase activity)	ko04626(Plant-pathogen interaction)
ata-miR164c-3p	rna-TRITD_7Av1G100730-2	0	7.27532	-Inf	down	0.0069907	0.00964771	yes	GO:0005634(nucleus);GO:0016567(protein ubiquitination);GO:0043161(proteasome-mediated ubiquitin-dependent protein catabolic process);GO:0061630(ubiquitin protein ligase activity)	ko04626(Plant-pathogen interaction)
ata-miR164c-3p	rna-TRITD_7Av1G114120-3	0	7.27532	-Inf	down	0.0069907	0.00964771	yes	GO:0043161(proteasome-mediated ubiquitin-dependent protein catabolic process);GO:0061630(ubiquitin protein ligase activity)	NA
ata-miR164c-3p	rna-TRITD_7Av1G114120-8	0	7.27532	-Inf	down	0.0069907	0.00964771	yes	GO:0043161(proteasome-mediated ubiquitin-dependent protein catabolic process);GO:0061630(ubiquitin protein ligase activity)	NA
ata-miR164c-3p	rna-TRITD_7Av1G162840	0	7.27532	-Inf	down	0.0069907	0.00964771	yes	NA	NA
ata-miR164c-3p	rna-TRITD_7Av1G174520	0	7.27532	-Inf	down	0.0069907	0.00964771	yes	GO:0006664(glycolipid metabolic process);GO:0012505(endomembrane system);GO:0046527(glucosyltransferase activity)	ko00514(Other types of O-glycan biosynthesis)
ata-miR164c-3p	rna-TRITD_7Av1G202970	0	7.27532	-Inf	down	0.0069907	0.00964771	yes	GO:0034638(phosphatidylcholine catabolic process)	ko00564(Glycerophospholipid metabolism);ko00565(Ether lipid metabolism);ko04144(Endocytosis)
ata-miR164c-3p	rna-TRITD_7Av1G207600-2	0	7.27532	-Inf	down	0.0069907	0.00964771	yes	GO:0004675(transmembrane receptor protein serine/threonine kinase activity);GO:0005524(ATP binding);GO:0005886(plasma membrane);GO:0006952(defense response);GO:0016301(kinase activity)	NA
ata-miR164c-3p	rna-TRITD_7Av1G224120	0	7.27532	-Inf	down	0.0069907	0.00964771	yes	GO:0006413(translational initiation);GO:0009507(chloroplast);GO:0009570(chloroplast stroma);GO:0009941(chloroplast envelope)	NA
ata-miR164c-3p	rna-TRITD_7Av1G228810	0	7.27532	-Inf	down	0.0069907	0.00964771	yes	GO:0005886(plasma membrane);GO:0006952(defense response);GO:0007165(signal transduction)	NA
ata-miR164c-3p	rna-TRITD_7Av1G252270-3	0	7.27532	-Inf	down	0.0069907	0.00964771	yes	GO:0004365(glyceraldehyde-3-phosphate dehydrogenase (NAD+) (phosphorylating) activity);GO:0005975(carbohydrate metabolic process);GO:0006006(glucose metabolic process);GO:0006096(glycolytic process);GO:0009507(chloroplast);GO:0009536(plastid);GO:0009570(chloroplast stroma);GO:0050661(NADP binding);GO:0051287(NAD binding);GO:0055114(oxidation-reduction process);GO:0080022(primary root development)…	ko00010(Glycolysis / Gluconeogenesis);ko00710(Carbon fixation in photosynthetic organisms)
ata-miR164c-3p	rna-TRITD_7Av1G256010-3	0	7.27532	-Inf	down	0.0069907	0.00964771	yes	GO:0000719(photoreactive repair);GO:0003684(damaged DNA binding);GO:0003904(deoxyribodipyrimidine photo-lyase activity);GO:0003913(DNA photolyase activity);GO:0006281(DNA repair);GO:0018298(protein-chromophore linkage);GO:0045892(negative regulation of transcription, DNA-templated);GO:0050660(flavin adenine dinucleotide binding)	NA
ata-miR164c-3p	rna-TRITD_7Av1G266840-4	0	7.27532	-Inf	down	0.0069907	0.00964771	yes	GO:0005634(nucleus);GO:0005829(cytosol);GO:0005886(plasma membrane);GO:0005986(sucrose biosynthetic process);GO:0009506(plasmodesma);GO:0016157(sucrose synthase activity);GO:0016757(transferase activity, transferring glycosyl groups);GO:0046524(sucrose-phosphate synthase activity);GO:0071836(nectar secretion)	ko00500(Starch and sucrose metabolism)
ata-miR164c-3p	rna-TRITD_7Av1G270370-5	0	7.27532	-Inf	down	0.0069907	0.00964771	yes	GO:0005783(endoplasmic reticulum)	ko04141(Protein processing in endoplasmic reticulum);ko04626(Plant-pathogen interaction)
ata-miR164c-3p	rna-TRITD_7Bv1G013660	0	7.27532	-Inf	down	0.0069907	0.00964771	yes	GO:0005524(ATP binding);GO:0005886(plasma membrane);GO:0016021(integral component of membrane);GO:0016301(kinase activity)	NA
ata-miR164c-3p	rna-TRITD_7Bv1G013660-11	0	7.27532	-Inf	down	0.0069907	0.00964771	yes	GO:0005524(ATP binding);GO:0005886(plasma membrane);GO:0016021(integral component of membrane);GO:0016301(kinase activity)	NA
ata-miR164c-3p	rna-TRITD_7Bv1G013660-12	0	7.27532	-Inf	down	0.0069907	0.00964771	yes	GO:0005524(ATP binding);GO:0005886(plasma membrane);GO:0016021(integral component of membrane);GO:0016301(kinase activity)	NA
ata-miR164c-3p	rna-TRITD_7Bv1G013660-2	0	7.27532	-Inf	down	0.0069907	0.00964771	yes	GO:0005524(ATP binding);GO:0005886(plasma membrane);GO:0016021(integral component of membrane);GO:0016301(kinase activity)	NA
ata-miR164c-3p	rna-TRITD_7Bv1G013660-4	0	7.27532	-Inf	down	0.0069907	0.00964771	yes	GO:0005524(ATP binding);GO:0005886(plasma membrane);GO:0016021(integral component of membrane);GO:0016301(kinase activity)	NA
ata-miR164c-3p	rna-TRITD_7Bv1G013660-5	0	7.27532	-Inf	down	0.0069907	0.00964771	yes	GO:0005524(ATP binding);GO:0005886(plasma membrane);GO:0016021(integral component of membrane);GO:0016301(kinase activity)	NA
ata-miR164c-3p	rna-TRITD_7Bv1G039280	0	7.27532	-Inf	down	0.0069907	0.00964771	yes	GO:0003674(molecular_function);GO:0005737(cytoplasm);GO:0005829(cytosol);GO:0006457(protein folding);GO:0009408(response to heat);GO:0009555(pollen development);GO:0009735(response to cytokinin);GO:0009880(embryonic pattern specification);GO:0009965(leaf morphogenesis);GO:0010286(heat acclimation);GO:0010450(inflorescence meristem growth);GO:0032502(developmental process);GO:0048448(stamen morpho…	NA
ata-miR164c-3p	rna-TRITD_7Bv1G039280-2	0	7.27532	-Inf	down	0.0069907	0.00964771	yes	GO:0003674(molecular_function);GO:0005737(cytoplasm);GO:0005829(cytosol);GO:0006457(protein folding);GO:0009408(response to heat);GO:0009555(pollen development);GO:0009735(response to cytokinin);GO:0009880(embryonic pattern specification);GO:0009965(leaf morphogenesis);GO:0010286(heat acclimation);GO:0010450(inflorescence meristem growth);GO:0032502(developmental process);GO:0048448(stamen morpho…	NA
ata-miR164c-3p	rna-TRITD_7Bv1G056860	0	7.27532	-Inf	down	0.0069907	0.00964771	yes	NA	NA
ata-miR164c-3p	rna-TRITD_7Bv1G073610-2	0	7.27532	-Inf	down	0.0069907	0.00964771	yes	GO:0005634(nucleus);GO:0016567(protein ubiquitination);GO:0043161(proteasome-mediated ubiquitin-dependent protein catabolic process);GO:0061630(ubiquitin protein ligase activity)	ko04626(Plant-pathogen interaction)
ata-miR164c-3p	rna-TRITD_7Bv1G073610-3	0	7.27532	-Inf	down	0.0069907	0.00964771	yes	GO:0005634(nucleus);GO:0016567(protein ubiquitination);GO:0043161(proteasome-mediated ubiquitin-dependent protein catabolic process);GO:0061630(ubiquitin protein ligase activity)	ko04626(Plant-pathogen interaction)
ata-miR164c-3p	rna-TRITD_7Bv1G073610-5	0	7.27532	-Inf	down	0.0069907	0.00964771	yes	GO:0005634(nucleus);GO:0016567(protein ubiquitination);GO:0043161(proteasome-mediated ubiquitin-dependent protein catabolic process);GO:0061630(ubiquitin protein ligase activity)	ko04626(Plant-pathogen interaction)
ata-miR164c-3p	rna-TRITD_7Bv1G105900	0	7.27532	-Inf	down	0.0069907	0.00964771	yes	GO:0009416(response to light stimulus)	NA
ata-miR164c-3p	rna-TRITD_7Bv1G109890	0	7.27532	-Inf	down	0.0069907	0.00964771	yes	GO:0000398(mRNA splicing, via spliceosome);GO:0004004(ATP-dependent RNA helicase activity);GO:0010468(regulation of gene expression);GO:0010501(RNA secondary structure unwinding)	ko03040(Spliceosome)
ata-miR164c-3p	rna-TRITD_7Bv1G109890-4	0	7.27532	-Inf	down	0.0069907	0.00964771	yes	GO:0000398(mRNA splicing, via spliceosome);GO:0004004(ATP-dependent RNA helicase activity);GO:0010468(regulation of gene expression);GO:0010501(RNA secondary structure unwinding)	ko03040(Spliceosome)
ata-miR164c-3p	rna-TRITD_7Bv1G170100-2	0	7.27532	-Inf	down	0.0069907	0.00964771	yes	GO:0003755(peptidyl-prolyl cis-trans isomerase activity)	NA
ata-miR164c-3p	rna-TRITD_7Bv1G174290	0	7.27532	-Inf	down	0.0069907	0.00964771	yes	GO:0006413(translational initiation);GO:0009507(chloroplast);GO:0009570(chloroplast stroma);GO:0009941(chloroplast envelope)	NA
ata-miR164c-3p	rna-TRITD_7Bv1G201740-5	0	7.27532	-Inf	down	0.0069907	0.00964771	yes	GO:0004365(glyceraldehyde-3-phosphate dehydrogenase (NAD+) (phosphorylating) activity);GO:0005507(copper ion binding);GO:0005975(carbohydrate metabolic process);GO:0006006(glucose metabolic process);GO:0006096(glycolytic process);GO:0008270(zinc ion binding);GO:0009507(chloroplast);GO:0009536(plastid);GO:0009555(pollen development);GO:0009570(chloroplast stroma);GO:0009735(response to cytokinin);…	ko00010(Glycolysis / Gluconeogenesis);ko00710(Carbon fixation in photosynthetic organisms)
ata-miR164c-3p	rna-TRITD_7Bv1G219020-7	0	7.27532	-Inf	down	0.0069907	0.00964771	yes	GO:0005634(nucleus);GO:0005829(cytosol);GO:0005886(plasma membrane);GO:0005986(sucrose biosynthetic process);GO:0009506(plasmodesma);GO:0016157(sucrose synthase activity);GO:0016757(transferase activity, transferring glycosyl groups);GO:0046524(sucrose-phosphate synthase activity);GO:0071836(nectar secretion)	ko00500(Starch and sucrose metabolism)
ata-miR164c-3p	rna-TRITD_2Bv1G150600	33.602	14.5506	1.20746	up	0.006042	0.00964771	yes	NA	NA
ata-miR164c-3p	rna-TRITD_4Bv1G169000	33.602	14.5506	1.20746	up	0.006042	0.00964771	yes	GO:0003674(molecular_function);GO:0005634(nucleus);GO:0005886(plasma membrane);GO:0008150(biological_process)	NA
ata-miR164c-3p	rna-TRITD_5Bv1G107030	33.602	14.5506	1.20746	up	0.006042	0.00964771	yes	GO:0003674(molecular_function);GO:0008150(biological_process);GO:0009507(chloroplast);GO:0009534(chloroplast thylakoid);GO:0009535(chloroplast thylakoid membrane);GO:0016021(integral component of membrane)	ko00073(Cutin, suberine and wax biosynthesis);ko04146(Peroxisome)
ata-miR164c-3p	rna-TRITD_1Av1G200080-3	22.4013	7.27532	1.6225	up	0.0054924	0.00964771	yes	GO:0005515(protein binding);GO:0005634(nucleus);GO:0005739(mitochondrion);GO:0009507(chloroplast);GO:0009535(chloroplast thylakoid membrane);GO:0009570(chloroplast stroma);GO:0009941(chloroplast envelope);GO:0048564(photosystem I assembly);GO:0098572(stromal side of plastid thylakoid membrane)	NA
ata-miR164c-3p	rna-TRITD_3Bv1G166050	22.4013	7.27532	1.6225	up	0.0054924	0.00964771	yes	GO:0009813(flavonoid biosynthetic process);GO:0043231(intracellular membrane-bounded organelle);GO:0052696(flavonoid glucuronidation);GO:0080043(quercetin 3-O-glucosyltransferase activity);GO:0080044(quercetin 7-O-glucosyltransferase activity)	ko00942(Anthocyanin biosynthesis)
ata-miR164c-3p	rna-TRITD_3Bv1G283150	22.4013	7.27532	1.6225	up	0.0054924	0.00964771	yes	GO:0004672(protein kinase activity);GO:0004674(protein serine/threonine kinase activity);GO:0005524(ATP binding);GO:0005576(extracellular region);GO:0005886(plasma membrane);GO:0006468(protein phosphorylation);GO:0009506(plasmodesma);GO:0016021(integral component of membrane);GO:0016301(kinase activity);GO:0003674(molecular_function);GO:0005634(nucleus);GO:0008150(biological_process)	ko00270(Cysteine and methionine metabolism)
ata-miR164c-3p	rna-TRITD_2Av1G183430-3	44.8026	21.826	1.03754	up	0.0048792	0.00964771	yes	NA	NA
ata-miR164c-3p	rna-TRITD_4Av1G005100	44.8026	21.826	1.03754	up	0.0048792	0.00964771	yes	GO:0003674(molecular_function);GO:0005634(nucleus);GO:0005886(plasma membrane);GO:0008150(biological_process)	NA
ata-miR164c-3p	rna-TRITD_4Av1G209100-3	44.8026	21.826	1.03754	up	0.0048792	0.00964771	yes	GO:0003735(structural constituent of ribosome);GO:0005840(ribosome);GO:0006412(translation);GO:0009507(chloroplast);GO:0009534(chloroplast thylakoid);GO:0009570(chloroplast stroma)	NA
ata-miR164c-3p	rna-TRITD_5Bv1G227330	44.8026	21.826	1.03754	up	0.0048792	0.00964771	yes	GO:0003677(DNA binding);GO:0005737(cytoplasm);GO:0008150(biological_process)	NA
ata-miR164c-3p	rna-TRITD_7Av1G148800-5	11.2007	29.1013	-1.3775	down	0.0048062	0.00964771	yes	GO:0009416(response to light stimulus)	NA
ata-miR164c-3p	rna-TRITD_6Bv1G128050-3	5.60033	21.826	-1.96246	down	0.0019465	0.00428849	yes	GO:0009507(chloroplast);GO:0019288(isopentenyl diphosphate biosynthetic process, methylerythritol 4-phosphate pathway);GO:0046429(4-hydroxy-3-methylbut-2-en-1-yl diphosphate synthase activity)	ko00900(Terpenoid backbone biosynthesis)
ata-miR164c-3p	rna-TRITD_1Av1G027440-2	11.2007	0	Inf	up	0.00081766	0.00183317	yes	GO:0005634(nucleus);GO:0005737(cytoplasm);GO:0008420(CTD phosphatase activity);GO:0070940(dephosphorylation of RNA polymerase II C-terminal domain)	NA
ata-miR164c-3p	rna-TRITD_1Av1G035170	11.2007	0	Inf	up	0.00081766	0.00183317	yes	GO:0009693(ethylene biosynthetic process);GO:0051213(dioxygenase activity)	ko00270(Cysteine and methionine metabolism)
ata-miR164c-3p	rna-TRITD_1Av1G035170-2	11.2007	0	Inf	up	0.00081766	0.00183317	yes	GO:0009693(ethylene biosynthetic process);GO:0051213(dioxygenase activity)	ko00270(Cysteine and methionine metabolism)
ata-miR164c-3p	rna-TRITD_1Av1G122290	11.2007	0	Inf	up	0.00081766	0.00183317	yes	GO:0004364(glutathione transferase activity);GO:0005737(cytoplasm);GO:0006749(glutathione metabolic process);GO:0009407(toxin catabolic process)	ko00480(Glutathione metabolism)
ata-miR164c-3p	rna-TRITD_1Av1G200080-4	11.2007	0	Inf	up	0.00081766	0.00183317	yes	GO:0005515(protein binding);GO:0005634(nucleus);GO:0005739(mitochondrion);GO:0009507(chloroplast);GO:0009535(chloroplast thylakoid membrane);GO:0009570(chloroplast stroma);GO:0009941(chloroplast envelope);GO:0048564(photosystem I assembly);GO:0098572(stromal side of plastid thylakoid membrane)	NA
ata-miR164c-3p	rna-TRITD_1Av1G228250-2	11.2007	0	Inf	up	0.00081766	0.00183317	yes	GO:0003924(GTPase activity);GO:0005622(intracellular);GO:0006412(translation)	ko03013(RNA transport)
ata-miR164c-3p	rna-TRITD_1Av1G231530-10	11.2007	0	Inf	up	0.00081766	0.00183317	yes	NA	NA
ata-miR164c-3p	rna-TRITD_1Av1G231530-3	11.2007	0	Inf	up	0.00081766	0.00183317	yes	NA	NA
ata-miR164c-3p	rna-TRITD_1Av1G231530-7	11.2007	0	Inf	up	0.00081766	0.00183317	yes	NA	NA
ata-miR164c-3p	rna-TRITD_1Bv1G096750-2	11.2007	0	Inf	up	0.00081766	0.00183317	yes	GO:0004144(diacylglycerol O-acyltransferase activity);GO:0010287(plastoglobule);GO:0033306(phytol metabolic process)	NA
ata-miR164c-3p	rna-TRITD_1Bv1G135820-2	11.2007	0	Inf	up	0.00081766	0.00183317	yes	GO:0000082(G1/S transition of mitotic cell cycle);GO:0005096(GTPase activator activity);GO:0005634(nucleus);GO:0005737(cytoplasm);GO:0005813(centrosome);GO:0006405(RNA export from nucleus);GO:0006511(ubiquitin-dependent protein catabolic process);GO:0006606(protein import into nucleus);GO:0007051(spindle organization);GO:0008536(Ran GTPase binding);GO:0046604(positive regulation of mitotic centro…	NA
ata-miR164c-3p	rna-TRITD_1Bv1G154620-10	11.2007	0	Inf	up	0.00081766	0.00183317	yes	GO:0005886(plasma membrane);GO:0009507(chloroplast)	ko03040(Spliceosome);ko03013(RNA transport);ko03015(mRNA surveillance pathway)
ata-miR164c-3p	rna-TRITD_1Bv1G154620-5	11.2007	0	Inf	up	0.00081766	0.00183317	yes	GO:0005886(plasma membrane);GO:0009507(chloroplast)	ko03040(Spliceosome);ko03013(RNA transport);ko03015(mRNA surveillance pathway)
ata-miR164c-3p	rna-TRITD_1Bv1G214170	11.2007	0	Inf	up	0.00081766	0.00183317	yes	GO:0006807(nitrogen compound metabolic process)	NA
ata-miR164c-3p	rna-TRITD_1Bv1G222660-3	11.2007	0	Inf	up	0.00081766	0.00183317	yes	GO:0004722(protein serine/threonine phosphatase activity);GO:0006470(protein dephosphorylation);GO:0046872(metal ion binding)	NA
ata-miR164c-3p	rna-TRITD_1Bv1G226210-16	11.2007	0	Inf	up	0.00081766	0.00183317	yes	GO:0003924(GTPase activity);GO:0005622(intracellular);GO:0006412(translation)	ko03013(RNA transport)
ata-miR164c-3p	rna-TRITD_2Av1G098220-2	11.2007	0	Inf	up	0.00081766	0.00183317	yes	GO:0000224(peptide-N4-(N-acetyl-beta-glucosaminyl)asparagine amidase activity);GO:0003824(catalytic activity);GO:0005634(nucleus);GO:0005737(cytoplasm);GO:0005829(cytosol);GO:0006515(protein quality control for misfolded or incompletely synthesized proteins);GO:0006516(glycoprotein catabolic process);GO:0006517(protein deglycosylation);GO:0009751(response to salicylic acid);GO:0010188(response to…	ko04141(Protein processing in endoplasmic reticulum)
ata-miR164c-3p	rna-TRITD_2Av1G167010-2	11.2007	0	Inf	up	0.00081766	0.00183317	yes	GO:0005515(protein binding);GO:0006631(fatty acid metabolic process);GO:0009408(response to heat);GO:0009507(chloroplast);GO:0009534(chloroplast thylakoid);GO:0009535(chloroplast thylakoid membrane);GO:0009543(chloroplast thylakoid lumen);GO:0010028(xanthophyll cycle);GO:0015994(chlorophyll metabolic process);GO:0016122(xanthophyll metabolic process);GO:0030095(chloroplast photosystem II);GO:0031…	ko00906(Carotenoid biosynthesis)
ata-miR164c-3p	rna-TRITD_2Av1G167010-3	11.2007	0	Inf	up	0.00081766	0.00183317	yes	GO:0005515(protein binding);GO:0006631(fatty acid metabolic process);GO:0009408(response to heat);GO:0009507(chloroplast);GO:0009534(chloroplast thylakoid);GO:0009535(chloroplast thylakoid membrane);GO:0009543(chloroplast thylakoid lumen);GO:0010028(xanthophyll cycle);GO:0015994(chlorophyll metabolic process);GO:0016122(xanthophyll metabolic process);GO:0030095(chloroplast photosystem II);GO:0031…	ko00906(Carotenoid biosynthesis)
ata-miR164c-3p	rna-TRITD_2Av1G270820-3	11.2007	0	Inf	up	0.00081766	0.00183317	yes	GO:0003747(translation release factor activity);GO:0004519(endonuclease activity);GO:0005634(nucleus);GO:0005737(cytoplasm);GO:0006412(translation);GO:0006415(translational termination);GO:0032790(ribosome disassembly);GO:0043022(ribosome binding);GO:0046872(metal ion binding);GO:0051321(meiotic cell cycle);GO:0070481(nuclear-transcribed mRNA catabolic process, non-stop decay);GO:0070651(nonfunct…	ko03015(mRNA surveillance pathway)
ata-miR164c-3p	rna-TRITD_2Av1G270820-7	11.2007	0	Inf	up	0.00081766	0.00183317	yes	GO:0003747(translation release factor activity);GO:0004519(endonuclease activity);GO:0005634(nucleus);GO:0005737(cytoplasm);GO:0006412(translation);GO:0006415(translational termination);GO:0032790(ribosome disassembly);GO:0043022(ribosome binding);GO:0046872(metal ion binding);GO:0051321(meiotic cell cycle);GO:0070481(nuclear-transcribed mRNA catabolic process, non-stop decay);GO:0070651(nonfunct…	ko03015(mRNA surveillance pathway)
ata-miR164c-3p	rna-TRITD_2Av1G276380-3	11.2007	0	Inf	up	0.00081766	0.00183317	yes	GO:0004370(glycerol kinase activity);GO:0005739(mitochondrion);GO:0006071(glycerol metabolic process);GO:0006641(triglyceride metabolic process);GO:0046167(glycerol-3-phosphate biosynthetic process)	ko00561(Glycerolipid metabolism);ko04626(Plant-pathogen interaction)
ata-miR164c-3p	rna-TRITD_2Bv1G139140-3	11.2007	0	Inf	up	0.00081766	0.00183317	yes	GO:0005515(protein binding);GO:0006631(fatty acid metabolic process);GO:0009408(response to heat);GO:0009507(chloroplast);GO:0009534(chloroplast thylakoid);GO:0009535(chloroplast thylakoid membrane);GO:0009543(chloroplast thylakoid lumen);GO:0010028(xanthophyll cycle);GO:0015994(chlorophyll metabolic process);GO:0016122(xanthophyll metabolic process);GO:0030095(chloroplast photosystem II);GO:0031…	ko00906(Carotenoid biosynthesis)
ata-miR164c-3p	rna-TRITD_2Bv1G233980-4	11.2007	0	Inf	up	0.00081766	0.00183317	yes	GO:0003747(translation release factor activity);GO:0004519(endonuclease activity);GO:0005634(nucleus);GO:0005737(cytoplasm);GO:0006412(translation);GO:0006415(translational termination);GO:0032790(ribosome disassembly);GO:0043022(ribosome binding);GO:0046872(metal ion binding);GO:0051321(meiotic cell cycle);GO:0070481(nuclear-transcribed mRNA catabolic process, non-stop decay);GO:0070651(nonfunct…	ko03015(mRNA surveillance pathway)
ata-miR164c-3p	rna-TRITD_2Bv1G233980-9	11.2007	0	Inf	up	0.00081766	0.00183317	yes	GO:0003747(translation release factor activity);GO:0004519(endonuclease activity);GO:0005634(nucleus);GO:0005737(cytoplasm);GO:0006412(translation);GO:0006415(translational termination);GO:0032790(ribosome disassembly);GO:0043022(ribosome binding);GO:0046872(metal ion binding);GO:0051321(meiotic cell cycle);GO:0070481(nuclear-transcribed mRNA catabolic process, non-stop decay);GO:0070651(nonfunct…	ko03015(mRNA surveillance pathway)
ata-miR164c-3p	rna-TRITD_3Av1G001180-3	11.2007	0	Inf	up	0.00081766	0.00183317	yes	GO:0005576(extracellular region);GO:0016021(integral component of membrane);GO:0016757(transferase activity, transferring glycosyl groups)	ko00514(Other types of O-glycan biosynthesis)
ata-miR164c-3p	rna-TRITD_3Av1G215040	11.2007	0	Inf	up	0.00081766	0.00183317	yes	GO:0003676(nucleic acid binding);GO:0003677(DNA binding);GO:0005737(cytoplasm);GO:0008150(biological_process);GO:0046872(metal ion binding)	NA
ata-miR164c-3p	rna-TRITD_3Av1G272740	11.2007	0	Inf	up	0.00081766	0.00183317	yes	GO:0000346(transcription export complex);GO:0000347(THO complex);GO:0000445(THO complex part of transcription export complex);GO:0000784(nuclear chromosome, telomeric region);GO:0000902(cell morphogenesis);GO:0001824(blastocyst development);GO:0003723(RNA binding);GO:0003729(mRNA binding);GO:0005515(protein binding);GO:0005634(nucleus);GO:0006397(mRNA processing);GO:0006406(mRNA export from nucle…	ko03040(Spliceosome);ko03013(RNA transport)
ata-miR164c-3p	rna-TRITD_3Av1G287390	11.2007	0	Inf	up	0.00081766	0.00183317	yes	GO:0005783(endoplasmic reticulum);GO:0005788(endoplasmic reticulum lumen);GO:0005886(plasma membrane);GO:0006457(protein folding);GO:0016032(viral process);GO:0044794(positive regulation by host of viral process)	ko04141(Protein processing in endoplasmic reticulum)
ata-miR164c-3p	rna-TRITD_3Bv1G283150-18	11.2007	0	Inf	up	0.00081766	0.00183317	yes	GO:0004672(protein kinase activity);GO:0004674(protein serine/threonine kinase activity);GO:0005524(ATP binding);GO:0005576(extracellular region);GO:0005886(plasma membrane);GO:0006468(protein phosphorylation);GO:0009506(plasmodesma);GO:0016021(integral component of membrane);GO:0016301(kinase activity);GO:0003674(molecular_function);GO:0005634(nucleus);GO:0008150(biological_process)	ko00270(Cysteine and methionine metabolism)
ata-miR164c-3p	rna-TRITD_4Av1G019210-3	11.2007	0	Inf	up	0.00081766	0.00183317	yes	GO:0003674(molecular_function);GO:0005575(cellular_component);GO:0009408(response to heat);GO:0009409(response to cold);GO:0009617(response to bacterium);GO:0009738(abscisic acid-activated signaling pathway)	NA
ata-miR164c-3p	rna-TRITD_4Av1G019210-4	11.2007	0	Inf	up	0.00081766	0.00183317	yes	GO:0003674(molecular_function);GO:0005575(cellular_component);GO:0009408(response to heat);GO:0009409(response to cold);GO:0009617(response to bacterium);GO:0009738(abscisic acid-activated signaling pathway)	NA
ata-miR164c-3p	rna-TRITD_4Av1G019210-7	11.2007	0	Inf	up	0.00081766	0.00183317	yes	GO:0003674(molecular_function);GO:0005575(cellular_component);GO:0009408(response to heat);GO:0009409(response to cold);GO:0009617(response to bacterium);GO:0009738(abscisic acid-activated signaling pathway)	NA
ata-miR164c-3p	rna-TRITD_4Av1G022700	11.2007	0	Inf	up	0.00081766	0.00183317	yes	GO:0005737(cytoplasm);GO:0005819(spindle);GO:0007010(cytoskeleton organization);GO:0008017(microtubule binding);GO:0009524(phragmoplast);GO:0009832(plant-type cell wall biogenesis);GO:0010005(cortical microtubule, transverse to long axis);GO:0010051(xylem and phloem pattern formation);GO:0071555(cell wall organization)	NA
ata-miR164c-3p	rna-TRITD_4Av1G057300	11.2007	0	Inf	up	0.00081766	0.00183317	yes	GO:0003677(DNA binding);GO:0005634(nucleus);GO:0006355(regulation of transcription, DNA-templated);GO:0046872(metal ion binding)	NA
ata-miR164c-3p	rna-TRITD_4Av1G194610	11.2007	0	Inf	up	0.00081766	0.00183317	yes	GO:0005198(structural molecule activity);GO:0008150(biological_process);GO:0009507(chloroplast);GO:0009534(chloroplast thylakoid);GO:0009535(chloroplast thylakoid membrane);GO:0010287(plastoglobule)	NA
ata-miR164c-3p	rna-TRITD_4Av1G211810-2	11.2007	0	Inf	up	0.00081766	0.00183317	yes	GO:0005515(protein binding);GO:0005634(nucleus);GO:0005737(cytoplasm);GO:0005886(plasma membrane);GO:0006355(regulation of transcription, DNA-templated);GO:0008289(lipid binding);GO:0030941(chloroplast targeting sequence binding);GO:0031359(integral component of chloroplast outer membrane);GO:0045036(protein targeting to chloroplast)	NA
ata-miR164c-3p	rna-TRITD_4Av1G211810-3	11.2007	0	Inf	up	0.00081766	0.00183317	yes	GO:0005515(protein binding);GO:0005634(nucleus);GO:0005737(cytoplasm);GO:0005886(plasma membrane);GO:0006355(regulation of transcription, DNA-templated);GO:0008289(lipid binding);GO:0030941(chloroplast targeting sequence binding);GO:0031359(integral component of chloroplast outer membrane);GO:0045036(protein targeting to chloroplast)	NA
ata-miR164c-3p	rna-TRITD_4Av1G211810-7	11.2007	0	Inf	up	0.00081766	0.00183317	yes	GO:0005515(protein binding);GO:0005634(nucleus);GO:0005737(cytoplasm);GO:0005886(plasma membrane);GO:0006355(regulation of transcription, DNA-templated);GO:0008289(lipid binding);GO:0030941(chloroplast targeting sequence binding);GO:0031359(integral component of chloroplast outer membrane);GO:0045036(protein targeting to chloroplast)	NA
ata-miR164c-3p	rna-TRITD_4Bv1G089920-2	11.2007	0	Inf	up	0.00081766	0.00183317	yes	NA	NA
ata-miR164c-3p	rna-TRITD_4Bv1G108950-2	11.2007	0	Inf	up	0.00081766	0.00183317	yes	GO:0000103(sulfate assimilation);GO:0006457(protein folding);GO:0009507(chloroplast);GO:0015035(protein disulfide oxidoreductase activity);GO:0016671(oxidoreductase activity, acting on a sulfur group of donors, disulfide as acceptor);GO:0034599(cellular response to oxidative stress);GO:0045454(cell redox homeostasis);GO:0055114(oxidation-reduction process)	NA
ata-miR164c-3p	rna-TRITD_4Bv1G116940-4	11.2007	0	Inf	up	0.00081766	0.00183317	yes	GO:0003677(DNA binding);GO:0005634(nucleus);GO:0006355(regulation of transcription, DNA-templated);GO:0046872(metal ion binding)	NA
ata-miR164c-3p	rna-TRITD_4Bv1G116940-5	11.2007	0	Inf	up	0.00081766	0.00183317	yes	GO:0003677(DNA binding);GO:0005634(nucleus);GO:0006355(regulation of transcription, DNA-templated);GO:0046872(metal ion binding)	NA
ata-miR164c-3p	rna-TRITD_4Bv1G194700	11.2007	0	Inf	up	0.00081766	0.00183317	yes	GO:0003674(molecular_function);GO:0005634(nucleus);GO:0005829(cytosol);GO:0005854(nascent polypeptide-associated complex);GO:0015031(protein transport)	NA
ata-miR164c-3p	rna-TRITD_5Av1G148130	11.2007	0	Inf	up	0.00081766	0.00183317	yes	GO:0000976(transcription regulatory region sequence-specific DNA binding);GO:0000977(RNA polymerase II regulatory region sequence-specific DNA binding);GO:0003677(DNA binding);GO:0003700(DNA binding transcription factor activity);GO:0005515(protein binding);GO:0005634(nucleus);GO:0006351(transcription, DNA-templated);GO:0006355(regulation of transcription, DNA-templated);GO:0009414(response to wa…	ko04075(Plant hormone signal transduction)
ata-miR164c-3p	rna-TRITD_5Av1G157030-2	11.2007	0	Inf	up	0.00081766	0.00183317	yes	GO:0000427(plastid-encoded plastid RNA polymerase complex);GO:0005515(protein binding);GO:0006351(transcription, DNA-templated);GO:0006355(regulation of transcription, DNA-templated);GO:0009408(response to heat);GO:0009416(response to light stimulus);GO:0009507(chloroplast);GO:0009644(response to high light intensity);GO:0009658(chloroplast organization);GO:0042542(response to hydrogen peroxide);…	ko04141(Protein processing in endoplasmic reticulum)
ata-miR164c-3p	rna-TRITD_5Bv1G016290	11.2007	0	Inf	up	0.00081766	0.00183317	yes	GO:0005634(nucleus);GO:0009793(embryo development ending in seed dormancy);GO:0016787(hydrolase activity)	ko03010(Ribosome)
ata-miR164c-3p	rna-TRITD_5Bv1G137690	11.2007	0	Inf	up	0.00081766	0.00183317	yes	GO:0000976(transcription regulatory region sequence-specific DNA binding);GO:0000977(RNA polymerase II regulatory region sequence-specific DNA binding);GO:0003677(DNA binding);GO:0003700(DNA binding transcription factor activity);GO:0005515(protein binding);GO:0005634(nucleus);GO:0006351(transcription, DNA-templated);GO:0006355(regulation of transcription, DNA-templated);GO:0009414(response to wa…	ko04075(Plant hormone signal transduction)
ata-miR164c-3p	rna-TRITD_5Bv1G185980	11.2007	0	Inf	up	0.00081766	0.00183317	yes	GO:0005739(mitochondrion);GO:0008150(biological_process)	NA
ata-miR164c-3p	rna-TRITD_5Bv1G191550-6	11.2007	0	Inf	up	0.00081766	0.00183317	yes	GO:0005634(nucleus);GO:0005524(ATP binding);GO:0005618(cell wall);GO:0005730(nucleolus);GO:0005737(cytoplasm);GO:0005829(cytosol);GO:0005886(plasma membrane);GO:0006457(protein folding);GO:0009408(response to heat);GO:0009506(plasmodesma);GO:0009651(response to salt stress);GO:0009911(positive regulation of flower development);GO:0031072(heat shock protein binding);GO:0043462(regulation of ATPase…	ko04141(Protein processing in endoplasmic reticulum)
ata-miR164c-3p	rna-TRITD_5Bv1G191550-7	11.2007	0	Inf	up	0.00081766	0.00183317	yes	GO:0005634(nucleus);GO:0005524(ATP binding);GO:0005618(cell wall);GO:0005730(nucleolus);GO:0005737(cytoplasm);GO:0005829(cytosol);GO:0005886(plasma membrane);GO:0006457(protein folding);GO:0009408(response to heat);GO:0009506(plasmodesma);GO:0009651(response to salt stress);GO:0009911(positive regulation of flower development);GO:0031072(heat shock protein binding);GO:0043462(regulation of ATPase…	ko04141(Protein processing in endoplasmic reticulum)
ata-miR164c-3p	rna-TRITD_6Bv1G042010-7	11.2007	0	Inf	up	0.00081766	0.00183317	yes	GO:0005509(calcium ion binding);GO:0005739(mitochondrion);GO:0005773(vacuole);GO:0005774(vacuolar membrane);GO:0005783(endoplasmic reticulum);GO:0005789(endoplasmic reticulum membrane);GO:0005794(Golgi apparatus);GO:0005886(plasma membrane);GO:0006457(protein folding);GO:0009505(plant-type cell wall);GO:0009506(plasmodesma);GO:0009507(chloroplast);GO:0016020(membrane);GO:0016021(integral componen…	ko04141(Protein processing in endoplasmic reticulum);ko04145(Phagosome)
ata-miR164c-3p	rna-TRITD_6Bv1G042010-8	11.2007	0	Inf	up	0.00081766	0.00183317	yes	GO:0005509(calcium ion binding);GO:0005739(mitochondrion);GO:0005773(vacuole);GO:0005774(vacuolar membrane);GO:0005783(endoplasmic reticulum);GO:0005789(endoplasmic reticulum membrane);GO:0005794(Golgi apparatus);GO:0005886(plasma membrane);GO:0006457(protein folding);GO:0009505(plant-type cell wall);GO:0009506(plasmodesma);GO:0009507(chloroplast);GO:0016020(membrane);GO:0016021(integral componen…	ko04141(Protein processing in endoplasmic reticulum);ko04145(Phagosome)
ata-miR164c-3p	rna-TRITD_6Bv1G128050-8	11.2007	0	Inf	up	0.00081766	0.00183317	yes	GO:0009507(chloroplast);GO:0019288(isopentenyl diphosphate biosynthetic process, methylerythritol 4-phosphate pathway);GO:0046429(4-hydroxy-3-methylbut-2-en-1-yl diphosphate synthase activity)	ko00900(Terpenoid backbone biosynthesis)
ata-miR164c-3p	rna-TRITD_6Bv1G205750-7	11.2007	0	Inf	up	0.00081766	0.00183317	yes	GO:0005634(nucleus);GO:0005737(cytoplasm);GO:0005829(cytosol)	NA
ata-miR164c-3p	rna-TRITD_7Av1G062610-2	11.2007	0	Inf	up	0.00081766	0.00183317	yes	GO:0005737(cytoplasm);GO:0005829(cytosol);GO:0006457(protein folding);GO:0009408(response to heat);GO:0009555(pollen development);GO:0009735(response to cytokinin);GO:0009880(embryonic pattern specification);GO:0009965(leaf morphogenesis);GO:0010286(heat acclimation);GO:0010450(inflorescence meristem growth);GO:0032502(developmental process);GO:0048448(stamen morphogenesis);GO:0048833(specificati…	NA
ata-miR164c-3p	rna-TRITD_7Av1G150490-3	11.2007	0	Inf	up	0.00081766	0.00183317	yes	GO:0000398(mRNA splicing, via spliceosome);GO:0004004(ATP-dependent RNA helicase activity);GO:0010468(regulation of gene expression);GO:0010501(RNA secondary structure unwinding)	ko03040(Spliceosome)
ata-miR164c-3p	rna-TRITD_7Av1G270370-3	11.2007	0	Inf	up	0.00081766	0.00183317	yes	GO:0005783(endoplasmic reticulum)	ko04141(Protein processing in endoplasmic reticulum);ko04626(Plant-pathogen interaction)
ata-miR164c-3p	rna-TRITD_7Bv1G041960-4	11.2007	0	Inf	up	0.00081766	0.00183317	yes	GO:0000245(spliceosomal complex assembly);GO:0015030(Cajal body)	NA
ata-miR164c-3p	rna-TRITD_7Bv1G109890	11.2007	0	Inf	up	0.00081766	0.00183317	yes	GO:0000398(mRNA splicing, via spliceosome);GO:0004004(ATP-dependent RNA helicase activity);GO:0010468(regulation of gene expression);GO:0010501(RNA secondary structure unwinding)	ko03040(Spliceosome)
ata-miR164c-3p	rna-TRITD_7Bv1G161450	11.2007	0	Inf	up	0.00081766	0.00183317	yes	GO:0004675(transmembrane receptor protein serine/threonine kinase activity);GO:0005524(ATP binding);GO:0005886(plasma membrane);GO:0006952(defense response);GO:0016301(kinase activity)	NA
ata-miR164c-3p	rna-TRITD_2Av1G183430-5	39.2023	14.5506	1.42986	up	0.00077265	0.00183317	yes	NA	NA
ata-miR164c-3p	rna-TRITD_4Av1G005100-2	39.2023	14.5506	1.42986	up	0.00077265	0.00183317	yes	GO:0003674(molecular_function);GO:0005634(nucleus);GO:0005886(plasma membrane);GO:0008150(biological_process)	NA
ata-miR164c-3p	rna-TRITD_5Av1G228470-2	39.2023	14.5506	1.42986	up	0.00077265	0.00183317	yes	GO:0003677(DNA binding);GO:0005737(cytoplasm);GO:0008150(biological_process)	NA
ata-miR164c-3p	rna-TRITD_4Av1G209100-2	50.4029	21.826	1.20746	up	0.00077226	0.00183317	yes	GO:0003735(structural constituent of ribosome);GO:0005840(ribosome);GO:0006412(translation);GO:0009507(chloroplast);GO:0009534(chloroplast thylakoid);GO:0009570(chloroplast stroma)	NA
ata-miR164c-3p	rna-TRITD_4Bv1G000610-2	50.4029	21.826	1.20746	up	0.00077226	0.00183317	yes	GO:0005634(nucleus);GO:0005737(cytoplasm);GO:0006468(protein phosphorylation);GO:0009231(riboflavin biosynthetic process);GO:0009507(chloroplast);GO:0016787(hydrolase activity);GO:0016791(phosphatase activity);GO:0043621(protein self-association)	NA
ata-miR164c-3p	rna-TRITD_5Bv1G084160	50.4029	21.826	1.20746	up	0.00077226	0.00183317	yes	GO:0004497(monooxygenase activity);GO:0007275(multicellular organism development);GO:0010268(brassinosteroid homeostasis);GO:0016125(sterol metabolic process);GO:0016132(brassinosteroid biosynthetic process)	ko00905(Brassinosteroid biosynthesis)
ata-miR164c-3p	rna-TRITD_6Av1G192580-2	28.0016	7.27532	1.94443	up	0.00048368	0.00129987	yes	GO:0005737(cytoplasm)	NA
ata-miR164c-3p	rna-TRITD_3Av1G059540	89.6052	145.506	-0.699428	down	0.00026642	0.000724984	yes	GO:0003674(molecular_function);GO:0005575(cellular_component);GO:0009408(response to heat);GO:0009409(response to cold);GO:0009617(response to bacterium);GO:0009738(abscisic acid-activated signaling pathway)	NA
ata-miR164c-3p	rna-TRITD_2Av1G199450	11.2007	36.3766	-1.69943	down	0.00026225	0.000713908	yes	GO:0003735(structural constituent of ribosome);GO:0005840(ribosome);GO:0006412(translation);GO:0009507(chloroplast);GO:0009535(chloroplast thylakoid membrane);GO:0009536(plastid);GO:0009570(chloroplast stroma);GO:0009579(thylakoid);GO:0032544(plastid translation)	NA
ata-miR164c-3p	rna-TRITD_1Av1G040850-3	0	14.5506	-Inf	down	0.00013643	0.000373816	yes	GO:0005737(cytoplasm);GO:0005783(endoplasmic reticulum);GO:0005788(endoplasmic reticulum lumen);GO:0005886(plasma membrane);GO:0006457(protein folding);GO:0051082(unfolded protein binding);GO:0052033(pathogen-associated molecular pattern dependent induction by symbiont of host innate immune response)	ko04141(Protein processing in endoplasmic reticulum)
ata-miR164c-3p	rna-TRITD_1Av1G139180-2	0	14.5506	-Inf	down	0.00013643	0.000373816	yes	GO:0003849(3-deoxy-7-phosphoheptulonate synthase activity);GO:0005515(protein binding);GO:0009073(aromatic amino acid family biosynthetic process);GO:0009423(chorismate biosynthetic process);GO:0009507(chloroplast);GO:0009534(chloroplast thylakoid);GO:0009536(plastid);GO:0016020(membrane)	ko00400(Phenylalanine, tyrosine and tryptophan biosynthesis)
ata-miR164c-3p	rna-TRITD_1Av1G140730-2	0	14.5506	-Inf	down	0.00013643	0.000373816	yes	GO:0004372(glycine hydroxymethyltransferase activity);GO:0005515(protein binding);GO:0005737(cytoplasm);GO:0005829(cytosol);GO:0005886(plasma membrane);GO:0006544(glycine metabolic process);GO:0006563(L-serine metabolic process);GO:0007623(circadian rhythm);GO:0009506(plasmodesma);GO:0016020(membrane);GO:0019264(glycine biosynthetic process from serine);GO:0030170(pyridoxal phosphate binding);GO:…	ko00630(Glyoxylate and dicarboxylate metabolism);ko00260(Glycine, serine and threonine metabolism);ko00460(Cyanoamino acid metabolism);ko00670(One carbon pool by folate)
ata-miR164c-3p	rna-TRITD_1Av1G214800	0	14.5506	-Inf	down	0.00013643	0.000373816	yes	GO:0003674(molecular_function);GO:0005634(nucleus);GO:0005886(plasma membrane);GO:0006955(immune response);GO:0008219(cell death);GO:0009626(plant-type hypersensitive response);GO:0009651(response to salt stress);GO:0010337(regulation of salicylic acid metabolic process);GO:0052542(defense response by callose deposition);GO:0005576(extracellular region)	ko00520(Amino sugar and nucleotide sugar metabolism)
ata-miR164c-3p	rna-TRITD_1Av1G214800-2	0	14.5506	-Inf	down	0.00013643	0.000373816	yes	GO:0003674(molecular_function);GO:0005634(nucleus);GO:0005886(plasma membrane);GO:0006955(immune response);GO:0008219(cell death);GO:0009626(plant-type hypersensitive response);GO:0009651(response to salt stress);GO:0010337(regulation of salicylic acid metabolic process);GO:0052542(defense response by callose deposition);GO:0005576(extracellular region)	ko00520(Amino sugar and nucleotide sugar metabolism)
ata-miR164c-3p	rna-TRITD_1Bv1G025160-2	0	14.5506	-Inf	down	0.00013643	0.000373816	yes	GO:0004148(dihydrolipoyl dehydrogenase activity);GO:0005507(copper ion binding);GO:0005524(ATP binding);GO:0005739(mitochondrion);GO:0005747(mitochondrial respiratory chain complex I);GO:0005759(mitochondrial matrix);GO:0005794(Golgi apparatus);GO:0008270(zinc ion binding);GO:0009055(electron transfer activity);GO:0009416(response to light stimulus);GO:0045454(cell redox homeostasis);GO:0046686(r…	ko00010(Glycolysis / Gluconeogenesis);ko00020(Citrate cycle (TCA cycle));ko00620(Pyruvate metabolism);ko00630(Glyoxylate and dicarboxylate metabolism);ko00640(Propanoate metabolism);ko00260(Glycine, serine and threonine metabolism);ko00280(Valine, leucine and isoleucine degradation)
ata-miR164c-3p	rna-TRITD_1Bv1G029370-2	0	14.5506	-Inf	down	0.00013643	0.000373816	yes	GO:0003677(DNA binding);GO:0003700(DNA binding transcription factor activity);GO:0005634(nucleus);GO:0006355(regulation of transcription, DNA-templated);GO:0046872(metal ion binding)	NA
ata-miR164c-3p	rna-TRITD_1Bv1G055330-2	0	14.5506	-Inf	down	0.00013643	0.000373816	yes	GO:0043161(proteasome-mediated ubiquitin-dependent protein catabolic process);GO:0061630(ubiquitin protein ligase activity)	NA
ata-miR164c-3p	rna-TRITD_1Bv1G108650	0	14.5506	-Inf	down	0.00013643	0.000373816	yes	GO:0016787(hydrolase activity)	ko00590(Arachidonic acid metabolism);ko04146(Peroxisome);ko04120(Ubiquitin mediated proteolysis)
ata-miR164c-3p	rna-TRITD_1Bv1G108650-4	0	14.5506	-Inf	down	0.00013643	0.000373816	yes	GO:0016787(hydrolase activity)	ko00590(Arachidonic acid metabolism);ko04146(Peroxisome);ko04120(Ubiquitin mediated proteolysis)
ata-miR164c-3p	rna-TRITD_1Bv1G133060-2	0	14.5506	-Inf	down	0.00013643	0.000373816	yes	GO:0003849(3-deoxy-7-phosphoheptulonate synthase activity);GO:0005515(protein binding);GO:0009073(aromatic amino acid family biosynthetic process);GO:0009423(chorismate biosynthetic process);GO:0009507(chloroplast);GO:0009534(chloroplast thylakoid)	ko00400(Phenylalanine, tyrosine and tryptophan biosynthesis)
ata-miR164c-3p	rna-TRITD_1Bv1G133060-3	0	14.5506	-Inf	down	0.00013643	0.000373816	yes	GO:0003849(3-deoxy-7-phosphoheptulonate synthase activity);GO:0005515(protein binding);GO:0009073(aromatic amino acid family biosynthetic process);GO:0009423(chorismate biosynthetic process);GO:0009507(chloroplast);GO:0009534(chloroplast thylakoid)	ko00400(Phenylalanine, tyrosine and tryptophan biosynthesis)
ata-miR164c-3p	rna-TRITD_1Bv1G134300-2	0	14.5506	-Inf	down	0.00013643	0.000373816	yes	GO:0004372(glycine hydroxymethyltransferase activity);GO:0005515(protein binding);GO:0005737(cytoplasm);GO:0005829(cytosol);GO:0005886(plasma membrane);GO:0006544(glycine metabolic process);GO:0006563(L-serine metabolic process);GO:0007623(circadian rhythm);GO:0009506(plasmodesma);GO:0016020(membrane);GO:0019264(glycine biosynthetic process from serine);GO:0030170(pyridoxal phosphate binding);GO:…	ko00630(Glyoxylate and dicarboxylate metabolism);ko00260(Glycine, serine and threonine metabolism);ko00460(Cyanoamino acid metabolism);ko00670(One carbon pool by folate)
ata-miR164c-3p	rna-TRITD_1Bv1G209080-2	0	14.5506	-Inf	down	0.00013643	0.000373816	yes	GO:0003674(molecular_function);GO:0005634(nucleus);GO:0005886(plasma membrane);GO:0006955(immune response);GO:0008219(cell death);GO:0009626(plant-type hypersensitive response);GO:0009651(response to salt stress);GO:0010337(regulation of salicylic acid metabolic process);GO:0052542(defense response by callose deposition)	ko00520(Amino sugar and nucleotide sugar metabolism)
ata-miR164c-3p	rna-TRITD_2Av1G037970-2	0	14.5506	-Inf	down	0.00013643	0.000373816	yes	GO:0003674(molecular_function);GO:0005886(plasma membrane)	NA
ata-miR164c-3p	rna-TRITD_2Av1G042290	0	14.5506	-Inf	down	0.00013643	0.000373816	yes	GO:0003824(catalytic activity);GO:0005739(mitochondrion);GO:0005747(mitochondrial respiratory chain complex I);GO:0016020(membrane);GO:0055114(oxidation-reduction process)	ko00190(Oxidative phosphorylation)
ata-miR164c-3p	rna-TRITD_2Av1G056680-5	0	14.5506	-Inf	down	0.00013643	0.000373816	yes	GO:0003677(DNA binding);GO:0003714(transcription corepressor activity);GO:0005634(nucleus);GO:0006351(transcription, DNA-templated);GO:0006355(regulation of transcription, DNA-templated);GO:0009414(response to water deprivation);GO:0009651(response to salt stress);GO:0016569(covalent chromatin modification);GO:0035064(methylated histone binding);GO:0042393(histone binding);GO:0046872(metal ion bi…	NA
ata-miR164c-3p	rna-TRITD_2Av1G074610	0	14.5506	-Inf	down	0.00013643	0.000373816	yes	GO:0005769(early endosome);GO:0005886(plasma membrane);GO:0006897(endocytosis);GO:0006898(receptor-mediated endocytosis)	NA
ata-miR164c-3p	rna-TRITD_2Av1G166470-2	0	14.5506	-Inf	down	0.00013643	0.000373816	yes	GO:0003674(molecular_function);GO:0005737(cytoplasm);GO:0008150(biological_process)	NA
ata-miR164c-3p	rna-TRITD_2Av1G188780	0	14.5506	-Inf	down	0.00013643	0.000373816	yes	GO:0005634(nucleus)	NA
ata-miR164c-3p	rna-TRITD_2Av1G224080	0	14.5506	-Inf	down	0.00013643	0.000373816	yes	GO:0009813(flavonoid biosynthetic process);GO:0043231(intracellular membrane-bounded organelle);GO:0052696(flavonoid glucuronidation);GO:0080043(quercetin 3-O-glucosyltransferase activity);GO:0080044(quercetin 7-O-glucosyltransferase activity)	ko00944(Flavone and flavonol biosynthesis)
ata-miR164c-3p	rna-TRITD_2Av1G280080	0	14.5506	-Inf	down	0.00013643	0.000373816	yes	GO:0003674(molecular_function);GO:0009507(chloroplast);GO:0009570(chloroplast stroma);GO:0010258(NADH dehydrogenase complex (plastoquinone) assembly)	NA
ata-miR164c-3p	rna-TRITD_2Av1G286820	0	14.5506	-Inf	down	0.00013643	0.000373816	yes	GO:0003677(DNA binding);GO:0003700(DNA binding transcription factor activity);GO:0005515(protein binding);GO:0005634(nucleus);GO:0006351(transcription, DNA-templated);GO:0006355(regulation of transcription, DNA-templated);GO:0009414(response to water deprivation);GO:0009651(response to salt stress);GO:0009738(abscisic acid-activated signaling pathway);GO:0009739(response to gibberellin);GO:000975…	NA
ata-miR164c-3p	rna-TRITD_2Bv1G030330-3	0	14.5506	-Inf	down	0.00013643	0.000373816	yes	GO:0003677(DNA binding);GO:0005634(nucleus);GO:0006355(regulation of transcription, DNA-templated);GO:0046872(metal ion binding)	NA
ata-miR164c-3p	rna-TRITD_2Bv1G056570	0	14.5506	-Inf	down	0.00013643	0.000373816	yes	GO:0003824(catalytic activity);GO:0005739(mitochondrion);GO:0005747(mitochondrial respiratory chain complex I);GO:0016020(membrane);GO:0055114(oxidation-reduction process)	ko00190(Oxidative phosphorylation)
ata-miR164c-3p	rna-TRITD_2Bv1G063310	0	14.5506	-Inf	down	0.00013643	0.000373816	yes	GO:0003849(3-deoxy-7-phosphoheptulonate synthase activity);GO:0009073(aromatic amino acid family biosynthetic process);GO:0009423(chorismate biosynthetic process);GO:0009507(chloroplast);GO:0009536(plastid);GO:0016020(membrane)	ko00400(Phenylalanine, tyrosine and tryptophan biosynthesis)
ata-miR164c-3p	rna-TRITD_2Bv1G075720	0	14.5506	-Inf	down	0.00013643	0.000373816	yes	GO:0003674(molecular_function);GO:0005634(nucleus);GO:0008150(biological_process)	NA
ata-miR164c-3p	rna-TRITD_2Bv1G261900-3	0	14.5506	-Inf	down	0.00013643	0.000373816	yes	GO:0000103(sulfate assimilation);GO:0005737(cytoplasm);GO:0006457(protein folding);GO:0015035(protein disulfide oxidoreductase activity);GO:0016671(oxidoreductase activity, acting on a sulfur group of donors, disulfide as acceptor);GO:0034599(cellular response to oxidative stress);GO:0045454(cell redox homeostasis);GO:0055114(oxidation-reduction process)	NA
ata-miR164c-3p	rna-TRITD_2Bv1G261900-5	0	14.5506	-Inf	down	0.00013643	0.000373816	yes	GO:0000103(sulfate assimilation);GO:0005737(cytoplasm);GO:0006457(protein folding);GO:0015035(protein disulfide oxidoreductase activity);GO:0016671(oxidoreductase activity, acting on a sulfur group of donors, disulfide as acceptor);GO:0034599(cellular response to oxidative stress);GO:0045454(cell redox homeostasis);GO:0055114(oxidation-reduction process)	NA
ata-miR164c-3p	rna-TRITD_3Av1G038000	0	14.5506	-Inf	down	0.00013643	0.000373816	yes	GO:0003674(molecular_function);GO:0005634(nucleus);GO:0009908(flower development);GO:0030154(cell differentiation)	NA
ata-miR164c-3p	rna-TRITD_3Av1G038000-2	0	14.5506	-Inf	down	0.00013643	0.000373816	yes	GO:0003674(molecular_function);GO:0005634(nucleus);GO:0009908(flower development);GO:0030154(cell differentiation)	NA
ata-miR164c-3p	rna-TRITD_3Av1G193390-2	0	14.5506	-Inf	down	0.00013643	0.000373816	yes	GO:0005524(ATP binding);GO:0005886(plasma membrane);GO:0016021(integral component of membrane);GO:0016301(kinase activity)	NA
ata-miR164c-3p	rna-TRITD_3Av1G193390-5	0	14.5506	-Inf	down	0.00013643	0.000373816	yes	GO:0005524(ATP binding);GO:0005886(plasma membrane);GO:0016021(integral component of membrane);GO:0016301(kinase activity)	NA
ata-miR164c-3p	rna-TRITD_3Av1G205010	0	14.5506	-Inf	down	0.00013643	0.000373816	yes	GO:0003674(molecular_function);GO:0008150(biological_process);GO:0009507(chloroplast)	NA
ata-miR164c-3p	rna-TRITD_3Av1G280920	0	14.5506	-Inf	down	0.00013643	0.000373816	yes	GO:0000339(RNA cap binding);GO:0000932(P-body);GO:0003723(RNA binding);GO:0003743(translation initiation factor activity);GO:0005515(protein binding);GO:0005634(nucleus);GO:0005730(nucleolus);GO:0005737(cytoplasm);GO:0006413(translational initiation);GO:0006417(regulation of translation);GO:0009615(response to virus);GO:0010494(cytoplasmic stress granule)	ko03013(RNA transport)
ata-miR164c-3p	rna-TRITD_3Av1G280920-2	0	14.5506	-Inf	down	0.00013643	0.000373816	yes	GO:0000339(RNA cap binding);GO:0000932(P-body);GO:0003723(RNA binding);GO:0003743(translation initiation factor activity);GO:0005515(protein binding);GO:0005634(nucleus);GO:0005730(nucleolus);GO:0005737(cytoplasm);GO:0006413(translational initiation);GO:0006417(regulation of translation);GO:0009615(response to virus);GO:0010494(cytoplasmic stress granule)	ko03013(RNA transport)
ata-miR164c-3p	rna-TRITD_3Av1G287390-3	0	14.5506	-Inf	down	0.00013643	0.000373816	yes	GO:0005783(endoplasmic reticulum);GO:0005788(endoplasmic reticulum lumen);GO:0005886(plasma membrane);GO:0006457(protein folding);GO:0016032(viral process);GO:0044794(positive regulation by host of viral process)	ko04141(Protein processing in endoplasmic reticulum)
ata-miR164c-3p	rna-TRITD_3Bv1G027410	0	14.5506	-Inf	down	0.00013643	0.000373816	yes	GO:0000164(protein phosphatase type 1 complex);GO:0004722(protein serine/threonine phosphatase activity);GO:0005634(nucleus);GO:0005737(cytoplasm);GO:0006470(protein dephosphorylation);GO:0046872(metal ion binding);GO:0000022(mitotic spindle elongation);GO:0000076(DNA replication checkpoint);GO:0000077(DNA damage checkpoint);GO:0000778(condensed nuclear chromosome kinetochore);GO:0000790(nuclear …	ko03015(mRNA surveillance pathway)
ata-miR164c-3p	rna-TRITD_3Bv1G048950	0	14.5506	-Inf	down	0.00013643	0.000373816	yes	GO:0043161(proteasome-mediated ubiquitin-dependent protein catabolic process);GO:0061630(ubiquitin protein ligase activity);GO:0004832(valine-tRNA ligase activity);GO:0005829(cytosol);GO:0006438(valyl-tRNA aminoacylation)	ko00970(Aminoacyl-tRNA biosynthesis)
ata-miR164c-3p	rna-TRITD_3Bv1G149650-3	0	14.5506	-Inf	down	0.00013643	0.000373816	yes	NA	NA
ata-miR164c-3p	rna-TRITD_3Bv1G160110	0	14.5506	-Inf	down	0.00013643	0.000373816	yes	GO:0003735(structural constituent of ribosome);GO:0005840(ribosome);GO:0006412(translation);GO:0009507(chloroplast);GO:0009570(chloroplast stroma);GO:0009941(chloroplast envelope);GO:0016020(membrane);GO:0019843(rRNA binding);GO:0042254(ribosome biogenesis)	ko03010(Ribosome)
ata-miR164c-3p	rna-TRITD_3Bv1G186330	0	14.5506	-Inf	down	0.00013643	0.000373816	yes	GO:0003674(molecular_function);GO:0009507(chloroplast);GO:0009535(chloroplast thylakoid membrane);GO:0010190(cytochrome b6f complex assembly)	NA
ata-miR164c-3p	rna-TRITD_3Bv1G187440-3	0	14.5506	-Inf	down	0.00013643	0.000373816	yes	GO:0005515(protein binding);GO:0005509(calcium ion binding);GO:0005634(nucleus);GO:0005737(cytoplasm);GO:0005774(vacuolar membrane);GO:0005829(cytosol);GO:0005886(plasma membrane);GO:0005513(detection of calcium ion);GO:0009612(response to mechanical stimulus)	ko04016(MAPK signaling pathway - plant);ko04070(Phosphatidylinositol signaling system);ko04626(Plant-pathogen interaction)
ata-miR164c-3p	rna-TRITD_3Bv1G199880-2	0	14.5506	-Inf	down	0.00013643	0.000373816	yes	GO:0003676(nucleic acid binding);GO:0003677(DNA binding);GO:0005737(cytoplasm);GO:0008150(biological_process);GO:0046872(metal ion binding)	NA
ata-miR164c-3p	rna-TRITD_3Bv1G240240-2	0	14.5506	-Inf	down	0.00013643	0.000373816	yes	GO:0006508(proteolysis);GO:0006952(defense response);GO:0008234(cysteine-type peptidase activity);GO:0043069(negative regulation of programmed cell death);GO:0004197(cysteine-type endopeptidase activity);GO:0005515(protein binding);GO:0043068(positive regulation of programmed cell death)	NA
ata-miR164c-3p	rna-TRITD_3Bv1G283280-3	0	14.5506	-Inf	down	0.00013643	0.000373816	yes	GO:0005783(endoplasmic reticulum);GO:0005788(endoplasmic reticulum lumen);GO:0005886(plasma membrane);GO:0006457(protein folding);GO:0016032(viral process);GO:0044794(positive regulation by host of viral process)	ko04141(Protein processing in endoplasmic reticulum)
ata-miR164c-3p	rna-TRITD_4Av1G041890-5	0	14.5506	-Inf	down	0.00013643	0.000373816	yes	GO:0005737(cytoplasm);GO:0005829(cytosol);GO:0005985(sucrose metabolic process);GO:0005986(sucrose biosynthetic process);GO:0006000(fructose metabolic process);GO:0006002(fructose 6-phosphate metabolic process);GO:0006094(gluconeogenesis);GO:0009409(response to cold);GO:0009507(chloroplast);GO:0009570(chloroplast stroma);GO:0009735(response to cytokinin);GO:0009773(photosynthetic electron transpo…	ko00010(Glycolysis / Gluconeogenesis);ko00030(Pentose phosphate pathway);ko00051(Fructose and mannose metabolism);ko00710(Carbon fixation in photosynthetic organisms)
ata-miR164c-3p	rna-TRITD_4Av1G084570-2	0	14.5506	-Inf	down	0.00013643	0.000373816	yes	GO:0002181(cytoplasmic translation);GO:0003723(RNA binding);GO:0003735(structural constituent of ribosome)	ko03010(Ribosome)
ata-miR164c-3p	rna-TRITD_4Av1G139700-3	0	14.5506	-Inf	down	0.00013643	0.000373816	yes	GO:0005524(ATP binding);GO:0005618(cell wall);GO:0005634(nucleus);GO:0009409(response to cold);GO:0009416(response to light stimulus);GO:0009507(chloroplast);GO:0009535(chloroplast thylakoid membrane);GO:0009570(chloroplast stroma);GO:0009579(thylakoid);GO:0009753(response to jasmonic acid);GO:0009941(chloroplast envelope);GO:0010150(leaf senescence);GO:0010287(plastoglobule);GO:0010319(stromule)…	ko03010(Ribosome);ko00940(Phenylpropanoid biosynthesis)
ata-miR164c-3p	rna-TRITD_4Av1G139700-80	0	14.5506	-Inf	down	0.00013643	0.000373816	yes	GO:0005524(ATP binding);GO:0005618(cell wall);GO:0005634(nucleus);GO:0009409(response to cold);GO:0009416(response to light stimulus);GO:0009507(chloroplast);GO:0009535(chloroplast thylakoid membrane);GO:0009570(chloroplast stroma);GO:0009579(thylakoid);GO:0009753(response to jasmonic acid);GO:0009941(chloroplast envelope);GO:0010150(leaf senescence);GO:0010287(plastoglobule);GO:0010319(stromule)…	ko03010(Ribosome);ko00940(Phenylpropanoid biosynthesis)
ata-miR164c-3p	rna-TRITD_4Av1G154160-3	0	14.5506	-Inf	down	0.00013643	0.000373816	yes	GO:0000911(cytokinesis by cell plate formation);GO:0005886(plasma membrane);GO:0009507(chloroplast);GO:0009825(multidimensional cell growth);GO:0030136(clathrin-coated vesicle);GO:0040008(regulation of growth)	NA
ata-miR164c-3p	rna-TRITD_4Av1G160620	0	14.5506	-Inf	down	0.00013643	0.000373816	yes	GO:0004190(aspartic-type endopeptidase activity);GO:0006508(proteolysis);GO:0030163(protein catabolic process)	ko03013(RNA transport);ko03008(Ribosome biogenesis in eukaryotes)
ata-miR164c-3p	rna-TRITD_4Av1G203960	0	14.5506	-Inf	down	0.00013643	0.000373816	yes	GO:0005634(nucleus);GO:0005737(cytoplasm);GO:0006468(protein phosphorylation);GO:0009231(riboflavin biosynthetic process);GO:0009507(chloroplast);GO:0016787(hydrolase activity);GO:0016791(phosphatase activity);GO:0043621(protein self-association)	NA
ata-miR164c-3p	rna-TRITD_4Bv1G002310-2	0	14.5506	-Inf	down	0.00013643	0.000373816	yes	GO:0000160(phosphorelay signal transduction system);GO:0005634(nucleus);GO:0005737(cytoplasm);GO:0009736(cytokinin-activated signaling pathway);GO:0009927(histidine phosphotransfer kinase activity);GO:0016310(phosphorylation);GO:0043424(protein histidine kinase binding)	ko04075(Plant hormone signal transduction)
ata-miR164c-3p	rna-TRITD_4Bv1G022440	0	14.5506	-Inf	down	0.00013643	0.000373816	yes	GO:0008168(methyltransferase activity);GO:0032259(methylation)	NA
ata-miR164c-3p	rna-TRITD_4Bv1G115970-2	0	14.5506	-Inf	down	0.00013643	0.000373816	yes	GO:0005515(protein binding);GO:0009416(response to light stimulus);GO:0009507(chloroplast);GO:0009570(chloroplast stroma);GO:0009744(response to sucrose);GO:0018316(peptide cross-linking via L-cystine);GO:0019253(reductive pentose-phosphate cycle);GO:0034605(cellular response to heat);GO:0070417(cellular response to cold);GO:0071454(cellular response to anoxia);GO:0080153(negative regulation of r…	NA
ata-miR164c-3p	rna-TRITD_4Bv1G129310	0	14.5506	-Inf	down	0.00013643	0.000373816	yes	GO:0005737(cytoplasm);GO:0005829(cytosol);GO:0005985(sucrose metabolic process);GO:0005986(sucrose biosynthetic process);GO:0006000(fructose metabolic process);GO:0006002(fructose 6-phosphate metabolic process);GO:0006094(gluconeogenesis);GO:0009409(response to cold);GO:0009507(chloroplast);GO:0009570(chloroplast stroma);GO:0009735(response to cytokinin);GO:0009773(photosynthetic electron transpo…	ko00010(Glycolysis / Gluconeogenesis);ko00030(Pentose phosphate pathway);ko00051(Fructose and mannose metabolism);ko00710(Carbon fixation in photosynthetic organisms)
ata-miR164c-3p	rna-TRITD_4Bv1G129640-3	0	14.5506	-Inf	down	0.00013643	0.000373816	yes	GO:0009408(response to heat);GO:0042542(response to hydrogen peroxide);GO:0045471(response to ethanol);GO:0046685(response to arsenic-containing substance);GO:0046686(response to cadmium ion);GO:0046688(response to copper ion)	ko04141(Protein processing in endoplasmic reticulum)
ata-miR164c-3p	rna-TRITD_4Bv1G205050	0	14.5506	-Inf	down	0.00013643	0.000373816	yes	GO:0005829(cytosol);GO:0009903(chloroplast avoidance movement);GO:0009904(chloroplast accumulation movement)	NA
ata-miR164c-3p	rna-TRITD_5Av1G112160	0	14.5506	-Inf	down	0.00013643	0.000373816	yes	GO:0004674(protein serine/threonine kinase activity);GO:0005829(cytosol);GO:0006468(protein phosphorylation);GO:0035556(intracellular signal transduction)	NA
ata-miR164c-3p	rna-TRITD_5Av1G199430	0	14.5506	-Inf	down	0.00013643	0.000373816	yes	GO:0005634(nucleus)	ko04075(Plant hormone signal transduction)
ata-miR164c-3p	rna-TRITD_5Av1G199430-2	0	14.5506	-Inf	down	0.00013643	0.000373816	yes	GO:0005634(nucleus)	ko04075(Plant hormone signal transduction)
ata-miR164c-3p	rna-TRITD_5Av1G228470	0	14.5506	-Inf	down	0.00013643	0.000373816	yes	GO:0003677(DNA binding);GO:0005737(cytoplasm);GO:0008150(biological_process)	NA
ata-miR164c-3p	rna-TRITD_5Av1G234080-4	0	14.5506	-Inf	down	0.00013643	0.000373816	yes	GO:0005634(nucleus);GO:0008168(methyltransferase activity);GO:0032259(methylation)	NA
ata-miR164c-3p	rna-TRITD_5Av1G234080-5	0	14.5506	-Inf	down	0.00013643	0.000373816	yes	GO:0005634(nucleus);GO:0008168(methyltransferase activity);GO:0032259(methylation)	NA
ata-miR164c-3p	rna-TRITD_5Bv1G082060-2	0	14.5506	-Inf	down	0.00013643	0.000373816	yes	NA	NA
ata-miR164c-3p	rna-TRITD_5Bv1G082060-3	0	14.5506	-Inf	down	0.00013643	0.000373816	yes	NA	NA
ata-miR164c-3p	rna-TRITD_5Bv1G126930-4	0	14.5506	-Inf	down	0.00013643	0.000373816	yes	GO:0004197(cysteine-type endopeptidase activity);GO:0005615(extracellular space);GO:0005764(lysosome);GO:0006955(immune response);GO:0051603(proteolysis involved in cellular protein catabolic process)	NA
ata-miR164c-3p	rna-TRITD_5Bv1G190240	0	14.5506	-Inf	down	0.00013643	0.000373816	yes	GO:0003723(RNA binding);GO:0003729(mRNA binding);GO:0006396(RNA processing);GO:0006397(mRNA processing);GO:0008266(poly(U) RNA binding);GO:0009409(response to cold);GO:0009451(RNA modification);GO:0009507(chloroplast);GO:0009535(chloroplast thylakoid membrane);GO:0009570(chloroplast stroma);GO:0009579(thylakoid);GO:0009631(cold acclimation);GO:0009941(chloroplast envelope);GO:0016553(base convers…	NA
ata-miR164c-3p	rna-TRITD_5Bv1G192360-2	0	14.5506	-Inf	down	0.00013643	0.000373816	yes	GO:0001055(RNA polymerase II activity);GO:0005665(DNA-directed RNA polymerase II, core complex)	ko00230(Purine metabolism);ko00240(Pyrimidine metabolism);ko03020(RNA polymerase)
ata-miR164c-3p	rna-TRITD_5Bv1G198010-5	0	14.5506	-Inf	down	0.00013643	0.000373816	yes	GO:0000788(nuclear nucleosome);GO:0003677(DNA binding);GO:0006334(nucleosome assembly)	NA
ata-miR164c-3p	rna-TRITD_5Bv1G199110-3	0	14.5506	-Inf	down	0.00013643	0.000373816	yes	GO:0003723(RNA binding);GO:0003729(mRNA binding);GO:0005515(protein binding);GO:0005634(nucleus);GO:0005737(cytoplasm);GO:0005829(cytosol)	NA
ata-miR164c-3p	rna-TRITD_5Bv1G199110-8	0	14.5506	-Inf	down	0.00013643	0.000373816	yes	GO:0003723(RNA binding);GO:0003729(mRNA binding);GO:0005515(protein binding);GO:0005634(nucleus);GO:0005737(cytoplasm);GO:0005829(cytosol)	NA
ata-miR164c-3p	rna-TRITD_5Bv1G241350	0	14.5506	-Inf	down	0.00013643	0.000373816	yes	GO:0005886(plasma membrane);GO:0016301(kinase activity);GO:0016310(phosphorylation)	NA
ata-miR164c-3p	rna-TRITD_5Bv1G241350-3	0	14.5506	-Inf	down	0.00013643	0.000373816	yes	GO:0005886(plasma membrane);GO:0016301(kinase activity);GO:0016310(phosphorylation)	NA
ata-miR164c-3p	rna-TRITD_5Bv1G249000	0	14.5506	-Inf	down	0.00013643	0.000373816	yes	GO:0003700(DNA binding transcription factor activity);GO:0005515(protein binding);GO:0005634(nucleus);GO:0006355(regulation of transcription, DNA-templated);GO:0046982(protein heterodimerization activity);GO:0004674(protein serine/threonine kinase activity);GO:0005886(plasma membrane);GO:0006468(protein phosphorylation)	ko00230(Purine metabolism);ko00240(Pyrimidine metabolism);ko03030(DNA replication);ko03410(Base excision repair);ko03420(Nucleotide excision repair)
ata-miR164c-3p	rna-TRITD_6Av1G001050	0	14.5506	-Inf	down	0.00013643	0.000373816	yes	GO:0003674(molecular_function);GO:0005739(mitochondrion);GO:0006397(mRNA processing);GO:0009507(chloroplast);GO:0080156(mitochondrial mRNA modification)	ko00561(Glycerolipid metabolism);ko00564(Glycerophospholipid metabolism)
ata-miR164c-3p	rna-TRITD_6Av1G023540-2	0	14.5506	-Inf	down	0.00013643	0.000373816	yes	GO:0005634(nucleus);GO:0005783(endoplasmic reticulum);GO:0005794(Golgi apparatus);GO:0008150(biological_process);GO:0016740(transferase activity)	NA
ata-miR164c-3p	rna-TRITD_6Av1G023540-4	0	14.5506	-Inf	down	0.00013643	0.000373816	yes	GO:0005634(nucleus);GO:0005783(endoplasmic reticulum);GO:0005794(Golgi apparatus);GO:0008150(biological_process);GO:0016740(transferase activity)	NA
ata-miR164c-3p	rna-TRITD_6Av1G053830-7	0	14.5506	-Inf	down	0.00013643	0.000373816	yes	GO:0000045(autophagosome assembly);GO:0001934(positive regulation of protein phosphorylation);GO:0019901(protein kinase binding);GO:0034045(phagophore assembly site membrane);GO:1990316(Atg1/ULK1 kinase complex)	ko04136(Autophagy - other eukaryotes)
ata-miR164c-3p	rna-TRITD_6Av1G086550	0	14.5506	-Inf	down	0.00013643	0.000373816	yes	GO:0005524(ATP binding);GO:0005773(vacuole);GO:0005774(vacuolar membrane);GO:0005794(Golgi apparatus);GO:0005829(cytosol);GO:0005886(plasma membrane);GO:0009506(plasmodesma);GO:0009507(chloroplast);GO:0010255(glucose mediated signaling pathway);GO:0015991(ATP hydrolysis coupled proton transport);GO:0016020(membrane);GO:0016787(hydrolase activity);GO:0030835(negative regulation of actin filament d…	ko00190(Oxidative phosphorylation);ko04145(Phagosome)
ata-miR164c-3p	rna-TRITD_6Av1G117710	0	14.5506	-Inf	down	0.00013643	0.000373816	yes	NA	NA
ata-miR164c-3p	rna-TRITD_6Av1G172120	0	14.5506	-Inf	down	0.00013643	0.000373816	yes	GO:0016787(hydrolase activity)	NA
ata-miR164c-3p	rna-TRITD_6Av1G191890-3	0	14.5506	-Inf	down	0.00013643	0.000373816	yes	GO:0000373(Group II intron splicing);GO:0003723(RNA binding);GO:0003724(RNA helicase activity);GO:0004004(ATP-dependent RNA helicase activity);GO:0005524(ATP binding);GO:0005730(nucleolus);GO:0006397(mRNA processing);GO:0008026(ATP-dependent helicase activity);GO:0009507(chloroplast);GO:0009570(chloroplast stroma);GO:0009793(embryo development ending in seed dormancy);GO:0010494(cytoplasmic stres…	ko03018(RNA degradation)
ata-miR164c-3p	rna-TRITD_6Av1G214540	0	14.5506	-Inf	down	0.00013643	0.000373816	yes	GO:0000103(sulfate assimilation);GO:0005737(cytoplasm);GO:0006457(protein folding);GO:0015035(protein disulfide oxidoreductase activity);GO:0016671(oxidoreductase activity, acting on a sulfur group of donors, disulfide as acceptor);GO:0034599(cellular response to oxidative stress);GO:0045454(cell redox homeostasis);GO:0055114(oxidation-reduction process)	NA
ata-miR164c-3p	rna-TRITD_6Av1G214540-3	0	14.5506	-Inf	down	0.00013643	0.000373816	yes	GO:0000103(sulfate assimilation);GO:0005737(cytoplasm);GO:0006457(protein folding);GO:0015035(protein disulfide oxidoreductase activity);GO:0016671(oxidoreductase activity, acting on a sulfur group of donors, disulfide as acceptor);GO:0034599(cellular response to oxidative stress);GO:0045454(cell redox homeostasis);GO:0055114(oxidation-reduction process)	NA
ata-miR164c-3p	rna-TRITD_6Bv1G032440	0	14.5506	-Inf	down	0.00013643	0.000373816	yes	GO:0005634(nucleus);GO:0005783(endoplasmic reticulum);GO:0005794(Golgi apparatus);GO:0008150(biological_process);GO:0016740(transferase activity)	NA
ata-miR164c-3p	rna-TRITD_6Bv1G032440-2	0	14.5506	-Inf	down	0.00013643	0.000373816	yes	GO:0005634(nucleus);GO:0005783(endoplasmic reticulum);GO:0005794(Golgi apparatus);GO:0008150(biological_process);GO:0016740(transferase activity)	NA
ata-miR164c-3p	rna-TRITD_6Bv1G179660	0	14.5506	-Inf	down	0.00013643	0.000373816	yes	GO:0003674(molecular_function);GO:0009507(chloroplast);GO:0009535(chloroplast thylakoid membrane);GO:0009773(photosynthetic electron transport in photosystem I);GO:0010598(NAD(P)H dehydrogenase complex (plastoquinone));GO:0016021(integral component of membrane)	NA
ata-miR164c-3p	rna-TRITD_6Bv1G223360	0	14.5506	-Inf	down	0.00013643	0.000373816	yes	GO:0005739(mitochondrion);GO:0008131(primary amine oxidase activity);GO:0055114(oxidation-reduction process)	NA
ata-miR164c-3p	rna-TRITD_7Av1G006780-3	0	14.5506	-Inf	down	0.00013643	0.000373816	yes	GO:0005381(iron ion transmembrane transporter activity);GO:0005384(manganese ion transmembrane transporter activity);GO:0005783(endoplasmic reticulum);GO:0006880(intracellular sequestering of iron ion);GO:0010168(ER body);GO:0016020(membrane);GO:0030026(cellular manganese ion homeostasis);GO:0071281(cellular response to iron ion);GO:0071421(manganese ion transmembrane transport)	NA
ata-miR164c-3p	rna-TRITD_7Av1G006780-4	0	14.5506	-Inf	down	0.00013643	0.000373816	yes	GO:0005381(iron ion transmembrane transporter activity);GO:0005384(manganese ion transmembrane transporter activity);GO:0005783(endoplasmic reticulum);GO:0006880(intracellular sequestering of iron ion);GO:0010168(ER body);GO:0016020(membrane);GO:0030026(cellular manganese ion homeostasis);GO:0071281(cellular response to iron ion);GO:0071421(manganese ion transmembrane transport)	NA
ata-miR164c-3p	rna-TRITD_7Av1G040150	0	14.5506	-Inf	down	0.00013643	0.000373816	yes	GO:0005524(ATP binding);GO:0005886(plasma membrane);GO:0016021(integral component of membrane);GO:0016301(kinase activity)	NA
ata-miR164c-3p	rna-TRITD_7Av1G040150-5	0	14.5506	-Inf	down	0.00013643	0.000373816	yes	GO:0005524(ATP binding);GO:0005886(plasma membrane);GO:0016021(integral component of membrane);GO:0016301(kinase activity)	NA
ata-miR164c-3p	rna-TRITD_7Av1G065710-3	0	14.5506	-Inf	down	0.00013643	0.000373816	yes	GO:0000245(spliceosomal complex assembly);GO:0015030(Cajal body)	NA
ata-miR164c-3p	rna-TRITD_7Av1G148800	0	14.5506	-Inf	down	0.00013643	0.000373816	yes	GO:0009416(response to light stimulus)	NA
ata-miR164c-3p	rna-TRITD_7Av1G148800-6	0	14.5506	-Inf	down	0.00013643	0.000373816	yes	GO:0009416(response to light stimulus)	NA
ata-miR164c-3p	rna-TRITD_7Av1G153080	0	14.5506	-Inf	down	0.00013643	0.000373816	yes	GO:0003723(RNA binding);GO:0003735(structural constituent of ribosome);GO:0006412(translation);GO:0022625(cytosolic large ribosomal subunit);GO:0042254(ribosome biogenesis)	ko03010(Ribosome)
ata-miR164c-3p	rna-TRITD_7Av1G179890	0	14.5506	-Inf	down	0.00013643	0.000373816	yes	GO:0004615(phosphomannomutase activity);GO:0005829(cytosol)	NA
ata-miR164c-3p	rna-TRITD_7Av1G202970-10	0	14.5506	-Inf	down	0.00013643	0.000373816	yes	GO:0034638(phosphatidylcholine catabolic process)	ko00564(Glycerophospholipid metabolism);ko00565(Ether lipid metabolism);ko04144(Endocytosis)
ata-miR164c-3p	rna-TRITD_7Av1G202970-9	0	14.5506	-Inf	down	0.00013643	0.000373816	yes	GO:0034638(phosphatidylcholine catabolic process)	ko00564(Glycerophospholipid metabolism);ko00565(Ether lipid metabolism);ko04144(Endocytosis)
ata-miR164c-3p	rna-TRITD_7Bv1G013660-10	0	14.5506	-Inf	down	0.00013643	0.000373816	yes	GO:0005524(ATP binding);GO:0005886(plasma membrane);GO:0016021(integral component of membrane);GO:0016301(kinase activity)	NA
ata-miR164c-3p	rna-TRITD_7Bv1G033720	0	14.5506	-Inf	down	0.00013643	0.000373816	yes	GO:0003723(RNA binding);GO:0005515(protein binding);GO:0005634(nucleus);GO:0005774(vacuolar membrane);GO:0008143(poly(A) binding);GO:0008150(biological_process);GO:0016607(nuclear speck);GO:0043621(protein self-association);GO:0005737(cytoplasm)	ko03015(mRNA surveillance pathway)
ata-miR164c-3p	rna-TRITD_7Bv1G039280-3	0	14.5506	-Inf	down	0.00013643	0.000373816	yes	GO:0003674(molecular_function);GO:0005737(cytoplasm);GO:0005829(cytosol);GO:0006457(protein folding);GO:0009408(response to heat);GO:0009555(pollen development);GO:0009735(response to cytokinin);GO:0009880(embryonic pattern specification);GO:0009965(leaf morphogenesis);GO:0010286(heat acclimation);GO:0010450(inflorescence meristem growth);GO:0032502(developmental process);GO:0048448(stamen morpho…	NA
ata-miR164c-3p	rna-TRITD_7Bv1G109890-3	0	14.5506	-Inf	down	0.00013643	0.000373816	yes	GO:0000398(mRNA splicing, via spliceosome);GO:0004004(ATP-dependent RNA helicase activity);GO:0010468(regulation of gene expression);GO:0010501(RNA secondary structure unwinding)	ko03040(Spliceosome)
ata-miR164c-3p	rna-TRITD_7Bv1G123700-3	0	14.5506	-Inf	down	0.00013643	0.000373816	yes	GO:0003723(RNA binding);GO:0003729(mRNA binding);GO:0005634(nucleus);GO:0008150(biological_process);GO:0009507(chloroplast);GO:0009570(chloroplast stroma);GO:0009941(chloroplast envelope)	ko03013(RNA transport);ko03015(mRNA surveillance pathway);ko03018(RNA degradation)
ata-miR164c-3p	rna-TRITD_7Bv1G196410-2	0	14.5506	-Inf	down	0.00013643	0.000373816	yes	NA	NA
ata-miR164c-3p	rna-TRITD_7Bv1G205910-2	0	14.5506	-Inf	down	0.00013643	0.000373816	yes	GO:0000719(photoreactive repair);GO:0003684(damaged DNA binding);GO:0003904(deoxyribodipyrimidine photo-lyase activity);GO:0003913(DNA photolyase activity);GO:0006281(DNA repair);GO:0018298(protein-chromophore linkage);GO:0045892(negative regulation of transcription, DNA-templated);GO:0050660(flavin adenine dinucleotide binding)	NA
ata-miR164c-3p	rna-TRITD_7Bv1G205910-3	0	14.5506	-Inf	down	0.00013643	0.000373816	yes	GO:0000719(photoreactive repair);GO:0003684(damaged DNA binding);GO:0003904(deoxyribodipyrimidine photo-lyase activity);GO:0003913(DNA photolyase activity);GO:0006281(DNA repair);GO:0018298(protein-chromophore linkage);GO:0045892(negative regulation of transcription, DNA-templated);GO:0050660(flavin adenine dinucleotide binding)	NA
ata-miR164c-3p	rna-TRITD_5Bv1G141750	5.60033	29.1013	-2.3775	down	6.6223e-05	0.000249023	yes	GO:0003700(DNA binding transcription factor activity);GO:0005634(nucleus);GO:0006351(transcription, DNA-templated);GO:0006355(regulation of transcription, DNA-templated);GO:0009737(response to abscisic acid);GO:0009738(abscisic acid-activated signaling pathway);GO:0009787(regulation of abscisic acid-activated signaling pathway);GO:0042803(protein homodimerization activity);GO:0043565(sequence-spe…	NA
ata-miR164c-3p	rna-TRITD_7Bv1G117920	72.8043	130.956	-0.846985	down	4.6208e-05	0.000176034	yes	GO:0005515(protein binding);GO:0006397(mRNA processing);GO:0009507(chloroplast);GO:0009570(chloroplast stroma);GO:0009941(chloroplast envelope);GO:1900865(chloroplast RNA modification)	ko00640(Propanoate metabolism);ko00280(Valine, leucine and isoleucine degradation)
ata-miR164c-3p	rna-TRITD_1Av1G231530	16.801	0	Inf	up	4.1509e-05	0.000158229	yes	NA	NA
ata-miR164c-3p	rna-TRITD_1Bv1G065080-2	16.801	0	Inf	up	4.1509e-05	0.000158229	yes	GO:0009733(response to auxin)	ko04075(Plant hormone signal transduction)
ata-miR164c-3p	rna-TRITD_1Bv1G065080-4	16.801	0	Inf	up	4.1509e-05	0.000158229	yes	GO:0009733(response to auxin)	ko04075(Plant hormone signal transduction)
ata-miR164c-3p	rna-TRITD_1Bv1G190670	16.801	0	Inf	up	4.1509e-05	0.000158229	yes	GO:0005515(protein binding);GO:0005634(nucleus);GO:0005739(mitochondrion);GO:0009507(chloroplast);GO:0009535(chloroplast thylakoid membrane);GO:0009570(chloroplast stroma);GO:0009941(chloroplast envelope);GO:0048564(photosystem I assembly);GO:0098572(stromal side of plastid thylakoid membrane)	NA
ata-miR164c-3p	rna-TRITD_2Av1G042180-2	16.801	0	Inf	up	4.1509e-05	0.000158229	yes	GO:0004856(xylulokinase activity);GO:0005737(cytoplasm);GO:0005997(xylulose metabolic process)	ko00040(Pentose and glucuronate interconversions)
ata-miR164c-3p	rna-TRITD_2Av1G242470-2	16.801	0	Inf	up	4.1509e-05	0.000158229	yes	NA	NA
ata-miR164c-3p	rna-TRITD_2Av1G276380	16.801	0	Inf	up	4.1509e-05	0.000158229	yes	GO:0004370(glycerol kinase activity);GO:0005739(mitochondrion);GO:0006071(glycerol metabolic process);GO:0006641(triglyceride metabolic process);GO:0046167(glycerol-3-phosphate biosynthetic process)	ko00561(Glycerolipid metabolism);ko04626(Plant-pathogen interaction)
ata-miR164c-3p	rna-TRITD_2Bv1G059110-3	16.801	0	Inf	up	4.1509e-05	0.000158229	yes	GO:0000495(box H/ACA snoRNA 3'-end processing);GO:0009982(pseudouridine synthase activity);GO:0031118(rRNA pseudouridine synthesis);GO:0031120(snRNA pseudouridine synthesis);GO:0031429(box H/ACA snoRNP complex);GO:1990481(mRNA pseudouridine synthesis)	ko03008(Ribosome biogenesis in eukaryotes)
ata-miR164c-3p	rna-TRITD_2Bv1G139140	16.801	0	Inf	up	4.1509e-05	0.000158229	yes	GO:0005515(protein binding);GO:0006631(fatty acid metabolic process);GO:0009408(response to heat);GO:0009507(chloroplast);GO:0009534(chloroplast thylakoid);GO:0009535(chloroplast thylakoid membrane);GO:0009543(chloroplast thylakoid lumen);GO:0010028(xanthophyll cycle);GO:0015994(chlorophyll metabolic process);GO:0016122(xanthophyll metabolic process);GO:0030095(chloroplast photosystem II);GO:0031…	ko00906(Carotenoid biosynthesis)
ata-miR164c-3p	rna-TRITD_2Bv1G233980-8	16.801	0	Inf	up	4.1509e-05	0.000158229	yes	GO:0003747(translation release factor activity);GO:0004519(endonuclease activity);GO:0005634(nucleus);GO:0005737(cytoplasm);GO:0006412(translation);GO:0006415(translational termination);GO:0032790(ribosome disassembly);GO:0043022(ribosome binding);GO:0046872(metal ion binding);GO:0051321(meiotic cell cycle);GO:0070481(nuclear-transcribed mRNA catabolic process, non-stop decay);GO:0070651(nonfunct…	ko03015(mRNA surveillance pathway)
ata-miR164c-3p	rna-TRITD_3Av1G001180	16.801	0	Inf	up	4.1509e-05	0.000158229	yes	GO:0005576(extracellular region);GO:0016021(integral component of membrane);GO:0016757(transferase activity, transferring glycosyl groups)	ko00514(Other types of O-glycan biosynthesis)
ata-miR164c-3p	rna-TRITD_3Av1G001180-2	16.801	0	Inf	up	4.1509e-05	0.000158229	yes	GO:0005576(extracellular region);GO:0016021(integral component of membrane);GO:0016757(transferase activity, transferring glycosyl groups)	ko00514(Other types of O-glycan biosynthesis)
ata-miR164c-3p	rna-TRITD_3Av1G287390-4	16.801	0	Inf	up	4.1509e-05	0.000158229	yes	GO:0005783(endoplasmic reticulum);GO:0005788(endoplasmic reticulum lumen);GO:0005886(plasma membrane);GO:0006457(protein folding);GO:0016032(viral process);GO:0044794(positive regulation by host of viral process)	ko04141(Protein processing in endoplasmic reticulum)
ata-miR164c-3p	rna-TRITD_4Av1G005140-2	16.801	0	Inf	up	4.1509e-05	0.000158229	yes	GO:0004620(phospholipase activity);GO:0005737(cytoplasm);GO:0016020(membrane);GO:0047372(acylglycerol lipase activity)	NA
ata-miR164c-3p	rna-TRITD_4Av1G211810-10	16.801	0	Inf	up	4.1509e-05	0.000158229	yes	GO:0005515(protein binding);GO:0005634(nucleus);GO:0005737(cytoplasm);GO:0005886(plasma membrane);GO:0006355(regulation of transcription, DNA-templated);GO:0008289(lipid binding);GO:0030941(chloroplast targeting sequence binding);GO:0031359(integral component of chloroplast outer membrane);GO:0045036(protein targeting to chloroplast)	NA
ata-miR164c-3p	rna-TRITD_4Bv1G151370-3	16.801	0	Inf	up	4.1509e-05	0.000158229	yes	GO:0003674(molecular_function);GO:0005575(cellular_component);GO:0009408(response to heat);GO:0009409(response to cold);GO:0009617(response to bacterium);GO:0009738(abscisic acid-activated signaling pathway)	NA
ata-miR164c-3p	rna-TRITD_5Av1G148130-2	16.801	0	Inf	up	4.1509e-05	0.000158229	yes	GO:0000976(transcription regulatory region sequence-specific DNA binding);GO:0000977(RNA polymerase II regulatory region sequence-specific DNA binding);GO:0003677(DNA binding);GO:0003700(DNA binding transcription factor activity);GO:0005515(protein binding);GO:0005634(nucleus);GO:0006351(transcription, DNA-templated);GO:0006355(regulation of transcription, DNA-templated);GO:0009414(response to wa…	ko04075(Plant hormone signal transduction)
ata-miR164c-3p	rna-TRITD_5Bv1G001770	16.801	0	Inf	up	4.1509e-05	0.000158229	yes	GO:0003924(GTPase activity);GO:0005739(mitochondrion);GO:0042254(ribosome biogenesis)	ko00220(Arginine biosynthesis);ko00330(Arginine and proline metabolism)
ata-miR164c-3p	rna-TRITD_5Bv1G051180-3	16.801	0	Inf	up	4.1509e-05	0.000158229	yes	GO:0015131(oxaloacetate transmembrane transporter activity);GO:0015140(malate transmembrane transporter activity);GO:0016021(integral component of membrane);GO:0071423(malate transmembrane transport)	NA
ata-miR164c-3p	rna-TRITD_6Bv1G183750-2	16.801	0	Inf	up	4.1509e-05	0.000158229	yes	GO:0005737(cytoplasm)	NA
ata-miR164c-3p	rna-TRITD_7Bv1G186290	16.801	0	Inf	up	4.1509e-05	0.000158229	yes	NA	NA
ata-miR164c-3p	rna-TRITD_7Bv1G186290-2	16.801	0	Inf	up	4.1509e-05	0.000158229	yes	NA	NA
ata-miR164c-3p	rna-TRITD_2Av1G183430	33.602	7.27532	2.20746	up	3.8261e-05	0.000158229	yes	NA	NA
ata-miR164c-3p	rna-TRITD_1Bv1G029370	0	21.826	-Inf	down	2.985e-06	1.37574e-05	yes	GO:0003677(DNA binding);GO:0003700(DNA binding transcription factor activity);GO:0005634(nucleus);GO:0006355(regulation of transcription, DNA-templated);GO:0046872(metal ion binding)	NA
ata-miR164c-3p	rna-TRITD_1Bv1G193410-2	0	21.826	-Inf	down	2.985e-06	1.37574e-05	yes	GO:0003723(RNA binding);GO:0003729(mRNA binding);GO:0005634(nucleus);GO:0005737(cytoplasm);GO:0006970(response to osmotic stress);GO:0009651(response to salt stress);GO:0009737(response to abscisic acid);GO:0009738(abscisic acid-activated signaling pathway);GO:0009787(regulation of abscisic acid-activated signaling pathway);GO:0048471(perinuclear region of cytoplasm);GO:0071470(cellular response …	NA
ata-miR164c-3p	rna-TRITD_1Bv1G209080	0	21.826	-Inf	down	2.985e-06	1.37574e-05	yes	GO:0003674(molecular_function);GO:0005634(nucleus);GO:0005886(plasma membrane);GO:0006955(immune response);GO:0008219(cell death);GO:0009626(plant-type hypersensitive response);GO:0009651(response to salt stress);GO:0010337(regulation of salicylic acid metabolic process);GO:0052542(defense response by callose deposition)	ko00520(Amino sugar and nucleotide sugar metabolism)
ata-miR164c-3p	rna-TRITD_2Av1G037970	0	21.826	-Inf	down	2.985e-06	1.37574e-05	yes	GO:0003674(molecular_function);GO:0005886(plasma membrane)	NA
ata-miR164c-3p	rna-TRITD_3Av1G193390-6	0	21.826	-Inf	down	2.985e-06	1.37574e-05	yes	GO:0005524(ATP binding);GO:0005886(plasma membrane);GO:0016021(integral component of membrane);GO:0016301(kinase activity)	NA
ata-miR164c-3p	rna-TRITD_3Bv1G021700	0	21.826	-Inf	down	2.985e-06	1.37574e-05	yes	GO:0000176(nuclear exosome (RNase complex));GO:0000460(maturation of 5.8S rRNA)	ko03018(RNA degradation)
ata-miR164c-3p	rna-TRITD_3Bv1G021700-2	0	21.826	-Inf	down	2.985e-06	1.37574e-05	yes	GO:0000176(nuclear exosome (RNase complex));GO:0000460(maturation of 5.8S rRNA)	ko03018(RNA degradation)
ata-miR164c-3p	rna-TRITD_3Bv1G024920	0	21.826	-Inf	down	2.985e-06	1.37574e-05	yes	GO:0005515(protein binding);GO:0005886(plasma membrane);GO:0009507(chloroplast);GO:0009534(chloroplast thylakoid);GO:0009535(chloroplast thylakoid membrane);GO:0010027(thylakoid membrane organization);GO:0015450(P-P-bond-hydrolysis-driven protein transmembrane transporter activity);GO:0016021(integral component of membrane);GO:0045038(protein import into chloroplast thylakoid membrane);GO:0051205…	ko03060(Protein export)
ata-miR164c-3p	rna-TRITD_3Bv1G081310-2	0	21.826	-Inf	down	2.985e-06	1.37574e-05	yes	GO:0005576(extracellular region);GO:0005783(endoplasmic reticulum);GO:0009507(chloroplast);GO:0016021(integral component of membrane)	ko00650(Butanoate metabolism);ko00660(C5-Branched dibasic acid metabolism);ko00290(Valine, leucine and isoleucine biosynthesis);ko00770(Pantothenate and CoA biosynthesis)
ata-miR164c-3p	rna-TRITD_3Bv1G160110-2	0	21.826	-Inf	down	2.985e-06	1.37574e-05	yes	GO:0003735(structural constituent of ribosome);GO:0005840(ribosome);GO:0006412(translation);GO:0009507(chloroplast);GO:0009570(chloroplast stroma);GO:0009941(chloroplast envelope);GO:0016020(membrane);GO:0019843(rRNA binding);GO:0042254(ribosome biogenesis)	ko03010(Ribosome)
ata-miR164c-3p	rna-TRITD_3Bv1G175450	0	21.826	-Inf	down	2.985e-06	1.37574e-05	yes	GO:0003674(molecular_function);GO:0005634(nucleus);GO:0009507(chloroplast);GO:0009570(chloroplast stroma);GO:0010275(NAD(P)H dehydrogenase complex assembly);GO:0010598(NAD(P)H dehydrogenase complex (plastoquinone));GO:0016020(membrane)	ko00564(Glycerophospholipid metabolism)
ata-miR164c-3p	rna-TRITD_4Av1G014170-2	0	21.826	-Inf	down	2.985e-06	1.37574e-05	yes	GO:0003674(molecular_function);GO:0005737(cytoplasm);GO:0005874(microtubule)	NA
ata-miR164c-3p	rna-TRITD_4Av1G062330-2	0	21.826	-Inf	down	2.985e-06	1.37574e-05	yes	GO:0005515(protein binding);GO:0009416(response to light stimulus);GO:0009507(chloroplast);GO:0009570(chloroplast stroma);GO:0009744(response to sucrose);GO:0018316(peptide cross-linking via L-cystine);GO:0019253(reductive pentose-phosphate cycle);GO:0034605(cellular response to heat);GO:0070417(cellular response to cold);GO:0071454(cellular response to anoxia);GO:0080153(negative regulation of r…	NA
ata-miR164c-3p	rna-TRITD_4Av1G062330-4	0	21.826	-Inf	down	2.985e-06	1.37574e-05	yes	GO:0005515(protein binding);GO:0009416(response to light stimulus);GO:0009507(chloroplast);GO:0009570(chloroplast stroma);GO:0009744(response to sucrose);GO:0018316(peptide cross-linking via L-cystine);GO:0019253(reductive pentose-phosphate cycle);GO:0034605(cellular response to heat);GO:0070417(cellular response to cold);GO:0071454(cellular response to anoxia);GO:0080153(negative regulation of r…	NA
ata-miR164c-3p	rna-TRITD_4Bv1G002310	0	21.826	-Inf	down	2.985e-06	1.37574e-05	yes	GO:0000160(phosphorelay signal transduction system);GO:0005634(nucleus);GO:0005737(cytoplasm);GO:0009736(cytokinin-activated signaling pathway);GO:0009927(histidine phosphotransfer kinase activity);GO:0016310(phosphorylation);GO:0043424(protein histidine kinase binding)	ko04075(Plant hormone signal transduction)
ata-miR164c-3p	rna-TRITD_4Bv1G129640-2	0	21.826	-Inf	down	2.985e-06	1.37574e-05	yes	GO:0009408(response to heat);GO:0042542(response to hydrogen peroxide);GO:0045471(response to ethanol);GO:0046685(response to arsenic-containing substance);GO:0046686(response to cadmium ion);GO:0046688(response to copper ion)	ko04141(Protein processing in endoplasmic reticulum)
ata-miR164c-3p	rna-TRITD_5Av1G131590	0	21.826	-Inf	down	2.985e-06	1.37574e-05	yes	NA	NA
ata-miR164c-3p	rna-TRITD_5Av1G165100	0	21.826	-Inf	down	2.985e-06	1.37574e-05	yes	GO:0002181(cytoplasmic translation);GO:0003723(RNA binding);GO:0003735(structural constituent of ribosome)	ko03010(Ribosome)
ata-miR164c-3p	rna-TRITD_5Av1G165100-2	0	21.826	-Inf	down	2.985e-06	1.37574e-05	yes	GO:0002181(cytoplasmic translation);GO:0003723(RNA binding);GO:0003735(structural constituent of ribosome)	ko03010(Ribosome)
ata-miR164c-3p	rna-TRITD_5Av1G171310	0	21.826	-Inf	down	2.985e-06	1.37574e-05	yes	GO:0004674(protein serine/threonine kinase activity);GO:0004842(ubiquitin-protein transferase activity);GO:0005524(ATP binding);GO:0005886(plasma membrane);GO:0006468(protein phosphorylation);GO:0016301(kinase activity);GO:0016567(protein ubiquitination);GO:0046777(protein autophosphorylation)	NA
ata-miR164c-3p	rna-TRITD_5Bv1G121140-2	0	21.826	-Inf	down	2.985e-06	1.37574e-05	yes	GO:0000427(plastid-encoded plastid RNA polymerase complex);GO:0003677(DNA binding);GO:0005515(protein binding);GO:0006351(transcription, DNA-templated);GO:0006355(regulation of transcription, DNA-templated);GO:0009642(response to light intensity);GO:0010468(regulation of gene expression);GO:0042644(chloroplast nucleoid);GO:0042646(plastid nucleoid)	NA
ata-miR164c-3p	rna-TRITD_5Bv1G126930	0	21.826	-Inf	down	2.985e-06	1.37574e-05	yes	GO:0004197(cysteine-type endopeptidase activity);GO:0005615(extracellular space);GO:0005764(lysosome);GO:0006955(immune response);GO:0051603(proteolysis involved in cellular protein catabolic process)	NA
ata-miR164c-3p	rna-TRITD_5Bv1G199110-5	0	21.826	-Inf	down	2.985e-06	1.37574e-05	yes	GO:0003723(RNA binding);GO:0003729(mRNA binding);GO:0005515(protein binding);GO:0005634(nucleus);GO:0005737(cytoplasm);GO:0005829(cytosol)	NA
ata-miR164c-3p	rna-TRITD_6Av1G023540-3	0	21.826	-Inf	down	2.985e-06	1.37574e-05	yes	GO:0005634(nucleus);GO:0005783(endoplasmic reticulum);GO:0005794(Golgi apparatus);GO:0008150(biological_process);GO:0016740(transferase activity)	NA
ata-miR164c-3p	rna-TRITD_6Av1G172120-2	0	21.826	-Inf	down	2.985e-06	1.37574e-05	yes	GO:0016787(hydrolase activity)	NA
ata-miR164c-3p	rna-TRITD_6Av1G214540-2	0	21.826	-Inf	down	2.985e-06	1.37574e-05	yes	GO:0000103(sulfate assimilation);GO:0005737(cytoplasm);GO:0006457(protein folding);GO:0015035(protein disulfide oxidoreductase activity);GO:0016671(oxidoreductase activity, acting on a sulfur group of donors, disulfide as acceptor);GO:0034599(cellular response to oxidative stress);GO:0045454(cell redox homeostasis);GO:0055114(oxidation-reduction process)	NA
ata-miR164c-3p	rna-TRITD_6Bv1G049390	0	21.826	-Inf	down	2.985e-06	1.37574e-05	yes	GO:0003690(double-stranded DNA binding);GO:0005634(nucleus);GO:0006260(DNA replication);GO:0006974(cellular response to DNA damage stimulus)	NA
ata-miR164c-3p	rna-TRITD_6Bv1G065510-4	0	21.826	-Inf	down	2.985e-06	1.37574e-05	yes	GO:0000045(autophagosome assembly);GO:0001934(positive regulation of protein phosphorylation);GO:0019901(protein kinase binding);GO:0034045(phagophore assembly site membrane);GO:1990316(Atg1/ULK1 kinase complex)	ko04136(Autophagy - other eukaryotes)
ata-miR164c-3p	rna-TRITD_6Bv1G182800-3	0	21.826	-Inf	down	2.985e-06	1.37574e-05	yes	GO:0000373(Group II intron splicing);GO:0003723(RNA binding);GO:0003724(RNA helicase activity);GO:0004004(ATP-dependent RNA helicase activity);GO:0005524(ATP binding);GO:0005730(nucleolus);GO:0006397(mRNA processing);GO:0008026(ATP-dependent helicase activity);GO:0009507(chloroplast);GO:0009570(chloroplast stroma);GO:0009793(embryo development ending in seed dormancy);GO:0010494(cytoplasmic stres…	ko03018(RNA degradation)
ata-miR164c-3p	rna-TRITD_6Bv1G183840	0	21.826	-Inf	down	2.985e-06	1.37574e-05	yes	GO:0009507(chloroplast);GO:0009535(chloroplast thylakoid membrane);GO:0009579(thylakoid);GO:0016021(integral component of membrane)	ko00562(Inositol phosphate metabolism);ko04070(Phosphatidylinositol signaling system)
ata-miR164c-3p	rna-TRITD_6Bv1G213550	0	21.826	-Inf	down	2.985e-06	1.37574e-05	yes	GO:0003674(molecular_function);GO:0008150(biological_process)	NA
ata-miR164c-3p	rna-TRITD_7Av1G006780-2	0	21.826	-Inf	down	2.985e-06	1.37574e-05	yes	GO:0005381(iron ion transmembrane transporter activity);GO:0005384(manganese ion transmembrane transporter activity);GO:0005783(endoplasmic reticulum);GO:0006880(intracellular sequestering of iron ion);GO:0010168(ER body);GO:0016020(membrane);GO:0030026(cellular manganese ion homeostasis);GO:0071281(cellular response to iron ion);GO:0071421(manganese ion transmembrane transport)	NA
ata-miR164c-3p	rna-TRITD_7Bv1G062440	0	21.826	-Inf	down	2.985e-06	1.37574e-05	yes	GO:0008757(S-adenosylmethionine-dependent methyltransferase activity);GO:0032259(methylation)	NA
ata-miR164c-3p	rna-TRITD_5Bv1G227330-2	39.2023	7.27532	2.42986	up	2.8246e-06	1.37574e-05	yes	GO:0003677(DNA binding);GO:0005737(cytoplasm);GO:0008150(biological_process)	NA
ata-miR164c-3p	rna-TRITD_1Av1G188720	22.4013	0	Inf	up	2.2119e-06	1.26258e-05	yes	GO:0000710(meiotic mismatch repair);GO:0000795(synaptonemal complex);GO:0003684(damaged DNA binding);GO:0006298(mismatch repair);GO:0030983(mismatched DNA binding);GO:0032300(mismatch repair complex);GO:0051026(chiasma assembly)	NA
ata-miR164c-3p	rna-TRITD_1Av1G188720-2	22.4013	0	Inf	up	2.2119e-06	1.26258e-05	yes	GO:0000710(meiotic mismatch repair);GO:0000795(synaptonemal complex);GO:0003684(damaged DNA binding);GO:0006298(mismatch repair);GO:0030983(mismatched DNA binding);GO:0032300(mismatch repair complex);GO:0051026(chiasma assembly)	NA
ata-miR164c-3p	rna-TRITD_1Av1G200080-2	22.4013	0	Inf	up	2.2119e-06	1.26258e-05	yes	GO:0005515(protein binding);GO:0005634(nucleus);GO:0005739(mitochondrion);GO:0009507(chloroplast);GO:0009535(chloroplast thylakoid membrane);GO:0009570(chloroplast stroma);GO:0009941(chloroplast envelope);GO:0048564(photosystem I assembly);GO:0098572(stromal side of plastid thylakoid membrane)	NA
ata-miR164c-3p	rna-TRITD_1Av1G227390	22.4013	0	Inf	up	2.2119e-06	1.26258e-05	yes	GO:0016787(hydrolase activity)	NA
ata-miR164c-3p	rna-TRITD_1Av1G231530-4	22.4013	0	Inf	up	2.2119e-06	1.26258e-05	yes	NA	NA
ata-miR164c-3p	rna-TRITD_1Bv1G065080	22.4013	0	Inf	up	2.2119e-06	1.26258e-05	yes	GO:0009733(response to auxin)	ko04075(Plant hormone signal transduction)
ata-miR164c-3p	rna-TRITD_2Av1G167010-4	22.4013	0	Inf	up	2.2119e-06	1.26258e-05	yes	GO:0005515(protein binding);GO:0006631(fatty acid metabolic process);GO:0009408(response to heat);GO:0009507(chloroplast);GO:0009534(chloroplast thylakoid);GO:0009535(chloroplast thylakoid membrane);GO:0009543(chloroplast thylakoid lumen);GO:0010028(xanthophyll cycle);GO:0015994(chlorophyll metabolic process);GO:0016122(xanthophyll metabolic process);GO:0030095(chloroplast photosystem II);GO:0031…	ko00906(Carotenoid biosynthesis)
ata-miR164c-3p	rna-TRITD_2Av1G167010-5	22.4013	0	Inf	up	2.2119e-06	1.26258e-05	yes	GO:0005515(protein binding);GO:0006631(fatty acid metabolic process);GO:0009408(response to heat);GO:0009507(chloroplast);GO:0009534(chloroplast thylakoid);GO:0009535(chloroplast thylakoid membrane);GO:0009543(chloroplast thylakoid lumen);GO:0010028(xanthophyll cycle);GO:0015994(chlorophyll metabolic process);GO:0016122(xanthophyll metabolic process);GO:0030095(chloroplast photosystem II);GO:0031…	ko00906(Carotenoid biosynthesis)
ata-miR164c-3p	rna-TRITD_2Bv1G233980-3	22.4013	0	Inf	up	2.2119e-06	1.26258e-05	yes	GO:0003747(translation release factor activity);GO:0004519(endonuclease activity);GO:0005634(nucleus);GO:0005737(cytoplasm);GO:0006412(translation);GO:0006415(translational termination);GO:0032790(ribosome disassembly);GO:0043022(ribosome binding);GO:0046872(metal ion binding);GO:0051321(meiotic cell cycle);GO:0070481(nuclear-transcribed mRNA catabolic process, non-stop decay);GO:0070651(nonfunct…	ko03015(mRNA surveillance pathway)
ata-miR164c-3p	rna-TRITD_3Av1G272740-13	22.4013	0	Inf	up	2.2119e-06	1.26258e-05	yes	GO:0000346(transcription export complex);GO:0000347(THO complex);GO:0000445(THO complex part of transcription export complex);GO:0000784(nuclear chromosome, telomeric region);GO:0000902(cell morphogenesis);GO:0001824(blastocyst development);GO:0003723(RNA binding);GO:0003729(mRNA binding);GO:0005515(protein binding);GO:0005634(nucleus);GO:0006397(mRNA processing);GO:0006406(mRNA export from nucle…	ko03040(Spliceosome);ko03013(RNA transport)
ata-miR164c-3p	rna-TRITD_3Av1G287400-2	22.4013	0	Inf	up	2.2119e-06	1.26258e-05	yes	GO:0003677(DNA binding);GO:0003700(DNA binding transcription factor activity);GO:0005515(protein binding);GO:0005634(nucleus);GO:0006355(regulation of transcription, DNA-templated);GO:0009409(response to cold);GO:0010200(response to chitin);GO:0046872(metal ion binding);GO:0050832(defense response to fungus)	NA
ata-miR164c-3p	rna-TRITD_3Bv1G045200	22.4013	0	Inf	up	2.2119e-06	1.26258e-05	yes	GO:0003824(catalytic activity);GO:0004553(hydrolase activity, hydrolyzing O-glycosyl compounds);GO:0005737(cytoplasm);GO:0006979(response to oxidative stress);GO:0009506(plasmodesma);GO:0034484(raffinose catabolic process);GO:0047274(galactinol-sucrose galactosyltransferase activity);GO:0052692(raffinose alpha-galactosidase activity);GO:0080167(response to karrikin)	ko00052(Galactose metabolism)
ata-miR164c-3p	rna-TRITD_3Bv1G048140	22.4013	0	Inf	up	2.2119e-06	1.26258e-05	yes	NA	NA
ata-miR164c-3p	rna-TRITD_3Bv1G283150-10	22.4013	0	Inf	up	2.2119e-06	1.26258e-05	yes	GO:0004672(protein kinase activity);GO:0004674(protein serine/threonine kinase activity);GO:0005524(ATP binding);GO:0005576(extracellular region);GO:0005886(plasma membrane);GO:0006468(protein phosphorylation);GO:0009506(plasmodesma);GO:0016021(integral component of membrane);GO:0016301(kinase activity);GO:0003674(molecular_function);GO:0005634(nucleus);GO:0008150(biological_process)	ko00270(Cysteine and methionine metabolism)
ata-miR164c-3p	rna-TRITD_4Av1G169340-2	22.4013	0	Inf	up	2.2119e-06	1.26258e-05	yes	NA	NA
ata-miR164c-3p	rna-TRITD_4Av1G169340-3	22.4013	0	Inf	up	2.2119e-06	1.26258e-05	yes	NA	NA
ata-miR164c-3p	rna-TRITD_5Av1G127560	22.4013	0	Inf	up	2.2119e-06	1.26258e-05	yes	GO:0003674(molecular_function);GO:0008150(biological_process);GO:0009507(chloroplast);GO:0009534(chloroplast thylakoid);GO:0009535(chloroplast thylakoid membrane);GO:0016021(integral component of membrane)	ko00073(Cutin, suberine and wax biosynthesis);ko04146(Peroxisome)
ata-miR164c-3p	rna-TRITD_5Av1G164290	22.4013	0	Inf	up	2.2119e-06	1.26258e-05	yes	GO:0003674(molecular_function);GO:0005634(nucleus);GO:0008150(biological_process)	NA
ata-miR164c-3p	rna-TRITD_5Av1G193380	22.4013	0	Inf	up	2.2119e-06	1.26258e-05	yes	GO:0005315(inorganic phosphate transmembrane transporter activity);GO:0009536(plastid);GO:0016021(integral component of membrane);GO:0098656(anion transmembrane transport)	NA
ata-miR164c-3p	rna-TRITD_5Bv1G001770-4	22.4013	0	Inf	up	2.2119e-06	1.26258e-05	yes	GO:0003924(GTPase activity);GO:0005739(mitochondrion);GO:0042254(ribosome biogenesis)	ko00220(Arginine biosynthesis);ko00330(Arginine and proline metabolism)
ata-miR164c-3p	rna-TRITD_6Av1G186780	22.4013	0	Inf	up	2.2119e-06	1.26258e-05	yes	GO:0003674(molecular_function);GO:0005634(nucleus);GO:0005886(plasma membrane);GO:0008150(biological_process)	NA
ata-miR164c-3p	rna-TRITD_7Bv1G041960-3	22.4013	0	Inf	up	2.2119e-06	1.26258e-05	yes	GO:0000245(spliceosomal complex assembly);GO:0015030(Cajal body)	NA
ata-miR164c-3p	rna-TRITD_7Bv1G186290-3	22.4013	0	Inf	up	2.2119e-06	1.26258e-05	yes	NA	NA
ata-miR164c-3p	rna-TRITD_1Av1G122290-2	28.0016	0	Inf	up	1.2119e-07	8.3813e-07	yes	GO:0004364(glutathione transferase activity);GO:0005737(cytoplasm);GO:0006749(glutathione metabolic process);GO:0009407(toxin catabolic process)	ko00480(Glutathione metabolism)
ata-miR164c-3p	rna-TRITD_1Av1G188720-3	28.0016	0	Inf	up	1.2119e-07	8.3813e-07	yes	GO:0000710(meiotic mismatch repair);GO:0000795(synaptonemal complex);GO:0003684(damaged DNA binding);GO:0006298(mismatch repair);GO:0030983(mismatched DNA binding);GO:0032300(mismatch repair complex);GO:0051026(chiasma assembly)	NA
ata-miR164c-3p	rna-TRITD_1Bv1G135820-3	28.0016	0	Inf	up	1.2119e-07	8.3813e-07	yes	GO:0000082(G1/S transition of mitotic cell cycle);GO:0005096(GTPase activator activity);GO:0005634(nucleus);GO:0005737(cytoplasm);GO:0005813(centrosome);GO:0006405(RNA export from nucleus);GO:0006511(ubiquitin-dependent protein catabolic process);GO:0006606(protein import into nucleus);GO:0007051(spindle organization);GO:0008536(Ran GTPase binding);GO:0046604(positive regulation of mitotic centro…	NA
ata-miR164c-3p	rna-TRITD_2Av1G183430-4	28.0016	0	Inf	up	1.2119e-07	8.3813e-07	yes	NA	NA
ata-miR164c-3p	rna-TRITD_2Av1G242470	28.0016	0	Inf	up	1.2119e-07	8.3813e-07	yes	NA	NA
ata-miR164c-3p	rna-TRITD_3Av1G224030	28.0016	0	Inf	up	1.2119e-07	8.3813e-07	yes	GO:0000981(RNA polymerase II transcription factor activity, sequence-specific DNA binding);GO:0001135(transcription factor activity, RNA polymerase II transcription factor recruiting);GO:0003677(DNA binding);GO:0003700(DNA binding transcription factor activity);GO:0005634(nucleus);GO:0006351(transcription, DNA-templated);GO:0006355(regulation of transcription, DNA-templated);GO:0006357(regulation…	NA
ata-miR164c-3p	rna-TRITD_3Bv1G283150-21	28.0016	0	Inf	up	1.2119e-07	8.3813e-07	yes	GO:0004672(protein kinase activity);GO:0004674(protein serine/threonine kinase activity);GO:0005524(ATP binding);GO:0005576(extracellular region);GO:0005886(plasma membrane);GO:0006468(protein phosphorylation);GO:0009506(plasmodesma);GO:0016021(integral component of membrane);GO:0016301(kinase activity);GO:0003674(molecular_function);GO:0005634(nucleus);GO:0008150(biological_process)	ko00270(Cysteine and methionine metabolism)
ata-miR164c-3p	rna-TRITD_4Av1G211320-5	28.0016	0	Inf	up	1.2119e-07	8.3813e-07	yes	GO:0004674(protein serine/threonine kinase activity);GO:0005886(plasma membrane);GO:0006468(protein phosphorylation);GO:0003700(DNA binding transcription factor activity);GO:0005515(protein binding);GO:0005634(nucleus);GO:0006355(regulation of transcription, DNA-templated);GO:0046982(protein heterodimerization activity)	ko00230(Purine metabolism);ko00240(Pyrimidine metabolism);ko03030(DNA replication);ko03410(Base excision repair);ko03420(Nucleotide excision repair)
ata-miR164c-3p	rna-TRITD_6Av1G059420	28.0016	0	Inf	up	1.2119e-07	8.3813e-07	yes	NA	NA
ata-miR164c-3p	rna-TRITD_6Av1G135130	28.0016	0	Inf	up	1.2119e-07	8.3813e-07	yes	NA	NA
ata-miR164c-3p	rna-TRITD_4Bv1G000610	61.6036	14.5506	2.08193	up	6.9686e-08	5.38912e-07	yes	GO:0005634(nucleus);GO:0005737(cytoplasm);GO:0006468(protein phosphorylation);GO:0009231(riboflavin biosynthetic process);GO:0009507(chloroplast);GO:0016787(hydrolase activity);GO:0016791(phosphatase activity);GO:0043621(protein self-association)	NA
ata-miR164c-3p	rna-TRITD_1Av1G203930	0	29.1013	-Inf	down	6.8677e-08	5.33582e-07	yes	NA	ko03010(Ribosome)
ata-miR164c-3p	rna-TRITD_2Bv1G144910	0	29.1013	-Inf	down	6.8677e-08	5.33582e-07	yes	GO:0015079(potassium ion transmembrane transporter activity);GO:0016020(membrane)	NA
ata-miR164c-3p	rna-TRITD_2Bv1G162830	0	29.1013	-Inf	down	6.8677e-08	5.33582e-07	yes	GO:0003735(structural constituent of ribosome);GO:0005840(ribosome);GO:0006412(translation);GO:0009507(chloroplast);GO:0009535(chloroplast thylakoid membrane);GO:0009536(plastid);GO:0009570(chloroplast stroma);GO:0009579(thylakoid);GO:0032544(plastid translation)	NA
ata-miR164c-3p	rna-TRITD_3Av1G076970	0	29.1013	-Inf	down	6.8677e-08	5.33582e-07	yes	GO:0005576(extracellular region);GO:0005783(endoplasmic reticulum);GO:0009507(chloroplast);GO:0016021(integral component of membrane)	ko00650(Butanoate metabolism);ko00660(C5-Branched dibasic acid metabolism);ko00290(Valine, leucine and isoleucine biosynthesis);ko00770(Pantothenate and CoA biosynthesis)
ata-miR164c-3p	rna-TRITD_3Av1G287390	0	29.1013	-Inf	down	6.8677e-08	5.33582e-07	yes	GO:0005783(endoplasmic reticulum);GO:0005788(endoplasmic reticulum lumen);GO:0005886(plasma membrane);GO:0006457(protein folding);GO:0016032(viral process);GO:0044794(positive regulation by host of viral process)	ko04141(Protein processing in endoplasmic reticulum)
ata-miR164c-3p	rna-TRITD_3Bv1G048950-3	0	29.1013	-Inf	down	6.8677e-08	5.33582e-07	yes	GO:0043161(proteasome-mediated ubiquitin-dependent protein catabolic process);GO:0061630(ubiquitin protein ligase activity);GO:0004832(valine-tRNA ligase activity);GO:0005829(cytosol);GO:0006438(valyl-tRNA aminoacylation)	ko00970(Aminoacyl-tRNA biosynthesis)
ata-miR164c-3p	rna-TRITD_3Bv1G055750	0	29.1013	-Inf	down	6.8677e-08	5.33582e-07	yes	GO:0000373(Group II intron splicing);GO:0003723(RNA binding);GO:0006397(mRNA processing);GO:0009507(chloroplast);GO:0009535(chloroplast thylakoid membrane);GO:0009658(chloroplast organization);GO:0009793(embryo development ending in seed dormancy);GO:1990825(sequence-specific mRNA binding)	NA
ata-miR164c-3p	rna-TRITD_4Av1G249300-3	0	29.1013	-Inf	down	6.8677e-08	5.33582e-07	yes	GO:0009813(flavonoid biosynthetic process);GO:0043231(intracellular membrane-bounded organelle);GO:0052696(flavonoid glucuronidation);GO:0080043(quercetin 3-O-glucosyltransferase activity);GO:0080044(quercetin 7-O-glucosyltransferase activity)	NA
ata-miR164c-3p	rna-TRITD_4Bv1G205050-2	0	29.1013	-Inf	down	6.8677e-08	5.33582e-07	yes	GO:0005829(cytosol);GO:0009903(chloroplast avoidance movement);GO:0009904(chloroplast accumulation movement)	NA
ata-miR164c-3p	rna-TRITD_5Av1G220010	0	29.1013	-Inf	down	6.8677e-08	5.33582e-07	yes	GO:0009733(response to auxin)	ko04075(Plant hormone signal transduction)
ata-miR164c-3p	rna-TRITD_5Bv1G126930-5	0	29.1013	-Inf	down	6.8677e-08	5.33582e-07	yes	GO:0004197(cysteine-type endopeptidase activity);GO:0005615(extracellular space);GO:0005764(lysosome);GO:0006955(immune response);GO:0051603(proteolysis involved in cellular protein catabolic process)	NA
ata-miR164c-3p	rna-TRITD_5Bv1G153100	0	29.1013	-Inf	down	6.8677e-08	5.33582e-07	yes	GO:0009507(chloroplast);GO:0009534(chloroplast thylakoid);GO:0009535(chloroplast thylakoid membrane);GO:0009570(chloroplast stroma);GO:0009706(chloroplast inner membrane);GO:0009941(chloroplast envelope);GO:0015031(protein transport)	NA
ata-miR164c-3p	rna-TRITD_5Bv1G241350-2	0	29.1013	-Inf	down	6.8677e-08	5.33582e-07	yes	GO:0005886(plasma membrane);GO:0016301(kinase activity);GO:0016310(phosphorylation)	NA
ata-miR164c-3p	rna-TRITD_4Bv1G089920	5.60033	43.6519	-2.96246	down	5.8913e-08	5.33582e-07	yes	NA	NA
ata-miR164c-3p	rna-TRITD_1Bv1G125830-2	481.628	327.389	0.556912	up	5.8351e-08	5.33582e-07	yes	GO:0003677(DNA binding);GO:0009295(nucleoid);GO:0009507(chloroplast);GO:0009508(plastid chromosome);GO:0009534(chloroplast thylakoid);GO:0009535(chloroplast thylakoid membrane);GO:0009579(thylakoid);GO:0009737(response to abscisic acid);GO:0009773(photosynthetic electron transport in photosystem I);GO:0009941(chloroplast envelope);GO:0016021(integral component of membrane);GO:0030093(chloroplast …	ko00562(Inositol phosphate metabolism);ko04070(Phosphatidylinositol signaling system)
ata-miR164c-3p	rna-TRITD_3Bv1G195040-2	78.4046	21.826	1.84489	up	1.5906e-08	1.52546e-07	yes	GO:0003674(molecular_function);GO:0005739(mitochondrion);GO:0009658(chloroplast organization);GO:0045893(positive regulation of transcription, DNA-templated);GO:0005886(plasma membrane);GO:0015079(potassium ion transmembrane transporter activity)	NA
ata-miR164c-3p	rna-TRITD_3Av1G212310-2	50.4029	7.27532	2.79243	up	1.3565e-08	1.30394e-07	yes	GO:0003674(molecular_function);GO:0005739(mitochondrion);GO:0009658(chloroplast organization);GO:0045893(positive regulation of transcription, DNA-templated);GO:0005886(plasma membrane);GO:0015079(potassium ion transmembrane transporter activity)	NA
ata-miR164c-3p	rna-TRITD_1Bv1G065080-3	33.602	0	Inf	up	6.7605e-09	6.58074e-08	yes	GO:0009733(response to auxin)	ko04075(Plant hormone signal transduction)
ata-miR164c-3p	rna-TRITD_2Av1G042180-3	33.602	0	Inf	up	6.7605e-09	6.58074e-08	yes	GO:0004856(xylulokinase activity);GO:0005737(cytoplasm);GO:0005997(xylulose metabolic process)	ko00040(Pentose and glucuronate interconversions)
ata-miR164c-3p	rna-TRITD_2Bv1G139140-2	33.602	0	Inf	up	6.7605e-09	6.58074e-08	yes	GO:0005515(protein binding);GO:0006631(fatty acid metabolic process);GO:0009408(response to heat);GO:0009507(chloroplast);GO:0009534(chloroplast thylakoid);GO:0009535(chloroplast thylakoid membrane);GO:0009543(chloroplast thylakoid lumen);GO:0010028(xanthophyll cycle);GO:0015994(chlorophyll metabolic process);GO:0016122(xanthophyll metabolic process);GO:0030095(chloroplast photosystem II);GO:0031…	ko00906(Carotenoid biosynthesis)
ata-miR164c-3p	rna-TRITD_2Bv1G139140-4	33.602	0	Inf	up	6.7605e-09	6.58074e-08	yes	GO:0005515(protein binding);GO:0006631(fatty acid metabolic process);GO:0009408(response to heat);GO:0009507(chloroplast);GO:0009534(chloroplast thylakoid);GO:0009535(chloroplast thylakoid membrane);GO:0009543(chloroplast thylakoid lumen);GO:0010028(xanthophyll cycle);GO:0015994(chlorophyll metabolic process);GO:0016122(xanthophyll metabolic process);GO:0030095(chloroplast photosystem II);GO:0031…	ko00906(Carotenoid biosynthesis)
ata-miR164c-3p	rna-TRITD_3Av1G224030-2	33.602	0	Inf	up	6.7605e-09	6.58074e-08	yes	GO:0000981(RNA polymerase II transcription factor activity, sequence-specific DNA binding);GO:0001135(transcription factor activity, RNA polymerase II transcription factor recruiting);GO:0003677(DNA binding);GO:0003700(DNA binding transcription factor activity);GO:0005634(nucleus);GO:0006351(transcription, DNA-templated);GO:0006355(regulation of transcription, DNA-templated);GO:0006357(regulation…	NA
ata-miR164c-3p	rna-TRITD_3Bv1G045200-3	33.602	0	Inf	up	6.7605e-09	6.58074e-08	yes	GO:0003824(catalytic activity);GO:0004553(hydrolase activity, hydrolyzing O-glycosyl compounds);GO:0005737(cytoplasm);GO:0006979(response to oxidative stress);GO:0009506(plasmodesma);GO:0034484(raffinose catabolic process);GO:0047274(galactinol-sucrose galactosyltransferase activity);GO:0052692(raffinose alpha-galactosidase activity);GO:0080167(response to karrikin)	ko00052(Galactose metabolism)
ata-miR164c-3p	rna-TRITD_6Av1G059420-2	33.602	0	Inf	up	6.7605e-09	6.58074e-08	yes	NA	NA
ata-miR164c-3p	rna-TRITD_7Av1G062610	33.602	0	Inf	up	6.7605e-09	6.58074e-08	yes	GO:0005737(cytoplasm);GO:0005829(cytosol);GO:0006457(protein folding);GO:0009408(response to heat);GO:0009555(pollen development);GO:0009735(response to cytokinin);GO:0009880(embryonic pattern specification);GO:0009965(leaf morphogenesis);GO:0010286(heat acclimation);GO:0010450(inflorescence meristem growth);GO:0032502(developmental process);GO:0048448(stamen morphogenesis);GO:0048833(specificati…	NA
ata-miR164c-3p	rna-TRITD_7Av1G062610-3	33.602	0	Inf	up	6.7605e-09	6.58074e-08	yes	GO:0005737(cytoplasm);GO:0005829(cytosol);GO:0006457(protein folding);GO:0009408(response to heat);GO:0009555(pollen development);GO:0009735(response to cytokinin);GO:0009880(embryonic pattern specification);GO:0009965(leaf morphogenesis);GO:0010286(heat acclimation);GO:0010450(inflorescence meristem growth);GO:0032502(developmental process);GO:0048448(stamen morphogenesis);GO:0048833(specificati…	NA
ata-miR164c-3p	rna-TRITD_7Av1G040720	67.2039	14.5506	2.20746	up	5.7654e-09	6.15571e-08	yes	GO:0009055(electron transfer activity);GO:0009507(chloroplast);GO:0009536(plastid);GO:0009706(chloroplast inner membrane);GO:0009941(chloroplast envelope);GO:0010277(chlorophyllide a oxygenase [overall] activity);GO:0015031(protein transport);GO:0016021(integral component of membrane);GO:0046872(metal ion binding);GO:0051537(2 iron, 2 sulfur cluster binding);GO:0055114(oxidation-reduction process)	ko00860(Porphyrin and chlorophyll metabolism)
ata-miR164c-3p	rna-TRITD_1Bv1G025160	0	36.3766	-Inf	down	1.6259e-09	1.78628e-08	yes	GO:0004148(dihydrolipoyl dehydrogenase activity);GO:0005507(copper ion binding);GO:0005524(ATP binding);GO:0005739(mitochondrion);GO:0005747(mitochondrial respiratory chain complex I);GO:0005759(mitochondrial matrix);GO:0005794(Golgi apparatus);GO:0008270(zinc ion binding);GO:0009055(electron transfer activity);GO:0009416(response to light stimulus);GO:0045454(cell redox homeostasis);GO:0046686(r…	ko00010(Glycolysis / Gluconeogenesis);ko00020(Citrate cycle (TCA cycle));ko00620(Pyruvate metabolism);ko00630(Glyoxylate and dicarboxylate metabolism);ko00640(Propanoate metabolism);ko00260(Glycine, serine and threonine metabolism);ko00280(Valine, leucine and isoleucine degradation)
ata-miR164c-3p	rna-TRITD_1Bv1G193410-4	0	36.3766	-Inf	down	1.6259e-09	1.78628e-08	yes	GO:0003723(RNA binding);GO:0003729(mRNA binding);GO:0005634(nucleus);GO:0005737(cytoplasm);GO:0006970(response to osmotic stress);GO:0009651(response to salt stress);GO:0009737(response to abscisic acid);GO:0009738(abscisic acid-activated signaling pathway);GO:0009787(regulation of abscisic acid-activated signaling pathway);GO:0048471(perinuclear region of cytoplasm);GO:0071470(cellular response …	NA
ata-miR164c-3p	rna-TRITD_3Bv1G071800	0	36.3766	-Inf	down	1.6259e-09	1.78628e-08	yes	GO:0005507(copper ion binding);GO:0005509(calcium ion binding);GO:0005515(protein binding);GO:0005516(calmodulin binding);GO:0005546(phosphatidylinositol-4,5-bisphosphate binding);GO:0005547(phosphatidylinositol-3,4,5-trisphosphate binding);GO:0005773(vacuole);GO:0005881(cytoplasmic microtubule);GO:0005886(plasma membrane);GO:0006499(N-terminal protein myristoylation);GO:0008017(microtubule bindi…	NA
ata-miR164c-3p	rna-TRITD_3Bv1G186330-3	0	36.3766	-Inf	down	1.6259e-09	1.78628e-08	yes	GO:0003674(molecular_function);GO:0009507(chloroplast);GO:0009535(chloroplast thylakoid membrane);GO:0010190(cytochrome b6f complex assembly)	NA
ata-miR164c-3p	rna-TRITD_4Av1G194610-3	0	36.3766	-Inf	down	1.6259e-09	1.78628e-08	yes	GO:0005198(structural molecule activity);GO:0008150(biological_process);GO:0009507(chloroplast);GO:0009534(chloroplast thylakoid);GO:0009535(chloroplast thylakoid membrane);GO:0010287(plastoglobule)	NA
ata-miR164c-3p	rna-TRITD_4Bv1G115970	0	36.3766	-Inf	down	1.6259e-09	1.78628e-08	yes	GO:0005515(protein binding);GO:0009416(response to light stimulus);GO:0009507(chloroplast);GO:0009570(chloroplast stroma);GO:0009744(response to sucrose);GO:0018316(peptide cross-linking via L-cystine);GO:0019253(reductive pentose-phosphate cycle);GO:0034605(cellular response to heat);GO:0070417(cellular response to cold);GO:0071454(cellular response to anoxia);GO:0080153(negative regulation of r…	NA
ata-miR164c-3p	rna-TRITD_6Bv1G045370	0	36.3766	-Inf	down	1.6259e-09	1.78628e-08	yes	GO:0005515(protein binding);GO:0005886(plasma membrane)	NA
ata-miR164c-3p	rna-TRITD_6Bv1G182800-2	0	36.3766	-Inf	down	1.6259e-09	1.78628e-08	yes	GO:0000373(Group II intron splicing);GO:0003723(RNA binding);GO:0003724(RNA helicase activity);GO:0004004(ATP-dependent RNA helicase activity);GO:0005524(ATP binding);GO:0005730(nucleolus);GO:0006397(mRNA processing);GO:0008026(ATP-dependent helicase activity);GO:0009507(chloroplast);GO:0009570(chloroplast stroma);GO:0009793(embryo development ending in seed dormancy);GO:0010494(cytoplasmic stres…	ko03018(RNA degradation)
ata-miR164c-3p	rna-TRITD_2Av1G044880	84.0049	21.826	1.94443	up	1.5003e-09	1.78628e-08	yes	GO:0000495(box H/ACA snoRNA 3'-end processing);GO:0009982(pseudouridine synthase activity);GO:0031118(rRNA pseudouridine synthesis);GO:0031120(snRNA pseudouridine synthesis);GO:0031429(box H/ACA snoRNP complex);GO:1990481(mRNA pseudouridine synthesis)	ko03008(Ribosome biogenesis in eukaryotes)
ata-miR164c-3p	rna-TRITD_4Bv1G129640	84.0049	21.826	1.94443	up	1.5003e-09	1.78628e-08	yes	GO:0009408(response to heat);GO:0042542(response to hydrogen peroxide);GO:0045471(response to ethanol);GO:0046685(response to arsenic-containing substance);GO:0046686(response to cadmium ion);GO:0046688(response to copper ion)	ko04141(Protein processing in endoplasmic reticulum)
ata-miR164c-3p	rna-TRITD_7Av1G040720-2	84.0049	21.826	1.94443	up	1.5003e-09	1.78628e-08	yes	GO:0009055(electron transfer activity);GO:0009507(chloroplast);GO:0009536(plastid);GO:0009706(chloroplast inner membrane);GO:0009941(chloroplast envelope);GO:0010277(chlorophyllide a oxygenase [overall] activity);GO:0015031(protein transport);GO:0016021(integral component of membrane);GO:0046872(metal ion binding);GO:0051537(2 iron, 2 sulfur cluster binding);GO:0055114(oxidation-reduction process)	ko00860(Porphyrin and chlorophyll metabolism)
ata-miR164c-3p	rna-TRITD_3Bv1G235130	56.0033	7.27532	2.94443	up	9.0279e-10	1.15664e-08	yes	GO:0008150(biological_process);GO:0016757(transferase activity, transferring glycosyl groups)	ko03013(RNA transport)
ata-miR164c-3p	rna-TRITD_3Bv1G195040	72.8043	14.5506	2.32294	up	4.5794e-10	5.98816e-09	yes	GO:0003674(molecular_function);GO:0005739(mitochondrion);GO:0009658(chloroplast organization);GO:0045893(positive regulation of transcription, DNA-templated);GO:0005886(plasma membrane);GO:0015079(potassium ion transmembrane transporter activity)	NA
ata-miR164c-3p	rna-TRITD_4Bv1G129640-4	72.8043	14.5506	2.32294	up	4.5794e-10	5.98816e-09	yes	GO:0009408(response to heat);GO:0042542(response to hydrogen peroxide);GO:0045471(response to ethanol);GO:0046685(response to arsenic-containing substance);GO:0046686(response to cadmium ion);GO:0046688(response to copper ion)	ko04141(Protein processing in endoplasmic reticulum)
ata-miR164c-3p	rna-TRITD_1Bv1G065080-5	39.2023	0	Inf	up	3.8194e-10	5.02456e-09	yes	GO:0009733(response to auxin)	ko04075(Plant hormone signal transduction)
ata-miR164c-3p	rna-TRITD_1Bv1G222660	39.2023	0	Inf	up	3.8194e-10	5.02456e-09	yes	GO:0004722(protein serine/threonine phosphatase activity);GO:0006470(protein dephosphorylation);GO:0046872(metal ion binding)	NA
ata-miR164c-3p	rna-TRITD_2Av1G042180	39.2023	0	Inf	up	3.8194e-10	5.02456e-09	yes	GO:0004856(xylulokinase activity);GO:0005737(cytoplasm);GO:0005997(xylulose metabolic process)	ko00040(Pentose and glucuronate interconversions)
ata-miR164c-3p	rna-TRITD_4Av1G169340	39.2023	0	Inf	up	3.8194e-10	5.02456e-09	yes	NA	NA
ata-miR164c-3p	rna-TRITD_5Bv1G001770-3	39.2023	0	Inf	up	3.8194e-10	5.02456e-09	yes	GO:0003924(GTPase activity);GO:0005739(mitochondrion);GO:0042254(ribosome biogenesis)	ko00220(Arginine biosynthesis);ko00330(Arginine and proline metabolism)
ata-miR164c-3p	rna-TRITD_1Bv1G170290	0	43.6519	-Inf	down	3.921e-11	5.88538e-10	yes	GO:0004672(protein kinase activity)	NA
ata-miR164c-3p	rna-TRITD_1Bv1G214260	0	43.6519	-Inf	down	3.921e-11	5.88538e-10	yes	GO:0004616(phosphogluconate dehydrogenase (decarboxylating) activity);GO:0005634(nucleus);GO:0005739(mitochondrion);GO:0006574(valine catabolic process);GO:0008442(3-hydroxyisobutyrate dehydrogenase activity);GO:0051287(NAD binding);GO:0055114(oxidation-reduction process)	ko00630(Glyoxylate and dicarboxylate metabolism);ko00650(Butanoate metabolism)
ata-miR164c-3p	rna-TRITD_3Bv1G046630	0	43.6519	-Inf	down	3.921e-11	5.88538e-10	yes	GO:0003674(molecular_function);GO:0005634(nucleus);GO:0009908(flower development);GO:0030154(cell differentiation)	ko04016(MAPK signaling pathway - plant)
ata-miR164c-3p	rna-TRITD_4Bv1G119370	0	43.6519	-Inf	down	3.921e-11	5.88538e-10	yes	NA	NA
ata-miR164c-3p	rna-TRITD_5Av1G148370	0	43.6519	-Inf	down	3.921e-11	5.88538e-10	yes	GO:0003682(chromatin binding);GO:0005634(nucleus);GO:0005731(nucleolus organizer region);GO:0007219(Notch signaling pathway);GO:0044030(regulation of DNA methylation);GO:0045892(negative regulation of transcription, DNA-templated);GO:2000232(regulation of rRNA processing)	NA
ata-miR164c-3p	rna-TRITD_6Bv1G068220	0	43.6519	-Inf	down	3.921e-11	5.88538e-10	yes	NA	NA
ata-miR164c-3p	rna-TRITD_3Av1G287400	44.8026	0	Inf	up	2.1782e-11	3.73428e-10	yes	GO:0003677(DNA binding);GO:0003700(DNA binding transcription factor activity);GO:0005515(protein binding);GO:0005634(nucleus);GO:0006355(regulation of transcription, DNA-templated);GO:0009409(response to cold);GO:0010200(response to chitin);GO:0046872(metal ion binding);GO:0050832(defense response to fungus)	NA
ata-miR164c-3p	rna-TRITD_4Av1G194610-3	44.8026	0	Inf	up	2.1782e-11	3.73428e-10	yes	GO:0005198(structural molecule activity);GO:0008150(biological_process);GO:0009507(chloroplast);GO:0009534(chloroplast thylakoid);GO:0009535(chloroplast thylakoid membrane);GO:0010287(plastoglobule)	NA
ata-miR164c-3p	rna-TRITD_4Av1G211320-4	44.8026	0	Inf	up	2.1782e-11	3.73428e-10	yes	GO:0004674(protein serine/threonine kinase activity);GO:0005886(plasma membrane);GO:0006468(protein phosphorylation);GO:0003700(DNA binding transcription factor activity);GO:0005515(protein binding);GO:0005634(nucleus);GO:0006355(regulation of transcription, DNA-templated);GO:0046982(protein heterodimerization activity)	ko00230(Purine metabolism);ko00240(Pyrimidine metabolism);ko03030(DNA replication);ko03410(Base excision repair);ko03420(Nucleotide excision repair)
ata-miR164c-3p	rna-TRITD_4Bv1G057760	44.8026	0	Inf	up	2.1782e-11	3.73428e-10	yes	GO:0000245(spliceosomal complex assembly);GO:0015030(Cajal body)	NA
ata-miR164c-3p	rna-TRITD_5Bv1G012460	44.8026	0	Inf	up	2.1782e-11	3.73428e-10	yes	GO:0004252(serine-type endopeptidase activity);GO:0006508(proteolysis);GO:0008236(serine-type peptidase activity);GO:0009507(chloroplast);GO:0009543(chloroplast thylakoid lumen);GO:0009579(thylakoid);GO:0010206(photosystem II repair);GO:0031977(thylakoid lumen)	NA
ata-miR164c-3p	rna-TRITD_6Bv1G175440	44.8026	0	Inf	up	2.1782e-11	3.73428e-10	yes	GO:0003674(molecular_function);GO:0005634(nucleus);GO:0005886(plasma membrane);GO:0008150(biological_process)	NA
ata-miR164c-3p	rna-TRITD_7Av1G098320-2	44.8026	0	Inf	up	2.1782e-11	3.73428e-10	yes	GO:0003674(molecular_function);GO:0005634(nucleus);GO:0008150(biological_process)	NA
ata-miR164c-3p	rna-TRITD_7Bv1G144770	50.4029	0	Inf	up	1.2513e-12	2.44892e-11	yes	GO:0000166(nucleotide binding);GO:0005737(cytoplasm);GO:0005829(cytosol);GO:0008150(biological_process);GO:0080008(Cul4-RING E3 ubiquitin ligase complex)	ko03013(RNA transport)
ata-miR164c-3p	rna-TRITD_4Bv1G184920	0	50.9272	-Inf	down	9.5791e-13	2.06002e-11	yes	GO:0003677(DNA binding);GO:0005634(nucleus);GO:0008150(biological_process);GO:0009506(plasmodesma)	NA
ata-miR164c-3p	rna-TRITD_7Bv1G033460	0	50.9272	-Inf	down	9.5791e-13	2.06002e-11	yes	NA	ko04141(Protein processing in endoplasmic reticulum)
ata-miR164c-3p	rna-TRITD_7Av1G098320	72.8043	7.27532	3.32294	up	2.4274e-13	5.79553e-12	yes	GO:0003674(molecular_function);GO:0005634(nucleus);GO:0008150(biological_process)	NA
ata-miR164c-3p	rna-TRITD_3Bv1G175640-2	56.0033	0	Inf	up	7.2293e-14	1.7639e-12	yes	GO:0005524(ATP binding);GO:0005886(plasma membrane);GO:0016021(integral component of membrane);GO:0016301(kinase activity)	NA
ata-miR164c-3p	rna-TRITD_3Bv1G175640-4	56.0033	0	Inf	up	7.2293e-14	1.7639e-12	yes	GO:0005524(ATP binding);GO:0005886(plasma membrane);GO:0016021(integral component of membrane);GO:0016301(kinase activity)	NA
ata-miR164c-3p	rna-TRITD_4Bv1G016970	56.0033	0	Inf	up	7.2293e-14	1.7639e-12	yes	GO:0000788(nuclear nucleosome);GO:0003677(DNA binding);GO:0006334(nucleosome assembly)	NA
ata-miR164c-3p	rna-TRITD_3Bv1G046630-2	0	58.2026	-Inf	down	2.3627e-14	6.38771e-13	yes	GO:0003674(molecular_function);GO:0005634(nucleus);GO:0009908(flower development);GO:0030154(cell differentiation)	ko04016(MAPK signaling pathway - plant)
ata-miR164c-3p	rna-TRITD_4Av1G249300-4	0	58.2026	-Inf	down	2.3627e-14	6.38771e-13	yes	GO:0009813(flavonoid biosynthetic process);GO:0043231(intracellular membrane-bounded organelle);GO:0052696(flavonoid glucuronidation);GO:0080043(quercetin 3-O-glucosyltransferase activity);GO:0080044(quercetin 7-O-glucosyltransferase activity)	NA
ata-miR164c-3p	rna-TRITD_3Av1G187750	95.2056	14.5506	2.70996	up	1.3725e-14	4.03312e-13	yes	GO:0003700(DNA binding transcription factor activity);GO:0005634(nucleus);GO:0006351(transcription, DNA-templated);GO:0006355(regulation of transcription, DNA-templated);GO:0043565(sequence-specific DNA binding)	ko04016(MAPK signaling pathway - plant);ko04626(Plant-pathogen interaction)
ata-miR164c-3p	rna-TRITD_3Bv1G175640-3	61.6036	0	Inf	up	4.1965e-15	1.25601e-13	yes	GO:0005524(ATP binding);GO:0005886(plasma membrane);GO:0016021(integral component of membrane);GO:0016301(kinase activity)	NA
ata-miR164c-3p	rna-TRITD_2Bv1G075100	0	65.4779	-Inf	down	5.8706e-16	1.94816e-14	yes	NA	NA
ata-miR164c-3p	rna-TRITD_4Av1G211320-3	67.2039	0	Inf	up	2.4455e-16	8.77277e-15	yes	GO:0004674(protein serine/threonine kinase activity);GO:0005886(plasma membrane);GO:0006468(protein phosphorylation);GO:0003700(DNA binding transcription factor activity);GO:0005515(protein binding);GO:0005634(nucleus);GO:0006355(regulation of transcription, DNA-templated);GO:0046982(protein heterodimerization activity)	ko00230(Purine metabolism);ko00240(Pyrimidine metabolism);ko03030(DNA replication);ko03410(Base excision repair);ko03420(Nucleotide excision repair)
ata-miR164c-3p	rna-TRITD_4Bv1G030490	67.2039	0	Inf	up	2.4455e-16	8.77277e-15	yes	GO:0004842(ubiquitin-protein transferase activity);GO:0031463(Cul3-RING ubiquitin ligase complex)	NA
ata-miR164c-3p	rna-TRITD_5Av1G138890	67.2039	0	Inf	up	2.4455e-16	8.77277e-15	yes	GO:0004842(ubiquitin-protein transferase activity);GO:0005737(cytoplasm);GO:0009966(regulation of signal transduction)	NA
ata-miR164c-3p	rna-TRITD_1Bv1G125830	537.631	298.288	0.849911	up	1.2319e-16	4.78633e-15	yes	GO:0003677(DNA binding);GO:0009295(nucleoid);GO:0009507(chloroplast);GO:0009508(plastid chromosome);GO:0009534(chloroplast thylakoid);GO:0009535(chloroplast thylakoid membrane);GO:0009579(thylakoid);GO:0009737(response to abscisic acid);GO:0009773(photosynthetic electron transport in photosystem I);GO:0009941(chloroplast envelope);GO:0016021(integral component of membrane);GO:0030093(chloroplast …	ko00562(Inositol phosphate metabolism);ko04070(Phosphatidylinositol signaling system)
ata-miR164c-3p	rna-TRITD_5Bv1G084160-2	106.406	14.5506	2.87043	up	6.6976e-17	2.6185e-15	yes	GO:0004497(monooxygenase activity);GO:0007275(multicellular organism development);GO:0010268(brassinosteroid homeostasis);GO:0016125(sterol metabolic process);GO:0016132(brassinosteroid biosynthetic process)	ko00905(Brassinosteroid biosynthesis)
ata-miR164c-3p	rna-TRITD_3Av1G249780-2	0	72.7532	-Inf	down	1.4672e-17	5.96451e-16	yes	GO:0003674(molecular_function);GO:0005634(nucleus);GO:0008150(biological_process);GO:0009507(chloroplast);GO:0005576(extracellular region)	NA
ata-miR164c-3p	rna-TRITD_4Av1G209100-4	72.8043	0	Inf	up	1.4298e-17	5.96451e-16	yes	GO:0003735(structural constituent of ribosome);GO:0005840(ribosome);GO:0006412(translation);GO:0009507(chloroplast);GO:0009534(chloroplast thylakoid);GO:0009570(chloroplast stroma)	NA
ata-miR164c-3p	rna-TRITD_2Av1G044880-2	78.4046	0	Inf	up	8.3827e-19	3.94634e-17	yes	GO:0000495(box H/ACA snoRNA 3'-end processing);GO:0009982(pseudouridine synthase activity);GO:0031118(rRNA pseudouridine synthesis);GO:0031120(snRNA pseudouridine synthesis);GO:0031429(box H/ACA snoRNP complex);GO:1990481(mRNA pseudouridine synthesis)	ko03008(Ribosome biogenesis in eukaryotes)
ata-miR164c-3p	rna-TRITD_3Av1G212310	78.4046	0	Inf	up	8.3827e-19	3.94634e-17	yes	GO:0003674(molecular_function);GO:0005739(mitochondrion);GO:0009658(chloroplast organization);GO:0045893(positive regulation of transcription, DNA-templated);GO:0005886(plasma membrane);GO:0015079(potassium ion transmembrane transporter activity)	NA
ata-miR164c-3p	rna-TRITD_2Av1G057070	0	80.0285	-Inf	down	3.6845e-19	1.86623e-17	yes	GO:0003674(molecular_function);GO:0005739(mitochondrion);GO:0009507(chloroplast);GO:0009579(thylakoid)	NA
ata-miR164c-3p	rna-TRITD_3Av1G021030	123.207	14.5506	3.08193	up	2.0848e-20	1.20594e-18	yes	GO:0005515(protein binding);GO:0005886(plasma membrane);GO:0009507(chloroplast);GO:0009534(chloroplast thylakoid);GO:0009535(chloroplast thylakoid membrane);GO:0010027(thylakoid membrane organization);GO:0015450(P-P-bond-hydrolysis-driven protein transmembrane transporter activity);GO:0016021(integral component of membrane);GO:0045038(protein import into chloroplast thylakoid membrane);GO:0051205…	ko03060(Protein export)
ata-miR164c-3p	rna-TRITD_2Av1G057070	5.60033	109.13	-4.28439	down	4.2132e-22	2.87641e-20	yes	GO:0003674(molecular_function);GO:0005739(mitochondrion);GO:0009507(chloroplast);GO:0009579(thylakoid)	NA
ata-miR164c-3p	rna-TRITD_4Bv1G005230	95.2056	0	Inf	up	1.7122e-22	1.23642e-20	yes	GO:0004842(ubiquitin-protein transferase activity);GO:0005634(nucleus);GO:0005737(cytoplasm);GO:0009739(response to gibberellin);GO:0042742(defense response to bacterium);GO:0043069(negative regulation of programmed cell death);GO:0043161(proteasome-mediated ubiquitin-dependent protein catabolic process);GO:0046872(metal ion binding);GO:0050832(defense response to fungus);GO:2000117(negative regu…	NA
ata-miR164c-3p	rna-TRITD_3Bv1G269990	112.007	0	Inf	up	3.5501e-26	3.33316e-24	yes	GO:0000381(regulation of alternative mRNA splicing, via spliceosome);GO:0000389(mRNA 3'-splice site recognition);GO:0003723(RNA binding);GO:0005686(U2 snRNP);GO:0071004(U2-type prespliceosome);GO:0071013(catalytic step 2 spliceosome)	ko03040(Spliceosome)
ata-miR164c-3p	rna-TRITD_4Bv1G005230-2	112.007	0	Inf	up	3.5501e-26	3.33316e-24	yes	GO:0004842(ubiquitin-protein transferase activity);GO:0005634(nucleus);GO:0005737(cytoplasm);GO:0009739(response to gibberellin);GO:0042742(defense response to bacterium);GO:0043069(negative regulation of programmed cell death);GO:0043161(proteasome-mediated ubiquitin-dependent protein catabolic process);GO:0046872(metal ion binding);GO:0050832(defense response to fungus);GO:2000117(negative regu…	NA
ata-miR164c-3p	rna-TRITD_1Av1G204980	117.607	0	Inf	up	2.1066e-27	2.15584e-25	yes	NA	NA
ata-miR164c-3p	rna-TRITD_5Bv1G198940	140.008	7.27532	4.26636	up	7.6289e-28	8.17501e-26	yes	GO:0009543(chloroplast thylakoid lumen);GO:0010206(photosystem II repair);GO:0010207(photosystem II assembly)	NA
ata-miR164c-3p	rna-TRITD_6Av1G161330	184.811	21.826	3.08193	up	8.4324e-30	9.99959e-28	yes	NA	NA
ata-miR164c-3p	rna-TRITD_2Av1G239750	128.808	0	Inf	up	7.4413e-30	8.90873e-28	yes	GO:0004252(serine-type endopeptidase activity);GO:0005737(cytoplasm);GO:0006508(proteolysis)	NA
ata-miR164c-3p	rna-TRITD_4Bv1G130430	128.808	0	Inf	up	7.4413e-30	8.90873e-28	yes	GO:0003723(RNA binding);GO:0003735(structural constituent of ribosome);GO:0006412(translation);GO:0022626(cytosolic ribosome)	ko03010(Ribosome)
ata-miR164c-3p	rna-TRITD_1Av1G039450	235.214	43.6519	2.42986	up	1.8225e-30	2.3506e-28	yes	GO:0003723(RNA binding);GO:0003735(structural constituent of ribosome);GO:0006412(translation);GO:0022625(cytosolic large ribosomal subunit)	ko03010(Ribosome)
ata-miR164c-3p	rna-TRITD_1Bv1G142860	324.819	36.3766	3.15855	up	4.9135e-52	1.65024e-49	yes	GO:0000470(maturation of LSU-rRNA);GO:0003723(RNA binding);GO:0005739(mitochondrion);GO:0006412(translation);GO:0022625(cytosolic large ribosomal subunit)	ko03010(Ribosome)
ata-miR166a-3p	rna-TRITD_3Bv1G081430-2	5.60033	0	Inf	up	0.017957	0.0202056	yes	GO:0000467(exonucleolytic trimming to generate mature 3'-end of 5.8S rRNA from tricistronic rRNA transcript (SSU-rRNA, 5.8S rRNA, LSU-rRNA));GO:0004674(protein serine/threonine kinase activity);GO:0005886(plasma membrane);GO:0006468(protein phosphorylation);GO:0006952(defense response);GO:0009506(plasmodesma);GO:0005215(transporter activity);GO:0006810(transport);GO:0016020(membrane);GO:0016021(i…	NA
ata-miR166a-3p	rna-TRITD_3Bv1G081430-3	5.60033	0	Inf	up	0.017957	0.0202056	yes	GO:0000467(exonucleolytic trimming to generate mature 3'-end of 5.8S rRNA from tricistronic rRNA transcript (SSU-rRNA, 5.8S rRNA, LSU-rRNA));GO:0004674(protein serine/threonine kinase activity);GO:0005886(plasma membrane);GO:0006468(protein phosphorylation);GO:0006952(defense response);GO:0009506(plasmodesma);GO:0005215(transporter activity);GO:0006810(transport);GO:0016020(membrane);GO:0016021(i…	NA
ata-miR166a-3p	rna-TRITD_6Bv1G196900-4	5.60033	0	Inf	up	0.017957	0.0202056	yes	GO:0004822(isoleucine-tRNA ligase activity);GO:0005739(mitochondrion);GO:0005829(cytosol);GO:0006428(isoleucyl-tRNA aminoacylation)	ko00970(Aminoacyl-tRNA biosynthesis)
ata-miR166a-3p	rna-TRITD_7Av1G204200-3	5.60033	0	Inf	up	0.017957	0.0202056	yes	GO:0004553(hydrolase activity, hydrolyzing O-glycosyl compounds);GO:0030247(polysaccharide binding);GO:0046658(anchored component of plasma membrane)	ko00500(Starch and sucrose metabolism)
ata-miR166a-3p	rna-TRITD_7Bv1G095600-12	5.60033	0	Inf	up	0.017957	0.0202056	yes	GO:0005215(transporter activity);GO:0005524(ATP binding);GO:0005886(plasma membrane);GO:0016887(ATPase activity)	NA
ata-miR166a-3p	rna-TRITD_7Bv1G157790	5.60033	0	Inf	up	0.017957	0.0202056	yes	GO:0004553(hydrolase activity, hydrolyzing O-glycosyl compounds);GO:0030247(polysaccharide binding);GO:0046658(anchored component of plasma membrane)	ko00500(Starch and sucrose metabolism)
ata-miR166a-3p	rna-TRITD_6Bv1G020660	61.6036	36.3766	0.760004	up	0.010815	0.0148339	yes	GO:0004751(ribose-5-phosphate isomerase activity);GO:0009052(pentose-phosphate shunt, non-oxidative branch);GO:0009507(chloroplast);GO:0009535(chloroplast thylakoid membrane);GO:0009570(chloroplast stroma);GO:0009579(thylakoid);GO:0009735(response to cytokinin);GO:0009941(chloroplast envelope);GO:0019253(reductive pentose-phosphate cycle);GO:0042742(defense response to bacterium)	ko00030(Pentose phosphate pathway);ko00710(Carbon fixation in photosynthetic organisms)
ata-miR166a-3p	rna-TRITD_1Bv1G062900	16.801	36.3766	-1.11447	down	0.0072647	0.010006	yes	GO:0003674(molecular_function);GO:0005575(cellular_component);GO:0008150(biological_process)	NA
ata-miR166a-3p	rna-TRITD_1Av1G054750	0	7.27532	-Inf	down	0.0069907	0.00964771	yes	GO:0003674(molecular_function);GO:0005575(cellular_component);GO:0008150(biological_process)	NA
ata-miR166a-3p	rna-TRITD_1Av1G054750-2	0	7.27532	-Inf	down	0.0069907	0.00964771	yes	GO:0003674(molecular_function);GO:0005575(cellular_component);GO:0008150(biological_process)	NA
ata-miR166a-3p	rna-TRITD_2Av1G107020	0	7.27532	-Inf	down	0.0069907	0.00964771	yes	GO:0003674(molecular_function);GO:0005739(mitochondrion);GO:0007275(multicellular organism development);GO:0009536(plastid);GO:0009706(chloroplast inner membrane);GO:0009941(chloroplast envelope);GO:0016021(integral component of membrane);GO:0000302(response to reactive oxygen species);GO:0009507(chloroplast);GO:0009648(photoperiodism);GO:0016020(membrane);GO:0031969(chloroplast membrane);GO:0048…	NA
ata-miR166a-3p	rna-TRITD_5Bv1G019150-2	0	7.27532	-Inf	down	0.0069907	0.00964771	yes	GO:0003677(DNA binding);GO:0003700(DNA binding transcription factor activity);GO:0005634(nucleus);GO:0006351(transcription, DNA-templated);GO:0006355(regulation of transcription, DNA-templated);GO:0008289(lipid binding);GO:0009855(determination of bilateral symmetry);GO:0009944(polarity specification of adaxial/abaxial axis);GO:0009955(adaxial/abaxial pattern specification);GO:0010014(meristem in…	NA
ata-miR166a-3p	rna-TRITD_5Bv1G019150-8	0	7.27532	-Inf	down	0.0069907	0.00964771	yes	GO:0003677(DNA binding);GO:0003700(DNA binding transcription factor activity);GO:0005634(nucleus);GO:0006351(transcription, DNA-templated);GO:0006355(regulation of transcription, DNA-templated);GO:0008289(lipid binding);GO:0009855(determination of bilateral symmetry);GO:0009944(polarity specification of adaxial/abaxial axis);GO:0009955(adaxial/abaxial pattern specification);GO:0010014(meristem in…	NA
ata-miR166a-3p	rna-TRITD_5Av1G199120	56.0033	29.1013	0.944428	up	0.0035432	0.00779326	yes	GO:0003677(DNA binding);GO:0003700(DNA binding transcription factor activity);GO:0005634(nucleus);GO:0006351(transcription, DNA-templated);GO:0006355(regulation of transcription, DNA-templated);GO:0008289(lipid binding);GO:0009855(determination of bilateral symmetry);GO:0009944(polarity specification of adaxial/abaxial axis);GO:0009955(adaxial/abaxial pattern specification);GO:0010014(meristem in…	NA
ata-miR166a-3p	rna-TRITD_2Av1G286560	50.4029	87.3038	-0.792537	down	0.0016628	0.00370686	yes	GO:0000103(sulfate assimilation);GO:0006457(protein folding);GO:0009507(chloroplast);GO:0015035(protein disulfide oxidoreductase activity);GO:0016671(oxidoreductase activity, acting on a sulfur group of donors, disulfide as acceptor);GO:0034599(cellular response to oxidative stress);GO:0045454(cell redox homeostasis);GO:0055114(oxidation-reduction process)	NA
ata-miR166a-3p	rna-TRITD_5Bv1G193180-5	33.602	65.4779	-0.962462	down	0.0013627	0.00304354	yes	GO:0003677(DNA binding);GO:0003700(DNA binding transcription factor activity);GO:0005634(nucleus);GO:0006351(transcription, DNA-templated);GO:0006355(regulation of transcription, DNA-templated);GO:0008289(lipid binding);GO:0009855(determination of bilateral symmetry);GO:0009944(polarity specification of adaxial/abaxial axis);GO:0009955(adaxial/abaxial pattern specification);GO:0010014(meristem in…	NA
ata-miR166a-3p	rna-TRITD_5Bv1G193180-2	22.4013	50.9272	-1.18485	down	0.00086447	0.00193491	yes	GO:0003677(DNA binding);GO:0003700(DNA binding transcription factor activity);GO:0005634(nucleus);GO:0006351(transcription, DNA-templated);GO:0006355(regulation of transcription, DNA-templated);GO:0008289(lipid binding);GO:0009855(determination of bilateral symmetry);GO:0009944(polarity specification of adaxial/abaxial axis);GO:0009955(adaxial/abaxial pattern specification);GO:0010014(meristem in…	NA
ata-miR166a-3p	rna-TRITD_3Bv1G081430	11.2007	0	Inf	up	0.00081766	0.00183317	yes	GO:0000467(exonucleolytic trimming to generate mature 3'-end of 5.8S rRNA from tricistronic rRNA transcript (SSU-rRNA, 5.8S rRNA, LSU-rRNA));GO:0004674(protein serine/threonine kinase activity);GO:0005886(plasma membrane);GO:0006468(protein phosphorylation);GO:0006952(defense response);GO:0009506(plasmodesma);GO:0005215(transporter activity);GO:0006810(transport);GO:0016020(membrane);GO:0016021(i…	NA
ata-miR166a-3p	rna-TRITD_4Av1G110030	11.2007	0	Inf	up	0.00081766	0.00183317	yes	GO:0003674(molecular_function);GO:0008150(biological_process);GO:0009507(chloroplast);GO:0009535(chloroplast thylakoid membrane);GO:0016021(integral component of membrane)	NA
ata-miR166a-3p	rna-TRITD_5Bv1G193180-3	16.801	43.6519	-1.3775	down	0.00055339	0.00148251	yes	GO:0003677(DNA binding);GO:0003700(DNA binding transcription factor activity);GO:0005634(nucleus);GO:0006351(transcription, DNA-templated);GO:0006355(regulation of transcription, DNA-templated);GO:0008289(lipid binding);GO:0009855(determination of bilateral symmetry);GO:0009944(polarity specification of adaxial/abaxial axis);GO:0009955(adaxial/abaxial pattern specification);GO:0010014(meristem in…	NA
ata-miR166a-3p	rna-TRITD_4Bv1G076830	28.0016	7.27532	1.94443	up	0.00048368	0.00129987	yes	GO:0003674(molecular_function);GO:0008150(biological_process);GO:0009507(chloroplast);GO:0009535(chloroplast thylakoid membrane);GO:0016021(integral component of membrane)	NA
ata-miR166a-3p	rna-TRITD_5Av1G197260-3	0	14.5506	-Inf	down	0.00013643	0.000373816	yes	GO:0006855(drug transmembrane transport)	NA
ata-miR166a-3p	rna-TRITD_5Av1G197260-6	0	14.5506	-Inf	down	0.00013643	0.000373816	yes	GO:0006855(drug transmembrane transport)	NA
ata-miR166a-3p	rna-TRITD_6Av1G222750-2	0	14.5506	-Inf	down	0.00013643	0.000373816	yes	GO:0003677(DNA binding);GO:0003680(AT DNA binding);GO:0005634(nucleus);GO:0005654(nucleoplasm);GO:0005730(nucleolus);GO:0005737(cytoplasm);GO:0005739(mitochondrion);GO:0006351(transcription, DNA-templated);GO:0006355(regulation of transcription, DNA-templated);GO:0043565(sequence-specific DNA binding);GO:0098687(chromosomal region)	NA
ata-miR166a-3p	rna-TRITD_5Av1G199120-3	50.4029	14.5506	1.79243	up	8.6435e-06	3.94731e-05	yes	GO:0003677(DNA binding);GO:0003700(DNA binding transcription factor activity);GO:0005634(nucleus);GO:0006351(transcription, DNA-templated);GO:0006355(regulation of transcription, DNA-templated);GO:0008289(lipid binding);GO:0009855(determination of bilateral symmetry);GO:0009944(polarity specification of adaxial/abaxial axis);GO:0009955(adaxial/abaxial pattern specification);GO:0010014(meristem in…	NA
ata-miR166a-3p	rna-TRITD_5Av1G199120-2	56.0033	14.5506	1.94443	up	8.0095e-07	5.38013e-06	yes	GO:0003677(DNA binding);GO:0003700(DNA binding transcription factor activity);GO:0005634(nucleus);GO:0006351(transcription, DNA-templated);GO:0006355(regulation of transcription, DNA-templated);GO:0008289(lipid binding);GO:0009855(determination of bilateral symmetry);GO:0009944(polarity specification of adaxial/abaxial axis);GO:0009955(adaxial/abaxial pattern specification);GO:0010014(meristem in…	NA
ata-miR166a-3p	rna-TRITD_5Bv1G193180-4	33.602	94.5792	-1.49298	down	7.2028e-08	5.56593e-07	yes	GO:0003677(DNA binding);GO:0003700(DNA binding transcription factor activity);GO:0005634(nucleus);GO:0006351(transcription, DNA-templated);GO:0006355(regulation of transcription, DNA-templated);GO:0008289(lipid binding);GO:0009855(determination of bilateral symmetry);GO:0009944(polarity specification of adaxial/abaxial axis);GO:0009955(adaxial/abaxial pattern specification);GO:0010014(meristem in…	NA
ata-miR166a-3p	rna-TRITD_5Bv1G193180-6	16.801	72.7532	-2.11447	down	3.3659e-09	3.6286e-08	yes	GO:0003677(DNA binding);GO:0003700(DNA binding transcription factor activity);GO:0005634(nucleus);GO:0006351(transcription, DNA-templated);GO:0006355(regulation of transcription, DNA-templated);GO:0008289(lipid binding);GO:0009855(determination of bilateral symmetry);GO:0009944(polarity specification of adaxial/abaxial axis);GO:0009955(adaxial/abaxial pattern specification);GO:0010014(meristem in…	NA
ata-miR166a-3p	rna-TRITD_5Bv1G193180	28.0016	94.5792	-1.75601	down	1.8152e-09	1.96832e-08	yes	GO:0003677(DNA binding);GO:0003700(DNA binding transcription factor activity);GO:0005634(nucleus);GO:0006351(transcription, DNA-templated);GO:0006355(regulation of transcription, DNA-templated);GO:0008289(lipid binding);GO:0009855(determination of bilateral symmetry);GO:0009944(polarity specification of adaxial/abaxial axis);GO:0009955(adaxial/abaxial pattern specification);GO:0010014(meristem in…	NA
ata-miR166a-3p	rna-TRITD_5Av1G199120-4	72.8043	14.5506	2.32294	up	4.5794e-10	5.98816e-09	yes	GO:0003677(DNA binding);GO:0003700(DNA binding transcription factor activity);GO:0005634(nucleus);GO:0006351(transcription, DNA-templated);GO:0006355(regulation of transcription, DNA-templated);GO:0008289(lipid binding);GO:0009855(determination of bilateral symmetry);GO:0009944(polarity specification of adaxial/abaxial axis);GO:0009955(adaxial/abaxial pattern specification);GO:0010014(meristem in…	NA
ata-miR166a-3p	rna-TRITD_3Bv1G055750	0	43.6519	-Inf	down	3.921e-11	5.88538e-10	yes	GO:0000373(Group II intron splicing);GO:0003723(RNA binding);GO:0006397(mRNA processing);GO:0009507(chloroplast);GO:0009535(chloroplast thylakoid membrane);GO:0009658(chloroplast organization);GO:0009793(embryo development ending in seed dormancy);GO:1990825(sequence-specific mRNA binding)	NA
ata-miR166a-3p	rna-TRITD_4Bv1G076830-3	50.4029	0	Inf	up	1.2513e-12	2.44892e-11	yes	GO:0003674(molecular_function);GO:0008150(biological_process);GO:0009507(chloroplast);GO:0009535(chloroplast thylakoid membrane);GO:0016021(integral component of membrane)	NA
ata-miR166a-3p_L+1R-1	rna-TRITD_2Av1G036210-12	5.60033	14.5506	-1.3775	down	0.046169	0.051003	yes	GO:0003677(DNA binding);GO:0003682(chromatin binding);GO:0004386(helicase activity);GO:0005524(ATP binding);GO:0005634(nucleus);GO:0006333(chromatin assembly or disassembly);GO:0009506(plasmodesma)	NA
ata-miR166a-3p_L+1R-1	rna-TRITD_2Av1G036210-2	5.60033	0	Inf	up	0.017957	0.0202056	yes	GO:0003677(DNA binding);GO:0003682(chromatin binding);GO:0004386(helicase activity);GO:0005524(ATP binding);GO:0005634(nucleus);GO:0006333(chromatin assembly or disassembly);GO:0009506(plasmodesma)	NA
ata-miR166a-3p_L+1R-1	rna-TRITD_2Bv1G046530-13	5.60033	0	Inf	up	0.017957	0.0202056	yes	GO:0003677(DNA binding);GO:0003682(chromatin binding);GO:0004386(helicase activity);GO:0005524(ATP binding);GO:0005634(nucleus);GO:0006333(chromatin assembly or disassembly);GO:0009506(plasmodesma);GO:0000325(plant-type vacuole);GO:0005774(vacuolar membrane);GO:0005886(plasma membrane);GO:0008559(xenobiotic transmembrane transporting ATPase activity);GO:0016021(integral component of membrane);GO:…	ko02010(ABC transporters)
ata-miR166a-3p_L+1R-1	rna-TRITD_2Bv1G046530-2	5.60033	0	Inf	up	0.017957	0.0202056	yes	GO:0003677(DNA binding);GO:0003682(chromatin binding);GO:0004386(helicase activity);GO:0005524(ATP binding);GO:0005634(nucleus);GO:0006333(chromatin assembly or disassembly);GO:0009506(plasmodesma);GO:0000325(plant-type vacuole);GO:0005774(vacuolar membrane);GO:0005886(plasma membrane);GO:0008559(xenobiotic transmembrane transporting ATPase activity);GO:0016021(integral component of membrane);GO:…	ko02010(ABC transporters)
ata-miR166a-3p_L+1R-1	rna-TRITD_2Bv1G046530-7	5.60033	0	Inf	up	0.017957	0.0202056	yes	GO:0003677(DNA binding);GO:0003682(chromatin binding);GO:0004386(helicase activity);GO:0005524(ATP binding);GO:0005634(nucleus);GO:0006333(chromatin assembly or disassembly);GO:0009506(plasmodesma);GO:0000325(plant-type vacuole);GO:0005774(vacuolar membrane);GO:0005886(plasma membrane);GO:0008559(xenobiotic transmembrane transporting ATPase activity);GO:0016021(integral component of membrane);GO:…	ko02010(ABC transporters)
ata-miR166a-3p_L+1R-1	rna-TRITD_2Bv1G046530-9	5.60033	0	Inf	up	0.017957	0.0202056	yes	GO:0003677(DNA binding);GO:0003682(chromatin binding);GO:0004386(helicase activity);GO:0005524(ATP binding);GO:0005634(nucleus);GO:0006333(chromatin assembly or disassembly);GO:0009506(plasmodesma);GO:0000325(plant-type vacuole);GO:0005774(vacuolar membrane);GO:0005886(plasma membrane);GO:0008559(xenobiotic transmembrane transporting ATPase activity);GO:0016021(integral component of membrane);GO:…	ko02010(ABC transporters)
ata-miR166a-3p_L+1R-1	rna-TRITD_3Av1G233620-7	5.60033	0	Inf	up	0.017957	0.0202056	yes	GO:0005829(cytosol);GO:0016491(oxidoreductase activity);GO:0055114(oxidation-reduction process);GO:0005575(cellular_component);GO:0046686(response to cadmium ion);GO:0080167(response to karrikin)	ko00960(Tropane, piperidine and pyridine alkaloid biosynthesis)
ata-miR166a-3p_L+1R-1	rna-TRITD_4Av1G206790-6	5.60033	0	Inf	up	0.017957	0.0202056	yes	GO:0003713(transcription coactivator activity);GO:0005634(nucleus);GO:0006366(transcription by RNA polymerase II);GO:0045893(positive regulation of transcription, DNA-templated)	NA
ata-miR166a-3p_L+1R-1	rna-TRITD_4Bv1G055730	5.60033	0	Inf	up	0.017957	0.0202056	yes	GO:0005576(extracellular region);GO:0005773(vacuole);GO:0009044(xylan 1,4-beta-xylosidase activity);GO:0009505(plant-type cell wall);GO:0016798(hydrolase activity, acting on glycosyl bonds);GO:0045493(xylan catabolic process);GO:0046373(L-arabinose metabolic process);GO:0046556(alpha-L-arabinofuranosidase activity);GO:0048046(apoplast)	ko00520(Amino sugar and nucleotide sugar metabolism)
ata-miR166a-3p_L+1R-1	rna-TRITD_4Bv1G055730-12	5.60033	0	Inf	up	0.017957	0.0202056	yes	GO:0005576(extracellular region);GO:0005773(vacuole);GO:0009044(xylan 1,4-beta-xylosidase activity);GO:0009505(plant-type cell wall);GO:0016798(hydrolase activity, acting on glycosyl bonds);GO:0045493(xylan catabolic process);GO:0046373(L-arabinose metabolic process);GO:0046556(alpha-L-arabinofuranosidase activity);GO:0048046(apoplast)	ko00520(Amino sugar and nucleotide sugar metabolism)
ata-miR166a-3p_L+1R-1	rna-TRITD_4Bv1G055730-17	5.60033	0	Inf	up	0.017957	0.0202056	yes	GO:0005576(extracellular region);GO:0005773(vacuole);GO:0009044(xylan 1,4-beta-xylosidase activity);GO:0009505(plant-type cell wall);GO:0016798(hydrolase activity, acting on glycosyl bonds);GO:0045493(xylan catabolic process);GO:0046373(L-arabinose metabolic process);GO:0046556(alpha-L-arabinofuranosidase activity);GO:0048046(apoplast)	ko00520(Amino sugar and nucleotide sugar metabolism)
ata-miR166a-3p_L+1R-1	rna-TRITD_4Bv1G055730-19	5.60033	0	Inf	up	0.017957	0.0202056	yes	GO:0005576(extracellular region);GO:0005773(vacuole);GO:0009044(xylan 1,4-beta-xylosidase activity);GO:0009505(plant-type cell wall);GO:0016798(hydrolase activity, acting on glycosyl bonds);GO:0045493(xylan catabolic process);GO:0046373(L-arabinose metabolic process);GO:0046556(alpha-L-arabinofuranosidase activity);GO:0048046(apoplast)	ko00520(Amino sugar and nucleotide sugar metabolism)
ata-miR166a-3p_L+1R-1	rna-TRITD_4Bv1G055730-20	5.60033	0	Inf	up	0.017957	0.0202056	yes	GO:0005576(extracellular region);GO:0005773(vacuole);GO:0009044(xylan 1,4-beta-xylosidase activity);GO:0009505(plant-type cell wall);GO:0016798(hydrolase activity, acting on glycosyl bonds);GO:0045493(xylan catabolic process);GO:0046373(L-arabinose metabolic process);GO:0046556(alpha-L-arabinofuranosidase activity);GO:0048046(apoplast)	ko00520(Amino sugar and nucleotide sugar metabolism)
ata-miR166a-3p_L+1R-1	rna-TRITD_4Bv1G055730-3	5.60033	0	Inf	up	0.017957	0.0202056	yes	GO:0005576(extracellular region);GO:0005773(vacuole);GO:0009044(xylan 1,4-beta-xylosidase activity);GO:0009505(plant-type cell wall);GO:0016798(hydrolase activity, acting on glycosyl bonds);GO:0045493(xylan catabolic process);GO:0046373(L-arabinose metabolic process);GO:0046556(alpha-L-arabinofuranosidase activity);GO:0048046(apoplast)	ko00520(Amino sugar and nucleotide sugar metabolism)
ata-miR166a-3p_L+1R-1	rna-TRITD_4Bv1G055730-4	5.60033	0	Inf	up	0.017957	0.0202056	yes	GO:0005576(extracellular region);GO:0005773(vacuole);GO:0009044(xylan 1,4-beta-xylosidase activity);GO:0009505(plant-type cell wall);GO:0016798(hydrolase activity, acting on glycosyl bonds);GO:0045493(xylan catabolic process);GO:0046373(L-arabinose metabolic process);GO:0046556(alpha-L-arabinofuranosidase activity);GO:0048046(apoplast)	ko00520(Amino sugar and nucleotide sugar metabolism)
ata-miR166a-3p_L+1R-1	rna-TRITD_4Bv1G055730-9	5.60033	0	Inf	up	0.017957	0.0202056	yes	GO:0005576(extracellular region);GO:0005773(vacuole);GO:0009044(xylan 1,4-beta-xylosidase activity);GO:0009505(plant-type cell wall);GO:0016798(hydrolase activity, acting on glycosyl bonds);GO:0045493(xylan catabolic process);GO:0046373(L-arabinose metabolic process);GO:0046556(alpha-L-arabinofuranosidase activity);GO:0048046(apoplast)	ko00520(Amino sugar and nucleotide sugar metabolism)
ata-miR166a-3p_L+1R-1	rna-TRITD_4Bv1G076830	5.60033	0	Inf	up	0.017957	0.0202056	yes	GO:0003674(molecular_function);GO:0008150(biological_process);GO:0009507(chloroplast);GO:0009535(chloroplast thylakoid membrane);GO:0016021(integral component of membrane)	NA
ata-miR166a-3p_L+1R-1	rna-TRITD_4Bv1G169250-6	5.60033	0	Inf	up	0.017957	0.0202056	yes	GO:0005364(maltose:proton symporter activity);GO:0008506(sucrose:proton symporter activity);GO:0009846(pollen germination);GO:0015768(maltose transport);GO:0015770(sucrose transport);GO:0042950(salicin transmembrane transporter activity)	NA
ata-miR166a-3p_L+1R-1	rna-TRITD_5Av1G199100	5.60033	0	Inf	up	0.017957	0.0202056	yes	GO:0005313(L-glutamate transmembrane transporter activity);GO:0005887(integral component of plasma membrane);GO:0015189(L-lysine transmembrane transporter activity);GO:0015297(antiporter activity);GO:0051938(L-glutamate import);GO:1903401(L-lysine transmembrane transport)	NA
ata-miR166a-3p_L+1R-1	rna-TRITD_5Av1G199120-2	5.60033	0	Inf	up	0.017957	0.0202056	yes	GO:0003677(DNA binding);GO:0003700(DNA binding transcription factor activity);GO:0005634(nucleus);GO:0006351(transcription, DNA-templated);GO:0006355(regulation of transcription, DNA-templated);GO:0008289(lipid binding);GO:0009855(determination of bilateral symmetry);GO:0009944(polarity specification of adaxial/abaxial axis);GO:0009955(adaxial/abaxial pattern specification);GO:0010014(meristem in…	NA
ata-miR166a-3p_L+1R-1	rna-TRITD_5Av1G199120-5	5.60033	0	Inf	up	0.017957	0.0202056	yes	GO:0003677(DNA binding);GO:0003700(DNA binding transcription factor activity);GO:0005634(nucleus);GO:0006351(transcription, DNA-templated);GO:0006355(regulation of transcription, DNA-templated);GO:0008289(lipid binding);GO:0009855(determination of bilateral symmetry);GO:0009944(polarity specification of adaxial/abaxial axis);GO:0009955(adaxial/abaxial pattern specification);GO:0010014(meristem in…	NA
ata-miR166a-3p_L+1R-1	rna-TRITD_7Av1G021840	5.60033	0	Inf	up	0.017957	0.0202056	yes	GO:0003713(transcription coactivator activity);GO:0005634(nucleus);GO:0005739(mitochondrion);GO:0005829(cytosol);GO:0006357(regulation of transcription by RNA polymerase II);GO:0019172(glyoxalase III activity);GO:0019243(methylglyoxal catabolic process to D-lactate via S-lactoyl-glutathione);GO:0070301(cellular response to hydrogen peroxide)	NA
ata-miR166a-3p_L+1R-1	rna-TRITD_1Bv1G102080-11	22.4013	43.6519	-0.962462	down	0.0089291	0.0122765	yes	GO:0003677(DNA binding);GO:0003700(DNA binding transcription factor activity);GO:0005634(nucleus);GO:0006351(transcription, DNA-templated);GO:0006355(regulation of transcription, DNA-templated);GO:0008289(lipid binding);GO:0009855(determination of bilateral symmetry);GO:0009944(polarity specification of adaxial/abaxial axis);GO:0009956(radial pattern formation);GO:0010014(meristem initiation);GO:…	NA
ata-miR166a-3p_L+1R-1	rna-TRITD_2Av1G036210-7	0	7.27532	-Inf	down	0.0069907	0.00964771	yes	GO:0003677(DNA binding);GO:0003682(chromatin binding);GO:0004386(helicase activity);GO:0005524(ATP binding);GO:0005634(nucleus);GO:0006333(chromatin assembly or disassembly);GO:0009506(plasmodesma)	NA
[truncated: 44,114 more rows]

## Sheet: DBA Aurora - HS vs CG
Table S11 continued. Differentially expressed degradome mRNAs induced by stress in two genotypes.
[truncated: 49,954 more rows]

## Sheet: DBA Aurora - WH vs CG
Table S11 continued. Differentially expressed degradome mRNAs induced by stress in two genotypes.
[truncated: 47,993 more rows]

## Sheet: L6 - WS vs CG
Table S11 continued. Differentially expressed degradome mRNAs induced by stress in two genotypes.
[truncated: 44,571 more rows]

[truncated: 3 more sheets: L6 - HS vs CG, L6 - WH vs CG, Description of the terms]
