# Supplementary material for: Integrated Analysis of Small RNA, Transcriptome, and Degradome Sequencing Reveals the Water-Deficit and Heat Stress Response Network in Durum Wheat
Source: Int J Mol Sci. 2020 Aug 21;21(17):6017. doi: 10.3390/ijms21176017 (PMC7504575; doi:10.3390/ijms21176017)
Supplement: Supplementary file 1 [file ijms-21-06017-s001.zip › Supplementary files R2/Table S12.xlsx]

## Sheet: DBA Aurora - WS vs CG
Table S12. Stress-responsive miRNA-mRNA pairs with significant antagonistic regulatory patterns in two genotypes.
miRNA name	miRNA sequence	miRNA regulation pattern	Log2 [foldchange (WS vs CG)]	P-value(t_test)	TL5_CG(mean)	TL5_WS(mean)	Target accession	Target annotation	FPKM.TL5_CG(mean)	FPKM.TL5_WS(mean)	Log2 [foldchange (WS vs CG)]	Target regulation pattern	P-value	GO terms	KEGG pathways	Negative correlation miRNA-mRNA
ata-miR5168-5p	GGGTTGTTGTCTGGTTCAAGG	down	-2.71	0.01	21.19	3.24	rna-TRITD_3Bv1G168720-3	unnamed protein product [Triticum aestivum]	1.30462	7.69497	2.56029	up	0.000298652	GO:0004672(protein kinase activity);GO:0005515(protein binding);GO:0005524(ATP binding);GO:0005634(nucleus);GO:0005834(heterotrimeric G-protein complex);GO:0006468(protein phosphorylation);GO:0009585(red, far-red light phototransduction);GO:0009637(response to blue light);GO:0042802(identical protein binding);GO:0080008(Cul4-RING E3 ubiquitin ligase complex)	ko04120(Ubiquitin mediated proteolysis);ko04712(Circadian rhythm - plant)	Y
osa-miR398a	TGTGTTCTCAGGTCACCCCTT	down	-1.23	0	160.77	68.69	rna-TRITD_1Bv1G135100-4	DREB transcription factor 3A [Triticum aestivum]	1.3938	10.7664	2.94943	up	4.27563e-05	GO:0003700(DNA binding transcription factor activity);GO:0005634(nucleus);GO:0043565(sequence-specific DNA binding);GO:0044212(transcription regulatory region DNA binding);GO:0045893(positive regulation of transcription, DNA-templated)	-	Y
osa-miR398a	TGTGTTCTCAGGTCACCCCTT	down	-1.23	0	160.77	68.69	rna-TRITD_2Av1G209870-3	PTI1-like tyrosine-protein kinase 3 [Aegilops tauschii subsp. tauschii]	1.01921	5.5292	2.43963	up	0.000642634	GO:0004715(non-membrane spanning protein tyrosine kinase activity);GO:0005524(ATP binding);GO:0005886(plasma membrane);GO:0009506(plasmodesma);GO:0016301(kinase activity);GO:0019901(protein kinase binding);GO:0004713(protein tyrosine kinase activity);GO:0005634(nucleus);GO:0016021(integral component of membrane)	ko04626(Plant-pathogen interaction)	Y
osa-miR398a_L+1R-1	TTGTGTTCTCAGGTCACCCCT	down	-1.42	0.02	360.01	134.28	rna-TRITD_5Bv1G004610	enolase [Aegilops tauschii subsp. tauschii]	6.95566	23.769	1.77282	up	0.0101442	GO:0000015(phosphopyruvate hydratase complex);GO:0000287(magnesium ion binding);GO:0003677(DNA binding);GO:0004634(phosphopyruvate hydratase activity);GO:0005507(copper ion binding);GO:0005634(nucleus);GO:0005737(cytoplasm);GO:0005739(mitochondrion);GO:0005740(mitochondrial envelope);GO:0005741(mitochondrial outer membrane);GO:0005829(cytosol);GO:0005886(plasma membrane);GO:0006096(glycolytic pro…	ko00010(Glycolysis / Gluconeogenesis);ko03018(RNA degradation)	Y
tae-miR9653b_L+3R-1	CCATGGCCAAGGTCTCTTGAGGC	up	0.45	0.01	456.54	623.77	rna-TRITD_5Bv1G164340-3	predicted protein [Hordeum vulgare subsp. vulgare]	6.85177	2.77009	-1.30655	down	0.046281	GO:0004124(cysteine synthase activity);GO:0005737(cytoplasm);GO:0006535(cysteine biosynthetic process from serine);GO:0030170(pyridoxal phosphate binding)	ko00920(Sulfur metabolism);ko00270(Cysteine and methionine metabolism);ko00460(Cyanoamino acid metabolism)	Y
tae-miR9664-3p	TTGCAGTCCTCGATGTCGTAG	up	1.65	0	24.99	78.5	rna-TRITD_2Av1G271700-45	plasma membrane ATPase isoform X2 [Aegilops tauschii subsp. tauschii]	3.67929	0.500486	-2.87803	down	4.84412e-05	GO:0005887(integral component of plasma membrane);GO:0008553(proton-exporting ATPase activity, phosphorylative mechanism);GO:0043231(intracellular membrane-bounded organelle);GO:0051453(regulation of intracellular pH);GO:1902600(proton transmembrane transport)	ko00190(Oxidative phosphorylation)	Y
tae-miR9664-3p	TTGCAGTCCTCGATGTCGTAG	up	1.65	0	24.99	78.5	rna-TRITD_6Av1G192340-3	predicted protein [Hordeum vulgare subsp. vulgare]	86.2422	25.2149	-1.77412	down	0.00705622	GO:0004222(metalloendopeptidase activity);GO:0008270(zinc ion binding);GO:0016485(protein processing)	-	Y
tae-miR9664-3p	TTGCAGTCCTCGATGTCGTAG	up	1.65	0	24.99	78.5	rna-TRITD_6Av1G220070	3-ketoacyl-CoA thiolase-like protein [Triticum aestivum]	6.30148	1.44605	-2.12358	down	0.00179012	GO:0003988(acetyl-CoA C-acyltransferase activity);GO:0005730(nucleolus);GO:0005739(mitochondrion);GO:0005774(vacuolar membrane);GO:0005777(peroxisome);GO:0005829(cytosol);GO:0006635(fatty acid beta-oxidation);GO:0009507(chloroplast);GO:0009514(glyoxysome);GO:0009611(response to wounding);GO:0009695(jasmonic acid biosynthetic process);GO:0009789(positive regulation of abscisic acid-activated signa…	ko00071(Fatty acid degradation);ko00592(alpha-Linolenic acid metabolism);ko01040(Biosynthesis of unsaturated fatty acids);ko00280(Valine, leucine and isoleucine degradation);ko04146(Peroxisome)	Y
tae-miR9664-3p	TTGCAGTCCTCGATGTCGTAG	up	1.65	0	24.99	78.5	rna-TRITD_6Bv1G021770	predicted protein, partial [Hordeum vulgare subsp. vulgare]	30.5432	8.06599	-1.92093	down	0.00409457	GO:0005509(calcium ion binding)	-	Y
tae-miR9664-3p	TTGCAGTCCTCGATGTCGTAG	up	1.65	0	24.99	78.5	rna-TRITD_7Bv1G134920	uncharacterized protein LOC109757601 [Aegilops tauschii subsp. tauschii]	9.35096	1.68614	-2.47139	down	0.000390939	-	-	Y

## Sheet: DBA Aurora - HS vs CG
Table S12 continued. Stress-responsive miRNA-mRNA pairs with significant antagonistic regulatory patterns in two genotypes.
miRNA name	miRNA sequence	miRNA regulation pattern	Log2 [foldchange (HS vs CG)]	P-value(t_test)	TL5_CG(mean)	TL5_HS(mean)	Target accession	Target annotation	FPKM.TL5_CG(mean)	FPKM.TL5_HS(mean)	log2fold_change	Target regulation pattern	P-value	GO terms	KEGG pathways	Negative correlation miRNA-mRNA
ata-miR1432-3p_L-1R+1	TGGTGTCACCTCGCCTGAACA	down	-inf	0.03	35.91	0	rna-TRITD_2Av1G014520	heavy metal-associated isoprenylated protein 1 [Triticum aestivum]	81.8198	241.306	1.56034	up	0.036814	GO:0005737(cytoplasm);GO:0030001(metal ion transport);GO:0046914(transition metal ion binding);GO:0046916(cellular transition metal ion homeostasis)	-	Y
ata-miR1432-3p_L-1R+1	TGGTGTCACCTCGCCTGAACA	down	-inf	0.03	35.91	0	rna-TRITD_2Av1G080410-2	predicted protein [Hordeum vulgare subsp. vulgare]	8.18829	28.0746	1.77763	up	0.0167627	GO:0003674(molecular_function);GO:0005886(plasma membrane);GO:0008150(biological_process);GO:0016021(integral component of membrane)	-	Y
ata-miR1432-3p_L-1R+1	TGGTGTCACCTCGCCTGAACA	down	-inf	0.03	35.91	0	rna-TRITD_3Av1G133080	protein ANTAGONIST OF LIKE HETEROCHROMATIN PROTEIN 1-like [Aegilops tauschii subsp. tauschii]	2.41865	57.9997	4.58377	up	4.72777e-09	GO:0005634(nucleus);GO:0005774(vacuolar membrane);GO:0005886(plasma membrane);GO:0009507(chloroplast);GO:0016020(membrane)	-	Y
ata-miR1432-3p_L-1R+1	TGGTGTCACCTCGCCTGAACA	down	-inf	0.03	35.91	0	rna-TRITD_3Bv1G011150	basic 7S globulin-like [Aegilops tauschii subsp. tauschii]	1.43524	39.557	4.78457	up	1.49565e-09	GO:0004190(aspartic-type endopeptidase activity);GO:0006508(proteolysis);GO:0030163(protein catabolic process)	-	Y
ata-miR1432-3p_L-1R+1	TGGTGTCACCTCGCCTGAACA	down	-inf	0.03	35.91	0	rna-TRITD_4Bv1G033820	cleavage stimulating factor 64 [Aegilops tauschii subsp. tauschii]	11.4077	37.4403	1.71458	up	0.0209978	GO:0003729(mRNA binding);GO:0005847(mRNA cleavage and polyadenylation specificity factor complex);GO:0098789(pre-mRNA cleavage required for polyadenylation)	ko03015(mRNA surveillance pathway)	Y
ata-miR1432-3p_L-1R+1	TGGTGTCACCTCGCCTGAACA	down	-inf	0.03	35.91	0	rna-TRITD_4Bv1G157730	aminotransferase ALD1 homolog [Aegilops tauschii subsp. tauschii]	54.1236	511.557	3.24057	up	1.38216e-05	GO:0005507(copper ion binding);GO:0005829(cytosol);GO:0008483(transaminase activity);GO:0009089(lysine biosynthetic process via diaminopimelate);GO:0009507(chloroplast);GO:0009570(chloroplast stroma);GO:0009735(response to cytokinin);GO:0009862(systemic acquired resistance, salicylic acid mediated signaling pathway);GO:0010285(L,L-diaminopimelate aminotransferase activity);GO:0030170(pyridoxal ph…	ko00300(Lysine biosynthesis)	Y
ata-miR1432-3p_L-1R+1	TGGTGTCACCTCGCCTGAACA	down	-inf	0.03	35.91	0	rna-TRITD_4Bv1G173880	uncharacterized protein LOC109749056 [Aegilops tauschii subsp. tauschii]	19.31	78.4563	2.02254	up	0.00614717	GO:0008150(biological_process)	-	Y
ata-miR1432-3p_L-1R+1	TGGTGTCACCTCGCCTGAACA	down	-inf	0.03	35.91	0	rna-TRITD_5Av1G131590	uncharacterized protein LOC109787290 [Aegilops tauschii subsp. tauschii]	9.38202	56.7758	2.59731	up	0.000441131	-	-	Y
ata-miR1432-3p_L-1R+1	TGGTGTCACCTCGCCTGAACA	down	-inf	0.03	35.91	0	rna-TRITD_5Av1G214960	putative glutathione S-transferase GSTU1 [Triticum urartu]	24.3534	321.288	3.72167	up	8.63874e-07	GO:0004364(glutathione transferase activity);GO:0005737(cytoplasm);GO:0006749(glutathione metabolic process);GO:0009407(toxin catabolic process)	ko00480(Glutathione metabolism)	Y
ata-miR1432-3p_L-1R+1	TGGTGTCACCTCGCCTGAACA	down	-inf	0.03	35.91	0	rna-TRITD_5Bv1G211440	probable glutathione S-transferase GSTU1 [Aegilops tauschii subsp. tauschii]	3.69307	12.8602	1.80002	up	0.0161785	GO:0004364(glutathione transferase activity);GO:0005737(cytoplasm);GO:0006749(glutathione metabolic process);GO:0009407(toxin catabolic process)	ko00480(Glutathione metabolism)	Y
ata-miR156a-5p	TGACAGAAGAGAGTGAGCAC	down	-0.4	0.04	660.82	502.31	rna-TRITD_3Av1G246060-2	squamosa promoter-binding-like protein 2 [Aegilops tauschii subsp. tauschii]	0.760503	3.34144	2.13544	up	0.00478728	GO:0003677(DNA binding);GO:0003700(DNA binding transcription factor activity);GO:0005634(nucleus);GO:0006355(regulation of transcription, DNA-templated);GO:0048653(anther development)	-	Y
ata-miR166a-3p	TCGGACCAGGCTTCATTCCCC	down	-0.81	0	692.76	396.3	rna-TRITD_2Bv1G114570	protein RETICULATA, chloroplastic-like isoform X1 [Aegilops tauschii subsp. tauschii]	12.1878	52.1924	2.0984	up	0.00438797	GO:0000302(response to reactive oxygen species);GO:0003674(molecular_function);GO:0009507(chloroplast);GO:0009536(plastid);GO:0009648(photoperiodism);GO:0009941(chloroplast envelope);GO:0016020(membrane);GO:0016021(integral component of membrane);GO:0031969(chloroplast membrane);GO:0048366(leaf development)	-	Y
ata-miR166a-3p	TCGGACCAGGCTTCATTCCCC	down	-0.81	0	692.76	396.3	rna-TRITD_4Bv1G076830-3	uncharacterized protein LOC109757285 [Aegilops tauschii subsp. tauschii]	2.11608	10.6604	2.33279	up	0.00197896	GO:0003674(molecular_function);GO:0008150(biological_process);GO:0009507(chloroplast);GO:0009535(chloroplast thylakoid membrane);GO:0016021(integral component of membrane)	-	Y
ata-miR166a-3p	TCGGACCAGGCTTCATTCCCC	down	-0.81	0	692.76	396.3	rna-TRITD_7Av1G274130-4	predicted protein, partial [Hordeum vulgare subsp. vulgare]	2.3411	7.92308	1.75888	up	0.0189919	GO:0000813(ESCRT I complex);GO:0003729(mRNA binding);GO:0005515(protein binding);GO:0005634(nucleus);GO:0005774(vacuolar membrane);GO:0007165(signal transduction);GO:0015031(protein transport);GO:0031902(late endosome membrane);GO:0035091(phosphatidylinositol binding);GO:0036258(multivesicular body assembly);GO:0043130(ubiquitin binding);GO:0046872(metal ion binding);GO:0055072(iron ion homeostas…	ko00562(Inositol phosphate metabolism);ko04070(Phosphatidylinositol signaling system);ko04145(Phagosome)	Y
ata-miR166a-3p_L+1R-1	TTCGGACCAGGCTTCATTCCC	down	-0.5	0	2108.76	1495.69	rna-TRITD_2Bv1G046530	ABC transporter C family member 10 [Triticum urartu]	0.110709	0.357939	1.69294	up	0.0265644	GO:0003677(DNA binding);GO:0003682(chromatin binding);GO:0004386(helicase activity);GO:0005524(ATP binding);GO:0005634(nucleus);GO:0006333(chromatin assembly or disassembly);GO:0009506(plasmodesma);GO:0000325(plant-type vacuole);GO:0005774(vacuolar membrane);GO:0005886(plasma membrane);GO:0008559(xenobiotic transmembrane transporting ATPase activity);GO:0016021(integral component of membrane);GO:…	ko02010(ABC transporters)	Y
ata-miR166a-3p_L+1R-1	TTCGGACCAGGCTTCATTCCC	down	-0.5	0	2108.76	1495.69	rna-TRITD_3Av1G183590	6-phosphofructokinase 3 [Triticum urartu]	0.538408	12.4889	4.53581	up	8.28475e-09	GO:0003872(6-phosphofructokinase activity);GO:0005524(ATP binding);GO:0005737(cytoplasm);GO:0005829(cytosol);GO:0005945(6-phosphofructokinase complex);GO:0006002(fructose 6-phosphate metabolic process);GO:0006096(glycolytic process);GO:0010053(root epidermal cell differentiation);GO:0046872(metal ion binding)	ko00010(Glycolysis / Gluconeogenesis);ko00030(Pentose phosphate pathway);ko00051(Fructose and mannose metabolism);ko00052(Galactose metabolism);ko03018(RNA degradation)	Y
ata-miR166a-3p_L+1R-1	TTCGGACCAGGCTTCATTCCC	down	-0.5	0	2108.76	1495.69	rna-TRITD_3Bv1G182300	predicted protein [Hordeum vulgare subsp. vulgare]	5.6487	24.2837	2.104	up	0.00448232	GO:0003674(molecular_function);GO:0005739(mitochondrion);GO:0006744(ubiquinone biosynthetic process);GO:0008150(biological_process)	-	Y
ata-miR166a-3p_L+1R-1	TTCGGACCAGGCTTCATTCCC	down	-0.5	0	2108.76	1495.69	rna-TRITD_4Bv1G076830-3	uncharacterized protein LOC109757285 [Aegilops tauschii subsp. tauschii]	2.11608	10.6604	2.33279	up	0.00197896	GO:0003674(molecular_function);GO:0008150(biological_process);GO:0009507(chloroplast);GO:0009535(chloroplast thylakoid membrane);GO:0016021(integral component of membrane)	-	Y
ata-miR166c-3p	TCGGACCAGGCTTCATTCCTT	down	-0.97	0.03	280.23	142.94	rna-TRITD_3Bv1G183770	unnamed protein product [Triticum aestivum]	19.4094	71.5616	1.88243	up	0.0108819	GO:0003857(3-hydroxyacyl-CoA dehydrogenase activity);GO:0005737(cytoplasm);GO:0005777(peroxisome);GO:0006631(fatty acid metabolic process);GO:0008691(3-hydroxybutyryl-CoA dehydrogenase activity);GO:0055114(oxidation-reduction process);GO:0070403(NAD+ binding)	ko00650(Butanoate metabolism);ko00360(Phenylalanine metabolism)	Y
ata-miR166d-5p	GGAATGTTGTCTGGCTCGGGG	down	-inf	0.01	25.83	0	rna-TRITD_1Bv1G099140-2	long-chain-alcohol oxidase FAO1-like [Aegilops tauschii subsp. tauschii]	2.35642	7.47884	1.66622	up	0.0258112	GO:0046577(long-chain-alcohol oxidase activity)	-	Y
ata-miR166d-5p	GGAATGTTGTCTGGCTCGGGG	down	-inf	0.01	25.83	0	rna-TRITD_2Bv1G239070-2	protein IRX15-LIKE-like [Aegilops tauschii subsp. tauschii]	4.41984	14.13	1.67669	up	0.0253247	GO:0003674(molecular_function);GO:0009507(chloroplast);GO:0016021(integral component of membrane);GO:0045492(xylan biosynthetic process);GO:0000139(Golgi membrane);GO:0005794(Golgi apparatus);GO:0009834(plant-type secondary cell wall biogenesis)	-	Y
ata-miR166d-5p	GGAATGTTGTCTGGCTCGGGG	down	-inf	0.01	25.83	0	rna-TRITD_3Av1G214790-2	uncharacterized protein LOC109780244 [Aegilops tauschii subsp. tauschii]	8.10603	137.353	4.08275	up	1.05777e-07	GO:0005737(cytoplasm);GO:0005798(Golgi-associated vesicle)	-	Y
ata-miR166d-5p	GGAATGTTGTCTGGCTCGGGG	down	-inf	0.01	25.83	0	rna-TRITD_3Bv1G154770	unnamed protein product [Triticum aestivum]	5.97985	53.4648	3.16041	up	2.31584e-05	GO:0004364(glutathione transferase activity);GO:0005737(cytoplasm);GO:0006749(glutathione metabolic process);GO:0009407(toxin catabolic process)	ko00480(Glutathione metabolism)	Y
ata-miR166d-5p	GGAATGTTGTCTGGCTCGGGG	down	-inf	0.01	25.83	0	rna-TRITD_3Bv1G183490	unnamed protein product [Triticum aestivum]	7.53876	381.119	5.65977	up	3.75966e-12	GO:0004791(thioredoxin-disulfide reductase activity);GO:0005829(cytosol);GO:0009860(pollen tube growth);GO:0010183(pollen tube guidance);GO:0045454(cell redox homeostasis);GO:0046686(response to cadmium ion);GO:0047134(protein-disulfide reductase activity);GO:0055114(oxidation-reduction process);GO:0080092(regulation of pollen tube growth)	-	Y
ata-miR166d-5p	GGAATGTTGTCTGGCTCGGGG	down	-inf	0.01	25.83	0	rna-TRITD_4Bv1G179270	cytochrome P450 711A1-like [Aegilops tauschii subsp. tauschii]	1.28406	12.692	3.30513	up	1.1311e-05	GO:0009926(auxin polar transport);GO:0009934(regulation of meristem structural organization);GO:0009963(positive regulation of flavonoid biosynthetic process);GO:0010223(secondary shoot formation);GO:0016117(carotenoid biosynthetic process);GO:0019825(oxygen binding)	-	Y
ata-miR166d-5p	GGAATGTTGTCTGGCTCGGGG	down	-inf	0.01	25.83	0	rna-TRITD_4Bv1G193500	Beta-amylase 1, chloroplastic [Triticum urartu]	2.84868	54.5513	4.25925	up	3.59404e-08	GO:0005634(nucleus);GO:0005829(cytosol);GO:0005983(starch catabolic process);GO:0009414(response to water deprivation);GO:0009507(chloroplast);GO:0016161(beta-amylase activity);GO:0102229(amylopectin maltohydrolase activity)	ko00500(Starch and sucrose metabolism)	Y
ata-miR166d-5p	GGAATGTTGTCTGGCTCGGGG	down	-inf	0.01	25.83	0	rna-TRITD_5Av1G043340	protein NEN1-like [Aegilops tauschii subsp. tauschii]	9.13047	102.69	3.49146	up	3.35124e-06	GO:0003676(nucleic acid binding);GO:0004527(exonuclease activity);GO:0005622(intracellular);GO:0005634(nucleus);GO:0005737(cytoplasm);GO:0008408(3'-5' exonuclease activity);GO:0046872(metal ion binding)	ko03040(Spliceosome);ko04141(Protein processing in endoplasmic reticulum);ko04144(Endocytosis)	Y
ata-miR166d-5p	GGAATGTTGTCTGGCTCGGGG	down	-inf	0.01	25.83	0	rna-TRITD_5Av1G203860-4	Lysosomal beta glucosidase [Triticum urartu]	1.30468	8.27048	2.66428	up	0.000367083	GO:0008422(beta-glucosidase activity);GO:0009251(glucan catabolic process)	ko00500(Starch and sucrose metabolism);ko00460(Cyanoamino acid metabolism);ko00940(Phenylpropanoid biosynthesis)	Y
ata-miR166d-5p	GGAATGTTGTCTGGCTCGGGG	down	-inf	0.01	25.83	0	rna-TRITD_5Av1G244830	Beta-amylase 1, chloroplastic [Triticum urartu]	2.88984	78.8554	4.77015	up	1.42581e-09	GO:0005634(nucleus);GO:0005829(cytosol);GO:0005983(starch catabolic process);GO:0009414(response to water deprivation);GO:0009507(chloroplast);GO:0016161(beta-amylase activity);GO:0102229(amylopectin maltohydrolase activity)	ko00500(Starch and sucrose metabolism)	Y
ata-miR166d-5p	GGAATGTTGTCTGGCTCGGGG	down	-inf	0.01	25.83	0	rna-TRITD_5Bv1G046610-2	universal stress protein PHOS34-like [Aegilops tauschii subsp. tauschii]	14.388	184.189	3.67825	up	1.16939e-06	GO:0005773(vacuole);GO:0005794(Golgi apparatus);GO:0005886(plasma membrane);GO:0006950(response to stress);GO:0016787(hydrolase activity)	-	Y
ata-miR166d-5p	GGAATGTTGTCTGGCTCGGGG	down	-inf	0.01	25.83	0	rna-TRITD_5Bv1G203780	RecName: Full=Zinc finger protein 1; AltName: Full=WZF1	5.04346	45.0889	3.16029	up	2.33188e-05	GO:0003700(DNA binding transcription factor activity);GO:0005634(nucleus);GO:0043565(sequence-specific DNA binding);GO:0044212(transcription regulatory region DNA binding)	-	Y
ata-miR166d-5p	GGAATGTTGTCTGGCTCGGGG	down	-inf	0.01	25.83	0	rna-TRITD_6Av1G186700	G-type lectin S-receptor-like serine/threonine-protein kinase At1g34300 [Aegilops tauschii subsp. tauschii]	2.76294	112.102	5.34246	up	3.4919e-11	GO:0004674(protein serine/threonine kinase activity);GO:0005886(plasma membrane);GO:0006468(protein phosphorylation)	-	Y
ata-miR167b-3p	AGGTCATGCTGGAGTTTCATC	up	0.52	0.01	2315.23	3309.14	rna-TRITD_1Av1G178780	hypothetical protein TRIUR3_27602 [Triticum urartu]	24.2386	10.0157	-1.27504	down	0.033919	-	-	Y
ata-miR167b-3p	AGGTCATGCTGGAGTTTCATC	up	0.52	0.01	2315.23	3309.14	rna-TRITD_2Av1G191100-2	ferric reduction oxidase 7, chloroplastic-like [Aegilops tauschii subsp. tauschii]	98.8438	25.1598	-1.97403	down	0.00164722	GO:0000293(ferric-chelate reductase activity);GO:0006811(ion transport);GO:0009507(chloroplast);GO:0009767(photosynthetic electron transport chain);GO:0016020(membrane);GO:0016021(integral component of membrane);GO:0016491(oxidoreductase activity);GO:0031969(chloroplast membrane);GO:0046872(metal ion binding);GO:0055114(oxidation-reduction process)	-	Y
ata-miR167b-3p	AGGTCATGCTGGAGTTTCATC	up	0.52	0.01	2315.23	3309.14	rna-TRITD_2Bv1G042400	hypothetical protein TRIUR3_04158 [Triticum urartu]	5.86266	2.62277	-1.16046	down	0.0471886	GO:0000154(rRNA modification);GO:0030515(snoRNA binding);GO:0031428(box C/D snoRNP complex);GO:0032040(small-subunit processome)	ko03008(Ribosome biogenesis in eukaryotes)	Y
ata-miR167b-3p	AGGTCATGCTGGAGTTTCATC	up	0.52	0.01	2315.23	3309.14	rna-TRITD_3Av1G176860-2	D-glycerate 3-kinase, chloroplastic [Aegilops tauschii subsp. tauschii]	106.722	38.5453	-1.46923	down	0.0144679	GO:0004849(uridine kinase activity);GO:0005829(cytosol);GO:0006206(pyrimidine nucleobase metabolic process);GO:0043097(pyrimidine nucleoside salvage)	ko00630(Glyoxylate and dicarboxylate metabolism);ko00561(Glycerolipid metabolism);ko00260(Glycine, serine and threonine metabolism)	Y
ata-miR167b-3p	AGGTCATGCTGGAGTTTCATC	up	0.52	0.01	2315.23	3309.14	rna-TRITD_5Av1G199430-3	transcription factor PIF1-like [Aegilops tauschii subsp. tauschii]	14.9393	5.10058	-1.55038	down	0.0107698	GO:0005634(nucleus)	ko04075(Plant hormone signal transduction)	Y
ata-miR167b-3p	AGGTCATGCTGGAGTTTCATC	up	0.52	0.01	2315.23	3309.14	rna-TRITD_5Av1G217670-2	putative ribosomal protein S18 [Triticum aestivum]	89.3639	37.9705	-1.23481	down	0.0352264	GO:0005829(cytosol);GO:0006412(translation);GO:0015935(small ribosomal subunit);GO:0042254(ribosome biogenesis)	ko03010(Ribosome)	Y
ata-miR167b-3p	AGGTCATGCTGGAGTTTCATC	up	0.52	0.01	2315.23	3309.14	rna-TRITD_5Bv1G235870-2	DEAD-box ATP-dependent RNA helicase 3, chloroplastic [Aegilops tauschii subsp. tauschii]	145.926	56.4371	-1.37052	down	0.0211376	GO:0004004(ATP-dependent RNA helicase activity);GO:0010501(RNA secondary structure unwinding)	-	Y
ata-miR167b-3p	AGGTCATGCTGGAGTTTCATC	up	0.52	0.01	2315.23	3309.14	rna-TRITD_6Bv1G213690	photosystem II 10 kDa polypeptide, chloroplastic [Aegilops tauschii subsp. tauschii]	9856.73	2223.99	-2.14796	down	0.000717304	GO:0005515(protein binding);GO:0009507(chloroplast);GO:0009523(photosystem II);GO:0009534(chloroplast thylakoid);GO:0009535(chloroplast thylakoid membrane);GO:0009579(thylakoid);GO:0009654(photosystem II oxygen evolving complex);GO:0009735(response to cytokinin);GO:0010270(photosystem II oxygen evolving complex assembly);GO:0015979(photosynthesis)	ko00195(Photosynthesis)	Y
ata-miR167b-3p	AGGTCATGCTGGAGTTTCATC	up	0.52	0.01	2315.23	3309.14	rna-TRITD_7Bv1G218370	hydroquinone glucosyltransferase-like [Aegilops tauschii subsp. tauschii]	2.97675	1.03965	-1.51764	down	0.0142006	GO:0009813(flavonoid biosynthetic process);GO:0043231(intracellular membrane-bounded organelle);GO:0052696(flavonoid glucuronidation);GO:0080043(quercetin 3-O-glucosyltransferase activity);GO:0080044(quercetin 7-O-glucosyltransferase activity)	-	Y
ata-miR167f-3p_L-1R+1	AGATCATGCTGCAGCTTCATT	down	-0.72	0.01	742.18	449.48	rna-TRITD_2Av1G214910-2	unnamed protein product [Triticum aestivum]	0.54357	3.26198	2.58521	up	0.000591977	GO:0000785(chromatin);GO:0005634(nucleus);GO:0005829(cytosol);GO:0006281(DNA repair);GO:0007064(mitotic sister chromatid cohesion);GO:0009506(plasmodesma);GO:0009556(microsporogenesis);GO:0009507(chloroplast)	-	Y
ata-miR167f-3p_L-1R+1	AGATCATGCTGCAGCTTCATT	down	-0.72	0.01	742.18	449.48	rna-TRITD_2Bv1G194500	pentatricopeptide repeat-containing protein At5g13770, chloroplastic [Aegilops tauschii subsp. tauschii]	7.87253	22.8734	1.53877	up	0.0401205	GO:0000977(RNA polymerase II regulatory region sequence-specific DNA binding);GO:0003700(DNA binding transcription factor activity);GO:0005634(nucleus);GO:0009507(chloroplast);GO:0009658(chloroplast organization);GO:0043231(intracellular membrane-bounded organelle);GO:0045944(positive regulation of transcription by RNA polymerase II);GO:0046983(protein dimerization activity)	-	Y
ata-miR167f-3p_L-1R+1	AGATCATGCTGCAGCTTCATT	down	-0.72	0.01	742.18	449.48	rna-TRITD_3Av1G119850-4	Ubiquitin fusion degradation protein 1-like protein [Triticum urartu]	0.943024	3.22394	1.77346	up	0.0193148	GO:0005634(nucleus)	ko04141(Protein processing in endoplasmic reticulum)	Y
ata-miR167f-3p_L-1R+1	AGATCATGCTGCAGCTTCATT	down	-0.72	0.01	742.18	449.48	rna-TRITD_3Bv1G171600-3	unnamed protein product [Triticum aestivum]	1.54877	4.54649	1.55363	up	0.0428502	GO:0003860(3-hydroxyisobutyryl-CoA hydrolase activity);GO:0005737(cytoplasm);GO:0006635(fatty acid beta-oxidation);GO:0080167(response to karrikin)	ko00640(Propanoate metabolism);ko00280(Valine, leucine and isoleucine degradation);ko00410(beta-Alanine metabolism)	Y
ata-miR167f-3p_L-1R+1	AGATCATGCTGCAGCTTCATT	down	-0.72	0.01	742.18	449.48	rna-TRITD_4Av1G139700-28	ribulose bisphosphate carboxylase activase B [Triticum aestivum]	4.71305	316.768	6.07062	up	2.54165e-13	GO:0005524(ATP binding);GO:0005618(cell wall);GO:0005634(nucleus);GO:0009409(response to cold);GO:0009416(response to light stimulus);GO:0009507(chloroplast);GO:0009535(chloroplast thylakoid membrane);GO:0009570(chloroplast stroma);GO:0009579(thylakoid);GO:0009753(response to jasmonic acid);GO:0009941(chloroplast envelope);GO:0010150(leaf senescence);GO:0010287(plastoglobule);GO:0010319(stromule)…	ko03010(Ribosome);ko00940(Phenylpropanoid biosynthesis)	Y
ata-miR167f-3p_L-1R+1	AGATCATGCTGCAGCTTCATT	down	-0.72	0.01	742.18	449.48	rna-TRITD_4Av1G191400	UV-B-induced protein At3g17800, chloroplastic-like [Aegilops tauschii subsp. tauschii]	89.4628	464.348	2.37585	up	0.0012302	GO:0003674(molecular_function);GO:0005634(nucleus);GO:0009507(chloroplast);GO:0009611(response to wounding);GO:0010193(response to ozone);GO:0010224(response to UV-B)	-	Y
ata-miR167f-3p_L-1R+1	AGATCATGCTGCAGCTTCATT	down	-0.72	0.01	742.18	449.48	rna-TRITD_6Av1G193300-2	E3 ubiquitin-protein ligase ATL31-like [Aegilops tauschii subsp. tauschii]	4.78304	85.6464	4.16239	up	6.36533e-08	GO:0004842(ubiquitin-protein transferase activity);GO:0005576(extracellular region);GO:0008270(zinc ion binding);GO:0009737(response to abscisic acid);GO:0009814(defense response, incompatible interaction);GO:0009816(defense response to bacterium, incompatible interaction);GO:0010200(response to chitin);GO:0016020(membrane);GO:0016021(integral component of membrane);GO:0016567(protein ubiquitinat…	-	Y
ata-miR167f-3p_L-1R+1	AGATCATGCTGCAGCTTCATT	down	-0.72	0.01	742.18	449.48	rna-TRITD_7Av1G247530-4	glycine-rich domain-containing protein 2-like isoform X1 [Aegilops tauschii subsp. tauschii]	0.450214	12.0008	4.73638	up	2.29575e-09	GO:0005737(cytoplasm);GO:0009734(auxin-activated signaling pathway);GO:0010928(regulation of auxin mediated signaling pathway);GO:0071470(cellular response to osmotic stress);GO:2000028(regulation of photoperiodism, flowering)	-	Y
ata-miR167f-3p_L-1R+1	AGATCATGCTGCAGCTTCATT	down	-0.72	0.01	742.18	449.48	rna-TRITD_7Bv1G043700	U-box domain-containing protein 21-like [Aegilops tauschii subsp. tauschii]	0.752048	11.9817	3.99387	up	2.36191e-07	GO:0004842(ubiquitin-protein transferase activity);GO:0005634(nucleus);GO:0010200(response to chitin);GO:0016567(protein ubiquitination)	-	Y
ata-miR172b-3p	AGAATCTTGATGATGCTGCAT	down	-1.41	0	1419.07	532.51	rna-TRITD_1Av1G021930-5	Uncharacterized protein ycf45 [Triticum urartu]	11.3658	74.2789	2.70826	up	0.000242409	GO:0009507(chloroplast)	-	Y
ata-miR172b-3p	AGAATCTTGATGATGCTGCAT	down	-1.41	0	1419.07	532.51	rna-TRITD_1Av1G101150	uncharacterized protein LOC109772407 [Aegilops tauschii subsp. tauschii]	80.0044	428.214	2.42018	up	0.000997932	GO:0003674(molecular_function);GO:0005634(nucleus);GO:0008150(biological_process);GO:0016021(integral component of membrane)	-	Y
ata-miR172b-3p	AGAATCTTGATGATGCTGCAT	down	-1.41	0	1419.07	532.51	rna-TRITD_1Bv1G025420-4	uncharacterized protein ycf45 [Aegilops tauschii subsp. tauschii]	6.37968	18.558	1.54048	up	0.0401038	GO:0009507(chloroplast)	-	Y
ata-miR172b-3p	AGAATCTTGATGATGCTGCAT	down	-1.41	0	1419.07	532.51	rna-TRITD_2Av1G014460-7	E3 ubiquitin-protein ligase UPL3 [Triticum urartu]	0.308482	1.08608	1.81587	up	0.0162103	GO:0004842(ubiquitin-protein transferase activity);GO:0005634(nucleus);GO:0005737(cytoplasm)	ko04120(Ubiquitin mediated proteolysis)	Y
ata-miR172b-3p	AGAATCTTGATGATGCTGCAT	down	-1.41	0	1419.07	532.51	rna-TRITD_6Bv1G063920-5	BRCA1-associated protein [Triticum urartu]	0.899806	3.57031	1.98836	up	0.0084564	GO:0000151(ubiquitin ligase complex);GO:0004842(ubiquitin-protein transferase activity);GO:0016567(protein ubiquitination);GO:0043130(ubiquitin binding)	-	Y
ata-miR172b-3p	AGAATCTTGATGATGCTGCAT	down	-1.41	0	1419.07	532.51	rna-TRITD_6Bv1G203820-3	equilibrative nucleotide transporter 1 [Aegilops tauschii subsp. tauschii]	17.5188	57.8537	1.72351	up	0.0203515	GO:0005337(nucleoside transmembrane transporter activity);GO:0005774(vacuolar membrane);GO:0010174(nucleoside transmembrane transporter activity, against a concentration gradient);GO:0016021(integral component of membrane);GO:1901642(nucleoside transmembrane transport)	-	Y
ata-miR393-3p_L+1R-1_1ss15TC	TCAGTGCAATCCCTCTGGAAT	down	-0.89	0.01	437.97	236.92	rna-TRITD_5Av1G085280-3	chaperone protein ClpC2, chloroplastic [Aegilops tauschii subsp. tauschii]	8.05922	84.0049	3.38176	up	6.25694e-06	GO:0004176(ATP-dependent peptidase activity);GO:0005515(protein binding);GO:0005524(ATP binding);GO:0005618(cell wall);GO:0005739(mitochondrion);GO:0005829(cytosol);GO:0009507(chloroplast);GO:0009532(plastid stroma);GO:0009535(chloroplast thylakoid membrane);GO:0009536(plastid);GO:0009570(chloroplast stroma);GO:0009658(chloroplast organization);GO:0009706(chloroplast inner membrane);GO:0009735(re…	-	Y
ata-miR393-3p_L+1R-1_1ss15TC	TCAGTGCAATCCCTCTGGAAT	down	-0.89	0.01	437.97	236.92	rna-TRITD_7Av1G199020	Dehydrogenase/reductase SDR family member 12 [Triticum urartu]	12.98	53.1579	2.034	up	0.00579244	GO:0005575(cellular_component);GO:0016491(oxidoreductase activity);GO:0055114(oxidation-reduction process)	-	Y
ata-miR393-3p_L+1R-1_1ss15TC	TCAGTGCAATCCCTCTGGAAT	down	-0.89	0.01	437.97	236.92	rna-TRITD_7Bv1G135930-3	polyadenylate-binding protein-interacting protein 8-like [Aegilops tauschii subsp. tauschii]	1.02928	6.48557	2.6556	up	0.000407119	GO:0003723(RNA binding);GO:0005515(protein binding);GO:0005634(nucleus);GO:0005737(cytoplasm)	-	Y
ata-miR393-5p	TTCCAAAGGGATCGCATTGAT	down	-0.46	0.02	667.3	485.68	rna-TRITD_2Bv1G155360-3	chloride channel protein CLC-c-like [Aegilops tauschii subsp. tauschii]	1.05154	31.935	4.92456	up	6.07348e-10	GO:0009705(plant-type vacuole membrane)	-	Y
ata-miR396c-5p	TTCCACAGCTTTCTTGAACTT	down	-0.74	0.02	555.52	332.79	rna-TRITD_1Av1G108260-2	calcium uniporter protein 2, mitochondrial-like [Aegilops tauschii subsp. tauschii]	2.72413	10.934	2.00496	up	0.00711906	GO:0015292(uniporter activity)	-	Y
ata-miR396c-5p	TTCCACAGCTTTCTTGAACTT	down	-0.74	0.02	555.52	332.79	rna-TRITD_1Av1G108260-3	calcium uniporter protein 2, mitochondrial-like [Aegilops tauschii subsp. tauschii]	11.2437	71.0558	2.65983	up	0.000325433	GO:0015292(uniporter activity)	-	Y
ata-miR396c-5p	TTCCACAGCTTTCTTGAACTT	down	-0.74	0.02	555.52	332.79	rna-TRITD_1Bv1G063270	heat shock 70 kDa protein 15-like [Aegilops tauschii subsp. tauschii]	14.2293	41.4604	1.54287	up	0.0392014	GO:0005515(protein binding);GO:0005524(ATP binding);GO:0005634(nucleus);GO:0005737(cytoplasm);GO:0005829(cytosol);GO:0005886(plasma membrane);GO:0006457(protein folding);GO:0009408(response to heat);GO:0046686(response to cadmium ion);GO:0005618(cell wall);GO:0009506(plasmodesma);GO:0051082(unfolded protein binding)	-	Y
ata-miR396c-5p	TTCCACAGCTTTCTTGAACTT	down	-0.74	0.02	555.52	332.79	rna-TRITD_3Bv1G122590-2	unnamed protein product [Triticum aestivum]	11.1192	99.4544	3.16098	up	2.17778e-05	GO:0004722(protein serine/threonine phosphatase activity);GO:0005515(protein binding);GO:0006470(protein dephosphorylation);GO:0009738(abscisic acid-activated signaling pathway);GO:0046872(metal ion binding);GO:0006469(negative regulation of protein kinase activity);GO:0006970(response to osmotic stress);GO:0008287(protein serine/threonine phosphatase complex);GO:0009408(response to heat);GO:0009…	ko04016(MAPK signaling pathway - plant);ko04075(Plant hormone signal transduction)	Y
ata-miR396c-5p	TTCCACAGCTTTCTTGAACTT	down	-0.74	0.02	555.52	332.79	rna-TRITD_3Bv1G183310-2	unnamed protein product [Triticum aestivum]	27.7778	165.843	2.57781	up	0.000464098	GO:0003674(molecular_function);GO:0005773(vacuole);GO:0009507(chloroplast)	-	Y
ata-miR396c-5p	TTCCACAGCTTTCTTGAACTT	down	-0.74	0.02	555.52	332.79	rna-TRITD_4Av1G240180	geraniol 8-hydroxylase-like [Aegilops tauschii subsp. tauschii]	8.17789	25.83	1.65925	up	0.0259436	GO:0016020(membrane);GO:0016709(oxidoreductase activity, acting on paired donors, with incorporation or reduction of molecular oxygen, NAD(P)H as one donor, and incorporation of one atom of oxygen);GO:0044550(secondary metabolite biosynthetic process)	-	Y
ata-miR396c-5p	TTCCACAGCTTTCTTGAACTT	down	-0.74	0.02	555.52	332.79	rna-TRITD_4Bv1G017350	phenolic glucoside malonyltransferase 2-like [Aegilops tauschii subsp. tauschii]	2.35613	75.9418	5.0104	up	3.04319e-10	GO:0016420(malonyltransferase activity)	ko00944(Flavone and flavonol biosynthesis);ko00943(Isoflavonoid biosynthesis)	Y
ata-miR396c-5p	TTCCACAGCTTTCTTGAACTT	down	-0.74	0.02	555.52	332.79	rna-TRITD_4Bv1G076830-3	uncharacterized protein LOC109757285 [Aegilops tauschii subsp. tauschii]	2.11608	10.6604	2.33279	up	0.00197896	GO:0003674(molecular_function);GO:0008150(biological_process);GO:0009507(chloroplast);GO:0009535(chloroplast thylakoid membrane);GO:0016021(integral component of membrane)	-	Y
ata-miR396c-5p	TTCCACAGCTTTCTTGAACTT	down	-0.74	0.02	555.52	332.79	rna-TRITD_5Av1G085280-3	chaperone protein ClpC2, chloroplastic [Aegilops tauschii subsp. tauschii]	8.05922	84.0049	3.38176	up	6.25694e-06	GO:0004176(ATP-dependent peptidase activity);GO:0005515(protein binding);GO:0005524(ATP binding);GO:0005618(cell wall);GO:0005739(mitochondrion);GO:0005829(cytosol);GO:0009507(chloroplast);GO:0009532(plastid stroma);GO:0009535(chloroplast thylakoid membrane);GO:0009536(plastid);GO:0009570(chloroplast stroma);GO:0009658(chloroplast organization);GO:0009706(chloroplast inner membrane);GO:0009735(re…	-	Y
ata-miR396c-5p	TTCCACAGCTTTCTTGAACTT	down	-0.74	0.02	555.52	332.79	rna-TRITD_5Bv1G116700-2	uncharacterized protein LOC109770119 [Aegilops tauschii subsp. tauschii]	19.7914	67.1002	1.76144	up	0.0175042	GO:0003674(molecular_function);GO:0008150(biological_process);GO:0016021(integral component of membrane)	-	Y
ata-miR396c-5p	TTCCACAGCTTTCTTGAACTT	down	-0.74	0.02	555.52	332.79	rna-TRITD_6Av1G209240	nudix hydrolase 3 [Aegilops tauschii subsp. tauschii]	2.73748	24.961	3.18876	up	1.94919e-05	GO:0005515(protein binding);GO:0005737(cytoplasm);GO:0005773(vacuole);GO:0005829(cytosol);GO:0008239(dipeptidyl-peptidase activity);GO:0016787(hydrolase activity);GO:0046872(metal ion binding)	-	Y
ata-miR396c-5p	TTCCACAGCTTTCTTGAACTT	down	-0.74	0.02	555.52	332.79	rna-TRITD_6Av1G209240-6	Nudix hydrolase 3 [Triticum urartu]	2.77734	10.2827	1.88844	up	0.0110973	GO:0005515(protein binding);GO:0005737(cytoplasm);GO:0005773(vacuole);GO:0005829(cytosol);GO:0008239(dipeptidyl-peptidase activity);GO:0016787(hydrolase activity);GO:0046872(metal ion binding)	-	Y
ata-miR396c-5p	TTCCACAGCTTTCTTGAACTT	down	-0.74	0.02	555.52	332.79	rna-TRITD_6Bv1G064280	chaperone protein ClpB3, mitochondrial [Aegilops tauschii subsp. tauschii]	1.68083	8.40793	2.32257	up	0.00167597	GO:0005739(mitochondrion)	-	Y
ata-miR396c-5p	TTCCACAGCTTTCTTGAACTT	down	-0.74	0.02	555.52	332.79	rna-TRITD_7Bv1G013400	probable calcium-binding protein CML48 [Aegilops tauschii subsp. tauschii]	4.10312	20.296	2.30641	up	0.00182702	GO:0004198(calcium-dependent cysteine-type endopeptidase activity);GO:0005737(cytoplasm);GO:0006508(proteolysis)	ko04626(Plant-pathogen interaction)	Y
ata-miR396c-5p	TTCCACAGCTTTCTTGAACTT	down	-0.74	0.02	555.52	332.79	rna-TRITD_7Bv1G071620-4	uncharacterized protein LOC109757912 [Aegilops tauschii subsp. tauschii]	0.741721	2.35659	1.66775	up	0.0275043	GO:0005096(GTPase activator activity);GO:0005776(autophagosome);GO:0006886(intracellular protein transport);GO:0006914(autophagy);GO:0010008(endosome membrane);GO:0017137(Rab GTPase binding);GO:0031338(regulation of vesicle fusion);GO:0042594(response to starvation);GO:0090630(activation of GTPase activity)	-	Y
ata-miR396e-5p	TTCCACAGCTTTCTTGAACTG	down	-1.35	0.03	218.56	85.76	rna-TRITD_1Bv1G062580-2	hypothetical protein TRIUR3_26789 [Triticum urartu]	16.8055	68.902	2.03561	up	0.00576591	-	-	Y
ata-miR396e-5p	TTCCACAGCTTTCTTGAACTG	down	-1.35	0.03	218.56	85.76	rna-TRITD_7Bv1G062770	probable amino-acid acetyltransferase NAGS2, chloroplastic [Aegilops tauschii subsp. tauschii]	15.7847	61.2087	1.95521	up	0.00802395	GO:0004042(acetyl-CoA:L-glutamate N-acetyltransferase activity);GO:0005737(cytoplasm);GO:0006526(arginine biosynthetic process);GO:0009507(chloroplast);GO:0103045(methione N-acyltransferase activity)	ko00220(Arginine biosynthesis)	Y
ata-miR396e-5p	TTCCACAGCTTTCTTGAACTG	down	-1.35	0.03	218.56	85.76	rna-TRITD_7Bv1G062770-2	probable amino-acid acetyltransferase NAGS2, chloroplastic [Aegilops tauschii subsp. tauschii]	0.676449	4.13645	2.61234	up	0.000509048	GO:0004042(acetyl-CoA:L-glutamate N-acetyltransferase activity);GO:0005737(cytoplasm);GO:0006526(arginine biosynthetic process);GO:0009507(chloroplast);GO:0103045(methione N-acyltransferase activity)	ko00220(Arginine biosynthesis)	Y
ata-miR398g-5p_L+1R-1_1ss9GA	GGGGTCGAACTGGGAACACAT	down	-1.89	0.01	50.68	13.65	rna-TRITD_1Av1G154670	probable calcium-binding protein CML15 [Aegilops tauschii subsp. tauschii]	4.35814	126.971	4.86465	up	8.2466e-10	GO:0005509(calcium ion binding)	ko04626(Plant-pathogen interaction)	Y
ata-miR398g-5p_L+1R-1_1ss9GA	GGGGTCGAACTGGGAACACAT	down	-1.89	0.01	50.68	13.65	rna-TRITD_2Av1G234270	beta-carotene 3-hydroxylase, chloroplastic-like [Aegilops tauschii subsp. tauschii]	3.59846	97.7597	4.76379	up	1.51038e-09	GO:0009507(chloroplast);GO:0016119(carotene metabolic process);GO:0016123(xanthophyll biosynthetic process)	ko00906(Carotenoid biosynthesis)	Y
ata-miR398g-5p_L+1R-1_1ss9GA	GGGGTCGAACTGGGAACACAT	down	-1.89	0.01	50.68	13.65	rna-TRITD_2Bv1G196580	beta-carotene hydroxylase B1 [Triticum aestivum]	8.72595	57.1991	2.71261	up	0.000242253	GO:0009507(chloroplast);GO:0016119(carotene metabolic process);GO:0016123(xanthophyll biosynthetic process)	ko00906(Carotenoid biosynthesis)	Y
ata-miR398g-5p_L+1R-1_1ss9GA	GGGGTCGAACTGGGAACACAT	down	-1.89	0.01	50.68	13.65	rna-TRITD_4Av1G018250	probable protein phosphatase 2C 29 isoform X1 [Aegilops tauschii subsp. tauschii]	2.58215	16.4099	2.66792	up	0.000325302	GO:0004722(protein serine/threonine phosphatase activity);GO:0006470(protein dephosphorylation);GO:0046872(metal ion binding)	-	Y
ata-miR398g-5p_L+1R-1_1ss9GA	GGGGTCGAACTGGGAACACAT	down	-1.89	0.01	50.68	13.65	rna-TRITD_6Av1G171580-2	ABA 8'-hydroxylase [Triticum aestivum]	10.4454	37.7659	1.85422	up	0.0122279	GO:0007275(multicellular organism development);GO:0009687(abscisic acid metabolic process);GO:0010268(brassinosteroid homeostasis);GO:0016125(sterol metabolic process);GO:0016132(brassinosteroid biosynthetic process);GO:0016709(oxidoreductase activity, acting on paired donors, with incorporation or reduction of molecular oxygen, NAD(P)H as one donor, and incorporation of one atom of oxygen)	ko00906(Carotenoid biosynthesis)	Y
ata-miR398g-5p_L+1R-1_1ss9GA	GGGGTCGAACTGGGAACACAT	down	-1.89	0.01	50.68	13.65	rna-TRITD_6Bv1G158820-2	ABA 8'-hydroxylase [Triticum aestivum]	3.7462	64.639	4.1089	up	8.8742e-08	GO:0007275(multicellular organism development);GO:0009687(abscisic acid metabolic process);GO:0010268(brassinosteroid homeostasis);GO:0016125(sterol metabolic process);GO:0016132(brassinosteroid biosynthetic process);GO:0016709(oxidoreductase activity, acting on paired donors, with incorporation or reduction of molecular oxygen, NAD(P)H as one donor, and incorporation of one atom of oxygen)	ko00906(Carotenoid biosynthesis)	Y
ata-miR5062a-3p_2ss2TC18AG	GCGGATTTTTCACCAAGGTTCAAG	down	-2.84	0	403.89	56.58	rna-TRITD_3Bv1G193230-7	unnamed protein product [Triticum aestivum]	1.57293	42.4122	4.75295	up	1.67541e-09	GO:0005737(cytoplasm);GO:0005829(cytosol);GO:0006007(glucose catabolic process);GO:0006096(glycolytic process);GO:0009506(plasmodesma);GO:0009555(pollen development);GO:0010118(stomatal movement);GO:0030145(manganese ion binding);GO:0046537(2,3-bisphosphoglycerate-independent phosphoglycerate mutase activity);GO:0046686(response to cadmium ion);GO:0048046(apoplast)	ko00010(Glycolysis / Gluconeogenesis);ko00260(Glycine, serine and threonine metabolism)	Y
ata-miR5062b-5p_L+2R-4	ATGCGGATTTTTCACCAAGATT	up	0.67	0.05	520.15	830.14	rna-TRITD_3Av1G209900	2,3-bisphosphoglycerate-independent phosphoglycerate mutase [Aegilops tauschii subsp. tauschii]	25.4081	0.854339	-4.89434	down	8.82667e-11	GO:0005737(cytoplasm);GO:0005829(cytosol);GO:0006007(glucose catabolic process);GO:0006096(glycolytic process);GO:0009506(plasmodesma);GO:0009555(pollen development);GO:0010118(stomatal movement);GO:0030145(manganese ion binding);GO:0046537(2,3-bisphosphoglycerate-independent phosphoglycerate mutase activity);GO:0046686(response to cadmium ion);GO:0048046(apoplast)	ko00010(Glycolysis / Gluconeogenesis);ko00260(Glycine, serine and threonine metabolism)	Y
ata-miR5062b-5p_L+2R-4	ATGCGGATTTTTCACCAAGATT	up	0.67	0.05	520.15	830.14	rna-TRITD_4Av1G243360	transketolase, chloroplastic [Aegilops tauschii subsp. tauschii]	387.524	154.32	-1.32836	down	0.0247453	GO:0004802(transketolase activity);GO:0009535(chloroplast thylakoid membrane)	ko00030(Pentose phosphate pathway);ko00710(Carbon fixation in photosynthetic organisms);ko01051(Biosynthesis of ansamycins)	Y
ata-miR5168-3p	TCGGACCAGGCTTCAATCCCT	down	-0.84	0.03	5329.57	2976.64	rna-TRITD_3Av1G049190-3	unnamed protein product [Triticum aestivum]	0.625383	2.11385	1.75706	up	0.0199186	GO:0003677(DNA binding);GO:0003700(DNA binding transcription factor activity);GO:0005634(nucleus);GO:0006351(transcription, DNA-templated);GO:0006355(regulation of transcription, DNA-templated);GO:0008289(lipid binding);GO:0009855(determination of bilateral symmetry);GO:0009965(leaf morphogenesis);GO:0010014(meristem initiation);GO:0010073(meristem maintenance);GO:0010075(regulation of meristem g…	-	Y
ata-miR5168-3p	TCGGACCAGGCTTCAATCCCT	down	-0.84	0.03	5329.57	2976.64	rna-TRITD_3Bv1G183770	unnamed protein product [Triticum aestivum]	19.4094	71.5616	1.88243	up	0.0108819	GO:0003857(3-hydroxyacyl-CoA dehydrogenase activity);GO:0005737(cytoplasm);GO:0005777(peroxisome);GO:0006631(fatty acid metabolic process);GO:0008691(3-hydroxybutyryl-CoA dehydrogenase activity);GO:0055114(oxidation-reduction process);GO:0070403(NAD+ binding)	ko00650(Butanoate metabolism);ko00360(Phenylalanine metabolism)	Y
ata-miR5168-5p	GGGTTGTTGTCTGGTTCAAGG	down	-inf	0.01	21.19	0	rna-TRITD_1Av1G208990	hypothetical protein C2845_PM05G29340 [Panicum miliaceum]	3.97453	18.6377	2.22937	up	0.00276968	GO:0005759(mitochondrial matrix);GO:0006879(cellular iron ion homeostasis);GO:0008198(ferrous iron binding);GO:0036455(iron-sulfur transferase activity);GO:0044571([2Fe-2S] cluster assembly);GO:0051537(2 iron, 2 sulfur cluster binding);GO:0051539(4 iron, 4 sulfur cluster binding);GO:0097428(protein maturation by iron-sulfur cluster transfer)	-	Y
ata-miR5168-5p	GGGTTGTTGTCTGGTTCAAGG	down	-inf	0.01	21.19	0	rna-TRITD_1Bv1G188100	uncharacterized protein LOC109741071 [Aegilops tauschii subsp. tauschii]	1.45411	6.97256	2.26155	up	0.00257586	-	-	Y
ata-miR5168-5p	GGGTTGTTGTCTGGTTCAAGG	down	-inf	0.01	21.19	0	rna-TRITD_1Bv1G216410	uncharacterized protein LOC100837072 [Brachypodium distachyon]	2.63175	14.8952	2.50075	up	0.000831448	GO:0005759(mitochondrial matrix);GO:0006879(cellular iron ion homeostasis);GO:0008198(ferrous iron binding);GO:0036455(iron-sulfur transferase activity);GO:0044571([2Fe-2S] cluster assembly);GO:0051537(2 iron, 2 sulfur cluster binding);GO:0051539(4 iron, 4 sulfur cluster binding);GO:0097428(protein maturation by iron-sulfur cluster transfer)	-	Y
ata-miR5168-5p	GGGTTGTTGTCTGGTTCAAGG	down	-inf	0.01	21.19	0	rna-TRITD_2Av1G178210	uncharacterized protein LOC109744457 [Aegilops tauschii subsp. tauschii]	11.1752	43.7612	1.96935	up	0.00774696	-	-	Y
ata-miR5168-5p	GGGTTGTTGTCTGGTTCAAGG	down	-inf	0.01	21.19	0	rna-TRITD_2Av1G178210-3	uncharacterized protein LOC109744457 [Aegilops tauschii subsp. tauschii]	2.32774	10.2718	2.14169	up	0.00415322	-	-	Y
ata-miR5168-5p	GGGTTGTTGTCTGGTTCAAGG	down	-inf	0.01	21.19	0	rna-TRITD_2Av1G230110	HDZipI-5 [Triticum aestivum]	11.1069	131.217	3.56242	up	2.23597e-06	GO:0003700(DNA binding transcription factor activity);GO:0005515(protein binding);GO:0005634(nucleus);GO:0006351(transcription, DNA-templated);GO:0006355(regulation of transcription, DNA-templated);GO:0009414(response to water deprivation);GO:0009737(response to abscisic acid);GO:0009738(abscisic acid-activated signaling pathway);GO:0043565(sequence-specific DNA binding);GO:0045893(positive regul…	-	Y
ata-miR5168-5p	GGGTTGTTGTCTGGTTCAAGG	down	-inf	0.01	21.19	0	rna-TRITD_2Bv1G126090	glycine-rich cell wall structural protein-like [Aegilops tauschii subsp. tauschii]	10.19	37.9422	1.89665	up	0.0106498	-	-	Y
ata-miR5168-5p	GGGTTGTTGTCTGGTTCAAGG	down	-inf	0.01	21.19	0	rna-TRITD_3Av1G009370	predicted protein [Hordeum vulgare subsp. vulgare]	49.5153	683.019	3.78598	up	5.83536e-07	GO:0004190(aspartic-type endopeptidase activity);GO:0006508(proteolysis);GO:0030163(protein catabolic process)	-	Y
ata-miR5168-5p	GGGTTGTTGTCTGGTTCAAGG	down	-inf	0.01	21.19	0	rna-TRITD_3Bv1G122070	predicted protein [Hordeum vulgare subsp. vulgare]	3.27111	48.3082	3.88441	up	3.45697e-07	GO:0005634(nucleus);GO:0005774(vacuolar membrane);GO:0005886(plasma membrane);GO:0009507(chloroplast);GO:0016020(membrane)	-	Y
ata-miR5168-5p	GGGTTGTTGTCTGGTTCAAGG	down	-inf	0.01	21.19	0	rna-TRITD_3Bv1G145430	unnamed protein product [Triticum aestivum]	4.24558	53.647	3.65946	up	1.35609e-06	GO:0004126(cytidine deaminase activity);GO:0005829(cytosol);GO:0008270(zinc ion binding);GO:0009972(cytidine deamination)	ko00240(Pyrimidine metabolism)	Y
ata-miR5168-5p	GGGTTGTTGTCTGGTTCAAGG	down	-inf	0.01	21.19	0	rna-TRITD_4Av1G187350	probable zinc metalloprotease EGY3, chloroplastic [Aegilops tauschii subsp. tauschii]	15.3497	393.072	4.67851	up	2.28936e-09	GO:0005739(mitochondrion);GO:0006508(proteolysis);GO:0008237(metallopeptidase activity);GO:0009408(response to heat);GO:0009644(response to high light intensity);GO:0016021(integral component of membrane);GO:0031969(chloroplast membrane);GO:0042542(response to hydrogen peroxide)	-	Y
ata-miR5168-5p	GGGTTGTTGTCTGGTTCAAGG	down	-inf	0.01	21.19	0	rna-TRITD_4Av1G229900	GEM-like protein 1 [Aegilops tauschii subsp. tauschii]	8.84503	40.9087	2.20947	up	0.00273997	GO:0003674(molecular_function);GO:0008150(biological_process);GO:0009507(chloroplast);GO:0005634(nucleus);GO:0005829(cytosol);GO:0010026(trichome differentiation);GO:0010482(regulation of epidermal cell division);GO:0048765(root hair cell differentiation);GO:0051567(histone H3-K9 methylation)	ko04141(Protein processing in endoplasmic reticulum);ko04120(Ubiquitin mediated proteolysis);ko03420(Nucleotide excision repair)	Y
ata-miR5168-5p	GGGTTGTTGTCTGGTTCAAGG	down	-inf	0.01	21.19	0	rna-TRITD_4Bv1G019410-2	probable zinc metalloprotease EGY3, chloroplastic [Aegilops tauschii subsp. tauschii]	25.3147	978.941	5.27317	up	4.79076e-11	GO:0005739(mitochondrion);GO:0006508(proteolysis);GO:0008237(metallopeptidase activity);GO:0009408(response to heat);GO:0009644(response to high light intensity);GO:0016021(integral component of membrane);GO:0031969(chloroplast membrane);GO:0042542(response to hydrogen peroxide)	-	Y
ata-miR5168-5p	GGGTTGTTGTCTGGTTCAAGG	down	-inf	0.01	21.19	0	rna-TRITD_5Av1G118710	transcription factor MYB44-like [Aegilops tauschii subsp. tauschii]	1.47944	35.2153	4.57308	up	5.86094e-09	GO:0000981(RNA polymerase II transcription factor activity, sequence-specific DNA binding);GO:0001135(transcription factor activity, RNA polymerase II transcription factor recruiting);GO:0003677(DNA binding);GO:0003700(DNA binding transcription factor activity);GO:0005515(protein binding);GO:0005634(nucleus);GO:0006351(transcription, DNA-templated);GO:0006355(regulation of transcription, DNA-temp…	-	Y
ata-miR5168-5p	GGGTTGTTGTCTGGTTCAAGG	down	-inf	0.01	21.19	0	rna-TRITD_5Av1G171440	beta-glucosidase 31-like [Aegilops tauschii subsp. tauschii]	0.598195	2.34122	1.96857	up	0.00983542	GO:0008422(beta-glucosidase activity);GO:1901657(glycosyl compound metabolic process)	ko00500(Starch and sucrose metabolism);ko00460(Cyanoamino acid metabolism);ko00940(Phenylpropanoid biosynthesis)	Y
ata-miR5168-5p	GGGTTGTTGTCTGGTTCAAGG	down	-inf	0.01	21.19	0	rna-TRITD_6Av1G044170	putative linoleate 9S-lipoxygenase 3 [Aegilops tauschii subsp. tauschii]	15.8512	145.336	3.19673	up	1.77109e-05	GO:0002215(defense response to nematode);GO:0050832(defense response to fungus)	ko00591(Linoleic acid metabolism)	Y
ata-miR5168-5p	GGGTTGTTGTCTGGTTCAAGG	down	-inf	0.01	21.19	0	rna-TRITD_6Bv1G056680	putative linoleate 9S-lipoxygenase 3 [Aegilops tauschii subsp. tauschii]	9.08725	27.0923	1.57597	up	0.0349153	GO:0002215(defense response to nematode);GO:0050832(defense response to fungus)	ko00591(Linoleic acid metabolism)	Y
ata-miR5168-5p	GGGTTGTTGTCTGGTTCAAGG	down	-inf	0.01	21.19	0	rna-TRITD_6Bv1G175790	DRF-like transcription factor DRFL2a [Triticum aestivum]	21.0221	92.8843	2.14353	up	0.00358881	GO:0003677(DNA binding);GO:0003700(DNA binding transcription factor activity);GO:0005515(protein binding);GO:0005634(nucleus);GO:0006351(transcription, DNA-templated);GO:0006355(regulation of transcription, DNA-templated);GO:0006970(response to osmotic stress);GO:0009409(response to cold);GO:0009414(response to water deprivation);GO:0009416(response to light stimulus);GO:0009611(response to wound…	-	Y
ata-miR5200-5p	AAGCCTTAGTGAATATCTACA	up	0.57	0.04	133.43	198.37	rna-TRITD_1Bv1G198510	uncharacterized protein LOC109756479 [Aegilops tauschii subsp. tauschii]	7.86682	1.8618	-2.07908	down	0.00113156	-	ko03010(Ribosome)	Y
ata-miR5200-5p	AAGCCTTAGTGAATATCTACA	up	0.57	0.04	133.43	198.37	rna-TRITD_4Av1G022690	probable methionine--tRNA ligase [Aegilops tauschii subsp. tauschii]	9.35607	3.61158	-1.37327	down	0.0219353	GO:0005829(cytosol);GO:0006418(tRNA aminoacylation for protein translation)	ko00450(Selenocompound metabolism);ko00970(Aminoacyl-tRNA biosynthesis)	Y
ata-miR528-3p_1ss4GC	CCTCTGCCTGCCTCTTCCATT	down	-inf	0.02	30.27	0	rna-TRITD_1Av1G024580-2	glutamate--cysteine ligase B, chloroplastic [Aegilops tauschii subsp. tauschii]	14.5942	53.4603	1.87307	up	0.0112675	GO:0002213(defense response to insect);GO:0004357(glutamate-cysteine ligase activity);GO:0005524(ATP binding);GO:0006750(glutathione biosynthetic process);GO:0009408(response to heat);GO:0009507(chloroplast);GO:0009536(plastid);GO:0009570(chloroplast stroma);GO:0009700(indole phytoalexin biosynthetic process);GO:0009753(response to jasmonic acid);GO:0009816(defense response to bacterium, incompat…	ko00270(Cysteine and methionine metabolism);ko00480(Glutathione metabolism)	Y
ata-miR528-3p_1ss4GC	CCTCTGCCTGCCTCTTCCATT	down	-inf	0.02	30.27	0	rna-TRITD_1Av1G028050-2	putative glutathione S-transferase GSTF1 [Triticum urartu]	19.6233	228.187	3.53958	up	2.54476e-06	GO:0004364(glutathione transferase activity);GO:0005737(cytoplasm);GO:0006749(glutathione metabolic process)	ko00480(Glutathione metabolism)	Y
ata-miR528-3p_1ss4GC	CCTCTGCCTGCCTCTTCCATT	down	-inf	0.02	30.27	0	rna-TRITD_1Av1G101150	uncharacterized protein LOC109772407 [Aegilops tauschii subsp. tauschii]	80.0044	428.214	2.42018	up	0.000997932	GO:0003674(molecular_function);GO:0005634(nucleus);GO:0008150(biological_process);GO:0016021(integral component of membrane)	-	Y
ata-miR528-3p_1ss4GC	CCTCTGCCTGCCTCTTCCATT	down	-inf	0.02	30.27	0	rna-TRITD_1Av1G107040	G patch domain-containing protein 11-like isoform X2 [Aegilops tauschii subsp. tauschii]	5.43584	39.7133	2.86905	up	0.000121092	GO:0003676(nucleic acid binding);GO:0005622(intracellular);GO:0005634(nucleus);GO:0008150(biological_process)	-	Y
ata-miR528-3p_1ss4GC	CCTCTGCCTGCCTCTTCCATT	down	-inf	0.02	30.27	0	rna-TRITD_1Av1G107040-2	G patch domain-containing protein 11-like isoform X1 [Aegilops tauschii subsp. tauschii]	7.17431	39.9333	2.47668	up	0.000844618	GO:0003676(nucleic acid binding);GO:0005622(intracellular);GO:0005634(nucleus);GO:0008150(biological_process)	-	Y
ata-miR528-3p_1ss4GC	CCTCTGCCTGCCTCTTCCATT	down	-inf	0.02	30.27	0	rna-TRITD_1Av1G107460	uncharacterized protein LOC109746693 [Aegilops tauschii subsp. tauschii]	73.4059	623.265	3.08588	up	3.25865e-05	GO:0005576(extracellular region);GO:0006952(defense response)	-	Y
ata-miR528-3p_1ss4GC	CCTCTGCCTGCCTCTTCCATT	down	-inf	0.02	30.27	0	rna-TRITD_1Av1G156270	late embryogenesis abundant protein, group 3-like [Aegilops tauschii subsp. tauschii]	8.12711	193.852	4.57607	up	4.80304e-09	-	-	Y
ata-miR528-3p_1ss4GC	CCTCTGCCTGCCTCTTCCATT	down	-inf	0.02	30.27	0	rna-TRITD_1Av1G231530	hypothetical protein TRIUR3_33554 [Triticum urartu]	2.10793	6.34984	1.5909	up	0.0337619	-	-	Y
ata-miR528-3p_1ss4GC	CCTCTGCCTGCCTCTTCCATT	down	-inf	0.02	30.27	0	rna-TRITD_1Bv1G032230	glutamate--cysteine ligase B, chloroplastic [Aegilops tauschii subsp. tauschii]	12.6644	53.1334	2.06884	up	0.00497032	GO:0002213(defense response to insect);GO:0004357(glutamate-cysteine ligase activity);GO:0005524(ATP binding);GO:0006750(glutathione biosynthetic process);GO:0009408(response to heat);GO:0009507(chloroplast);GO:0009536(plastid);GO:0009570(chloroplast stroma);GO:0009700(indole phytoalexin biosynthetic process);GO:0009753(response to jasmonic acid);GO:0009816(defense response to bacterium, incompat…	ko00270(Cysteine and methionine metabolism);ko00480(Glutathione metabolism)	Y
ata-miR528-3p_1ss4GC	CCTCTGCCTGCCTCTTCCATT	down	-inf	0.02	30.27	0	rna-TRITD_1Bv1G050350-7	translocase of chloroplast 159, chloroplastic isoform X1 [Aegilops tauschii subsp. tauschii]	0.272062	0.819154	1.5902	up	0.0389357	GO:0003924(GTPase activity);GO:0004888(transmembrane signaling receptor activity);GO:0004930(G-protein coupled receptor activity);GO:0005515(protein binding);GO:0005525(GTP binding);GO:0005829(cytosol);GO:0009507(chloroplast);GO:0009536(plastid);GO:0009707(chloroplast outer membrane);GO:0009941(chloroplast envelope);GO:0016020(membrane);GO:0016021(integral component of membrane);GO:0045036(protei…	ko00020(Citrate cycle (TCA cycle));ko00480(Glutathione metabolism);ko04146(Peroxisome)	Y
ata-miR528-3p_1ss4GC	CCTCTGCCTGCCTCTTCCATT	down	-inf	0.02	30.27	0	rna-TRITD_1Bv1G078090-6	heat shock 70 kDa protein 6, chloroplastic-like [Aegilops tauschii subsp. tauschii]	34.0944	99.8826	1.5507	up	0.0380488	GO:0005515(protein binding);GO:0005524(ATP binding);GO:0005622(intracellular);GO:0005623(cell);GO:0005634(nucleus);GO:0005739(mitochondrion);GO:0005829(cytosol);GO:0006457(protein folding);GO:0009408(response to heat);GO:0009409(response to cold);GO:0009507(chloroplast);GO:0009532(plastid stroma);GO:0009570(chloroplast stroma);GO:0009579(thylakoid);GO:0009941(chloroplast envelope);GO:0016032(vira…	ko03040(Spliceosome);ko04141(Protein processing in endoplasmic reticulum);ko04144(Endocytosis)	Y
ata-miR528-3p_1ss4GC	CCTCTGCCTGCCTCTTCCATT	down	-inf	0.02	30.27	0	rna-TRITD_1Bv1G099140-2	long-chain-alcohol oxidase FAO1-like [Aegilops tauschii subsp. tauschii]	2.35642	7.47884	1.66622	up	0.0258112	GO:0046577(long-chain-alcohol oxidase activity)	-	Y
ata-miR528-3p_1ss4GC	CCTCTGCCTGCCTCTTCCATT	down	-inf	0.02	30.27	0	rna-TRITD_1Bv1G103010	uncharacterized protein LOC109772407 [Aegilops tauschii subsp. tauschii]	70.0533	518.007	2.88645	up	9.52421e-05	GO:0003674(molecular_function);GO:0005634(nucleus);GO:0008150(biological_process);GO:0016021(integral component of membrane)	-	Y
ata-miR528-3p_1ss4GC	CCTCTGCCTGCCTCTTCCATT	down	-inf	0.02	30.27	0	rna-TRITD_1Bv1G154340-4	patellin-3-like isoform X2 [Aegilops tauschii subsp. tauschii]	12.2106	34.508	1.49879	up	0.0458671	GO:0005215(transporter activity);GO:0005634(nucleus);GO:0006810(transport);GO:0007049(cell cycle);GO:0008289(lipid binding);GO:0009507(chloroplast);GO:0016020(membrane);GO:0051301(cell division);GO:0071365(cellular response to auxin stimulus);GO:1901703(protein localization involved in auxin polar transport)	-	Y
ata-miR528-3p_1ss4GC	CCTCTGCCTGCCTCTTCCATT	down	-inf	0.02	30.27	0	rna-TRITD_1Bv1G162470	probable mediator of RNA polymerase II transcription subunit 37c [Aegilops tauschii subsp. tauschii]	21.6431	85.9035	1.98881	up	0.00696244	GO:0005524(ATP binding);GO:0005618(cell wall);GO:0005634(nucleus);GO:0005739(mitochondrion);GO:0005774(vacuolar membrane);GO:0005794(Golgi apparatus);GO:0005829(cytosol);GO:0005886(plasma membrane);GO:0006351(transcription, DNA-templated);GO:0006355(regulation of transcription, DNA-templated);GO:0006457(protein folding);GO:0006986(response to unfolded protein);GO:0009266(response to temperature s…	ko03040(Spliceosome);ko04141(Protein processing in endoplasmic reticulum);ko04144(Endocytosis)	Y
ata-miR528-3p_1ss4GC	CCTCTGCCTGCCTCTTCCATT	down	-inf	0.02	30.27	0	rna-TRITD_1Bv1G175080-5	transcription elongation factor SPT6-like [Aegilops tauschii subsp. tauschii]	0.64685	3.97837	2.62067	up	0.000442378	GO:0003677(DNA binding);GO:0003700(DNA binding transcription factor activity);GO:0003746(translation elongation factor activity);GO:0005515(protein binding);GO:0005634(nucleus);GO:0005829(cytosol);GO:0006333(chromatin assembly or disassembly);GO:0006342(chromatin silencing);GO:0006351(transcription, DNA-templated);GO:0006352(DNA-templated transcription, initiation);GO:0006357(regulation of transc…	-	Y
ata-miR528-3p_1ss4GC	CCTCTGCCTGCCTCTTCCATT	down	-inf	0.02	30.27	0	rna-TRITD_1Bv1G181060-2	LOW QUALITY PROTEIN: protein RNA-directed DNA methylation 3 [Aegilops tauschii subsp. tauschii]	0.568174	5.30248	3.22226	up	1.78626e-05	GO:0000166(nucleotide binding);GO:0003677(DNA binding);GO:0003729(mRNA binding);GO:0005634(nucleus);GO:0006306(DNA methylation);GO:0006357(regulation of transcription by RNA polymerase II);GO:0006368(transcription elongation from RNA polymerase II promoter);GO:0006397(mRNA processing);GO:0030422(production of siRNA involved in RNA interference);GO:0032044(DSIF complex)	-	Y
ata-miR528-3p_1ss4GC	CCTCTGCCTGCCTCTTCCATT	down	-inf	0.02	30.27	0	rna-TRITD_1Bv1G188100	uncharacterized protein LOC109741071 [Aegilops tauschii subsp. tauschii]	1.45411	6.97256	2.26155	up	0.00257586	-	-	Y
ata-miR528-3p_1ss4GC	CCTCTGCCTGCCTCTTCCATT	down	-inf	0.02	30.27	0	rna-TRITD_2Av1G002290	unnamed protein product [Triticum aestivum]	1.64031	12.328	2.90989	up	9.62865e-05	GO:0009813(flavonoid biosynthetic process);GO:0043231(intracellular membrane-bounded organelle);GO:0052696(flavonoid glucuronidation);GO:0080043(quercetin 3-O-glucosyltransferase activity);GO:0080044(quercetin 7-O-glucosyltransferase activity)	ko00942(Anthocyanin biosynthesis)	Y
ata-miR528-3p_1ss4GC	CCTCTGCCTGCCTCTTCCATT	down	-inf	0.02	30.27	0	rna-TRITD_2Av1G159080-4	phototropin-2-like [Aegilops tauschii subsp. tauschii]	3.65417	12.7891	1.8073	up	0.0148188	GO:0004674(protein serine/threonine kinase activity);GO:0005634(nucleus);GO:0005737(cytoplasm);GO:0005886(plasma membrane);GO:0035556(intracellular signal transduction);GO:0009882(blue light photoreceptor activity)	-	Y
ata-miR528-3p_1ss4GC	CCTCTGCCTGCCTCTTCCATT	down	-inf	0.02	30.27	0	rna-TRITD_2Av1G193780-2	hypothetical protein TRIUR3_18329 [Triticum urartu]	10.4228	147.888	3.82668	up	4.84638e-07	-	-	Y
ata-miR528-3p_1ss4GC	CCTCTGCCTGCCTCTTCCATT	down	-inf	0.02	30.27	0	rna-TRITD_2Av1G234270	beta-carotene 3-hydroxylase, chloroplastic-like [Aegilops tauschii subsp. tauschii]	3.59846	97.7597	4.76379	up	1.51038e-09	GO:0009507(chloroplast);GO:0016119(carotene metabolic process);GO:0016123(xanthophyll biosynthetic process)	ko00906(Carotenoid biosynthesis)	Y
ata-miR528-3p_1ss4GC	CCTCTGCCTGCCTCTTCCATT	down	-inf	0.02	30.27	0	rna-TRITD_2Bv1G025980-2	phosphoinositide phospholipase C 2-like [Aegilops tauschii subsp. tauschii]	11.1653	37.6585	1.75395	up	0.0180362	GO:0004435(phosphatidylinositol phospholipase C activity);GO:0004629(phospholipase C activity);GO:0005515(protein binding);GO:0005886(plasma membrane);GO:0007165(signal transduction);GO:0009553(embryo sac development);GO:0009556(microsporogenesis);GO:0010601(positive regulation of auxin biosynthetic process);GO:0016042(lipid catabolic process);GO:0035556(intracellular signal transduction);GO:0042…	ko00562(Inositol phosphate metabolism);ko04070(Phosphatidylinositol signaling system);ko04933(AGE-RAGE signaling pathway in diabetic complications)	Y
ata-miR528-3p_1ss4GC	CCTCTGCCTGCCTCTTCCATT	down	-inf	0.02	30.27	0	rna-TRITD_2Bv1G159690	hypothetical protein TRIUR3_18329 [Triticum urartu]	2.54087	54.7035	4.42824	up	1.49563e-08	-	-	Y
ata-miR528-3p_1ss4GC	CCTCTGCCTGCCTCTTCCATT	down	-inf	0.02	30.27	0	rna-TRITD_2Bv1G191820	homeobox-leucine zipper protein HOX22-like [Aegilops tauschii subsp. tauschii]	6.52694	239.147	5.19535	up	8.65519e-11	GO:0003700(DNA binding transcription factor activity);GO:0005515(protein binding);GO:0005634(nucleus);GO:0006351(transcription, DNA-templated);GO:0006355(regulation of transcription, DNA-templated);GO:0009414(response to water deprivation);GO:0009737(response to abscisic acid);GO:0009738(abscisic acid-activated signaling pathway);GO:0043565(sequence-specific DNA binding);GO:0045893(positive regul…	-	Y
ata-miR528-3p_1ss4GC	CCTCTGCCTGCCTCTTCCATT	down	-inf	0.02	30.27	0	rna-TRITD_2Bv1G195600	scarecrow-like protein 8 [Aegilops tauschii subsp. tauschii]	1.43318	15.5601	3.44056	up	5.11209e-06	GO:0003700(DNA binding transcription factor activity);GO:0005634(nucleus);GO:0006355(regulation of transcription, DNA-templated);GO:0043565(sequence-specific DNA binding)	-	Y
ata-miR528-3p_1ss4GC	CCTCTGCCTGCCTCTTCCATT	down	-inf	0.02	30.27	0	rna-TRITD_2Bv1G223790-2	probable polyamine oxidase 2 [Aegilops tauschii subsp. tauschii]	68.6067	205.173	1.58042	up	0.034187	GO:0005777(peroxisome);GO:0006598(polyamine catabolic process);GO:0008131(primary amine oxidase activity);GO:0046592(polyamine oxidase activity);GO:0055114(oxidation-reduction process)	ko00330(Arginine and proline metabolism);ko00410(beta-Alanine metabolism)	Y
ata-miR528-3p_1ss4GC	CCTCTGCCTGCCTCTTCCATT	down	-inf	0.02	30.27	0	rna-TRITD_3Av1G010700-6	endonuclease 2-like isoform X2 [Aegilops tauschii subsp. tauschii]	221.687	813.327	1.87531	up	0.0110773	GO:0000014(single-stranded DNA endodeoxyribonuclease activity);GO:0003676(nucleic acid binding);GO:0004519(endonuclease activity);GO:0005576(extracellular region);GO:0006308(DNA catabolic process);GO:0043765(T/G mismatch-specific endonuclease activity);GO:0046872(metal ion binding);GO:0090305(nucleic acid phosphodiester bond hydrolysis)	-	Y
ata-miR528-3p_1ss4GC	CCTCTGCCTGCCTCTTCCATT	down	-inf	0.02	30.27	0	rna-TRITD_3Av1G080260	uncharacterized protein LOC109769107 [Aegilops tauschii subsp. tauschii]	12.8011	116.676	3.18816	up	1.86286e-05	GO:0004806(triglyceride lipase activity);GO:0005576(extracellular region);GO:0006629(lipid metabolic process);GO:0016298(lipase activity)	-	Y
ata-miR528-3p_1ss4GC	CCTCTGCCTGCCTCTTCCATT	down	-inf	0.02	30.27	0	rna-TRITD_3Av1G226230	unnamed protein product [Triticum aestivum]	5.19163	61.2622	3.56074	up	2.25498e-06	GO:0004350(glutamate-5-semialdehyde dehydrogenase activity);GO:0005737(cytoplasm);GO:0006561(proline biosynthetic process)	ko00330(Arginine and proline metabolism)	Y
ata-miR528-3p_1ss4GC	CCTCTGCCTGCCTCTTCCATT	down	-inf	0.02	30.27	0	rna-TRITD_3Av1G226230-4	unnamed protein product [Triticum aestivum]	0.744993	3.1134	2.06319	up	0.00616671	GO:0004350(glutamate-5-semialdehyde dehydrogenase activity);GO:0005737(cytoplasm);GO:0006561(proline biosynthetic process)	ko00330(Arginine and proline metabolism)	Y
ata-miR528-3p_1ss4GC	CCTCTGCCTGCCTCTTCCATT	down	-inf	0.02	30.27	0	rna-TRITD_3Av1G277110-2	3-oxo-Delta(4,5)-steroid 5-beta-reductase-like [Aegilops tauschii subsp. tauschii]	1.60192	43.7638	4.77187	up	1.73793e-09	GO:0005829(cytosol);GO:0008202(steroid metabolic process);GO:0009611(response to wounding);GO:0010051(xylem and phloem pattern formation);GO:0035671(enone reductase activity);GO:0047787(delta4-3-oxosteroid 5beta-reductase activity);GO:0055114(oxidation-reduction process)	-	Y
ata-miR528-3p_1ss4GC	CCTCTGCCTGCCTCTTCCATT	down	-inf	0.02	30.27	0	rna-TRITD_3Av1G287390	DnaJ homolog subfamily C member 3 [Triticum urartu]	10.1987	28.8422	1.49979	up	0.0457613	GO:0005783(endoplasmic reticulum);GO:0005788(endoplasmic reticulum lumen);GO:0005886(plasma membrane);GO:0006457(protein folding);GO:0016032(viral process);GO:0044794(positive regulation by host of viral process)	ko04141(Protein processing in endoplasmic reticulum)	Y
ata-miR528-3p_1ss4GC	CCTCTGCCTGCCTCTTCCATT	down	-inf	0.02	30.27	0	rna-TRITD_3Bv1G045420-2	unnamed protein product [Triticum aestivum]	0.812723	4.88969	2.58891	up	0.000550509	GO:0004439(phosphatidylinositol-4,5-bisphosphate 5-phosphatase activity);GO:0004445(inositol-polyphosphate 5-phosphatase activity);GO:0009507(chloroplast);GO:0009738(abscisic acid-activated signaling pathway);GO:0009845(seed germination);GO:0016787(hydrolase activity);GO:0032957(inositol trisphosphate metabolic process);GO:0034485(phosphatidylinositol-3,4,5-trisphosphate 5-phosphatase activity);G…	ko00562(Inositol phosphate metabolism);ko04070(Phosphatidylinositol signaling system)	Y
ata-miR528-3p_1ss4GC	CCTCTGCCTGCCTCTTCCATT	down	-inf	0.02	30.27	0	rna-TRITD_3Bv1G055390	unnamed protein product [Triticum aestivum]	1.12028	4.03655	1.84927	up	0.0154611	GO:0004364(glutathione transferase activity);GO:0005737(cytoplasm);GO:0006749(glutathione metabolic process)	ko00480(Glutathione metabolism)	Y
ata-miR528-3p_1ss4GC	CCTCTGCCTGCCTCTTCCATT	down	-inf	0.02	30.27	0	rna-TRITD_3Bv1G085630	uncharacterized protein LOC109769107 [Aegilops tauschii subsp. tauschii]	25.9939	181.929	2.80713	up	0.000144433	GO:0004806(triglyceride lipase activity);GO:0005576(extracellular region);GO:0006629(lipid metabolic process);GO:0016298(lipase activity)	-	Y
ata-miR528-3p_1ss4GC	CCTCTGCCTGCCTCTTCCATT	down	-inf	0.02	30.27	0	rna-TRITD_3Bv1G183390	unnamed protein product [Triticum aestivum]	9.59693	55.2213	2.52458	up	0.000653372	-	-	Y
ata-miR528-3p_1ss4GC	CCTCTGCCTGCCTCTTCCATT	down	-inf	0.02	30.27	0	rna-TRITD_3Bv1G243990-4	uncharacterized protein LOC109757220 [Aegilops tauschii subsp. tauschii]	14.6082	50.1767	1.78024	up	0.0164856	-	-	Y
ata-miR528-3p_1ss4GC	CCTCTGCCTGCCTCTTCCATT	down	-inf	0.02	30.27	0	rna-TRITD_4Av1G005870	uncharacterized protein LOC109733398 [Aegilops tauschii subsp. tauschii]	1.07705	119.43	6.79294	up	3.15342e-15	GO:0003674(molecular_function);GO:0005634(nucleus);GO:0008150(biological_process)	-	Y
ata-miR528-3p_1ss4GC	CCTCTGCCTGCCTCTTCCATT	down	-inf	0.02	30.27	0	rna-TRITD_4Av1G035320	probable carboxylesterase 8 [Aegilops tauschii subsp. tauschii]	1.81006	11.661	2.68758	up	0.000320879	GO:0005634(nucleus);GO:0052689(carboxylic ester hydrolase activity)	ko04075(Plant hormone signal transduction)	Y
ata-miR528-3p_1ss4GC	CCTCTGCCTGCCTCTTCCATT	down	-inf	0.02	30.27	0	rna-TRITD_4Av1G041210-2	predicted protein [Hordeum vulgare subsp. vulgare]	4.00502	271.821	6.0847	up	2.67489e-13	GO:0009408(response to heat)	ko04141(Protein processing in endoplasmic reticulum)	Y
ata-miR528-3p_1ss4GC	CCTCTGCCTGCCTCTTCCATT	down	-inf	0.02	30.27	0	rna-TRITD_4Av1G042650	probable protein phosphatase 2C 30 [Aegilops tauschii subsp. tauschii]	9.92685	99.7361	3.32871	up	8.56786e-06	GO:0004722(protein serine/threonine phosphatase activity);GO:0005267(potassium channel activity);GO:0005886(plasma membrane);GO:0006470(protein dephosphorylation);GO:0009788(negative regulation of abscisic acid-activated signaling pathway);GO:0009939(positive regulation of gibberellic acid mediated signaling pathway);GO:0010030(positive regulation of seed germination);GO:0046872(metal ion binding…	ko04016(MAPK signaling pathway - plant);ko04075(Plant hormone signal transduction)	Y
ata-miR528-3p_1ss4GC	CCTCTGCCTGCCTCTTCCATT	down	-inf	0.02	30.27	0	rna-TRITD_4Av1G042650-2	serine/threonine protein phosphatase 2C 30 [Triticum aestivum]	6.00386	50.2687	3.0657	up	3.80211e-05	GO:0004722(protein serine/threonine phosphatase activity);GO:0005267(potassium channel activity);GO:0005886(plasma membrane);GO:0006470(protein dephosphorylation);GO:0009788(negative regulation of abscisic acid-activated signaling pathway);GO:0009939(positive regulation of gibberellic acid mediated signaling pathway);GO:0010030(positive regulation of seed germination);GO:0046872(metal ion binding…	ko04016(MAPK signaling pathway - plant);ko04075(Plant hormone signal transduction)	Y
ata-miR528-3p_1ss4GC	CCTCTGCCTGCCTCTTCCATT	down	-inf	0.02	30.27	0	rna-TRITD_4Av1G043540	phosphate metabolism protein 8-like [Aegilops tauschii subsp. tauschii]	12.6636	489.021	5.27113	up	4.88772e-11	GO:0016787(hydrolase activity)	-	Y
ata-miR528-3p_1ss4GC	CCTCTGCCTGCCTCTTCCATT	down	-inf	0.02	30.27	0	rna-TRITD_4Av1G053480	probable protein phosphatase 2C 32 [Aegilops tauschii subsp. tauschii]	4.22125	43.8327	3.37627	up	6.89734e-06	GO:0004722(protein serine/threonine phosphatase activity);GO:0005634(nucleus);GO:0006470(protein dephosphorylation);GO:0009536(plastid);GO:0009611(response to wounding);GO:0009620(response to fungus);GO:0009738(abscisic acid-activated signaling pathway);GO:0046872(metal ion binding);GO:0050832(defense response to fungus)	-	Y
ata-miR528-3p_1ss4GC	CCTCTGCCTGCCTCTTCCATT	down	-inf	0.02	30.27	0	rna-TRITD_4Av1G147090-4	alpha-L-arabinofuranosidase 1-like isoform X2 [Aegilops tauschii subsp. tauschii]	6.92862	33.4831	2.27279	up	0.00201688	GO:0005576(extracellular region);GO:0005773(vacuole);GO:0009044(xylan 1,4-beta-xylosidase activity);GO:0009505(plant-type cell wall);GO:0016798(hydrolase activity, acting on glycosyl bonds);GO:0045493(xylan catabolic process);GO:0046373(L-arabinose metabolic process);GO:0046556(alpha-L-arabinofuranosidase activity);GO:0048046(apoplast)	ko00520(Amino sugar and nucleotide sugar metabolism)	Y
ata-miR528-3p_1ss4GC	CCTCTGCCTGCCTCTTCCATT	down	-inf	0.02	30.27	0	rna-TRITD_4Av1G187350	probable zinc metalloprotease EGY3, chloroplastic [Aegilops tauschii subsp. tauschii]	15.3497	393.072	4.67851	up	2.28936e-09	GO:0005739(mitochondrion);GO:0006508(proteolysis);GO:0008237(metallopeptidase activity);GO:0009408(response to heat);GO:0009644(response to high light intensity);GO:0016021(integral component of membrane);GO:0031969(chloroplast membrane);GO:0042542(response to hydrogen peroxide)	-	Y
ata-miR528-3p_1ss4GC	CCTCTGCCTGCCTCTTCCATT	down	-inf	0.02	30.27	0	rna-TRITD_4Av1G211810-10	ankyrin repeat domain-containing protein 2A-like [Aegilops tauschii subsp. tauschii]	5.46838	15.5413	1.50692	up	0.0455593	GO:0005515(protein binding);GO:0005634(nucleus);GO:0005737(cytoplasm);GO:0005886(plasma membrane);GO:0006355(regulation of transcription, DNA-templated);GO:0008289(lipid binding);GO:0030941(chloroplast targeting sequence binding);GO:0031359(integral component of chloroplast outer membrane);GO:0045036(protein targeting to chloroplast)	-	Y
ata-miR528-3p_1ss4GC	CCTCTGCCTGCCTCTTCCATT	down	-inf	0.02	30.27	0	rna-TRITD_4Av1G241240	hypersensitive-induced response protein 4-like [Aegilops tauschii subsp. tauschii]	11.6339	64.7796	2.47721	up	0.000771416	GO:0005773(vacuole);GO:0005774(vacuolar membrane);GO:0005794(Golgi apparatus);GO:0005886(plasma membrane);GO:0009506(plasmodesma)	-	Y
ata-miR528-3p_1ss4GC	CCTCTGCCTGCCTCTTCCATT	down	-inf	0.02	30.27	0	rna-TRITD_4Bv1G076830-3	uncharacterized protein LOC109757285 [Aegilops tauschii subsp. tauschii]	2.11608	10.6604	2.33279	up	0.00197896	GO:0003674(molecular_function);GO:0008150(biological_process);GO:0009507(chloroplast);GO:0009535(chloroplast thylakoid membrane);GO:0016021(integral component of membrane)	-	Y
ata-miR528-3p_1ss4GC	CCTCTGCCTGCCTCTTCCATT	down	-inf	0.02	30.27	0	rna-TRITD_4Bv1G116940-2	ABC transporter F family member 4-like isoform X2 [Aegilops tauschii subsp. tauschii]	9.63988	28.6185	1.56986	up	0.0356816	GO:0003677(DNA binding);GO:0005634(nucleus);GO:0006355(regulation of transcription, DNA-templated);GO:0046872(metal ion binding)	-	Y
ata-miR528-3p_1ss4GC	CCTCTGCCTGCCTCTTCCATT	down	-inf	0.02	30.27	0	rna-TRITD_4Bv1G127510	phosphate metabolism protein 8-like [Aegilops tauschii subsp. tauschii]	5.27588	434.389	6.36343	up	3.53175e-14	GO:0016787(hydrolase activity)	-	Y
ata-miR528-3p_1ss4GC	CCTCTGCCTGCCTCTTCCATT	down	-inf	0.02	30.27	0	rna-TRITD_4Bv1G128750	serine/threonine protein phosphatase 2C 30 [Triticum aestivum]	1.23791	478.596	8.59476	up	1.07603e-20	GO:0004722(protein serine/threonine phosphatase activity);GO:0005267(potassium channel activity);GO:0005886(plasma membrane);GO:0006470(protein dephosphorylation);GO:0009788(negative regulation of abscisic acid-activated signaling pathway);GO:0009939(positive regulation of gibberellic acid mediated signaling pathway);GO:0010030(positive regulation of seed germination);GO:0046872(metal ion binding…	ko04016(MAPK signaling pathway - plant);ko04075(Plant hormone signal transduction)	Y
ata-miR528-3p_1ss4GC	CCTCTGCCTGCCTCTTCCATT	down	-inf	0.02	30.27	0	rna-TRITD_4Bv1G129640-4	17.9 kDa class I heat shock protein [Aegilops tauschii subsp. tauschii]	7.53998	464.886	5.94617	up	6.28654e-13	GO:0009408(response to heat);GO:0042542(response to hydrogen peroxide);GO:0045471(response to ethanol);GO:0046685(response to arsenic-containing substance);GO:0046686(response to cadmium ion);GO:0046688(response to copper ion)	ko04141(Protein processing in endoplasmic reticulum)	Y
ata-miR528-3p_1ss4GC	CCTCTGCCTGCCTCTTCCATT	down	-inf	0.02	30.27	0	rna-TRITD_4Bv1G129640-5	17.9 kDa class I heat shock protein [Aegilops tauschii subsp. tauschii]	4.93472	203.375	5.36503	up	3.21538e-11	GO:0009408(response to heat);GO:0042542(response to hydrogen peroxide);GO:0045471(response to ethanol);GO:0046685(response to arsenic-containing substance);GO:0046686(response to cadmium ion);GO:0046688(response to copper ion)	ko04141(Protein processing in endoplasmic reticulum)	Y
ata-miR528-3p_1ss4GC	CCTCTGCCTGCCTCTTCCATT	down	-inf	0.02	30.27	0	rna-TRITD_5Av1G141000	AAA-ATPase At4g25835-like [Aegilops tauschii subsp. tauschii]	8.81893	42.0636	2.2539	up	0.00219996	GO:0005524(ATP binding);GO:0005886(plasma membrane);GO:0016887(ATPase activity)	-	Y
ata-miR528-3p_1ss4GC	CCTCTGCCTGCCTCTTCCATT	down	-inf	0.02	30.27	0	rna-TRITD_5Av1G141530-4	low molecular mass early light-inducible protein HV90, chloroplastic isoform X2 [Aegilops tauschii subsp. tauschii]	24.934	79.4445	1.67183	up	0.0247197	GO:0009409(response to cold);GO:0009507(chloroplast);GO:0009522(photosystem I);GO:0009523(photosystem II);GO:0009535(chloroplast thylakoid membrane);GO:0010030(positive regulation of seed germination);GO:0010117(photoprotection);GO:0010380(regulation of chlorophyll biosynthetic process);GO:0015979(photosynthesis);GO:0016021(integral component of membrane);GO:0016168(chlorophyll binding);GO:003460…	-	Y
ata-miR528-3p_1ss4GC	CCTCTGCCTGCCTCTTCCATT	down	-inf	0.02	30.27	0	rna-TRITD_5Av1G160060-2	uncharacterized protein LOC109773708 [Aegilops tauschii subsp. tauschii]	0.503954	2.37021	2.23365	up	0.00322102	GO:0003677(DNA binding);GO:0005634(nucleus)	-	Y
ata-miR528-3p_1ss4GC	CCTCTGCCTGCCTCTTCCATT	down	-inf	0.02	30.27	0	rna-TRITD_5Av1G165580-2	predicted protein, partial [Hordeum vulgare subsp. vulgare]	6.21057	19.6962	1.66512	up	0.0256898	GO:0005737(cytoplasm);GO:0005773(vacuole);GO:0005794(Golgi apparatus);GO:0005829(cytosol);GO:0005886(plasma membrane);GO:0008270(zinc ion binding);GO:0009507(chloroplast);GO:0009535(chloroplast thylakoid membrane);GO:0009706(chloroplast inner membrane);GO:0009941(chloroplast envelope);GO:0016491(oxidoreductase activity);GO:0055114(oxidation-reduction process)	-	Y
ata-miR528-3p_1ss4GC	CCTCTGCCTGCCTCTTCCATT	down	-inf	0.02	30.27	0	rna-TRITD_5Av1G180490-9	zinc finger CCCH domain-containing protein 19-like isoform X2 [Aegilops tauschii subsp. tauschii]	0.370505	7.70095	4.37747	up	2.23963e-08	GO:0004579(dolichyl-diphosphooligosaccharide-protein glycotransferase activity);GO:0008250(oligosaccharyltransferase complex);GO:0018279(protein N-linked glycosylation via asparagine);GO:0043687(post-translational protein modification)	ko00565(Ether lipid metabolism)	Y
ata-miR528-3p_1ss4GC	CCTCTGCCTGCCTCTTCCATT	down	-inf	0.02	30.27	0	rna-TRITD_5Av1G227320-2	anthocyanidin 5,3-O-glucosyltransferase-like [Aegilops tauschii subsp. tauschii]	3.85927	11.4219	1.5654	up	0.0372611	GO:0009813(flavonoid biosynthetic process);GO:0043231(intracellular membrane-bounded organelle);GO:0052696(flavonoid glucuronidation);GO:0080043(quercetin 3-O-glucosyltransferase activity);GO:0080044(quercetin 7-O-glucosyltransferase activity)	ko00942(Anthocyanin biosynthesis);ko00943(Isoflavonoid biosynthesis)	Y
ata-miR528-3p_1ss4GC	CCTCTGCCTGCCTCTTCCATT	down	-inf	0.02	30.27	0	rna-TRITD_5Bv1G101260	probable plastid-lipid-associated protein 2, chloroplastic [Aegilops tauschii subsp. tauschii]	58.2752	388.16	2.7357	up	0.000208873	GO:0003674(molecular_function);GO:0006950(response to stress);GO:0009535(chloroplast thylakoid membrane)	-	Y
ata-miR528-3p_1ss4GC	CCTCTGCCTGCCTCTTCCATT	down	-inf	0.02	30.27	0	rna-TRITD_5Bv1G127200-2	serine/threonine-protein kinase RIPK-like [Aegilops tauschii subsp. tauschii]	1.75816	9.10674	2.37287	up	0.00141894	GO:0005515(protein binding)	-	Y
ata-miR528-3p_1ss4GC	CCTCTGCCTGCCTCTTCCATT	down	-inf	0.02	30.27	0	rna-TRITD_5Bv1G145910	hypothetical protein TRIUR3_21060 [Triticum urartu]	13.5569	536.157	5.30555	up	3.90263e-11	GO:0000427(plastid-encoded plastid RNA polymerase complex);GO:0005515(protein binding);GO:0006351(transcription, DNA-templated);GO:0006355(regulation of transcription, DNA-templated);GO:0009408(response to heat);GO:0009416(response to light stimulus);GO:0009507(chloroplast);GO:0009644(response to high light intensity);GO:0009658(chloroplast organization);GO:0042542(response to hydrogen peroxide);…	ko04141(Protein processing in endoplasmic reticulum)	Y
ata-miR528-3p_1ss4GC	CCTCTGCCTGCCTCTTCCATT	down	-inf	0.02	30.27	0	rna-TRITD_5Bv1G170680	cytochrome P450 71A1-like [Aegilops tauschii subsp. tauschii]	1.94421	13.6176	2.80821	up	0.00016035	GO:0016020(membrane);GO:0016709(oxidoreductase activity, acting on paired donors, with incorporation or reduction of molecular oxygen, NAD(P)H as one donor, and incorporation of one atom of oxygen);GO:0044550(secondary metabolite biosynthetic process)	-	Y
ata-miR528-3p_1ss4GC	CCTCTGCCTGCCTCTTCCATT	down	-inf	0.02	30.27	0	rna-TRITD_5Bv1G185980	HSP-interacting protein-like [Aegilops tauschii subsp. tauschii]	14.8867	55.8029	1.90632	up	0.00982416	GO:0005739(mitochondrion);GO:0008150(biological_process)	-	Y
ata-miR528-3p_1ss4GC	CCTCTGCCTGCCTCTTCCATT	down	-inf	0.02	30.27	0	rna-TRITD_5Bv1G203150	probable protein phosphatase 2C 34 [Aegilops tauschii subsp. tauschii]	11.643	50.1637	2.10718	up	0.00424389	GO:0004722(protein serine/threonine phosphatase activity);GO:0006470(protein dephosphorylation);GO:0046872(metal ion binding)	-	Y
ata-miR528-3p_1ss4GC	CCTCTGCCTGCCTCTTCCATT	down	-inf	0.02	30.27	0	rna-TRITD_5Bv1G204070	uncharacterized protein LOC109785601 [Aegilops tauschii subsp. tauschii]	14.8995	99.1576	2.73446	up	0.000212877	GO:0003677(DNA binding);GO:0003700(DNA binding transcription factor activity);GO:0005634(nucleus);GO:0006351(transcription, DNA-templated);GO:0006355(regulation of transcription, DNA-templated)	ko04075(Plant hormone signal transduction)	Y
ata-miR528-3p_1ss4GC	CCTCTGCCTGCCTCTTCCATT	down	-inf	0.02	30.27	0	rna-TRITD_5Bv1G230210	thaumatin-like protein 1b isoform X1 [Aegilops tauschii subsp. tauschii]	2.00692	30.7169	3.93598	up	2.918e-07	GO:0003674(molecular_function);GO:0005576(extracellular region);GO:0031225(anchored component of membrane);GO:0051707(response to other organism)	ko03440(Homologous recombination)	Y
ata-miR528-3p_1ss4GC	CCTCTGCCTGCCTCTTCCATT	down	-inf	0.02	30.27	0	rna-TRITD_5Bv1G245660-2	cyclin-dependent kinase F-3 isoform X1 [Aegilops tauschii subsp. tauschii]	0.981383	3.62958	1.88691	up	0.0122328	GO:0004672(protein kinase activity);GO:0004674(protein serine/threonine kinase activity);GO:0004693(cyclin-dependent protein serine/threonine kinase activity);GO:0005524(ATP binding);GO:0005634(nucleus);GO:0005737(cytoplasm);GO:0006468(protein phosphorylation);GO:0010468(regulation of gene expression);GO:0016301(kinase activity);GO:0035556(intracellular signal transduction)	-	Y
ata-miR528-3p_1ss4GC	CCTCTGCCTGCCTCTTCCATT	down	-inf	0.02	30.27	0	rna-TRITD_6Av1G121890	hypothetical protein TRIUR3_01462 [Triticum urartu]	0.472391	1.59973	1.75977	up	0.0208363	GO:0005215(transporter activity);GO:0005524(ATP binding);GO:0005886(plasma membrane);GO:0006810(transport);GO:0006979(response to oxidative stress);GO:0007623(circadian rhythm);GO:0009507(chloroplast);GO:0009644(response to high light intensity);GO:0009941(chloroplast envelope);GO:0010150(leaf senescence);GO:0016021(integral component of membrane);GO:0016301(kinase activity);GO:0016310(phosphoryl…	ko04626(Plant-pathogen interaction)	Y
ata-miR528-3p_1ss4GC	CCTCTGCCTGCCTCTTCCATT	down	-inf	0.02	30.27	0	rna-TRITD_6Av1G212740	putative protein phosphatase 2C 27 [Triticum urartu]	10.7321	57.2443	2.4152	up	0.00103843	GO:0004722(protein serine/threonine phosphatase activity);GO:0005515(protein binding);GO:0005634(nucleus);GO:0005737(cytoplasm);GO:0005829(cytosol);GO:0006470(protein dephosphorylation);GO:0046872(metal ion binding);GO:0050688(regulation of defense response to virus)	-	Y
ata-miR528-3p_1ss4GC	CCTCTGCCTGCCTCTTCCATT	down	-inf	0.02	30.27	0	rna-TRITD_6Bv1G049120	protein SRC2 homolog [Aegilops tauschii subsp. tauschii]	8.83587	32.1765	1.86456	up	0.0118338	GO:0003674(molecular_function);GO:0005575(cellular_component);GO:0008150(biological_process)	-	Y
ata-miR528-3p_1ss4GC	CCTCTGCCTGCCTCTTCCATT	down	-inf	0.02	30.27	0	rna-TRITD_7Av1G001490-3	vacuolar invertase1 [Triticum monococcum]	5.63163	19.0265	1.75639	up	0.0180296	GO:0005975(carbohydrate metabolic process);GO:0050306(sucrose 1F-fructosyltransferase activity)	-	Y
ata-miR528-3p_1ss4GC	CCTCTGCCTGCCTCTTCCATT	down	-inf	0.02	30.27	0	rna-TRITD_7Av1G020240	hypersensitive-induced response protein 4-like [Aegilops tauschii subsp. tauschii]	5.81393	19.2215	1.72514	up	0.0208078	GO:0005773(vacuole);GO:0005774(vacuolar membrane);GO:0005794(Golgi apparatus);GO:0005886(plasma membrane);GO:0009506(plasmodesma)	-	Y
ata-miR528-3p_1ss4GC	CCTCTGCCTGCCTCTTCCATT	down	-inf	0.02	30.27	0	rna-TRITD_7Av1G062580	UDP-glycosyltransferase 73C5-like [Aegilops tauschii subsp. tauschii]	5.33919	29.0106	2.44189	up	0.000923364	GO:0008194(UDP-glycosyltransferase activity);GO:0009813(flavonoid biosynthetic process);GO:0043231(intracellular membrane-bounded organelle);GO:0052696(flavonoid glucuronidation)	ko00944(Flavone and flavonol biosynthesis)	Y
ata-miR528-3p_1ss4GC	CCTCTGCCTGCCTCTTCCATT	down	-inf	0.02	30.27	0	rna-TRITD_7Av1G092020	probable lipoxygenase 8, chloroplastic [Aegilops tauschii subsp. tauschii]	8.73929	38.442	2.1371	up	0.00369266	GO:0009611(response to wounding);GO:0016166(phytoene dehydrogenase activity);GO:0051707(response to other organism)	ko00591(Linoleic acid metabolism);ko00592(alpha-Linolenic acid metabolism)	Y
ata-miR528-3p_1ss4GC	CCTCTGCCTGCCTCTTCCATT	down	-inf	0.02	30.27	0	rna-TRITD_7Av1G145520	1-phosphatidylinositol-3-phosphate 5-kinase FAB1B-like isoform X2 [Aegilops tauschii subsp. tauschii]	0.169544	1.03949	2.61615	up	0.000553819	GO:0000285(1-phosphatidylinositol-3-phosphate 5-kinase activity);GO:0005524(ATP binding);GO:0005737(cytoplasm);GO:0005768(endosome);GO:0006458('de novo' protein folding);GO:0007033(vacuole organization);GO:0008270(zinc ion binding);GO:0009555(pollen development);GO:0010008(endosome membrane);GO:0010256(endomembrane system organization);GO:0016308(1-phosphatidylinositol-4-phosphate 5-kinase activi…	ko00562(Inositol phosphate metabolism);ko04070(Phosphatidylinositol signaling system);ko04145(Phagosome)	Y
ata-miR528-3p_1ss4GC	CCTCTGCCTGCCTCTTCCATT	down	-inf	0.02	30.27	0	rna-TRITD_7Av1G164830-2	uncharacterized protein LOC109781204 [Aegilops tauschii subsp. tauschii]	2.40809	15.5842	2.69412	up	0.000292623	GO:0003674(molecular_function);GO:0005634(nucleus);GO:0008150(biological_process)	-	Y
ata-miR528-3p_1ss4GC	CCTCTGCCTGCCTCTTCCATT	down	-inf	0.02	30.27	0	rna-TRITD_7Av1G196970	putative GATA transcription factor 22 [Aegilops tauschii subsp. tauschii]	4.57046	89.0818	4.28472	up	2.99454e-08	GO:0000977(RNA polymerase II regulatory region sequence-specific DNA binding);GO:0001085(RNA polymerase II transcription factor binding);GO:0001228(transcriptional activator activity, RNA polymerase II transcription regulatory region sequence-specific DNA binding);GO:0003682(chromatin binding);GO:0005634(nucleus);GO:0005667(transcription factor complex);GO:0030154(cell differentiation)	-	Y
ata-miR528-3p_1ss4GC	CCTCTGCCTGCCTCTTCCATT	down	-inf	0.02	30.27	0	rna-TRITD_7Bv1G148500-2	putative GATA transcription factor 22 [Aegilops tauschii subsp. tauschii]	16.487	58.1052	1.81734	up	0.0141123	GO:0000977(RNA polymerase II regulatory region sequence-specific DNA binding);GO:0001085(RNA polymerase II transcription factor binding);GO:0001228(transcriptional activator activity, RNA polymerase II transcription regulatory region sequence-specific DNA binding);GO:0003682(chromatin binding);GO:0005634(nucleus);GO:0005667(transcription factor complex);GO:0030154(cell differentiation)	-	Y
ata-miR528-3p_1ss4GC	CCTCTGCCTGCCTCTTCCATT	down	-inf	0.02	30.27	0	rna-TRITD_7Bv1G151940-2	uncharacterized protein LOC109745513 [Aegilops tauschii subsp. tauschii]	2.64549	27.0529	3.35417	up	9.22151e-06	GO:0003674(molecular_function);GO:0005634(nucleus);GO:0006979(response to oxidative stress);GO:0016607(nuclear speck);GO:0046686(response to cadmium ion)	-	Y
ata-miR528-3p_1ss4GC	CCTCTGCCTGCCTCTTCCATT	down	-inf	0.02	30.27	0	rna-TRITD_7Bv1G194180-3	auxin response factor 17 [Aegilops tauschii subsp. tauschii]	4.4545	15.6093	1.80906	up	0.0146683	GO:0003677(DNA binding);GO:0003700(DNA binding transcription factor activity);GO:0005515(protein binding);GO:0005634(nucleus);GO:0006351(transcription, DNA-templated);GO:0006355(regulation of transcription, DNA-templated);GO:0009733(response to auxin);GO:0009734(auxin-activated signaling pathway);GO:0009908(flower development)	ko04075(Plant hormone signal transduction)	Y
ata-miR528-5p	TGGAAGGGGCATGCAGAGGAG	down	-2.09	0.01	69.08	16.26	rna-TRITD_2Av1G010980	ABC transporter G family member 28-like [Aegilops tauschii subsp. tauschii]	6.50311	60.3401	3.21391	up	1.61671e-05	GO:0005886(plasma membrane);GO:0016021(integral component of membrane);GO:0042626(ATPase activity, coupled to transmembrane movement of substances)	ko02010(ABC transporters)	Y
ata-miR528-5p	TGGAAGGGGCATGCAGAGGAG	down	-2.09	0.01	69.08	16.26	rna-TRITD_3Av1G154970	hypothetical protein TRIUR3_25822 [Triticum urartu]	77.2825	537.226	2.79731	up	0.000152465	-	-	Y
ata-miR528-5p	TGGAAGGGGCATGCAGAGGAG	down	-2.09	0.01	69.08	16.26	rna-TRITD_4Bv1G119780-5	probable protein phosphatase 2C 32 [Aegilops tauschii subsp. tauschii]	4.1028	31.4368	2.93777	up	7.83289e-05	GO:0004722(protein serine/threonine phosphatase activity);GO:0005634(nucleus);GO:0006470(protein dephosphorylation);GO:0009536(plastid);GO:0009611(response to wounding);GO:0009620(response to fungus);GO:0009738(abscisic acid-activated signaling pathway);GO:0046872(metal ion binding);GO:0050832(defense response to fungus)	-	Y
ata-miR9674a-3p_2ss4AG13AG	GTAGGATGGCTGGTGCTATGG	down	-inf	0.03	80.28	0	rna-TRITD_1Av1G152830	protein BONZAI 3-like isoform X1 [Aegilops tauschii subsp. tauschii]	0.561888	3.58809	2.67486	up	0.000364382	GO:0005544(calcium-dependent phospholipid binding);GO:0005886(plasma membrane);GO:0006952(defense response);GO:0010186(positive regulation of cellular defense response);GO:0019725(cellular homeostasis);GO:0060548(negative regulation of cell death);GO:0090332(stomatal closure)	-	Y
ata-miR9674a-3p_2ss4AG13AG	GTAGGATGGCTGGTGCTATGG	down	-inf	0.03	80.28	0	rna-TRITD_1Bv1G032230	glutamate--cysteine ligase B, chloroplastic [Aegilops tauschii subsp. tauschii]	12.6644	53.1334	2.06884	up	0.00497032	GO:0002213(defense response to insect);GO:0004357(glutamate-cysteine ligase activity);GO:0005524(ATP binding);GO:0006750(glutathione biosynthetic process);GO:0009408(response to heat);GO:0009507(chloroplast);GO:0009536(plastid);GO:0009570(chloroplast stroma);GO:0009700(indole phytoalexin biosynthetic process);GO:0009753(response to jasmonic acid);GO:0009816(defense response to bacterium, incompat…	ko00270(Cysteine and methionine metabolism);ko00480(Glutathione metabolism)	Y
ata-miR9674a-3p_2ss4AG13AG	GTAGGATGGCTGGTGCTATGG	down	-inf	0.03	80.28	0	rna-TRITD_2Bv1G159210	polyadenylate-binding protein RBP47-like isoform X2 [Aegilops tauschii subsp. tauschii]	0.870511	2.55407	1.55286	up	0.0436076	GO:0005634(nucleus);GO:0008143(poly(A) binding);GO:0010494(cytoplasmic stress granule);GO:0034605(cellular response to heat);GO:0003723(RNA binding);GO:0003729(mRNA binding);GO:0005737(cytoplasm);GO:0006397(mRNA processing)	ko03013(RNA transport)	Y
ata-miR9674a-3p_2ss4AG13AG	GTAGGATGGCTGGTGCTATGG	down	-inf	0.03	80.28	0	rna-TRITD_3Av1G009370	predicted protein [Hordeum vulgare subsp. vulgare]	49.5153	683.019	3.78598	up	5.83536e-07	GO:0004190(aspartic-type endopeptidase activity);GO:0006508(proteolysis);GO:0030163(protein catabolic process)	-	Y
ata-miR9674a-3p_2ss4AG13AG	GTAGGATGGCTGGTGCTATGG	down	-inf	0.03	80.28	0	rna-TRITD_3Av1G213210	putative WRKY transcription factor 33 [Triticum urartu]	8.6314	51.4406	2.57524	up	0.000475468	GO:0003700(DNA binding transcription factor activity);GO:0005515(protein binding);GO:0005634(nucleus);GO:0006351(transcription, DNA-templated);GO:0006355(regulation of transcription, DNA-templated);GO:0006970(response to osmotic stress);GO:0009408(response to heat);GO:0009409(response to cold);GO:0009414(response to water deprivation);GO:0009651(response to salt stress);GO:0010120(camalexin biosy…	ko04016(MAPK signaling pathway - plant);ko04626(Plant-pathogen interaction)	Y
ata-miR9674a-3p_2ss4AG13AG	GTAGGATGGCTGGTGCTATGG	down	-inf	0.03	80.28	0	rna-TRITD_3Bv1G011150	basic 7S globulin-like [Aegilops tauschii subsp. tauschii]	1.43524	39.557	4.78457	up	1.49565e-09	GO:0004190(aspartic-type endopeptidase activity);GO:0006508(proteolysis);GO:0030163(protein catabolic process)	-	Y
ata-miR9674a-3p_2ss4AG13AG	GTAGGATGGCTGGTGCTATGG	down	-inf	0.03	80.28	0	rna-TRITD_5Bv1G203780	RecName: Full=Zinc finger protein 1; AltName: Full=WZF1	5.04346	45.0889	3.16029	up	2.33188e-05	GO:0003700(DNA binding transcription factor activity);GO:0005634(nucleus);GO:0043565(sequence-specific DNA binding);GO:0044212(transcription regulatory region DNA binding)	-	Y
ata-miR9674a-3p_2ss4AG13AG	GTAGGATGGCTGGTGCTATGG	down	-inf	0.03	80.28	0	rna-TRITD_7Bv1G047330-6	protein CURVATURE THYLAKOID 1A, chloroplastic-like isoform X1 [Aegilops tauschii subsp. tauschii]	5.30869	39.957	2.91202	up	9.36022e-05	GO:0003674(molecular_function);GO:0008150(biological_process);GO:0009507(chloroplast);GO:0009534(chloroplast thylakoid);GO:0009535(chloroplast thylakoid membrane);GO:0009579(thylakoid);GO:0009941(chloroplast envelope);GO:0010287(plastoglobule);GO:0016021(integral component of membrane)	ko00562(Inositol phosphate metabolism);ko04070(Phosphatidylinositol signaling system)	Y
ata-MIR9674b-p5	GTAGGATGGCCGGTGCTATGG	down	-3.53	0	75.87	6.56	rna-TRITD_2Av1G019180	predicted protein [Hordeum vulgare subsp. vulgare]	1.4146	14.2218	3.32964	up	1.02943e-05	GO:0004675(transmembrane receptor protein serine/threonine kinase activity);GO:0005515(protein binding);GO:0005524(ATP binding);GO:0005886(plasma membrane);GO:0006468(protein phosphorylation);GO:0007166(cell surface receptor signaling pathway);GO:0009742(brassinosteroid mediated signaling pathway);GO:0016301(kinase activity);GO:1900459(positive regulation of brassinosteroid mediated signaling pat…	ko04626(Plant-pathogen interaction)	Y
ata-MIR9674b-p5	GTAGGATGGCCGGTGCTATGG	down	-3.53	0	75.87	6.56	rna-TRITD_2Bv1G054450	probable carboxylesterase 18 [Aegilops tauschii subsp. tauschii]	2.72024	11.4363	2.07181	up	0.00530226	GO:0005634(nucleus);GO:0009056(catabolic process);GO:0009860(pollen tube growth);GO:0052689(carboxylic ester hydrolase activity)	-	Y
ata-MIR9674b-p5	GTAGGATGGCCGGTGCTATGG	down	-3.53	0	75.87	6.56	rna-TRITD_3Av1G213210	putative WRKY transcription factor 33 [Triticum urartu]	8.6314	51.4406	2.57524	up	0.000475468	GO:0003700(DNA binding transcription factor activity);GO:0005515(protein binding);GO:0005634(nucleus);GO:0006351(transcription, DNA-templated);GO:0006355(regulation of transcription, DNA-templated);GO:0006970(response to osmotic stress);GO:0009408(response to heat);GO:0009409(response to cold);GO:0009414(response to water deprivation);GO:0009651(response to salt stress);GO:0010120(camalexin biosy…	ko04016(MAPK signaling pathway - plant);ko04626(Plant-pathogen interaction)	Y
ata-MIR9674b-p5	GTAGGATGGCCGGTGCTATGG	down	-3.53	0	75.87	6.56	rna-TRITD_3Bv1G195790	WRKY27 transcription factor [Triticum aestivum]	8.27103	30.481	1.88177	up	0.0109463	GO:0003700(DNA binding transcription factor activity);GO:0005515(protein binding);GO:0005634(nucleus);GO:0006351(transcription, DNA-templated);GO:0006355(regulation of transcription, DNA-templated);GO:0006970(response to osmotic stress);GO:0009408(response to heat);GO:0009409(response to cold);GO:0009414(response to water deprivation);GO:0009651(response to salt stress);GO:0010120(camalexin biosy…	ko04016(MAPK signaling pathway - plant);ko04626(Plant-pathogen interaction)	Y
ata-MIR9674b-p5	GTAGGATGGCCGGTGCTATGG	down	-3.53	0	75.87	6.56	rna-TRITD_4Av1G000430	uncharacterized protein LOC109749056 [Aegilops tauschii subsp. tauschii]	7.39649	22.2458	1.58862	up	0.0345669	GO:0008150(biological_process)	-	Y
ata-MIR9674b-p5	GTAGGATGGCCGGTGCTATGG	down	-3.53	0	75.87	6.56	rna-TRITD_4Bv1G060980	Ribulose bisphosphate carboxylase/oxygenase activase B, chloroplastic [Triticum urartu]	98.9614	4575.23	5.53083	up	8.70512e-12	GO:0005524(ATP binding);GO:0005618(cell wall);GO:0005634(nucleus);GO:0009409(response to cold);GO:0009416(response to light stimulus);GO:0009507(chloroplast);GO:0009535(chloroplast thylakoid membrane);GO:0009570(chloroplast stroma);GO:0009579(thylakoid);GO:0009753(response to jasmonic acid);GO:0009941(chloroplast envelope);GO:0010150(leaf senescence);GO:0010287(plastoglobule);GO:0010319(stromule)…	ko03010(Ribosome);ko00940(Phenylpropanoid biosynthesis)	Y
ata-MIR9674b-p5	GTAGGATGGCCGGTGCTATGG	down	-3.53	0	75.87	6.56	rna-TRITD_4Bv1G173880	uncharacterized protein LOC109749056 [Aegilops tauschii subsp. tauschii]	19.31	78.4563	2.02254	up	0.00614717	GO:0008150(biological_process)	-	Y
ata-MIR9674b-p5	GTAGGATGGCCGGTGCTATGG	down	-3.53	0	75.87	6.56	rna-TRITD_5Bv1G230210	thaumatin-like protein 1b isoform X1 [Aegilops tauschii subsp. tauschii]	2.00692	30.7169	3.93598	up	2.918e-07	GO:0003674(molecular_function);GO:0005576(extracellular region);GO:0031225(anchored component of membrane);GO:0051707(response to other organism)	ko03440(Homologous recombination)	Y
ata-MIR9674b-p5	GTAGGATGGCCGGTGCTATGG	down	-3.53	0	75.87	6.56	rna-TRITD_7Av1G198590-2	hypothetical protein TRIUR3_15866 [Triticum urartu]	1.15032	5.53879	2.26753	up	0.00252784	-	-	Y
ata-MIR9674b-p5	GTAGGATGGCCGGTGCTATGG	down	-3.53	0	75.87	6.56	rna-TRITD_7Bv1G043700	U-box domain-containing protein 21-like [Aegilops tauschii subsp. tauschii]	0.752048	11.9817	3.99387	up	2.36191e-07	GO:0004842(ubiquitin-protein transferase activity);GO:0005634(nucleus);GO:0010200(response to chitin);GO:0016567(protein ubiquitination)	-	Y
ata-MIR9772a-p5	CGTTGAGATGAGATTACCCCA	down	-0.66	0.01	548.51	347.5	rna-TRITD_5Av1G207760-3	MYB-related protein [Triticum aestivum]	5.14265	57.6665	3.48715	up	3.60075e-06	GO:0003677(DNA binding);GO:0003700(DNA binding transcription factor activity);GO:0005634(nucleus);GO:0006351(transcription, DNA-templated);GO:0006355(regulation of transcription, DNA-templated)	ko04075(Plant hormone signal transduction)	Y
ata-MIR9772a-p5	CGTTGAGATGAGATTACCCCA	down	-0.66	0.01	548.51	347.5	rna-TRITD_5Bv1G204070	uncharacterized protein LOC109785601 [Aegilops tauschii subsp. tauschii]	14.8995	99.1576	2.73446	up	0.000212877	GO:0003677(DNA binding);GO:0003700(DNA binding transcription factor activity);GO:0005634(nucleus);GO:0006351(transcription, DNA-templated);GO:0006355(regulation of transcription, DNA-templated)	ko04075(Plant hormone signal transduction)	Y
ata-miR9863a-3p_2ss9TC22CA	TGAGAAGGCAGATCATAATAGA	down	-0.37	0.04	188.02	145.92	rna-TRITD_6Av1G191520	cell division control protein 48 homolog C [Aegilops tauschii subsp. tauschii]	1.8137	6.54323	1.85107	up	0.0131794	GO:0008540(proteasome regulatory particle, base subcomplex);GO:0017025(TBP-class protein binding);GO:0030433(ubiquitin-dependent ERAD pathway);GO:0031595(nuclear proteasome complex);GO:0031597(cytosolic proteasome complex);GO:0036402(proteasome-activating ATPase activity);GO:0045899(positive regulation of RNA polymerase II transcriptional preinitiation complex assembly)	ko04141(Protein processing in endoplasmic reticulum)	Y
ata-MIR9863a-p3_1	TCTGAAGACTAGTTTATTAC	up	0.83	0.02	406.67	720.86	rna-TRITD_3Bv1G066800-8	uncharacterized protein LOC109769097 isoform X1 [Aegilops tauschii subsp. tauschii]	38.2412	9.509	-2.00776	down	0.00141236	GO:0003674(molecular_function);GO:0008150(biological_process);GO:0009507(chloroplast);GO:0016021(integral component of membrane)	-	Y
ata-MIR9863a-p5_1ss5CT	TGATTTGCTTCTCATCTGAAG	up	0.95	0.02	40.14	77.33	rna-TRITD_1Av1G041160-3	protease Do-like 2, chloroplastic [Aegilops tauschii subsp. tauschii]	39.5203	16.1489	-1.29116	down	0.028606	GO:0004252(serine-type endopeptidase activity);GO:0005739(mitochondrion);GO:0006508(proteolysis);GO:0008236(serine-type peptidase activity);GO:0009507(chloroplast);GO:0009533(chloroplast stromal thylakoid);GO:0009535(chloroplast thylakoid membrane);GO:0009570(chloroplast stroma);GO:0009658(chloroplast organization);GO:0009941(chloroplast envelope);GO:0010206(photosystem II repair);GO:0030163(prot…	-	Y
ata-MIR9863a-p5_1ss5CT	TGATTTGCTTCTCATCTGAAG	up	0.95	0.02	40.14	77.33	rna-TRITD_2Av1G037820-4	magnesium-chelatase subunit ChlH, chloroplastic [Aegilops tauschii subsp. tauschii]	47.6091	11.7502	-2.01855	down	0.00133868	GO:0005515(protein binding);GO:0005524(ATP binding);GO:0005739(mitochondrion);GO:0009507(chloroplast);GO:0009570(chloroplast stroma);GO:0009706(chloroplast inner membrane);GO:0010007(magnesium chelatase complex);GO:0015979(photosynthesis);GO:0015995(chlorophyll biosynthetic process);GO:0016851(magnesium chelatase activity)	ko00860(Porphyrin and chlorophyll metabolism)	Y
ata-MIR9863a-p5_1ss5CT	TGATTTGCTTCTCATCTGAAG	up	0.95	0.02	40.14	77.33	rna-TRITD_2Bv1G051020	Mg-chelatase subunit XANTHA-F [Hordeum vulgare subsp. vulgare]	8.38276	1.38715	-2.5953	down	7.87829e-05	GO:0005515(protein binding);GO:0005524(ATP binding);GO:0005739(mitochondrion);GO:0009507(chloroplast);GO:0009570(chloroplast stroma);GO:0009706(chloroplast inner membrane);GO:0010007(magnesium chelatase complex);GO:0015979(photosynthesis);GO:0015995(chlorophyll biosynthetic process);GO:0016851(magnesium chelatase activity)	ko00860(Porphyrin and chlorophyll metabolism)	Y
ata-MIR9863a-p5_1ss5CT	TGATTTGCTTCTCATCTGAAG	up	0.95	0.02	40.14	77.33	rna-TRITD_2Bv1G051020-2	magnesium-chelatase subunit ChlH, chloroplastic [Aegilops tauschii subsp. tauschii]	36.2381	5.50779	-2.71796	down	3.83002e-05	GO:0005515(protein binding);GO:0005524(ATP binding);GO:0005739(mitochondrion);GO:0009507(chloroplast);GO:0009570(chloroplast stroma);GO:0009706(chloroplast inner membrane);GO:0010007(magnesium chelatase complex);GO:0015979(photosynthesis);GO:0015995(chlorophyll biosynthetic process);GO:0016851(magnesium chelatase activity)	ko00860(Porphyrin and chlorophyll metabolism)	Y
ata-MIR9863a-p5_1ss5CT	TGATTTGCTTCTCATCTGAAG	up	0.95	0.02	40.14	77.33	rna-TRITD_2Bv1G051020-9	Magnesium-chelatase subunit H [Triticum urartu]	33.6091	5.83945	-2.52495	down	0.000107912	GO:0005515(protein binding);GO:0005524(ATP binding);GO:0005739(mitochondrion);GO:0009507(chloroplast);GO:0009570(chloroplast stroma);GO:0009706(chloroplast inner membrane);GO:0010007(magnesium chelatase complex);GO:0015979(photosynthesis);GO:0015995(chlorophyll biosynthetic process);GO:0016851(magnesium chelatase activity)	ko00860(Porphyrin and chlorophyll metabolism)	Y
ata-MIR9863a-p5_1ss5CT	TGATTTGCTTCTCATCTGAAG	up	0.95	0.02	40.14	77.33	rna-TRITD_3Av1G187140-7	fe-S cluster assembly factor HCF101, chloroplastic isoform X1 [Aegilops tauschii subsp. tauschii]	41.6332	17.1731	-1.27758	down	0.0300311	GO:0005524(ATP binding);GO:0009507(chloroplast);GO:0009570(chloroplast stroma);GO:0016226(iron-sulfur cluster assembly);GO:0046872(metal ion binding);GO:0051536(iron-sulfur cluster binding)	-	Y
ata-MIR9863a-p5_1ss5CT	TGATTTGCTTCTCATCTGAAG	up	0.95	0.02	40.14	77.33	rna-TRITD_3Av1G205700-2	hypothetical protein TRIUR3_09836 [Triticum urartu]	78.7875	4.79844	-4.03733	down	1.74179e-08	GO:0003674(molecular_function);GO:0009507(chloroplast);GO:0009535(chloroplast thylakoid membrane);GO:0010190(cytochrome b6f complex assembly)	-	Y
ata-MIR9863a-p5_1ss5CT	TGATTTGCTTCTCATCTGAAG	up	0.95	0.02	40.14	77.33	rna-TRITD_4Bv1G122110-4	photosynthetic NDH subunit of lumenal location 1, chloroplastic [Aegilops tauschii subsp. tauschii]	216.528	95.6298	-1.17902	down	0.0425166	GO:0005634(nucleus);GO:0007165(signal transduction);GO:0009640(photomorphogenesis);GO:0016567(protein ubiquitination);GO:0016607(nuclear speck);GO:0031648(protein destabilization);GO:0035091(phosphatidylinositol binding);GO:0046872(metal ion binding);GO:0061630(ubiquitin protein ligase activity);GO:0005509(calcium ion binding);GO:0009507(chloroplast);GO:0009535(chloroplast thylakoid membrane);GO:…	ko00195(Photosynthesis)	Y
ata-MIR9863a-p5_1ss5CT	TGATTTGCTTCTCATCTGAAG	up	0.95	0.02	40.14	77.33	rna-TRITD_5Av1G127560	rhodanese-like domain-containing protein 9, chloroplastic [Aegilops tauschii subsp. tauschii]	127.54	52.4794	-1.28113	down	0.029604	GO:0003674(molecular_function);GO:0008150(biological_process);GO:0009507(chloroplast);GO:0009534(chloroplast thylakoid);GO:0009535(chloroplast thylakoid membrane);GO:0016021(integral component of membrane)	ko00073(Cutin, suberine and wax biosynthesis);ko04146(Peroxisome)	Y
ata-MIR9863a-p5_1ss5CT	TGATTTGCTTCTCATCTGAAG	up	0.95	0.02	40.14	77.33	rna-TRITD_5Av1G214880-2	transcription termination factor MTEF1, chloroplastic-like [Aegilops tauschii subsp. tauschii]	51.6787	7.21235	-2.84103	down	2.04715e-05	GO:0003690(double-stranded DNA binding);GO:0006355(regulation of transcription, DNA-templated);GO:0009507(chloroplast);GO:0032502(developmental process);GO:0042646(plastid nucleoid);GO:0071472(cellular response to salt stress)	-	Y
ata-MIR9863a-p5_1ss5CT	TGATTTGCTTCTCATCTGAAG	up	0.95	0.02	40.14	77.33	rna-TRITD_5Bv1G211250	transcription termination factor MTEF1, chloroplastic-like [Aegilops tauschii subsp. tauschii]	74.0889	17.5415	-2.07849	down	0.00101691	GO:0003690(double-stranded DNA binding);GO:0006355(regulation of transcription, DNA-templated);GO:0009507(chloroplast);GO:0032502(developmental process);GO:0042646(plastid nucleoid);GO:0071472(cellular response to salt stress)	-	Y
bdi-miR159a-5p_R+1	AGCTCCCTTCGATCCAATCC	up	0.86	0.01	68.39	123.73	rna-TRITD_2Av1G231600	unnamed protein product [Triticum aestivum]	18.0273	5.40631	-1.73746	down	0.00495224	GO:0003729(mRNA binding);GO:0005739(mitochondrion);GO:0009507(chloroplast)	-	Y
bdi-miR159a-5p_R+1	AGCTCCCTTCGATCCAATCC	up	0.86	0.01	68.39	123.73	rna-TRITD_3Bv1G009210	uncharacterized protein LOC109786829 [Aegilops tauschii subsp. tauschii]	6.41783	2.2802	-1.49293	down	0.0143592	-	-	Y
bdi-miR159a-5p_R+1	AGCTCCCTTCGATCCAATCC	up	0.86	0.01	68.39	123.73	rna-TRITD_4Av1G220310	predicted protein [Hordeum vulgare subsp. vulgare]	50.4692	17.6297	-1.51739	down	0.0121154	GO:0000166(nucleotide binding);GO:0003677(DNA binding);GO:0003723(RNA binding);GO:0003729(mRNA binding);GO:0005634(nucleus);GO:0005737(cytoplasm);GO:0005829(cytosol);GO:0008270(zinc ion binding);GO:0009409(response to cold);GO:0009631(cold acclimation)	ko03040(Spliceosome)	Y
bdi-miR159a-5p_R+1	AGCTCCCTTCGATCCAATCC	up	0.86	0.01	68.39	123.73	rna-TRITD_5Av1G216170	probable zinc metalloprotease EGY1, chloroplastic [Aegilops tauschii subsp. tauschii]	66.412	27.2594	-1.28469	down	0.0291831	GO:0004222(metalloendopeptidase activity);GO:0006508(proteolysis);GO:0007275(multicellular organism development);GO:0009416(response to light stimulus);GO:0009507(chloroplast);GO:0009630(gravitropism);GO:0009658(chloroplast organization);GO:0009723(response to ethylene);GO:0009959(negative gravitropism);GO:0010027(thylakoid membrane organization);GO:0010207(photosystem II assembly);GO:0016020(mem…	-	Y
bdi-miR159a-5p_R+1	AGCTCCCTTCGATCCAATCC	up	0.86	0.01	68.39	123.73	rna-TRITD_5Bv1G127450-2	phenylalanine--tRNA ligase alpha subunit, cytoplasmic [Aegilops tauschii subsp. tauschii]	28.6177	2.31563	-3.62743	down	2.2336e-07	GO:0004826(phenylalanine-tRNA ligase activity);GO:0006432(phenylalanyl-tRNA aminoacylation);GO:0009328(phenylalanine-tRNA ligase complex)	ko00970(Aminoacyl-tRNA biosynthesis)	Y
bdi-miR159a-5p_R+1	AGCTCCCTTCGATCCAATCC	up	0.86	0.01	68.39	123.73	rna-TRITD_7Av1G098190-7	calcium-transporting ATPase 8, plasma membrane-type-like isoform X1 [Aegilops tauschii subsp. tauschii]	1.09731	0.34206	-1.68165	down	0.00799824	GO:0005388(calcium-transporting ATPase activity);GO:0005887(integral component of plasma membrane);GO:0043231(intracellular membrane-bounded organelle)	-	Y
bdi-miR394	TTGGCATTCTGTCCACCTCC	down	-1.22	0.04	141.3	60.72	rna-TRITD_1Av1G101150	uncharacterized protein LOC109772407 [Aegilops tauschii subsp. tauschii]	80.0044	428.214	2.42018	up	0.000997932	GO:0003674(molecular_function);GO:0005634(nucleus);GO:0008150(biological_process);GO:0016021(integral component of membrane)	-	Y
bdi-miR394	TTGGCATTCTGTCCACCTCC	down	-1.22	0.04	141.3	60.72	rna-TRITD_1Av1G107070	hypothetical protein [Hordeum vulgare]	31.8325	275.065	3.1112	up	2.85694e-05	GO:0005576(extracellular region);GO:0006952(defense response)	-	Y
bdi-miR394	TTGGCATTCTGTCCACCTCC	down	-1.22	0.04	141.3	60.72	rna-TRITD_1Av1G231530	hypothetical protein TRIUR3_33554 [Triticum urartu]	2.10793	6.34984	1.5909	up	0.0337619	-	-	Y
bdi-miR394	TTGGCATTCTGTCCACCTCC	down	-1.22	0.04	141.3	60.72	rna-TRITD_1Bv1G103010	uncharacterized protein LOC109772407 [Aegilops tauschii subsp. tauschii]	70.0533	518.007	2.88645	up	9.52421e-05	GO:0003674(molecular_function);GO:0005634(nucleus);GO:0008150(biological_process);GO:0016021(integral component of membrane)	-	Y
bdi-miR394	TTGGCATTCTGTCCACCTCC	down	-1.22	0.04	141.3	60.72	rna-TRITD_1Bv1G121180	plant intracellular Ras-group-related LRR protein 5-like [Aegilops tauschii subsp. tauschii]	9.52952	27.4826	1.52804	up	0.0414709	GO:0009416(response to light stimulus)	ko00970(Aminoacyl-tRNA biosynthesis)	Y
bdi-miR394	TTGGCATTCTGTCCACCTCC	down	-1.22	0.04	141.3	60.72	rna-TRITD_1Bv1G123330	cinnamoyl-CoA reductase-like SNL6 [Aegilops tauschii subsp. tauschii]	3.24969	34.0334	3.38858	up	6.78854e-06	GO:0005575(cellular_component);GO:0009809(lignin biosynthetic process);GO:0016621(cinnamoyl-CoA reductase activity);GO:0080167(response to karrikin)	ko00940(Phenylpropanoid biosynthesis)	Y
bdi-miR394	TTGGCATTCTGTCCACCTCC	down	-1.22	0.04	141.3	60.72	rna-TRITD_2Av1G290520	oxalate--CoA ligase [Aegilops tauschii subsp. tauschii]	2.61447	23.8634	3.19021	up	1.99628e-05	GO:0005524(ATP binding);GO:0005737(cytoplasm);GO:0005739(mitochondrion);GO:0005829(cytosol);GO:0009506(plasmodesma);GO:0009507(chloroplast);GO:0009570(chloroplast stroma);GO:0009735(response to cytokinin);GO:0010030(positive regulation of seed germination);GO:0010214(seed coat development);GO:0016208(AMP binding);GO:0033611(oxalate catabolic process);GO:0046686(response to cadmium ion);GO:0048046…	ko00630(Glyoxylate and dicarboxylate metabolism)	Y
bdi-miR394	TTGGCATTCTGTCCACCTCC	down	-1.22	0.04	141.3	60.72	rna-TRITD_2Bv1G058990	Secologanin synthase [Triticum urartu]	1.15694	31.4754	4.76583	up	2.17387e-09	GO:0004497(monooxygenase activity)	-	Y
bdi-miR394	TTGGCATTCTGTCCACCTCC	down	-1.22	0.04	141.3	60.72	rna-TRITD_2Bv1G213460-2	E3 ubiquitin-protein ligase RLIM-like [Aegilops tauschii subsp. tauschii]	1.17007	7.29677	2.64067	up	0.000458755	GO:0005634(nucleus);GO:0008270(zinc ion binding)	-	Y
bdi-miR394	TTGGCATTCTGTCCACCTCC	down	-1.22	0.04	141.3	60.72	rna-TRITD_3Av1G056430-2	protein DJ-1 homolog B-like [Aegilops tauschii subsp. tauschii]	1.63075	7.84833	2.26685	up	0.00234845	GO:0003713(transcription coactivator activity);GO:0005634(nucleus);GO:0005739(mitochondrion);GO:0005829(cytosol);GO:0006357(regulation of transcription by RNA polymerase II);GO:0019172(glyoxalase III activity);GO:0019243(methylglyoxal catabolic process to D-lactate via S-lactoyl-glutathione);GO:0070301(cellular response to hydrogen peroxide)	-	Y
bdi-miR394	TTGGCATTCTGTCCACCTCC	down	-1.22	0.04	141.3	60.72	rna-TRITD_3Av1G080260	uncharacterized protein LOC109769107 [Aegilops tauschii subsp. tauschii]	12.8011	116.676	3.18816	up	1.86286e-05	GO:0004806(triglyceride lipase activity);GO:0005576(extracellular region);GO:0006629(lipid metabolic process);GO:0016298(lipase activity)	-	Y
bdi-miR394	TTGGCATTCTGTCCACCTCC	down	-1.22	0.04	141.3	60.72	rna-TRITD_3Av1G203350	unnamed protein product [Triticum aestivum]	6.74898	33.0094	2.29013	up	0.00206772	-	-	Y
bdi-miR394	TTGGCATTCTGTCCACCTCC	down	-1.22	0.04	141.3	60.72	rna-TRITD_3Bv1G122590-2	unnamed protein product [Triticum aestivum]	11.1192	99.4544	3.16098	up	2.17778e-05	GO:0004722(protein serine/threonine phosphatase activity);GO:0005515(protein binding);GO:0006470(protein dephosphorylation);GO:0009738(abscisic acid-activated signaling pathway);GO:0046872(metal ion binding);GO:0006469(negative regulation of protein kinase activity);GO:0006970(response to osmotic stress);GO:0008287(protein serine/threonine phosphatase complex);GO:0009408(response to heat);GO:0009…	ko04016(MAPK signaling pathway - plant);ko04075(Plant hormone signal transduction)	Y
bdi-miR394	TTGGCATTCTGTCCACCTCC	down	-1.22	0.04	141.3	60.72	rna-TRITD_3Bv1G207870-5	nematode resistance protein-like HSPRO1 [Aegilops tauschii subsp. tauschii]	1.9538	42.9974	4.45989	up	1.07712e-08	GO:0005515(protein binding);GO:0005737(cytoplasm);GO:0005739(mitochondrion);GO:0006952(defense response);GO:0019441(tryptophan catabolic process to kynurenine);GO:0020037(heme binding);GO:0046872(metal ion binding);GO:0006979(response to oxidative stress);GO:0009751(response to salicylic acid);GO:0009816(defense response to bacterium, incompatible interaction)	-	Y
bdi-miR394	TTGGCATTCTGTCCACCTCC	down	-1.22	0.04	141.3	60.72	rna-TRITD_3Bv1G222380-2	unnamed protein product [Triticum aestivum]	6.47614	62.8135	3.27787	up	1.19997e-05	GO:0005575(cellular_component);GO:0016491(oxidoreductase activity);GO:0046686(response to cadmium ion);GO:0080167(response to karrikin);GO:0005829(cytosol);GO:0055114(oxidation-reduction process)	ko00960(Tropane, piperidine and pyridine alkaloid biosynthesis)	Y
bdi-miR394	TTGGCATTCTGTCCACCTCC	down	-1.22	0.04	141.3	60.72	rna-TRITD_4Av1G005880	uncharacterized protein LOC109733399 [Aegilops tauschii subsp. tauschii]	25.3894	214.904	3.08139	up	3.36158e-05	GO:0003674(molecular_function);GO:0008150(biological_process);GO:0009507(chloroplast)	-	Y
bdi-miR394	TTGGCATTCTGTCCACCTCC	down	-1.22	0.04	141.3	60.72	rna-TRITD_4Av1G042650	probable protein phosphatase 2C 30 [Aegilops tauschii subsp. tauschii]	9.92685	99.7361	3.32871	up	8.56786e-06	GO:0004722(protein serine/threonine phosphatase activity);GO:0005267(potassium channel activity);GO:0005886(plasma membrane);GO:0006470(protein dephosphorylation);GO:0009788(negative regulation of abscisic acid-activated signaling pathway);GO:0009939(positive regulation of gibberellic acid mediated signaling pathway);GO:0010030(positive regulation of seed germination);GO:0046872(metal ion binding…	ko04016(MAPK signaling pathway - plant);ko04075(Plant hormone signal transduction)	Y
bdi-miR394	TTGGCATTCTGTCCACCTCC	down	-1.22	0.04	141.3	60.72	rna-TRITD_4Av1G042650-2	serine/threonine protein phosphatase 2C 30 [Triticum aestivum]	6.00386	50.2687	3.0657	up	3.80211e-05	GO:0004722(protein serine/threonine phosphatase activity);GO:0005267(potassium channel activity);GO:0005886(plasma membrane);GO:0006470(protein dephosphorylation);GO:0009788(negative regulation of abscisic acid-activated signaling pathway);GO:0009939(positive regulation of gibberellic acid mediated signaling pathway);GO:0010030(positive regulation of seed germination);GO:0046872(metal ion binding…	ko04016(MAPK signaling pathway - plant);ko04075(Plant hormone signal transduction)	Y
bdi-miR394	TTGGCATTCTGTCCACCTCC	down	-1.22	0.04	141.3	60.72	rna-TRITD_4Av1G055230	uncharacterized protein At5g01610-like [Aegilops tauschii subsp. tauschii]	5.10566	23.0136	2.17232	up	0.00347822	GO:0008150(biological_process);GO:0005575(cellular_component)	-	Y
bdi-miR394	TTGGCATTCTGTCCACCTCC	down	-1.22	0.04	141.3	60.72	rna-TRITD_4Av1G055230-4	uncharacterized protein At5g01610-like [Aegilops tauschii subsp. tauschii]	8.84956	32.2426	1.86529	up	0.0122312	GO:0008150(biological_process);GO:0005575(cellular_component)	-	Y
bdi-miR394	TTGGCATTCTGTCCACCTCC	down	-1.22	0.04	141.3	60.72	rna-TRITD_4Av1G187350	probable zinc metalloprotease EGY3, chloroplastic [Aegilops tauschii subsp. tauschii]	15.3497	393.072	4.67851	up	2.28936e-09	GO:0005739(mitochondrion);GO:0006508(proteolysis);GO:0008237(metallopeptidase activity);GO:0009408(response to heat);GO:0009644(response to high light intensity);GO:0016021(integral component of membrane);GO:0031969(chloroplast membrane);GO:0042542(response to hydrogen peroxide)	-	Y
bdi-miR394	TTGGCATTCTGTCCACCTCC	down	-1.22	0.04	141.3	60.72	rna-TRITD_4Av1G240180	geraniol 8-hydroxylase-like [Aegilops tauschii subsp. tauschii]	8.17789	25.83	1.65925	up	0.0259436	GO:0016020(membrane);GO:0016709(oxidoreductase activity, acting on paired donors, with incorporation or reduction of molecular oxygen, NAD(P)H as one donor, and incorporation of one atom of oxygen);GO:0044550(secondary metabolite biosynthetic process)	-	Y
bdi-miR394	TTGGCATTCTGTCCACCTCC	down	-1.22	0.04	141.3	60.72	rna-TRITD_4Bv1G019410-2	probable zinc metalloprotease EGY3, chloroplastic [Aegilops tauschii subsp. tauschii]	25.3147	978.941	5.27317	up	4.79076e-11	GO:0005739(mitochondrion);GO:0006508(proteolysis);GO:0008237(metallopeptidase activity);GO:0009408(response to heat);GO:0009644(response to high light intensity);GO:0016021(integral component of membrane);GO:0031969(chloroplast membrane);GO:0042542(response to hydrogen peroxide)	-	Y
bdi-miR394	TTGGCATTCTGTCCACCTCC	down	-1.22	0.04	141.3	60.72	rna-TRITD_4Bv1G135440-3	uncharacterized protein LOC109740349 [Aegilops tauschii subsp. tauschii]	42.5618	294.545	2.79086	up	0.000157283	GO:0005509(calcium ion binding);GO:0005634(nucleus)	-	Y
bdi-miR394	TTGGCATTCTGTCCACCTCC	down	-1.22	0.04	141.3	60.72	rna-TRITD_4Bv1G167950	uncharacterized protein LOC109733399 [Aegilops tauschii subsp. tauschii]	23.5334	343.581	3.86787	up	3.59219e-07	GO:0003674(molecular_function);GO:0008150(biological_process);GO:0009507(chloroplast)	-	Y
bdi-miR394	TTGGCATTCTGTCCACCTCC	down	-1.22	0.04	141.3	60.72	rna-TRITD_4Bv1G173970-3	protein STRUBBELIG-RECEPTOR FAMILY 6-like [Aegilops tauschii subsp. tauschii]	0.757181	2.83386	1.90406	up	0.0114456	GO:0004672(protein kinase activity);GO:0004674(protein serine/threonine kinase activity);GO:0004675(transmembrane receptor protein serine/threonine kinase activity);GO:0005524(ATP binding);GO:0005576(extracellular region);GO:0005886(plasma membrane);GO:0006468(protein phosphorylation);GO:0007166(cell surface receptor signaling pathway);GO:0007169(transmembrane receptor protein tyrosine kinase sig…	-	Y
bdi-miR394	TTGGCATTCTGTCCACCTCC	down	-1.22	0.04	141.3	60.72	rna-TRITD_5Av1G010090	cationic amino acid transporter 2, vacuolar-like [Aegilops tauschii subsp. tauschii]	22.2847	114.054	2.35559	up	0.00135701	GO:0005887(integral component of plasma membrane);GO:0015179(L-amino acid transmembrane transporter activity);GO:0015297(antiporter activity)	-	Y
bdi-miR394	TTGGCATTCTGTCCACCTCC	down	-1.22	0.04	141.3	60.72	rna-TRITD_5Av1G157030	small heat shock protein, chloroplastic-like [Aegilops tauschii subsp. tauschii]	11.4724	457.039	5.31608	up	3.66172e-11	GO:0000427(plastid-encoded plastid RNA polymerase complex);GO:0005515(protein binding);GO:0006351(transcription, DNA-templated);GO:0006355(regulation of transcription, DNA-templated);GO:0009408(response to heat);GO:0009416(response to light stimulus);GO:0009507(chloroplast);GO:0009644(response to high light intensity);GO:0009658(chloroplast organization);GO:0042542(response to hydrogen peroxide);…	ko04141(Protein processing in endoplasmic reticulum)	Y
bdi-miR394	TTGGCATTCTGTCCACCTCC	down	-1.22	0.04	141.3	60.72	rna-TRITD_5Av1G222300-2	AAA-ATPase At3g28510-like [Aegilops tauschii subsp. tauschii]	1.7135	7.70941	2.16968	up	0.00347606	GO:0005524(ATP binding);GO:0005886(plasma membrane);GO:0016887(ATPase activity);GO:0005783(endoplasmic reticulum);GO:0016021(integral component of membrane)	-	Y
bdi-miR394	TTGGCATTCTGTCCACCTCC	down	-1.22	0.04	141.3	60.72	rna-TRITD_5Bv1G008070-3	cationic amino acid transporter 2, vacuolar-like [Aegilops tauschii subsp. tauschii]	12.4481	45.3601	1.8655	up	0.0116435	GO:0005887(integral component of plasma membrane);GO:0015179(L-amino acid transmembrane transporter activity);GO:0015297(antiporter activity)	-	Y
bdi-miR394	TTGGCATTCTGTCCACCTCC	down	-1.22	0.04	141.3	60.72	rna-TRITD_5Bv1G145910	hypothetical protein TRIUR3_21060 [Triticum urartu]	13.5569	536.157	5.30555	up	3.90263e-11	GO:0000427(plastid-encoded plastid RNA polymerase complex);GO:0005515(protein binding);GO:0006351(transcription, DNA-templated);GO:0006355(regulation of transcription, DNA-templated);GO:0009408(response to heat);GO:0009416(response to light stimulus);GO:0009507(chloroplast);GO:0009644(response to high light intensity);GO:0009658(chloroplast organization);GO:0042542(response to hydrogen peroxide);…	ko04141(Protein processing in endoplasmic reticulum)	Y
bdi-miR394	TTGGCATTCTGTCCACCTCC	down	-1.22	0.04	141.3	60.72	rna-TRITD_5Bv1G199750	uncharacterized protein LOC109734275 isoform X2 [Aegilops tauschii subsp. tauschii]	0.811586	53.5023	6.04271	up	3.75807e-13	GO:0008422(beta-glucosidase activity);GO:0009251(glucan catabolic process)	ko00500(Starch and sucrose metabolism);ko00460(Cyanoamino acid metabolism);ko00940(Phenylpropanoid biosynthesis)	Y
bdi-miR394	TTGGCATTCTGTCCACCTCC	down	-1.22	0.04	141.3	60.72	rna-TRITD_5Bv1G199750-2	uncharacterized protein LOC109734275 isoform X2 [Aegilops tauschii subsp. tauschii]	0.710161	3.5882	2.33704	up	0.00173622	GO:0008422(beta-glucosidase activity);GO:0009251(glucan catabolic process)	ko00500(Starch and sucrose metabolism);ko00460(Cyanoamino acid metabolism);ko00940(Phenylpropanoid biosynthesis)	Y
bdi-miR394	TTGGCATTCTGTCCACCTCC	down	-1.22	0.04	141.3	60.72	rna-TRITD_5Bv1G199750-6	uncharacterized protein LOC109734275 isoform X2 [Aegilops tauschii subsp. tauschii]	1.086	126.051	6.85883	up	1.47059e-15	GO:0008422(beta-glucosidase activity);GO:0009251(glucan catabolic process)	ko00500(Starch and sucrose metabolism);ko00460(Cyanoamino acid metabolism);ko00940(Phenylpropanoid biosynthesis)	Y
bdi-miR394	TTGGCATTCTGTCCACCTCC	down	-1.22	0.04	141.3	60.72	rna-TRITD_6Av1G161180-6	LEA protein [Triticum turgidum subsp. durum]	68.048	839.291	3.62455	up	1.52082e-06	GO:0005829(cytosol);GO:0009414(response to water deprivation);GO:0009631(cold acclimation);GO:0009737(response to abscisic acid);GO:0016020(membrane)	-	Y
bdi-miR394	TTGGCATTCTGTCCACCTCC	down	-1.22	0.04	141.3	60.72	rna-TRITD_6Bv1G146530	cold acclimation protein WCOR410c [Triticum aestivum]	127.733	1428.8	3.4836	up	3.4568e-06	GO:0005829(cytosol);GO:0009414(response to water deprivation);GO:0009631(cold acclimation);GO:0009737(response to abscisic acid);GO:0016020(membrane)	-	Y
bdi-miR394	TTGGCATTCTGTCCACCTCC	down	-1.22	0.04	141.3	60.72	rna-TRITD_7Av1G030380-2	predicted protein [Hordeum vulgare subsp. vulgare]	22.1711	93.3831	2.07448	up	0.00486081	GO:0005783(endoplasmic reticulum);GO:0005886(plasma membrane)	-	Y
bdi-miR394	TTGGCATTCTGTCCACCTCC	down	-1.22	0.04	141.3	60.72	rna-TRITD_7Bv1G025610-2	peroxiredoxin Q [Triticum aestivum]	1.8172	9.63489	2.40655	up	0.00127045	GO:0005575(cellular_component);GO:0008150(biological_process);GO:0016020(membrane);GO:0016021(integral component of membrane);GO:0016209(antioxidant activity);GO:0016491(oxidoreductase activity);GO:0045454(cell redox homeostasis);GO:0055114(oxidation-reduction process);GO:0003674(molecular_function);GO:0009507(chloroplast)	-	Y
bdi-MIR530b-p3_1ss14GC	AGGTGCAGTGGCACATGCAGC	down	-inf	0.03	44.91	0	rna-TRITD_2Av1G002290	unnamed protein product [Triticum aestivum]	1.64031	12.328	2.90989	up	9.62865e-05	GO:0009813(flavonoid biosynthetic process);GO:0043231(intracellular membrane-bounded organelle);GO:0052696(flavonoid glucuronidation);GO:0080043(quercetin 3-O-glucosyltransferase activity);GO:0080044(quercetin 7-O-glucosyltransferase activity)	ko00942(Anthocyanin biosynthesis)	Y
bdi-MIR530b-p3_1ss14GC	AGGTGCAGTGGCACATGCAGC	down	-inf	0.03	44.91	0	rna-TRITD_2Av1G025030	galactinol synthase [Triticum aestivum]	32.1857	93.4515	1.5378	up	0.0399131	GO:0005634(nucleus);GO:0005737(cytoplasm);GO:0006012(galactose metabolic process);GO:0006979(response to oxidative stress);GO:0009409(response to cold);GO:0016051(carbohydrate biosynthetic process);GO:0016757(transferase activity, transferring glycosyl groups);GO:0016758(transferase activity, transferring hexosyl groups);GO:0046872(metal ion binding);GO:0047216(inositol 3-alpha-galactosyltransfer…	ko00052(Galactose metabolism)	Y
bdi-MIR530b-p3_1ss14GC	AGGTGCAGTGGCACATGCAGC	down	-inf	0.03	44.91	0	rna-TRITD_2Av1G055480-2	unnamed protein product [Triticum aestivum]	5.15822	22.5218	2.12638	up	0.00390283	GO:0003674(molecular_function);GO:0005576(extracellular region);GO:0005886(plasma membrane);GO:0008150(biological_process);GO:0016020(membrane)	ko00270(Cysteine and methionine metabolism)	Y
bdi-MIR530b-p3_1ss14GC	AGGTGCAGTGGCACATGCAGC	down	-inf	0.03	44.91	0	rna-TRITD_2Av1G268940	GTP cyclohydrolase 1 isoform TaA [Triticum aestivum]	1.63619	6.75595	2.04581	up	0.00608793	GO:0003934(GTP cyclohydrolase I activity);GO:0005525(GTP binding);GO:0005737(cytoplasm);GO:0006729(tetrahydrobiopterin biosynthetic process);GO:0008270(zinc ion binding)	ko00790(Folate biosynthesis)	Y
bdi-MIR530b-p3_1ss14GC	AGGTGCAGTGGCACATGCAGC	down	-inf	0.03	44.91	0	rna-TRITD_3Av1G027010	galactinol--sucrose galactosyltransferase [Aegilops tauschii subsp. tauschii]	2.29304	81.1025	5.14441	up	1.19822e-10	GO:0047274(galactinol-sucrose galactosyltransferase activity)	ko00052(Galactose metabolism)	Y
bdi-MIR530b-p3_1ss14GC	AGGTGCAGTGGCACATGCAGC	down	-inf	0.03	44.91	0	rna-TRITD_3Av1G043340-2	Chloride channel protein CLC-c [Triticum urartu]	1.54539	4.73535	1.6155	up	0.0317192	GO:0009705(plant-type vacuole membrane)	-	Y
bdi-MIR530b-p3_1ss14GC	AGGTGCAGTGGCACATGCAGC	down	-inf	0.03	44.91	0	rna-TRITD_3Av1G067970	transcription factor bHLH13-like [Aegilops tauschii subsp. tauschii]	5.7841	25.443	2.13711	up	0.00373369	GO:0003677(DNA binding);GO:0003700(DNA binding transcription factor activity);GO:0005515(protein binding);GO:0005634(nucleus);GO:0006351(transcription, DNA-templated);GO:0006355(regulation of transcription, DNA-templated);GO:0009611(response to wounding);GO:0009737(response to abscisic acid);GO:0009738(abscisic acid-activated signaling pathway);GO:0010629(negative regulation of gene expression);G…	ko04016(MAPK signaling pathway - plant);ko04075(Plant hormone signal transduction)	Y
bdi-MIR530b-p3_1ss14GC	AGGTGCAGTGGCACATGCAGC	down	-inf	0.03	44.91	0	rna-TRITD_3Bv1G030890	unnamed protein product [Triticum aestivum]	3.99923	92.9074	4.538	up	5.67659e-09	GO:0047274(galactinol-sucrose galactosyltransferase activity)	ko00052(Galactose metabolism)	Y
bdi-MIR530b-p3_1ss14GC	AGGTGCAGTGGCACATGCAGC	down	-inf	0.03	44.91	0	rna-TRITD_4Av1G129980-24	uncharacterized protein LOC109768951 isoform X1 [Aegilops tauschii subsp. tauschii]	1.9981	5.62302	1.49272	up	0.0477009	GO:0005634(nucleus);GO:0008568(microtubule-severing ATPase activity);GO:0031122(cytoplasmic microtubule organization)	ko03013(RNA transport)	Y
bdi-MIR530b-p3_1ss14GC	AGGTGCAGTGGCACATGCAGC	down	-inf	0.03	44.91	0	rna-TRITD_5Av1G202770	uncharacterized protein LOC109786488 [Aegilops tauschii subsp. tauschii]	1.95861	12.1057	2.62779	up	0.000455333	-	-	Y
bdi-MIR530b-p3_1ss14GC	AGGTGCAGTGGCACATGCAGC	down	-inf	0.03	44.91	0	rna-TRITD_5Av1G203860	uncharacterized protein LOC109734275 isoform X2 [Aegilops tauschii subsp. tauschii]	5.08397	191.923	5.23843	up	6.09442e-11	GO:0008422(beta-glucosidase activity);GO:0009251(glucan catabolic process)	ko00500(Starch and sucrose metabolism);ko00460(Cyanoamino acid metabolism);ko00940(Phenylpropanoid biosynthesis)	Y
bdi-MIR530b-p3_1ss14GC	AGGTGCAGTGGCACATGCAGC	down	-inf	0.03	44.91	0	rna-TRITD_5Av1G203860-4	Lysosomal beta glucosidase [Triticum urartu]	1.30468	8.27048	2.66428	up	0.000367083	GO:0008422(beta-glucosidase activity);GO:0009251(glucan catabolic process)	ko00500(Starch and sucrose metabolism);ko00460(Cyanoamino acid metabolism);ko00940(Phenylpropanoid biosynthesis)	Y
bdi-MIR530b-p3_1ss14GC	AGGTGCAGTGGCACATGCAGC	down	-inf	0.03	44.91	0	rna-TRITD_5Av1G255420-5	hypothetical protein TRIUR3_05584 [Triticum urartu]	0.769846	22.1526	4.84676	up	9.02353e-10	GO:0005515(protein binding);GO:0005516(calmodulin binding);GO:0005634(nucleus);GO:0006457(protein folding);GO:0006914(autophagy);GO:0009408(response to heat);GO:0009409(response to cold);GO:0009506(plasmodesma);GO:0009644(response to high light intensity);GO:0009817(defense response to fungus, incompatible interaction);GO:0010228(vegetative to reproductive phase transition of meristem);GO:0010508…	-	Y
bdi-MIR530b-p3_1ss14GC	AGGTGCAGTGGCACATGCAGC	down	-inf	0.03	44.91	0	rna-TRITD_5Bv1G199750	uncharacterized protein LOC109734275 isoform X2 [Aegilops tauschii subsp. tauschii]	0.811586	53.5023	6.04271	up	3.75807e-13	GO:0008422(beta-glucosidase activity);GO:0009251(glucan catabolic process)	ko00500(Starch and sucrose metabolism);ko00460(Cyanoamino acid metabolism);ko00940(Phenylpropanoid biosynthesis)	Y
bdi-MIR530b-p3_1ss14GC	AGGTGCAGTGGCACATGCAGC	down	-inf	0.03	44.91	0	rna-TRITD_5Bv1G199750-2	uncharacterized protein LOC109734275 isoform X2 [Aegilops tauschii subsp. tauschii]	0.710161	3.5882	2.33704	up	0.00173622	GO:0008422(beta-glucosidase activity);GO:0009251(glucan catabolic process)	ko00500(Starch and sucrose metabolism);ko00460(Cyanoamino acid metabolism);ko00940(Phenylpropanoid biosynthesis)	Y
bdi-MIR530b-p3_1ss14GC	AGGTGCAGTGGCACATGCAGC	down	-inf	0.03	44.91	0	rna-TRITD_5Bv1G199750-6	uncharacterized protein LOC109734275 isoform X2 [Aegilops tauschii subsp. tauschii]	1.086	126.051	6.85883	up	1.47059e-15	GO:0008422(beta-glucosidase activity);GO:0009251(glucan catabolic process)	ko00500(Starch and sucrose metabolism);ko00460(Cyanoamino acid metabolism);ko00940(Phenylpropanoid biosynthesis)	Y
bdi-MIR530b-p3_1ss14GC	AGGTGCAGTGGCACATGCAGC	down	-inf	0.03	44.91	0	rna-TRITD_6Av1G176880	hypothetical protein TRIUR3_15226 [Triticum urartu]	13.3078	220.253	4.04882	up	1.19647e-07	GO:0051213(dioxygenase activity)	-	Y
bdi-MIR530b-p3_1ss14GC	AGGTGCAGTGGCACATGCAGC	down	-inf	0.03	44.91	0	rna-TRITD_6Bv1G165370	uncharacterized protein LOC109750554 [Aegilops tauschii subsp. tauschii]	7.14864	138.293	4.27391	up	2.99343e-08	GO:0051213(dioxygenase activity)	-	Y
bdi-MIR7757-p5_2ss12AG18AG	ATCATGCTTCTGTTTATGAGC	up	2.5	0.01	20.37	115.59	rna-TRITD_2Av1G083950-4	predicted protein [Hordeum vulgare subsp. vulgare]	1467.29	395.365	-1.89189	down	0.00239267	GO:0009536(plastid);GO:0042802(identical protein binding)	ko00195(Photosynthesis);ko00500(Starch and sucrose metabolism)	Y
bdi-MIR7757-p5_2ss12AG18AG	ATCATGCTTCTGTTTATGAGC	up	2.5	0.01	20.37	115.59	rna-TRITD_2Bv1G089710-8	predicted protein [Hordeum vulgare subsp. vulgare]	2513.22	561.967	-2.16098	down	0.000673592	GO:0042802(identical protein binding);GO:0009536(plastid)	ko00500(Starch and sucrose metabolism);ko00195(Photosynthesis)	Y
bdi-MIR7757-p5_2ss12AG18AG	ATCATGCTTCTGTTTATGAGC	up	2.5	0.01	20.37	115.59	rna-TRITD_3Bv1G066800-2	uncharacterized protein LOC109769097 isoform X1 [Aegilops tauschii subsp. tauschii]	19.2235	4.57216	-2.07192	down	0.00105273	GO:0003674(molecular_function);GO:0008150(biological_process);GO:0009507(chloroplast);GO:0016021(integral component of membrane)	-	Y
bdi-MIR7757-p5_2ss12AG18AG	ATCATGCTTCTGTTTATGAGC	up	2.5	0.01	20.37	115.59	rna-TRITD_3Bv1G066800-8	uncharacterized protein LOC109769097 isoform X1 [Aegilops tauschii subsp. tauschii]	38.2412	9.509	-2.00776	down	0.00141236	GO:0003674(molecular_function);GO:0008150(biological_process);GO:0009507(chloroplast);GO:0016021(integral component of membrane)	-	Y
bdi-MIR7757-p5_2ss12AG18AG	ATCATGCTTCTGTTTATGAGC	up	2.5	0.01	20.37	115.59	rna-TRITD_4Av1G058510	30S ribosomal protein S1, chloroplastic [Aegilops tauschii subsp. tauschii]	312.894	136.542	-1.19633	down	0.039956	GO:0003723(RNA binding);GO:0003729(mRNA binding);GO:0005739(mitochondrion);GO:0005840(ribosome);GO:0009507(chloroplast);GO:0009570(chloroplast stroma);GO:0009579(thylakoid);GO:0009735(response to cytokinin);GO:0016020(membrane)	ko03010(Ribosome)	Y
bdi-MIR7757-p5_2ss12AG18AG	ATCATGCTTCTGTTTATGAGC	up	2.5	0.01	20.37	115.59	rna-TRITD_4Bv1G112690	30S ribosomal protein S1, chloroplastic [Aegilops tauschii subsp. tauschii]	362.472	131.35	-1.46446	down	0.0146998	GO:0003723(RNA binding);GO:0003729(mRNA binding);GO:0005739(mitochondrion);GO:0005840(ribosome);GO:0009507(chloroplast);GO:0009570(chloroplast stroma);GO:0009579(thylakoid);GO:0009735(response to cytokinin);GO:0016020(membrane)	ko03010(Ribosome)	Y
bdi-MIR7757-p5_2ss12AG18AG	ATCATGCTTCTGTTTATGAGC	up	2.5	0.01	20.37	115.59	rna-TRITD_6Bv1G220490-7	uncharacterized protein LOC109779886 [Aegilops tauschii subsp. tauschii]	221.102	94.8046	-1.22169	down	0.0366064	GO:0003674(molecular_function);GO:0008150(biological_process)	-	Y
bdi-MIR7757-p5_2ss12AG18AG	ATCATGCTTCTGTTTATGAGC	up	2.5	0.01	20.37	115.59	rna-TRITD_7Bv1G152370-2	receptor-like protein kinase 5 [Aegilops tauschii subsp. tauschii]	22.0579	5.42383	-2.02391	down	0.00131689	GO:0004674(protein serine/threonine kinase activity);GO:0005524(ATP binding);GO:0005886(plasma membrane);GO:0006468(protein phosphorylation);GO:0016020(membrane);GO:0016021(integral component of membrane);GO:0016301(kinase activity)	-	Y
bdi-MIR7757-p5_2ss6AG22CT	TTTATGAGCTCATTGAAGTAAT	up	0.68	0.03	451.31	722.93	rna-TRITD_6Av1G147180	putative receptor-like protein kinase [Panicum miliaceum]	40.3841	9.1087	-2.14847	down	0.000722281	GO:0005515(protein binding)	-	Y
bdi-MIR7757-p5_2ss6AG22CT	TTTATGAGCTCATTGAAGTAAT	up	0.68	0.03	451.31	722.93	rna-TRITD_6Bv1G228570	phytoene synthase 7B [Triticum aestivum]	69.2665	23.3713	-1.56742	down	0.0097779	GO:0009536(plastid)	ko00906(Carotenoid biosynthesis)	Y
bdi-miR827-5p_1ss22CT	TTTTGTTGGTTGTCATCTAACT	up	0.87	0	29.37	53.52	rna-TRITD_1Av1G089150-2	uncharacterized protein LOC109750839 [Aegilops tauschii subsp. tauschii]	8.71914	1.19895	-2.86242	down	1.96632e-05	-	ko00195(Photosynthesis)	Y
bdi-miR827-5p_1ss22CT	TTTTGTTGGTTGTCATCTAACT	up	0.87	0	29.37	53.52	rna-TRITD_1Av1G224920-2	CTP synthase-like isoform X2 [Aegilops tauschii subsp. tauschii]	2.8572	0.900746	-1.66541	down	0.00764956	GO:0003883(CTP synthase activity);GO:0005524(ATP binding);GO:0005737(cytoplasm);GO:0005829(cytosol);GO:0009793(embryo development ending in seed dormancy);GO:0044210('de novo' CTP biosynthetic process);GO:0046686(response to cadmium ion)	ko00240(Pyrimidine metabolism)	Y
bdi-miR827-5p_1ss22CT	TTTTGTTGGTTGTCATCTAACT	up	0.87	0	29.37	53.52	rna-TRITD_1Bv1G091280-2	uncharacterized protein LOC109750839 [Aegilops tauschii subsp. tauschii]	8.46507	0.373823	-4.50109	down	1.48334e-09	-	ko00195(Photosynthesis)	Y
bdi-miR827-5p_1ss22CT	TTTTGTTGGTTGTCATCTAACT	up	0.87	0	29.37	53.52	rna-TRITD_1Bv1G207750-2	tropinone reductase homolog At5g06060-like isoform X3 [Aegilops tauschii subsp. tauschii]	34.8496	8.47902	-2.03917	down	0.00126838	GO:0016491(oxidoreductase activity);GO:0055114(oxidation-reduction process);GO:0005829(cytosol)	ko00960(Tropane, piperidine and pyridine alkaloid biosynthesis)	Y
bdi-miR827-5p_1ss22CT	TTTTGTTGGTTGTCATCTAACT	up	0.87	0	29.37	53.52	rna-TRITD_2Av1G036960	chloroplast ferredoxin-dependent glutamate synthase [Triticum aestivum]	416.918	108.849	-1.93743	down	0.00194209	GO:0005737(cytoplasm);GO:0006537(glutamate biosynthetic process);GO:0015930(glutamate synthase activity);GO:0019676(ammonia assimilation cycle)	ko00630(Glyoxylate and dicarboxylate metabolism);ko00910(Nitrogen metabolism)	Y
bdi-miR827-5p_1ss22CT	TTTTGTTGGTTGTCATCTAACT	up	0.87	0	29.37	53.52	rna-TRITD_2Av1G068750	formin-like protein 13 [Aegilops tauschii subsp. tauschii]	3.463	1.45517	-1.25083	down	0.0348293	GO:0003779(actin binding);GO:0005618(cell wall);GO:0005634(nucleus);GO:0005730(nucleolus);GO:0005737(cytoplasm);GO:0005819(spindle);GO:0005886(plasma membrane);GO:0009524(phragmoplast);GO:0016021(integral component of membrane)	-	Y
bdi-miR827-5p_1ss22CT	TTTTGTTGGTTGTCATCTAACT	up	0.87	0	29.37	53.52	rna-TRITD_2Av1G288310	Allantoinase [Triticum urartu]	6.08793	1.70825	-1.83344	down	0.00328381	GO:0003824(catalytic activity);GO:0006281(DNA repair);GO:0000256(allantoin catabolic process);GO:0004038(allantoinase activity);GO:0005783(endoplasmic reticulum);GO:0006145(purine nucleobase catabolic process);GO:0006995(cellular response to nitrogen starvation);GO:0008270(zinc ion binding);GO:0010136(ureide catabolic process);GO:0016787(hydrolase activity);GO:0050897(cobalt ion binding);GO:00004…	ko03430(Mismatch repair);ko00230(Purine metabolism)	Y
bdi-miR827-5p_1ss22CT	TTTTGTTGGTTGTCATCTAACT	up	0.87	0	29.37	53.52	rna-TRITD_2Bv1G047890-2	chloroplast ferredoxin-dependent glutamate synthase [Triticum aestivum]	78.7636	17.0321	-2.20927	down	0.000532958	GO:0005737(cytoplasm);GO:0006537(glutamate biosynthetic process);GO:0015930(glutamate synthase activity);GO:0019676(ammonia assimilation cycle)	ko00630(Glyoxylate and dicarboxylate metabolism);ko00910(Nitrogen metabolism)	Y
bdi-miR827-5p_1ss22CT	TTTTGTTGGTTGTCATCTAACT	up	0.87	0	29.37	53.52	rna-TRITD_2Bv1G047890-4	chloroplast ferredoxin-dependent glutamate synthase [Triticum aestivum]	460.842	96.4344	-2.25665	down	0.0004203	GO:0005737(cytoplasm);GO:0006537(glutamate biosynthetic process);GO:0015930(glutamate synthase activity);GO:0019676(ammonia assimilation cycle)	ko00630(Glyoxylate and dicarboxylate metabolism);ko00910(Nitrogen metabolism)	Y
bdi-miR827-5p_1ss22CT	TTTTGTTGGTTGTCATCTAACT	up	0.87	0	29.37	53.52	rna-TRITD_4Av1G117050-3	inositol monophosphatase 3 [Aegilops tauschii subsp. tauschii]	12.3076	1.32173	-3.21906	down	3.57928e-06	GO:0000287(magnesium ion binding);GO:0005737(cytoplasm);GO:0006020(inositol metabolic process);GO:0007165(signal transduction);GO:0008934(inositol monophosphate 1-phosphatase activity);GO:0046855(inositol phosphate dephosphorylation)	ko00053(Ascorbate and aldarate metabolism);ko00562(Inositol phosphate metabolism);ko04070(Phosphatidylinositol signaling system)	Y
bdi-miR827-5p_1ss22CT	TTTTGTTGGTTGTCATCTAACT	up	0.87	0	29.37	53.52	rna-TRITD_6Bv1G038830	hypothetical protein TRIUR3_11299 [Triticum urartu]	2.27904	0.757233	-1.58962	down	0.00912772	-	-	Y
bdi-miR827-5p_1ss22CT	TTTTGTTGGTTGTCATCTAACT	up	0.87	0	29.37	53.52	rna-TRITD_6Bv1G106320-3	chaperone protein ClpC1, chloroplastic-like [Aegilops tauschii subsp. tauschii]	31.6983	11.5052	-1.46212	down	0.0149323	GO:0004176(ATP-dependent peptidase activity);GO:0005515(protein binding);GO:0005524(ATP binding);GO:0005618(cell wall);GO:0005739(mitochondrion);GO:0005829(cytosol);GO:0009507(chloroplast);GO:0009532(plastid stroma);GO:0009535(chloroplast thylakoid membrane);GO:0009536(plastid);GO:0009570(chloroplast stroma);GO:0009658(chloroplast organization);GO:0009706(chloroplast inner membrane);GO:0009735(re…	-	Y
bdi-miR827-5p_1ss6TC	TTTTGCTGGTTGTCATCTAACC	up	1.25	0.03	234.85	559.72	rna-TRITD_2Bv1G224070	aminomethyltransferase, mitochondrial [Aegilops tauschii subsp. tauschii]	194.643	42.7529	-2.18673	down	0.000596668	GO:0005960(glycine cleavage complex)	ko00630(Glyoxylate and dicarboxylate metabolism);ko00260(Glycine, serine and threonine metabolism);ko00670(One carbon pool by folate)	Y
bdi-miR827-5p_1ss6TC	TTTTGCTGGTTGTCATCTAACC	up	1.25	0.03	234.85	559.72	rna-TRITD_4Av1G019410	hypothetical protein TRIUR3_26055 [Triticum urartu]	113.143	32.1344	-1.81595	down	0.00341539	GO:0003674(molecular_function);GO:0008150(biological_process);GO:0009507(chloroplast)	-	Y
bdi-miR827-5p_1ss6TC	TTTTGCTGGTTGTCATCTAACC	up	1.25	0.03	234.85	559.72	rna-TRITD_4Bv1G151330	uncharacterized protein LOC109765237 [Aegilops tauschii subsp. tauschii]	35.1467	13.2832	-1.40378	down	0.019271	GO:0003674(molecular_function);GO:0008150(biological_process);GO:0009507(chloroplast)	-	Y
bdi-miR827-5p_1ss6TC	TTTTGCTGGTTGTCATCTAACC	up	1.25	0.03	234.85	559.72	rna-TRITD_6Bv1G214000-4	uncharacterized protein LOC109745154 [Aegilops tauschii subsp. tauschii]	50.8745	16.5659	-1.61873	down	0.00790413	GO:0004842(ubiquitin-protein transferase activity);GO:0005576(extracellular region);GO:0005886(plasma membrane);GO:0008270(zinc ion binding)	ko00563(Glycosylphosphatidylinositol(GPI)-anchor biosynthesis)	Y
bdi-miR827-5p_1ss6TC	TTTTGCTGGTTGTCATCTAACC	up	1.25	0.03	234.85	559.72	rna-TRITD_7Bv1G222470	chaperone protein dnaJ 11, chloroplastic-like [Aegilops tauschii subsp. tauschii]	85.1587	11.2182	-2.92431	down	1.3283e-05	GO:0005634(nucleus);GO:0006457(protein folding);GO:0009507(chloroplast);GO:0009536(plastid);GO:0009570(chloroplast stroma)	-	Y
csi-miR172a-3p_R+1	AGAATCTTGATGATGCTGCAA	down	-2.43	0	79.76	14.85	rna-TRITD_3Av1G000410-2	predicted protein [Hordeum vulgare subsp. vulgare]	0.770902	2.55677	1.7297	up	0.0239109	GO:0005886(plasma membrane)	-	Y
csi-miR172a-3p_R+1	AGAATCTTGATGATGCTGCAA	down	-2.43	0	79.76	14.85	rna-TRITD_7Av1G080380-2	Mannan endo-1,4-beta-mannosidase 6 [Triticum urartu]	1.49323	5.53179	1.88931	up	0.0118541	GO:0016985(mannan endo-1,4-beta-mannosidase activity);GO:0046355(mannan catabolic process)	ko00051(Fructose and mannose metabolism)	Y
mdm-miR397a_1ss21AT	TTGAGTGCAGCGTTGATGAAT	down	-inf	0.03	61.85	0	rna-TRITD_1Av1G154670	probable calcium-binding protein CML15 [Aegilops tauschii subsp. tauschii]	4.35814	126.971	4.86465	up	8.2466e-10	GO:0005509(calcium ion binding)	ko04626(Plant-pathogen interaction)	Y
mdm-miR397a_1ss21AT	TTGAGTGCAGCGTTGATGAAT	down	-inf	0.03	61.85	0	rna-TRITD_1Bv1G107070	ubiquitin-40S ribosomal protein S27a-2-like [Aegilops tauschii subsp. tauschii]	9.16253	36.4864	1.99354	up	0.00721382	GO:0002181(cytoplasmic translation);GO:0003723(RNA binding);GO:0003735(structural constituent of ribosome);GO:0005634(nucleus);GO:0005737(cytoplasm);GO:0005840(ribosome);GO:0006412(translation);GO:0015935(small ribosomal subunit);GO:0016567(protein ubiquitination);GO:0019941(modification-dependent protein catabolic process);GO:0022627(cytosolic small ribosomal subunit);GO:0031386(protein tag);GO:…	ko03010(Ribosome)	Y
mdm-miR397a_1ss21AT	TTGAGTGCAGCGTTGATGAAT	down	-inf	0.03	61.85	0	rna-TRITD_2Av1G026820	NAC transcription factor (plastid) [Secale cereale x Triticum turgidum subsp. durum]	8.87694	93.871	3.40255	up	5.64323e-06	GO:0003700(DNA binding transcription factor activity);GO:0005515(protein binding);GO:0005634(nucleus);GO:0006351(transcription, DNA-templated);GO:0006979(response to oxidative stress);GO:0007275(multicellular organism development);GO:0009651(response to salt stress);GO:0009723(response to ethylene);GO:0009733(response to auxin);GO:0009737(response to abscisic acid);GO:0010029(regulation of seed g…	ko03013(RNA transport);ko03015(mRNA surveillance pathway);ko03018(RNA degradation)	Y
mdm-miR397a_1ss21AT	TTGAGTGCAGCGTTGATGAAT	down	-inf	0.03	61.85	0	rna-TRITD_2Av1G076870	Sugar carrier protein C [Triticum urartu]	5.83495	16.3478	1.4863	up	0.0482901	GO:0005351(carbohydrate:proton symporter activity);GO:0005355(glucose transmembrane transporter activity);GO:0005887(integral component of plasma membrane);GO:0046323(glucose import)	-	Y
mdm-miR397a_1ss21AT	TTGAGTGCAGCGTTGATGAAT	down	-inf	0.03	61.85	0	rna-TRITD_2Bv1G034790	NAC transcription factor (plastid) [Secale cereale x Triticum turgidum subsp. durum]	5.39551	72.0054	3.73827	up	8.24408e-07	GO:0003700(DNA binding transcription factor activity);GO:0005515(protein binding);GO:0005634(nucleus);GO:0006351(transcription, DNA-templated);GO:0006979(response to oxidative stress);GO:0007275(multicellular organism development);GO:0009651(response to salt stress);GO:0009723(response to ethylene);GO:0009733(response to auxin);GO:0009737(response to abscisic acid);GO:0010029(regulation of seed g…	ko03013(RNA transport);ko03015(mRNA surveillance pathway);ko03018(RNA degradation)	Y
mdm-miR397a_1ss21AT	TTGAGTGCAGCGTTGATGAAT	down	-inf	0.03	61.85	0	rna-TRITD_2Bv1G137770-3	putative quinone-oxidoreductase homolog, chloroplastic [Aegilops tauschii subsp. tauschii]	7.80332	25.8071	1.72561	up	0.0206507	GO:0005737(cytoplasm);GO:0005773(vacuole);GO:0005794(Golgi apparatus);GO:0005829(cytosol);GO:0005886(plasma membrane);GO:0008270(zinc ion binding);GO:0009507(chloroplast);GO:0009535(chloroplast thylakoid membrane);GO:0009706(chloroplast inner membrane);GO:0009941(chloroplast envelope);GO:0016491(oxidoreductase activity);GO:0055114(oxidation-reduction process)	-	Y
mdm-miR397a_1ss21AT	TTGAGTGCAGCGTTGATGAAT	down	-inf	0.03	61.85	0	rna-TRITD_4Bv1G010710-28	lipoxygenase-1 [Triticum turgidum subsp. durum]	0.892722	6.21451	2.79936	up	0.000196756	GO:0002215(defense response to nematode);GO:0050832(defense response to fungus)	ko00591(Linoleic acid metabolism)	Y
mdm-miR397a_1ss21AT	TTGAGTGCAGCGTTGATGAAT	down	-inf	0.03	61.85	0	rna-TRITD_4Bv1G182520-2	CBL-interacting protein kinase 9 [Triticum aestivum]	2.27316	9.32735	2.03677	up	0.0062325	GO:0004674(protein serine/threonine kinase activity);GO:0005634(nucleus);GO:0005737(cytoplasm);GO:0006468(protein phosphorylation);GO:0035556(intracellular signal transduction)	-	Y
mdm-miR397a_1ss21AT	TTGAGTGCAGCGTTGATGAAT	down	-inf	0.03	61.85	0	rna-TRITD_5Av1G165580-2	predicted protein, partial [Hordeum vulgare subsp. vulgare]	6.21057	19.6962	1.66512	up	0.0256898	GO:0005737(cytoplasm);GO:0005773(vacuole);GO:0005794(Golgi apparatus);GO:0005829(cytosol);GO:0005886(plasma membrane);GO:0008270(zinc ion binding);GO:0009507(chloroplast);GO:0009535(chloroplast thylakoid membrane);GO:0009706(chloroplast inner membrane);GO:0009941(chloroplast envelope);GO:0016491(oxidoreductase activity);GO:0055114(oxidation-reduction process)	-	Y
mdm-miR397a_1ss21AT	TTGAGTGCAGCGTTGATGAAT	down	-inf	0.03	61.85	0	rna-TRITD_5Av1G237590-4	CBL-interacting protein kinase 9 [Triticum urartu]	3.4419	11.3456	1.72086	up	0.0213216	GO:0004674(protein serine/threonine kinase activity);GO:0005634(nucleus);GO:0005737(cytoplasm);GO:0006468(protein phosphorylation);GO:0035556(intracellular signal transduction)	-	Y
mdm-miR397a_1ss21AT	TTGAGTGCAGCGTTGATGAAT	down	-inf	0.03	61.85	0	rna-TRITD_5Bv1G138230	ABA 8'-hydroxylase [Triticum aestivum]	3.09873	14.7286	2.24887	up	0.00235952	GO:0007275(multicellular organism development);GO:0010268(brassinosteroid homeostasis);GO:0010295((+)-abscisic acid 8'-hydroxylase activity);GO:0016125(sterol metabolic process);GO:0016132(brassinosteroid biosynthetic process)	ko00906(Carotenoid biosynthesis)	Y
mdm-miR397a_1ss21AT	TTGAGTGCAGCGTTGATGAAT	down	-inf	0.03	61.85	0	rna-TRITD_5Bv1G138230-2	ABA 8'-hydroxylase [Triticum aestivum]	1.55941	7.16906	2.20078	up	0.00299567	GO:0007275(multicellular organism development);GO:0010268(brassinosteroid homeostasis);GO:0010295((+)-abscisic acid 8'-hydroxylase activity);GO:0016125(sterol metabolic process);GO:0016132(brassinosteroid biosynthetic process)	ko00906(Carotenoid biosynthesis)	Y
mdm-miR397a_1ss21AT	TTGAGTGCAGCGTTGATGAAT	down	-inf	0.03	61.85	0	rna-TRITD_5Bv1G170430	cytochrome P450 71A1-like [Aegilops tauschii subsp. tauschii]	6.94736	22.9884	1.72637	up	0.0202794	GO:0016020(membrane);GO:0016709(oxidoreductase activity, acting on paired donors, with incorporation or reduction of molecular oxygen, NAD(P)H as one donor, and incorporation of one atom of oxygen);GO:0044550(secondary metabolite biosynthetic process)	ko00590(Arachidonic acid metabolism);ko00591(Linoleic acid metabolism)	Y
mdm-miR397a_1ss21AT	TTGAGTGCAGCGTTGATGAAT	down	-inf	0.03	61.85	0	rna-TRITD_6Bv1G001950	thiosulfate sulfurtransferase 18-like [Aegilops tauschii subsp. tauschii]	15.0556	70.5719	2.22879	up	0.00252867	-	-	Y
mdm-miR397a_1ss21AT	TTGAGTGCAGCGTTGATGAAT	down	-inf	0.03	61.85	0	rna-TRITD_7Av1G040720	protochlorophyllide-dependent translocon component 52, chloroplastic-like [Aegilops tauschii subsp. tauschii]	55.8162	210.617	1.91587	up	0.0094015	GO:0009055(electron transfer activity);GO:0009507(chloroplast);GO:0009536(plastid);GO:0009706(chloroplast inner membrane);GO:0009941(chloroplast envelope);GO:0010277(chlorophyllide a oxygenase [overall] activity);GO:0015031(protein transport);GO:0016021(integral component of membrane);GO:0046872(metal ion binding);GO:0051537(2 iron, 2 sulfur cluster binding);GO:0055114(oxidation-reduction process)	ko00860(Porphyrin and chlorophyll metabolism)	Y
osa-miR160f-5p	TGCCTGGCTCCCTGAATGCCA	down	-0.45	0.03	122.61	89.72	rna-TRITD_1Av1G204540-3	Nucleosome assembly protein 1-like 1 [Triticum urartu]	1.23738	8.58759	2.79496	up	0.000192794	GO:0000724(double-strand break repair via homologous recombination);GO:0003677(DNA binding);GO:0005515(protein binding);GO:0005634(nucleus);GO:0005737(cytoplasm);GO:0005829(cytosol);GO:0005886(plasma membrane);GO:0006281(DNA repair);GO:0006334(nucleosome assembly);GO:0008283(cell proliferation);GO:0016444(somatic cell DNA recombination);GO:0030154(cell differentiation);GO:0042393(histone binding)…	-	Y
osa-miR160f-5p	TGCCTGGCTCCCTGAATGCCA	down	-0.45	0.03	122.61	89.72	rna-TRITD_1Bv1G007000	PGR5-like protein 1A, chloroplastic [Aegilops tauschii subsp. tauschii]	8.54751	30.2888	1.82521	up	0.0138945	GO:0003674(molecular_function);GO:0008150(biological_process);GO:0009507(chloroplast)	-	Y
osa-miR160f-5p	TGCCTGGCTCCCTGAATGCCA	down	-0.45	0.03	122.61	89.72	rna-TRITD_2Av1G178210-3	uncharacterized protein LOC109744457 [Aegilops tauschii subsp. tauschii]	2.32774	10.2718	2.14169	up	0.00415322	-	-	Y
osa-miR160f-5p	TGCCTGGCTCCCTGAATGCCA	down	-0.45	0.03	122.61	89.72	rna-TRITD_3Av1G202250	quinone reductase 2 [Triticum monococcum]	50.044	268.008	2.42101	up	0.000998467	GO:0003955(NAD(P)H dehydrogenase (quinone) activity);GO:0005737(cytoplasm);GO:0005886(plasma membrane);GO:0009506(plasmodesma);GO:0010181(FMN binding);GO:0055114(oxidation-reduction process)	ko00130(Ubiquinone and other terpenoid-quinone biosynthesis)	Y
osa-miR160f-5p	TGCCTGGCTCCCTGAATGCCA	down	-0.45	0.03	122.61	89.72	rna-TRITD_5Bv1G176400	predicted protein [Hordeum vulgare subsp. vulgare]	1.93761	64.5547	5.05817	up	2.82319e-10	GO:0003674(molecular_function);GO:0009507(chloroplast);GO:0009570(chloroplast stroma)	-	Y
osa-miR160f-5p	TGCCTGGCTCCCTGAATGCCA	down	-0.45	0.03	122.61	89.72	rna-TRITD_6Av1G044170	putative linoleate 9S-lipoxygenase 3 [Aegilops tauschii subsp. tauschii]	15.8512	145.336	3.19673	up	1.77109e-05	GO:0002215(defense response to nematode);GO:0050832(defense response to fungus)	ko00591(Linoleic acid metabolism)	Y
osa-miR160f-5p	TGCCTGGCTCCCTGAATGCCA	down	-0.45	0.03	122.61	89.72	rna-TRITD_6Bv1G173700	caleosin [Triticum aestivum]	8.12471	78.8824	3.27932	up	1.18521e-05	GO:0005509(calcium ion binding);GO:0005783(endoplasmic reticulum);GO:0005811(lipid droplet);GO:0009507(chloroplast);GO:0016021(integral component of membrane);GO:0031090(organelle membrane);GO:0046872(metal ion binding);GO:0055114(oxidation-reduction process);GO:1990137(plant seed peroxidase activity);GO:0009737(response to abscisic acid);GO:0009819(drought recovery)	ko00073(Cutin, suberine and wax biosynthesis)	Y
osa-miR160f-5p	TGCCTGGCTCCCTGAATGCCA	down	-0.45	0.03	122.61	89.72	rna-TRITD_7Bv1G146610	multiprotein bridging factor 1 [Triticum aestivum]	3.97083	13.336	1.74782	up	0.020876	GO:0003677(DNA binding);GO:0003700(DNA binding transcription factor activity);GO:0003713(transcription coactivator activity);GO:0005622(intracellular);GO:0005634(nucleus);GO:0005730(nucleolus);GO:0005737(cytoplasm);GO:0006351(transcription, DNA-templated);GO:0009408(response to heat);GO:0009414(response to water deprivation);GO:0009723(response to ethylene);GO:0009737(response to abscisic acid);G…	-	Y
osa-miR166m	TCGGACCAGGCTTCATTCCCT	down	-0.6	0.04	643.09	423.78	rna-TRITD_3Bv1G222380-2	unnamed protein product [Triticum aestivum]	6.47614	62.8135	3.27787	up	1.19997e-05	GO:0005575(cellular_component);GO:0016491(oxidoreductase activity);GO:0046686(response to cadmium ion);GO:0080167(response to karrikin);GO:0005829(cytosol);GO:0055114(oxidation-reduction process)	ko00960(Tropane, piperidine and pyridine alkaloid biosynthesis)	Y
osa-miR167a-5p_R+1	TGAAGCTGCCAGCATGATCTAA	down	-1	0.03	61.72	30.84	rna-TRITD_6Av1G046710	auxin response factor 6-like [Aegilops tauschii subsp. tauschii]	0.951979	2.87227	1.59319	up	0.0350148	GO:0003677(DNA binding);GO:0003700(DNA binding transcription factor activity);GO:0005515(protein binding);GO:0005634(nucleus);GO:0006351(transcription, DNA-templated);GO:0006355(regulation of transcription, DNA-templated);GO:0009733(response to auxin);GO:0009734(auxin-activated signaling pathway);GO:0009908(flower development)	ko04075(Plant hormone signal transduction)	Y
osa-miR168a-3p_L-3	CCCGCCTTGCACCAAGTGAAT	down	-2.08	0.02	308.71	73.11	rna-TRITD_2Av1G152190-2	glycine-rich cell wall structural protein-like [Aegilops tauschii subsp. tauschii]	5.40514	15.485	1.51846	up	0.0459761	-	-	Y
osa-miR168a-3p_L-3	CCCGCCTTGCACCAAGTGAAT	down	-2.08	0.02	308.71	73.11	rna-TRITD_2Av1G284370-4	Intracellular protease 1 [Triticum urartu]	13.1789	45.4308	1.78544	up	0.0160387	GO:0019172(glyoxalase III activity);GO:0019243(methylglyoxal catabolic process to D-lactate via S-lactoyl-glutathione)	ko00620(Pyruvate metabolism)	Y
osa-miR168a-3p_L-3	CCCGCCTTGCACCAAGTGAAT	down	-2.08	0.02	308.71	73.11	rna-TRITD_2Bv1G060300	ribonuclease 1-like [Aegilops tauschii subsp. tauschii]	13.4998	145.646	3.43146	up	4.78995e-06	GO:0003723(RNA binding);GO:0004521(endoribonuclease activity);GO:0004540(ribonuclease activity);GO:0005576(extracellular region);GO:0005618(cell wall);GO:0005886(plasma membrane);GO:0007568(aging);GO:0009611(response to wounding);GO:0009718(anthocyanin-containing compound biosynthetic process);GO:0009867(jasmonic acid mediated signaling pathway);GO:0016036(cellular response to phosphate starvatio…	-	Y
osa-miR168a-3p_L-3	CCCGCCTTGCACCAAGTGAAT	down	-2.08	0.02	308.71	73.11	rna-TRITD_4Av1G181680	protein DETOXIFICATION 29-like isoform X1 [Aegilops tauschii subsp. tauschii]	5.74355	37.7358	2.71592	up	0.000236395	GO:0006855(drug transmembrane transport)	-	Y
osa-miR168a-3p_L-3	CCCGCCTTGCACCAAGTGAAT	down	-2.08	0.02	308.71	73.11	rna-TRITD_4Av1G240180	geraniol 8-hydroxylase-like [Aegilops tauschii subsp. tauschii]	8.17789	25.83	1.65925	up	0.0259436	GO:0016020(membrane);GO:0016709(oxidoreductase activity, acting on paired donors, with incorporation or reduction of molecular oxygen, NAD(P)H as one donor, and incorporation of one atom of oxygen);GO:0044550(secondary metabolite biosynthetic process)	-	Y
osa-miR168a-3p_L-3	CCCGCCTTGCACCAAGTGAAT	down	-2.08	0.02	308.71	73.11	rna-TRITD_4Bv1G120830	Heat shock cognate 70 kDa protein [Triticum urartu]	1.50702	133.836	6.47262	up	1.86954e-14	GO:0005515(protein binding);GO:0005524(ATP binding);GO:0005618(cell wall);GO:0005634(nucleus);GO:0005794(Golgi apparatus);GO:0005829(cytosol);GO:0005886(plasma membrane);GO:0006351(transcription, DNA-templated);GO:0006355(regulation of transcription, DNA-templated);GO:0006457(protein folding);GO:0009408(response to heat);GO:0009615(response to virus);GO:0009617(response to bacterium);GO:0034620(c…	ko03040(Spliceosome);ko04141(Protein processing in endoplasmic reticulum);ko04144(Endocytosis)	Y
osa-miR168a-3p_L-3	CCCGCCTTGCACCAAGTGAAT	down	-2.08	0.02	308.71	73.11	rna-TRITD_5Av1G112430	CBL-interacting protein kinase 15 [Triticum aestivum]	2.32215	28.8212	3.6336	up	1.6286e-06	GO:0004175(endopeptidase activity);GO:0005634(nucleus);GO:0016926(protein desumoylation);GO:0016929(SUMO-specific protease activity)	-	Y
osa-miR168a-3p_L-3	CCCGCCTTGCACCAAGTGAAT	down	-2.08	0.02	308.71	73.11	rna-TRITD_5Av1G134920	uncharacterized protein LOC109737769 [Aegilops tauschii subsp. tauschii]	12.036	67.9621	2.49737	up	0.000695422	GO:0009507(chloroplast);GO:0016021(integral component of membrane)	-	Y
osa-miR168a-3p_L-3	CCCGCCTTGCACCAAGTGAAT	down	-2.08	0.02	308.71	73.11	rna-TRITD_5Bv1G114020	uncharacterized protein LOC109737769 [Aegilops tauschii subsp. tauschii]	17.2546	50.9986	1.56347	up	0.0365154	GO:0009507(chloroplast);GO:0016021(integral component of membrane)	-	Y
osa-miR396d_2ss20GT21GA	TCCACAGGCTTTCTTGAACTA	down	-0.95	0.01	1874.74	973.54	rna-TRITD_1Av1G177450	hypothetical protein TRIUR3_29916 [Triticum urartu]	3.37956	15.2056	2.16969	up	0.00321689	GO:0008195(phosphatidate phosphatase activity)	ko00561(Glycerolipid metabolism);ko00564(Glycerophospholipid metabolism)	Y
osa-miR396d_2ss20GT21GA	TCCACAGGCTTTCTTGAACTA	down	-0.95	0.01	1874.74	973.54	rna-TRITD_1Bv1G163500	hypothetical protein TRIUR3_29916 [Triticum urartu]	12.7503	36.7761	1.52824	up	0.0412265	GO:0008195(phosphatidate phosphatase activity)	ko00561(Glycerolipid metabolism);ko00564(Glycerophospholipid metabolism)	Y
osa-miR396d_2ss20GT21GA	TCCACAGGCTTTCTTGAACTA	down	-0.95	0.01	1874.74	973.54	rna-TRITD_3Av1G195390-2	Peroxidase 2 [Triticum urartu]	7.569	22.6391	1.58064	up	0.0348954	GO:0004601(peroxidase activity);GO:0009505(plant-type cell wall);GO:0009664(plant-type cell wall organization)	ko00940(Phenylpropanoid biosynthesis)	Y
osa-miR396d_R-1_1ss20GA	TCCACAGGCTTTCTTGAACA	down	-1.35	0.01	209.34	81.85	rna-TRITD_3Bv1G240700	unnamed protein product [Triticum aestivum]	2.55811	34.9102	3.7705	up	8.04903e-07	GO:0003677(DNA binding);GO:0003700(DNA binding transcription factor activity);GO:0005515(protein binding);GO:0005634(nucleus);GO:0006351(transcription, DNA-templated);GO:0007275(multicellular organism development);GO:0009651(response to salt stress);GO:0009737(response to abscisic acid);GO:0010089(xylem development);GO:0010150(leaf senescence);GO:0016032(viral process);GO:0045892(negative regulat…	-	Y
osa-miR396d_R-1_1ss20GC	TCCACAGGCTTTCTTGAACC	down	-1.35	0	328.15	128.54	rna-TRITD_2Bv1G038790-4	unnamed protein product [Triticum aestivum]	4.29135	13.5161	1.65517	up	0.0267671	GO:0000062(fatty-acyl-CoA binding);GO:0003995(acyl-CoA dehydrogenase activity);GO:0009055(electron transfer activity);GO:0033539(fatty acid beta-oxidation using acyl-CoA dehydrogenase);GO:0050660(flavin adenine dinucleotide binding);GO:0052890(oxidoreductase activity, acting on the CH-CH group of donors, with a flavin as acceptor);GO:0055088(lipid homeostasis)	ko00640(Propanoate metabolism);ko00071(Fatty acid degradation);ko00280(Valine, leucine and isoleucine degradation);ko00410(beta-Alanine metabolism)	Y
osa-miR396d_R-1_1ss20GC	TCCACAGGCTTTCTTGAACC	down	-1.35	0	328.15	128.54	rna-TRITD_3Bv1G005260	GDSL esterase/lipase At3g26430-like [Aegilops tauschii subsp. tauschii]	8.82857	96.8194	3.45505	up	4.17809e-06	GO:0004560(alpha-L-fucosidase activity);GO:0005576(extracellular region);GO:0008152(metabolic process);GO:0009505(plant-type cell wall);GO:0016788(hydrolase activity, acting on ester bonds);GO:0048046(apoplast);GO:0052689(carboxylic ester hydrolase activity);GO:0004104(cholinesterase activity);GO:0016042(lipid catabolic process);GO:0016298(lipase activity)	ko00511(Other glycan degradation)	Y
osa-miR396d_R-1_1ss20GC	TCCACAGGCTTTCTTGAACC	down	-1.35	0	328.15	128.54	rna-TRITD_7Bv1G114990-2	hypothetical protein TRIUR3_33647 [Triticum urartu]	1.61948	5.06987	1.64642	up	0.0283121	GO:0004526(ribonuclease P activity);GO:0005655(nucleolar ribonuclease P complex);GO:0090502(RNA phosphodiester bond hydrolysis, endonucleolytic)	-	Y
osa-miR396e-5p_1ss19CT	TCCACAGGCTTTCTTGAATTG	down	-1.24	0.04	166.99	70.59	rna-TRITD_2Av1G226460-2	probable low-specificity L-threonine aldolase 1 [Aegilops tauschii subsp. tauschii]	22.129	135.678	2.61617	up	0.000384594	GO:0005829(cytosol);GO:0006545(glycine biosynthetic process);GO:0006567(threonine catabolic process);GO:0008732(L-allo-threonine aldolase activity)	ko00260(Glycine, serine and threonine metabolism)	Y
osa-miR396e-5p_1ss19CT	TCCACAGGCTTTCTTGAATTG	down	-1.24	0.04	166.99	70.59	rna-TRITD_4Bv1G182520-2	CBL-interacting protein kinase 9 [Triticum aestivum]	2.27316	9.32735	2.03677	up	0.0062325	GO:0004674(protein serine/threonine kinase activity);GO:0005634(nucleus);GO:0005737(cytoplasm);GO:0006468(protein phosphorylation);GO:0035556(intracellular signal transduction)	-	Y
osa-miR396e-5p_1ss19CT	TCCACAGGCTTTCTTGAATTG	down	-1.24	0.04	166.99	70.59	rna-TRITD_6Bv1G210000	putative protein phosphatase 2C 27 [Triticum urartu]	14.9172	54.5153	1.86968	up	0.0114714	GO:0004722(protein serine/threonine phosphatase activity);GO:0005515(protein binding);GO:0005634(nucleus);GO:0005737(cytoplasm);GO:0005829(cytosol);GO:0006470(protein dephosphorylation);GO:0046872(metal ion binding);GO:0050688(regulation of defense response to virus)	-	Y
osa-miR398a	TGTGTTCTCAGGTCACCCCTT	down	-2.67	0	160.77	25.18	rna-TRITD_1Av1G101150	uncharacterized protein LOC109772407 [Aegilops tauschii subsp. tauschii]	80.0044	428.214	2.42018	up	0.000997932	GO:0003674(molecular_function);GO:0005634(nucleus);GO:0008150(biological_process);GO:0016021(integral component of membrane)	-	Y
osa-miR398a	TGTGTTCTCAGGTCACCCCTT	down	-2.67	0	160.77	25.18	rna-TRITD_1Av1G142310	DREB transcription factor 4B [Triticum aestivum]	10.7957	38.4037	1.83079	up	0.0134479	GO:0003700(DNA binding transcription factor activity);GO:0005634(nucleus);GO:0043565(sequence-specific DNA binding);GO:0044212(transcription regulatory region DNA binding);GO:0045893(positive regulation of transcription, DNA-templated)	-	Y
osa-miR398a	TGTGTTCTCAGGTCACCCCTT	down	-2.67	0	160.77	25.18	rna-TRITD_1Bv1G135100-4	DREB transcription factor 3A [Triticum aestivum]	1.3938	4.68083	1.74774	up	0.0206552	GO:0003700(DNA binding transcription factor activity);GO:0005634(nucleus);GO:0043565(sequence-specific DNA binding);GO:0044212(transcription regulatory region DNA binding);GO:0045893(positive regulation of transcription, DNA-templated)	-	Y
osa-miR398a	TGTGTTCTCAGGTCACCCCTT	down	-2.67	0	160.77	25.18	rna-TRITD_2Av1G026020-6	ETHYLENE INSENSITIVE 3-like 1 protein [Aegilops tauschii subsp. tauschii]	5.38445	16.9818	1.65712	up	0.0262706	GO:0003700(DNA binding transcription factor activity);GO:0005515(protein binding);GO:0005622(intracellular);GO:0005634(nucleus);GO:0006351(transcription, DNA-templated);GO:0006355(regulation of transcription, DNA-templated);GO:0009723(response to ethylene);GO:0009873(ethylene-activated signaling pathway);GO:0016491(oxidoreductase activity);GO:0042742(defense response to bacterium);GO:0043565(sequ…	ko04016(MAPK signaling pathway - plant);ko04075(Plant hormone signal transduction)	Y
osa-miR398a	TGTGTTCTCAGGTCACCCCTT	down	-2.67	0	160.77	25.18	rna-TRITD_2Bv1G197390-2	copper chaperone for superoxide dismutase, chloroplastic [Aegilops tauschii subsp. tauschii]	27.621	160.148	2.53557	up	0.000573401	GO:0004784(superoxide dismutase activity);GO:0005507(copper ion binding);GO:0005737(cytoplasm);GO:0008270(zinc ion binding);GO:0019430(removal of superoxide radicals)	ko04146(Peroxisome)	Y
osa-miR398a	TGTGTTCTCAGGTCACCCCTT	down	-2.67	0	160.77	25.18	rna-TRITD_3Av1G179630	probable glucuronosyltransferase Os01g0675500 [Aegilops tauschii subsp. tauschii]	5.01359	16.9724	1.75927	up	0.018064	GO:0009834(plant-type secondary cell wall biogenesis);GO:0010417(glucuronoxylan biosynthetic process);GO:0042285(xylosyltransferase activity)	-	Y
osa-miR398a	TGTGTTCTCAGGTCACCCCTT	down	-2.67	0	160.77	25.18	rna-TRITD_3Av1G213570	thiol protease SEN102-like [Aegilops tauschii subsp. tauschii]	1.20592	124.389	6.68857	up	4.9967e-15	GO:0004197(cysteine-type endopeptidase activity);GO:0005615(extracellular space);GO:0005764(lysosome);GO:0051603(proteolysis involved in cellular protein catabolic process)	-	Y
osa-miR398a	TGTGTTCTCAGGTCACCCCTT	down	-2.67	0	160.77	25.18	rna-TRITD_3Av1G225300	unnamed protein product [Triticum aestivum]	3.96912	74.0939	4.22246	up	4.44994e-08	GO:0004722(protein serine/threonine phosphatase activity);GO:0005886(plasma membrane);GO:0006470(protein dephosphorylation);GO:0046872(metal ion binding)	ko04016(MAPK signaling pathway - plant);ko04075(Plant hormone signal transduction)	Y
osa-miR398a	TGTGTTCTCAGGTCACCCCTT	down	-2.67	0	160.77	25.18	rna-TRITD_3Bv1G204600-2	unnamed protein product [Triticum aestivum]	2.33996	55.4965	4.56784	up	5.29084e-09	GO:0004722(protein serine/threonine phosphatase activity);GO:0005886(plasma membrane);GO:0006470(protein dephosphorylation);GO:0046872(metal ion binding);GO:0005267(potassium channel activity);GO:0009788(negative regulation of abscisic acid-activated signaling pathway);GO:0009939(positive regulation of gibberellic acid mediated signaling pathway);GO:0010030(positive regulation of seed germination…	ko04016(MAPK signaling pathway - plant);ko04075(Plant hormone signal transduction)	Y
osa-miR398a	TGTGTTCTCAGGTCACCCCTT	down	-2.67	0	160.77	25.18	rna-TRITD_4Bv1G076830-3	uncharacterized protein LOC109757285 [Aegilops tauschii subsp. tauschii]	2.11608	10.6604	2.33279	up	0.00197896	GO:0003674(molecular_function);GO:0008150(biological_process);GO:0009507(chloroplast);GO:0009535(chloroplast thylakoid membrane);GO:0016021(integral component of membrane)	-	Y
osa-miR398a	TGTGTTCTCAGGTCACCCCTT	down	-2.67	0	160.77	25.18	rna-TRITD_6Av1G008390	luminal-binding protein 2 [Aegilops tauschii subsp. tauschii]	19.8988	140.073	2.81542	up	0.000138465	GO:0005783(endoplasmic reticulum);GO:0005524(ATP binding);GO:0005618(cell wall);GO:0005634(nucleus);GO:0005730(nucleolus);GO:0005773(vacuole);GO:0005774(vacuolar membrane);GO:0005788(endoplasmic reticulum lumen);GO:0005794(Golgi apparatus);GO:0005829(cytosol);GO:0005886(plasma membrane);GO:0006351(transcription, DNA-templated);GO:0006355(regulation of transcription, DNA-templated);GO:0006457(prot…	ko03060(Protein export);ko04141(Protein processing in endoplasmic reticulum)	Y
osa-miR398a	TGTGTTCTCAGGTCACCCCTT	down	-2.67	0	160.77	25.18	rna-TRITD_6Av1G044170	putative linoleate 9S-lipoxygenase 3 [Aegilops tauschii subsp. tauschii]	15.8512	145.336	3.19673	up	1.77109e-05	GO:0002215(defense response to nematode);GO:0050832(defense response to fungus)	ko00591(Linoleic acid metabolism)	Y
osa-miR398a	TGTGTTCTCAGGTCACCCCTT	down	-2.67	0	160.77	25.18	rna-TRITD_7Av1G050910	stromal cell-derived factor 2-like protein [Aegilops tauschii subsp. tauschii]	14.9759	42.2175	1.4952	up	0.0467497	GO:0000032(cell wall mannoprotein biosynthetic process);GO:0004169(dolichyl-phosphate-mannose-protein mannosyltransferase activity);GO:0007275(multicellular organism development);GO:0031502(dolichyl-phosphate-mannose-protein mannosyltransferase complex);GO:0044845(chain elongation of O-linked mannose residue);GO:1900101(regulation of endoplasmic reticulum unfolded protein response)	-	Y
osa-miR398a_L+1R-1	TTGTGTTCTCAGGTCACCCCT	down	-2.05	0.01	360.01	86.78	rna-TRITD_1Av1G101150	uncharacterized protein LOC109772407 [Aegilops tauschii subsp. tauschii]	80.0044	428.214	2.42018	up	0.000997932	GO:0003674(molecular_function);GO:0005634(nucleus);GO:0008150(biological_process);GO:0016021(integral component of membrane)	-	Y
osa-miR398a_L+1R-1	TTGTGTTCTCAGGTCACCCCT	down	-2.05	0.01	360.01	86.78	rna-TRITD_1Av1G142310	DREB transcription factor 4B [Triticum aestivum]	10.7957	38.4037	1.83079	up	0.0134479	GO:0003700(DNA binding transcription factor activity);GO:0005634(nucleus);GO:0043565(sequence-specific DNA binding);GO:0044212(transcription regulatory region DNA binding);GO:0045893(positive regulation of transcription, DNA-templated)	-	Y
osa-miR398a_L+1R-1	TTGTGTTCTCAGGTCACCCCT	down	-2.05	0.01	360.01	86.78	rna-TRITD_2Bv1G197390-2	copper chaperone for superoxide dismutase, chloroplastic [Aegilops tauschii subsp. tauschii]	27.621	160.148	2.53557	up	0.000573401	GO:0004784(superoxide dismutase activity);GO:0005507(copper ion binding);GO:0005737(cytoplasm);GO:0008270(zinc ion binding);GO:0019430(removal of superoxide radicals)	ko04146(Peroxisome)	Y
osa-miR398a_L+1R-1	TTGTGTTCTCAGGTCACCCCT	down	-2.05	0.01	360.01	86.78	rna-TRITD_3Av1G080260	uncharacterized protein LOC109769107 [Aegilops tauschii subsp. tauschii]	12.8011	116.676	3.18816	up	1.86286e-05	GO:0004806(triglyceride lipase activity);GO:0005576(extracellular region);GO:0006629(lipid metabolic process);GO:0016298(lipase activity)	-	Y
osa-miR398a_L+1R-1	TTGTGTTCTCAGGTCACCCCT	down	-2.05	0.01	360.01	86.78	rna-TRITD_3Av1G213570	thiol protease SEN102-like [Aegilops tauschii subsp. tauschii]	1.20592	124.389	6.68857	up	4.9967e-15	GO:0004197(cysteine-type endopeptidase activity);GO:0005615(extracellular space);GO:0005764(lysosome);GO:0051603(proteolysis involved in cellular protein catabolic process)	-	Y
osa-miR398a_L+1R-1	TTGTGTTCTCAGGTCACCCCT	down	-2.05	0.01	360.01	86.78	rna-TRITD_3Av1G225300	unnamed protein product [Triticum aestivum]	3.96912	74.0939	4.22246	up	4.44994e-08	GO:0004722(protein serine/threonine phosphatase activity);GO:0005886(plasma membrane);GO:0006470(protein dephosphorylation);GO:0046872(metal ion binding)	ko04016(MAPK signaling pathway - plant);ko04075(Plant hormone signal transduction)	Y
osa-miR398a_L+1R-1	TTGTGTTCTCAGGTCACCCCT	down	-2.05	0.01	360.01	86.78	rna-TRITD_3Av1G235010-2	NAC transcription factor 6A [Triticum aestivum]	10.4266	182.969	4.13326	up	7.17472e-08	GO:0001666(response to hypoxia);GO:0003677(DNA binding);GO:0003700(DNA binding transcription factor activity);GO:0005515(protein binding);GO:0005634(nucleus);GO:0006351(transcription, DNA-templated);GO:0006355(regulation of transcription, DNA-templated);GO:0007275(multicellular organism development);GO:0009507(chloroplast);GO:0019760(glucosinolate metabolic process);GO:0043565(sequence-specific D…	ko03013(RNA transport);ko03015(mRNA surveillance pathway);ko03018(RNA degradation)	Y
osa-miR398a_L+1R-1	TTGTGTTCTCAGGTCACCCCT	down	-2.05	0.01	360.01	86.78	rna-TRITD_3Av1G277110-2	3-oxo-Delta(4,5)-steroid 5-beta-reductase-like [Aegilops tauschii subsp. tauschii]	1.60192	43.7638	4.77187	up	1.73793e-09	GO:0005829(cytosol);GO:0008202(steroid metabolic process);GO:0009611(response to wounding);GO:0010051(xylem and phloem pattern formation);GO:0035671(enone reductase activity);GO:0047787(delta4-3-oxosteroid 5beta-reductase activity);GO:0055114(oxidation-reduction process)	-	Y
osa-miR398a_L+1R-1	TTGTGTTCTCAGGTCACCCCT	down	-2.05	0.01	360.01	86.78	rna-TRITD_4Av1G035320	probable carboxylesterase 8 [Aegilops tauschii subsp. tauschii]	1.81006	11.661	2.68758	up	0.000320879	GO:0005634(nucleus);GO:0052689(carboxylic ester hydrolase activity)	ko04075(Plant hormone signal transduction)	Y
osa-miR398a_L+1R-1	TTGTGTTCTCAGGTCACCCCT	down	-2.05	0.01	360.01	86.78	rna-TRITD_7Bv1G225070	predicted protein [Hordeum vulgare subsp. vulgare]	7.74492	47.7772	2.625	up	0.000376511	GO:0003959(NADPH dehydrogenase activity);GO:0005622(intracellular);GO:0006952(defense response);GO:0009695(jasmonic acid biosynthetic process);GO:0016629(12-oxophytodienoate reductase activity);GO:0031408(oxylipin biosynthetic process)	ko00592(alpha-Linolenic acid metabolism)	Y
osa-miR444b.1	TGTTGTCTCAAGCTTGCTGCC	down	-1.77	0	242.24	70.94	rna-TRITD_1Av1G101150	uncharacterized protein LOC109772407 [Aegilops tauschii subsp. tauschii]	80.0044	428.214	2.42018	up	0.000997932	GO:0003674(molecular_function);GO:0005634(nucleus);GO:0008150(biological_process);GO:0016021(integral component of membrane)	-	Y
osa-miR444b.1	TGTTGTCTCAAGCTTGCTGCC	down	-1.77	0	242.24	70.94	rna-TRITD_1Av1G198060-2	heat shock protein 101 [Triticum turgidum subsp. durum]	0.342091	16.0343	5.55063	up	1.19744e-11	GO:0034605(cellular response to heat)	-	Y
osa-miR444b.1	TGTTGTCTCAAGCTTGCTGCC	down	-1.77	0	242.24	70.94	rna-TRITD_1Bv1G103010	uncharacterized protein LOC109772407 [Aegilops tauschii subsp. tauschii]	70.0533	518.007	2.88645	up	9.52421e-05	GO:0003674(molecular_function);GO:0005634(nucleus);GO:0008150(biological_process);GO:0016021(integral component of membrane)	-	Y
osa-miR444b.1	TGTTGTCTCAAGCTTGCTGCC	down	-1.77	0	242.24	70.94	rna-TRITD_1Bv1G187540	heat shock protein 101 [Triticum turgidum subsp. durum]	0.411341	33.4616	6.34603	up	5.60198e-14	GO:0034605(cellular response to heat)	-	Y
osa-miR444b.1	TGTTGTCTCAAGCTTGCTGCC	down	-1.77	0	242.24	70.94	rna-TRITD_1Bv1G214260	probable 3-hydroxyisobutyrate dehydrogenase-like 2, mitochondrial [Aegilops tauschii subsp. tauschii]	0.901636	6.61244	2.87457	up	0.000149982	GO:0004616(phosphogluconate dehydrogenase (decarboxylating) activity);GO:0005634(nucleus);GO:0005739(mitochondrion);GO:0006574(valine catabolic process);GO:0008442(3-hydroxyisobutyrate dehydrogenase activity);GO:0051287(NAD binding);GO:0055114(oxidation-reduction process)	ko00630(Glyoxylate and dicarboxylate metabolism);ko00650(Butanoate metabolism)	Y
osa-miR444b.1	TGTTGTCTCAAGCTTGCTGCC	down	-1.77	0	242.24	70.94	rna-TRITD_2Av1G026820	NAC transcription factor (plastid) [Secale cereale x Triticum turgidum subsp. durum]	8.87694	93.871	3.40255	up	5.64323e-06	GO:0003700(DNA binding transcription factor activity);GO:0005515(protein binding);GO:0005634(nucleus);GO:0006351(transcription, DNA-templated);GO:0006979(response to oxidative stress);GO:0007275(multicellular organism development);GO:0009651(response to salt stress);GO:0009723(response to ethylene);GO:0009733(response to auxin);GO:0009737(response to abscisic acid);GO:0010029(regulation of seed g…	ko03013(RNA transport);ko03015(mRNA surveillance pathway);ko03018(RNA degradation)	Y
osa-miR444b.1	TGTTGTCTCAAGCTTGCTGCC	down	-1.77	0	242.24	70.94	rna-TRITD_2Av1G189150-2	protein NRT1/ PTR FAMILY 4.3-like [Aegilops tauschii subsp. tauschii]	2.15774	8.2798	1.94007	up	0.00912766	GO:0005215(transporter activity);GO:0005886(plasma membrane);GO:0006857(oligopeptide transport);GO:0016020(membrane);GO:0016021(integral component of membrane);GO:0022857(transmembrane transporter activity);GO:0055085(transmembrane transport);GO:0009624(response to nematode);GO:0015333(peptide:proton symporter activity)	-	Y
osa-miR444b.1	TGTTGTCTCAAGCTTGCTGCC	down	-1.77	0	242.24	70.94	rna-TRITD_2Av1G230110	HDZipI-5 [Triticum aestivum]	11.1069	131.217	3.56242	up	2.23597e-06	GO:0003700(DNA binding transcription factor activity);GO:0005515(protein binding);GO:0005634(nucleus);GO:0006351(transcription, DNA-templated);GO:0006355(regulation of transcription, DNA-templated);GO:0009414(response to water deprivation);GO:0009737(response to abscisic acid);GO:0009738(abscisic acid-activated signaling pathway);GO:0043565(sequence-specific DNA binding);GO:0045893(positive regul…	-	Y
osa-miR444b.1	TGTTGTCTCAAGCTTGCTGCC	down	-1.77	0	242.24	70.94	rna-TRITD_2Av1G289970	unnamed protein product [Triticum aestivum]	2.00256	11.5873	2.53262	up	0.000661661	GO:0000175(3'-5'-exoribonuclease activity);GO:0000288(nuclear-transcribed mRNA catabolic process, deadenylation-dependent decay);GO:0030014(CCR4-NOT complex)	ko03018(RNA degradation)	Y
osa-miR444b.1	TGTTGTCTCAAGCTTGCTGCC	down	-1.77	0	242.24	70.94	rna-TRITD_2Bv1G001610	unnamed protein product [Triticum aestivum]	5.98141	22.753	1.9275	up	0.00946679	GO:0006952(defense response);GO:0008270(zinc ion binding);GO:0010200(response to chitin);GO:0016021(integral component of membrane);GO:0046872(metal ion binding);GO:0009535(chloroplast thylakoid membrane)	-	Y
osa-miR444b.1	TGTTGTCTCAAGCTTGCTGCC	down	-1.77	0	242.24	70.94	rna-TRITD_3Av1G167140	cytidine deaminase 1 [Aegilops tauschii subsp. tauschii]	3.22856	34.7959	3.42996	up	5.35053e-06	GO:0004126(cytidine deaminase activity);GO:0005829(cytosol);GO:0008270(zinc ion binding);GO:0009972(cytidine deamination)	ko00240(Pyrimidine metabolism)	Y
osa-miR444b.1	TGTTGTCTCAAGCTTGCTGCC	down	-1.77	0	242.24	70.94	rna-TRITD_3Av1G251450-2	uncharacterized protein LOC109757220 [Aegilops tauschii subsp. tauschii]	12.2818	46.5744	1.92302	up	0.00941921	-	-	Y
osa-miR444b.1	TGTTGTCTCAAGCTTGCTGCC	down	-1.77	0	242.24	70.94	rna-TRITD_3Bv1G145430	unnamed protein product [Triticum aestivum]	4.24558	53.647	3.65946	up	1.35609e-06	GO:0004126(cytidine deaminase activity);GO:0005829(cytosol);GO:0008270(zinc ion binding);GO:0009972(cytidine deamination)	ko00240(Pyrimidine metabolism)	Y
osa-miR444b.1	TGTTGTCTCAAGCTTGCTGCC	down	-1.77	0	242.24	70.94	rna-TRITD_3Bv1G151030-3	unnamed protein product [Triticum aestivum]	7.75586	28.4335	1.87423	up	0.0112011	GO:0003674(molecular_function);GO:0005634(nucleus)	ko04144(Endocytosis)	Y
osa-miR444b.1	TGTTGTCTCAAGCTTGCTGCC	down	-1.77	0	242.24	70.94	rna-TRITD_3Bv1G274880-2	uncharacterized protein LOC109747715 [Aegilops tauschii subsp. tauschii]	9.90885	30.1788	1.60675	up	0.0319673	GO:0003674(molecular_function);GO:0005634(nucleus);GO:0005886(plasma membrane);GO:0008150(biological_process)	-	Y
osa-miR444b.1	TGTTGTCTCAAGCTTGCTGCC	down	-1.77	0	242.24	70.94	rna-TRITD_4Av1G080800	predicted protein [Hordeum vulgare subsp. vulgare]	16.0955	53.2484	1.72608	up	0.0202407	GO:0006952(defense response)	ko03013(RNA transport)	Y
osa-miR444b.1	TGTTGTCTCAAGCTTGCTGCC	down	-1.77	0	242.24	70.94	rna-TRITD_4Bv1G045920-2	digalactosyldiacylglycerol synthase 1, chloroplastic-like [Aegilops tauschii subsp. tauschii]	18.2898	70.1801	1.94002	up	0.00854128	GO:0005739(mitochondrion);GO:0006869(lipid transport);GO:0009507(chloroplast);GO:0009707(chloroplast outer membrane);GO:0009809(lignin biosynthetic process);GO:0009867(jasmonic acid mediated signaling pathway);GO:0016757(transferase activity, transferring glycosyl groups);GO:0019375(galactolipid biosynthetic process);GO:0031408(oxylipin biosynthetic process);GO:0035250(UDP-galactosyltransferase a…	ko00561(Glycerolipid metabolism)	Y
osa-miR444b.1	TGTTGTCTCAAGCTTGCTGCC	down	-1.77	0	242.24	70.94	rna-TRITD_4Bv1G116940-2	ABC transporter F family member 4-like isoform X2 [Aegilops tauschii subsp. tauschii]	9.63988	28.6185	1.56986	up	0.0356816	GO:0003677(DNA binding);GO:0005634(nucleus);GO:0006355(regulation of transcription, DNA-templated);GO:0046872(metal ion binding)	-	Y
osa-miR444b.1	TGTTGTCTCAAGCTTGCTGCC	down	-1.77	0	242.24	70.94	rna-TRITD_5Av1G050670	universal stress protein PHOS34-like [Aegilops tauschii subsp. tauschii]	51.0826	293.686	2.52337	up	0.00060947	GO:0005773(vacuole);GO:0005794(Golgi apparatus);GO:0005886(plasma membrane);GO:0006950(response to stress);GO:0016787(hydrolase activity)	-	Y
osa-miR444b.1	TGTTGTCTCAAGCTTGCTGCC	down	-1.77	0	242.24	70.94	rna-TRITD_5Av1G050670-2	universal stress protein PHOS34-like [Aegilops tauschii subsp. tauschii]	55.9112	350.216	2.64703	up	0.000329271	GO:0005773(vacuole);GO:0005794(Golgi apparatus);GO:0005886(plasma membrane);GO:0006950(response to stress);GO:0016787(hydrolase activity)	-	Y
osa-miR444b.1	TGTTGTCTCAAGCTTGCTGCC	down	-1.77	0	242.24	70.94	rna-TRITD_5Av1G119050-2	hypothetical protein TRIUR3_17864 [Triticum urartu]	4.63846	56.5951	3.60896	up	2.33501e-06	-	-	Y
osa-miR444b.1	TGTTGTCTCAAGCTTGCTGCC	down	-1.77	0	242.24	70.94	rna-TRITD_5Av1G154420	transcription factor BIM1-like isoform X2 [Aegilops tauschii subsp. tauschii]	1.82858	5.73583	1.64928	up	0.0281609	GO:0005634(nucleus);GO:0003723(RNA binding);GO:0004519(endonuclease activity);GO:0005739(mitochondrion);GO:0006397(mRNA processing);GO:0008270(zinc ion binding);GO:0009507(chloroplast);GO:0016556(mRNA modification)	-	Y
osa-miR444b.1	TGTTGTCTCAAGCTTGCTGCC	down	-1.77	0	242.24	70.94	rna-TRITD_5Av1G157030	small heat shock protein, chloroplastic-like [Aegilops tauschii subsp. tauschii]	11.4724	457.039	5.31608	up	3.66172e-11	GO:0000427(plastid-encoded plastid RNA polymerase complex);GO:0005515(protein binding);GO:0006351(transcription, DNA-templated);GO:0006355(regulation of transcription, DNA-templated);GO:0009408(response to heat);GO:0009416(response to light stimulus);GO:0009507(chloroplast);GO:0009644(response to high light intensity);GO:0009658(chloroplast organization);GO:0042542(response to hydrogen peroxide);…	ko04141(Protein processing in endoplasmic reticulum)	Y
osa-miR444b.1	TGTTGTCTCAAGCTTGCTGCC	down	-1.77	0	242.24	70.94	rna-TRITD_5Bv1G142970	transcription factor BIM2-like isoform X1 [Aegilops tauschii subsp. tauschii]	5.09262	25.4663	2.32211	up	0.00162387	GO:0005634(nucleus);GO:0003723(RNA binding);GO:0004519(endonuclease activity);GO:0005739(mitochondrion);GO:0006397(mRNA processing);GO:0008270(zinc ion binding);GO:0009507(chloroplast);GO:0016556(mRNA modification)	-	Y
osa-miR444b.1	TGTTGTCTCAAGCTTGCTGCC	down	-1.77	0	242.24	70.94	rna-TRITD_5Bv1G145910	hypothetical protein TRIUR3_21060 [Triticum urartu]	13.5569	536.157	5.30555	up	3.90263e-11	GO:0000427(plastid-encoded plastid RNA polymerase complex);GO:0005515(protein binding);GO:0006351(transcription, DNA-templated);GO:0006355(regulation of transcription, DNA-templated);GO:0009408(response to heat);GO:0009416(response to light stimulus);GO:0009507(chloroplast);GO:0009644(response to high light intensity);GO:0009658(chloroplast organization);GO:0042542(response to hydrogen peroxide);…	ko04141(Protein processing in endoplasmic reticulum)	Y
osa-miR444b.1	TGTTGTCTCAAGCTTGCTGCC	down	-1.77	0	242.24	70.94	rna-TRITD_5Bv1G177120	uncharacterized protein At1g76070-like [Aegilops tauschii subsp. tauschii]	2.74553	16.465	2.58425	up	0.000502714	GO:0003674(molecular_function);GO:0005634(nucleus);GO:0005886(plasma membrane);GO:0008150(biological_process)	-	Y
osa-miR444b.1	TGTTGTCTCAAGCTTGCTGCC	down	-1.77	0	242.24	70.94	rna-TRITD_6Av1G037890	Eukaryotic translation initiation factor 5 [Triticum urartu]	42.6525	127.94	1.58477	up	0.0337065	GO:0003743(translation initiation factor activity);GO:0005525(GTP binding);GO:0005634(nucleus);GO:0005737(cytoplasm);GO:0006413(translational initiation);GO:0006446(regulation of translational initiation)	ko03013(RNA transport)	Y
osa-miR444b.1	TGTTGTCTCAAGCTTGCTGCC	down	-1.77	0	242.24	70.94	rna-TRITD_6Bv1G195010	non-specific lipid-transfer protein-like 1 [Aegilops tauschii subsp. tauschii]	14.6745	85.5893	2.54412	up	0.000607377	-	-	Y
osa-miR444b.1	TGTTGTCTCAAGCTTGCTGCC	down	-1.77	0	242.24	70.94	rna-TRITD_7Av1G262770	chaperone protein dnaJ 8, chloroplastic-like [Aegilops tauschii subsp. tauschii]	25.1107	217.29	3.11325	up	2.8501e-05	-	-	Y
osa-miR444b.1	TGTTGTCTCAAGCTTGCTGCC	down	-1.77	0	242.24	70.94	rna-TRITD_7Bv1G017280-2	E3 ubiquitin-protein ligase RDUF1-like isoform X1 [Aegilops tauschii subsp. tauschii]	7.73521	39.3592	2.34719	up	0.00148226	GO:0043161(proteasome-mediated ubiquitin-dependent protein catabolic process);GO:0061630(ubiquitin protein ligase activity)	-	Y
osa-miR444b.1	TGTTGTCTCAAGCTTGCTGCC	down	-1.77	0	242.24	70.94	rna-TRITD_7Bv1G118700	purine-uracil permease NCS1-like [Aegilops tauschii subsp. tauschii]	4.27665	28.1531	2.71874	up	0.000233811	GO:0005886(plasma membrane);GO:0015205(nucleobase transmembrane transporter activity);GO:0015851(nucleobase transport)	-	Y
osa-miR444b.1_1ss21CT	TGTTGTCTCAAGCTTGCTGCT	down	-1.32	0.01	166.44	66.57	rna-TRITD_1Av1G158230	peroxisomal adenine nucleotide carrier 1-like [Aegilops tauschii subsp. tauschii]	13.2051	93.6215	2.82575	up	0.000133117	GO:0003735(structural constituent of ribosome);GO:0006412(translation)	ko04146(Peroxisome)	Y
osa-miR444b.1_1ss21CT	TGTTGTCTCAAGCTTGCTGCT	down	-1.32	0.01	166.44	66.57	rna-TRITD_2Av1G055910	probable GTP diphosphokinase RSH3, chloroplastic isoform X1 [Aegilops tauschii subsp. tauschii]	3.54399	22.3001	2.6536	up	0.00033403	GO:0008728(GTP diphosphokinase activity);GO:0008893(guanosine-3',5'-bis(diphosphate) 3'-diphosphatase activity);GO:0009507(chloroplast);GO:0015969(guanosine tetraphosphate metabolic process);GO:0042594(response to starvation)	-	Y
osa-miR444b.1_1ss21CT	TGTTGTCTCAAGCTTGCTGCT	down	-1.32	0.01	166.44	66.57	rna-TRITD_2Av1G214910-2	unnamed protein product [Triticum aestivum]	0.54357	3.26198	2.58521	up	0.000591977	GO:0000785(chromatin);GO:0005634(nucleus);GO:0005829(cytosol);GO:0006281(DNA repair);GO:0007064(mitotic sister chromatid cohesion);GO:0009506(plasmodesma);GO:0009556(microsporogenesis);GO:0009507(chloroplast)	-	Y
osa-miR444b.1_1ss21CT	TGTTGTCTCAAGCTTGCTGCT	down	-1.32	0.01	166.44	66.57	rna-TRITD_2Av1G258530	protein REVEILLE 7-like [Aegilops tauschii subsp. tauschii]	2.43497	15.4761	2.66806	up	0.000323319	GO:0003677(DNA binding);GO:0003700(DNA binding transcription factor activity);GO:0005634(nucleus);GO:0006351(transcription, DNA-templated);GO:0006355(regulation of transcription, DNA-templated);GO:0007623(circadian rhythm);GO:0009651(response to salt stress);GO:0009723(response to ethylene);GO:0046686(response to cadmium ion)	ko04712(Circadian rhythm - plant)	Y
osa-miR444b.1_1ss21CT	TGTTGTCTCAAGCTTGCTGCT	down	-1.32	0.01	166.44	66.57	rna-TRITD_2Bv1G001610	unnamed protein product [Triticum aestivum]	5.98141	22.753	1.9275	up	0.00946679	GO:0006952(defense response);GO:0008270(zinc ion binding);GO:0010200(response to chitin);GO:0016021(integral component of membrane);GO:0046872(metal ion binding);GO:0009535(chloroplast thylakoid membrane)	-	Y
osa-miR444b.1_1ss21CT	TGTTGTCTCAAGCTTGCTGCT	down	-1.32	0.01	166.44	66.57	rna-TRITD_2Bv1G070160-2	RecName: Full=Ninja-family protein 2; AltName: Full=ABI five-binding protein B1; Short=ABI5-binding protein B1; Short=TaAFP-B1	9.41058	49.2689	2.38832	up	0.00118416	GO:0005515(protein binding);GO:0005634(nucleus);GO:0007165(signal transduction);GO:0009414(response to water deprivation);GO:0009737(response to abscisic acid)	ko04144(Endocytosis)	Y
osa-miR444b.1_1ss21CT	TGTTGTCTCAAGCTTGCTGCT	down	-1.32	0.01	166.44	66.57	rna-TRITD_2Bv1G128890	uncharacterized protein LOC109762136 [Aegilops tauschii subsp. tauschii]	5.11207	15.3434	1.58564	up	0.033901	GO:0004721(phosphoprotein phosphatase activity)	-	Y
osa-miR444b.1_1ss21CT	TGTTGTCTCAAGCTTGCTGCT	down	-1.32	0.01	166.44	66.57	rna-TRITD_2Bv1G219730	receptor-like protein kinase FERONIA [Aegilops tauschii subsp. tauschii]	0.821295	22.4903	4.77526	up	1.63501e-09	GO:0004672(protein kinase activity);GO:0004674(protein serine/threonine kinase activity);GO:0005515(protein binding);GO:0005524(ATP binding);GO:0005576(extracellular region);GO:0005886(plasma membrane);GO:0007338(single fertilization);GO:0009506(plasmodesma);GO:0009723(response to ethylene);GO:0009738(abscisic acid-activated signaling pathway);GO:0009741(response to brassinosteroid);GO:0009742(br…	-	Y
osa-miR444b.1_1ss21CT	TGTTGTCTCAAGCTTGCTGCT	down	-1.32	0.01	166.44	66.57	rna-TRITD_2Bv1G249600	berberine bridge enzyme-like 18 [Aegilops tauschii subsp. tauschii]	1.49704	9.1922	2.6183	up	0.000436182	GO:0005576(extracellular region);GO:0009055(electron transfer activity);GO:0009507(chloroplast);GO:0009651(response to salt stress);GO:0016614(oxidoreductase activity, acting on CH-OH group of donors);GO:0050660(flavin adenine dinucleotide binding);GO:0055114(oxidation-reduction process)	ko00052(Galactose metabolism);ko00500(Starch and sucrose metabolism)	Y
osa-miR444b.1_1ss21CT	TGTTGTCTCAAGCTTGCTGCT	down	-1.32	0.01	166.44	66.57	rna-TRITD_3Av1G205080	probable E3 ubiquitin-protein ligase RHC1A [Aegilops tauschii subsp. tauschii]	6.17442	26.3393	2.09284	up	0.00457098	GO:0000209(protein polyubiquitination);GO:0043161(proteasome-mediated ubiquitin-dependent protein catabolic process);GO:0061630(ubiquitin protein ligase activity);GO:0005524(ATP binding);GO:0009507(chloroplast);GO:0009570(chloroplast stroma);GO:0016114(terpenoid biosynthetic process);GO:0016310(phosphorylation);GO:0019288(isopentenyl diphosphate biosynthetic process, methylerythritol 4-phosphate …	ko00900(Terpenoid backbone biosynthesis)	Y
osa-miR444b.1_1ss21CT	TGTTGTCTCAAGCTTGCTGCT	down	-1.32	0.01	166.44	66.57	rna-TRITD_3Av1G213210	putative WRKY transcription factor 33 [Triticum urartu]	8.6314	51.4406	2.57524	up	0.000475468	GO:0003700(DNA binding transcription factor activity);GO:0005515(protein binding);GO:0005634(nucleus);GO:0006351(transcription, DNA-templated);GO:0006355(regulation of transcription, DNA-templated);GO:0006970(response to osmotic stress);GO:0009408(response to heat);GO:0009409(response to cold);GO:0009414(response to water deprivation);GO:0009651(response to salt stress);GO:0010120(camalexin biosy…	ko04016(MAPK signaling pathway - plant);ko04626(Plant-pathogen interaction)	Y
osa-miR444b.1_1ss21CT	TGTTGTCTCAAGCTTGCTGCT	down	-1.32	0.01	166.44	66.57	rna-TRITD_3Bv1G168750-4	ultraviolet-B receptor UVR8 isoform X2 [Aegilops tauschii subsp. tauschii]	1.01795	10.4082	3.35397	up	8.8673e-06	GO:0003682(chromatin binding);GO:0005886(plasma membrane);GO:0008150(biological_process);GO:0008536(Ran GTPase binding)	ko04120(Ubiquitin mediated proteolysis)	Y
osa-miR444b.1_1ss21CT	TGTTGTCTCAAGCTTGCTGCT	down	-1.32	0.01	166.44	66.57	rna-TRITD_5Bv1G106880	AP2-associated protein kinase 1-like [Aegilops tauschii subsp. tauschii]	3.531	17.3793	2.29922	up	0.00183202	GO:0004674(protein serine/threonine kinase activity);GO:0005737(cytoplasm);GO:0006468(protein phosphorylation);GO:0030100(regulation of endocytosis)	-	Y
osa-miR444b.1_1ss21CT	TGTTGTCTCAAGCTTGCTGCT	down	-1.32	0.01	166.44	66.57	rna-TRITD_5Bv1G122390-4	uncharacterized protein LOC109735813 [Aegilops tauschii subsp. tauschii]	5.52988	16.4043	1.56876	up	0.0365521	GO:0003674(molecular_function);GO:0005576(extracellular region);GO:0008150(biological_process)	-	Y
osa-miR444b.1_1ss21CT	TGTTGTCTCAAGCTTGCTGCT	down	-1.32	0.01	166.44	66.57	rna-TRITD_5Bv1G184250	SRSF protein kinase 1-like [Aegilops tauschii subsp. tauschii]	4.5412	13.6152	1.58407	up	0.0348263	GO:0000245(spliceosomal complex assembly);GO:0004674(protein serine/threonine kinase activity);GO:0005524(ATP binding);GO:0005634(nucleus);GO:0006468(protein phosphorylation);GO:0016301(kinase activity);GO:0016310(phosphorylation)	-	Y
osa-miR444b.1_1ss21CT	TGTTGTCTCAAGCTTGCTGCT	down	-1.32	0.01	166.44	66.57	rna-TRITD_5Bv1G245660-2	cyclin-dependent kinase F-3 isoform X1 [Aegilops tauschii subsp. tauschii]	0.981383	3.62958	1.88691	up	0.0122328	GO:0004672(protein kinase activity);GO:0004674(protein serine/threonine kinase activity);GO:0004693(cyclin-dependent protein serine/threonine kinase activity);GO:0005524(ATP binding);GO:0005634(nucleus);GO:0005737(cytoplasm);GO:0006468(protein phosphorylation);GO:0010468(regulation of gene expression);GO:0016301(kinase activity);GO:0035556(intracellular signal transduction)	-	Y
osa-miR444b.1_1ss21CT	TGTTGTCTCAAGCTTGCTGCT	down	-1.32	0.01	166.44	66.57	rna-TRITD_6Av1G186700	G-type lectin S-receptor-like serine/threonine-protein kinase At1g34300 [Aegilops tauschii subsp. tauschii]	2.76294	112.102	5.34246	up	3.4919e-11	GO:0004674(protein serine/threonine kinase activity);GO:0005886(plasma membrane);GO:0006468(protein phosphorylation)	-	Y
osa-miR444b.1_1ss21CT	TGTTGTCTCAAGCTTGCTGCT	down	-1.32	0.01	166.44	66.57	rna-TRITD_6Av1G223090	Aquaporin PIP1-5 [Triticum urartu]	2.34362	7.04189	1.58723	up	0.0379565	GO:0005773(vacuole);GO:0005887(integral component of plasma membrane);GO:0009506(plasmodesma);GO:0009992(cellular water homeostasis);GO:0015250(water channel activity);GO:0015254(glycerol channel activity);GO:0034220(ion transmembrane transport)	-	Y
osa-miR444b.1_1ss21CT	TGTTGTCTCAAGCTTGCTGCT	down	-1.32	0.01	166.44	66.57	rna-TRITD_6Av1G223280-4	NAC domain-containing protein 78-like [Aegilops tauschii subsp. tauschii]	17.7701	53.533	1.59098	up	0.0330435	GO:0003677(DNA binding);GO:0003700(DNA binding transcription factor activity);GO:0005634(nucleus);GO:0005737(cytoplasm);GO:0006351(transcription, DNA-templated);GO:0007275(multicellular organism development);GO:0009644(response to high light intensity);GO:0009962(regulation of flavonoid biosynthetic process);GO:0016021(integral component of membrane);GO:0045893(positive regulation of transcriptio…	ko03013(RNA transport);ko03015(mRNA surveillance pathway);ko03018(RNA degradation)	Y
osa-miR444b.1_1ss21CT	TGTTGTCTCAAGCTTGCTGCT	down	-1.32	0.01	166.44	66.57	rna-TRITD_6Av1G223280-7	NAC domain-containing protein 78 [Triticum urartu]	1.64335	6.68595	2.02449	up	0.0065682	GO:0003677(DNA binding);GO:0003700(DNA binding transcription factor activity);GO:0005634(nucleus);GO:0005737(cytoplasm);GO:0006351(transcription, DNA-templated);GO:0007275(multicellular organism development);GO:0009644(response to high light intensity);GO:0009962(regulation of flavonoid biosynthetic process);GO:0016021(integral component of membrane);GO:0045893(positive regulation of transcriptio…	ko03013(RNA transport);ko03015(mRNA surveillance pathway);ko03018(RNA degradation)	Y
osa-miR444b.1_1ss21CT	TGTTGTCTCAAGCTTGCTGCT	down	-1.32	0.01	166.44	66.57	rna-TRITD_6Bv1G061930-4	4-hydroxyphenylpyruvate dioxygenase [Aegilops tauschii subsp. tauschii]	25.8445	188.254	2.86475	up	0.000107028	GO:0003868(4-hydroxyphenylpyruvate dioxygenase activity);GO:0006559(L-phenylalanine catabolic process);GO:0006572(tyrosine catabolic process)	ko00350(Tyrosine metabolism);ko00360(Phenylalanine metabolism);ko00130(Ubiquinone and other terpenoid-quinone biosynthesis)	Y
osa-miR444b.1_1ss21CT	TGTTGTCTCAAGCTTGCTGCT	down	-1.32	0.01	166.44	66.57	rna-TRITD_6Bv1G069000-2	uncharacterized protein LOC109738665 [Aegilops tauschii subsp. tauschii]	2.17001	6.48474	1.57935	up	0.0388027	GO:0003674(molecular_function);GO:0005634(nucleus);GO:0008150(biological_process)	-	Y
osa-miR444b.1_1ss21CT	TGTTGTCTCAAGCTTGCTGCT	down	-1.32	0.01	166.44	66.57	rna-TRITD_6Bv1G224880	testis-expressed protein 2-like [Aegilops tauschii subsp. tauschii]	12.6666	41.3304	1.70617	up	0.0215891	GO:0005773(vacuole);GO:0005783(endoplasmic reticulum);GO:0007165(signal transduction);GO:0016021(integral component of membrane);GO:0035091(phosphatidylinositol binding);GO:0008289(lipid binding)	-	Y
osa-miR444b.1_1ss21CT	TGTTGTCTCAAGCTTGCTGCT	down	-1.32	0.01	166.44	66.57	rna-TRITD_7Av1G020240	hypersensitive-induced response protein 4-like [Aegilops tauschii subsp. tauschii]	5.81393	19.2215	1.72514	up	0.0208078	GO:0005773(vacuole);GO:0005774(vacuolar membrane);GO:0005794(Golgi apparatus);GO:0005886(plasma membrane);GO:0009506(plasmodesma)	-	Y
osa-miR444b.1_1ss21CT	TGTTGTCTCAAGCTTGCTGCT	down	-1.32	0.01	166.44	66.57	rna-TRITD_7Av1G050700-9	phosphoinositide phosphatase SAC3-like [Aegilops tauschii subsp. tauschii]	1.19766	11.7627	3.29593	up	1.13604e-05	GO:0004439(phosphatidylinositol-4,5-bisphosphate 5-phosphatase activity);GO:0005634(nucleus);GO:0005774(vacuolar membrane);GO:0007033(vacuole organization);GO:0016021(integral component of membrane);GO:0036092(phosphatidylinositol-3-phosphate biosynthetic process);GO:0042578(phosphoric ester hydrolase activity)	ko00562(Inositol phosphate metabolism);ko04070(Phosphatidylinositol signaling system)	Y
osa-miR444b.1_1ss21CT	TGTTGTCTCAAGCTTGCTGCT	down	-1.32	0.01	166.44	66.57	rna-TRITD_7Av1G262770	chaperone protein dnaJ 8, chloroplastic-like [Aegilops tauschii subsp. tauschii]	25.1107	217.29	3.11325	up	2.8501e-05	-	-	Y
osa-miR444b.1_1ss21CT	TGTTGTCTCAAGCTTGCTGCT	down	-1.32	0.01	166.44	66.57	rna-TRITD_7Av1G262790	chaperone protein dnaJ 8, chloroplastic-like [Aegilops tauschii subsp. tauschii]	6.29751	104.383	4.05096	up	1.34152e-07	GO:0001671(ATPase activator activity);GO:0005634(nucleus);GO:0006457(protein folding);GO:0030150(protein import into mitochondrial matrix);GO:0031072(heat shock protein binding);GO:0031307(integral component of mitochondrial outer membrane);GO:0051082(unfolded protein binding)	-	Y
osa-miR444b.1_1ss21CT	TGTTGTCTCAAGCTTGCTGCT	down	-1.32	0.01	166.44	66.57	rna-TRITD_7Bv1G024920	phosphoinositide phosphatase SAC3-like [Aegilops tauschii subsp. tauschii]	4.98769	30.2715	2.60152	up	0.000418552	GO:0004439(phosphatidylinositol-4,5-bisphosphate 5-phosphatase activity);GO:0005634(nucleus);GO:0005774(vacuolar membrane);GO:0007033(vacuole organization);GO:0016021(integral component of membrane);GO:0036092(phosphatidylinositol-3-phosphate biosynthetic process);GO:0042578(phosphoric ester hydrolase activity);GO:0009506(plasmodesma)	ko04712(Circadian rhythm - plant);ko00562(Inositol phosphate metabolism);ko04070(Phosphatidylinositol signaling system)	Y
osa-miR444b.1_1ss21CT	TGTTGTCTCAAGCTTGCTGCT	down	-1.32	0.01	166.44	66.57	rna-TRITD_7Bv1G024920-2	phosphoinositide phosphatase SAC3-like [Aegilops tauschii subsp. tauschii]	0.690484	2.17097	1.65266	up	0.0290113	GO:0004439(phosphatidylinositol-4,5-bisphosphate 5-phosphatase activity);GO:0005634(nucleus);GO:0005774(vacuolar membrane);GO:0007033(vacuole organization);GO:0016021(integral component of membrane);GO:0036092(phosphatidylinositol-3-phosphate biosynthetic process);GO:0042578(phosphoric ester hydrolase activity);GO:0009506(plasmodesma)	ko04712(Circadian rhythm - plant);ko00562(Inositol phosphate metabolism);ko04070(Phosphatidylinositol signaling system)	Y
osa-miR444b.1_1ss21CT	TGTTGTCTCAAGCTTGCTGCT	down	-1.32	0.01	166.44	66.57	rna-TRITD_7Bv1G116170	F-box protein PP2-B10-like [Aegilops tauschii subsp. tauschii]	2.38715	22.5852	3.24201	up	1.64828e-05	GO:0005634(nucleus);GO:0030246(carbohydrate binding);GO:0008150(biological_process)	-	Y
osa-miR5071_1ss15GA	TCAAGCATCATATCATGGACA	down	-0.57	0.01	268.38	180.65	rna-TRITD_5Av1G108190-2	protein DETOXIFICATION 21-like [Aegilops tauschii subsp. tauschii]	3.85188	19.2993	2.32491	up	0.0016402	GO:0006855(drug transmembrane transport)	-	Y
osa-miR5077_L-1_1ss5GA	TTCACGTCGGGTTCACCA	up	inf	0.04	0	22.02	rna-TRITD_1Av1G160800	predicted protein [Hordeum vulgare subsp. vulgare]	52.3376	11.5573	-2.17904	down	0.000663416	GO:0003993(acid phosphatase activity);GO:0009507(chloroplast);GO:0009534(chloroplast thylakoid);GO:0009535(chloroplast thylakoid membrane);GO:0009543(chloroplast thylakoid lumen);GO:0009579(thylakoid);GO:0010206(photosystem II repair);GO:0016021(integral component of membrane);GO:0016311(dephosphorylation);GO:0031977(thylakoid lumen)	-	Y
osa-miR5077_L-1_1ss5GA	TTCACGTCGGGTTCACCA	up	inf	0.04	0	22.02	rna-TRITD_1Av1G189580	uncharacterized protein LOC109759020 [Aegilops tauschii subsp. tauschii]	9.45293	2.65617	-1.83141	down	0.00350412	GO:0003674(molecular_function);GO:0008150(biological_process);GO:0009507(chloroplast)	-	Y
osa-miR5077_L-1_1ss5GA	TTCACGTCGGGTTCACCA	up	inf	0.04	0	22.02	rna-TRITD_1Av1G206530-2	Chlorophyll a-b binding protein 3C, chloroplastic [Triticum urartu]	276.147	1.21185	-7.83208	down	2.58603e-19	GO:0009416(response to light stimulus);GO:0009535(chloroplast thylakoid membrane);GO:0009768(photosynthesis, light harvesting in photosystem I);GO:0009941(chloroplast envelope);GO:0010287(plastoglobule);GO:0016168(chlorophyll binding);GO:0031409(pigment binding)	ko00196(Photosynthesis - antenna proteins)	Y
osa-miR5077_L-1_1ss5GA	TTCACGTCGGGTTCACCA	up	inf	0.04	0	22.02	rna-TRITD_1Bv1G086680	putative stripe rust resistance protein [Triticum aestivum]	29.9978	11.5968	-1.37113	down	0.0213922	GO:0005737(cytoplasm);GO:0030001(metal ion transport);GO:0046914(transition metal ion binding);GO:0046916(cellular transition metal ion homeostasis)	-	Y
osa-miR5077_L-1_1ss5GA	TTCACGTCGGGTTCACCA	up	inf	0.04	0	22.02	rna-TRITD_1Bv1G086680-2	putative stripe rust resistance protein [Triticum aestivum]	285.505	93.5715	-1.60938	down	0.00818615	GO:0005737(cytoplasm);GO:0030001(metal ion transport);GO:0046914(transition metal ion binding);GO:0046916(cellular transition metal ion homeostasis)	-	Y
osa-miR5077_L-1_1ss5GA	TTCACGTCGGGTTCACCA	up	inf	0.04	0	22.02	rna-TRITD_1Bv1G146420	predicted protein [Hordeum vulgare subsp. vulgare]	111.977	28.382	-1.98016	down	0.00163058	GO:0003993(acid phosphatase activity);GO:0009507(chloroplast);GO:0009534(chloroplast thylakoid);GO:0009535(chloroplast thylakoid membrane);GO:0009543(chloroplast thylakoid lumen);GO:0009579(thylakoid);GO:0010206(photosystem II repair);GO:0016021(integral component of membrane);GO:0016311(dephosphorylation);GO:0031977(thylakoid lumen)	-	Y
osa-miR5077_L-1_1ss5GA	TTCACGTCGGGTTCACCA	up	inf	0.04	0	22.02	rna-TRITD_1Bv1G202230-2	phosphomethylethanolamine N-methyltransferase-like [Aegilops tauschii subsp. tauschii]	2.64492	1.17247	-1.17368	down	0.0476891	GO:0005737(cytoplasm);GO:0008757(S-adenosylmethionine-dependent methyltransferase activity);GO:0032259(methylation)	ko00564(Glycerophospholipid metabolism)	Y
osa-miR5077_L-1_1ss5GA	TTCACGTCGGGTTCACCA	up	inf	0.04	0	22.02	rna-TRITD_1Bv1G202230-5	phosphomethylethanolamine N-methyltransferase-like [Aegilops tauschii subsp. tauschii]	87.5358	18.6232	-2.23277	down	0.000477809	GO:0005737(cytoplasm);GO:0008757(S-adenosylmethionine-dependent methyltransferase activity);GO:0032259(methylation)	ko00564(Glycerophospholipid metabolism)	Y
osa-miR5077_L-1_1ss5GA	TTCACGTCGGGTTCACCA	up	inf	0.04	0	22.02	rna-TRITD_1Bv1G202230-9	phosphomethylethanolamine N-methyltransferase-like [Aegilops tauschii subsp. tauschii]	10.3435	2.80427	-1.88303	down	0.00276087	GO:0005737(cytoplasm);GO:0008757(S-adenosylmethionine-dependent methyltransferase activity);GO:0032259(methylation)	ko00564(Glycerophospholipid metabolism)	Y
osa-miR5077_L-1_1ss5GA	TTCACGTCGGGTTCACCA	up	inf	0.04	0	22.02	rna-TRITD_2Av1G016540	putative flavin-containing monooxygenase 1 [Triticum urartu]	68.6599	28.532	-1.26689	down	0.031147	GO:0004497(monooxygenase activity);GO:0055114(oxidation-reduction process)	-	Y
osa-miR5077_L-1_1ss5GA	TTCACGTCGGGTTCACCA	up	inf	0.04	0	22.02	rna-TRITD_2Av1G037770	predicted protein [Hordeum vulgare subsp. vulgare]	27.574	12.0974	-1.18861	down	0.0414099	GO:0004185(serine-type carboxypeptidase activity);GO:0051603(proteolysis involved in cellular protein catabolic process)	-	Y
osa-miR5077_L-1_1ss5GA	TTCACGTCGGGTTCACCA	up	inf	0.04	0	22.02	rna-TRITD_2Av1G077190	chlorophyll a-b binding protein CP29.2, chloroplastic-like [Aegilops tauschii subsp. tauschii]	2212.79	351.113	-2.65586	down	5.29055e-05	GO:0009416(response to light stimulus);GO:0009535(chloroplast thylakoid membrane);GO:0009768(photosynthesis, light harvesting in photosystem I);GO:0009941(chloroplast envelope);GO:0010287(plastoglobule);GO:0016168(chlorophyll binding);GO:0031409(pigment binding)	ko00196(Photosynthesis - antenna proteins)	Y
osa-miR5077_L-1_1ss5GA	TTCACGTCGGGTTCACCA	up	inf	0.04	0	22.02	rna-TRITD_2Av1G077190-3	chlorophyll a-b binding protein CP29.2, chloroplastic-like [Aegilops tauschii subsp. tauschii]	162.407	17.436	-3.21947	down	2.28827e-06	GO:0009416(response to light stimulus);GO:0009535(chloroplast thylakoid membrane);GO:0009768(photosynthesis, light harvesting in photosystem I);GO:0009941(chloroplast envelope);GO:0010287(plastoglobule);GO:0016168(chlorophyll binding);GO:0031409(pigment binding)	ko00196(Photosynthesis - antenna proteins)	Y
osa-miR5077_L-1_1ss5GA	TTCACGTCGGGTTCACCA	up	inf	0.04	0	22.02	rna-TRITD_2Av1G088760	DEAD-box ATP-dependent RNA helicase 32 [Triticum urartu]	1.61096	0.490137	-1.71667	down	0.00666763	GO:0004004(ATP-dependent RNA helicase activity);GO:0010501(RNA secondary structure unwinding)	-	Y
osa-miR5077_L-1_1ss5GA	TTCACGTCGGGTTCACCA	up	inf	0.04	0	22.02	rna-TRITD_2Av1G191100-2	ferric reduction oxidase 7, chloroplastic-like [Aegilops tauschii subsp. tauschii]	98.8438	25.1598	-1.97403	down	0.00164722	GO:0000293(ferric-chelate reductase activity);GO:0006811(ion transport);GO:0009507(chloroplast);GO:0009767(photosynthetic electron transport chain);GO:0016020(membrane);GO:0016021(integral component of membrane);GO:0016491(oxidoreductase activity);GO:0031969(chloroplast membrane);GO:0046872(metal ion binding);GO:0055114(oxidation-reduction process)	-	Y
osa-miR5077_L-1_1ss5GA	TTCACGTCGGGTTCACCA	up	inf	0.04	0	22.02	rna-TRITD_2Av1G191100-3	ferric reduction oxidase 7, chloroplastic-like [Aegilops tauschii subsp. tauschii]	505.496	116.681	-2.11514	down	0.000841416	GO:0000293(ferric-chelate reductase activity);GO:0006811(ion transport);GO:0009507(chloroplast);GO:0009767(photosynthetic electron transport chain);GO:0016020(membrane);GO:0016021(integral component of membrane);GO:0016491(oxidoreductase activity);GO:0031969(chloroplast membrane);GO:0046872(metal ion binding);GO:0055114(oxidation-reduction process)	-	Y
osa-miR5077_L-1_1ss5GA	TTCACGTCGGGTTCACCA	up	inf	0.04	0	22.02	rna-TRITD_2Av1G198830	glyceraldehyde-3-phosphate dehydrogenase A, chloroplastic [Aegilops tauschii subsp. tauschii]	51.319	4.49967	-3.5116	down	4.31983e-07	GO:0005737(cytoplasm);GO:0005829(cytosol);GO:0006006(glucose metabolic process);GO:0006096(glycolytic process);GO:0009507(chloroplast);GO:0009570(chloroplast stroma);GO:0009941(chloroplast envelope);GO:0016020(membrane);GO:0016021(integral component of membrane);GO:0016620(oxidoreductase activity, acting on the aldehyde or oxo group of donors, NAD or NADP as acceptor);GO:0019253(reductive pentose…	ko00710(Carbon fixation in photosynthetic organisms)	Y
osa-miR5077_L-1_1ss5GA	TTCACGTCGGGTTCACCA	up	inf	0.04	0	22.02	rna-TRITD_2Av1G198830-6	glyceraldehyde-3-phosphate dehydrogenase A, chloroplastic [Aegilops tauschii subsp. tauschii]	1189.02	94.4506	-3.65407	down	1.65435e-07	GO:0005737(cytoplasm);GO:0005829(cytosol);GO:0006006(glucose metabolic process);GO:0006096(glycolytic process);GO:0009507(chloroplast);GO:0009570(chloroplast stroma);GO:0009941(chloroplast envelope);GO:0016020(membrane);GO:0016021(integral component of membrane);GO:0016620(oxidoreductase activity, acting on the aldehyde or oxo group of donors, NAD or NADP as acceptor);GO:0019253(reductive pentose…	ko00710(Carbon fixation in photosynthetic organisms)	Y
osa-miR5077_L-1_1ss5GA	TTCACGTCGGGTTCACCA	up	inf	0.04	0	22.02	rna-TRITD_2Av1G211370-2	chitinase 5-like [Aegilops tauschii subsp. tauschii]	58.9519	22.8022	-1.37036	down	0.0214266	GO:0004568(chitinase activity)	ko00520(Amino sugar and nucleotide sugar metabolism)	Y
osa-miR5077_L-1_1ss5GA	TTCACGTCGGGTTCACCA	up	inf	0.04	0	22.02	rna-TRITD_2Av1G213030	zinc finger protein CONSTANS-LIKE 4-like [Aegilops tauschii subsp. tauschii]	102.836	26.907	-1.9343	down	0.00198891	GO:0005634(nucleus);GO:0009416(response to light stimulus);GO:0009909(regulation of flower development);GO:0004748(ribonucleoside-diphosphate reductase activity, thioredoxin disulfide as acceptor);GO:0005971(ribonucleoside-diphosphate reductase complex);GO:0009263(deoxyribonucleotide biosynthetic process)	ko04712(Circadian rhythm - plant)	Y
osa-miR5077_L-1_1ss5GA	TTCACGTCGGGTTCACCA	up	inf	0.04	0	22.02	rna-TRITD_2Av1G222690-3	ABCG9, partial [Triticum polonicum]	8.22053	2.89009	-1.50811	down	0.0129631	GO:0005886(plasma membrane);GO:0015245(fatty acid transmembrane transporter activity);GO:0016021(integral component of membrane);GO:0042626(ATPase activity, coupled to transmembrane movement of substances)	ko02010(ABC transporters)	Y
osa-miR5077_L-1_1ss5GA	TTCACGTCGGGTTCACCA	up	inf	0.04	0	22.02	rna-TRITD_2Bv1G085720-2	chlorophyll a-b binding protein CP29.2, chloroplastic-like [Aegilops tauschii subsp. tauschii]	2116.09	378.407	-2.48339	down	0.000132143	GO:0009416(response to light stimulus);GO:0009535(chloroplast thylakoid membrane);GO:0009768(photosynthesis, light harvesting in photosystem I);GO:0009941(chloroplast envelope);GO:0010287(plastoglobule);GO:0016168(chlorophyll binding);GO:0031409(pigment binding)	ko00196(Photosynthesis - antenna proteins)	Y
osa-miR5077_L-1_1ss5GA	TTCACGTCGGGTTCACCA	up	inf	0.04	0	22.02	rna-TRITD_2Bv1G085720-4	chlorophyll a-b binding protein CP29.2, chloroplastic-like [Aegilops tauschii subsp. tauschii]	207.83	2.4293	-6.41872	down	3.42566e-15	GO:0009416(response to light stimulus);GO:0009535(chloroplast thylakoid membrane);GO:0009768(photosynthesis, light harvesting in photosystem I);GO:0009941(chloroplast envelope);GO:0010287(plastoglobule);GO:0016168(chlorophyll binding);GO:0031409(pigment binding)	ko00196(Photosynthesis - antenna proteins)	Y
osa-miR5077_L-1_1ss5GA	TTCACGTCGGGTTCACCA	up	inf	0.04	0	22.02	rna-TRITD_2Bv1G087470	unnamed protein product [Triticum aestivum]	4.61881	1.09028	-2.08282	down	0.00108872	GO:0004674(protein serine/threonine kinase activity);GO:0005886(plasma membrane);GO:0006468(protein phosphorylation);GO:0006952(defense response);GO:0009506(plasmodesma)	-	Y
osa-miR5077_L-1_1ss5GA	TTCACGTCGGGTTCACCA	up	inf	0.04	0	22.02	rna-TRITD_2Bv1G131360-2	potassium transporter 22-like [Aegilops tauschii subsp. tauschii]	7.60548	3.25014	-1.22654	down	0.036663	GO:0015079(potassium ion transmembrane transporter activity);GO:0016020(membrane)	-	Y
osa-miR5077_L-1_1ss5GA	TTCACGTCGGGTTCACCA	up	inf	0.04	0	22.02	rna-TRITD_2Bv1G153390	hypothetical protein TRIUR3_05260 [Triticum urartu]	23.1619	9.49751	-1.28613	down	0.0294738	GO:0003674(molecular_function);GO:0005737(cytoplasm)	-	Y
osa-miR5077_L-1_1ss5GA	TTCACGTCGGGTTCACCA	up	inf	0.04	0	22.02	rna-TRITD_2Bv1G157170	ferric reduction oxidase 7, chloroplastic-like [Aegilops tauschii subsp. tauschii]	134.412	9.74924	-3.78523	down	7.47503e-08	GO:0000293(ferric-chelate reductase activity);GO:0006811(ion transport);GO:0009507(chloroplast);GO:0009767(photosynthetic electron transport chain);GO:0016020(membrane);GO:0016021(integral component of membrane);GO:0016491(oxidoreductase activity);GO:0031969(chloroplast membrane);GO:0046872(metal ion binding);GO:0055114(oxidation-reduction process)	-	Y
osa-miR5077_L-1_1ss5GA	TTCACGTCGGGTTCACCA	up	inf	0.04	0	22.02	rna-TRITD_2Bv1G157170-2	ferric reduction oxidase 7, chloroplastic-like [Aegilops tauschii subsp. tauschii]	314.843	34.1843	-3.20323	down	2.44585e-06	GO:0000293(ferric-chelate reductase activity);GO:0006811(ion transport);GO:0009507(chloroplast);GO:0009767(photosynthetic electron transport chain);GO:0016020(membrane);GO:0016021(integral component of membrane);GO:0016491(oxidoreductase activity);GO:0031969(chloroplast membrane);GO:0046872(metal ion binding);GO:0055114(oxidation-reduction process)	-	Y
osa-miR5077_L-1_1ss5GA	TTCACGTCGGGTTCACCA	up	inf	0.04	0	22.02	rna-TRITD_2Bv1G162160	glyceraldehyde-3-phosphate dehydrogenase A, chloroplastic [Aegilops tauschii subsp. tauschii]	9.44601	1.34667	-2.81031	down	2.88741e-05	GO:0005737(cytoplasm);GO:0005829(cytosol);GO:0006006(glucose metabolic process);GO:0006096(glycolytic process);GO:0009507(chloroplast);GO:0009570(chloroplast stroma);GO:0009941(chloroplast envelope);GO:0016020(membrane);GO:0016021(integral component of membrane);GO:0016620(oxidoreductase activity, acting on the aldehyde or oxo group of donors, NAD or NADP as acceptor);GO:0019253(reductive pentose…	ko00710(Carbon fixation in photosynthetic organisms)	Y
osa-miR5077_L-1_1ss5GA	TTCACGTCGGGTTCACCA	up	inf	0.04	0	22.02	rna-TRITD_2Bv1G162160-4	glyceraldehyde-3-phosphate dehydrogenase A, chloroplastic [Aegilops tauschii subsp. tauschii]	1160.81	155.377	-2.90129	down	1.37332e-05	GO:0005737(cytoplasm);GO:0005829(cytosol);GO:0006006(glucose metabolic process);GO:0006096(glycolytic process);GO:0009507(chloroplast);GO:0009570(chloroplast stroma);GO:0009941(chloroplast envelope);GO:0016020(membrane);GO:0016021(integral component of membrane);GO:0016620(oxidoreductase activity, acting on the aldehyde or oxo group of donors, NAD or NADP as acceptor);GO:0019253(reductive pentose…	ko00710(Carbon fixation in photosynthetic organisms)	Y
osa-miR5077_L-1_1ss5GA	TTCACGTCGGGTTCACCA	up	inf	0.04	0	22.02	rna-TRITD_2Bv1G188820	hypothetical protein TRIUR3_32230 [Triticum urartu]	20.7907	3.66784	-2.50294	down	0.000153131	GO:0005737(cytoplasm);GO:0009143(nucleoside triphosphate catabolic process);GO:0046872(metal ion binding);GO:0047429(nucleoside-triphosphate diphosphatase activity)	ko00240(Pyrimidine metabolism)	Y
osa-miR5077_L-1_1ss5GA	TTCACGTCGGGTTCACCA	up	inf	0.04	0	22.02	rna-TRITD_3Av1G186730-4	unnamed protein product [Triticum aestivum]	3.96737	1.55093	-1.35505	down	0.0263492	GO:0003723(RNA binding);GO:0003729(mRNA binding);GO:0005634(nucleus);GO:0005737(cytoplasm);GO:0006970(response to osmotic stress);GO:0009651(response to salt stress);GO:0009737(response to abscisic acid);GO:0009738(abscisic acid-activated signaling pathway);GO:0009787(regulation of abscisic acid-activated signaling pathway);GO:0048471(perinuclear region of cytoplasm);GO:0071470(cellular response …	-	Y
osa-miR5077_L-1_1ss5GA	TTCACGTCGGGTTCACCA	up	inf	0.04	0	22.02	rna-TRITD_3Av1G241250	hypothetical protein TRIUR3_06077 [Triticum urartu]	5.60174	2.38602	-1.23127	down	0.0385597	-	-	Y
osa-miR5077_L-1_1ss5GA	TTCACGTCGGGTTCACCA	up	inf	0.04	0	22.02	rna-TRITD_3Bv1G148020	anoctamin-like protein Os01g0706700 [Aegilops tauschii subsp. tauschii]	1.41086	0.464062	-1.60418	down	0.0115299	GO:0005254(chloride channel activity);GO:0008150(biological_process);GO:0034707(chloride channel complex)	-	Y
osa-miR5077_L-1_1ss5GA	TTCACGTCGGGTTCACCA	up	inf	0.04	0	22.02	rna-TRITD_3Bv1G279760	uncharacterized protein LOC109735282 [Aegilops tauschii subsp. tauschii]	4.20151	1.61721	-1.3774	down	0.0234932	GO:0008175(tRNA methyltransferase activity);GO:0008649(rRNA methyltransferase activity);GO:0070475(rRNA base methylation)	-	Y
osa-miR5077_L-1_1ss5GA	TTCACGTCGGGTTCACCA	up	inf	0.04	0	22.02	rna-TRITD_4Av1G022690	probable methionine--tRNA ligase [Aegilops tauschii subsp. tauschii]	9.35607	3.61158	-1.37327	down	0.0219353	GO:0005829(cytosol);GO:0006418(tRNA aminoacylation for protein translation)	ko00450(Selenocompound metabolism);ko00970(Aminoacyl-tRNA biosynthesis)	Y
osa-miR5077_L-1_1ss5GA	TTCACGTCGGGTTCACCA	up	inf	0.04	0	22.02	rna-TRITD_4Av1G024330	G-type lectin S-receptor-like serine/threonine-protein kinase At2g19130 [Aegilops tauschii subsp. tauschii]	9.48162	2.57471	-1.88072	down	0.00263725	GO:0004674(protein serine/threonine kinase activity);GO:0005886(plasma membrane);GO:0006468(protein phosphorylation)	-	Y
osa-miR5077_L-1_1ss5GA	TTCACGTCGGGTTCACCA	up	inf	0.04	0	22.02	rna-TRITD_4Av1G139700-2	Ribulose bisphosphate carboxylase/oxygenase activase A, chloroplastic [Triticum urartu]	1460.93	86.9326	-4.07084	down	1.24399e-08	GO:0005524(ATP binding);GO:0005618(cell wall);GO:0005634(nucleus);GO:0009409(response to cold);GO:0009416(response to light stimulus);GO:0009507(chloroplast);GO:0009535(chloroplast thylakoid membrane);GO:0009570(chloroplast stroma);GO:0009579(thylakoid);GO:0009753(response to jasmonic acid);GO:0009941(chloroplast envelope);GO:0010150(leaf senescence);GO:0010287(plastoglobule);GO:0010319(stromule)…	ko03010(Ribosome);ko00940(Phenylpropanoid biosynthesis)	Y
osa-miR5077_L-1_1ss5GA	TTCACGTCGGGTTCACCA	up	inf	0.04	0	22.02	rna-TRITD_4Av1G139700-21	Ribulose bisphosphate carboxylase/oxygenase activase A, chloroplastic [Triticum urartu]	3802	258.944	-3.87604	down	4.20556e-08	GO:0005524(ATP binding);GO:0005618(cell wall);GO:0005634(nucleus);GO:0009409(response to cold);GO:0009416(response to light stimulus);GO:0009507(chloroplast);GO:0009535(chloroplast thylakoid membrane);GO:0009570(chloroplast stroma);GO:0009579(thylakoid);GO:0009753(response to jasmonic acid);GO:0009941(chloroplast envelope);GO:0010150(leaf senescence);GO:0010287(plastoglobule);GO:0010319(stromule)…	ko03010(Ribosome);ko00940(Phenylpropanoid biosynthesis)	Y
osa-miR5077_L-1_1ss5GA	TTCACGTCGGGTTCACCA	up	inf	0.04	0	22.02	rna-TRITD_4Av1G175670	uncharacterized protein LOC109743563 [Aegilops tauschii subsp. tauschii]	25.0893	3.47639	-2.85141	down	2.25765e-05	GO:0003674(molecular_function);GO:0005634(nucleus)	-	Y
osa-miR5077_L-1_1ss5GA	TTCACGTCGGGTTCACCA	up	inf	0.04	0	22.02	rna-TRITD_4Av1G190450-6	Glutamate decarboxylase 1 [Triticum urartu]	23.4624	10.3161	-1.18545	down	0.0426229	GO:0004351(glutamate decarboxylase activity);GO:0005516(calmodulin binding);GO:0005829(cytosol);GO:0006536(glutamate metabolic process);GO:0030170(pyridoxal phosphate binding);GO:0046686(response to cadmium ion)	ko00650(Butanoate metabolism);ko00250(Alanine, aspartate and glutamate metabolism);ko00410(beta-Alanine metabolism);ko00430(Taurine and hypotaurine metabolism)	Y
osa-miR5077_L-1_1ss5GA	TTCACGTCGGGTTCACCA	up	inf	0.04	0	22.02	rna-TRITD_4Av1G201810	uncharacterized protein LOC109759345 [Aegilops tauschii subsp. tauschii]	51.7248	11.7707	-2.13565	down	0.000780791	GO:0003723(RNA binding);GO:0005739(mitochondrion);GO:0006353(DNA-templated transcription, termination);GO:0006355(regulation of transcription, DNA-templated);GO:0009507(chloroplast)	-	Y
osa-miR5077_L-1_1ss5GA	TTCACGTCGGGTTCACCA	up	inf	0.04	0	22.02	rna-TRITD_4Av1G244300	magnesium protoporphyrin IX methyltransferase, chloroplastic [Aegilops tauschii subsp. tauschii]	10.3888	3.80778	-1.44801	down	0.0166649	GO:0005737(cytoplasm);GO:0008757(S-adenosylmethionine-dependent methyltransferase activity);GO:0032259(methylation)	ko00860(Porphyrin and chlorophyll metabolism)	Y
osa-miR5077_L-1_1ss5GA	TTCACGTCGGGTTCACCA	up	inf	0.04	0	22.02	rna-TRITD_4Bv1G060980-35	Ribulose bisphosphate carboxylase/oxygenase activase A, chloroplastic [Triticum urartu]	1832.82	103.503	-4.14632	down	7.72648e-09	GO:0005524(ATP binding);GO:0005618(cell wall);GO:0005634(nucleus);GO:0009409(response to cold);GO:0009416(response to light stimulus);GO:0009507(chloroplast);GO:0009535(chloroplast thylakoid membrane);GO:0009570(chloroplast stroma);GO:0009579(thylakoid);GO:0009753(response to jasmonic acid);GO:0009941(chloroplast envelope);GO:0010150(leaf senescence);GO:0010287(plastoglobule);GO:0010319(stromule)…	ko03010(Ribosome);ko00940(Phenylpropanoid biosynthesis)	Y
osa-miR5077_L-1_1ss5GA	TTCACGTCGGGTTCACCA	up	inf	0.04	0	22.02	rna-TRITD_4Bv1G060980-8	Ribulose bisphosphate carboxylase/oxygenase activase A, chloroplastic [Triticum urartu]	942.615	119.106	-2.98442	down	8.5974e-06	GO:0005524(ATP binding);GO:0005618(cell wall);GO:0005634(nucleus);GO:0009409(response to cold);GO:0009416(response to light stimulus);GO:0009507(chloroplast);GO:0009535(chloroplast thylakoid membrane);GO:0009570(chloroplast stroma);GO:0009579(thylakoid);GO:0009753(response to jasmonic acid);GO:0009941(chloroplast envelope);GO:0010150(leaf senescence);GO:0010287(plastoglobule);GO:0010319(stromule)…	ko03010(Ribosome);ko00940(Phenylpropanoid biosynthesis)	Y
osa-miR5077_L-1_1ss5GA	TTCACGTCGGGTTCACCA	up	inf	0.04	0	22.02	rna-TRITD_4Bv1G145980-2	G-type lectin S-receptor-like serine/threonine-protein kinase At2g19130 [Aegilops tauschii subsp. tauschii]	15.2388	3.75126	-2.0223	down	0.0013471	GO:0004674(protein serine/threonine kinase activity);GO:0005886(plasma membrane);GO:0006468(protein phosphorylation)	-	Y
osa-miR5077_L-1_1ss5GA	TTCACGTCGGGTTCACCA	up	inf	0.04	0	22.02	rna-TRITD_4Bv1G153980-2	strigolactone esterase D14 [Aegilops tauschii subsp. tauschii]	61.7895	27.4078	-1.17278	down	0.0436806	GO:0010223(secondary shoot formation);GO:0016787(hydrolase activity);GO:1901601(strigolactone biosynthetic process)	-	Y
osa-miR5077_L-1_1ss5GA	TTCACGTCGGGTTCACCA	up	inf	0.04	0	22.02	rna-TRITD_4Bv1G194700-2	nascent polypeptide-associated complex subunit alpha-like protein 2 [Aegilops tauschii subsp. tauschii]	189.1	48.2401	-1.97085	down	0.00167793	GO:0003674(molecular_function);GO:0005634(nucleus);GO:0005829(cytosol);GO:0005854(nascent polypeptide-associated complex);GO:0015031(protein transport)	-	Y
osa-miR5077_L-1_1ss5GA	TTCACGTCGGGTTCACCA	up	inf	0.04	0	22.02	rna-TRITD_5Av1G019750	protoporphyrinogen oxidase, chloroplastic [Aegilops tauschii subsp. tauschii]	30.1125	6.59753	-2.19036	down	0.000598113	GO:0004729(oxygen-dependent protoporphyrinogen oxidase activity);GO:0005515(protein binding);GO:0006779(porphyrin-containing compound biosynthetic process);GO:0006782(protoporphyrinogen IX biosynthetic process);GO:0009507(chloroplast);GO:0009534(chloroplast thylakoid);GO:0009941(chloroplast envelope);GO:0015995(chlorophyll biosynthetic process);GO:0055114(oxidation-reduction process)	ko00860(Porphyrin and chlorophyll metabolism)	Y
osa-miR5077_L-1_1ss5GA	TTCACGTCGGGTTCACCA	up	inf	0.04	0	22.02	rna-TRITD_5Av1G023220-2	probable glucan 1,3-beta-glucosidase A [Aegilops tauschii subsp. tauschii]	68.4769	6.7344	-3.346	down	1.0806e-06	GO:0005576(extracellular region);GO:0006073(cellular glucan metabolic process);GO:0008422(beta-glucosidase activity);GO:0009251(glucan catabolic process);GO:0009986(cell surface)	ko00500(Starch and sucrose metabolism)	Y
osa-miR5077_L-1_1ss5GA	TTCACGTCGGGTTCACCA	up	inf	0.04	0	22.02	rna-TRITD_5Av1G101410-2	crocetin glucosyltransferase, chloroplastic-like [Aegilops tauschii subsp. tauschii]	13.48	4.14126	-1.70268	down	0.00579593	GO:0009813(flavonoid biosynthetic process);GO:0043231(intracellular membrane-bounded organelle);GO:0052696(flavonoid glucuronidation);GO:0080043(quercetin 3-O-glucosyltransferase activity);GO:0080044(quercetin 7-O-glucosyltransferase activity)	-	Y
osa-miR5077_L-1_1ss5GA	TTCACGTCGGGTTCACCA	up	inf	0.04	0	22.02	rna-TRITD_5Av1G214990	Peroxisomal (S)-2-hydroxy-acid oxidase GLO1 [Triticum urartu]	2558.66	958.56	-1.41645	down	0.0177053	GO:0005777(peroxisome);GO:0008891(glycolate oxidase activity);GO:0009853(photorespiration);GO:0010109(regulation of photosynthesis);GO:0019048(modulation by virus of host morphology or physiology)	ko00630(Glyoxylate and dicarboxylate metabolism);ko04146(Peroxisome)	Y
osa-miR5077_L-1_1ss5GA	TTCACGTCGGGTTCACCA	up	inf	0.04	0	22.02	rna-TRITD_5Av1G233950-2	photosystem I reaction center subunit IV, chloroplastic [Aegilops tauschii subsp. tauschii]	1889.35	579.961	-1.70386	down	0.00548685	GO:0009507(chloroplast);GO:0009534(chloroplast thylakoid);GO:0009535(chloroplast thylakoid membrane);GO:0009538(photosystem I reaction center);GO:0009579(thylakoid);GO:0009735(response to cytokinin);GO:0009941(chloroplast envelope);GO:0010287(plastoglobule);GO:0015979(photosynthesis);GO:0016020(membrane)	ko00195(Photosynthesis)	Y
osa-miR5077_L-1_1ss5GA	TTCACGTCGGGTTCACCA	up	inf	0.04	0	22.02	rna-TRITD_5Bv1G211520	peroxisomal (S)-2-hydroxy-acid oxidase GLO1 [Aegilops tauschii subsp. tauschii]	2182.91	862.204	-1.34015	down	0.0236709	GO:0005777(peroxisome);GO:0008891(glycolate oxidase activity);GO:0009853(photorespiration);GO:0010109(regulation of photosynthesis);GO:0019048(modulation by virus of host morphology or physiology)	ko00630(Glyoxylate and dicarboxylate metabolism);ko04146(Peroxisome)	Y
osa-miR5077_L-1_1ss5GA	TTCACGTCGGGTTCACCA	up	inf	0.04	0	22.02	rna-TRITD_5Bv1G233660-2	photosystem I reaction center subunit IV, chloroplastic [Aegilops tauschii subsp. tauschii]	1863.46	775.902	-1.26404	down	0.0313519	GO:0009507(chloroplast);GO:0009534(chloroplast thylakoid);GO:0009535(chloroplast thylakoid membrane);GO:0009538(photosystem I reaction center);GO:0009579(thylakoid);GO:0009735(response to cytokinin);GO:0009941(chloroplast envelope);GO:0010287(plastoglobule);GO:0015979(photosynthesis);GO:0016020(membrane)	ko00195(Photosynthesis)	Y
osa-miR5077_L-1_1ss5GA	TTCACGTCGGGTTCACCA	up	inf	0.04	0	22.02	rna-TRITD_5Bv1G251800-2	RNA polymerase sigma factor sigF, chloroplastic [Aegilops tauschii subsp. tauschii]	50.5364	17.4067	-1.53768	down	0.0110406	GO:0009536(plastid);GO:0016987(bacterial sigma factor activity)	ko00970(Aminoacyl-tRNA biosynthesis)	Y
osa-miR5077_L-1_1ss5GA	TTCACGTCGGGTTCACCA	up	inf	0.04	0	22.02	rna-TRITD_6Av1G000650	FAM10 family protein At4g22670 [Aegilops tauschii subsp. tauschii]	54.95	20.9303	-1.39252	down	0.0195414	GO:0000103(sulfate assimilation);GO:0005737(cytoplasm);GO:0006457(protein folding);GO:0015035(protein disulfide oxidoreductase activity);GO:0016671(oxidoreductase activity, acting on a sulfur group of donors, disulfide as acceptor);GO:0034599(cellular response to oxidative stress);GO:0045454(cell redox homeostasis);GO:0055114(oxidation-reduction process);GO:0005515(protein binding);GO:0010286(hea…	-	Y
osa-miR5077_L-1_1ss5GA	TTCACGTCGGGTTCACCA	up	inf	0.04	0	22.02	rna-TRITD_6Av1G004640	chloroplast stem-loop binding protein of 41 kDa a, chloroplastic [Aegilops tauschii subsp. tauschii]	12.8546	2.93594	-2.1304	down	0.000880653	GO:0003729(mRNA binding);GO:0003824(catalytic activity);GO:0005515(protein binding);GO:0006364(rRNA processing);GO:0008266(poly(U) RNA binding);GO:0009507(chloroplast);GO:0009534(chloroplast thylakoid);GO:0009570(chloroplast stroma);GO:0009579(thylakoid);GO:0009735(response to cytokinin);GO:0009941(chloroplast envelope);GO:0010287(plastoglobule);GO:0019843(rRNA binding);GO:0032544(plastid transla…	-	Y
osa-miR5077_L-1_1ss5GA	TTCACGTCGGGTTCACCA	up	inf	0.04	0	22.02	rna-TRITD_6Av1G004640-3	chloroplast stem-loop binding protein of 41 kDa a, chloroplastic [Aegilops tauschii subsp. tauschii]	181.379	49.0427	-1.8869	down	0.00245641	GO:0003729(mRNA binding);GO:0003824(catalytic activity);GO:0005515(protein binding);GO:0006364(rRNA processing);GO:0008266(poly(U) RNA binding);GO:0009507(chloroplast);GO:0009534(chloroplast thylakoid);GO:0009570(chloroplast stroma);GO:0009579(thylakoid);GO:0009735(response to cytokinin);GO:0009941(chloroplast envelope);GO:0010287(plastoglobule);GO:0019843(rRNA binding);GO:0032544(plastid transla…	-	Y
osa-miR5077_L-1_1ss5GA	TTCACGTCGGGTTCACCA	up	inf	0.04	0	22.02	rna-TRITD_6Av1G181080	2'-deoxymugineic-acid 2'-dioxygenase-like [Aegilops tauschii subsp. tauschii]	10.8941	3.60732	-1.59455	down	0.0093393	GO:0051213(dioxygenase activity)	-	Y
osa-miR5077_L-1_1ss5GA	TTCACGTCGGGTTCACCA	up	inf	0.04	0	22.02	rna-TRITD_6Av1G189200-2	predicted protein [Hordeum vulgare subsp. vulgare]	289.815	65.7464	-2.14015	down	0.000747082	GO:0010189(vitamin E biosynthetic process);GO:0015995(chlorophyll biosynthetic process);GO:0033385(geranylgeranyl diphosphate metabolic process);GO:0033521(phytyl diphosphate biosynthetic process);GO:0045550(geranylgeranyl reductase activity)	ko00860(Porphyrin and chlorophyll metabolism);ko00900(Terpenoid backbone biosynthesis)	Y
osa-miR5077_L-1_1ss5GA	TTCACGTCGGGTTCACCA	up	inf	0.04	0	22.02	rna-TRITD_6Bv1G006340-2	chloroplast stem-loop binding protein of 41 kDa a, chloroplastic [Aegilops tauschii subsp. tauschii]	125.383	38.2264	-1.7137	down	0.00528125	GO:0003729(mRNA binding);GO:0003824(catalytic activity);GO:0005515(protein binding);GO:0006364(rRNA processing);GO:0008266(poly(U) RNA binding);GO:0009507(chloroplast);GO:0009534(chloroplast thylakoid);GO:0009570(chloroplast stroma);GO:0009579(thylakoid);GO:0009735(response to cytokinin);GO:0009941(chloroplast envelope);GO:0010287(plastoglobule);GO:0019843(rRNA binding);GO:0032544(plastid transla…	-	Y
osa-miR5077_L-1_1ss5GA	TTCACGTCGGGTTCACCA	up	inf	0.04	0	22.02	rna-TRITD_6Bv1G026730-4	putative disease resistance RPP13-like protein 3 isoform X1 [Aegilops tauschii subsp. tauschii]	9.24037	3.92007	-1.23707	down	0.0350062	GO:0005737(cytoplasm);GO:0005515(protein binding);GO:0042802(identical protein binding)	ko04016(MAPK signaling pathway - plant);ko04626(Plant-pathogen interaction)	Y
osa-miR5077_L-1_1ss5GA	TTCACGTCGGGTTCACCA	up	inf	0.04	0	22.02	rna-TRITD_6Bv1G038830	hypothetical protein TRIUR3_11299 [Triticum urartu]	2.27904	0.757233	-1.58962	down	0.00912772	-	-	Y
osa-miR5077_L-1_1ss5GA	TTCACGTCGGGTTCACCA	up	inf	0.04	0	22.02	rna-TRITD_6Bv1G038830-2	microtubule-associated protein futsch isoform X1 [Aegilops tauschii subsp. tauschii]	20.3106	6.30729	-1.68714	down	0.00592352	-	-	Y
osa-miR5077_L-1_1ss5GA	TTCACGTCGGGTTCACCA	up	inf	0.04	0	22.02	rna-TRITD_6Bv1G179410-2	geranylgeranyl diphosphate reductase, chloroplastic [Aegilops tauschii subsp. tauschii]	357.414	104.395	-1.77554	down	0.00402426	GO:0010189(vitamin E biosynthetic process);GO:0015995(chlorophyll biosynthetic process);GO:0033385(geranylgeranyl diphosphate metabolic process);GO:0033521(phytyl diphosphate biosynthetic process);GO:0045550(geranylgeranyl reductase activity)	ko00860(Porphyrin and chlorophyll metabolism);ko00900(Terpenoid backbone biosynthesis)	Y
osa-miR5077_L-1_1ss5GA	TTCACGTCGGGTTCACCA	up	inf	0.04	0	22.02	rna-TRITD_6Bv1G204670-10	trehalose 6-phosphate synthase, partial [Triticum aestivum]	9.14776	0.757854	-3.59343	down	3.34108e-07	GO:0003824(catalytic activity);GO:0003825(alpha,alpha-trehalose-phosphate synthase (UDP-forming) activity);GO:0004805(trehalose-phosphatase activity);GO:0005634(nucleus);GO:0005737(cytoplasm);GO:0005992(trehalose biosynthetic process);GO:0016757(transferase activity, transferring glycosyl groups);GO:0016791(phosphatase activity);GO:0070413(trehalose metabolism in response to stress);GO:0005739(mi…	ko00500(Starch and sucrose metabolism)	Y
osa-miR5077_L-1_1ss5GA	TTCACGTCGGGTTCACCA	up	inf	0.04	0	22.02	rna-TRITD_7Av1G017640	magnesium protoporphyrin IX methyltransferase, chloroplastic [Aegilops tauschii subsp. tauschii]	26.474	6.44288	-2.0388	down	0.00127996	GO:0005737(cytoplasm);GO:0008757(S-adenosylmethionine-dependent methyltransferase activity);GO:0032259(methylation)	ko00860(Porphyrin and chlorophyll metabolism)	Y
osa-miR5077_L-1_1ss5GA	TTCACGTCGGGTTCACCA	up	inf	0.04	0	22.02	rna-TRITD_7Av1G172970-2	RecName: Full=Ferredoxin, chloroplastic; Flags: Precursor	542.568	192.411	-1.49561	down	0.0130122	GO:0006124(ferredoxin metabolic process);GO:0009055(electron transfer activity)	ko00195(Photosynthesis)	Y
osa-miR5077_L-1_1ss5GA	TTCACGTCGGGTTCACCA	up	inf	0.04	0	22.02	rna-TRITD_7Av1G207880-2	predicted protein [Hordeum vulgare subsp. vulgare]	279.112	54.8503	-2.34727	down	0.000268303	GO:0003674(molecular_function);GO:0009507(chloroplast);GO:0009570(chloroplast stroma);GO:0009579(thylakoid);GO:0010478(chlororespiration)	-	Y
osa-miR5077_L-1_1ss5GA	TTCACGTCGGGTTCACCA	up	inf	0.04	0	22.02	rna-TRITD_7Av1G207880-6	uncharacterized protein LOC109751649 [Aegilops tauschii subsp. tauschii]	305.972	54.3049	-2.49424	down	0.000125486	GO:0003674(molecular_function);GO:0009507(chloroplast);GO:0009570(chloroplast stroma);GO:0009579(thylakoid);GO:0010478(chlororespiration)	-	Y
osa-miR5077_L-1_1ss5GA	TTCACGTCGGGTTCACCA	up	inf	0.04	0	22.02	rna-TRITD_7Av1G275970	glycosyltransferase family 92 protein Os08g0121900-like [Aegilops tauschii subsp. tauschii]	12.6208	4.64107	-1.44328	down	0.0164752	GO:0008150(biological_process);GO:0016021(integral component of membrane);GO:0016740(transferase activity)	-	Y
osa-miR5077_L-1_1ss5GA	TTCACGTCGGGTTCACCA	up	inf	0.04	0	22.02	rna-TRITD_7Bv1G130070-2	RecName: Full=Ferredoxin, chloroplastic; Flags: Precursor	413.38	162.972	-1.34285	down	0.0234947	GO:0006124(ferredoxin metabolic process);GO:0009055(electron transfer activity)	ko00195(Photosynthesis)	Y
osa-miR5077_L-1_1ss5GA	TTCACGTCGGGTTCACCA	up	inf	0.04	0	22.02	rna-TRITD_7Bv1G218370	hydroquinone glucosyltransferase-like [Aegilops tauschii subsp. tauschii]	2.97675	1.03965	-1.51764	down	0.0142006	GO:0009813(flavonoid biosynthetic process);GO:0043231(intracellular membrane-bounded organelle);GO:0052696(flavonoid glucuronidation);GO:0080043(quercetin 3-O-glucosyltransferase activity);GO:0080044(quercetin 7-O-glucosyltransferase activity)	-	Y
osa-miR530-5p_L+1_1ss21AT	CTGCATTTGCACCTGCACCTT	down	-inf	0.05	25.48	0	rna-TRITD_1Av1G064510	putative ubiquitin-conjugating enzyme E2 26 [Triticum urartu]	1.50623	7.93205	2.39675	up	0.0012625	GO:0005737(cytoplasm);GO:0031625(ubiquitin protein ligase binding);GO:0061630(ubiquitin protein ligase activity)	ko04120(Ubiquitin mediated proteolysis)	Y
osa-miR530-5p_L+1_1ss21AT	CTGCATTTGCACCTGCACCTT	down	-inf	0.05	25.48	0	rna-TRITD_1Av1G198000	uncharacterized protein LOC109741084 [Aegilops tauschii subsp. tauschii]	5.82073	28.1175	2.2722	up	0.00208276	GO:0003674(molecular_function);GO:0005634(nucleus);GO:0008150(biological_process)	-	Y
osa-miR530-5p_L+1_1ss21AT	CTGCATTTGCACCTGCACCTT	down	-inf	0.05	25.48	0	rna-TRITD_1Av1G204510	ADP/ATP translocase 2 [Triticum urartu]	10.509	41.6012	1.985	up	0.00722464	GO:0003735(structural constituent of ribosome);GO:0006412(translation)	-	Y
osa-miR530-5p_L+1_1ss21AT	CTGCATTTGCACCTGCACCTT	down	-inf	0.05	25.48	0	rna-TRITD_1Av1G231530	hypothetical protein TRIUR3_33554 [Triticum urartu]	2.10793	6.34984	1.5909	up	0.0337619	-	-	Y
osa-miR530-5p_L+1_1ss21AT	CTGCATTTGCACCTGCACCTT	down	-inf	0.05	25.48	0	rna-TRITD_1Bv1G000980-8	predicted protein [Hordeum vulgare subsp. vulgare]	1.3379	4.40349	1.71868	up	0.0224365	GO:0005102(receptor binding);GO:0005515(protein binding);GO:0005634(nucleus);GO:0005739(mitochondrion);GO:0005777(peroxisome);GO:0005778(peroxisomal membrane);GO:0005829(cytosol);GO:0005886(plasma membrane);GO:0006625(protein targeting to peroxisome);GO:0007031(peroxisome organization);GO:0016560(protein import into peroxisome matrix, docking);GO:1990429(peroxisomal importomer complex)	ko04146(Peroxisome)	Y
osa-miR530-5p_L+1_1ss21AT	CTGCATTTGCACCTGCACCTT	down	-inf	0.05	25.48	0	rna-TRITD_2Av1G086750	glucose-6-phosphate/phosphate translocator 2, chloroplastic-like, partial [Aegilops tauschii subsp. tauschii]	2.53525	26.407	3.38072	up	7.07046e-06	GO:0034219(carbohydrate transmembrane transport)	-	Y
osa-miR530-5p_L+1_1ss21AT	CTGCATTTGCACCTGCACCTT	down	-inf	0.05	25.48	0	rna-TRITD_2Av1G086750-3	glucose-6-phosphate/phosphate translocator 2, chloroplastic-like, partial [Aegilops tauschii subsp. tauschii]	2.65223	112.781	5.41017	up	2.23194e-11	GO:0034219(carbohydrate transmembrane transport)	-	Y
osa-miR530-5p_L+1_1ss21AT	CTGCATTTGCACCTGCACCTT	down	-inf	0.05	25.48	0	rna-TRITD_2Bv1G091850	glucose-6-phosphate/phosphate translocator 2, chloroplastic-like, partial [Aegilops tauschii subsp. tauschii]	4.37863	30.5113	2.80079	up	0.000157796	GO:0034219(carbohydrate transmembrane transport)	-	Y
osa-miR530-5p_L+1_1ss21AT	CTGCATTTGCACCTGCACCTT	down	-inf	0.05	25.48	0	rna-TRITD_2Bv1G091850-2	glucose-6-phosphate/phosphate translocator 2, chloroplastic-like, partial [Aegilops tauschii subsp. tauschii]	1.53056	10.1631	2.7312	up	0.000251369	GO:0034219(carbohydrate transmembrane transport)	-	Y
osa-miR530-5p_L+1_1ss21AT	CTGCATTTGCACCTGCACCTT	down	-inf	0.05	25.48	0	rna-TRITD_2Bv1G226630	histone-lysine N-methyltransferase SUVR4-like [Aegilops tauschii subsp. tauschii]	0.849684	2.48272	1.54692	up	0.0411077	GO:0005634(nucleus);GO:0005694(chromosome);GO:0005730(nucleolus);GO:0008270(zinc ion binding);GO:0009506(plasmodesma);GO:0018024(histone-lysine N-methyltransferase activity);GO:0034968(histone lysine methylation)	ko00310(Lysine degradation)	Y
osa-miR530-5p_L+1_1ss21AT	CTGCATTTGCACCTGCACCTT	down	-inf	0.05	25.48	0	rna-TRITD_3Av1G029290-2	probable staphylococcal-like nuclease CAN1 [Aegilops tauschii subsp. tauschii]	4.11242	45.9132	3.48085	up	3.77073e-06	GO:0004518(nuclease activity);GO:0005634(nucleus);GO:0005737(cytoplasm);GO:0006401(RNA catabolic process);GO:0090305(nucleic acid phosphodiester bond hydrolysis)	-	Y
osa-miR530-5p_L+1_1ss21AT	CTGCATTTGCACCTGCACCTT	down	-inf	0.05	25.48	0	rna-TRITD_3Av1G169500-7	unnamed protein product [Triticum aestivum]	1.31376	6.50289	2.30738	up	0.0017981	GO:0003674(molecular_function);GO:0005634(nucleus)	ko04144(Endocytosis)	Y
osa-miR530-5p_L+1_1ss21AT	CTGCATTTGCACCTGCACCTT	down	-inf	0.05	25.48	0	rna-TRITD_3Bv1G005260	GDSL esterase/lipase At3g26430-like [Aegilops tauschii subsp. tauschii]	8.82857	96.8194	3.45505	up	4.17809e-06	GO:0004560(alpha-L-fucosidase activity);GO:0005576(extracellular region);GO:0008152(metabolic process);GO:0009505(plant-type cell wall);GO:0016788(hydrolase activity, acting on ester bonds);GO:0048046(apoplast);GO:0052689(carboxylic ester hydrolase activity);GO:0004104(cholinesterase activity);GO:0016042(lipid catabolic process);GO:0016298(lipase activity)	ko00511(Other glycan degradation)	Y
osa-miR530-5p_L+1_1ss21AT	CTGCATTTGCACCTGCACCTT	down	-inf	0.05	25.48	0	rna-TRITD_3Bv1G033470-2	unnamed protein product [Triticum aestivum]	20.1347	71.7498	1.83329	up	0.0132019	GO:0004518(nuclease activity);GO:0005634(nucleus);GO:0005737(cytoplasm);GO:0006401(RNA catabolic process);GO:0090305(nucleic acid phosphodiester bond hydrolysis)	-	Y
osa-miR530-5p_L+1_1ss21AT	CTGCATTTGCACCTGCACCTT	down	-inf	0.05	25.48	0	rna-TRITD_3Bv1G045420-2	unnamed protein product [Triticum aestivum]	0.812723	4.88969	2.58891	up	0.000550509	GO:0004439(phosphatidylinositol-4,5-bisphosphate 5-phosphatase activity);GO:0004445(inositol-polyphosphate 5-phosphatase activity);GO:0009507(chloroplast);GO:0009738(abscisic acid-activated signaling pathway);GO:0009845(seed germination);GO:0016787(hydrolase activity);GO:0032957(inositol trisphosphate metabolic process);GO:0034485(phosphatidylinositol-3,4,5-trisphosphate 5-phosphatase activity);G…	ko00562(Inositol phosphate metabolism);ko04070(Phosphatidylinositol signaling system)	Y
osa-miR530-5p_L+1_1ss21AT	CTGCATTTGCACCTGCACCTT	down	-inf	0.05	25.48	0	rna-TRITD_3Bv1G090810	unnamed protein product [Triticum aestivum]	3.87162	15.0482	1.95858	up	0.00899553	-	-	Y
osa-miR530-5p_L+1_1ss21AT	CTGCATTTGCACCTGCACCTT	down	-inf	0.05	25.48	0	rna-TRITD_3Bv1G145850-3	unnamed protein product [Triticum aestivum]	1.13159	6.79815	2.58679	up	0.000496398	GO:0004375(glycine dehydrogenase (decarboxylating) activity);GO:0005739(mitochondrion);GO:0005829(cytosol);GO:0005960(glycine cleavage complex);GO:0016594(glycine binding);GO:0019464(glycine decarboxylation via glycine cleavage system)	ko00630(Glyoxylate and dicarboxylate metabolism);ko00260(Glycine, serine and threonine metabolism)	Y
osa-miR530-5p_L+1_1ss21AT	CTGCATTTGCACCTGCACCTT	down	-inf	0.05	25.48	0	rna-TRITD_3Bv1G202470-3	heat shock cognate 70 kDa protein [Aegilops tauschii subsp. tauschii]	0.467626	10.5304	4.49306	up	1.17892e-08	GO:0005524(ATP binding);GO:0005618(cell wall);GO:0005634(nucleus);GO:0005739(mitochondrion);GO:0005774(vacuolar membrane);GO:0005794(Golgi apparatus);GO:0005829(cytosol);GO:0005886(plasma membrane);GO:0006351(transcription, DNA-templated);GO:0006355(regulation of transcription, DNA-templated);GO:0006457(protein folding);GO:0006986(response to unfolded protein);GO:0009266(response to temperature s…	ko03040(Spliceosome);ko04141(Protein processing in endoplasmic reticulum);ko04144(Endocytosis)	Y
osa-miR530-5p_L+1_1ss21AT	CTGCATTTGCACCTGCACCTT	down	-inf	0.05	25.48	0	rna-TRITD_4Av1G031210-3	protein EARLY-RESPONSIVE TO DEHYDRATION 7, chloroplastic-like [Aegilops tauschii subsp. tauschii]	9.83996	41.1313	2.06351	up	0.00513968	GO:0003674(molecular_function);GO:0005737(cytoplasm);GO:0005886(plasma membrane);GO:0007623(circadian rhythm);GO:0009409(response to cold);GO:0009414(response to water deprivation);GO:0009507(chloroplast);GO:0009644(response to high light intensity);GO:0009651(response to salt stress);GO:0009737(response to abscisic acid)	ko04144(Endocytosis)	Y
osa-miR530-5p_L+1_1ss21AT	CTGCATTTGCACCTGCACCTT	down	-inf	0.05	25.48	0	rna-TRITD_4Av1G035320	probable carboxylesterase 8 [Aegilops tauschii subsp. tauschii]	1.81006	11.661	2.68758	up	0.000320879	GO:0005634(nucleus);GO:0052689(carboxylic ester hydrolase activity)	ko04075(Plant hormone signal transduction)	Y
osa-miR530-5p_L+1_1ss21AT	CTGCATTTGCACCTGCACCTT	down	-inf	0.05	25.48	0	rna-TRITD_4Av1G041210-2	predicted protein [Hordeum vulgare subsp. vulgare]	4.00502	271.821	6.0847	up	2.67489e-13	GO:0009408(response to heat)	ko04141(Protein processing in endoplasmic reticulum)	Y
osa-miR530-5p_L+1_1ss21AT	CTGCATTTGCACCTGCACCTT	down	-inf	0.05	25.48	0	rna-TRITD_4Av1G207380-3	ruBisCO large subunit-binding protein subunit alpha [Aegilops tauschii subsp. tauschii]	12.0069	137.055	3.51282	up	2.94879e-06	GO:0005524(ATP binding);GO:0005739(mitochondrion);GO:0005829(cytosol);GO:0006457(protein folding);GO:0006458('de novo' protein folding);GO:0007005(mitochondrion organization);GO:0009507(chloroplast);GO:0009570(chloroplast stroma);GO:0009579(thylakoid);GO:0009658(chloroplast organization);GO:0009793(embryo development ending in seed dormancy);GO:0009941(chloroplast envelope);GO:0016020(membrane);G…	ko03018(RNA degradation)	Y
osa-miR530-5p_L+1_1ss21AT	CTGCATTTGCACCTGCACCTT	down	-inf	0.05	25.48	0	rna-TRITD_4Bv1G128750	serine/threonine protein phosphatase 2C 30 [Triticum aestivum]	1.23791	478.596	8.59476	up	1.07603e-20	GO:0004722(protein serine/threonine phosphatase activity);GO:0005267(potassium channel activity);GO:0005886(plasma membrane);GO:0006470(protein dephosphorylation);GO:0009788(negative regulation of abscisic acid-activated signaling pathway);GO:0009939(positive regulation of gibberellic acid mediated signaling pathway);GO:0010030(positive regulation of seed germination);GO:0046872(metal ion binding…	ko04016(MAPK signaling pathway - plant);ko04075(Plant hormone signal transduction)	Y
osa-miR530-5p_L+1_1ss21AT	CTGCATTTGCACCTGCACCTT	down	-inf	0.05	25.48	0	rna-TRITD_4Bv1G129640-4	17.9 kDa class I heat shock protein [Aegilops tauschii subsp. tauschii]	7.53998	464.886	5.94617	up	6.28654e-13	GO:0009408(response to heat);GO:0042542(response to hydrogen peroxide);GO:0045471(response to ethanol);GO:0046685(response to arsenic-containing substance);GO:0046686(response to cadmium ion);GO:0046688(response to copper ion)	ko04141(Protein processing in endoplasmic reticulum)	Y
osa-miR530-5p_L+1_1ss21AT	CTGCATTTGCACCTGCACCTT	down	-inf	0.05	25.48	0	rna-TRITD_4Bv1G129640-5	17.9 kDa class I heat shock protein [Aegilops tauschii subsp. tauschii]	4.93472	203.375	5.36503	up	3.21538e-11	GO:0009408(response to heat);GO:0042542(response to hydrogen peroxide);GO:0045471(response to ethanol);GO:0046685(response to arsenic-containing substance);GO:0046686(response to cadmium ion);GO:0046688(response to copper ion)	ko04141(Protein processing in endoplasmic reticulum)	Y
osa-miR530-5p_L+1_1ss21AT	CTGCATTTGCACCTGCACCTT	down	-inf	0.05	25.48	0	rna-TRITD_5Av1G046770	MYB transcription factor 79 [Triticum aestivum]	2.00847	32.0546	3.99636	up	2.05595e-07	GO:0000981(RNA polymerase II transcription factor activity, sequence-specific DNA binding);GO:0001135(transcription factor activity, RNA polymerase II transcription factor recruiting);GO:0003677(DNA binding);GO:0003700(DNA binding transcription factor activity);GO:0005634(nucleus);GO:0006351(transcription, DNA-templated);GO:0006355(regulation of transcription, DNA-templated);GO:0006357(regulation…	-	Y
osa-miR530-5p_L+1_1ss21AT	CTGCATTTGCACCTGCACCTT	down	-inf	0.05	25.48	0	rna-TRITD_5Av1G147860-3	mitochondrial phosphate carrier protein 3, mitochondrial-like [Aegilops tauschii subsp. tauschii]	1.25587	9.00763	2.84246	up	0.000157756	GO:0003735(structural constituent of ribosome);GO:0006412(translation)	-	Y
osa-miR530-5p_L+1_1ss21AT	CTGCATTTGCACCTGCACCTT	down	-inf	0.05	25.48	0	rna-TRITD_5Av1G180290	HDZipI-3 [Triticum aestivum]	13.1376	55.3173	2.07403	up	0.00493112	GO:0003700(DNA binding transcription factor activity);GO:0005515(protein binding);GO:0005634(nucleus);GO:0006351(transcription, DNA-templated);GO:0006355(regulation of transcription, DNA-templated);GO:0009414(response to water deprivation);GO:0009737(response to abscisic acid);GO:0009738(abscisic acid-activated signaling pathway);GO:0043565(sequence-specific DNA binding);GO:0045893(positive regul…	-	Y
osa-miR530-5p_L+1_1ss21AT	CTGCATTTGCACCTGCACCTT	down	-inf	0.05	25.48	0	rna-TRITD_5Bv1G170200	HDZipI-3 [Triticum aestivum]	9.88394	61.5706	2.63908	up	0.000356473	GO:0003700(DNA binding transcription factor activity);GO:0005515(protein binding);GO:0005634(nucleus);GO:0006351(transcription, DNA-templated);GO:0006355(regulation of transcription, DNA-templated);GO:0009414(response to water deprivation);GO:0009737(response to abscisic acid);GO:0009738(abscisic acid-activated signaling pathway);GO:0043565(sequence-specific DNA binding);GO:0045893(positive regul…	-	Y
osa-miR530-5p_L+1_1ss21AT	CTGCATTTGCACCTGCACCTT	down	-inf	0.05	25.48	0	rna-TRITD_5Bv1G227070-3	predicted protein, partial [Hordeum vulgare subsp. vulgare]	1.05394	32.7343	4.95693	up	5.13312e-10	GO:0009813(flavonoid biosynthetic process);GO:0043231(intracellular membrane-bounded organelle);GO:0052696(flavonoid glucuronidation);GO:0080043(quercetin 3-O-glucosyltransferase activity);GO:0080044(quercetin 7-O-glucosyltransferase activity)	-	Y
osa-miR530-5p_L+1_1ss21AT	CTGCATTTGCACCTGCACCTT	down	-inf	0.05	25.48	0	rna-TRITD_7Av1G262770	chaperone protein dnaJ 8, chloroplastic-like [Aegilops tauschii subsp. tauschii]	25.1107	217.29	3.11325	up	2.8501e-05	-	-	Y
osa-miR530-5p_L+1_1ss21AT	CTGCATTTGCACCTGCACCTT	down	-inf	0.05	25.48	0	rna-TRITD_7Bv1G079990	uncharacterized protein LOC109781615 [Aegilops tauschii subsp. tauschii]	78.4887	221.337	1.49569	up	0.0460588	GO:0003674(molecular_function);GO:0005773(vacuole);GO:0008150(biological_process);GO:0009507(chloroplast)	-	Y
osa-miR530-5p_L+1_1ss21AT	CTGCATTTGCACCTGCACCTT	down	-inf	0.05	25.48	0	rna-TRITD_7Bv1G225060	predicted protein [Hordeum vulgare subsp. vulgare]	2.88129	8.52619	1.56519	up	0.0387971	GO:0004190(aspartic-type endopeptidase activity);GO:0006508(proteolysis);GO:0030163(protein catabolic process)	-	Y
osa-miR530-5p_R+1	TGCATTTGCACCTGCACCTAC	down	-1.19	0.01	481.59	210.55	rna-TRITD_2Av1G261120	probable polyamine oxidase 2 [Aegilops tauschii subsp. tauschii]	52.13	234.511	2.16947	up	0.00317616	GO:0005777(peroxisome);GO:0006598(polyamine catabolic process);GO:0008131(primary amine oxidase activity);GO:0046592(polyamine oxidase activity);GO:0055114(oxidation-reduction process)	ko00330(Arginine and proline metabolism);ko00410(beta-Alanine metabolism)	Y
osa-miR530-5p_R+1	TGCATTTGCACCTGCACCTAC	down	-1.19	0.01	481.59	210.55	rna-TRITD_2Bv1G091850-2	glucose-6-phosphate/phosphate translocator 2, chloroplastic-like, partial [Aegilops tauschii subsp. tauschii]	1.53056	10.1631	2.7312	up	0.000251369	GO:0034219(carbohydrate transmembrane transport)	-	Y
osa-miR530-5p_R+1	TGCATTTGCACCTGCACCTAC	down	-1.19	0.01	481.59	210.55	rna-TRITD_2Bv1G223790-2	probable polyamine oxidase 2 [Aegilops tauschii subsp. tauschii]	68.6067	205.173	1.58042	up	0.034187	GO:0005777(peroxisome);GO:0006598(polyamine catabolic process);GO:0008131(primary amine oxidase activity);GO:0046592(polyamine oxidase activity);GO:0055114(oxidation-reduction process)	ko00330(Arginine and proline metabolism);ko00410(beta-Alanine metabolism)	Y
osa-miR530-5p_R+1	TGCATTTGCACCTGCACCTAC	down	-1.19	0.01	481.59	210.55	rna-TRITD_6Bv1G150680-3	CAAX prenyl protease 1 homolog [Aegilops tauschii subsp. tauschii]	2.80053	8.60194	1.61896	up	0.0316229	GO:0004175(endopeptidase activity);GO:0004222(metalloendopeptidase activity);GO:0005773(vacuole);GO:0005783(endoplasmic reticulum);GO:0006508(proteolysis);GO:0016021(integral component of membrane);GO:0030176(integral component of endoplasmic reticulum membrane);GO:0046872(metal ion binding);GO:0071586(CAAX-box protein processing);GO:0080120(CAAX-box protein maturation)	ko00900(Terpenoid backbone biosynthesis)	Y
ptc-miR6478_1ss21GA	CCGACCTTAGCTCAGTTGGTA	up	1.03	0.02	385.01	787.44	rna-TRITD_5Av1G015340	wall-associated receptor kinase 5-like isoform X1 [Aegilops tauschii subsp. tauschii]	3.09782	0.916152	-1.75759	down	0.00500248	GO:0004674(protein serine/threonine kinase activity);GO:0005886(plasma membrane);GO:0007166(cell surface receptor signaling pathway)	-	Y
ptc-miR6478_1ss21GA	CCGACCTTAGCTCAGTTGGTA	up	1.03	0.02	385.01	787.44	rna-TRITD_7Av1G116860-4	Chlorophyll a-b binding protein 3C, chloroplastic [Triticum urartu]	136.075	22.055	-2.62523	down	6.27263e-05	GO:0009416(response to light stimulus);GO:0009535(chloroplast thylakoid membrane);GO:0009768(photosynthesis, light harvesting in photosystem I);GO:0009941(chloroplast envelope);GO:0010287(plastoglobule);GO:0016168(chlorophyll binding);GO:0031409(pigment binding);GO:0004674(protein serine/threonine kinase activity);GO:0005886(plasma membrane);GO:0006468(protein phosphorylation);GO:0006952(defense …	ko00196(Photosynthesis - antenna proteins)	Y
ptc-miR6478_R+1_1ss21GA	CCGACCTTAGCTCAGTTGGTAG	up	1.82	0.02	13.87	49.04	rna-TRITD_2Bv1G158920-2	zeaxanthin epoxidase, chloroplastic [Aegilops tauschii subsp. tauschii]	28.1133	8.8734	-1.66369	down	0.00663039	GO:0004497(monooxygenase activity);GO:0044550(secondary metabolite biosynthetic process)	ko00906(Carotenoid biosynthesis)	Y
tae-miR1120b-3p_L-1R+1	TCTTATATTGTGGGACAGAGG	down	-1.42	0	83.39	31.23	rna-TRITD_1Av1G198060-2	heat shock protein 101 [Triticum turgidum subsp. durum]	0.342091	16.0343	5.55063	up	1.19744e-11	GO:0034605(cellular response to heat)	-	Y
tae-miR1120b-3p_L-1R+1	TCTTATATTGTGGGACAGAGG	down	-1.42	0	83.39	31.23	rna-TRITD_1Bv1G187540	heat shock protein 101 [Triticum turgidum subsp. durum]	0.411341	33.4616	6.34603	up	5.60198e-14	GO:0034605(cellular response to heat)	-	Y
tae-miR1120b-3p_L-1R+1	TCTTATATTGTGGGACAGAGG	down	-1.42	0	83.39	31.23	rna-TRITD_6Bv1G041280	acyltransferase-like protein At1g54570, chloroplastic isoform X1 [Aegilops tauschii subsp. tauschii]	1.69812	27.9055	4.03854	up	1.42918e-07	GO:0004144(diacylglycerol O-acyltransferase activity);GO:0010287(plastoglobule);GO:0033306(phytol metabolic process)	-	Y
tae-MIR1123-p3_2ss14AG18AC	TTTGTGATTTGTGGATGCCAC	up	0.9	0.01	160.58	299.72	rna-TRITD_1Av1G107020-2	predicted protein [Hordeum vulgare subsp. vulgare]	122.49	37.9993	-1.68862	down	0.0058778	GO:0005515(protein binding);GO:0009507(chloroplast);GO:0009536(plastid);GO:0009658(chloroplast organization);GO:0009941(chloroplast envelope);GO:0016020(membrane);GO:0016021(integral component of membrane);GO:0031897(Tic complex);GO:0045037(protein import into chloroplast stroma);GO:0061927(TOC-TIC supercomplex I)	-	Y
tae-MIR1123-p3_2ss14AG18AC	TTTGTGATTTGTGGATGCCAC	up	0.9	0.01	160.58	299.72	rna-TRITD_1Bv1G107040	predicted protein [Hordeum vulgare subsp. vulgare]	152.495	22.1772	-2.78161	down	2.69476e-05	GO:0005515(protein binding);GO:0009507(chloroplast);GO:0009536(plastid);GO:0009658(chloroplast organization);GO:0009941(chloroplast envelope);GO:0016020(membrane);GO:0016021(integral component of membrane);GO:0031897(Tic complex);GO:0045037(protein import into chloroplast stroma);GO:0061927(TOC-TIC supercomplex I)	-	Y
tae-MIR1123-p3_2ss14AG18AC	TTTGTGATTTGTGGATGCCAC	up	0.9	0.01	160.58	299.72	rna-TRITD_2Av1G076300-5	chlorophyll a-b binding protein of LHCII type III, chloroplastic [Aegilops tauschii subsp. tauschii]	788.326	139.249	-2.50112	down	0.000120623	GO:0009416(response to light stimulus);GO:0009535(chloroplast thylakoid membrane);GO:0009768(photosynthesis, light harvesting in photosystem I);GO:0009941(chloroplast envelope);GO:0010287(plastoglobule);GO:0016168(chlorophyll binding);GO:0031409(pigment binding)	ko00196(Photosynthesis - antenna proteins)	Y
tae-MIR1123-p3_2ss14AG18AC	TTTGTGATTTGTGGATGCCAC	up	0.9	0.01	160.58	299.72	rna-TRITD_2Av1G083950-4	predicted protein [Hordeum vulgare subsp. vulgare]	1467.29	395.365	-1.89189	down	0.00239267	GO:0009536(plastid);GO:0042802(identical protein binding)	ko00195(Photosynthesis);ko00500(Starch and sucrose metabolism)	Y
tae-MIR1123-p3_2ss14AG18AC	TTTGTGATTTGTGGATGCCAC	up	0.9	0.01	160.58	299.72	rna-TRITD_2Bv1G001760-2	putative disease resistance protein RGA3 [Aegilops tauschii subsp. tauschii]	63.4813	21.8935	-1.53583	down	0.0110692	GO:0005515(protein binding);GO:0005524(ATP binding);GO:0005576(extracellular region);GO:0006952(defense response);GO:0043531(ADP binding)	-	Y
tae-MIR1123-p3_2ss14AG18AC	TTTGTGATTTGTGGATGCCAC	up	0.9	0.01	160.58	299.72	rna-TRITD_2Bv1G051020-6	magnesium-chelatase subunit ChlH, chloroplastic [Aegilops tauschii subsp. tauschii]	13.3028	1.87866	-2.82395	down	2.23851e-05	GO:0005515(protein binding);GO:0005524(ATP binding);GO:0005739(mitochondrion);GO:0009507(chloroplast);GO:0009570(chloroplast stroma);GO:0009706(chloroplast inner membrane);GO:0010007(magnesium chelatase complex);GO:0015979(photosynthesis);GO:0015995(chlorophyll biosynthetic process);GO:0016851(magnesium chelatase activity)	ko00860(Porphyrin and chlorophyll metabolism)	Y
tae-MIR1123-p3_2ss14AG18AC	TTTGTGATTTGTGGATGCCAC	up	0.9	0.01	160.58	299.72	rna-TRITD_2Bv1G089710-8	predicted protein [Hordeum vulgare subsp. vulgare]	2513.22	561.967	-2.16098	down	0.000673592	GO:0042802(identical protein binding);GO:0009536(plastid)	ko00500(Starch and sucrose metabolism);ko00195(Photosynthesis)	Y
tae-MIR1123-p3_2ss14AG18AC	TTTGTGATTTGTGGATGCCAC	up	0.9	0.01	160.58	299.72	rna-TRITD_2Bv1G122870	33 kDa ribonucleoprotein, chloroplastic [Triticum urartu]	84.0507	27.4082	-1.61665	down	0.00798132	GO:0003723(RNA binding);GO:0003729(mRNA binding);GO:0006397(mRNA processing);GO:0009507(chloroplast);GO:0009570(chloroplast stroma);GO:0009579(thylakoid);GO:0031425(chloroplast RNA processing);GO:1901259(chloroplast rRNA processing)	-	Y
tae-MIR1123-p3_2ss14AG18AC	TTTGTGATTTGTGGATGCCAC	up	0.9	0.01	160.58	299.72	rna-TRITD_2Bv1G161480	chlorophyll a-b binding protein CP24 10B, chloroplastic [Aegilops tauschii subsp. tauschii]	661.197	148.424	-2.15536	down	0.000692965	GO:0009416(response to light stimulus);GO:0009535(chloroplast thylakoid membrane);GO:0009768(photosynthesis, light harvesting in photosystem I);GO:0009941(chloroplast envelope);GO:0010287(plastoglobule);GO:0016168(chlorophyll binding);GO:0031409(pigment binding)	ko00196(Photosynthesis - antenna proteins)	Y
tae-MIR1123-p3_2ss14AG18AC	TTTGTGATTTGTGGATGCCAC	up	0.9	0.01	160.58	299.72	rna-TRITD_3Av1G055320	predicted protein [Hordeum vulgare subsp. vulgare]	2.70015	1.18992	-1.18217	down	0.0483523	GO:0005576(extracellular region);GO:0016042(lipid catabolic process);GO:0016788(hydrolase activity, acting on ester bonds);GO:0052689(carboxylic ester hydrolase activity)	ko00901(Indole alkaloid biosynthesis)	Y
tae-MIR1123-p3_2ss14AG18AC	TTTGTGATTTGTGGATGCCAC	up	0.9	0.01	160.58	299.72	rna-TRITD_3Av1G169980	F-box/kelch-repeat protein At1g23390-like [Aegilops tauschii subsp. tauschii]	38.2704	2.27309	-4.07351	down	1.46769e-08	-	-	Y
tae-MIR1123-p3_2ss14AG18AC	TTTGTGATTTGTGGATGCCAC	up	0.9	0.01	160.58	299.72	rna-TRITD_3Av1G252610	uncharacterized protein LOC109783786 [Aegilops tauschii subsp. tauschii]	5.49107	0.918213	-2.58019	down	0.000128217	GO:0005737(cytoplasm);GO:0008150(biological_process)	ko00531(Glycosaminoglycan degradation)	Y
tae-MIR1123-p3_2ss14AG18AC	TTTGTGATTTGTGGATGCCAC	up	0.9	0.01	160.58	299.72	rna-TRITD_4Av1G052930	phosphoinositide phosphatase SAC8 isoform X8 [Aegilops tauschii subsp. tauschii]	6.40909	2.87432	-1.1569	down	0.0474974	GO:0004439(phosphatidylinositol-4,5-bisphosphate 5-phosphatase activity);GO:0005783(endoplasmic reticulum);GO:0005789(endoplasmic reticulum membrane);GO:0016021(integral component of membrane);GO:0052866(phosphatidylinositol phosphate phosphatase activity)	ko00562(Inositol phosphate metabolism);ko04070(Phosphatidylinositol signaling system)	Y
tae-MIR1123-p3_2ss14AG18AC	TTTGTGATTTGTGGATGCCAC	up	0.9	0.01	160.58	299.72	rna-TRITD_4Av1G207380	ruBisCO large subunit-binding protein subunit alpha [Aegilops tauschii subsp. tauschii]	24.7025	8.01265	-1.6243	down	0.00782592	GO:0005524(ATP binding);GO:0005739(mitochondrion);GO:0005829(cytosol);GO:0006457(protein folding);GO:0006458('de novo' protein folding);GO:0007005(mitochondrion organization);GO:0009507(chloroplast);GO:0009570(chloroplast stroma);GO:0009579(thylakoid);GO:0009658(chloroplast organization);GO:0009793(embryo development ending in seed dormancy);GO:0009941(chloroplast envelope);GO:0016020(membrane);G…	ko03018(RNA degradation)	Y
tae-MIR1123-p3_2ss14AG18AC	TTTGTGATTTGTGGATGCCAC	up	0.9	0.01	160.58	299.72	rna-TRITD_4Av1G215980	predicted protein [Hordeum vulgare subsp. vulgare]	85.0407	22.5561	-1.91464	down	0.00219631	GO:0003735(structural constituent of ribosome);GO:0070181(small ribosomal subunit rRNA binding)	ko03010(Ribosome)	Y
tae-MIR1123-p3_2ss14AG18AC	TTTGTGATTTGTGGATGCCAC	up	0.9	0.01	160.58	299.72	rna-TRITD_5Av1G156690	photosystem I reaction center subunit V, chloroplastic [Aegilops tauschii subsp. tauschii]	230.522	58.3644	-1.98175	down	0.00159652	GO:0009507(chloroplast);GO:0009522(photosystem I);GO:0009534(chloroplast thylakoid);GO:0009535(chloroplast thylakoid membrane);GO:0009579(thylakoid);GO:0009773(photosynthetic electron transport in photosystem I);GO:0009780(photosynthetic NADP+ reduction);GO:0009941(chloroplast envelope);GO:0015979(photosynthesis);GO:0016020(membrane);GO:0016021(integral component of membrane);GO:0016168(chlorophy…	ko00195(Photosynthesis)	Y
tae-MIR1123-p3_2ss14AG18AC	TTTGTGATTTGTGGATGCCAC	up	0.9	0.01	160.58	299.72	rna-TRITD_5Av1G233250	uncharacterized protein LOC109765194 [Aegilops tauschii subsp. tauschii]	17.8008	6.82863	-1.38227	down	0.0221712	GO:0003674(molecular_function);GO:0008150(biological_process);GO:0009507(chloroplast);GO:0016021(integral component of membrane)	-	Y
tae-MIR1123-p3_2ss14AG18AC	TTTGTGATTTGTGGATGCCAC	up	0.9	0.01	160.58	299.72	rna-TRITD_5Bv1G175430-2	receptor-like protein kinase FERONIA [Aegilops tauschii subsp. tauschii]	45.564	19.6218	-1.21544	down	0.0374378	GO:0004672(protein kinase activity);GO:0004674(protein serine/threonine kinase activity);GO:0005515(protein binding);GO:0005524(ATP binding);GO:0005576(extracellular region);GO:0005886(plasma membrane);GO:0007338(single fertilization);GO:0009506(plasmodesma);GO:0009723(response to ethylene);GO:0009738(abscisic acid-activated signaling pathway);GO:0009741(response to brassinosteroid);GO:0009742(br…	-	Y
tae-MIR1123-p3_2ss14AG18AC	TTTGTGATTTGTGGATGCCAC	up	0.9	0.01	160.58	299.72	rna-TRITD_6Av1G022570	hypothetical protein CDL15_Pgr026605 [Punica granatum]	179.563	52.3832	-1.77731	down	0.00405149	GO:0003674(molecular_function);GO:0009507(chloroplast);GO:0009535(chloroplast thylakoid membrane);GO:0009543(chloroplast thylakoid lumen);GO:0009611(response to wounding);GO:0010193(response to ozone);GO:0010224(response to UV-B);GO:0030095(chloroplast photosystem II)	-	Y
tae-MIR1123-p3_2ss14AG18AC	TTTGTGATTTGTGGATGCCAC	up	0.9	0.01	160.58	299.72	rna-TRITD_6Av1G187660-2	ATP synthase delta chain, chloroplastic-like [Aegilops tauschii subsp. tauschii]	216.603	43.3736	-2.32017	down	0.000309236	GO:0009409(response to cold);GO:0009507(chloroplast);GO:0009534(chloroplast thylakoid);GO:0009535(chloroplast thylakoid membrane);GO:0009579(thylakoid);GO:0009735(response to cytokinin);GO:0009772(photosynthetic electron transport in photosystem II);GO:0009773(photosynthetic electron transport in photosystem I);GO:0009941(chloroplast envelope);GO:0010287(plastoglobule);GO:0010319(stromule);GO:001…	ko00190(Oxidative phosphorylation);ko00195(Photosynthesis)	Y
tae-MIR1123-p3_2ss14AG18AC	TTTGTGATTTGTGGATGCCAC	up	0.9	0.01	160.58	299.72	rna-TRITD_6Bv1G035020	photosystem II 5 kDa protein, chloroplastic-like [Aegilops tauschii subsp. tauschii]	177.22	55.8896	-1.66489	down	0.00656322	GO:0003674(molecular_function);GO:0009507(chloroplast);GO:0009535(chloroplast thylakoid membrane);GO:0009543(chloroplast thylakoid lumen);GO:0009611(response to wounding);GO:0010193(response to ozone);GO:0010224(response to UV-B);GO:0030095(chloroplast photosystem II)	-	Y
tae-MIR1123-p3_2ss14AG18AC	TTTGTGATTTGTGGATGCCAC	up	0.9	0.01	160.58	299.72	rna-TRITD_6Bv1G176750	ATP synthase delta chain, chloroplastic-like [Aegilops tauschii subsp. tauschii]	224.857	77.0548	-1.54505	down	0.0106894	GO:0009409(response to cold);GO:0009507(chloroplast);GO:0009534(chloroplast thylakoid);GO:0009535(chloroplast thylakoid membrane);GO:0009579(thylakoid);GO:0009735(response to cytokinin);GO:0009772(photosynthetic electron transport in photosystem II);GO:0009773(photosynthetic electron transport in photosystem I);GO:0009941(chloroplast envelope);GO:0010287(plastoglobule);GO:0010319(stromule);GO:001…	ko00190(Oxidative phosphorylation);ko00195(Photosynthesis)	Y
tae-MIR1123-p3_2ss14AG18AC	TTTGTGATTTGTGGATGCCAC	up	0.9	0.01	160.58	299.72	rna-TRITD_7Av1G164570	predicted protein, partial [Hordeum vulgare subsp. vulgare]	412.122	105.063	-1.97182	down	0.0016621	GO:0009507(chloroplast);GO:0009523(photosystem II);GO:0009533(chloroplast stromal thylakoid);GO:0009535(chloroplast thylakoid membrane);GO:0010205(photoinhibition);GO:0015979(photosynthesis);GO:0016021(integral component of membrane);GO:0030095(chloroplast photosystem II);GO:0030145(manganese ion binding);GO:0045454(cell redox homeostasis)	ko00195(Photosynthesis)	Y
tae-MIR1127a-p3_1ss1TA	AGACAAGTAATTCCGAACGGAGGG	down	-1.51	0.04	69.25	24.3	rna-TRITD_5Bv1G247520	hypothetical protein TRIUR3_08764 [Triticum urartu]	5.2012	32.8131	2.65735	up	0.000324505	-	-	Y
tae-miR1127b-3p_1ss12TC	ACAAGTATTTCCGGACGGAGG	down	-0.36	0.03	575.92	449.51	rna-TRITD_5Bv1G247520	hypothetical protein TRIUR3_08764 [Triticum urartu]	5.2012	32.8131	2.65735	up	0.000324505	-	-	Y
tae-MIR1128-p5_1ss13AG	TCCCTCCGTCCGGAAATACTTGTC	down	-inf	0.01	20.41	0	rna-TRITD_4Bv1G108860	NAC domain-containing protein 92-like [Aegilops tauschii subsp. tauschii]	6.26355	112.217	4.16317	up	6.26787e-08	GO:0003677(DNA binding);GO:0003700(DNA binding transcription factor activity);GO:0005515(protein binding);GO:0005634(nucleus);GO:0006351(transcription, DNA-templated);GO:0006355(regulation of transcription, DNA-templated);GO:0007275(multicellular organism development);GO:1900057(positive regulation of leaf senescence);GO:1903648(positive regulation of chlorophyll catabolic process)	ko03013(RNA transport);ko03015(mRNA surveillance pathway);ko03018(RNA degradation)	Y
tae-MIR1128-p5_1ss19CT_2	TCTAGAACTAAAATACATT	up	0.81	0.03	28.05	49.18	rna-TRITD_6Bv1G228450	wall-associated receptor kinase 2-like isoform X1 [Aegilops tauschii subsp. tauschii]	22.0476	9.23377	-1.25563	down	0.0325588	GO:0004674(protein serine/threonine kinase activity);GO:0005886(plasma membrane);GO:0007166(cell surface receptor signaling pathway)	-	Y
tae-MIR1136-p3_2ss16CT20GA	ATACATCCATTTCTGTGACAAG	down	-2.44	0.04	17.85	3.28	rna-TRITD_2Bv1G084440	uncharacterized protein LOC109735990 [Aegilops tauschii subsp. tauschii]	2.53956	10.5949	2.06072	up	0.00550882	GO:0003674(molecular_function);GO:0008150(biological_process);GO:0009507(chloroplast)	-	Y
tae-MIR1136-p3_2ss16CT20GA	ATACATCCATTTCTGTGACAAG	down	-2.44	0.04	17.85	3.28	rna-TRITD_5Bv1G004610-5	predicted protein [Hordeum vulgare subsp. vulgare]	1.12923	4.14772	1.87698	up	0.0128482	GO:0000015(phosphopyruvate hydratase complex);GO:0000287(magnesium ion binding);GO:0003677(DNA binding);GO:0004634(phosphopyruvate hydratase activity);GO:0005507(copper ion binding);GO:0005634(nucleus);GO:0005737(cytoplasm);GO:0005739(mitochondrion);GO:0005740(mitochondrial envelope);GO:0005741(mitochondrial outer membrane);GO:0005829(cytosol);GO:0005886(plasma membrane);GO:0006096(glycolytic pro…	ko00010(Glycolysis / Gluconeogenesis);ko03018(RNA degradation)	Y
tae-miR159a	TTTGGATTGAAGGGAGCTCTG	down	-0.68	0.02	7591.78	4730.92	rna-TRITD_5Bv1G198770-4	hypothetical protein TRIUR3_05232 [Triticum urartu]	19.107	62.8465	1.71773	up	0.020751	GO:0003674(molecular_function);GO:0005783(endoplasmic reticulum);GO:0008150(biological_process);GO:0009507(chloroplast);GO:0016021(integral component of membrane)	-	Y
tae-MIR159a-p5	GAGCTCCTATCATTCCAATG	down	-1.51	0	177.73	62.37	rna-TRITD_1Av1G203910-2	type I inositol polyphosphate 5-phosphatase 1-like isoform X3 [Aegilops tauschii subsp. tauschii]	1.11525	6.95576	2.64084	up	0.000395443	GO:0004439(phosphatidylinositol-4,5-bisphosphate 5-phosphatase activity);GO:0004445(inositol-polyphosphate 5-phosphatase activity);GO:0005737(cytoplasm);GO:0034485(phosphatidylinositol-3,4,5-trisphosphate 5-phosphatase activity);GO:0046856(phosphatidylinositol dephosphorylation);GO:0009507(chloroplast);GO:0009738(abscisic acid-activated signaling pathway);GO:0009845(seed germination);GO:0016787(h…	ko00562(Inositol phosphate metabolism);ko04070(Phosphatidylinositol signaling system)	Y
tae-MIR159a-p5	GAGCTCCTATCATTCCAATG	down	-1.51	0	177.73	62.37	rna-TRITD_2Av1G178200	uncharacterized protein LOC109744472 [Aegilops tauschii subsp. tauschii]	2.18046	23.9171	3.45534	up	4.61977e-06	GO:0005737(cytoplasm);GO:0006221(pyrimidine nucleotide biosynthetic process);GO:0006225(UDP biosynthetic process);GO:0008652(cellular amino acid biosynthetic process);GO:0009041(uridylate kinase activity)	ko00240(Pyrimidine metabolism)	Y
tae-MIR159a-p5	GAGCTCCTATCATTCCAATG	down	-1.51	0	177.73	62.37	rna-TRITD_3Av1G031180	E3 ubiquitin ligase BIG BROTHER-related protein [Triticum urartu]	9.57578	82.0685	3.09937	up	3.05503e-05	GO:0043161(proteasome-mediated ubiquitin-dependent protein catabolic process);GO:0061630(ubiquitin protein ligase activity)	-	Y
tae-MIR159a-p5	GAGCTCCTATCATTCCAATG	down	-1.51	0	177.73	62.37	rna-TRITD_3Av1G031180-3	E3 ubiquitin ligase BIG BROTHER-related protein [Triticum urartu]	3.20744	51.0312	3.99188	up	1.903e-07	GO:0043161(proteasome-mediated ubiquitin-dependent protein catabolic process);GO:0061630(ubiquitin protein ligase activity)	-	Y
tae-MIR159a-p5	GAGCTCCTATCATTCCAATG	down	-1.51	0	177.73	62.37	rna-TRITD_3Av1G210250	hypothetical protein TRIUR3_18435 [Triticum urartu]	2.20444	6.17336	1.48564	up	0.0497762	GO:0005634(nucleus);GO:0006979(response to oxidative stress)	ko00230(Purine metabolism);ko00240(Pyrimidine metabolism);ko03020(RNA polymerase)	Y
tae-MIR159a-p5	GAGCTCCTATCATTCCAATG	down	-1.51	0	177.73	62.37	rna-TRITD_3Bv1G037470	probable E3 ubiquitin-protein ligase HIP1 [Aegilops tauschii subsp. tauschii]	2.97653	61.3945	4.36641	up	1.80175e-08	GO:0043161(proteasome-mediated ubiquitin-dependent protein catabolic process);GO:0061630(ubiquitin protein ligase activity);GO:0005634(nucleus);GO:0008270(zinc ion binding)	-	Y
tae-MIR159a-p5	GAGCTCCTATCATTCCAATG	down	-1.51	0	177.73	62.37	rna-TRITD_3Bv1G037470-3	probable E3 ubiquitin-protein ligase HIP1 [Aegilops tauschii subsp. tauschii]	1.96812	32.6687	4.05302	up	1.29349e-07	GO:0043161(proteasome-mediated ubiquitin-dependent protein catabolic process);GO:0061630(ubiquitin protein ligase activity);GO:0005634(nucleus);GO:0008270(zinc ion binding)	-	Y
tae-MIR159a-p5	GAGCTCCTATCATTCCAATG	down	-1.51	0	177.73	62.37	rna-TRITD_4Av1G186220	cathepsin B, partial [Triticum aestivum]	10.8123	52.5568	2.28121	up	0.00195235	GO:0004197(cysteine-type endopeptidase activity);GO:0005615(extracellular space);GO:0005764(lysosome);GO:0051603(proteolysis involved in cellular protein catabolic process)	-	Y
tae-MIR159a-p5	GAGCTCCTATCATTCCAATG	down	-1.51	0	177.73	62.37	rna-TRITD_4Bv1G020270-4	cathepsin B-like [Aegilops tauschii subsp. tauschii]	2.12524	6.39614	1.58958	up	0.037114	GO:0004197(cysteine-type endopeptidase activity);GO:0005615(extracellular space);GO:0005764(lysosome);GO:0051603(proteolysis involved in cellular protein catabolic process)	-	Y
tae-MIR159a-p5	GAGCTCCTATCATTCCAATG	down	-1.51	0	177.73	62.37	rna-TRITD_5Bv1G142670	heat shock protein 90-5, chloroplastic [Aegilops tauschii subsp. tauschii]	101.372	339.594	1.74415	up	0.0185828	GO:0005515(protein binding);GO:0005524(ATP binding);GO:0005739(mitochondrion);GO:0005774(vacuolar membrane);GO:0005829(cytosol);GO:0006457(protein folding);GO:0009408(response to heat);GO:0009414(response to water deprivation);GO:0009507(chloroplast);GO:0009536(plastid);GO:0009570(chloroplast stroma);GO:0009651(response to salt stress);GO:0009704(de-etiolation);GO:0009793(embryo development endin…	ko04141(Protein processing in endoplasmic reticulum);ko04626(Plant-pathogen interaction)	Y
tae-MIR159a-p5	GAGCTCCTATCATTCCAATG	down	-1.51	0	177.73	62.37	rna-TRITD_5Bv1G142670-3	Endoplasmin [Triticum urartu]	9.51573	27.0343	1.5064	up	0.0447251	GO:0005515(protein binding);GO:0005524(ATP binding);GO:0005739(mitochondrion);GO:0005774(vacuolar membrane);GO:0005829(cytosol);GO:0006457(protein folding);GO:0009408(response to heat);GO:0009414(response to water deprivation);GO:0009507(chloroplast);GO:0009536(plastid);GO:0009570(chloroplast stroma);GO:0009651(response to salt stress);GO:0009704(de-etiolation);GO:0009793(embryo development endin…	ko04141(Protein processing in endoplasmic reticulum);ko04626(Plant-pathogen interaction)	Y
tae-MIR159a-p5	GAGCTCCTATCATTCCAATG	down	-1.51	0	177.73	62.37	rna-TRITD_6Av1G135730-3	probable E3 ubiquitin-protein ligase ARI8 [Aegilops tauschii subsp. tauschii]	4.42486	15.5158	1.81003	up	0.0151362	GO:0000151(ubiquitin ligase complex);GO:0000209(protein polyubiquitination);GO:0005737(cytoplasm);GO:0031624(ubiquitin conjugating enzyme binding);GO:0032436(positive regulation of proteasomal ubiquitin-dependent protein catabolic process);GO:0061630(ubiquitin protein ligase activity)	-	Y
tae-MIR159a-p5	GAGCTCCTATCATTCCAATG	down	-1.51	0	177.73	62.37	rna-TRITD_7Av1G019560	hypothetical protein TRIUR3_20251 [Triticum urartu]	11.3192	93.8223	3.05115	up	4.02704e-05	GO:0003674(molecular_function);GO:0005634(nucleus);GO:0008150(biological_process)	-	Y
tae-MIR167c-p3	AGATCATGCTGCAGCTTCATT	down	-0.72	0.01	742.18	449.48	rna-TRITD_2Bv1G132370	CASP-like protein 2A1 [Aegilops tauschii subsp. tauschii]	41.2332	216.243	2.39077	up	0.00115381	GO:0003954(NADH dehydrogenase activity);GO:0005515(protein binding);GO:0005886(plasma membrane);GO:0016021(integral component of membrane);GO:0051536(iron-sulfur cluster binding);GO:0080167(response to karrikin)	-	Y
tae-MIR167c-p3	AGATCATGCTGCAGCTTCATT	down	-0.72	0.01	742.18	449.48	rna-TRITD_4Av1G169440-2	seed protein B32E [Triticum aestivum]	16.4592	60.5496	1.87923	up	0.0109663	GO:0005622(intracellular);GO:0005795(Golgi stack);GO:0006886(intracellular protein transport);GO:0006891(intra-Golgi vesicle-mediated transport);GO:0016020(membrane)	-	Y
tae-MIR167c-p3	AGATCATGCTGCAGCTTCATT	down	-0.72	0.01	742.18	449.48	rna-TRITD_4Bv1G015120	UV-B-induced protein At3g17800, chloroplastic-like [Aegilops tauschii subsp. tauschii]	51.1119	573.832	3.4889	up	3.35815e-06	GO:0003674(molecular_function);GO:0005634(nucleus);GO:0009507(chloroplast);GO:0009611(response to wounding);GO:0010193(response to ozone);GO:0010224(response to UV-B)	-	Y
tae-MIR167c-p3	AGATCATGCTGCAGCTTCATT	down	-0.72	0.01	742.18	449.48	rna-TRITD_5Bv1G026030-4	predicted protein [Hordeum vulgare subsp. vulgare]	1.24687	4.01965	1.68876	up	0.0279871	GO:0004485(methylcrotonoyl-CoA carboxylase activity)	ko00280(Valine, leucine and isoleucine degradation)	Y
tae-MIR167c-p3	AGATCATGCTGCAGCTTCATT	down	-0.72	0.01	742.18	449.48	rna-TRITD_6Av1G000650-3	FAM10 family protein At4g22670 [Aegilops tauschii subsp. tauschii]	2.83862	25.5097	3.16779	up	2.2958e-05	GO:0000103(sulfate assimilation);GO:0005737(cytoplasm);GO:0006457(protein folding);GO:0015035(protein disulfide oxidoreductase activity);GO:0016671(oxidoreductase activity, acting on a sulfur group of donors, disulfide as acceptor);GO:0034599(cellular response to oxidative stress);GO:0045454(cell redox homeostasis);GO:0055114(oxidation-reduction process);GO:0005515(protein binding);GO:0010286(hea…	-	Y
tae-miR171b	TTGAGCCGTGCCAATATCACG	down	-2.41	0.04	6.12	1.15	rna-TRITD_5Bv1G154890	probable sarcosine oxidase [Aegilops tauschii subsp. tauschii]	4.82854	28.8708	2.57995	up	0.000485054	GO:0005737(cytoplasm);GO:0008115(sarcosine oxidase activity);GO:0046653(tetrahydrofolate metabolic process);GO:0055114(oxidation-reduction process)	ko00260(Glycine, serine and threonine metabolism);ko00310(Lysine degradation);ko04146(Peroxisome)	Y
tae-miR397-5p	TCACCGGCGCTGCACACAATG	down	-2.22	0.01	59.85	12.87	rna-TRITD_1Av1G204510	ADP/ATP translocase 2 [Triticum urartu]	10.509	41.6012	1.985	up	0.00722464	GO:0003735(structural constituent of ribosome);GO:0006412(translation)	-	Y
tae-miR397-5p	TCACCGGCGCTGCACACAATG	down	-2.22	0.01	59.85	12.87	rna-TRITD_2Bv1G252180	unnamed protein product [Triticum aestivum]	36.2197	151.212	2.06172	up	0.00509644	GO:0005777(peroxisome);GO:0006598(polyamine catabolic process);GO:0008131(primary amine oxidase activity);GO:0046592(polyamine oxidase activity);GO:0055114(oxidation-reduction process)	ko00330(Arginine and proline metabolism);ko00410(beta-Alanine metabolism)	Y
tae-miR397-5p	TCACCGGCGCTGCACACAATG	down	-2.22	0.01	59.85	12.87	rna-TRITD_3Av1G038860-2	crocetin glucosyltransferase, chloroplastic-like [Aegilops tauschii subsp. tauschii]	5.61717	40.9824	2.86709	up	0.000108135	GO:0009813(flavonoid biosynthetic process);GO:0043231(intracellular membrane-bounded organelle);GO:0052696(flavonoid glucuronidation);GO:0080043(quercetin 3-O-glucosyltransferase activity);GO:0080044(quercetin 7-O-glucosyltransferase activity)	-	Y
tae-miR397-5p	TCACCGGCGCTGCACACAATG	down	-2.22	0.01	59.85	12.87	rna-TRITD_5Bv1G110810	uncharacterized protein LOC109787290 [Aegilops tauschii subsp. tauschii]	18.1671	63.0052	1.79414	up	0.0155335	-	-	Y
tae-miR397-5p	TCACCGGCGCTGCACACAATG	down	-2.22	0.01	59.85	12.87	rna-TRITD_6Av1G186700	G-type lectin S-receptor-like serine/threonine-protein kinase At1g34300 [Aegilops tauschii subsp. tauschii]	2.76294	112.102	5.34246	up	3.4919e-11	GO:0004674(protein serine/threonine kinase activity);GO:0005886(plasma membrane);GO:0006468(protein phosphorylation)	-	Y
tae-miR397-5p	TCACCGGCGCTGCACACAATG	down	-2.22	0.01	59.85	12.87	rna-TRITD_7Av1G267160	NF-X1-type zinc finger protein NFXL1-like [Aegilops tauschii subsp. tauschii]	3.28607	10.5891	1.68814	up	0.0234204	GO:0000122(negative regulation of transcription by RNA polymerase II);GO:0000977(RNA polymerase II regulatory region sequence-specific DNA binding);GO:0005634(nucleus);GO:0006366(transcription by RNA polymerase II)	-	Y
tae-MIR397-p5	TTGAGTGCAGCGTTGATGAAC	down	-4.29	0	291.13	14.91	rna-TRITD_1Av1G226140-2	phosphoglucan phosphatase LSF1, chloroplastic isoform X1 [Aegilops tauschii subsp. tauschii]	1.01512	5.05558	2.31623	up	0.00193237	GO:0005983(starch catabolic process);GO:0009507(chloroplast);GO:0009570(chloroplast stroma);GO:0043036(starch grain)	-	Y
tae-MIR397-p5	TTGAGTGCAGCGTTGATGAAC	down	-4.29	0	291.13	14.91	rna-TRITD_1Bv1G013990	laccase-25-like isoform X2 [Aegilops tauschii subsp. tauschii]	0.923324	3.27744	1.82766	up	0.015237	GO:0005507(copper ion binding);GO:0016722(oxidoreductase activity, oxidizing metal ions)	-	Y
tae-MIR397-p5	TTGAGTGCAGCGTTGATGAAC	down	-4.29	0	291.13	14.91	rna-TRITD_2Bv1G197440	SPX domain-containing membrane protein OsI_17046 isoform X2 [Aegilops tauschii subsp. tauschii]	6.09127	34.4874	2.50126	up	0.000685331	GO:0006817(phosphate ion transport);GO:0009705(plant-type vacuole membrane);GO:0016021(integral component of membrane);GO:0055085(transmembrane transport);GO:1905011(transmembrane phosphate ion transport from cytosol to vacuole)	-	Y
tae-MIR397-p5	TTGAGTGCAGCGTTGATGAAC	down	-4.29	0	291.13	14.91	rna-TRITD_3Bv1G028210-12	cytochrome P450 704C1-like [Aegilops tauschii subsp. tauschii]	4.66423	15.0294	1.68808	up	0.0237071	GO:0004497(monooxygenase activity);GO:0005506(iron ion binding);GO:0005783(endoplasmic reticulum);GO:0016021(integral component of membrane);GO:0016705(oxidoreductase activity, acting on paired donors, with incorporation or reduction of molecular oxygen);GO:0019825(oxygen binding);GO:0020037(heme binding);GO:0055114(oxidation-reduction process)	ko00071(Fatty acid degradation);ko00073(Cutin, suberine and wax biosynthesis)	Y
tae-MIR397-p5	TTGAGTGCAGCGTTGATGAAC	down	-4.29	0	291.13	14.91	rna-TRITD_3Bv1G061550	unnamed protein product [Triticum aestivum]	6.20685	29.5116	2.24935	up	0.0023622	GO:0043161(proteasome-mediated ubiquitin-dependent protein catabolic process);GO:0061630(ubiquitin protein ligase activity)	-	Y
tae-MIR397-p5	TTGAGTGCAGCGTTGATGAAC	down	-4.29	0	291.13	14.91	rna-TRITD_4Av1G043540	phosphate metabolism protein 8-like [Aegilops tauschii subsp. tauschii]	12.6636	489.021	5.27113	up	4.88772e-11	GO:0016787(hydrolase activity)	-	Y
tae-MIR397-p5	TTGAGTGCAGCGTTGATGAAC	down	-4.29	0	291.13	14.91	rna-TRITD_4Bv1G127510	phosphate metabolism protein 8-like [Aegilops tauschii subsp. tauschii]	5.27588	434.389	6.36343	up	3.53175e-14	GO:0016787(hydrolase activity)	-	Y
tae-MIR397-p5	TTGAGTGCAGCGTTGATGAAC	down	-4.29	0	291.13	14.91	rna-TRITD_5Av1G214960	putative glutathione S-transferase GSTU1 [Triticum urartu]	24.3534	321.288	3.72167	up	8.63874e-07	GO:0004364(glutathione transferase activity);GO:0005737(cytoplasm);GO:0006749(glutathione metabolic process);GO:0009407(toxin catabolic process)	ko00480(Glutathione metabolism)	Y
tae-MIR397-p5	TTGAGTGCAGCGTTGATGAAC	down	-4.29	0	291.13	14.91	rna-TRITD_5Bv1G211440	probable glutathione S-transferase GSTU1 [Aegilops tauschii subsp. tauschii]	3.69307	12.8602	1.80002	up	0.0161785	GO:0004364(glutathione transferase activity);GO:0005737(cytoplasm);GO:0006749(glutathione metabolic process);GO:0009407(toxin catabolic process)	ko00480(Glutathione metabolism)	Y
tae-miR398	TGTGTTCTCAGGTCGCCCCCG	down	-inf	0.02	30.47	0	rna-TRITD_1Bv1G055100	acyl-coenzyme A oxidase 4, peroxisomal [Aegilops tauschii subsp. tauschii]	24.5162	93.5993	1.93276	up	0.00880153	GO:0000062(fatty-acyl-CoA binding);GO:0003995(acyl-CoA dehydrogenase activity);GO:0005777(peroxisome);GO:0009055(electron transfer activity);GO:0033539(fatty acid beta-oxidation using acyl-CoA dehydrogenase);GO:0050660(flavin adenine dinucleotide binding);GO:0052890(oxidoreductase activity, acting on the CH-CH group of donors, with a flavin as acceptor);GO:0055088(lipid homeostasis)	ko00071(Fatty acid degradation);ko00592(alpha-Linolenic acid metabolism);ko01040(Biosynthesis of unsaturated fatty acids);ko04146(Peroxisome)	Y
tae-miR398	TGTGTTCTCAGGTCGCCCCCG	down	-inf	0.02	30.47	0	rna-TRITD_1Bv1G059900	metallothionein-like protein 1 [Aegilops tauschii subsp. tauschii]	1444.8	4486.68	1.63478	up	0.0280288	-	-	Y
tae-miR398	TGTGTTCTCAGGTCGCCCCCG	down	-inf	0.02	30.47	0	rna-TRITD_1Bv1G175960	putative glucan endo-1,3-beta-glucosidase GVI isoform X1 [Aegilops tauschii subsp. tauschii]	7.72983	63.4188	3.0364	up	4.38037e-05	GO:0004553(hydrolase activity, hydrolyzing O-glycosyl compounds);GO:0030247(polysaccharide binding);GO:0046658(anchored component of plasma membrane)	ko00500(Starch and sucrose metabolism)	Y
tae-miR398	TGTGTTCTCAGGTCGCCCCCG	down	-inf	0.02	30.47	0	rna-TRITD_1Bv1G175960-2	putative glucan endo-1,3-beta-glucosidase GVI isoform X2 [Aegilops tauschii subsp. tauschii]	4.51897	37.3066	3.04537	up	4.3599e-05	GO:0004553(hydrolase activity, hydrolyzing O-glycosyl compounds);GO:0030247(polysaccharide binding);GO:0046658(anchored component of plasma membrane)	ko00500(Starch and sucrose metabolism)	Y
tae-miR398	TGTGTTCTCAGGTCGCCCCCG	down	-inf	0.02	30.47	0	rna-TRITD_2Bv1G122190	CBL-interacting protein kinase 23 [Triticum aestivum]	17.6109	83.1343	2.23898	up	0.00233821	GO:0004674(protein serine/threonine kinase activity);GO:0005634(nucleus);GO:0005737(cytoplasm);GO:0006468(protein phosphorylation);GO:0035556(intracellular signal transduction)	-	Y
tae-miR398	TGTGTTCTCAGGTCGCCCCCG	down	-inf	0.02	30.47	0	rna-TRITD_3Av1G009370	predicted protein [Hordeum vulgare subsp. vulgare]	49.5153	683.019	3.78598	up	5.83536e-07	GO:0004190(aspartic-type endopeptidase activity);GO:0006508(proteolysis);GO:0030163(protein catabolic process)	-	Y
tae-miR398	TGTGTTCTCAGGTCGCCCCCG	down	-inf	0.02	30.47	0	rna-TRITD_3Av1G167140	cytidine deaminase 1 [Aegilops tauschii subsp. tauschii]	3.22856	34.7959	3.42996	up	5.35053e-06	GO:0004126(cytidine deaminase activity);GO:0005829(cytosol);GO:0008270(zinc ion binding);GO:0009972(cytidine deamination)	ko00240(Pyrimidine metabolism)	Y
tae-miR398	TGTGTTCTCAGGTCGCCCCCG	down	-inf	0.02	30.47	0	rna-TRITD_3Av1G235010-2	NAC transcription factor 6A [Triticum aestivum]	10.4266	182.969	4.13326	up	7.17472e-08	GO:0001666(response to hypoxia);GO:0003677(DNA binding);GO:0003700(DNA binding transcription factor activity);GO:0005515(protein binding);GO:0005634(nucleus);GO:0006351(transcription, DNA-templated);GO:0006355(regulation of transcription, DNA-templated);GO:0007275(multicellular organism development);GO:0009507(chloroplast);GO:0019760(glucosinolate metabolic process);GO:0043565(sequence-specific D…	ko03013(RNA transport);ko03015(mRNA surveillance pathway);ko03018(RNA degradation)	Y
tae-miR398	TGTGTTCTCAGGTCGCCCCCG	down	-inf	0.02	30.47	0	rna-TRITD_3Av1G254640	psbP domain-containing protein 7, chloroplastic [Aegilops tauschii subsp. tauschii]	2.54298	17.7131	2.80022	up	0.000169076	GO:0009507(chloroplast)	ko00630(Glyoxylate and dicarboxylate metabolism);ko04146(Peroxisome)	Y
tae-miR398	TGTGTTCTCAGGTCGCCCCCG	down	-inf	0.02	30.47	0	rna-TRITD_3Bv1G274880-2	uncharacterized protein LOC109747715 [Aegilops tauschii subsp. tauschii]	9.90885	30.1788	1.60675	up	0.0319673	GO:0003674(molecular_function);GO:0005634(nucleus);GO:0005886(plasma membrane);GO:0008150(biological_process)	-	Y
tae-miR398	TGTGTTCTCAGGTCGCCCCCG	down	-inf	0.02	30.47	0	rna-TRITD_4Av1G023760-2	predicted protein [Hordeum vulgare subsp. vulgare]	1.68391	10.9271	2.69802	up	0.000324063	GO:0004784(superoxide dismutase activity);GO:0005507(copper ion binding);GO:0005737(cytoplasm);GO:0008270(zinc ion binding);GO:0019430(removal of superoxide radicals)	ko04146(Peroxisome)	Y
tae-miR398	TGTGTTCTCAGGTCGCCCCCG	down	-inf	0.02	30.47	0	rna-TRITD_4Av1G138700	Metallothionein-like protein 1 [Triticum urartu]	2873.4	10040.4	1.80498	up	0.014657	-	-	Y
tae-miR398	TGTGTTCTCAGGTCGCCCCCG	down	-inf	0.02	30.47	0	rna-TRITD_4Av1G169460	protein disulfide isomerase 1 proprotein [Triticum aestivum]	55.5246	300.236	2.4349	up	0.000929618	GO:0003756(protein disulfide isomerase activity);GO:0005783(endoplasmic reticulum);GO:0006457(protein folding);GO:0034976(response to endoplasmic reticulum stress)	ko04141(Protein processing in endoplasmic reticulum)	Y
tae-miR398	TGTGTTCTCAGGTCGCCCCCG	down	-inf	0.02	30.47	0	rna-TRITD_4Bv1G037520-7	protein disulfide isomerase 2 precursor [Triticum aestivum]	60.3194	215.136	1.83455	up	0.013064	GO:0003756(protein disulfide isomerase activity);GO:0005783(endoplasmic reticulum);GO:0006457(protein folding);GO:0034976(response to endoplasmic reticulum stress);GO:0005788(endoplasmic reticulum lumen);GO:0009960(endosperm development);GO:0034975(protein folding in endoplasmic reticulum)	ko04141(Protein processing in endoplasmic reticulum)	Y
tae-miR398	TGTGTTCTCAGGTCGCCCCCG	down	-inf	0.02	30.47	0	rna-TRITD_4Bv1G085280-4	ABC transporter F family member 5-like [Aegilops tauschii subsp. tauschii]	2.37317	17.1446	2.85287	up	0.000124165	GO:0005215(transporter activity);GO:0005524(ATP binding);GO:0005886(plasma membrane);GO:0009624(response to nematode);GO:0016887(ATPase activity)	-	Y
tae-miR398	TGTGTTCTCAGGTCGCCCCCG	down	-inf	0.02	30.47	0	rna-TRITD_5Av1G202770	uncharacterized protein LOC109786488 [Aegilops tauschii subsp. tauschii]	1.95861	12.1057	2.62779	up	0.000455333	-	-	Y
tae-miR398	TGTGTTCTCAGGTCGCCCCCG	down	-inf	0.02	30.47	0	rna-TRITD_5Bv1G110810	uncharacterized protein LOC109787290 [Aegilops tauschii subsp. tauschii]	18.1671	63.0052	1.79414	up	0.0155335	-	-	Y
tae-miR398	TGTGTTCTCAGGTCGCCCCCG	down	-inf	0.02	30.47	0	rna-TRITD_5Bv1G235200	GEM-like protein 5 [Aegilops tauschii subsp. tauschii]	2.74589	32.8157	3.57904	up	2.21593e-06	GO:0003674(molecular_function);GO:0005737(cytoplasm);GO:0009793(embryo development ending in seed dormancy);GO:0009845(seed germination);GO:0010029(regulation of seed germination);GO:0098755(maintenance of seed dormancy by absisic acid)	-	Y
tae-miR398	TGTGTTCTCAGGTCGCCCCCG	down	-inf	0.02	30.47	0	rna-TRITD_7Av1G019560	hypothetical protein TRIUR3_20251 [Triticum urartu]	11.3192	93.8223	3.05115	up	4.02704e-05	GO:0003674(molecular_function);GO:0005634(nucleus);GO:0008150(biological_process)	-	Y
tae-miR398	TGTGTTCTCAGGTCGCCCCCG	down	-inf	0.02	30.47	0	rna-TRITD_7Av1G028020	putative WRKY transcription factor 72 [Triticum urartu]	4.57353	15.265	1.73885	up	0.0193968	GO:0003700(DNA binding transcription factor activity);GO:0005634(nucleus);GO:0006351(transcription, DNA-templated);GO:0006355(regulation of transcription, DNA-templated);GO:0043565(sequence-specific DNA binding)	ko04016(MAPK signaling pathway - plant);ko04626(Plant-pathogen interaction)	Y
tae-miR408_L-1	TGCACTGCCTCTTCCCTGGC	down	-3.55	0	64.49	5.51	rna-TRITD_1Av1G072420	putative calcium-binding protein CML18 [Triticum urartu]	53.6733	188.117	1.80935	up	0.0144904	GO:0005509(calcium ion binding)	ko04626(Plant-pathogen interaction)	Y
tae-miR408_L-1	TGCACTGCCTCTTCCCTGGC	down	-3.55	0	64.49	5.51	rna-TRITD_1Av1G156270	late embryogenesis abundant protein, group 3-like [Aegilops tauschii subsp. tauschii]	8.12711	193.852	4.57607	up	4.80304e-09	-	-	Y
tae-miR408_L-1	TGCACTGCCTCTTCCCTGGC	down	-3.55	0	64.49	5.51	rna-TRITD_1Av1G204690	glycosyltransferase family protein 64 protein C5-like [Aegilops tauschii subsp. tauschii]	10.8657	31.4701	1.53421	up	0.0404773	GO:0006486(protein glycosylation);GO:0016021(integral component of membrane);GO:0016757(transferase activity, transferring glycosyl groups);GO:0046872(metal ion binding)	-	Y
tae-miR408_L-1	TGCACTGCCTCTTCCCTGGC	down	-3.55	0	64.49	5.51	rna-TRITD_1Bv1G167220	ammonium transporter 2 member 1 isoform X2 [Aegilops tauschii subsp. tauschii]	7.57531	22.3885	1.56338	up	0.0367213	GO:0005887(integral component of plasma membrane);GO:0008519(ammonium transmembrane transporter activity);GO:0015695(organic cation transport);GO:0019740(nitrogen utilization);GO:0072488(ammonium transmembrane transport)	-	Y
tae-miR408_L-1	TGCACTGCCTCTTCCCTGGC	down	-3.55	0	64.49	5.51	rna-TRITD_2Av1G191420	putative F-box/LRR-repeat protein 23 [Aegilops tauschii subsp. tauschii]	2.562	22.053	3.10564	up	3.36959e-05	GO:0004842(ubiquitin-protein transferase activity);GO:0005634(nucleus);GO:0006511(ubiquitin-dependent protein catabolic process)	-	Y
tae-miR408_L-1	TGCACTGCCTCTTCCCTGGC	down	-3.55	0	64.49	5.51	rna-TRITD_2Av1G289970	unnamed protein product [Triticum aestivum]	2.00256	11.5873	2.53262	up	0.000661661	GO:0000175(3'-5'-exoribonuclease activity);GO:0000288(nuclear-transcribed mRNA catabolic process, deadenylation-dependent decay);GO:0030014(CCR4-NOT complex)	ko03018(RNA degradation)	Y
tae-miR408_L-1	TGCACTGCCTCTTCCCTGGC	down	-3.55	0	64.49	5.51	rna-TRITD_2Bv1G219490-3	unnamed protein product [Triticum aestivum]	8.27782	29.2429	1.82077	up	0.0140405	GO:0005345(purine nucleobase transmembrane transporter activity);GO:0006863(purine nucleobase transport);GO:0009507(chloroplast);GO:0016020(membrane);GO:0016021(integral component of membrane)	-	Y
tae-miR408_L-1	TGCACTGCCTCTTCCCTGGC	down	-3.55	0	64.49	5.51	rna-TRITD_2Bv1G259630-2	unnamed protein product [Triticum aestivum]	1.74697	11.7799	2.7534	up	0.000224338	GO:0000175(3'-5'-exoribonuclease activity);GO:0000288(nuclear-transcribed mRNA catabolic process, deadenylation-dependent decay);GO:0030014(CCR4-NOT complex)	ko03018(RNA degradation)	Y
tae-miR408_L-1	TGCACTGCCTCTTCCCTGGC	down	-3.55	0	64.49	5.51	rna-TRITD_3Av1G032470	unnamed protein product [Triticum aestivum]	0.581576	3.86722	2.73326	up	0.000305801	GO:0003674(molecular_function);GO:0005634(nucleus);GO:0008150(biological_process)	-	Y
tae-miR408_L-1	TGCACTGCCTCTTCCCTGGC	down	-3.55	0	64.49	5.51	rna-TRITD_3Av1G149100	hypothetical protein TRIUR3_16406 [Triticum urartu]	16.0875	49.9052	1.63325	up	0.0283474	-	-	Y
tae-miR408_L-1	TGCACTGCCTCTTCCCTGGC	down	-3.55	0	64.49	5.51	rna-TRITD_3Bv1G186460	unnamed protein product [Triticum aestivum]	4.21449	15.7738	1.9041	up	0.0102762	GO:0009813(flavonoid biosynthetic process);GO:0043231(intracellular membrane-bounded organelle);GO:0052696(flavonoid glucuronidation);GO:0080043(quercetin 3-O-glucosyltransferase activity);GO:0080044(quercetin 7-O-glucosyltransferase activity)	-	Y
tae-miR408_L-1	TGCACTGCCTCTTCCCTGGC	down	-3.55	0	64.49	5.51	rna-TRITD_4Av1G031210-3	protein EARLY-RESPONSIVE TO DEHYDRATION 7, chloroplastic-like [Aegilops tauschii subsp. tauschii]	9.83996	41.1313	2.06351	up	0.00513968	GO:0003674(molecular_function);GO:0005737(cytoplasm);GO:0005886(plasma membrane);GO:0007623(circadian rhythm);GO:0009409(response to cold);GO:0009414(response to water deprivation);GO:0009507(chloroplast);GO:0009644(response to high light intensity);GO:0009651(response to salt stress);GO:0009737(response to abscisic acid)	ko04144(Endocytosis)	Y
tae-miR408_L-1	TGCACTGCCTCTTCCCTGGC	down	-3.55	0	64.49	5.51	rna-TRITD_4Av1G154870	hypothetical protein TRIUR3_11421 [Triticum urartu]	2.14195	13.7125	2.6785	up	0.00041408	GO:0005576(extracellular region);GO:0016787(hydrolase activity)	-	Y
tae-miR408_L-1	TGCACTGCCTCTTCCCTGGC	down	-3.55	0	64.49	5.51	rna-TRITD_4Av1G252530	uncharacterized protein LOC109750950 [Aegilops tauschii subsp. tauschii]	2.83797	8.85754	1.64205	up	0.0304842	GO:0003674(molecular_function);GO:0005576(extracellular region);GO:0008150(biological_process);GO:0016021(integral component of membrane)	-	Y
tae-miR408_L-1	TGCACTGCCTCTTCCCTGGC	down	-3.55	0	64.49	5.51	rna-TRITD_5Av1G133330	probable protein phosphatase 2C 68 [Aegilops tauschii subsp. tauschii]	0.928504	118.025	6.98997	up	7.72615e-16	GO:0004722(protein serine/threonine phosphatase activity);GO:0005886(plasma membrane);GO:0006470(protein dephosphorylation);GO:0046872(metal ion binding)	ko04016(MAPK signaling pathway - plant);ko04075(Plant hormone signal transduction)	Y
tae-miR408_L-1	TGCACTGCCTCTTCCCTGGC	down	-3.55	0	64.49	5.51	rna-TRITD_5Av1G137240-4	uncharacterized protein LOC109770119 [Aegilops tauschii subsp. tauschii]	21.9462	70.6917	1.68757	up	0.0231613	GO:0003674(molecular_function);GO:0008150(biological_process);GO:0016021(integral component of membrane)	-	Y
tae-miR408_L-1	TGCACTGCCTCTTCCCTGGC	down	-3.55	0	64.49	5.51	rna-TRITD_5Av1G182260-2	protein STAY-GREEN, chloroplastic-like [Aegilops tauschii subsp. tauschii]	3.22744	130.863	5.34152	up	3.6353e-11	GO:0009507(chloroplast);GO:0010271(regulation of chlorophyll catabolic process)	ko00860(Porphyrin and chlorophyll metabolism)	Y
tae-miR408_L-1	TGCACTGCCTCTTCCCTGGC	down	-3.55	0	64.49	5.51	rna-TRITD_5Bv1G110810	uncharacterized protein LOC109787290 [Aegilops tauschii subsp. tauschii]	18.1671	63.0052	1.79414	up	0.0155335	-	-	Y
tae-miR408_L-1	TGCACTGCCTCTTCCCTGGC	down	-3.55	0	64.49	5.51	rna-TRITD_5Bv1G178570	enoyl-CoA hydratase 2, peroxisomal isoform X3 [Aegilops tauschii subsp. tauschii]	4.13504	59.1942	3.83948	up	4.64837e-07	GO:0004586(ornithine decarboxylase activity);GO:0005737(cytoplasm);GO:0033387(putrescine biosynthetic process from ornithine)	-	Y
tae-miR408_L-1	TGCACTGCCTCTTCCCTGGC	down	-3.55	0	64.49	5.51	rna-TRITD_5Bv1G178570-3	enoyl-CoA hydratase 2, peroxisomal isoform X3 [Aegilops tauschii subsp. tauschii]	1.16183	11.7215	3.33468	up	1.10951e-05	GO:0004586(ornithine decarboxylase activity);GO:0005737(cytoplasm);GO:0033387(putrescine biosynthetic process from ornithine)	-	Y
tae-miR408_L-1	TGCACTGCCTCTTCCCTGGC	down	-3.55	0	64.49	5.51	rna-TRITD_5Bv1G178570-4	predicted protein [Hordeum vulgare subsp. vulgare]	7.95892	42.1719	2.40564	up	0.00110629	GO:0004586(ornithine decarboxylase activity);GO:0005737(cytoplasm);GO:0033387(putrescine biosynthetic process from ornithine)	-	Y
tae-miR408_L-1	TGCACTGCCTCTTCCCTGGC	down	-3.55	0	64.49	5.51	rna-TRITD_5Bv1G194440-2	organic cation/carnitine transporter 7-like isoform X3 [Aegilops tauschii subsp. tauschii]	22.2101	113.936	2.35894	up	0.00134321	GO:0016021(integral component of membrane)	-	Y
tae-miR408_L-1	TGCACTGCCTCTTCCCTGGC	down	-3.55	0	64.49	5.51	rna-TRITD_5Bv1G218230	histone H1-like [Aegilops tauschii subsp. tauschii]	7.83725	29.554	1.91493	up	0.00984368	GO:0000786(nucleosome);GO:0003677(DNA binding);GO:0005634(nucleus);GO:0005730(nucleolus);GO:0005739(mitochondrion);GO:0006334(nucleosome assembly)	-	Y
tae-miR408_L-1	TGCACTGCCTCTTCCCTGGC	down	-3.55	0	64.49	5.51	rna-TRITD_6Av1G135130	hypothetical protein TRIUR3_09102 [Triticum urartu]	25.1821	124.861	2.30986	up	0.00174113	-	-	Y
tae-miR408_L-1	TGCACTGCCTCTTCCCTGGC	down	-3.55	0	64.49	5.51	rna-TRITD_6Av1G199570-2	bZIP transcription factor [Triticum urartu]	1.54867	19.9853	3.68984	up	1.28092e-06	GO:0000976(transcription regulatory region sequence-specific DNA binding);GO:0000977(RNA polymerase II regulatory region sequence-specific DNA binding);GO:0003677(DNA binding);GO:0003700(DNA binding transcription factor activity);GO:0005515(protein binding);GO:0005634(nucleus);GO:0006351(transcription, DNA-templated);GO:0006355(regulation of transcription, DNA-templated);GO:0009414(response to wa…	ko04075(Plant hormone signal transduction)	Y
tae-miR408_L-1	TGCACTGCCTCTTCCCTGGC	down	-3.55	0	64.49	5.51	rna-TRITD_6Bv1G074270	lipoxygenase 2.3, chloroplastic [Aegilops tauschii subsp. tauschii]	10.4277	47.1464	2.17672	up	0.00311113	GO:0009753(response to jasmonic acid);GO:0016165(linoleate 13S-lipoxygenase activity)	ko00591(Linoleic acid metabolism);ko00592(alpha-Linolenic acid metabolism)	Y
tae-miR408_L-1	TGCACTGCCTCTTCCCTGGC	down	-3.55	0	64.49	5.51	rna-TRITD_6Bv1G128010	hypothetical protein TRIUR3_09102 [Triticum urartu]	8.59626	57.6388	2.74526	up	0.000224018	-	-	Y
tae-miR408_L-1	TGCACTGCCTCTTCCCTGGC	down	-3.55	0	64.49	5.51	rna-TRITD_7Av1G262770	chaperone protein dnaJ 8, chloroplastic-like [Aegilops tauschii subsp. tauschii]	25.1107	217.29	3.11325	up	2.8501e-05	-	-	Y
tae-miR408_L-1	TGCACTGCCTCTTCCCTGGC	down	-3.55	0	64.49	5.51	rna-TRITD_7Av1G262790	chaperone protein dnaJ 8, chloroplastic-like [Aegilops tauschii subsp. tauschii]	6.29751	104.383	4.05096	up	1.34152e-07	GO:0001671(ATPase activator activity);GO:0005634(nucleus);GO:0006457(protein folding);GO:0030150(protein import into mitochondrial matrix);GO:0031072(heat shock protein binding);GO:0031307(integral component of mitochondrial outer membrane);GO:0051082(unfolded protein binding)	-	Y
tae-miR408_L-1	TGCACTGCCTCTTCCCTGGC	down	-3.55	0	64.49	5.51	rna-TRITD_7Bv1G063510-2	uncharacterized protein LOC109765280 [Aegilops tauschii subsp. tauschii]	1.39976	5.90551	2.07688	up	0.00535577	GO:0003723(RNA binding);GO:0003735(structural constituent of ribosome);GO:0006412(translation);GO:0022625(cytosolic large ribosomal subunit);GO:0042254(ribosome biogenesis)	-	Y
tae-miR408_L-1	TGCACTGCCTCTTCCCTGGC	down	-3.55	0	64.49	5.51	rna-TRITD_7Bv1G079990	uncharacterized protein LOC109781615 [Aegilops tauschii subsp. tauschii]	78.4887	221.337	1.49569	up	0.0460588	GO:0003674(molecular_function);GO:0005773(vacuole);GO:0008150(biological_process);GO:0009507(chloroplast)	-	Y
tae-miR408_L-1	TGCACTGCCTCTTCCCTGGC	down	-3.55	0	64.49	5.51	rna-TRITD_7Bv1G171300	12-oxo-phytodienoic acid reductase 2 [Triticum aestivum]	6.25576	37.7622	2.59368	up	0.000445973	GO:0003959(NADPH dehydrogenase activity);GO:0005777(peroxisome);GO:0009695(jasmonic acid biosynthetic process);GO:0016629(12-oxophytodienoate reductase activity);GO:0031408(oxylipin biosynthetic process)	ko00592(alpha-Linolenic acid metabolism)	Y
tae-MIR5048-p3_2ss18TG21GA	AATATATTTGCAGGTTTGAGA	down	-0.66	0.01	688.49	434.49	rna-TRITD_1Bv1G135680-2	probable tocopherol cyclase, chloroplastic [Aegilops tauschii subsp. tauschii]	11.2562	79.7451	2.82468	up	0.00013306	GO:0006979(response to oxidative stress);GO:0009651(response to salt stress)	ko00130(Ubiquinone and other terpenoid-quinone biosynthesis)	Y
tae-MIR5048-p3_2ss18TG21GA	AATATATTTGCAGGTTTGAGA	down	-0.66	0.01	688.49	434.49	rna-TRITD_2Av1G212710-2	splicing factor U2AF-associated protein 2 [Aegilops tauschii subsp. tauschii]	11.2637	58.4398	2.37526	up	0.00124854	GO:0000398(mRNA splicing, via spliceosome);GO:0003723(RNA binding);GO:0005684(U2-type spliceosomal complex);GO:0005686(U2 snRNP)	-	Y
tae-MIR5048-p3_2ss18TG21GA	AATATATTTGCAGGTTTGAGA	down	-0.66	0.01	688.49	434.49	rna-TRITD_2Bv1G176270	splicing factor U2AF-associated protein 2 [Aegilops tauschii subsp. tauschii]	9.57218	49.18	2.36115	up	0.00133864	GO:0000398(mRNA splicing, via spliceosome);GO:0003723(RNA binding);GO:0005684(U2-type spliceosomal complex);GO:0005686(U2 snRNP)	-	Y
tae-MIR5048-p3_2ss18TG21GA	AATATATTTGCAGGTTTGAGA	down	-0.66	0.01	688.49	434.49	rna-TRITD_3Av1G074690-4	WRKY transcription factor, partial [Triticum aestivum]	25.7183	79.6695	1.63123	up	0.0285035	GO:0003700(DNA binding transcription factor activity);GO:0005515(protein binding);GO:0005634(nucleus);GO:0006351(transcription, DNA-templated);GO:0006355(regulation of transcription, DNA-templated);GO:0009873(ethylene-activated signaling pathway);GO:0010200(response to chitin);GO:0016036(cellular response to phosphate starvation);GO:0043565(sequence-specific DNA binding);GO:0044212(transcription …	ko04016(MAPK signaling pathway - plant);ko04626(Plant-pathogen interaction);ko00970(Aminoacyl-tRNA biosynthesis)	Y
tae-MIR5048-p3_2ss18TG21GA	AATATATTTGCAGGTTTGAGA	down	-0.66	0.01	688.49	434.49	rna-TRITD_4Av1G263510	probable leucine-rich repeat receptor-like protein kinase At1g35710 [Aegilops tauschii subsp. tauschii]	56.0109	174.303	1.63782	up	0.0279017	-	-	Y
tae-MIR5048-p3_2ss18TG21GA	AATATATTTGCAGGTTTGAGA	down	-0.66	0.01	688.49	434.49	rna-TRITD_4Bv1G079940-10	uncharacterized protein LOC109763026 isoform X1 [Aegilops tauschii subsp. tauschii]	0.425323	2.38899	2.48977	up	0.000994825	GO:0008195(phosphatidate phosphatase activity)	ko00561(Glycerolipid metabolism);ko00564(Glycerophospholipid metabolism)	Y
tae-miR5062-5p	TGAACCTTAGGGAACAGCCGCAT	down	-2.03	0	901.28	221.43	rna-TRITD_1Av1G172460	cytochrome P450 94C1-like [Aegilops tauschii subsp. tauschii]	0.947444	6.00472	2.66399	up	0.000371606	GO:0000398(mRNA splicing, via spliceosome);GO:0005681(spliceosomal complex)	-	Y
tae-miR5062-5p	TGAACCTTAGGGAACAGCCGCAT	down	-2.03	0	901.28	221.43	rna-TRITD_7Av1G092020	probable lipoxygenase 8, chloroplastic [Aegilops tauschii subsp. tauschii]	8.73929	38.442	2.1371	up	0.00369266	GO:0009611(response to wounding);GO:0016166(phytoene dehydrogenase activity);GO:0051707(response to other organism)	ko00591(Linoleic acid metabolism);ko00592(alpha-Linolenic acid metabolism)	Y
tae-miR5062-5p	TGAACCTTAGGGAACAGCCGCAT	down	-2.03	0	901.28	221.43	rna-TRITD_7Bv1G119460	putative UDP-arabinose 4-epimerase 3 [Triticum urartu]	1.03569	3.71953	1.84453	up	0.0148538	GO:0003824(catalytic activity);GO:0003978(UDP-glucose 4-epimerase activity);GO:0005794(Golgi apparatus);GO:0006012(galactose metabolic process);GO:0009225(nucleotide-sugar metabolic process);GO:0009832(plant-type cell wall biogenesis);GO:0016021(integral component of membrane);GO:0019567(arabinose biosynthetic process);GO:0032580(Golgi cisterna membrane);GO:0033358(UDP-L-arabinose biosynthetic pr…	ko00520(Amino sugar and nucleotide sugar metabolism)	Y
tae-MIR530-p5	TGCATTTGCACCTGCACCTAG	down	-1.33	0	2556.32	1016.55	rna-TRITD_1Av1G106590-3	alpha-galactosidase-like [Aegilops tauschii subsp. tauschii]	29.3411	133.333	2.18404	up	0.00298702	GO:0009505(plant-type cell wall)	ko00052(Galactose metabolism);ko00561(Glycerolipid metabolism);ko00600(Sphingolipid metabolism);ko00603(Glycosphingolipid biosynthesis - globo and isoglobo series)	Y
tae-MIR530-p5	TGCATTTGCACCTGCACCTAG	down	-1.33	0	2556.32	1016.55	rna-TRITD_3Av1G029290-2	probable staphylococcal-like nuclease CAN1 [Aegilops tauschii subsp. tauschii]	4.11242	45.9132	3.48085	up	3.77073e-06	GO:0004518(nuclease activity);GO:0005634(nucleus);GO:0005737(cytoplasm);GO:0006401(RNA catabolic process);GO:0090305(nucleic acid phosphodiester bond hydrolysis)	-	Y
tae-MIR530-p5	TGCATTTGCACCTGCACCTAG	down	-1.33	0	2556.32	1016.55	rna-TRITD_3Bv1G033470-2	unnamed protein product [Triticum aestivum]	20.1347	71.7498	1.83329	up	0.0132019	GO:0004518(nuclease activity);GO:0005634(nucleus);GO:0005737(cytoplasm);GO:0006401(RNA catabolic process);GO:0090305(nucleic acid phosphodiester bond hydrolysis)	-	Y
tae-MIR530-p5	TGCATTTGCACCTGCACCTAG	down	-1.33	0	2556.32	1016.55	rna-TRITD_4Bv1G001260-3	GSK1 transcription factor 1 [Triticum aestivum]	4.40953	21.4115	2.27969	up	0.00205095	-	-	Y
tae-MIR530-p5	TGCATTTGCACCTGCACCTAG	down	-1.33	0	2556.32	1016.55	rna-TRITD_4Bv1G055540-2	RGS domain-containing serine/threonine-protein kinase A-like isoform X1 [Aegilops tauschii subsp. tauschii]	0.731062	6.21054	3.08665	up	3.97432e-05	GO:0004712(protein serine/threonine/tyrosine kinase activity);GO:0005524(ATP binding);GO:0005634(nucleus);GO:0006355(regulation of transcription, DNA-templated);GO:0006468(protein phosphorylation);GO:0016301(kinase activity);GO:0004672(protein kinase activity);GO:0004674(protein serine/threonine kinase activity);GO:0005622(intracellular);GO:0009749(response to glucose);GO:0009789(positive regulat…	-	Y
tae-MIR5384-p5	TTCGCCGGTCGCGCGTTCCCCT	down	-1.93	0	171.46	44.87	rna-TRITD_1Av1G107070	hypothetical protein [Hordeum vulgare]	31.8325	275.065	3.1112	up	2.85694e-05	GO:0005576(extracellular region);GO:0006952(defense response)	-	Y
tae-MIR5384-p5	TTCGCCGGTCGCGCGTTCCCCT	down	-1.93	0	171.46	44.87	rna-TRITD_1Av1G107460	uncharacterized protein LOC109746693 [Aegilops tauschii subsp. tauschii]	73.4059	623.265	3.08588	up	3.25865e-05	GO:0005576(extracellular region);GO:0006952(defense response)	-	Y
tae-MIR5384-p5	TTCGCCGGTCGCGCGTTCCCCT	down	-1.93	0	171.46	44.87	rna-TRITD_1Bv1G030980	putative serine/threonine-protein kinase-like protein CCR3 [Aegilops tauschii subsp. tauschii]	1.34069	4.21777	1.65351	up	0.0290719	GO:0004674(protein serine/threonine kinase activity);GO:0005524(ATP binding);GO:0005886(plasma membrane);GO:0006468(protein phosphorylation);GO:0016021(integral component of membrane);GO:0016301(kinase activity);GO:0042803(protein homodimerization activity)	-	Y
tae-MIR5384-p5	TTCGCCGGTCGCGCGTTCCCCT	down	-1.93	0	171.46	44.87	rna-TRITD_1Bv1G132490	beta-amylase 3, chloroplastic [Aegilops tauschii subsp. tauschii]	3.01989	51.0407	4.07908	up	1.06737e-07	GO:0000024(maltose biosynthetic process);GO:0005983(starch catabolic process);GO:0009409(response to cold);GO:0009507(chloroplast);GO:0009570(chloroplast stroma);GO:0016161(beta-amylase activity);GO:0102229(amylopectin maltohydrolase activity)	ko00500(Starch and sucrose metabolism)	Y
tae-MIR5384-p5	TTCGCCGGTCGCGCGTTCCCCT	down	-1.93	0	171.46	44.87	rna-TRITD_1Bv1G173400-2	SNF1-related protein kinase regulatory subunit beta-1-like [Aegilops tauschii subsp. tauschii]	5.54762	17.2531	1.63692	up	0.0289308	GO:0004679(AMP-activated protein kinase activity);GO:0005515(protein binding);GO:0005524(ATP binding);GO:0005737(cytoplasm);GO:0005975(carbohydrate metabolic process);GO:0006633(fatty acid biosynthetic process);GO:0016301(kinase activity);GO:0016310(phosphorylation);GO:0019887(protein kinase regulator activity);GO:0042128(nitrate assimilation);GO:0043562(cellular response to nitrogen levels)	ko00500(Starch and sucrose metabolism)	Y
tae-MIR5384-p5	TTCGCCGGTCGCGCGTTCCCCT	down	-1.93	0	171.46	44.87	rna-TRITD_2Av1G002290	unnamed protein product [Triticum aestivum]	1.64031	12.328	2.90989	up	9.62865e-05	GO:0009813(flavonoid biosynthetic process);GO:0043231(intracellular membrane-bounded organelle);GO:0052696(flavonoid glucuronidation);GO:0080043(quercetin 3-O-glucosyltransferase activity);GO:0080044(quercetin 7-O-glucosyltransferase activity)	ko00942(Anthocyanin biosynthesis)	Y
tae-MIR5384-p5	TTCGCCGGTCGCGCGTTCCCCT	down	-1.93	0	171.46	44.87	rna-TRITD_2Av1G137450	CBL-interacting protein kinase 23 [Hordeum vulgare subsp. spontaneum]	10.6398	55.3972	2.38034	up	0.00122155	GO:0004674(protein serine/threonine kinase activity);GO:0005634(nucleus);GO:0005737(cytoplasm);GO:0006468(protein phosphorylation);GO:0035556(intracellular signal transduction)	-	Y
tae-MIR5384-p5	TTCGCCGGTCGCGCGTTCCCCT	down	-1.93	0	171.46	44.87	rna-TRITD_2Bv1G175400	chitinase 5-like [Aegilops tauschii subsp. tauschii]	22.9869	105.619	2.19998	up	0.00279437	GO:0004568(chitinase activity)	ko00520(Amino sugar and nucleotide sugar metabolism)	Y
tae-MIR5384-p5	TTCGCCGGTCGCGCGTTCCCCT	down	-1.93	0	171.46	44.87	rna-TRITD_2Bv1G191820	homeobox-leucine zipper protein HOX22-like [Aegilops tauschii subsp. tauschii]	6.52694	239.147	5.19535	up	8.65519e-11	GO:0003700(DNA binding transcription factor activity);GO:0005515(protein binding);GO:0005634(nucleus);GO:0006351(transcription, DNA-templated);GO:0006355(regulation of transcription, DNA-templated);GO:0009414(response to water deprivation);GO:0009737(response to abscisic acid);GO:0009738(abscisic acid-activated signaling pathway);GO:0043565(sequence-specific DNA binding);GO:0045893(positive regul…	-	Y
tae-MIR5384-p5	TTCGCCGGTCGCGCGTTCCCCT	down	-1.93	0	171.46	44.87	rna-TRITD_2Bv1G237060-6	endonuclease 4-like [Aegilops tauschii subsp. tauschii]	11.4832	460.914	5.3269	up	3.40712e-11	GO:0000014(single-stranded DNA endodeoxyribonuclease activity);GO:0003676(nucleic acid binding);GO:0004519(endonuclease activity);GO:0005576(extracellular region);GO:0006308(DNA catabolic process);GO:0043765(T/G mismatch-specific endonuclease activity);GO:0046872(metal ion binding);GO:0090305(nucleic acid phosphodiester bond hydrolysis)	-	Y
tae-MIR5384-p5	TTCGCCGGTCGCGCGTTCCCCT	down	-1.93	0	171.46	44.87	rna-TRITD_2Bv1G252080-2	protein DJ-1 homolog D [Aegilops tauschii subsp. tauschii]	60.5962	202.118	1.7379	up	0.0190596	GO:0019172(glyoxalase III activity);GO:0019243(methylglyoxal catabolic process to D-lactate via S-lactoyl-glutathione)	ko00620(Pyruvate metabolism)	Y
tae-MIR5384-p5	TTCGCCGGTCGCGCGTTCCCCT	down	-1.93	0	171.46	44.87	rna-TRITD_3Av1G009370	predicted protein [Hordeum vulgare subsp. vulgare]	49.5153	683.019	3.78598	up	5.83536e-07	GO:0004190(aspartic-type endopeptidase activity);GO:0006508(proteolysis);GO:0030163(protein catabolic process)	-	Y
tae-MIR5384-p5	TTCGCCGGTCGCGCGTTCCCCT	down	-1.93	0	171.46	44.87	rna-TRITD_3Av1G080260	uncharacterized protein LOC109769107 [Aegilops tauschii subsp. tauschii]	12.8011	116.676	3.18816	up	1.86286e-05	GO:0004806(triglyceride lipase activity);GO:0005576(extracellular region);GO:0006629(lipid metabolic process);GO:0016298(lipase activity)	-	Y
tae-MIR5384-p5	TTCGCCGGTCGCGCGTTCCCCT	down	-1.93	0	171.46	44.87	rna-TRITD_3Av1G235010-2	NAC transcription factor 6A [Triticum aestivum]	10.4266	182.969	4.13326	up	7.17472e-08	GO:0001666(response to hypoxia);GO:0003677(DNA binding);GO:0003700(DNA binding transcription factor activity);GO:0005515(protein binding);GO:0005634(nucleus);GO:0006351(transcription, DNA-templated);GO:0006355(regulation of transcription, DNA-templated);GO:0007275(multicellular organism development);GO:0009507(chloroplast);GO:0019760(glucosinolate metabolic process);GO:0043565(sequence-specific D…	ko03013(RNA transport);ko03015(mRNA surveillance pathway);ko03018(RNA degradation)	Y
tae-MIR5384-p5	TTCGCCGGTCGCGCGTTCCCCT	down	-1.93	0	171.46	44.87	rna-TRITD_3Bv1G011150	basic 7S globulin-like [Aegilops tauschii subsp. tauschii]	1.43524	39.557	4.78457	up	1.49565e-09	GO:0004190(aspartic-type endopeptidase activity);GO:0006508(proteolysis);GO:0030163(protein catabolic process)	-	Y
tae-MIR5384-p5	TTCGCCGGTCGCGCGTTCCCCT	down	-1.93	0	171.46	44.87	rna-TRITD_3Bv1G092570-2	uncharacterized protein LOC109737857 [Aegilops tauschii subsp. tauschii]	0.572872	3.91543	2.77288	up	0.000218701	GO:0004553(hydrolase activity, hydrolyzing O-glycosyl compounds);GO:0005576(extracellular region);GO:0005975(carbohydrate metabolic process);GO:0016020(membrane);GO:0003824(catalytic activity);GO:0005575(cellular_component);GO:0030246(carbohydrate binding)	ko00052(Galactose metabolism);ko00500(Starch and sucrose metabolism)	Y
tae-MIR5384-p5	TTCGCCGGTCGCGCGTTCCCCT	down	-1.93	0	171.46	44.87	rna-TRITD_3Bv1G168470	unnamed protein product [Triticum aestivum]	9.42699	218.19	4.53265	up	6.47508e-09	GO:0003674(molecular_function);GO:0005634(nucleus);GO:0008150(biological_process)	-	Y
tae-MIR5384-p5	TTCGCCGGTCGCGCGTTCCCCT	down	-1.93	0	171.46	44.87	rna-TRITD_3Bv1G183390	unnamed protein product [Triticum aestivum]	9.59693	55.2213	2.52458	up	0.000653372	-	-	Y
tae-MIR5384-p5	TTCGCCGGTCGCGCGTTCCCCT	down	-1.93	0	171.46	44.87	rna-TRITD_3Bv1G212830	bZIP transcription factor domain containing protein, expressed [Triticum aestivum]	1.74742	13.8008	2.98146	up	7.32083e-05	GO:0003677(DNA binding);GO:0003700(DNA binding transcription factor activity);GO:0005515(protein binding);GO:0005634(nucleus);GO:0006351(transcription, DNA-templated);GO:0006355(regulation of transcription, DNA-templated);GO:0009507(chloroplast);GO:0043565(sequence-specific DNA binding)	ko04075(Plant hormone signal transduction)	Y
tae-MIR5384-p5	TTCGCCGGTCGCGCGTTCCCCT	down	-1.93	0	171.46	44.87	rna-TRITD_4Av1G005140-2	patatin-like protein 2 [Aegilops tauschii subsp. tauschii]	6.37742	97.415	3.9331	up	2.46938e-07	GO:0004620(phospholipase activity);GO:0005737(cytoplasm);GO:0016020(membrane);GO:0047372(acylglycerol lipase activity)	-	Y
tae-MIR5384-p5	TTCGCCGGTCGCGCGTTCCCCT	down	-1.93	0	171.46	44.87	rna-TRITD_4Av1G187350	probable zinc metalloprotease EGY3, chloroplastic [Aegilops tauschii subsp. tauschii]	15.3497	393.072	4.67851	up	2.28936e-09	GO:0005739(mitochondrion);GO:0006508(proteolysis);GO:0008237(metallopeptidase activity);GO:0009408(response to heat);GO:0009644(response to high light intensity);GO:0016021(integral component of membrane);GO:0031969(chloroplast membrane);GO:0042542(response to hydrogen peroxide)	-	Y
tae-MIR5384-p5	TTCGCCGGTCGCGCGTTCCCCT	down	-1.93	0	171.46	44.87	rna-TRITD_4Av1G229330	uncharacterized protein LOC109769043 [Aegilops tauschii subsp. tauschii]	13.7387	49.6383	1.85321	up	0.0125084	-	-	Y
tae-MIR5384-p5	TTCGCCGGTCGCGCGTTCCCCT	down	-1.93	0	171.46	44.87	rna-TRITD_4Bv1G019410-2	probable zinc metalloprotease EGY3, chloroplastic [Aegilops tauschii subsp. tauschii]	25.3147	978.941	5.27317	up	4.79076e-11	GO:0005739(mitochondrion);GO:0006508(proteolysis);GO:0008237(metallopeptidase activity);GO:0009408(response to heat);GO:0009644(response to high light intensity);GO:0016021(integral component of membrane);GO:0031969(chloroplast membrane);GO:0042542(response to hydrogen peroxide)	-	Y
tae-MIR5384-p5	TTCGCCGGTCGCGCGTTCCCCT	down	-1.93	0	171.46	44.87	rna-TRITD_4Bv1G076830-3	uncharacterized protein LOC109757285 [Aegilops tauschii subsp. tauschii]	2.11608	10.6604	2.33279	up	0.00197896	GO:0003674(molecular_function);GO:0008150(biological_process);GO:0009507(chloroplast);GO:0009535(chloroplast thylakoid membrane);GO:0016021(integral component of membrane)	-	Y
tae-MIR5384-p5	TTCGCCGGTCGCGCGTTCCCCT	down	-1.93	0	171.46	44.87	rna-TRITD_4Bv1G116940-2	ABC transporter F family member 4-like isoform X2 [Aegilops tauschii subsp. tauschii]	9.63988	28.6185	1.56986	up	0.0356816	GO:0003677(DNA binding);GO:0005634(nucleus);GO:0006355(regulation of transcription, DNA-templated);GO:0046872(metal ion binding)	-	Y
tae-MIR5384-p5	TTCGCCGGTCGCGCGTTCCCCT	down	-1.93	0	171.46	44.87	rna-TRITD_4Bv1G157730	aminotransferase ALD1 homolog [Aegilops tauschii subsp. tauschii]	54.1236	511.557	3.24057	up	1.38216e-05	GO:0005507(copper ion binding);GO:0005829(cytosol);GO:0008483(transaminase activity);GO:0009089(lysine biosynthetic process via diaminopimelate);GO:0009507(chloroplast);GO:0009570(chloroplast stroma);GO:0009735(response to cytokinin);GO:0009862(systemic acquired resistance, salicylic acid mediated signaling pathway);GO:0010285(L,L-diaminopimelate aminotransferase activity);GO:0030170(pyridoxal ph…	ko00300(Lysine biosynthesis)	Y
tae-MIR5384-p5	TTCGCCGGTCGCGCGTTCCCCT	down	-1.93	0	171.46	44.87	rna-TRITD_4Bv1G203570	chaperone protein ClpB2, chloroplastic [Aegilops tauschii subsp. tauschii]	33.8986	183.716	2.43818	up	0.000914196	GO:0009507(chloroplast)	-	Y
tae-MIR5384-p5	TTCGCCGGTCGCGCGTTCCCCT	down	-1.93	0	171.46	44.87	rna-TRITD_5Av1G157030	small heat shock protein, chloroplastic-like [Aegilops tauschii subsp. tauschii]	11.4724	457.039	5.31608	up	3.66172e-11	GO:0000427(plastid-encoded plastid RNA polymerase complex);GO:0005515(protein binding);GO:0006351(transcription, DNA-templated);GO:0006355(regulation of transcription, DNA-templated);GO:0009408(response to heat);GO:0009416(response to light stimulus);GO:0009507(chloroplast);GO:0009644(response to high light intensity);GO:0009658(chloroplast organization);GO:0042542(response to hydrogen peroxide);…	ko04141(Protein processing in endoplasmic reticulum)	Y
tae-MIR5384-p5	TTCGCCGGTCGCGCGTTCCCCT	down	-1.93	0	171.46	44.87	rna-TRITD_5Av1G165580-2	predicted protein, partial [Hordeum vulgare subsp. vulgare]	6.21057	19.6962	1.66512	up	0.0256898	GO:0005737(cytoplasm);GO:0005773(vacuole);GO:0005794(Golgi apparatus);GO:0005829(cytosol);GO:0005886(plasma membrane);GO:0008270(zinc ion binding);GO:0009507(chloroplast);GO:0009535(chloroplast thylakoid membrane);GO:0009706(chloroplast inner membrane);GO:0009941(chloroplast envelope);GO:0016491(oxidoreductase activity);GO:0055114(oxidation-reduction process)	-	Y
tae-MIR5384-p5	TTCGCCGGTCGCGCGTTCCCCT	down	-1.93	0	171.46	44.87	rna-TRITD_5Av1G170450-2	NAC domain-containing protein 41 [Triticum aestivum]	17.5922	156.38	3.15205	up	2.29689e-05	GO:0003677(DNA binding);GO:0003700(DNA binding transcription factor activity);GO:0005634(nucleus);GO:0006351(transcription, DNA-templated);GO:0006355(regulation of transcription, DNA-templated);GO:0007275(multicellular organism development)	-	Y
tae-MIR5384-p5	TTCGCCGGTCGCGCGTTCCCCT	down	-1.93	0	171.46	44.87	rna-TRITD_5Bv1G145910	hypothetical protein TRIUR3_21060 [Triticum urartu]	13.5569	536.157	5.30555	up	3.90263e-11	GO:0000427(plastid-encoded plastid RNA polymerase complex);GO:0005515(protein binding);GO:0006351(transcription, DNA-templated);GO:0006355(regulation of transcription, DNA-templated);GO:0009408(response to heat);GO:0009416(response to light stimulus);GO:0009507(chloroplast);GO:0009644(response to high light intensity);GO:0009658(chloroplast organization);GO:0042542(response to hydrogen peroxide);…	ko04141(Protein processing in endoplasmic reticulum)	Y
tae-MIR5384-p5	TTCGCCGGTCGCGCGTTCCCCT	down	-1.93	0	171.46	44.87	rna-TRITD_5Bv1G154890	probable sarcosine oxidase [Aegilops tauschii subsp. tauschii]	4.82854	28.8708	2.57995	up	0.000485054	GO:0005737(cytoplasm);GO:0008115(sarcosine oxidase activity);GO:0046653(tetrahydrofolate metabolic process);GO:0055114(oxidation-reduction process)	ko00260(Glycine, serine and threonine metabolism);ko00310(Lysine degradation);ko04146(Peroxisome)	Y
tae-MIR5384-p5	TTCGCCGGTCGCGCGTTCCCCT	down	-1.93	0	171.46	44.87	rna-TRITD_6Av1G025630	hypothetical protein TRIUR3_13850 [Triticum urartu]	1.40334	9.60554	2.775	up	0.000218568	-	-	Y
tae-MIR5384-p5	TTCGCCGGTCGCGCGTTCCCCT	down	-1.93	0	171.46	44.87	rna-TRITD_6Av1G212740	putative protein phosphatase 2C 27 [Triticum urartu]	10.7321	57.2443	2.4152	up	0.00103843	GO:0004722(protein serine/threonine phosphatase activity);GO:0005515(protein binding);GO:0005634(nucleus);GO:0005737(cytoplasm);GO:0005829(cytosol);GO:0006470(protein dephosphorylation);GO:0046872(metal ion binding);GO:0050688(regulation of defense response to virus)	-	Y
tae-MIR5384-p5	TTCGCCGGTCGCGCGTTCCCCT	down	-1.93	0	171.46	44.87	rna-TRITD_6Bv1G049120	protein SRC2 homolog [Aegilops tauschii subsp. tauschii]	8.83587	32.1765	1.86456	up	0.0118338	GO:0003674(molecular_function);GO:0005575(cellular_component);GO:0008150(biological_process)	-	Y
tae-MIR5384-p5	TTCGCCGGTCGCGCGTTCCCCT	down	-1.93	0	171.46	44.87	rna-TRITD_6Bv1G205520	protein TIC 55, chloroplastic [Aegilops tauschii subsp. tauschii]	52.5251	145.954	1.47443	up	0.0495622	GO:0009507(chloroplast);GO:0009706(chloroplast inner membrane);GO:0009941(chloroplast envelope);GO:0010277(chlorophyllide a oxygenase [overall] activity);GO:0016021(integral component of membrane);GO:0045036(protein targeting to chloroplast);GO:0046872(metal ion binding);GO:0051537(2 iron, 2 sulfur cluster binding);GO:0055114(oxidation-reduction process)	ko00860(Porphyrin and chlorophyll metabolism)	Y
tae-MIR5384-p5	TTCGCCGGTCGCGCGTTCCCCT	down	-1.93	0	171.46	44.87	rna-TRITD_7Av1G019560	hypothetical protein TRIUR3_20251 [Triticum urartu]	11.3192	93.8223	3.05115	up	4.02704e-05	GO:0003674(molecular_function);GO:0005634(nucleus);GO:0008150(biological_process)	-	Y
tae-MIR5384-p5	TTCGCCGGTCGCGCGTTCCCCT	down	-1.93	0	171.46	44.87	rna-TRITD_7Av1G098800	uncharacterized protein LOC109787492 [Aegilops tauschii subsp. tauschii]	3.77305	11.8331	1.64902	up	0.0281431	-	-	Y
tae-MIR5384-p5	TTCGCCGGTCGCGCGTTCCCCT	down	-1.93	0	171.46	44.87	rna-TRITD_7Av1G200000-2	crocetin glucosyltransferase, chloroplastic-like [Aegilops tauschii subsp. tauschii]	1.0494	4.93356	2.23306	up	0.00279556	GO:0009813(flavonoid biosynthetic process);GO:0043231(intracellular membrane-bounded organelle);GO:0052696(flavonoid glucuronidation);GO:0080043(quercetin 3-O-glucosyltransferase activity);GO:0080044(quercetin 7-O-glucosyltransferase activity)	-	Y
tae-MIR5384-p5	TTCGCCGGTCGCGCGTTCCCCT	down	-1.93	0	171.46	44.87	rna-TRITD_7Av1G246610	uncharacterized protein LOC109760196 [Aegilops tauschii subsp. tauschii]	1.64759	17.3122	3.39336	up	6.73907e-06	-	-	Y
tae-MIR5384-p5	TTCGCCGGTCGCGCGTTCCCCT	down	-1.93	0	171.46	44.87	rna-TRITD_7Av1G262770	chaperone protein dnaJ 8, chloroplastic-like [Aegilops tauschii subsp. tauschii]	25.1107	217.29	3.11325	up	2.8501e-05	-	-	Y
tae-MIR5384-p5	TTCGCCGGTCGCGCGTTCCCCT	down	-1.93	0	171.46	44.87	rna-TRITD_7Av1G262790	chaperone protein dnaJ 8, chloroplastic-like [Aegilops tauschii subsp. tauschii]	6.29751	104.383	4.05096	up	1.34152e-07	GO:0001671(ATPase activator activity);GO:0005634(nucleus);GO:0006457(protein folding);GO:0030150(protein import into mitochondrial matrix);GO:0031072(heat shock protein binding);GO:0031307(integral component of mitochondrial outer membrane);GO:0051082(unfolded protein binding)	-	Y
tae-MIR5384-p5	TTCGCCGGTCGCGCGTTCCCCT	down	-1.93	0	171.46	44.87	rna-TRITD_7Bv1G017280-2	E3 ubiquitin-protein ligase RDUF1-like isoform X1 [Aegilops tauschii subsp. tauschii]	7.73521	39.3592	2.34719	up	0.00148226	GO:0043161(proteasome-mediated ubiquitin-dependent protein catabolic process);GO:0061630(ubiquitin protein ligase activity)	-	Y
tae-MIR5384-p5	TTCGCCGGTCGCGCGTTCCCCT	down	-1.93	0	171.46	44.87	rna-TRITD_7Bv1G027130	serine/threonine-protein kinase RIPK-like [Aegilops tauschii subsp. tauschii]	1.88885	9.50876	2.33175	up	0.00169893	GO:0005515(protein binding)	-	Y
tae-MIR5384-p5	TTCGCCGGTCGCGCGTTCCCCT	down	-1.93	0	171.46	44.87	rna-TRITD_7Bv1G225060	predicted protein [Hordeum vulgare subsp. vulgare]	2.88129	8.52619	1.56519	up	0.0387971	GO:0004190(aspartic-type endopeptidase activity);GO:0006508(proteolysis);GO:0030163(protein catabolic process)	-	Y
tae-MIR7757-p3_1ss19AG	TGGATAGTTTGAGGTTTTGTTT	down	-1.25	0.02	188.26	79.22	rna-TRITD_1Av1G108460	E3 ubiquitin-protein ligase rnf8-A-like [Aegilops tauschii subsp. tauschii]	3.09866	24.3013	2.97131	up	7.23713e-05	GO:0005829(cytosol);GO:0008270(zinc ion binding);GO:0061630(ubiquitin protein ligase activity);GO:0071215(cellular response to abscisic acid stimulus);GO:1902584(positive regulation of response to water deprivation)	-	Y
tae-MIR7757-p3_1ss19AG	TGGATAGTTTGAGGTTTTGTTT	down	-1.25	0.02	188.26	79.22	rna-TRITD_1Bv1G091420	chaperonin CPN60-1, mitochondrial [Aegilops tauschii subsp. tauschii]	6.76779	22.3584	1.72406	up	0.0203584	GO:0005507(copper ion binding);GO:0005524(ATP binding);GO:0005739(mitochondrion);GO:0005759(mitochondrial matrix);GO:0005774(vacuolar membrane);GO:0005794(Golgi apparatus);GO:0005829(cytosol);GO:0006458('de novo' protein folding);GO:0007005(mitochondrion organization);GO:0009408(response to heat);GO:0022626(cytosolic ribosome);GO:0042026(protein refolding);GO:0044183(protein binding involved in p…	ko03018(RNA degradation)	Y
tae-MIR7757-p3_1ss19AG	TGGATAGTTTGAGGTTTTGTTT	down	-1.25	0.02	188.26	79.22	rna-TRITD_1Bv1G109310	E3 ubiquitin-protein ligase rnf8-A-like [Aegilops tauschii subsp. tauschii]	7.32509	27.9724	1.93309	up	0.00917789	GO:0005515(protein binding);GO:0005634(nucleus);GO:0005829(cytosol);GO:0006511(ubiquitin-dependent protein catabolic process);GO:0008270(zinc ion binding);GO:0009651(response to salt stress);GO:0009737(response to abscisic acid);GO:0016567(protein ubiquitination);GO:0061630(ubiquitin protein ligase activity);GO:0071215(cellular response to abscisic acid stimulus);GO:1902584(positive regulation of…	-	Y
tae-MIR7757-p3_1ss19AG	TGGATAGTTTGAGGTTTTGTTT	down	-1.25	0.02	188.26	79.22	rna-TRITD_2Av1G193780-2	hypothetical protein TRIUR3_18329 [Triticum urartu]	10.4228	147.888	3.82668	up	4.84638e-07	-	-	Y
tae-MIR7757-p3_1ss19AG	TGGATAGTTTGAGGTTTTGTTT	down	-1.25	0.02	188.26	79.22	rna-TRITD_3Av1G011010-2	putative receptor-like protein kinase At4g00960 [Aegilops tauschii subsp. tauschii]	4.36727	29.7673	2.76892	up	0.000186978	GO:0004674(protein serine/threonine kinase activity);GO:0005886(plasma membrane);GO:0006468(protein phosphorylation);GO:0006952(defense response);GO:0009506(plasmodesma)	-	Y
tae-MIR7757-p3_1ss19AG	TGGATAGTTTGAGGTTTTGTTT	down	-1.25	0.02	188.26	79.22	rna-TRITD_3Bv1G163580	unnamed protein product [Triticum aestivum]	6.44431	24.2479	1.91176	up	0.00970867	GO:0006955(immune response);GO:0008219(cell death);GO:0009626(plant-type hypersensitive response);GO:0010337(regulation of salicylic acid metabolic process)	-	Y
tae-MIR7757-p3_1ss19AG	TGGATAGTTTGAGGTTTTGTTT	down	-1.25	0.02	188.26	79.22	rna-TRITD_4Bv1G152240	metal transporter NRAMP2.1 [Triticum polonicum]	4.80057	20.1797	2.07163	up	0.00501105	GO:0005384(manganese ion transmembrane transporter activity);GO:0005634(nucleus);GO:0005802(trans-Golgi network);GO:0006875(cellular metal ion homeostasis);GO:0010015(root morphogenesis);GO:0015103(inorganic anion transmembrane transporter activity);GO:0016021(integral component of membrane);GO:0030001(metal ion transport);GO:0046873(metal ion transmembrane transporter activity);GO:0048767(root h…	-	Y
tae-MIR7757-p3_1ss19AG	TGGATAGTTTGAGGTTTTGTTT	down	-1.25	0.02	188.26	79.22	rna-TRITD_5Av1G182790-2	predicted protein [Hordeum vulgare subsp. vulgare]	88.2264	592.691	2.748	up	0.000195438	GO:0034605(cellular response to heat)	-	Y
tae-MIR7757-p3_1ss19AG	TGGATAGTTTGAGGTTTTGTTT	down	-1.25	0.02	188.26	79.22	rna-TRITD_5Av1G195810	ervatamin-B-like [Aegilops tauschii subsp. tauschii]	9.93339	98.1141	3.3041	up	9.82475e-06	GO:0004197(cysteine-type endopeptidase activity);GO:0005615(extracellular space);GO:0005764(lysosome);GO:0051603(proteolysis involved in cellular protein catabolic process)	ko04145(Phagosome)	Y
tae-MIR7757-p3_1ss19AG	TGGATAGTTTGAGGTTTTGTTT	down	-1.25	0.02	188.26	79.22	rna-TRITD_5Av1G233200	putative protein phosphatase 2C [Triticum monococcum]	0.647174	3.05409	2.23852	up	0.0029101	GO:0000786(nucleosome);GO:0003677(DNA binding);GO:0004722(protein serine/threonine phosphatase activity);GO:0005634(nucleus);GO:0005886(plasma membrane);GO:0006470(protein dephosphorylation);GO:0046872(metal ion binding);GO:0046982(protein heterodimerization activity);GO:0048366(leaf development)	-	Y
tae-MIR7757-p3_1ss19AG	TGGATAGTTTGAGGTTTTGTTT	down	-1.25	0.02	188.26	79.22	rna-TRITD_5Bv1G042460-2	protein MODIFIER OF SNC1 1 [Aegilops tauschii subsp. tauschii]	5.15449	24.0544	2.2224	up	0.00252107	-	ko04933(AGE-RAGE signaling pathway in diabetic complications)	Y
tae-MIR7757-p3_1ss19AG	TGGATAGTTTGAGGTTTTGTTT	down	-1.25	0.02	188.26	79.22	rna-TRITD_5Bv1G042460-4	protein MODIFIER OF SNC1 1 [Aegilops tauschii subsp. tauschii]	0.602431	1.91281	1.66683	up	0.028821	-	ko04933(AGE-RAGE signaling pathway in diabetic complications)	Y
tae-MIR7757-p3_1ss19AG	TGGATAGTTTGAGGTTTTGTTT	down	-1.25	0.02	188.26	79.22	rna-TRITD_5Bv1G172360	probable serine/threonine-protein kinase PBL19 [Aegilops tauschii subsp. tauschii]	1.6901	10.2902	2.60609	up	0.000509946	GO:0004675(transmembrane receptor protein serine/threonine kinase activity);GO:0005524(ATP binding);GO:0005886(plasma membrane);GO:0006952(defense response);GO:0016301(kinase activity);GO:0004672(protein kinase activity);GO:0006468(protein phosphorylation);GO:0016310(phosphorylation)	-	Y
tae-MIR7757-p3_1ss19AG	TGGATAGTTTGAGGTTTTGTTT	down	-1.25	0.02	188.26	79.22	rna-TRITD_7Av1G042290	acyl-coenzyme A oxidase 2, peroxisomal-like [Aegilops tauschii subsp. tauschii]	17.3771	73.2809	2.07625	up	0.00479403	GO:0000062(fatty-acyl-CoA binding);GO:0003995(acyl-CoA dehydrogenase activity);GO:0005777(peroxisome);GO:0009055(electron transfer activity);GO:0033539(fatty acid beta-oxidation using acyl-CoA dehydrogenase);GO:0050660(flavin adenine dinucleotide binding);GO:0052890(oxidoreductase activity, acting on the CH-CH group of donors, with a flavin as acceptor);GO:0055088(lipid homeostasis)	ko00071(Fatty acid degradation);ko00592(alpha-Linolenic acid metabolism);ko01040(Biosynthesis of unsaturated fatty acids);ko04146(Peroxisome)	Y
tae-MIR7757-p3_1ss19AG	TGGATAGTTTGAGGTTTTGTTT	down	-1.25	0.02	188.26	79.22	rna-TRITD_7Av1G092020	probable lipoxygenase 8, chloroplastic [Aegilops tauschii subsp. tauschii]	8.73929	38.442	2.1371	up	0.00369266	GO:0009611(response to wounding);GO:0016166(phytoene dehydrogenase activity);GO:0051707(response to other organism)	ko00591(Linoleic acid metabolism);ko00592(alpha-Linolenic acid metabolism)	Y
tae-MIR7757-p3_1ss19AG	TGGATAGTTTGAGGTTTTGTTT	down	-1.25	0.02	188.26	79.22	rna-TRITD_7Bv1G016030	acyl-coenzyme A oxidase 2, peroxisomal-like [Aegilops tauschii subsp. tauschii]	1.03585	3.69122	1.83328	up	0.0144284	GO:0000062(fatty-acyl-CoA binding);GO:0003995(acyl-CoA dehydrogenase activity);GO:0005777(peroxisome);GO:0009055(electron transfer activity);GO:0033539(fatty acid beta-oxidation using acyl-CoA dehydrogenase);GO:0050660(flavin adenine dinucleotide binding);GO:0052890(oxidoreductase activity, acting on the CH-CH group of donors, with a flavin as acceptor);GO:0055088(lipid homeostasis)	ko00071(Fatty acid degradation);ko00592(alpha-Linolenic acid metabolism);ko01040(Biosynthesis of unsaturated fatty acids);ko04146(Peroxisome)	Y
tae-MIR7757-p3_1ss19AG	TGGATAGTTTGAGGTTTTGTTT	down	-1.25	0.02	188.26	79.22	rna-TRITD_7Bv1G016030-2	acyl-coenzyme A oxidase 2, peroxisomal-like [Aegilops tauschii subsp. tauschii]	11.5473	81.2101	2.81411	up	0.000140076	GO:0000062(fatty-acyl-CoA binding);GO:0003995(acyl-CoA dehydrogenase activity);GO:0005777(peroxisome);GO:0009055(electron transfer activity);GO:0033539(fatty acid beta-oxidation using acyl-CoA dehydrogenase);GO:0050660(flavin adenine dinucleotide binding);GO:0052890(oxidoreductase activity, acting on the CH-CH group of donors, with a flavin as acceptor);GO:0055088(lipid homeostasis)	ko00071(Fatty acid degradation);ko00592(alpha-Linolenic acid metabolism);ko01040(Biosynthesis of unsaturated fatty acids);ko04146(Peroxisome)	Y
tae-miR9653b_L+3R-1	CCATGGCCAAGGTCTCTTGAGGC	up	0.57	0.02	456.54	679.9	rna-TRITD_2Av1G108500-2	probable ribose-5-phosphate isomerase 3, chloroplastic [Aegilops tauschii subsp. tauschii]	106.599	15.5672	-2.77561	down	2.82041e-05	GO:0004751(ribose-5-phosphate isomerase activity);GO:0009052(pentose-phosphate shunt, non-oxidative branch);GO:0009507(chloroplast);GO:0009535(chloroplast thylakoid membrane);GO:0009570(chloroplast stroma);GO:0009579(thylakoid);GO:0009735(response to cytokinin);GO:0009941(chloroplast envelope);GO:0019253(reductive pentose-phosphate cycle);GO:0042742(defense response to bacterium)	ko00030(Pentose phosphate pathway);ko00710(Carbon fixation in photosynthetic organisms)	Y
tae-miR9653b_L+3R-1	CCATGGCCAAGGTCTCTTGAGGC	up	0.57	0.02	456.54	679.9	rna-TRITD_2Av1G248250	hypothetical protein TRIUR3_13006 [Triticum urartu]	39.8933	16.0753	-1.31131	down	0.0274093	-	-	Y
tae-miR9653b_L+3R-1	CCATGGCCAAGGTCTCTTGAGGC	up	0.57	0.02	456.54	679.9	rna-TRITD_4Bv1G121490-2	ATP synthase subunit b', chloroplastic [Aegilops tauschii subsp. tauschii]	980.686	370.267	-1.40522	down	0.0185001	GO:0009507(chloroplast);GO:0009534(chloroplast thylakoid);GO:0009535(chloroplast thylakoid membrane);GO:0009579(thylakoid);GO:0009735(response to cytokinin);GO:0009941(chloroplast envelope);GO:0015078(proton transmembrane transporter activity);GO:0015986(ATP synthesis coupled proton transport);GO:0016020(membrane);GO:0016021(integral component of membrane);GO:0016787(hydrolase activity);GO:004274…	ko00190(Oxidative phosphorylation);ko00195(Photosynthesis)	Y
tae-miR9653b_L+3R-1	CCATGGCCAAGGTCTCTTGAGGC	up	0.57	0.02	456.54	679.9	rna-TRITD_5Av1G115560	DWARF 53 [Triticum aestivum]	10.4543	4.18764	-1.31989	down	0.0259205	GO:0005515(protein binding);GO:0005524(ATP binding);GO:0005634(nucleus);GO:0005737(cytoplasm);GO:0006351(transcription, DNA-templated);GO:0006355(regulation of transcription, DNA-templated);GO:0016787(hydrolase activity);GO:0019538(protein metabolic process);GO:1902347(response to strigolactone)	-	Y
tae-miR9653b_L+3R-1	CCATGGCCAAGGTCTCTTGAGGC	up	0.57	0.02	456.54	679.9	rna-TRITD_5Av1G173510-2	bifunctional L-3-cyanoalanine synthase/cysteine synthase, mitochondrial [Aegilops tauschii subsp. tauschii]	231.661	62.8541	-1.88193	down	0.00251063	GO:0004124(cysteine synthase activity);GO:0005737(cytoplasm);GO:0006535(cysteine biosynthetic process from serine);GO:0030170(pyridoxal phosphate binding)	ko00920(Sulfur metabolism);ko00270(Cysteine and methionine metabolism);ko00460(Cyanoamino acid metabolism)	Y
tae-miR9653b_L+3R-1	CCATGGCCAAGGTCTCTTGAGGC	up	0.57	0.02	456.54	679.9	rna-TRITD_5Bv1G124070	probable cinnamyl alcohol dehydrogenase 8C [Aegilops tauschii subsp. tauschii]	45.6259	4.9383	-3.20777	down	2.57e-06	GO:0009809(lignin biosynthetic process);GO:0045551(cinnamyl-alcohol dehydrogenase activity)	ko00940(Phenylpropanoid biosynthesis)	Y
tae-miR9653b_L+3R-1	CCATGGCCAAGGTCTCTTGAGGC	up	0.57	0.02	456.54	679.9	rna-TRITD_6Av1G001350-4	ferredoxin-NADP(H) oxidoreductase (plasmid) [Triticum aestivum]	680.478	262.308	-1.37529	down	0.0207418	GO:0003959(NADPH dehydrogenase activity);GO:0004324(ferredoxin-NADP+ reductase activity);GO:0008266(poly(U) RNA binding);GO:0009507(chloroplast);GO:0009534(chloroplast thylakoid);GO:0009535(chloroplast thylakoid membrane);GO:0009570(chloroplast stroma);GO:0009579(thylakoid);GO:0009767(photosynthetic electron transport chain);GO:0009941(chloroplast envelope);GO:0016491(oxidoreductase activity);GO:…	ko00195(Photosynthesis)	Y
tae-miR9653b_L+3R-1	CCATGGCCAAGGTCTCTTGAGGC	up	0.57	0.02	456.54	679.9	rna-TRITD_6Av1G194520	50S ribosomal protein L29, chloroplastic [Aegilops tauschii subsp. tauschii]	90.7543	34.442	-1.3978	down	0.0192915	GO:0022625(cytosolic large ribosomal subunit)	ko03010(Ribosome)	Y
tae-miR9653b_L+3R-1	CCATGGCCAAGGTCTCTTGAGGC	up	0.57	0.02	456.54	679.9	rna-TRITD_6Bv1G002390-2	ferredoxin-NADP(H) oxidoreductase (plasmid) [Triticum aestivum]	1192.53	149.362	-2.99714	down	7.9962e-06	GO:0005515(protein binding);GO:0003959(NADPH dehydrogenase activity);GO:0004324(ferredoxin-NADP+ reductase activity);GO:0008266(poly(U) RNA binding);GO:0009507(chloroplast);GO:0009534(chloroplast thylakoid);GO:0009535(chloroplast thylakoid membrane);GO:0009570(chloroplast stroma);GO:0009579(thylakoid);GO:0009767(photosynthetic electron transport chain);GO:0009941(chloroplast envelope);GO:0016491(…	ko00195(Photosynthesis)	Y
tae-miR9653b_L+3R-1	CCATGGCCAAGGTCTCTTGAGGC	up	0.57	0.02	456.54	679.9	rna-TRITD_7Bv1G203890	formin-like protein 6 [Aegilops tauschii subsp. tauschii]	1.85338	0.802783	-1.20708	down	0.0459049	GO:0003729(mRNA binding);GO:0005634(nucleus)	-	Y
tae-MIR9662b-p5_1ss9CG	GCGGCTCTGTGGTGTTCAAGC	down	-1.66	0	1594.7	504.63	rna-TRITD_1Av1G101150	uncharacterized protein LOC109772407 [Aegilops tauschii subsp. tauschii]	80.0044	428.214	2.42018	up	0.000997932	GO:0003674(molecular_function);GO:0005634(nucleus);GO:0008150(biological_process);GO:0016021(integral component of membrane)	-	Y
tae-MIR9662b-p5_1ss9CG	GCGGCTCTGTGGTGTTCAAGC	down	-1.66	0	1594.7	504.63	rna-TRITD_1Bv1G167220	ammonium transporter 2 member 1 isoform X2 [Aegilops tauschii subsp. tauschii]	7.57531	22.3885	1.56338	up	0.0367213	GO:0005887(integral component of plasma membrane);GO:0008519(ammonium transmembrane transporter activity);GO:0015695(organic cation transport);GO:0019740(nitrogen utilization);GO:0072488(ammonium transmembrane transport)	-	Y
tae-MIR9662b-p5_1ss9CG	GCGGCTCTGTGGTGTTCAAGC	down	-1.66	0	1594.7	504.63	rna-TRITD_2Av1G047140	Transcription factor bHLH47 [Triticum urartu]	28.0423	149.704	2.41643	up	0.00102279	GO:0005634(nucleus)	-	Y
tae-MIR9662b-p5_1ss9CG	GCGGCTCTGTGGTGTTCAAGC	down	-1.66	0	1594.7	504.63	rna-TRITD_2Av1G047140-2	Transcription factor bHLH47 [Triticum urartu]	1.17602	6.8315	2.53828	up	0.000787718	GO:0005634(nucleus)	-	Y
tae-MIR9662b-p5_1ss9CG	GCGGCTCTGTGGTGTTCAAGC	down	-1.66	0	1594.7	504.63	rna-TRITD_2Av1G267500	fructan 6-exohydrolase-like isoform X1 [Aegilops tauschii subsp. tauschii]	12.0698	34.6282	1.52054	up	0.0425311	GO:0004553(hydrolase activity, hydrolyzing O-glycosyl compounds);GO:0005576(extracellular region);GO:0005618(cell wall);GO:0005773(vacuole);GO:0005975(carbohydrate metabolic process);GO:0016021(integral component of membrane);GO:0031219(levanase activity);GO:0048046(apoplast);GO:0051669(fructan beta-fructosidase activity);GO:0016787(hydrolase activity)	ko00052(Galactose metabolism);ko00500(Starch and sucrose metabolism)	Y
tae-MIR9662b-p5_1ss9CG	GCGGCTCTGTGGTGTTCAAGC	down	-1.66	0	1594.7	504.63	rna-TRITD_2Bv1G011270	unnamed protein product [Triticum aestivum]	14.289	226.969	3.98951	up	1.71642e-07	GO:0004053(arginase activity);GO:0006527(arginine catabolic process);GO:0030145(manganese ion binding)	ko00220(Arginine biosynthesis);ko00330(Arginine and proline metabolism)	Y
tae-MIR9662b-p5_1ss9CG	GCGGCTCTGTGGTGTTCAAGC	down	-1.66	0	1594.7	504.63	rna-TRITD_2Bv1G231230-6	fructan 6-exohydrolase-like isoform X2 [Aegilops tauschii subsp. tauschii]	0.724235	2.07061	1.51552	up	0.0488426	GO:0016787(hydrolase activity);GO:0042742(defense response to bacterium);GO:0050832(defense response to fungus);GO:0052576(carbohydrate storage)	ko00052(Galactose metabolism);ko00500(Starch and sucrose metabolism)	Y
tae-MIR9662b-p5_1ss9CG	GCGGCTCTGTGGTGTTCAAGC	down	-1.66	0	1594.7	504.63	rna-TRITD_3Bv1G028160	unnamed protein product [Triticum aestivum]	8.12931	25.4486	1.64638	up	0.0274814	GO:0000287(magnesium ion binding);GO:0005737(cytoplasm);GO:0005829(cytosol);GO:0009507(chloroplast);GO:0009570(chloroplast stroma);GO:0016787(hydrolase activity);GO:0019509(L-methionine salvage from methylthioadenosine);GO:0043874(acireductone synthase activity);GO:0046570(methylthioribulose 1-phosphate dehydratase activity)	ko00270(Cysteine and methionine metabolism)	Y
tae-MIR9662b-p5_1ss9CG	GCGGCTCTGTGGTGTTCAAGC	down	-1.66	0	1594.7	504.63	rna-TRITD_4Av1G139700-79	ribulose bisphosphate carboxylase activase B [Triticum aestivum]	0.97795	156.918	7.32604	up	6.92089e-17	GO:0005524(ATP binding);GO:0005618(cell wall);GO:0005634(nucleus);GO:0009409(response to cold);GO:0009416(response to light stimulus);GO:0009507(chloroplast);GO:0009535(chloroplast thylakoid membrane);GO:0009570(chloroplast stroma);GO:0009579(thylakoid);GO:0009753(response to jasmonic acid);GO:0009941(chloroplast envelope);GO:0010150(leaf senescence);GO:0010287(plastoglobule);GO:0010319(stromule)…	ko03010(Ribosome);ko00940(Phenylpropanoid biosynthesis)	Y
tae-MIR9662b-p5_1ss9CG	GCGGCTCTGTGGTGTTCAAGC	down	-1.66	0	1594.7	504.63	rna-TRITD_4Av1G139700-80	ribulose bisphosphate carboxylase activase B [Triticum aestivum]	17.0897	3413.65	7.64204	up	5.38927e-18	GO:0005524(ATP binding);GO:0005618(cell wall);GO:0005634(nucleus);GO:0009409(response to cold);GO:0009416(response to light stimulus);GO:0009507(chloroplast);GO:0009535(chloroplast thylakoid membrane);GO:0009570(chloroplast stroma);GO:0009579(thylakoid);GO:0009753(response to jasmonic acid);GO:0009941(chloroplast envelope);GO:0010150(leaf senescence);GO:0010287(plastoglobule);GO:0010319(stromule)…	ko03010(Ribosome);ko00940(Phenylpropanoid biosynthesis)	Y
tae-MIR9662b-p5_1ss9CG	GCGGCTCTGTGGTGTTCAAGC	down	-1.66	0	1594.7	504.63	rna-TRITD_5Av1G159290	zinc finger A20 and AN1 domain-containing stress-associated protein 1 [Aegilops tauschii subsp. tauschii]	32.5232	236.76	2.86389	up	0.000108769	GO:0003677(DNA binding);GO:0004842(ubiquitin-protein transferase activity);GO:0005634(nucleus);GO:0006970(response to osmotic stress);GO:0008270(zinc ion binding);GO:0009414(response to water deprivation);GO:0016567(protein ubiquitination);GO:0051865(protein autoubiquitination)	-	Y
tae-MIR9662b-p5_1ss9CG	GCGGCTCTGTGGTGTTCAAGC	down	-1.66	0	1594.7	504.63	rna-TRITD_5Bv1G151170	predicted protein [Hordeum vulgare subsp. vulgare]	25.9744	177.048	2.76898	up	0.000178618	GO:0003677(DNA binding);GO:0004842(ubiquitin-protein transferase activity);GO:0005634(nucleus);GO:0006970(response to osmotic stress);GO:0008270(zinc ion binding);GO:0009414(response to water deprivation);GO:0016567(protein ubiquitination);GO:0051865(protein autoubiquitination)	-	Y
tae-MIR9662b-p5_1ss9CG	GCGGCTCTGTGGTGTTCAAGC	down	-1.66	0	1594.7	504.63	rna-TRITD_6Av1G200000-2	Allene oxide cyclase 3, chloroplastic [Triticum urartu]	59.29	172.079	1.53721	up	0.0399807	GO:0005774(vacuolar membrane);GO:0005886(plasma membrane);GO:0009507(chloroplast);GO:0009620(response to fungus);GO:0009651(response to salt stress);GO:0009695(jasmonic acid biosynthetic process);GO:0016020(membrane);GO:0046423(allene-oxide cyclase activity)	ko00592(alpha-Linolenic acid metabolism)	Y
tae-MIR9662b-p5_1ss9CG	GCGGCTCTGTGGTGTTCAAGC	down	-1.66	0	1594.7	504.63	rna-TRITD_6Av1G207530-4	dehydrin DHN3 isoform X1 [Aegilops tauschii subsp. tauschii]	10.1893	56.6709	2.47556	up	0.000806087	GO:0005829(cytosol);GO:0009414(response to water deprivation);GO:0009631(cold acclimation);GO:0009737(response to abscisic acid)	-	Y
tae-MIR9662b-p5_1ss9CG	GCGGCTCTGTGGTGTTCAAGC	down	-1.66	0	1594.7	504.63	rna-TRITD_6Bv1G140350	HOX1 [Triticum aestivum]	1.3538	140.043	6.69271	up	6.05885e-15	GO:0003700(DNA binding transcription factor activity);GO:0005515(protein binding);GO:0005634(nucleus);GO:0006351(transcription, DNA-templated);GO:0006355(regulation of transcription, DNA-templated);GO:0009414(response to water deprivation);GO:0009737(response to abscisic acid);GO:0009738(abscisic acid-activated signaling pathway);GO:0043565(sequence-specific DNA binding);GO:0045893(positive regul…	-	Y
tae-MIR9662b-p5_1ss9CG	GCGGCTCTGTGGTGTTCAAGC	down	-1.66	0	1594.7	504.63	rna-TRITD_6Bv1G204330	dehydrin DHN3 isoform X1 [Aegilops tauschii subsp. tauschii]	2.65967	62.9309	4.56445	up	6.43073e-09	GO:0005829(cytosol);GO:0009414(response to water deprivation);GO:0009631(cold acclimation);GO:0009737(response to abscisic acid)	-	Y
tae-MIR9662b-p5_1ss9CG	GCGGCTCTGTGGTGTTCAAGC	down	-1.66	0	1594.7	504.63	rna-TRITD_6Bv1G213860	GATA transcription factor 11-like [Aegilops tauschii subsp. tauschii]	2.51248	9.07883	1.85339	up	0.0128255	GO:0000977(RNA polymerase II regulatory region sequence-specific DNA binding);GO:0001085(RNA polymerase II transcription factor binding);GO:0001228(transcriptional activator activity, RNA polymerase II transcription regulatory region sequence-specific DNA binding);GO:0003682(chromatin binding);GO:0005634(nucleus);GO:0005667(transcription factor complex);GO:0030154(cell differentiation)	-	Y
tae-MIR9662b-p5_1ss9CG	GCGGCTCTGTGGTGTTCAAGC	down	-1.66	0	1594.7	504.63	rna-TRITD_7Av1G262790	chaperone protein dnaJ 8, chloroplastic-like [Aegilops tauschii subsp. tauschii]	6.29751	104.383	4.05096	up	1.34152e-07	GO:0001671(ATPase activator activity);GO:0005634(nucleus);GO:0006457(protein folding);GO:0030150(protein import into mitochondrial matrix);GO:0031072(heat shock protein binding);GO:0031307(integral component of mitochondrial outer membrane);GO:0051082(unfolded protein binding)	-	Y
tae-miR9664-3p	TTGCAGTCCTCGATGTCGTAG	down	-inf	0.01	24.99	0	rna-TRITD_1Av1G024630-2	predicted protein [Hordeum vulgare subsp. vulgare]	7.62577	41.094	2.42997	up	0.000970641	GO:0003992(N2-acetyl-L-ornithine:2-oxoglutarate 5-aminotransferase activity);GO:0005829(cytosol);GO:0006526(arginine biosynthetic process);GO:0009570(chloroplast stroma);GO:0030170(pyridoxal phosphate binding);GO:0042802(identical protein binding)	ko00220(Arginine biosynthesis)	Y
tae-miR9664-3p	TTGCAGTCCTCGATGTCGTAG	down	-inf	0.01	24.99	0	rna-TRITD_1Av1G107070	hypothetical protein [Hordeum vulgare]	31.8325	275.065	3.1112	up	2.85694e-05	GO:0005576(extracellular region);GO:0006952(defense response)	-	Y
tae-miR9664-3p	TTGCAGTCCTCGATGTCGTAG	down	-inf	0.01	24.99	0	rna-TRITD_2Av1G055480-2	unnamed protein product [Triticum aestivum]	5.15822	22.5218	2.12638	up	0.00390283	GO:0003674(molecular_function);GO:0005576(extracellular region);GO:0005886(plasma membrane);GO:0008150(biological_process);GO:0016020(membrane)	ko00270(Cysteine and methionine metabolism)	Y
tae-miR9664-3p	TTGCAGTCCTCGATGTCGTAG	down	-inf	0.01	24.99	0	rna-TRITD_3Av1G008800	putative calcium-binding protein CML16 [Triticum urartu]	14.7916	75.7744	2.35693	up	0.00137609	GO:0005509(calcium ion binding)	ko04626(Plant-pathogen interaction)	Y
tae-miR9664-3p	TTGCAGTCCTCGATGTCGTAG	down	-inf	0.01	24.99	0	rna-TRITD_3Av1G184270-5	unnamed protein product [Triticum aestivum]	6.18384	26.2164	2.0839	up	0.00472152	GO:0009813(flavonoid biosynthetic process);GO:0043231(intracellular membrane-bounded organelle);GO:0052696(flavonoid glucuronidation);GO:0080043(quercetin 3-O-glucosyltransferase activity);GO:0080044(quercetin 7-O-glucosyltransferase activity)	ko00942(Anthocyanin biosynthesis);ko00940(Phenylpropanoid biosynthesis)	Y
tae-miR9664-3p	TTGCAGTCCTCGATGTCGTAG	down	-inf	0.01	24.99	0	rna-TRITD_4Av1G138850	beta 1,3-glucanase [Triticum aestivum]	8.2	80.7696	3.30012	up	1.00537e-05	GO:0004553(hydrolase activity, hydrolyzing O-glycosyl compounds);GO:0030247(polysaccharide binding);GO:0046658(anchored component of plasma membrane)	ko00500(Starch and sucrose metabolism)	Y
tae-miR9664-3p	TTGCAGTCCTCGATGTCGTAG	down	-inf	0.01	24.99	0	rna-TRITD_4Av1G189260	phenolic glucoside malonyltransferase 2-like [Aegilops tauschii subsp. tauschii]	3.72781	27.3515	2.87522	up	0.000106913	GO:0009507(chloroplast);GO:0016740(transferase activity);GO:0016747(transferase activity, transferring acyl groups other than amino-acyl groups)	ko00944(Flavone and flavonol biosynthesis);ko00943(Isoflavonoid biosynthesis)	Y
tae-miR9664-3p	TTGCAGTCCTCGATGTCGTAG	down	-inf	0.01	24.99	0	rna-TRITD_4Bv1G017350	phenolic glucoside malonyltransferase 2-like [Aegilops tauschii subsp. tauschii]	2.35613	75.9418	5.0104	up	3.04319e-10	GO:0016420(malonyltransferase activity)	ko00944(Flavone and flavonol biosynthesis);ko00943(Isoflavonoid biosynthesis)	Y
tae-miR9664-3p	TTGCAGTCCTCGATGTCGTAG	down	-inf	0.01	24.99	0	rna-TRITD_4Bv1G061880	beta 1,3-glucanase [Triticum aestivum]	3.15789	101.763	5.0101	up	2.94093e-10	GO:0004553(hydrolase activity, hydrolyzing O-glycosyl compounds);GO:0030247(polysaccharide binding);GO:0046658(anchored component of plasma membrane)	ko00500(Starch and sucrose metabolism)	Y
tae-miR9664-3p	TTGCAGTCCTCGATGTCGTAG	down	-inf	0.01	24.99	0	rna-TRITD_4Bv1G157150	dehydrodolichyl diphosphate synthase complex subunit NUS1-like isoform X2 [Aegilops tauschii subsp. tauschii]	5.23731	31.7719	2.60085	up	0.000442617	GO:0006487(protein N-linked glycosylation);GO:0009414(response to water deprivation);GO:0009645(response to low light intensity stimulus);GO:0019408(dolichol biosynthetic process);GO:0030968(endoplasmic reticulum unfolded protein response);GO:0045547(dehydrodolichyl diphosphate synthase activity)	ko00900(Terpenoid backbone biosynthesis)	Y
tae-miR9664-3p	TTGCAGTCCTCGATGTCGTAG	down	-inf	0.01	24.99	0	rna-TRITD_4Bv1G157150-2	dehydrodolichyl diphosphate synthase complex subunit NUS1-like isoform X1 [Aegilops tauschii subsp. tauschii]	6.18206	18.9003	1.61225	up	0.0313968	GO:0006487(protein N-linked glycosylation);GO:0009414(response to water deprivation);GO:0009645(response to low light intensity stimulus);GO:0019408(dolichol biosynthetic process);GO:0030968(endoplasmic reticulum unfolded protein response);GO:0045547(dehydrodolichyl diphosphate synthase activity)	ko00900(Terpenoid backbone biosynthesis)	Y
tae-miR9664-3p	TTGCAGTCCTCGATGTCGTAG	down	-inf	0.01	24.99	0	rna-TRITD_4Bv1G157150-4	dehydrodolichyl diphosphate synthase complex subunit NUS1-like isoform X4 [Aegilops tauschii subsp. tauschii]	1.76666	14.5353	3.04046	up	5.69954e-05	GO:0006487(protein N-linked glycosylation);GO:0009414(response to water deprivation);GO:0009645(response to low light intensity stimulus);GO:0019408(dolichol biosynthetic process);GO:0030968(endoplasmic reticulum unfolded protein response);GO:0045547(dehydrodolichyl diphosphate synthase activity)	ko00900(Terpenoid backbone biosynthesis)	Y
tae-miR9664-3p	TTGCAGTCCTCGATGTCGTAG	down	-inf	0.01	24.99	0	rna-TRITD_5Av1G180290	HDZipI-3 [Triticum aestivum]	13.1376	55.3173	2.07403	up	0.00493112	GO:0003700(DNA binding transcription factor activity);GO:0005515(protein binding);GO:0005634(nucleus);GO:0006351(transcription, DNA-templated);GO:0006355(regulation of transcription, DNA-templated);GO:0009414(response to water deprivation);GO:0009737(response to abscisic acid);GO:0009738(abscisic acid-activated signaling pathway);GO:0043565(sequence-specific DNA binding);GO:0045893(positive regul…	-	Y
tae-miR9664-3p	TTGCAGTCCTCGATGTCGTAG	down	-inf	0.01	24.99	0	rna-TRITD_5Bv1G212040-3	calcium-dependent protein kinase 10-like isoform X1 [Aegilops tauschii subsp. tauschii]	7.94017	22.2114	1.48406	up	0.0483604	GO:0004683(calmodulin-dependent protein kinase activity);GO:0005516(calmodulin binding);GO:0005634(nucleus);GO:0005737(cytoplasm);GO:0005886(plasma membrane);GO:0009738(abscisic acid-activated signaling pathway);GO:0009931(calcium-dependent protein serine/threonine kinase activity);GO:0018105(peptidyl-serine phosphorylation);GO:0035556(intracellular signal transduction);GO:0046777(protein autopho…	ko04626(Plant-pathogen interaction)	Y
tae-miR9664-3p	TTGCAGTCCTCGATGTCGTAG	down	-inf	0.01	24.99	0	rna-TRITD_5Bv1G226960-2	calcium-dependent protein kinase [Triticum aestivum]	12.3426	64.288	2.3809	up	0.00121412	GO:0004683(calmodulin-dependent protein kinase activity);GO:0005516(calmodulin binding);GO:0005634(nucleus);GO:0005737(cytoplasm);GO:0005886(plasma membrane);GO:0009738(abscisic acid-activated signaling pathway);GO:0009931(calcium-dependent protein serine/threonine kinase activity);GO:0018105(peptidyl-serine phosphorylation);GO:0035556(intracellular signal transduction);GO:0046777(protein autopho…	ko04626(Plant-pathogen interaction)	Y
tae-miR9664-3p	TTGCAGTCCTCGATGTCGTAG	down	-inf	0.01	24.99	0	rna-TRITD_6Av1G138780	S-adenosyl methionine decarboxylase 1 [Triticum aestivum]	10.9684	63.7931	2.54005	up	0.000566475	GO:0004014(adenosylmethionine decarboxylase activity);GO:0005829(cytosol);GO:0006597(spermine biosynthetic process);GO:0008295(spermidine biosynthetic process)	ko00270(Cysteine and methionine metabolism);ko00330(Arginine and proline metabolism)	Y
tae-miR9664-3p	TTGCAGTCCTCGATGTCGTAG	down	-inf	0.01	24.99	0	rna-TRITD_6Av1G220070	3-ketoacyl-CoA thiolase-like protein [Triticum aestivum]	6.30148	30.8347	2.29079	up	0.00187742	GO:0003988(acetyl-CoA C-acyltransferase activity);GO:0005730(nucleolus);GO:0005739(mitochondrion);GO:0005774(vacuolar membrane);GO:0005777(peroxisome);GO:0005829(cytosol);GO:0006635(fatty acid beta-oxidation);GO:0009507(chloroplast);GO:0009514(glyoxysome);GO:0009611(response to wounding);GO:0009695(jasmonic acid biosynthetic process);GO:0009789(positive regulation of abscisic acid-activated signa…	ko00071(Fatty acid degradation);ko00592(alpha-Linolenic acid metabolism);ko01040(Biosynthesis of unsaturated fatty acids);ko00280(Valine, leucine and isoleucine degradation);ko04146(Peroxisome)	Y
tae-miR9664-3p	TTGCAGTCCTCGATGTCGTAG	down	-inf	0.01	24.99	0	rna-TRITD_7Av1G116050	cytochrome P450 89A2-like [Aegilops tauschii subsp. tauschii]	6.35595	84.3896	3.73088	up	8.27086e-07	GO:0016020(membrane);GO:0016709(oxidoreductase activity, acting on paired donors, with incorporation or reduction of molecular oxygen, NAD(P)H as one donor, and incorporation of one atom of oxygen);GO:0044550(secondary metabolite biosynthetic process)	-	Y
tae-miR9664-3p	TTGCAGTCCTCGATGTCGTAG	down	-inf	0.01	24.99	0	rna-TRITD_7Bv1G134920	uncharacterized protein LOC109757601 [Aegilops tauschii subsp. tauschii]	9.35096	33.4911	1.84059	up	0.0132956	-	-	Y
tae-miR9672a-3p	CCACGACTGTCATTAAGCATC	down	-1.04	0.02	204.78	99.81	rna-TRITD_1Av1G161630-9	pyruvate, phosphate dikinase 2 [Aegilops tauschii subsp. tauschii]	2.13057	7.10248	1.73709	up	0.0199456	GO:0005524(ATP binding);GO:0005634(nucleus);GO:0005829(cytosol);GO:0006090(pyruvate metabolic process);GO:0009507(chloroplast);GO:0009570(chloroplast stroma);GO:0015979(photosynthesis);GO:0016301(kinase activity);GO:0016310(phosphorylation);GO:0046872(metal ion binding);GO:0050242(pyruvate, phosphate dikinase activity)	ko00620(Pyruvate metabolism);ko00710(Carbon fixation in photosynthetic organisms)	Y
tae-miR9672a-3p	CCACGACTGTCATTAAGCATC	down	-1.04	0.02	204.78	99.81	rna-TRITD_3Av1G185680-3	subtilisin-like protease SBT5.6 [Aegilops tauschii subsp. tauschii]	2.58139	13.5708	2.39429	up	0.00117548	GO:0004252(serine-type endopeptidase activity);GO:0005618(cell wall)	-	Y
tae-miR9672a-3p	CCACGACTGTCATTAAGCATC	down	-1.04	0.02	204.78	99.81	rna-TRITD_3Bv1G168400	unnamed protein product [Triticum aestivum]	2.34932	9.61731	2.03339	up	0.00597572	GO:0004252(serine-type endopeptidase activity);GO:0005618(cell wall)	-	Y
tae-miR9672a-3p	CCACGACTGTCATTAAGCATC	down	-1.04	0.02	204.78	99.81	rna-TRITD_5Bv1G206330-2	protein NRT1/ PTR FAMILY 6.4 isoform X2 [Aegilops tauschii subsp. tauschii]	5.06168	57.7752	3.51276	up	3.00246e-06	GO:0005215(transporter activity);GO:0005886(plasma membrane);GO:0006857(oligopeptide transport);GO:0015293(symporter activity);GO:0016020(membrane);GO:0016021(integral component of membrane);GO:0042128(nitrate assimilation);GO:0055085(transmembrane transport)	-	Y
tae-MIR9672a-p5	TGCTTAATGACAGTCGTGGTG	down	-1.42	0	1056	394.29	rna-TRITD_5Bv1G206580-3	succinate dehydrogenase [ubiquinone] flavoprotein subunit, mitochondrial-like [Aegilops tauschii subsp. tauschii]	46.5934	129.356	1.47315	up	0.04977	GO:0045273(respiratory chain complex II)	ko00020(Citrate cycle (TCA cycle));ko00190(Oxidative phosphorylation)	Y
tae-MIR9672a-p5	TGCTTAATGACAGTCGTGGTG	down	-1.42	0	1056	394.29	rna-TRITD_7Bv1G171300	12-oxo-phytodienoic acid reductase 2 [Triticum aestivum]	6.25576	37.7622	2.59368	up	0.000445973	GO:0003959(NADPH dehydrogenase activity);GO:0005777(peroxisome);GO:0009695(jasmonic acid biosynthetic process);GO:0016629(12-oxophytodienoate reductase activity);GO:0031408(oxylipin biosynthetic process)	ko00592(alpha-Linolenic acid metabolism)	Y
tae-MIR9672b-p5	TGCTTAATGACAGTCGTGGTG	down	-1.42	0	1056	394.29	rna-TRITD_4Bv1G128750	serine/threonine protein phosphatase 2C 30 [Triticum aestivum]	1.23791	478.596	8.59476	up	1.07603e-20	GO:0004722(protein serine/threonine phosphatase activity);GO:0005267(potassium channel activity);GO:0005886(plasma membrane);GO:0006470(protein dephosphorylation);GO:0009788(negative regulation of abscisic acid-activated signaling pathway);GO:0009939(positive regulation of gibberellic acid mediated signaling pathway);GO:0010030(positive regulation of seed germination);GO:0046872(metal ion binding…	ko04016(MAPK signaling pathway - plant);ko04075(Plant hormone signal transduction)	Y
tae-MIR9672b-p5	TGCTTAATGACAGTCGTGGTG	down	-1.42	0	1056	394.29	rna-TRITD_6Bv1G182940-3	endoglucanase 7-like [Aegilops tauschii subsp. tauschii]	4.2969	32.9459	2.93873	up	7.60204e-05	GO:0004553(hydrolase activity, hydrolyzing O-glycosyl compounds);GO:0005576(extracellular region);GO:0008810(cellulase activity);GO:0030245(cellulose catabolic process);GO:0071555(cell wall organization)	ko00500(Starch and sucrose metabolism)	Y
tae-MIR9674a-p3_1ss20GT	GTAGGATGGCTGGTGCTATTG	down	-1.76	0.02	37.49	11.08	rna-TRITD_1Bv1G104860	hypothetical protein C5167_015697 [Papaver somniferum]	11.8182	66.0802	2.48321	up	0.000755813	GO:0000245(spliceosomal complex assembly);GO:0005681(spliceosomal complex);GO:0005682(U5 snRNP);GO:0046540(U4/U6 x U5 tri-snRNP complex)	ko03040(Spliceosome)	Y
tae-MIR9674a-p3_1ss20GT	GTAGGATGGCTGGTGCTATTG	down	-1.76	0.02	37.49	11.08	rna-TRITD_1Bv1G146500-4	uncharacterized protein LOC109739252 isoform X1 [Aegilops tauschii subsp. tauschii]	1.72898	21.9667	3.66733	up	1.36072e-06	GO:0003729(mRNA binding);GO:0006402(mRNA catabolic process);GO:0010228(vegetative to reproductive phase transition of meristem);GO:0032451(demethylase activity);GO:0080167(response to karrikin);GO:1990931(RNA N6-methyladenosine dioxygenase activity)	-	Y
tae-MIR9674a-p3_1ss20GT	GTAGGATGGCTGGTGCTATTG	down	-1.76	0.02	37.49	11.08	rna-TRITD_1Bv1G162470	probable mediator of RNA polymerase II transcription subunit 37c [Aegilops tauschii subsp. tauschii]	21.6431	85.9035	1.98881	up	0.00696244	GO:0005524(ATP binding);GO:0005618(cell wall);GO:0005634(nucleus);GO:0005739(mitochondrion);GO:0005774(vacuolar membrane);GO:0005794(Golgi apparatus);GO:0005829(cytosol);GO:0005886(plasma membrane);GO:0006351(transcription, DNA-templated);GO:0006355(regulation of transcription, DNA-templated);GO:0006457(protein folding);GO:0006986(response to unfolded protein);GO:0009266(response to temperature s…	ko03040(Spliceosome);ko04141(Protein processing in endoplasmic reticulum);ko04144(Endocytosis)	Y
tae-MIR9674a-p3_1ss20GT	GTAGGATGGCTGGTGCTATTG	down	-1.76	0.02	37.49	11.08	rna-TRITD_1Bv1G207780	uncharacterized protein LOC109750861 [Aegilops tauschii subsp. tauschii]	18.2487	135.274	2.89003	up	9.40604e-05	GO:0051213(dioxygenase activity)	-	Y
tae-MIR9674a-p3_1ss20GT	GTAGGATGGCTGGTGCTATTG	down	-1.76	0.02	37.49	11.08	rna-TRITD_2Av1G268940	GTP cyclohydrolase 1 isoform TaA [Triticum aestivum]	1.63619	6.75595	2.04581	up	0.00608793	GO:0003934(GTP cyclohydrolase I activity);GO:0005525(GTP binding);GO:0005737(cytoplasm);GO:0006729(tetrahydrobiopterin biosynthetic process);GO:0008270(zinc ion binding)	ko00790(Folate biosynthesis)	Y
tae-MIR9674a-p3_1ss20GT	GTAGGATGGCTGGTGCTATTG	down	-1.76	0.02	37.49	11.08	rna-TRITD_3Av1G060330-3	mitochondrial carrier protein MTM1-like [Aegilops tauschii subsp. tauschii]	1.29166	9.8418	2.9297	up	9.37453e-05	GO:0003735(structural constituent of ribosome);GO:0006412(translation)	-	Y
tae-MIR9674a-p3_1ss20GT	GTAGGATGGCTGGTGCTATTG	down	-1.76	0.02	37.49	11.08	rna-TRITD_3Av1G203860	ethylene-responsive factor-like transcription factor ERFL1c [Triticum aestivum]	1.27629	5.56304	2.12392	up	0.00499967	GO:0003700(DNA binding transcription factor activity)	-	Y
tae-MIR9674a-p3_1ss20GT	GTAGGATGGCTGGTGCTATTG	down	-1.76	0.02	37.49	11.08	rna-TRITD_3Bv1G001420-3	unnamed protein product [Triticum aestivum]	1.88714	5.81722	1.62413	up	0.0319353	GO:0003985(acetyl-CoA C-acetyltransferase activity);GO:0005737(cytoplasm);GO:0005829(cytosol);GO:0006635(fatty acid beta-oxidation);GO:0008152(metabolic process);GO:0016747(transferase activity, transferring acyl groups other than amino-acyl groups);GO:0046872(metal ion binding)	ko00620(Pyruvate metabolism);ko00630(Glyoxylate and dicarboxylate metabolism);ko00640(Propanoate metabolism);ko00650(Butanoate metabolism);ko00071(Fatty acid degradation);ko00072(Synthesis and degradation of ketone bodies);ko00280(Valine, leucine and isoleucine degradation);ko00310(Lysine degradation);ko00380(Tryptophan metabolism);ko00900(Terpenoid backbone biosynthesis)	Y
tae-MIR9674a-p3_1ss20GT	GTAGGATGGCTGGTGCTATTG	down	-1.76	0.02	37.49	11.08	rna-TRITD_3Bv1G067100	unnamed protein product [Triticum aestivum]	2.42004	10.2562	2.08339	up	0.00504034	GO:0003735(structural constituent of ribosome);GO:0006412(translation)	-	Y
tae-MIR9674a-p3_1ss20GT	GTAGGATGGCTGGTGCTATTG	down	-1.76	0.02	37.49	11.08	rna-TRITD_3Bv1G127600	dnaJ homolog subfamily B member 7-like [Aegilops tauschii subsp. tauschii]	12.9284	42.4648	1.71573	up	0.0212154	GO:0005634(nucleus);GO:0005829(cytosol);GO:0044183(protein binding involved in protein folding);GO:0051082(unfolded protein binding);GO:0051087(chaperone binding);GO:0061077(chaperone-mediated protein folding);GO:0090084(negative regulation of inclusion body assembly)	-	Y
tae-MIR9674a-p3_1ss20GT	GTAGGATGGCTGGTGCTATTG	down	-1.76	0.02	37.49	11.08	rna-TRITD_4Av1G042650	probable protein phosphatase 2C 30 [Aegilops tauschii subsp. tauschii]	9.92685	99.7361	3.32871	up	8.56786e-06	GO:0004722(protein serine/threonine phosphatase activity);GO:0005267(potassium channel activity);GO:0005886(plasma membrane);GO:0006470(protein dephosphorylation);GO:0009788(negative regulation of abscisic acid-activated signaling pathway);GO:0009939(positive regulation of gibberellic acid mediated signaling pathway);GO:0010030(positive regulation of seed germination);GO:0046872(metal ion binding…	ko04016(MAPK signaling pathway - plant);ko04075(Plant hormone signal transduction)	Y
tae-MIR9674a-p3_1ss20GT	GTAGGATGGCTGGTGCTATTG	down	-1.76	0.02	37.49	11.08	rna-TRITD_4Av1G139700-28	ribulose bisphosphate carboxylase activase B [Triticum aestivum]	4.71305	316.768	6.07062	up	2.54165e-13	GO:0005524(ATP binding);GO:0005618(cell wall);GO:0005634(nucleus);GO:0009409(response to cold);GO:0009416(response to light stimulus);GO:0009507(chloroplast);GO:0009535(chloroplast thylakoid membrane);GO:0009570(chloroplast stroma);GO:0009579(thylakoid);GO:0009753(response to jasmonic acid);GO:0009941(chloroplast envelope);GO:0010150(leaf senescence);GO:0010287(plastoglobule);GO:0010319(stromule)…	ko03010(Ribosome);ko00940(Phenylpropanoid biosynthesis)	Y
tae-MIR9674a-p3_1ss20GT	GTAGGATGGCTGGTGCTATTG	down	-1.76	0.02	37.49	11.08	rna-TRITD_4Av1G139700-79	ribulose bisphosphate carboxylase activase B [Triticum aestivum]	0.97795	156.918	7.32604	up	6.92089e-17	GO:0005524(ATP binding);GO:0005618(cell wall);GO:0005634(nucleus);GO:0009409(response to cold);GO:0009416(response to light stimulus);GO:0009507(chloroplast);GO:0009535(chloroplast thylakoid membrane);GO:0009570(chloroplast stroma);GO:0009579(thylakoid);GO:0009753(response to jasmonic acid);GO:0009941(chloroplast envelope);GO:0010150(leaf senescence);GO:0010287(plastoglobule);GO:0010319(stromule)…	ko03010(Ribosome);ko00940(Phenylpropanoid biosynthesis)	Y
tae-MIR9674a-p3_1ss20GT	GTAGGATGGCTGGTGCTATTG	down	-1.76	0.02	37.49	11.08	rna-TRITD_4Av1G139700-80	ribulose bisphosphate carboxylase activase B [Triticum aestivum]	17.0897	3413.65	7.64204	up	5.38927e-18	GO:0005524(ATP binding);GO:0005618(cell wall);GO:0005634(nucleus);GO:0009409(response to cold);GO:0009416(response to light stimulus);GO:0009507(chloroplast);GO:0009535(chloroplast thylakoid membrane);GO:0009570(chloroplast stroma);GO:0009579(thylakoid);GO:0009753(response to jasmonic acid);GO:0009941(chloroplast envelope);GO:0010150(leaf senescence);GO:0010287(plastoglobule);GO:0010319(stromule)…	ko03010(Ribosome);ko00940(Phenylpropanoid biosynthesis)	Y
tae-MIR9674a-p3_1ss20GT	GTAGGATGGCTGGTGCTATTG	down	-1.76	0.02	37.49	11.08	rna-TRITD_4Bv1G010710-23	lipoxygenase [Triticum aestivum]	31.4371	114.016	1.8587	up	0.011865	GO:0002215(defense response to nematode);GO:0050832(defense response to fungus)	ko00591(Linoleic acid metabolism)	Y
tae-MIR9674a-p3_1ss20GT	GTAGGATGGCTGGTGCTATTG	down	-1.76	0.02	37.49	11.08	rna-TRITD_4Bv1G010710-28	lipoxygenase-1 [Triticum turgidum subsp. durum]	0.892722	6.21451	2.79936	up	0.000196756	GO:0002215(defense response to nematode);GO:0050832(defense response to fungus)	ko00591(Linoleic acid metabolism)	Y
tae-MIR9674a-p3_1ss20GT	GTAGGATGGCTGGTGCTATTG	down	-1.76	0.02	37.49	11.08	rna-TRITD_4Bv1G019410-2	probable zinc metalloprotease EGY3, chloroplastic [Aegilops tauschii subsp. tauschii]	25.3147	978.941	5.27317	up	4.79076e-11	GO:0005739(mitochondrion);GO:0006508(proteolysis);GO:0008237(metallopeptidase activity);GO:0009408(response to heat);GO:0009644(response to high light intensity);GO:0016021(integral component of membrane);GO:0031969(chloroplast membrane);GO:0042542(response to hydrogen peroxide)	-	Y
tae-MIR9674a-p3_1ss20GT	GTAGGATGGCTGGTGCTATTG	down	-1.76	0.02	37.49	11.08	rna-TRITD_4Bv1G060980	Ribulose bisphosphate carboxylase/oxygenase activase B, chloroplastic [Triticum urartu]	98.9614	4575.23	5.53083	up	8.70512e-12	GO:0005524(ATP binding);GO:0005618(cell wall);GO:0005634(nucleus);GO:0009409(response to cold);GO:0009416(response to light stimulus);GO:0009507(chloroplast);GO:0009535(chloroplast thylakoid membrane);GO:0009570(chloroplast stroma);GO:0009579(thylakoid);GO:0009753(response to jasmonic acid);GO:0009941(chloroplast envelope);GO:0010150(leaf senescence);GO:0010287(plastoglobule);GO:0010319(stromule)…	ko03010(Ribosome);ko00940(Phenylpropanoid biosynthesis)	Y
tae-MIR9674a-p3_1ss20GT	GTAGGATGGCTGGTGCTATTG	down	-1.76	0.02	37.49	11.08	rna-TRITD_4Bv1G060980-4	Ribulose bisphosphate carboxylase/oxygenase activase B, chloroplastic [Triticum urartu]	7.14577	680.086	6.57248	up	8.04208e-15	GO:0005524(ATP binding);GO:0005618(cell wall);GO:0005634(nucleus);GO:0009409(response to cold);GO:0009416(response to light stimulus);GO:0009507(chloroplast);GO:0009535(chloroplast thylakoid membrane);GO:0009570(chloroplast stroma);GO:0009579(thylakoid);GO:0009753(response to jasmonic acid);GO:0009941(chloroplast envelope);GO:0010150(leaf senescence);GO:0010287(plastoglobule);GO:0010319(stromule)…	ko03010(Ribosome);ko00940(Phenylpropanoid biosynthesis)	Y
tae-MIR9674a-p3_1ss20GT	GTAGGATGGCTGGTGCTATTG	down	-1.76	0.02	37.49	11.08	rna-TRITD_4Bv1G128750	serine/threonine protein phosphatase 2C 30 [Triticum aestivum]	1.23791	478.596	8.59476	up	1.07603e-20	GO:0004722(protein serine/threonine phosphatase activity);GO:0005267(potassium channel activity);GO:0005886(plasma membrane);GO:0006470(protein dephosphorylation);GO:0009788(negative regulation of abscisic acid-activated signaling pathway);GO:0009939(positive regulation of gibberellic acid mediated signaling pathway);GO:0010030(positive regulation of seed germination);GO:0046872(metal ion binding…	ko04016(MAPK signaling pathway - plant);ko04075(Plant hormone signal transduction)	Y
tae-MIR9674a-p3_1ss20GT	GTAGGATGGCTGGTGCTATTG	down	-1.76	0.02	37.49	11.08	rna-TRITD_5Av1G126690	hypothetical protein TRIUR3_12404 [Triticum urartu]	8.13045	56.5363	2.79777	up	0.000164367	GO:0005737(cytoplasm);GO:0030001(metal ion transport);GO:0046914(transition metal ion binding);GO:0046916(cellular transition metal ion homeostasis)	-	Y
tae-MIR9674a-p3_1ss20GT	GTAGGATGGCTGGTGCTATTG	down	-1.76	0.02	37.49	11.08	rna-TRITD_5Av1G133330	probable protein phosphatase 2C 68 [Aegilops tauschii subsp. tauschii]	0.928504	118.025	6.98997	up	7.72615e-16	GO:0004722(protein serine/threonine phosphatase activity);GO:0005886(plasma membrane);GO:0006470(protein dephosphorylation);GO:0046872(metal ion binding)	ko04016(MAPK signaling pathway - plant);ko04075(Plant hormone signal transduction)	Y
tae-MIR9674a-p3_1ss20GT	GTAGGATGGCTGGTGCTATTG	down	-1.76	0.02	37.49	11.08	rna-TRITD_5Av1G177300-2	serine carboxypeptidase-like 2 [Aegilops tauschii subsp. tauschii]	18.5962	72.7364	1.96767	up	0.00763586	GO:0004185(serine-type carboxypeptidase activity);GO:0016747(transferase activity, transferring acyl groups other than amino-acyl groups);GO:0019748(secondary metabolic process);GO:0051603(proteolysis involved in cellular protein catabolic process)	-	Y
tae-MIR9674a-p3_1ss20GT	GTAGGATGGCTGGTGCTATTG	down	-1.76	0.02	37.49	11.08	rna-TRITD_6Bv1G213860	GATA transcription factor 11-like [Aegilops tauschii subsp. tauschii]	2.51248	9.07883	1.85339	up	0.0128255	GO:0000977(RNA polymerase II regulatory region sequence-specific DNA binding);GO:0001085(RNA polymerase II transcription factor binding);GO:0001228(transcriptional activator activity, RNA polymerase II transcription regulatory region sequence-specific DNA binding);GO:0003682(chromatin binding);GO:0005634(nucleus);GO:0005667(transcription factor complex);GO:0030154(cell differentiation)	-	Y
tae-miR9674b-5p	ATAGCATCATCCATCCTACCC	down	-0.32	0.02	2070.09	1661.53	rna-TRITD_2Av1G271700-35	plasma membrane H+-ATPase [Triticum aestivum]	9.26913	134.2	3.85581	up	3.87247e-07	GO:0005887(integral component of plasma membrane);GO:0008553(proton-exporting ATPase activity, phosphorylative mechanism);GO:0043231(intracellular membrane-bounded organelle);GO:0051453(regulation of intracellular pH);GO:1902600(proton transmembrane transport)	ko00190(Oxidative phosphorylation)	Y
tae-miR9674b-5p	ATAGCATCATCCATCCTACCC	down	-0.32	0.02	2070.09	1661.53	rna-TRITD_2Bv1G213380-4	predicted protein [Hordeum vulgare subsp. vulgare]	2.80756	7.91739	1.49571	up	0.0469238	GO:0003779(actin binding);GO:0005737(cytoplasm);GO:0005856(cytoskeleton);GO:0007010(cytoskeleton organization);GO:0051015(actin filament binding);GO:0051017(actin filament bundle assembly);GO:0051693(actin filament capping)	-	Y
tae-miR9674b-5p	ATAGCATCATCCATCCTACCC	down	-0.32	0.02	2070.09	1661.53	rna-TRITD_3Bv1G229630-2	unnamed protein product [Triticum aestivum]	1.47273	10.1789	2.78902	up	0.000199645	GO:0004601(peroxidase activity);GO:0009505(plant-type cell wall);GO:0009664(plant-type cell wall organization)	ko00940(Phenylpropanoid biosynthesis)	Y
tae-miR9674b-5p	ATAGCATCATCCATCCTACCC	down	-0.32	0.02	2070.09	1661.53	rna-TRITD_5Av1G224410	DEAD-box ATP-dependent RNA helicase 37-like [Aegilops tauschii subsp. tauschii]	2.69384	7.77422	1.52903	up	0.0425731	GO:0004004(ATP-dependent RNA helicase activity);GO:0010501(RNA secondary structure unwinding)	-	Y
tae-miR9674b-5p	ATAGCATCATCCATCCTACCC	down	-0.32	0.02	2070.09	1661.53	rna-TRITD_6Bv1G026490	uncharacterized protein LOC109755112 [Aegilops tauschii subsp. tauschii]	3.25867	16.0739	2.30237	up	0.00181688	GO:0005634(nucleus);GO:0005739(mitochondrion);GO:0009507(chloroplast);GO:0016491(oxidoreductase activity);GO:0016657(oxidoreductase activity, acting on NAD(P)H, nitrogenous group as acceptor)	-	Y
tae-miR9674b-5p	ATAGCATCATCCATCCTACCC	down	-0.32	0.02	2070.09	1661.53	rna-TRITD_7Bv1G022360	mitogen-activated protein kinase kinase 5-like [Aegilops tauschii subsp. tauschii]	1.37273	3.9521	1.52557	up	0.046955	GO:0005737(cytoplasm)	ko04016(MAPK signaling pathway - plant);ko04075(Plant hormone signal transduction);ko04626(Plant-pathogen interaction)	Y
tae-MIR9676-p3	TACGGCCTGATGACATCCACG	down	-1.52	0.05	47.5	16.51	rna-TRITD_1Av1G212500-3	hypothetical protein TRIUR3_27252 [Triticum urartu]	0.722659	2.17737	1.5912	up	0.0374954	GO:0003674(molecular_function);GO:0005634(nucleus);GO:0008150(biological_process)	ko00380(Tryptophan metabolism)	Y
tae-MIR9676-p3	TACGGCCTGATGACATCCACG	down	-1.52	0.05	47.5	16.51	rna-TRITD_2Bv1G259630-2	unnamed protein product [Triticum aestivum]	1.74697	11.7799	2.7534	up	0.000224338	GO:0000175(3'-5'-exoribonuclease activity);GO:0000288(nuclear-transcribed mRNA catabolic process, deadenylation-dependent decay);GO:0030014(CCR4-NOT complex)	ko03018(RNA degradation)	Y
tae-MIR9676-p3	TACGGCCTGATGACATCCACG	down	-1.52	0.05	47.5	16.51	rna-TRITD_3Av1G167140	cytidine deaminase 1 [Aegilops tauschii subsp. tauschii]	3.22856	34.7959	3.42996	up	5.35053e-06	GO:0004126(cytidine deaminase activity);GO:0005829(cytosol);GO:0008270(zinc ion binding);GO:0009972(cytidine deamination)	ko00240(Pyrimidine metabolism)	Y
tae-MIR9676-p3	TACGGCCTGATGACATCCACG	down	-1.52	0.05	47.5	16.51	rna-TRITD_4Bv1G027600	probable 2-oxoglutarate-dependent dioxygenase At5g05600 [Aegilops tauschii subsp. tauschii]	2.22626	9.56013	2.10241	up	0.00472107	GO:0051213(dioxygenase activity)	ko00940(Phenylpropanoid biosynthesis)	Y
tae-MIR9676-p3	TACGGCCTGATGACATCCACG	down	-1.52	0.05	47.5	16.51	rna-TRITD_4Bv1G137530	UDP-glycosyltransferase 83A1-like [Aegilops tauschii subsp. tauschii]	4.09587	36.3694	3.15048	up	2.42859e-05	GO:0009813(flavonoid biosynthetic process);GO:0043231(intracellular membrane-bounded organelle);GO:0052696(flavonoid glucuronidation);GO:0080043(quercetin 3-O-glucosyltransferase activity);GO:0080044(quercetin 7-O-glucosyltransferase activity)	ko00565(Ether lipid metabolism);ko00600(Sphingolipid metabolism)	Y
tae-MIR9676-p3	TACGGCCTGATGACATCCACG	down	-1.52	0.05	47.5	16.51	rna-TRITD_7Av1G262770	chaperone protein dnaJ 8, chloroplastic-like [Aegilops tauschii subsp. tauschii]	25.1107	217.29	3.11325	up	2.8501e-05	-	-	Y
tae-MIR9772-p5	CGTTGAGATGAGATTACCCCA	down	-0.66	0.01	548.51	347.5	rna-TRITD_2Bv1G217800-5	uncharacterized membrane protein At4g09580 [Aegilops tauschii subsp. tauschii]	19.1611	77.239	2.01115	up	0.00638429	GO:0008150(biological_process);GO:0016021(integral component of membrane);GO:0004612(phosphoenolpyruvate carboxykinase (ATP) activity);GO:0005829(cytosol);GO:0006094(gluconeogenesis)	-	Y
tae-MIR9772-p5	CGTTGAGATGAGATTACCCCA	down	-0.66	0.01	548.51	347.5	rna-TRITD_5Av1G207760-4	MYB-related protein [Triticum aestivum]	1.48128	11.4092	2.94528	up	8.90074e-05	GO:0003677(DNA binding);GO:0003700(DNA binding transcription factor activity);GO:0005634(nucleus);GO:0006351(transcription, DNA-templated);GO:0006355(regulation of transcription, DNA-templated)	ko04075(Plant hormone signal transduction)	Y
tae-miR9773	TTTGTTTTTATGTTATTTTGTGAA	down	-0.98	0.02	5694.12	2895.06	rna-TRITD_2Av1G163520	70 kDa peptidyl-prolyl isomerase [Triticum urartu]	6.24399	172.085	4.78451	up	1.16602e-09	GO:0003755(peptidyl-prolyl cis-trans isomerase activity);GO:0005528(FK506 binding);GO:0005789(endoplasmic reticulum membrane);GO:0061077(chaperone-mediated protein folding)	-	Y
tae-miR9773	TTTGTTTTTATGTTATTTTGTGAA	down	-0.98	0.02	5694.12	2895.06	rna-TRITD_2Bv1G137350-2	70 kDa peptidyl-prolyl isomerase [Triticum urartu]	29.1625	151.854	2.38049	up	0.00120589	GO:0003755(peptidyl-prolyl cis-trans isomerase activity);GO:0005528(FK506 binding);GO:0005789(endoplasmic reticulum membrane);GO:0061077(chaperone-mediated protein folding)	-	Y
tae-miR9773	TTTGTTTTTATGTTATTTTGTGAA	down	-0.98	0.02	5694.12	2895.06	rna-TRITD_2Bv1G137350-4	70 kDa peptidyl-prolyl isomerase [Triticum urartu]	37.9064	181.338	2.25816	up	0.00213185	GO:0003755(peptidyl-prolyl cis-trans isomerase activity);GO:0005528(FK506 binding);GO:0005789(endoplasmic reticulum membrane);GO:0061077(chaperone-mediated protein folding)	-	Y
tae-miR9773	TTTGTTTTTATGTTATTTTGTGAA	down	-0.98	0.02	5694.12	2895.06	rna-TRITD_2Bv1G189110	disease resistance protein RPS2-like [Aegilops tauschii subsp. tauschii]	2.1873	16.3657	2.90345	up	9.09864e-05	GO:0005515(protein binding);GO:0005524(ATP binding);GO:0005737(cytoplasm);GO:0005886(plasma membrane);GO:0006952(defense response);GO:0007165(signal transduction);GO:0009626(plant-type hypersensitive response);GO:0016045(detection of bacterium);GO:0042742(defense response to bacterium);GO:0043531(ADP binding)	ko04626(Plant-pathogen interaction)	Y
tae-miR9773	TTTGTTTTTATGTTATTTTGTGAA	down	-0.98	0.02	5694.12	2895.06	rna-TRITD_3Av1G017160	indole-2-monooxygenase-like [Aegilops tauschii subsp. tauschii]	10.2074	536.463	5.7158	up	2.56275e-12	GO:0016020(membrane);GO:0016709(oxidoreductase activity, acting on paired donors, with incorporation or reduction of molecular oxygen, NAD(P)H as one donor, and incorporation of one atom of oxygen);GO:0044550(secondary metabolite biosynthetic process)	-	Y
tae-miR9773	TTTGTTTTTATGTTATTTTGTGAA	down	-0.98	0.02	5694.12	2895.06	rna-TRITD_3Bv1G182840	unnamed protein product [Triticum aestivum]	5.40007	82.2701	3.92932	up	2.98253e-07	GO:0003674(molecular_function);GO:0005634(nucleus);GO:0008150(biological_process)	-	Y
tae-miR9773	TTTGTTTTTATGTTATTTTGTGAA	down	-0.98	0.02	5694.12	2895.06	rna-TRITD_5Av1G113910	uncharacterized protein LOC109769620 [Aegilops tauschii subsp. tauschii]	2.37809	15.8551	2.73707	up	0.000252266	GO:0003674(molecular_function);GO:0005739(mitochondrion);GO:0042138(meiotic DNA double-strand break formation);GO:0051321(meiotic cell cycle)	-	Y
tae-miR9773	TTTGTTTTTATGTTATTTTGTGAA	down	-0.98	0.02	5694.12	2895.06	rna-TRITD_7Av1G251420	predicted protein, partial [Hordeum vulgare subsp. vulgare]	2.51736	12.8492	2.3517	up	0.00147894	GO:0005515(protein binding)	-	Y
tae-miR9774_L+1R+1	ACAAGATATTGGGTATTTCTGTCT	up	0.85	0.03	1922.27	3455.3	rna-TRITD_2Bv1G051020-2	magnesium-chelatase subunit ChlH, chloroplastic [Aegilops tauschii subsp. tauschii]	36.2381	5.50779	-2.71796	down	3.83002e-05	GO:0005515(protein binding);GO:0005524(ATP binding);GO:0005739(mitochondrion);GO:0009507(chloroplast);GO:0009570(chloroplast stroma);GO:0009706(chloroplast inner membrane);GO:0010007(magnesium chelatase complex);GO:0015979(photosynthesis);GO:0015995(chlorophyll biosynthetic process);GO:0016851(magnesium chelatase activity)	ko00860(Porphyrin and chlorophyll metabolism)	Y
tae-miR9776_L-1R+1_1ss18AG	TGGACGAGGATGTGCAGCTGC	up	0.64	0.01	551.93	860.17	rna-TRITD_1Av1G005720-2	uncharacterized protein LOC109764668 [Aegilops tauschii subsp. tauschii]	36.0375	10.8914	-1.72631	down	0.00526875	GO:0008150(biological_process);GO:0009507(chloroplast);GO:0009535(chloroplast thylakoid membrane);GO:0016021(integral component of membrane)	-	Y
tae-miR9776_L-1R+1_1ss18AG	TGGACGAGGATGTGCAGCTGC	up	0.64	0.01	551.93	860.17	rna-TRITD_1Av1G050350-2	Protein ApaG [Triticum urartu]	7.37156	2.41409	-1.61049	down	0.00907014	GO:0003674(molecular_function);GO:0008150(biological_process)	-	Y
tae-miR9776_L-1R+1_1ss18AG	TGGACGAGGATGTGCAGCTGC	up	0.64	0.01	551.93	860.17	rna-TRITD_1Av1G161290	uncharacterized protein LOC109774063 [Aegilops tauschii subsp. tauschii]	63.2939	27.4334	-1.20613	down	0.0389586	-	-	Y
tae-miR9776_L-1R+1_1ss18AG	TGGACGAGGATGTGCAGCTGC	up	0.64	0.01	551.93	860.17	rna-TRITD_2Av1G136220-3	peroxisomal (S)-2-hydroxy-acid oxidase GLO5 [Aegilops tauschii subsp. tauschii]	149.316	8.32553	-4.16468	down	7.32081e-09	GO:0005777(peroxisome);GO:0008891(glycolate oxidase activity);GO:0009853(photorespiration);GO:0010109(regulation of photosynthesis);GO:0019048(modulation by virus of host morphology or physiology)	ko00630(Glyoxylate and dicarboxylate metabolism);ko04146(Peroxisome)	Y
tae-miR9776_L-1R+1_1ss18AG	TGGACGAGGATGTGCAGCTGC	up	0.64	0.01	551.93	860.17	rna-TRITD_2Av1G273190-2	Zinc transporter 8 [Triticum urartu]	53.81	16.1542	-1.73597	down	0.00484042	GO:0005385(zinc ion transmembrane transporter activity);GO:0005886(plasma membrane);GO:0071577(zinc II ion transmembrane transport)	-	Y
tae-miR9776_L-1R+1_1ss18AG	TGGACGAGGATGTGCAGCTGC	up	0.64	0.01	551.93	860.17	rna-TRITD_2Bv1G253260	Two-component response regulator ARR9 [Triticum urartu]	10.0474	4.30906	-1.22138	down	0.0390607	GO:0009735(response to cytokinin)	ko04075(Plant hormone signal transduction)	Y
tae-miR9776_L-1R+1_1ss18AG	TGGACGAGGATGTGCAGCTGC	up	0.64	0.01	551.93	860.17	rna-TRITD_3Av1G098200	50S ribosomal protein 5, chloroplastic [Aegilops tauschii subsp. tauschii]	116.376	41.5769	-1.48494	down	0.0136833	-	-	Y
tae-miR9776_L-1R+1_1ss18AG	TGGACGAGGATGTGCAGCTGC	up	0.64	0.01	551.93	860.17	rna-TRITD_3Bv1G001870	unnamed protein product [Triticum aestivum]	57.4159	18.1281	-1.66322	down	0.00666604	-	-	Y
tae-miR9776_L-1R+1_1ss18AG	TGGACGAGGATGTGCAGCTGC	up	0.64	0.01	551.93	860.17	rna-TRITD_3Bv1G027410	unnamed protein product [Triticum aestivum]	19.5635	4.4611	-2.13269	down	0.000839281	GO:0000164(protein phosphatase type 1 complex);GO:0004722(protein serine/threonine phosphatase activity);GO:0005634(nucleus);GO:0005737(cytoplasm);GO:0006470(protein dephosphorylation);GO:0046872(metal ion binding);GO:0000022(mitotic spindle elongation);GO:0000076(DNA replication checkpoint);GO:0000077(DNA damage checkpoint);GO:0000778(condensed nuclear chromosome kinetochore);GO:0000790(nuclear …	ko03015(mRNA surveillance pathway)	Y
tae-miR9776_L-1R+1_1ss18AG	TGGACGAGGATGTGCAGCTGC	up	0.64	0.01	551.93	860.17	rna-TRITD_3Bv1G279760	uncharacterized protein LOC109735282 [Aegilops tauschii subsp. tauschii]	4.20151	1.61721	-1.3774	down	0.0234932	GO:0008175(tRNA methyltransferase activity);GO:0008649(rRNA methyltransferase activity);GO:0070475(rRNA base methylation)	-	Y
tae-miR9776_L-1R+1_1ss18AG	TGGACGAGGATGTGCAGCTGC	up	0.64	0.01	551.93	860.17	rna-TRITD_4Av1G139700-2	Ribulose bisphosphate carboxylase/oxygenase activase A, chloroplastic [Triticum urartu]	1460.93	86.9326	-4.07084	down	1.24399e-08	GO:0005524(ATP binding);GO:0005618(cell wall);GO:0005634(nucleus);GO:0009409(response to cold);GO:0009416(response to light stimulus);GO:0009507(chloroplast);GO:0009535(chloroplast thylakoid membrane);GO:0009570(chloroplast stroma);GO:0009579(thylakoid);GO:0009753(response to jasmonic acid);GO:0009941(chloroplast envelope);GO:0010150(leaf senescence);GO:0010287(plastoglobule);GO:0010319(stromule)…	ko03010(Ribosome);ko00940(Phenylpropanoid biosynthesis)	Y
tae-miR9776_L-1R+1_1ss18AG	TGGACGAGGATGTGCAGCTGC	up	0.64	0.01	551.93	860.17	rna-TRITD_4Av1G139700-21	Ribulose bisphosphate carboxylase/oxygenase activase A, chloroplastic [Triticum urartu]	3802	258.944	-3.87604	down	4.20556e-08	GO:0005524(ATP binding);GO:0005618(cell wall);GO:0005634(nucleus);GO:0009409(response to cold);GO:0009416(response to light stimulus);GO:0009507(chloroplast);GO:0009535(chloroplast thylakoid membrane);GO:0009570(chloroplast stroma);GO:0009579(thylakoid);GO:0009753(response to jasmonic acid);GO:0009941(chloroplast envelope);GO:0010150(leaf senescence);GO:0010287(plastoglobule);GO:0010319(stromule)…	ko03010(Ribosome);ko00940(Phenylpropanoid biosynthesis)	Y
tae-miR9776_L-1R+1_1ss18AG	TGGACGAGGATGTGCAGCTGC	up	0.64	0.01	551.93	860.17	rna-TRITD_4Av1G139700-64	Ribulose bisphosphate carboxylase/oxygenase activase A, chloroplastic [Triticum urartu]	46.2511	4.307	-3.42473	down	7.52254e-07	GO:0005524(ATP binding);GO:0005618(cell wall);GO:0005634(nucleus);GO:0009409(response to cold);GO:0009416(response to light stimulus);GO:0009507(chloroplast);GO:0009535(chloroplast thylakoid membrane);GO:0009570(chloroplast stroma);GO:0009579(thylakoid);GO:0009753(response to jasmonic acid);GO:0009941(chloroplast envelope);GO:0010150(leaf senescence);GO:0010287(plastoglobule);GO:0010319(stromule)…	ko03010(Ribosome);ko00940(Phenylpropanoid biosynthesis)	Y
tae-miR9776_L-1R+1_1ss18AG	TGGACGAGGATGTGCAGCTGC	up	0.64	0.01	551.93	860.17	rna-TRITD_4Bv1G151570	methionine--tRNA ligase, chloroplastic/mitochondrial [Aegilops tauschii subsp. tauschii]	35.3147	14.4947	-1.28474	down	0.0293184	GO:0004825(methionine-tRNA ligase activity);GO:0005829(cytosol);GO:0006431(methionyl-tRNA aminoacylation)	ko00450(Selenocompound metabolism);ko00970(Aminoacyl-tRNA biosynthesis)	Y
tae-miR9776_L-1R+1_1ss18AG	TGGACGAGGATGTGCAGCTGC	up	0.64	0.01	551.93	860.17	rna-TRITD_5Av1G023220-2	probable glucan 1,3-beta-glucosidase A [Aegilops tauschii subsp. tauschii]	68.4769	6.7344	-3.346	down	1.0806e-06	GO:0005576(extracellular region);GO:0006073(cellular glucan metabolic process);GO:0008422(beta-glucosidase activity);GO:0009251(glucan catabolic process);GO:0009986(cell surface)	ko00500(Starch and sucrose metabolism)	Y
tae-miR9776_L-1R+1_1ss18AG	TGGACGAGGATGTGCAGCTGC	up	0.64	0.01	551.93	860.17	rna-TRITD_5Bv1G130030	uncharacterized protein LOC109751400 [Aegilops tauschii subsp. tauschii]	38.9047	13.1926	-1.56021	down	0.010401	GO:0003674(molecular_function);GO:0005634(nucleus);GO:0008150(biological_process)	-	Y
tae-miR9776_L-1R+1_1ss18AG	TGGACGAGGATGTGCAGCTGC	up	0.64	0.01	551.93	860.17	rna-TRITD_5Bv1G141130-2	purine permease 3-like [Aegilops tauschii subsp. tauschii]	7.85485	2.28098	-1.78393	down	0.00436531	GO:0005345(purine nucleobase transmembrane transporter activity);GO:0006863(purine nucleobase transport);GO:0009507(chloroplast);GO:0016020(membrane);GO:0016021(integral component of membrane);GO:0005515(protein binding);GO:0005887(integral component of plasma membrane);GO:0010184(cytokinin transport);GO:0015211(purine nucleoside transmembrane transporter activity)	ko00010(Glycolysis / Gluconeogenesis);ko00030(Pentose phosphate pathway);ko00051(Fructose and mannose metabolism);ko00052(Galactose metabolism);ko03018(RNA degradation)	Y
tae-miR9776_L-1R+1_1ss18AG	TGGACGAGGATGTGCAGCTGC	up	0.64	0.01	551.93	860.17	rna-TRITD_6Av1G002900	nitrate reductase [NADH] [Aegilops tauschii subsp. tauschii]	10.427	4.38786	-1.24873	down	0.0337862	GO:0005739(mitochondrion);GO:0005773(vacuole);GO:0005829(cytosol);GO:0005886(plasma membrane);GO:0006809(nitric oxide biosynthetic process);GO:0008940(nitrate reductase activity);GO:0009416(response to light stimulus);GO:0009610(response to symbiotic fungus);GO:0009635(response to herbicide);GO:0009703(nitrate reductase (NADH) activity);GO:0020037(heme binding);GO:0030151(molybdenum ion binding);…	ko00910(Nitrogen metabolism)	Y
tae-miR9776_L-1R+1_1ss18AG	TGGACGAGGATGTGCAGCTGC	up	0.64	0.01	551.93	860.17	rna-TRITD_6Av1G075150	protein TIC 21, chloroplastic-like [Aegilops tauschii subsp. tauschii]	27.2349	7.50725	-1.8591	down	0.00290992	GO:0005381(iron ion transmembrane transporter activity);GO:0006875(cellular metal ion homeostasis);GO:0009507(chloroplast);GO:0009706(chloroplast inner membrane);GO:0009941(chloroplast envelope);GO:0016021(integral component of membrane);GO:0042803(protein homodimerization activity);GO:0045037(protein import into chloroplast stroma)	-	Y
tae-miR9776_L-1R+1_1ss18AG	TGGACGAGGATGTGCAGCTGC	up	0.64	0.01	551.93	860.17	rna-TRITD_6Av1G138260-2	uncharacterized protein LOC109779948 [Aegilops tauschii subsp. tauschii]	69.9966	29.6306	-1.2402	down	0.0343192	GO:0003723(RNA binding);GO:0006412(translation);GO:0009507(chloroplast);GO:0009658(chloroplast organization);GO:0009704(de-etiolation);GO:0048564(photosystem I assembly)	-	Y
tae-miR9776_L-1R+1_1ss18AG	TGGACGAGGATGTGCAGCTGC	up	0.64	0.01	551.93	860.17	rna-TRITD_6Bv1G133990-2	long-chain-alcohol oxidase FAO2-like [Aegilops tauschii subsp. tauschii]	5.0405	1.7127	-1.5573	down	0.0108267	GO:0046577(long-chain-alcohol oxidase activity)	-	Y
tae-miR9776_L-1R+1_1ss18AG	TGGACGAGGATGTGCAGCTGC	up	0.64	0.01	551.93	860.17	rna-TRITD_7Av1G245760	protein NRT1/ PTR FAMILY 5.1-like [Aegilops tauschii subsp. tauschii]	4.8217	1.75897	-1.45481	down	0.0162717	GO:0005215(transporter activity);GO:0005886(plasma membrane);GO:0006857(oligopeptide transport);GO:0009624(response to nematode);GO:0016020(membrane);GO:0016021(integral component of membrane);GO:0022857(transmembrane transporter activity);GO:0055085(transmembrane transport)	-	Y
tae-miR9776_L-1R+1_1ss18AG	TGGACGAGGATGTGCAGCTGC	up	0.64	0.01	551.93	860.17	rna-TRITD_7Av1G265270-3	homeobox protein knotted-1-like 11 isoform X1 [Aegilops tauschii subsp. tauschii]	13.8331	3.81218	-1.85943	down	0.00300845	GO:0003677(DNA binding);GO:0003700(DNA binding transcription factor activity);GO:0005515(protein binding);GO:0005634(nucleus);GO:0005829(cytosol);GO:0006355(regulation of transcription, DNA-templated);GO:0009416(response to light stimulus);GO:0009722(detection of cytokinin stimulus);GO:0071345(cellular response to cytokine stimulus)	-	Y
tae-miR9776_L-1R+1_1ss18AG	TGGACGAGGATGTGCAGCTGC	up	0.64	0.01	551.93	860.17	rna-TRITD_7Bv1G055260	predicted protein [Hordeum vulgare subsp. vulgare]	71.3096	14.188	-2.32943	down	0.000299193	GO:0003676(nucleic acid binding);GO:0006364(rRNA processing);GO:0009409(response to cold);GO:0009507(chloroplast);GO:0009536(plastid);GO:0019843(rRNA binding);GO:0032544(plastid translation)	-	Y
zma-miR156d-3p_1ss8TC	GCTCACTCCTCTTTCTGTCAGC	down	-1.08	0	546.64	258.97	rna-TRITD_1Bv1G226210-18	eukaryotic translation initiation factor 5B-like [Aegilops tauschii subsp. tauschii]	1.6846	9.69842	2.52535	up	0.000623813	GO:0003924(GTPase activity);GO:0005622(intracellular);GO:0006412(translation)	ko03013(RNA transport)	Y
zma-miR156d-3p_1ss8TC	GCTCACTCCTCTTTCTGTCAGC	down	-1.08	0	546.64	258.97	rna-TRITD_2Bv1G137350-2	70 kDa peptidyl-prolyl isomerase [Triticum urartu]	29.1625	151.854	2.38049	up	0.00120589	GO:0003755(peptidyl-prolyl cis-trans isomerase activity);GO:0005528(FK506 binding);GO:0005789(endoplasmic reticulum membrane);GO:0061077(chaperone-mediated protein folding)	-	Y
zma-miR156d-3p_1ss8TC	GCTCACTCCTCTTTCTGTCAGC	down	-1.08	0	546.64	258.97	rna-TRITD_3Av1G214150	uncharacterized protein LOC109783121 [Aegilops tauschii subsp. tauschii]	3.17863	9.84442	1.6309	up	0.0293935	GO:0005634(nucleus);GO:0008270(zinc ion binding);GO:0036513(Derlin-1 retrotranslocation complex)	ko04141(Protein processing in endoplasmic reticulum)	Y
zma-miR156d-3p_1ss8TC	GCTCACTCCTCTTTCTGTCAGC	down	-1.08	0	546.64	258.97	rna-TRITD_3Av1G223540-3	heme-binding-like protein At3g10130, chloroplastic [Aegilops tauschii subsp. tauschii]	19.6	57.8	1.56022	up	0.0371962	GO:0005507(copper ion binding);GO:0016722(oxidoreductase activity, oxidizing metal ions);GO:0005737(cytoplasm);GO:0005773(vacuole);GO:0005794(Golgi apparatus);GO:0005829(cytosol);GO:0005886(plasma membrane);GO:0010017(red or far-red light signaling pathway);GO:0020037(heme binding)	-	Y
zma-miR156d-3p_1ss8TC	GCTCACTCCTCTTTCTGTCAGC	down	-1.08	0	546.64	258.97	rna-TRITD_3Av1G277110-2	3-oxo-Delta(4,5)-steroid 5-beta-reductase-like [Aegilops tauschii subsp. tauschii]	1.60192	43.7638	4.77187	up	1.73793e-09	GO:0005829(cytosol);GO:0008202(steroid metabolic process);GO:0009611(response to wounding);GO:0010051(xylem and phloem pattern formation);GO:0035671(enone reductase activity);GO:0047787(delta4-3-oxosteroid 5beta-reductase activity);GO:0055114(oxidation-reduction process)	-	Y
zma-miR156d-3p_1ss8TC	GCTCACTCCTCTTTCTGTCAGC	down	-1.08	0	546.64	258.97	rna-TRITD_3Av1G282820	probable E3 ubiquitin-protein ligase RHC2A [Aegilops tauschii subsp. tauschii]	1.55943	4.50241	1.52968	up	0.0454269	GO:0000209(protein polyubiquitination);GO:0043161(proteasome-mediated ubiquitin-dependent protein catabolic process);GO:0061630(ubiquitin protein ligase activity)	-	Y
zma-miR156d-3p_1ss8TC	GCTCACTCCTCTTTCTGTCAGC	down	-1.08	0	546.64	258.97	rna-TRITD_3Bv1G085630	uncharacterized protein LOC109769107 [Aegilops tauschii subsp. tauschii]	25.9939	181.929	2.80713	up	0.000144433	GO:0004806(triglyceride lipase activity);GO:0005576(extracellular region);GO:0006629(lipid metabolic process);GO:0016298(lipase activity)	-	Y
zma-miR156d-3p_1ss8TC	GCTCACTCCTCTTTCTGTCAGC	down	-1.08	0	546.64	258.97	rna-TRITD_4Av1G146880-3	predicted protein [Hordeum vulgare subsp. vulgare]	5.61309	17.8137	1.66612	up	0.0254058	GO:0005215(transporter activity);GO:0016021(integral component of membrane);GO:0055085(transmembrane transport)	ko03040(Spliceosome)	Y
zma-miR156d-3p_1ss8TC	GCTCACTCCTCTTTCTGTCAGC	down	-1.08	0	546.64	258.97	rna-TRITD_5Av1G119050-2	hypothetical protein TRIUR3_17864 [Triticum urartu]	4.63846	56.5951	3.60896	up	2.33501e-06	-	-	Y
zma-miR156d-3p_1ss8TC	GCTCACTCCTCTTTCTGTCAGC	down	-1.08	0	546.64	258.97	rna-TRITD_5Av1G215480	syntaxin [Hordeum vulgare subsp. vulgare]	4.96365	23.9693	2.27172	up	0.00212518	GO:0000149(SNARE binding);GO:0005484(SNAP receptor activity);GO:0005886(plasma membrane);GO:0006886(intracellular protein transport);GO:0006887(exocytosis);GO:0006906(vesicle fusion);GO:0012505(endomembrane system);GO:0016021(integral component of membrane);GO:0031201(SNARE complex);GO:0048278(vesicle docking)	ko04130(SNARE interactions in vesicular transport)	Y
zma-miR156d-3p_1ss8TC	GCTCACTCCTCTTTCTGTCAGC	down	-1.08	0	546.64	258.97	rna-TRITD_5Av1G227320-2	anthocyanidin 5,3-O-glucosyltransferase-like [Aegilops tauschii subsp. tauschii]	3.85927	11.4219	1.5654	up	0.0372611	GO:0009813(flavonoid biosynthetic process);GO:0043231(intracellular membrane-bounded organelle);GO:0052696(flavonoid glucuronidation);GO:0080043(quercetin 3-O-glucosyltransferase activity);GO:0080044(quercetin 7-O-glucosyltransferase activity)	ko00942(Anthocyanin biosynthesis);ko00943(Isoflavonoid biosynthesis)	Y
zma-miR156d-3p_1ss8TC	GCTCACTCCTCTTTCTGTCAGC	down	-1.08	0	546.64	258.97	rna-TRITD_5Bv1G211900-4	syntaxin-121-like [Aegilops tauschii subsp. tauschii]	2.21538	6.82395	1.62305	up	0.0322421	GO:0000149(SNARE binding);GO:0005484(SNAP receptor activity);GO:0005886(plasma membrane);GO:0006886(intracellular protein transport);GO:0006887(exocytosis);GO:0006906(vesicle fusion);GO:0012505(endomembrane system);GO:0016021(integral component of membrane);GO:0031201(SNARE complex);GO:0048278(vesicle docking)	ko04130(SNARE interactions in vesicular transport)	Y
zma-miR156d-3p_1ss8TC	GCTCACTCCTCTTTCTGTCAGC	down	-1.08	0	546.64	258.97	rna-TRITD_6Av1G172010-2	ornithine carbamoyltransferase, chloroplastic [Aegilops tauschii subsp. tauschii]	24.4836	68.6524	1.48749	up	0.0476098	GO:0000050(urea cycle);GO:0004585(ornithine carbamoyltransferase activity);GO:0005737(cytoplasm);GO:0042450(arginine biosynthetic process via ornithine);GO:0043231(intracellular membrane-bounded organelle)	ko00220(Arginine biosynthesis)	Y
zma-miR156d-3p_1ss8TC	GCTCACTCCTCTTTCTGTCAGC	down	-1.08	0	546.64	258.97	rna-TRITD_6Bv1G049120	protein SRC2 homolog [Aegilops tauschii subsp. tauschii]	8.83587	32.1765	1.86456	up	0.0118338	GO:0003674(molecular_function);GO:0005575(cellular_component);GO:0008150(biological_process)	-	Y
zma-miR156d-3p_1ss8TC	GCTCACTCCTCTTTCTGTCAGC	down	-1.08	0	546.64	258.97	rna-TRITD_6Bv1G185080	E3 ubiquitin-protein ligase ATL31-like [Aegilops tauschii subsp. tauschii]	3.63778	64.7577	4.15392	up	6.84972e-08	GO:0004842(ubiquitin-protein transferase activity);GO:0005576(extracellular region);GO:0008270(zinc ion binding);GO:0009737(response to abscisic acid);GO:0009814(defense response, incompatible interaction);GO:0009816(defense response to bacterium, incompatible interaction);GO:0010200(response to chitin);GO:0016020(membrane);GO:0016021(integral component of membrane);GO:0016567(protein ubiquitinat…	-	Y
zma-miR156d-3p_1ss8TC	GCTCACTCCTCTTTCTGTCAGC	down	-1.08	0	546.64	258.97	rna-TRITD_7Av1G040720	protochlorophyllide-dependent translocon component 52, chloroplastic-like [Aegilops tauschii subsp. tauschii]	55.8162	210.617	1.91587	up	0.0094015	GO:0009055(electron transfer activity);GO:0009507(chloroplast);GO:0009536(plastid);GO:0009706(chloroplast inner membrane);GO:0009941(chloroplast envelope);GO:0010277(chlorophyllide a oxygenase [overall] activity);GO:0015031(protein transport);GO:0016021(integral component of membrane);GO:0046872(metal ion binding);GO:0051537(2 iron, 2 sulfur cluster binding);GO:0055114(oxidation-reduction process)	ko00860(Porphyrin and chlorophyll metabolism)	Y
zma-miR156d-3p_1ss8TC	GCTCACTCCTCTTTCTGTCAGC	down	-1.08	0	546.64	258.97	rna-TRITD_7Av1G262790	chaperone protein dnaJ 8, chloroplastic-like [Aegilops tauschii subsp. tauschii]	6.29751	104.383	4.05096	up	1.34152e-07	GO:0001671(ATPase activator activity);GO:0005634(nucleus);GO:0006457(protein folding);GO:0030150(protein import into mitochondrial matrix);GO:0031072(heat shock protein binding);GO:0031307(integral component of mitochondrial outer membrane);GO:0051082(unfolded protein binding)	-	Y

## Sheet: DBA Aurora - WH vs CG
Table S12 continued. Stress-responsive miRNA-mRNA pairs with significant antagonistic regulatory patterns in two genotypes.
miRNA name	miRNA sequence	miRNA regulation pattern	Log2 [foldchange (WH vs CG)]	P-value(t_test)	TL5_CG(mean)	TL5_WH(mean)	Target accession	Target annotation	FPKM.TL5_CG(mean)	FPKM.TL5_WH(mean)	Log2 [foldchange (WH vs CG)]	Target regulation pattern	P-value	GO terms	KEGG pathways	Negative correlation miRNA-mRNA
ata-miR1432-3p_L-1R+1	TGGTGTCACCTCGCCTGAACA	down	-inf	0.03	35.91	0	rna-TRITD_1Av1G035170	predicted protein [Hordeum vulgare subsp. vulgare]	1.53401	4.83823	1.65717	up	0.038042	GO:0009693(ethylene biosynthetic process);GO:0051213(dioxygenase activity)	ko00270(Cysteine and methionine metabolism)	Y
ata-miR1432-3p_L-1R+1	TGGTGTCACCTCGCCTGAACA	down	-inf	0.03	35.91	0	rna-TRITD_2Bv1G151570	cytosolic invertase 1-like [Aegilops tauschii subsp. tauschii]	1.12238	5.0393	2.16666	up	0.00485122	GO:0004575(sucrose alpha-glucosidase activity);GO:0005987(sucrose catabolic process);GO:0009555(pollen development);GO:0010311(lateral root formation);GO:0048510(regulation of timing of transition from vegetative to reproductive phase);GO:0080022(primary root development)	ko03010(Ribosome)	Y
ata-miR1432-3p_L-1R+1	TGGTGTCACCTCGCCTGAACA	down	-inf	0.03	35.91	0	rna-TRITD_3Av1G038850	probable serine incorporator isoform X1 [Aegilops tauschii subsp. tauschii]	3.96495	14.8016	1.90037	up	0.0138927	GO:0015194(L-serine transmembrane transporter activity);GO:0016021(integral component of membrane)	-	Y
ata-miR1432-3p_L-1R+1	TGGTGTCACCTCGCCTGAACA	down	-inf	0.03	35.91	0	rna-TRITD_5Bv1G110810	uncharacterized protein LOC109787290 [Aegilops tauschii subsp. tauschii]	18.1671	76.0389	2.06541	up	0.0068992	-	-	Y
ata-miR166a-3p	TCGGACCAGGCTTCATTCCCC	down	-0.42	0.02	692.76	517.45	rna-TRITD_4Bv1G076830-3	uncharacterized protein LOC109757285 [Aegilops tauschii subsp. tauschii]	2.11608	7.62343	1.84904	up	0.019502	GO:0003674(molecular_function);GO:0008150(biological_process);GO:0009507(chloroplast);GO:0009535(chloroplast thylakoid membrane);GO:0016021(integral component of membrane)	-	Y
ata-miR166a-3p_L+1R-1	TTCGGACCAGGCTTCATTCCC	down	-0.32	0	2108.76	1684.54	rna-TRITD_4Av1G206790-3	hypothetical protein TRIUR3_07378 [Triticum urartu]	0.763474	2.97672	1.96307	up	0.0126044	GO:0003713(transcription coactivator activity);GO:0005634(nucleus);GO:0006366(transcription by RNA polymerase II);GO:0045893(positive regulation of transcription, DNA-templated)	-	Y
ata-miR166d-5p	GGAATGTTGTCTGGCTCGGGG	down	-2.37	0.03	25.83	4.99	rna-TRITD_1Bv1G099140-2	long-chain-alcohol oxidase FAO1-like [Aegilops tauschii subsp. tauschii]	2.35642	9.56028	2.02046	up	0.00861137	GO:0046577(long-chain-alcohol oxidase activity)	-	Y
ata-miR166d-5p	GGAATGTTGTCTGGCTCGGGG	down	-2.37	0.03	25.83	4.99	rna-TRITD_3Bv1G154770	unnamed protein product [Triticum aestivum]	5.97985	23.1409	1.95227	up	0.0113266	GO:0004364(glutathione transferase activity);GO:0005737(cytoplasm);GO:0006749(glutathione metabolic process);GO:0009407(toxin catabolic process)	ko00480(Glutathione metabolism)	Y
ata-miR166d-5p	GGAATGTTGTCTGGCTCGGGG	down	-2.37	0.03	25.83	4.99	rna-TRITD_3Bv1G183490	unnamed protein product [Triticum aestivum]	7.53876	141.076	4.226	up	6.31972e-08	GO:0004791(thioredoxin-disulfide reductase activity);GO:0005829(cytosol);GO:0009860(pollen tube growth);GO:0010183(pollen tube guidance);GO:0045454(cell redox homeostasis);GO:0046686(response to cadmium ion);GO:0047134(protein-disulfide reductase activity);GO:0055114(oxidation-reduction process);GO:0080092(regulation of pollen tube growth)	-	Y
ata-miR166d-5p	GGAATGTTGTCTGGCTCGGGG	down	-2.37	0.03	25.83	4.99	rna-TRITD_5Av1G244830	Beta-amylase 1, chloroplastic [Triticum urartu]	2.88984	10.9181	1.91766	up	0.0131071	GO:0005634(nucleus);GO:0005829(cytosol);GO:0005983(starch catabolic process);GO:0009414(response to water deprivation);GO:0009507(chloroplast);GO:0016161(beta-amylase activity);GO:0102229(amylopectin maltohydrolase activity)	ko00500(Starch and sucrose metabolism)	Y
ata-miR166d-5p	GGAATGTTGTCTGGCTCGGGG	down	-2.37	0.03	25.83	4.99	rna-TRITD_5Bv1G046610-3	universal stress protein PHOS34-like [Aegilops tauschii subsp. tauschii]	27.3059	199.854	2.87166	up	0.000152505	GO:0005773(vacuole);GO:0005794(Golgi apparatus);GO:0005886(plasma membrane);GO:0006950(response to stress);GO:0016787(hydrolase activity)	-	Y
ata-miR166d-5p	GGAATGTTGTCTGGCTCGGGG	down	-2.37	0.03	25.83	4.99	rna-TRITD_6Av1G155570	phospholipase A1-Ibeta2, chloroplastic-like [Aegilops tauschii subsp. tauschii]	2.70087	9.88051	1.87116	up	0.0155785	GO:0004806(triglyceride lipase activity);GO:0006629(lipid metabolic process);GO:0008970(phosphatidylcholine 1-acylhydrolase activity);GO:0009507(chloroplast);GO:0016042(lipid catabolic process);GO:0047714(galactolipase activity)	ko00564(Glycerophospholipid metabolism);ko00592(alpha-Linolenic acid metabolism)	Y
ata-miR166d-5p	GGAATGTTGTCTGGCTCGGGG	down	-2.37	0.03	25.83	4.99	rna-TRITD_6Bv1G141490	phospholipase A1-Ibeta2, chloroplastic-like [Aegilops tauschii subsp. tauschii]	1.18994	8.92907	2.90762	up	0.000146442	GO:0004806(triglyceride lipase activity);GO:0006629(lipid metabolic process);GO:0008970(phosphatidylcholine 1-acylhydrolase activity);GO:0009507(chloroplast);GO:0016042(lipid catabolic process);GO:0047714(galactolipase activity)	ko00564(Glycerophospholipid metabolism);ko00592(alpha-Linolenic acid metabolism)	Y
ata-miR166d-5p	GGAATGTTGTCTGGCTCGGGG	down	-2.37	0.03	25.83	4.99	rna-TRITD_7Av1G051530-5	auxin response factor 16 [Aegilops tauschii subsp. tauschii]	1.35912	4.11901	1.59962	up	0.0429044	GO:0003677(DNA binding);GO:0003700(DNA binding transcription factor activity);GO:0005515(protein binding);GO:0005634(nucleus);GO:0006351(transcription, DNA-templated);GO:0006355(regulation of transcription, DNA-templated);GO:0009723(response to ethylene);GO:0009733(response to auxin);GO:0009734(auxin-activated signaling pathway);GO:0010311(lateral root formation);GO:0043565(sequence-specific DNA …	ko04075(Plant hormone signal transduction)	Y
ata-miR166d-5p	GGAATGTTGTCTGGCTCGGGG	down	-2.37	0.03	25.83	4.99	rna-TRITD_7Bv1G183060-2	IAA-amino acid hydrolase ILR1-like 6 [Aegilops tauschii subsp. tauschii]	1.32034	4.65454	1.81772	up	0.0203663	GO:0005576(extracellular region);GO:0006508(proteolysis);GO:0008237(metallopeptidase activity);GO:0009694(jasmonic acid metabolic process);GO:0009753(response to jasmonic acid);GO:0009850(auxin metabolic process);GO:0010112(regulation of systemic acquired resistance);GO:0010178(IAA-amino acid conjugate hydrolase activity);GO:0046872(metal ion binding);GO:1990206(jasmonyl-Ile conjugate hydrolase a…	-	Y
ata-miR167b-3p	AGGTCATGCTGGAGTTTCATC	up	0.78	0	2315.23	3968.23	rna-TRITD_2Av1G191100-2	ferric reduction oxidase 7, chloroplastic-like [Aegilops tauschii subsp. tauschii]	98.8438	43.9768	-1.16841	down	0.0342462	GO:0000293(ferric-chelate reductase activity);GO:0006811(ion transport);GO:0009507(chloroplast);GO:0009767(photosynthetic electron transport chain);GO:0016020(membrane);GO:0016021(integral component of membrane);GO:0016491(oxidoreductase activity);GO:0031969(chloroplast membrane);GO:0046872(metal ion binding);GO:0055114(oxidation-reduction process)	-	Y
ata-miR172b-3p	AGAATCTTGATGATGCTGCAT	down	-1.23	0.01	1419.07	603.41	rna-TRITD_1Bv1G020840	Floral homeotic protein APETALA 2 [Triticum urartu]	2.57303	10.2949	2.0004	up	0.00970294	GO:0003677(DNA binding);GO:0003700(DNA binding transcription factor activity);GO:0005634(nucleus);GO:0006351(transcription, DNA-templated);GO:0006355(regulation of transcription, DNA-templated);GO:0009908(flower development);GO:0010073(meristem maintenance);GO:0010093(specification of floral organ identity);GO:0019953(sexual reproduction);GO:0030154(cell differentiation);GO:0048316(seed developme…	-	Y
ata-miR172b-3p	AGAATCTTGATGATGCTGCAT	down	-1.23	0.01	1419.07	603.41	rna-TRITD_1Bv1G020840-7	target of EAT1-B1 [Triticum aestivum]	5.62778	23.8749	2.08486	up	0.0063933	GO:0003677(DNA binding);GO:0003700(DNA binding transcription factor activity);GO:0005634(nucleus);GO:0006351(transcription, DNA-templated);GO:0006355(regulation of transcription, DNA-templated);GO:0009908(flower development);GO:0010073(meristem maintenance);GO:0010093(specification of floral organ identity);GO:0019953(sexual reproduction);GO:0030154(cell differentiation);GO:0048316(seed developme…	-	Y
ata-miR172b-3p	AGAATCTTGATGATGCTGCAT	down	-1.23	0.01	1419.07	603.41	rna-TRITD_1Bv1G020840-8	target of EAT1-B1 [Triticum aestivum]	4.01768	20.6631	2.36262	up	0.00200319	GO:0003677(DNA binding);GO:0003700(DNA binding transcription factor activity);GO:0005634(nucleus);GO:0006351(transcription, DNA-templated);GO:0006355(regulation of transcription, DNA-templated);GO:0009908(flower development);GO:0010073(meristem maintenance);GO:0010093(specification of floral organ identity);GO:0019953(sexual reproduction);GO:0030154(cell differentiation);GO:0048316(seed developme…	-	Y
ata-miR396c-5p	TTCCACAGCTTTCTTGAACTT	down	-0.47	0.03	555.52	401.86	rna-TRITD_1Bv1G124550	D-xylose-proton symporter-like 2 [Triticum urartu]	12.8675	45.3482	1.81731	up	0.0186067	GO:0005351(carbohydrate:proton symporter activity);GO:0005355(glucose transmembrane transporter activity);GO:0005887(integral component of plasma membrane);GO:0046323(glucose import)	-	Y
ata-miR396c-5p	TTCCACAGCTTTCTTGAACTT	down	-0.47	0.03	555.52	401.86	rna-TRITD_2Av1G263910	unnamed protein product [Triticum aestivum]	1.15948	7.1647	2.62742	up	0.000604416	GO:0004029(aldehyde dehydrogenase (NAD) activity);GO:0004491(methylmalonate-semialdehyde dehydrogenase (acylating) activity);GO:0018478(malonate-semialdehyde dehydrogenase (acetylating) activity)	ko00640(Propanoate metabolism);ko00562(Inositol phosphate metabolism);ko00280(Valine, leucine and isoleucine degradation);ko00410(beta-Alanine metabolism)	Y
ata-miR396c-5p	TTCCACAGCTTTCTTGAACTT	down	-0.47	0.03	555.52	401.86	rna-TRITD_3Bv1G122590	unnamed protein product [Triticum aestivum]	0.861864	5.08392	2.56041	up	0.000916504	GO:0004722(protein serine/threonine phosphatase activity);GO:0005515(protein binding);GO:0006470(protein dephosphorylation);GO:0009738(abscisic acid-activated signaling pathway);GO:0046872(metal ion binding);GO:0006469(negative regulation of protein kinase activity);GO:0006970(response to osmotic stress);GO:0008287(protein serine/threonine phosphatase complex);GO:0009408(response to heat);GO:0009…	ko04016(MAPK signaling pathway - plant);ko04075(Plant hormone signal transduction)	Y
ata-miR396c-5p	TTCCACAGCTTTCTTGAACTT	down	-0.47	0.03	555.52	401.86	rna-TRITD_5Av1G209390-5	malate dehydrogenase, glyoxysomal-like [Aegilops tauschii subsp. tauschii]	35.2952	111.575	1.66046	up	0.0332521	GO:0005737(cytoplasm);GO:0005777(peroxisome);GO:0006097(glyoxylate cycle);GO:0006099(tricarboxylic acid cycle);GO:0006108(malate metabolic process);GO:0009507(chloroplast);GO:0016615(malate dehydrogenase activity);GO:0030060(L-malate dehydrogenase activity);GO:0031998(regulation of fatty acid beta-oxidation);GO:0080093(regulation of photorespiration)	ko00020(Citrate cycle (TCA cycle));ko00620(Pyruvate metabolism);ko00630(Glyoxylate and dicarboxylate metabolism);ko00710(Carbon fixation in photosynthetic organisms);ko00270(Cysteine and methionine metabolism)	Y
ata-miR396c-5p	TTCCACAGCTTTCTTGAACTT	down	-0.47	0.03	555.52	401.86	rna-TRITD_5Bv1G202830	isoflavone 2'-hydroxylase-like [Aegilops tauschii subsp. tauschii]	3.20684	9.99364	1.63986	up	0.0367572	GO:0016020(membrane);GO:0016709(oxidoreductase activity, acting on paired donors, with incorporation or reduction of molecular oxygen, NAD(P)H as one donor, and incorporation of one atom of oxygen);GO:0042343(indole glucosinolate metabolic process);GO:0044550(secondary metabolite biosynthetic process);GO:0098542(defense response to other organism)	-	Y
ata-miR396c-5p	TTCCACAGCTTTCTTGAACTT	down	-0.47	0.03	555.52	401.86	rna-TRITD_6Av1G140650-4	regulator of nonsense transcripts UPF2 [Aegilops tauschii subsp. tauschii]	3.11433	12.2887	1.98034	up	0.00983419	GO:0003723(RNA binding);GO:0003729(mRNA binding);GO:0005737(cytoplasm);GO:0006412(translation)	ko03013(RNA transport);ko03015(mRNA surveillance pathway)	Y
ata-miR396c-5p	TTCCACAGCTTTCTTGAACTT	down	-0.47	0.03	555.52	401.86	rna-TRITD_7Bv1G060710-2	uncharacterized protein LOC109745074 [Aegilops tauschii subsp. tauschii]	4.30646	24.5115	2.50888	up	0.00104449	GO:0005575(cellular_component);GO:0008150(biological_process)	-	Y
ata-miR5168-5p	GGGTTGTTGTCTGGTTCAAGG	down	-inf	0.01	21.19	0	rna-TRITD_1Bv1G216410	uncharacterized protein LOC100837072 [Brachypodium distachyon]	2.63175	8.85905	1.75113	up	0.0273982	GO:0005759(mitochondrial matrix);GO:0006879(cellular iron ion homeostasis);GO:0008198(ferrous iron binding);GO:0036455(iron-sulfur transferase activity);GO:0044571([2Fe-2S] cluster assembly);GO:0051537(2 iron, 2 sulfur cluster binding);GO:0051539(4 iron, 4 sulfur cluster binding);GO:0097428(protein maturation by iron-sulfur cluster transfer)	-	Y
ata-miR5168-5p	GGGTTGTTGTCTGGTTCAAGG	down	-inf	0.01	21.19	0	rna-TRITD_2Av1G178210	uncharacterized protein LOC109744457 [Aegilops tauschii subsp. tauschii]	11.1752	36.3265	1.70072	up	0.0292337	-	-	Y
ata-miR5168-5p	GGGTTGTTGTCTGGTTCAAGG	down	-inf	0.01	21.19	0	rna-TRITD_2Av1G183880-3	cellulose synthase-like protein H1 [Aegilops tauschii subsp. tauschii]	1.84745	8.06635	2.12638	up	0.00550421	GO:0000139(Golgi membrane);GO:0000271(polysaccharide biosynthetic process);GO:0000977(RNA polymerase II regulatory region sequence-specific DNA binding);GO:0005794(Golgi apparatus);GO:0005886(plasma membrane);GO:0009833(plant-type primary cell wall biogenesis);GO:0016021(integral component of membrane);GO:0016740(transferase activity);GO:0016757(transferase activity, transferring glycosyl groups)…	-	Y
[truncated: 379 more rows]

## Sheet: L6 - WS vs CG
Table S12 continued. Stress-responsive miRNA-mRNA pairs with significant antagonistic regulatory patterns in two genotypes.
[truncated: 180 more rows]

[truncated: 2 more sheets: L6 - HS vs CG, L6 - WH vs CG]
