# Supplementary material for: Integrated Analysis of Small RNA, Transcriptome, and Degradome Sequencing Reveals the Water-Deficit and Heat Stress Response Network in Durum Wheat
Source: Int J Mol Sci. 2020 Aug 21;21(17):6017. doi: 10.3390/ijms21176017 (PMC7504575; doi:10.3390/ijms21176017)
Supplement: Supplementary file 1 [file ijms-21-06017-s001.zip › Supplementary files R2/Table S13.xlsx]

## Sheet: CG - DBA Aurora vs L6
Table S13. Genotype-dependent miRNA-mRNA pairs with significant antagonistic regulatory patterns under each treatment.
miRNA name	miRNA regulation	Log2 [foldchange (TL vs SL)]	Target accession	Target annotation	Log2 [foldchange (TL vs SL)]	Target regulation
ata-miR164c-3p	down	-inf	rna-TRITD_1Av1G140730-2	serine hydroxymethyltransferase 4-like [Aegilops tauschii subsp. tauschii]	1.52684	up
ata-miR164c-3p	down	-inf	rna-TRITD_1Bv1G096750-3	acyltransferase-like protein At1g54570, chloroplastic [Aegilops tauschii subsp. tauschii]	3.52571	up
ata-miR164c-3p	down	-inf	rna-TRITD_2Av1G176620-2	potassium transporter 1-like [Aegilops tauschii subsp. tauschii]	1.34851	up
ata-miR164c-3p	down	-inf	rna-TRITD_2Av1G267500	fructan 6-exohydrolase-like isoform X1 [Aegilops tauschii subsp. tauschii]	2.8631	up
ata-miR164c-3p	down	-inf	rna-TRITD_2Av1G280080	uncharacterized protein LOC109748115 [Aegilops tauschii subsp. tauschii]	2.70383	up
ata-miR164c-3p	down	-inf	rna-TRITD_2Bv1G108600-4	pyruvate kinase isozyme A, chloroplastic [Aegilops tauschii subsp. tauschii]	2.93549	up
ata-miR164c-3p	down	-inf	rna-TRITD_2Bv1G144910	high-affinity potassium transporter [Triticum aestivum]	1.39348	up
ata-miR164c-3p	down	-inf	rna-TRITD_3Av1G187750	predicted protein, partial [Hordeum vulgare subsp. vulgare]	1.37373	up
ata-miR164c-3p	down	-inf	rna-TRITD_3Av1G205700-2	hypothetical protein TRIUR3_09836 [Triticum urartu]	3.81724	up
ata-miR164c-3p	down	-inf	rna-TRITD_3Bv1G048950-3	E3 ubiquitin-protein ligase At1g12760-like [Aegilops tauschii subsp. tauschii]	1.41699	up
ata-miR164c-3p	down	-inf	rna-TRITD_3Bv1G283150	unnamed protein product [Triticum aestivum]	2.08577	up
ata-miR164c-3p	down	-inf	rna-TRITD_4Av1G209100-2	ribosome-binding factor PSRP1, chloroplastic-like [Aegilops tauschii subsp. tauschii]	1.59737	up
ata-miR164c-3p	down	-inf	rna-TRITD_5Bv1G228300	probable calcium-binding protein CML18 [Aegilops tauschii subsp. tauschii]	1.40463	up
ata-miR164c-3p	down	-inf	rna-TRITD_6Bv1G223360-2	lysine-specific histone demethylase 1 homolog 3 [Aegilops tauschii subsp. tauschii]	1.35139	up
ata-miR164c-3p	down	-inf	rna-TRITD_7Av1G010770	acyl-CoA-binding protein-like [Aegilops tauschii subsp. tauschii]	1.71183	up
ata-miR164c-3p	down	-inf	rna-TRITD_7Av1G040150-2	probable LRR receptor-like serine/threonine-protein kinase At5g10290 isoform X2 [Aegilops tauschii subsp. tauschii]	3.23614	up
ata-miR164c-3p	down	-inf	rna-TRITD_7Bv1G005450-2	benzoxazinone:UDP-Glc glucosyltransferase [Triticum aestivum]	1.5737	up
ata-miR164c-3p	down	-inf	rna-TRITD_7Bv1G073610-3	RPM1-interacting protein 4-like [Aegilops tauschii subsp. tauschii]	1.82388	up
ata-miR164c-3p	down	-inf	rna-TRITD_7Bv1G109890-4	DEAD-box ATP-dependent RNA helicase 42-like [Aegilops tauschii subsp. tauschii]	5.23987	up
ata-miR166a-3p_L+1R-1	down	-1.41	rna-TRITD_4Av1G205740	spidroin-1-like [Aegilops tauschii subsp. tauschii]	1.79183	up
ata-miR166a-3p_L+1R-1	down	-1.41	rna-TRITD_7Bv1G226530	hypothetical protein TRIUR3_05242 [Triticum urartu]	3.9461	up
ata-miR166d-5p	up	2.42	rna-TRITD_5Bv1G205580	cytochrome c oxidase subunit 6a, mitochondrial isoform X2 [Aegilops tauschii subsp. tauschii]	-1.48167	down
ata-miR166d-5p	up	2.42	rna-TRITD_6Bv1G117190	fimbrin-5-like [Aegilops tauschii subsp. tauschii]	-1.635	down
ata-miR167f-3p_L-1R+1	down	-0.55	rna-TRITD_2Bv1G251820	unnamed protein product [Triticum aestivum]	2.72572	up
ata-miR167f-3p_L-1R+1	down	-0.55	rna-TRITD_4Av1G070860-7	vacuolar targeting receptor bp-80 [Triticum aestivum]	1.28163	up
ata-miR167f-3p_L-1R+1	down	-0.55	rna-TRITD_4Av1G151080-2	signal recognition particle 54 kDa protein, chloroplastic-like [Aegilops tauschii subsp. tauschii]	2.02834	up
ata-miR167f-3p_L-1R+1	down	-0.55	rna-TRITD_5Av1G224480-2	putative lactoylglutathione lyase [Aegilops tauschii subsp. tauschii]	4.59822	up
ata-miR167f-3p_L-1R+1	down	-0.55	rna-TRITD_6Av1G006330-2	ATP-dependent helicase BRM isoform X2 [Aegilops tauschii subsp. tauschii]	2.10196	up
ata-miR167f-3p_L-1R+1	down	-0.55	rna-TRITD_6Bv1G203240	glutamate receptor 2.8-like [Aegilops tauschii subsp. tauschii]	1.43805	up
ata-miR172b-3p	up	0.79	rna-TRITD_1Bv1G219680-4	uncharacterized protein LOC109764235 isoform X2 [Aegilops tauschii subsp. tauschii]	-3.95516	down
ata-miR172b-3p	up	0.79	rna-TRITD_3Bv1G016470	type 1 non specific lipid transfer protein precursor [Triticum aestivum]	-1.92892	down
ata-miR172b-3p	up	0.79	rna-TRITD_3Bv1G201140	unnamed protein product [Triticum aestivum]	-1.84694	down
ata-miR393-3p_L+1R-1_1ss15TC	up	0.43	rna-TRITD_2Av1G174080-24	chaperone protein ClpC1, chloroplastic [Aegilops tauschii subsp. tauschii]	-5.01346	down
ata-miR396c-5p	down	-0.5	rna-TRITD_2Av1G011430	unnamed protein product [Triticum aestivum]	1.52839	up
ata-miR396c-5p	down	-0.5	rna-TRITD_2Av1G063350-4	glutamyl-tRNA reductase-binding protein, chloroplastic [Aegilops tauschii subsp. tauschii]	2.38532	up
ata-miR396c-5p	down	-0.5	rna-TRITD_2Bv1G079100-2	unnamed protein product [Triticum aestivum]	2.0581	up
ata-miR396c-5p	down	-0.5	rna-TRITD_4Bv1G113840-14	NHL repeat-containing protein 2 isoform X1 [Aegilops tauschii subsp. tauschii]	1.78276	up
ata-miR396c-5p	down	-0.5	rna-TRITD_5Av1G163410-2	probable sarcosine oxidase [Aegilops tauschii subsp. tauschii]	2.72111	up
ata-miR396c-5p	down	-0.5	rna-TRITD_6Bv1G205610-6	Nudix hydrolase 3 [Triticum urartu]	2.34874	up
ata-miR396c-5p	down	-0.5	rna-TRITD_6Bv1G222760	putative transporter arsB [Aegilops tauschii subsp. tauschii]	1.96615	up
ata-miR396c-5p	down	-0.5	rna-TRITD_7Bv1G060710	uncharacterized protein LOC109745074 [Aegilops tauschii subsp. tauschii]	1.27583	up
ata-miR398g-5p_L+1R-1_1ss9GA	down	-1.41	rna-TRITD_3Bv1G144240-2	unnamed protein product [Triticum aestivum]	2.42818	up
ata-miR398g-5p_L+1R-1_1ss9GA	down	-1.41	rna-TRITD_4Bv1G185220-3	RecName: Full=Catalase-1	1.3272	up
ata-miR528-3p_1ss4GC	down	-2.29	rna-TRITD_1Av1G029450-10	ABCB1, partial [Triticum polonicum]	2.70244	up
ata-miR528-3p_1ss4GC	down	-2.29	rna-TRITD_1Av1G029450-21	ABCB1, partial [Triticum polonicum]	1.96036	up
ata-miR528-3p_1ss4GC	down	-2.29	rna-TRITD_1Av1G107460	uncharacterized protein LOC109746693 [Aegilops tauschii subsp. tauschii]	1.62836	up
ata-miR528-3p_1ss4GC	down	-2.29	rna-TRITD_2Av1G003040-4	sterol 3-beta-glucosyltransferase UGT80A2 [Aegilops tauschii subsp. tauschii]	3.2505	up
ata-miR528-3p_1ss4GC	down	-2.29	rna-TRITD_2Av1G167000-3	unnamed protein product [Triticum aestivum]	1.85481	up
ata-miR528-3p_1ss4GC	down	-2.29	rna-TRITD_2Bv1G168560	unnamed protein product [Triticum aestivum]	2.23332	up
ata-miR528-3p_1ss4GC	down	-2.29	rna-TRITD_4Av1G248550	calcium-dependent protein kinase 26 [Aegilops tauschii subsp. tauschii]	1.29715	up
ata-miR528-3p_1ss4GC	down	-2.29	rna-TRITD_5Av1G141530-4	low molecular mass early light-inducible protein HV90, chloroplastic isoform X2 [Aegilops tauschii subsp. tauschii]	1.53548	up
ata-miR528-3p_1ss4GC	down	-2.29	rna-TRITD_5Av1G148720-2	heat shock factor B1b [Triticum aestivum]	1.72438	up
ata-miR528-3p_1ss4GC	down	-2.29	rna-TRITD_5Av1G229240-4	predicted protein [Hordeum vulgare subsp. vulgare]	2.17298	up
ata-miR528-3p_1ss4GC	down	-2.29	rna-TRITD_5Av1G244800-2	predicted protein [Hordeum vulgare subsp. vulgare]	1.82728	up
ata-miR528-3p_1ss4GC	down	-2.29	rna-TRITD_5Bv1G174070	5'-3' exoribonuclease 3-like isoform X2 [Aegilops tauschii subsp. tauschii]	1.70032	up
ata-miR528-3p_1ss4GC	down	-2.29	rna-TRITD_5Bv1G228300	probable calcium-binding protein CML18 [Aegilops tauschii subsp. tauschii]	1.40463	up
ata-miR528-3p_1ss4GC	down	-2.29	rna-TRITD_5Bv1G250810-3	ribosome-binding factor PSRP1, chloroplastic-like [Aegilops tauschii subsp. tauschii]	3.0164	up
ata-miR528-3p_1ss4GC	down	-2.29	rna-TRITD_5Bv1G251800-2	RNA polymerase sigma factor sigF, chloroplastic [Aegilops tauschii subsp. tauschii]	1.54954	up
ata-miR528-3p_1ss4GC	down	-2.29	rna-TRITD_6Av1G114800-9	calmodulin-binding protein 60 B-like isoform X1 [Aegilops tauschii subsp. tauschii]	2.12184	up
ata-miR528-3p_1ss4GC	down	-2.29	rna-TRITD_7Av1G098190-7	calcium-transporting ATPase 8, plasma membrane-type-like isoform X1 [Aegilops tauschii subsp. tauschii]	1.51255	up
ata-miR528-5p	down	-2.75	rna-TRITD_4Av1G263140	plastocyanin precursor [Hordeum vulgare]	1.90466	up
ata-miR528-5p	down	-2.75	rna-TRITD_4Bv1G099410-4	Lysine-specific demethylase 3B [Triticum urartu]	1.48903	up
ata-miR528-5p	down	-2.75	rna-TRITD_5Av1G248570	Beta-fructofuranosidase, insoluble isoenzyme 1 [Triticum urartu]	1.66869	up
ata-miR528-5p	down	-2.75	rna-TRITD_5Av1G255350	receptor like protein 42 [Brachypodium distachyon]	2.00329	up
ata-miR528-5p	down	-2.75	rna-TRITD_6Bv1G012320	polyphenol oxidase I, chloroplastic-like [Aegilops tauschii subsp. tauschii]	1.59603	up
ata-miR9674b-3p	up	0.7	rna-TRITD_1Av1G222010	Auxilin-related protein 2 [Triticum urartu]	-1.42593	down
ata-miR9674b-3p	up	0.7	rna-TRITD_2Bv1G201500-3	unnamed protein product [Triticum aestivum]	-2.3978	down
ata-miR9674b-3p	up	0.7	rna-TRITD_4Av1G202060	Calcium-activated outward-rectifying potassium channel 1 [Triticum urartu]	-1.87052	down
ata-miR9674b-3p	up	0.7	rna-TRITD_7Av1G000670	serine carboxypeptidase-like 8 [Aegilops tauschii subsp. tauschii]	-1.46367	down
ata-miR9863a-5p	down	-0.65	rna-TRITD_2Bv1G201500-4	unnamed protein product [Triticum aestivum]	2.85959	up
ata-miR9863a-5p	down	-0.65	rna-TRITD_7Av1G076230	leucine-rich repeat receptor-like serine/threonine/tyrosine-protein kinase SOBIR1 [Aegilops tauschii subsp. tauschii]	1.48337	up
ata-MIR9863a-p3_1	down	-0.99	rna-TRITD_7Bv1G231290	predicted protein [Hordeum vulgare subsp. vulgare]	1.73114	up
bdi-miR156h-3p	down	-1.26	rna-TRITD_2Bv1G019250	uncharacterized protein LOC109751853 isoform X3 [Aegilops tauschii subsp. tauschii]	2.04083	up
bdi-miR156h-3p	down	-1.26	rna-TRITD_2Bv1G210160	ent-kaurene synthase like 3 [Triticum aestivum]	1.367	up
bdi-miR156h-3p	down	-1.26	rna-TRITD_3Av1G259280	DIMBOA UDP-glucosyltransferase BX8-like [Aegilops tauschii subsp. tauschii]	1.97556	up
bdi-miR156h-3p	down	-1.26	rna-TRITD_4Av1G205740	spidroin-1-like [Aegilops tauschii subsp. tauschii]	1.79183	up
bdi-miR156h-3p	down	-1.26	rna-TRITD_5Av1G148720-2	heat shock factor B1b [Triticum aestivum]	1.72438	up
bdi-miR156h-3p	down	-1.26	rna-TRITD_5Bv1G228300	probable calcium-binding protein CML18 [Aegilops tauschii subsp. tauschii]	1.40463	up
bdi-miR156h-3p_L+1	down	-2.17	rna-TRITD_2Bv1G210160	ent-kaurene synthase like 3 [Triticum aestivum]	1.367	up
bdi-miR156h-3p_L+1	down	-2.17	rna-TRITD_2Bv1G210240	ent-kaurene synthase like 2 [Triticum aestivum]	1.47275	up
bdi-miR156h-3p_L+1	down	-2.17	rna-TRITD_3Av1G259280	DIMBOA UDP-glucosyltransferase BX8-like [Aegilops tauschii subsp. tauschii]	1.97556	up
bdi-miR156h-3p_L+1	down	-2.17	rna-TRITD_4Av1G205740	spidroin-1-like [Aegilops tauschii subsp. tauschii]	1.79183	up
bdi-miR159a-5p_R+1	down	-1.36	rna-TRITD_4Av1G000480	phytoene desaturase enzyme [Triticum aestivum]	1.82087	up
bdi-miR159a-5p_R+1	down	-1.36	rna-TRITD_7Av1G098190-7	calcium-transporting ATPase 8, plasma membrane-type-like isoform X1 [Aegilops tauschii subsp. tauschii]	1.51255	up
bdi-miR394	up	0.56	rna-TRITD_2Av1G262080	benzyl alcohol O-benzoyltransferase-like [Aegilops tauschii subsp. tauschii]	-1.65275	down
bdi-miR394	up	0.56	rna-TRITD_5Av1G163440-6	probable sarcosine oxidase [Aegilops tauschii subsp. tauschii]	-1.4656	down
bdi-miR394	up	0.56	rna-TRITD_6Av1G173990-7	ATP-dependent DNA helicase homolog RECG, chloroplastic [Aegilops tauschii subsp. tauschii]	-1.41791	down
bdi-miR394	up	0.56	rna-TRITD_7Bv1G025610-2	peroxiredoxin Q [Triticum aestivum]	-1.64542	down
bdi-MIR7757-p3_1ss18CT	down	-0.7	rna-TRITD_2Av1G197880-2	gamma-glutamyltranspeptidase 1-like [Aegilops tauschii subsp. tauschii]	2.07798	up
bdi-MIR7757-p3_1ss6AG	up	0.75	rna-TRITD_5Av1G161990	Disease resistance protein RPP13 [Triticum urartu]	-1.56304	down
bdi-MIR7757-p5_2ss6AG22CT	up	1.23	rna-TRITD_6Bv1G038830	hypothetical protein TRIUR3_11299 [Triticum urartu]	-2.02443	down
bdi-MIR7757-p5_2ss6AG22CT	up	1.23	rna-TRITD_7Av1G035470-5	starch synthase I [Aegilops tauschii]	-1.42409	down
bdi-miR827-5p_1ss22CT	up	inf	rna-TRITD_1Av1G089150-9	uncharacterized protein LOC109750839 [Aegilops tauschii subsp. tauschii]	-2.35021	down
bdi-miR827-5p_1ss22CT	up	inf	rna-TRITD_1Bv1G106830-3	alpha-galactosidase-like [Aegilops tauschii subsp. tauschii]	-2.38897	down
bdi-miR827-5p_1ss22CT	up	inf	rna-TRITD_2Bv1G085010-2	unnamed protein product [Triticum aestivum]	-4.99239	down
bdi-miR827-5p_1ss22CT	up	inf	rna-TRITD_6Bv1G038830	hypothetical protein TRIUR3_11299 [Triticum urartu]	-2.02443	down
bdi-miR827-5p_1ss6TC	down	-0.46	rna-TRITD_1Bv1G106830-2	alpha-galactosidase-like [Aegilops tauschii subsp. tauschii]	6.17035	up
csi-miR172a-3p_R+1	up	1.73	rna-TRITD_1Bv1G202230-3	phosphomethylethanolamine N-methyltransferase-like [Aegilops tauschii subsp. tauschii]	-1.4158	down
csi-miR172a-3p_R+1	up	1.73	rna-TRITD_3Bv1G016470	type 1 non specific lipid transfer protein precursor [Triticum aestivum]	-1.92892	down
csi-miR172a-3p_R+1	up	1.73	rna-TRITD_3Bv1G016690	type 1 non specific lipid transfer protein precursor [Triticum aestivum]	-1.66077	down
gma-miR6300_R+1_1	down	-inf	rna-TRITD_1Bv1G096750-2	acyltransferase-like protein At1g54570, chloroplastic [Aegilops tauschii subsp. tauschii]	3.2568	up
gma-miR6300_R+1_1	down	-inf	rna-TRITD_2Av1G066110	Polyol transporter 5 [Triticum urartu]	1.73368	up
gma-miR6300_R+1_1	down	-inf	rna-TRITD_2Av1G272610	anthocyanidin 5,3-O-glucosyltransferase-like [Aegilops tauschii subsp. tauschii]	1.54073	up
gma-miR6300_R+1_1	down	-inf	rna-TRITD_2Bv1G025720-6	elongation factor 1-alpha [Aegilops tauschii subsp. tauschii]	2.53667	up
gma-miR6300_R+1_1	down	-inf	rna-TRITD_3Av1G023320	Charged multivesicular body protein 5 [Triticum urartu]	1.46328	up
gma-miR6300_R+1_1	down	-inf	rna-TRITD_4Av1G208720	hypothetical protein TRIUR3_16487 [Triticum urartu]	2.02185	up
gma-miR6300_R+1_1	down	-inf	rna-TRITD_4Bv1G197690-2	cell wall invertase [Triticum aestivum]	1.78919	up
gma-miR6300_R+1_1	down	-inf	rna-TRITD_7Bv1G094870	alpha-soluble NSF attachment protein [Aegilops tauschii subsp. tauschii]	1.75156	up
gra-MIR8678-p5_2ss11GA17CG	down	-inf	rna-TRITD_3Av1G241250	hypothetical protein TRIUR3_06077 [Triticum urartu]	2.26437	up
gra-MIR8678-p5_2ss11GA17CG	down	-inf	rna-TRITD_5Bv1G059750-11	E3 ubiquitin-protein ligase UPL1-like [Aegilops tauschii subsp. tauschii]	2.47865	up
gra-MIR8678-p5_2ss11GA17CG	down	-inf	rna-TRITD_6Bv1G205020	probable E3 ubiquitin-protein ligase XBOS32 [Aegilops tauschii subsp. tauschii]	1.32544	up
hvu-miR159a_1ss21GA	up	0.46	rna-TRITD_1Bv1G009300	Lecithin-cholesterol acyltransferase-like 1 [Triticum urartu]	-2.67033	down
hvu-MIR5050-p5	down	-0.8	rna-TRITD_1Av1G222950	Cysteine-rich receptor-like protein kinase 8 [Triticum urartu]	1.90294	up
hvu-MIR5050-p5	down	-0.8	rna-TRITD_2Av1G032620-4	xylose isomerase [Aegilops tauschii subsp. tauschii]	1.41643	up
hvu-MIR5050-p5	down	-0.8	rna-TRITD_2Av1G267500	fructan 6-exohydrolase-like isoform X1 [Aegilops tauschii subsp. tauschii]	2.8631	up
hvu-MIR5050-p5	down	-0.8	rna-TRITD_2Av1G267500-3	fructan 6-exohydrolase [Triticum aestivum]	2.19699	up
hvu-MIR5050-p5	down	-0.8	rna-TRITD_5Bv1G204480	uncharacterized protein LOC109779480 [Aegilops tauschii subsp. tauschii]	1.31354	up
hvu-MIR6191-p5_2ss17TC19AG	up	2.49	rna-TRITD_2Bv1G176600-2	unnamed protein product [Triticum aestivum]	-1.67399	down
mtr-miR156j	down	-inf	rna-TRITD_2Av1G145890-2	unnamed protein product [Triticum aestivum]	1.67982	up
mtr-miR156j	down	-inf	rna-TRITD_2Bv1G129770-3	unnamed protein product [Triticum aestivum]	2.12564	up
osa-miR1432-5p_L-1R+1	up	0.54	rna-TRITD_4Av1G155800-2	predicted protein [Hordeum vulgare subsp. vulgare]	-1.46928	down
osa-miR159f_R+1_2ss1CT21AT	up	0.79	rna-TRITD_3Av1G265870	unnamed protein product [Triticum aestivum]	-1.42272	down
osa-miR160f-5p	down	-0.45	rna-TRITD_1Av1G029450-10	ABCB1, partial [Triticum polonicum]	2.70244	up
osa-miR160f-5p	down	-0.45	rna-TRITD_1Av1G029450-21	ABCB1, partial [Triticum polonicum]	1.96036	up
osa-miR160f-5p	down	-0.45	rna-TRITD_7Bv1G060710	uncharacterized protein LOC109745074 [Aegilops tauschii subsp. tauschii]	1.27583	up
osa-miR167d-5p_R+2_1	down	-1.06	rna-TRITD_2Av1G250990-11	calcium-transporting ATPase 8, plasma membrane-type-like [Aegilops tauschii subsp. tauschii]	1.81666	up
osa-miR167d-5p_R+2_2	down	-1.06	rna-TRITD_7Bv1G006440	thiosulfate sulfurtransferase 16, chloroplastic-like isoform X2 [Aegilops tauschii subsp. tauschii]	2.90406	up
osa-miR319a-3p.2-3p_R+1	down	-inf	rna-TRITD_1Bv1G003160-6	methionine S-methyltransferase isoform X2 [Aegilops tauschii subsp. tauschii]	1.97676	up
osa-miR319a-3p.2-3p_R+1	down	-inf	rna-TRITD_4Av1G060470-3	NHL repeat-containing protein 2 isoform X1 [Aegilops tauschii subsp. tauschii]	1.66335	up
osa-miR319a-3p.2-3p_R+1	down	-inf	rna-TRITD_5Bv1G204300	CCG-binding protein 1 [Aegilops tauschii subsp. tauschii]	1.77025	up
osa-miR396d_2ss20GT21GA	up	1.08	rna-TRITD_3Av1G206980-2	unnamed protein product [Triticum aestivum]	-1.55411	down
osa-miR396d_2ss20GT21GA	up	1.08	rna-TRITD_3Bv1G044820-2	unnamed protein product [Triticum aestivum]	-1.37272	down
osa-miR396d_R-1_1ss20GA	up	1.19	rna-TRITD_3Av1G232410-2	unnamed protein product [Triticum aestivum]	-1.59584	down
osa-miR396d_R-1_1ss20GA	up	1.19	rna-TRITD_6Bv1G038830	hypothetical protein TRIUR3_11299 [Triticum urartu]	-2.02443	down
osa-miR396d_R-1_1ss20GC	up	0.52	rna-TRITD_2Bv1G038790-3	unnamed protein product [Triticum aestivum]	-1.52086	down
osa-miR396d_R-1_1ss20GC	up	0.52	rna-TRITD_6Av1G192340	predicted protein [Hordeum vulgare subsp. vulgare]	-6.93862	down
osa-miR398a	down	-0.55	rna-TRITD_2Av1G209950-3	phosphoglycolate phosphatase 1B, chloroplastic-like [Aegilops tauschii subsp. tauschii]	3.73104	up
osa-miR398a	down	-0.55	rna-TRITD_2Bv1G223660-7	probable nucleoredoxin 1-2 [Aegilops tauschii subsp. tauschii]	1.79281	up
osa-miR398a	down	-0.55	rna-TRITD_3Av1G096260-20	exportin-7-A isoform X2 [Aegilops tauschii subsp. tauschii]	2.2715	up
osa-miR398a	down	-0.55	rna-TRITD_5Bv1G216890	pathogenesis-related protein 1-like [Aegilops tauschii subsp. tauschii]	2.07067	up
osa-miR398a	down	-0.55	rna-TRITD_5Bv1G216900	pathogenesis-related protein 1-16 [Triticum aestivum]	2.1095	up
osa-miR398a	down	-0.55	rna-TRITD_6Av1G006330-2	ATP-dependent helicase BRM isoform X2 [Aegilops tauschii subsp. tauschii]	2.10196	up
osa-miR398a	down	-0.55	rna-TRITD_7Av1G138010-3	superoxide dismutase [Cu-Zn], chloroplastic [Aegilops tauschii subsp. tauschii]	1.3603	up
osa-miR398a_L+1R-1	down	-0.7	rna-TRITD_1Av1G029450-10	ABCB1, partial [Triticum polonicum]	2.70244	up
osa-miR398a_L+1R-1	down	-0.7	rna-TRITD_2Av1G209950-3	phosphoglycolate phosphatase 1B, chloroplastic-like [Aegilops tauschii subsp. tauschii]	3.73104	up
osa-miR398a_L+1R-1	down	-0.7	rna-TRITD_2Bv1G210420	vacuolar-sorting receptor 7-like [Aegilops tauschii subsp. tauschii]	2.15905	up
osa-miR398a_L+1R-1	down	-0.7	rna-TRITD_2Bv1G223660-7	probable nucleoredoxin 1-2 [Aegilops tauschii subsp. tauschii]	1.79281	up
osa-miR398a_L+1R-1	down	-0.7	rna-TRITD_5Av1G219320	pathogenesis-related protein 1-19 [Triticum aestivum]	2.08075	up
osa-miR444b.1	down	-1.01	rna-TRITD_2Av1G246770	ervatamin-C-like [Aegilops tauschii subsp. tauschii]	3.23023	up
osa-miR444b.1	down	-1.01	rna-TRITD_2Bv1G210420	vacuolar-sorting receptor 7-like [Aegilops tauschii subsp. tauschii]	2.15905	up
osa-miR444b.1	down	-1.01	rna-TRITD_3Av1G265850-2	putative amino acid permease [Triticum aestivum]	1.4994	up
osa-miR444b.1	down	-1.01	rna-TRITD_3Bv1G276150-2	NBS-LRR protein [Triticum aestivum]	1.87	up
osa-miR444b.1	down	-1.01	rna-TRITD_7Av1G207880-5	predicted protein [Hordeum vulgare subsp. vulgare]	3.4814	up
osa-miR530-5p_R+1	down	-0.87	rna-TRITD_2Av1G131010	unnamed protein product [Triticum aestivum]	3.71693	up
osa-miR530-5p_R+1	down	-0.87	rna-TRITD_2Av1G272610	anthocyanidin 5,3-O-glucosyltransferase-like [Aegilops tauschii subsp. tauschii]	1.54073	up
ptc-miR6478_R+1_1ss21GA	down	-1.69	rna-TRITD_2Bv1G158920-5	Zeaxanthin epoxidase, chloroplastic [Triticum urartu]	2.83499	up
ptc-miR6478_R+1_1ss21GA	down	-1.69	rna-TRITD_2Bv1G158920-8	Zeaxanthin epoxidase, chloroplastic [Triticum urartu]	2.41796	up
ptc-miR6478_R+2_2ss6CT21GA	down	-0.76	rna-TRITD_2Av1G019330-2	L-ascorbate peroxidase 2, cytosolic [Aegilops tauschii subsp. tauschii]	2.43763	up
sbi-miR159b_R-1	down	-1.55	rna-TRITD_2Av1G206910-3	ent-isokaurene C2-hydroxylase-like [Aegilops tauschii subsp. tauschii]	1.38881	up
sbi-miR159b_R-1	down	-1.55	rna-TRITD_3Bv1G283150	unnamed protein product [Triticum aestivum]	2.08577	up
sbi-miR159b_R-1	down	-1.55	rna-TRITD_5Av1G182370-3	two-component response regulator-like PRR95 [Aegilops tauschii subsp. tauschii]	3.45187	up
sbi-miR159b_R-1	down	-1.55	rna-TRITD_7Av1G271690	NEP1-interacting protein-like 1 [Brachypodium distachyon]	1.82357	up
tae-MIR1120c-p3_2ss7TA17TG	down	-inf	rna-TRITD_3Av1G032990	TZF1 [Triticum aestivum]	1.31654	up
tae-MIR1120c-p3_2ss7TA17TG	down	-inf	rna-TRITD_4Bv1G039590	GDP-L-galactose phosphorylase 2-like [Aegilops tauschii subsp. tauschii]	1.32307	up
tae-MIR1120c-p3_2ss7TA17TG	down	-inf	rna-TRITD_7Bv1G045780-3	uncharacterized protein LOC109743145 isoform X1 [Aegilops tauschii subsp. tauschii]	1.41352	up
tae-miR1122b-3p_1ss11GT	down	-0.49	rna-TRITD_2Bv1G039970-4	uncharacterized protein LOC109783382 isoform X1 [Aegilops tauschii subsp. tauschii]	1.85384	up
tae-miR1122b-3p_1ss11GT	down	-0.49	rna-TRITD_2Bv1G039970-6	uncharacterized protein LOC109783382 isoform X1 [Aegilops tauschii subsp. tauschii]	2.75608	up
tae-MIR1123-p3_2ss14AG18AC	down	-0.6	rna-TRITD_4Bv1G124260-5	two-component response regulator-like PRR73 [Aegilops tauschii subsp. tauschii]	1.70863	up
tae-MIR1123-p3_2ss14AG18AC	down	-0.6	rna-TRITD_4Bv1G140530-2	protein NRT1/ PTR FAMILY 8.3-like isoform X2 [Aegilops tauschii subsp. tauschii]	1.59217	up
tae-MIR1127b-p5_1ss3TC	down	-inf	rna-TRITD_5Bv1G159430	probable inactive purple acid phosphatase 27 isoform X2 [Aegilops tauschii subsp. tauschii]	1.36225	up
tae-MIR1127b-p5_1ss3TC	down	-inf	rna-TRITD_6Bv1G000480	RecName: Full=Translationally-controlled tumor protein homolog; Short=TCTP; AltName: Full=HTP	4.11958	up
tae-MIR1127b-p5_1ss3TC	down	-inf	rna-TRITD_7Av1G031950-2	probable thiol methyltransferase 2 isoform X2 [Aegilops tauschii subsp. tauschii]	1.74084	up
tae-MIR1128-p3_1ss14CG_1	down	-inf	rna-TRITD_3Bv1G222110	RLP1.813 [Triticum aestivum]	2.06765	up
tae-MIR1137b-p3_2ss7TC17AG_1	down	-2.17	rna-TRITD_7Av1G079310-3	proteasome activator subunit 4 [Aegilops tauschii subsp. tauschii]	5.9972	up
tae-MIR1137b-p3_2ss7TC17AG_2	down	-2.17	rna-TRITD_2Av1G287760	RecName: Full=Protochlorophyllide reductase A, chloroplastic; Short=PCR A; AltName: Full=NADPH-protochlorophyllide oxidoreductase A; Short=POR A; Flags: Precursor	2.42708	up
tae-miR164	down	-1.78	rna-TRITD_2Bv1G210420	vacuolar-sorting receptor 7-like [Aegilops tauschii subsp. tauschii]	2.15905	up
tae-miR167c-5p	down	-0.99	rna-TRITD_7Av1G076230	leucine-rich repeat receptor-like serine/threonine/tyrosine-protein kinase SOBIR1 [Aegilops tauschii subsp. tauschii]	1.48337	up
tae-miR397-5p	down	-0.62	rna-TRITD_4Av1G195130	hypothetical protein BRADI_1g10865v3 [Brachypodium distachyon]	1.35722	up
tae-miR397-5p	down	-0.62	rna-TRITD_5Av1G043460	putative inactive purple acid phosphatase 1 [Triticum urartu]	1.55187	up
tae-MIR397-p5	down	-1.73	rna-TRITD_2Bv1G085060-2	organic cation/carnitine transporter 2-like [Aegilops tauschii subsp. tauschii]	1.95634	up
tae-miR398	down	-2.79	rna-TRITD_1Av1G222570-4	solanesyl-diphosphate synthase 2, chloroplastic [Aegilops tauschii subsp. tauschii]	1.82821	up
tae-miR398	down	-2.79	rna-TRITD_7Av1G268690	5-epiaristolochene 1,3-dihydroxylase-like [Aegilops tauschii subsp. tauschii]	2.35547	up
tae-miR408_L-1	down	-1.01	rna-TRITD_1Av1G180340	Ammonium transporter 2 member 1 [Triticum urartu]	1.77106	up
tae-miR408_L-1	down	-1.01	rna-TRITD_2Av1G042180-3	Xylulose kinase [Triticum urartu]	1.54155	up
tae-miR408_L-1	down	-1.01	rna-TRITD_2Av1G248230	unnamed protein product [Triticum aestivum]	2.98185	up
tae-miR408_L-1	down	-1.01	rna-TRITD_2Bv1G251820	unnamed protein product [Triticum aestivum]	2.72572	up
tae-miR408_L-1	down	-1.01	rna-TRITD_4Bv1G185220-3	RecName: Full=Catalase-1	1.3272	up
tae-miR408_L-1	down	-1.01	rna-TRITD_5Av1G221530-6	uncharacterized protein LOC109762144 [Aegilops tauschii subsp. tauschii]	1.67139	up
tae-miR408_L-1	down	-1.01	rna-TRITD_5Bv1G205900	Malate dehydrogenase, glyoxysomal [Triticum urartu]	2.34256	up
tae-miR408_L-1	down	-1.01	rna-TRITD_6Bv1G002390-2	ferredoxin-NADP(H) oxidoreductase (plasmid) [Triticum aestivum]	2.72069	up
tae-miR408_L-1	down	-1.01	rna-TRITD_7Bv1G152110-2	nuclear poly(A) polymerase 4-like isoform X3 [Aegilops tauschii subsp. tauschii]	1.784	up
tae-miR531_L-2R-1_1ss13CG	up	0.82	rna-TRITD_1Av1G134470	carotene epsilon-monooxygenase, chloroplastic [Aegilops tauschii subsp. tauschii]	-2.38031	down
tae-miR531_L-2R-1_1ss13CG	up	0.82	rna-TRITD_1Av1G206530-5	Chlorophyll a-b binding protein 25, chloroplastic [Triticum urartu]	-5.07298	down
tae-miR531_L-2R-1_1ss13CG	up	0.82	rna-TRITD_1Bv1G076410-2	ferrochelatase-2, chloroplastic [Aegilops tauschii subsp. tauschii]	-1.63187	down
tae-miR531_L-2R-1_1ss13CG	up	0.82	rna-TRITD_1Bv1G097260-2	protein ECERIFERUM 1-like [Aegilops tauschii subsp. tauschii]	-2.03907	down
tae-miR531_L-2R-1_1ss13CG	up	0.82	rna-TRITD_1Bv1G148540-3	squamosa promoter-binding-like protein 9 [Aegilops tauschii subsp. tauschii]	-1.40236	down
tae-miR531_L-2R-1_1ss13CG	up	0.82	rna-TRITD_2Av1G234270	beta-carotene 3-hydroxylase, chloroplastic-like [Aegilops tauschii subsp. tauschii]	-2.08607	down
tae-miR531_L-2R-1_1ss13CG	up	0.82	rna-TRITD_2Bv1G028060	probable protein phosphatase 2C 32 [Aegilops tauschii subsp. tauschii]	-1.49497	down
tae-miR531_L-2R-1_1ss13CG	up	0.82	rna-TRITD_3Av1G011500-2	unnamed protein product [Triticum aestivum]	-3.69257	down
tae-miR531_L-2R-1_1ss13CG	up	0.82	rna-TRITD_3Av1G232400	hypothetical protein TRIUR3_21136 [Triticum urartu]	-1.54103	down
tae-miR531_L-2R-1_1ss13CG	up	0.82	rna-TRITD_4Av1G042650	probable protein phosphatase 2C 30 [Aegilops tauschii subsp. tauschii]	-1.41412	down
tae-miR531_L-2R-1_1ss13CG	up	0.82	rna-TRITD_4Av1G042650-2	serine/threonine protein phosphatase 2C 30 [Triticum aestivum]	-1.42502	down
tae-miR531_L-2R-1_1ss13CG	up	0.82	rna-TRITD_4Av1G176080	probable 2-oxoglutarate-dependent dioxygenase At5g05600 [Aegilops tauschii subsp. tauschii]	-1.55134	down
tae-miR531_L-2R-1_1ss13CG	up	0.82	rna-TRITD_4Av1G185210-4	predicted protein [Hordeum vulgare subsp. vulgare]	-1.95359	down
tae-miR531_L-2R-1_1ss13CG	up	0.82	rna-TRITD_4Av1G185210-5	4-hydroxy-3-methylbut-2-enyl diphosphate reductase [Triticum urartu]	-1.52068	down
tae-miR531_L-2R-1_1ss13CG	up	0.82	rna-TRITD_4Bv1G151370-3	uncharacterized protein At5g39570-like [Aegilops tauschii subsp. tauschii]	-1.36582	down
tae-miR531_L-2R-1_1ss13CG	up	0.82	rna-TRITD_5Bv1G098410	transcription factor MYB44-like [Aegilops tauschii subsp. tauschii]	-1.71037	down
tae-miR531_L-2R-1_1ss13CG	up	0.82	rna-TRITD_5Bv1G235100	uncharacterized protein LOC109747514 [Aegilops tauschii subsp. tauschii]	-1.69066	down
tae-miR531_L-2R-1_1ss13CG	up	0.82	rna-TRITD_5Bv1G243220-2	predicted protein [Hordeum vulgare subsp. vulgare]	-2.91985	down
tae-miR531_L-2R-1_1ss13CG	up	0.82	rna-TRITD_6Av1G221970	putative transporter arsB [Aegilops tauschii subsp. tauschii]	-1.49954	down
tae-miR531_L-2R-1_1ss13CG	up	0.82	rna-TRITD_7Av1G261390-3	protein ECERIFERUM 3-like [Aegilops tauschii subsp. tauschii]	-1.46852	down
tae-miR531_L-2R-1_1ss13CG	up	0.82	rna-TRITD_7Bv1G020930	phospholipid hydroperoxide glutathione peroxidase 1, chloroplastic-like [Aegilops tauschii subsp. tauschii]	-2.00078	down
tae-miR531_L-2R-1_1ss13CG	up	0.82	rna-TRITD_7Bv1G055260-2	predicted protein [Hordeum vulgare subsp. vulgare]	-2.0062	down
tae-miR531_L-2R-1_1ss13CG	up	0.82	rna-TRITD_7Bv1G205740	aspartyl protease family protein At5g10770-like isoform X1 [Aegilops tauschii subsp. tauschii]	-1.60139	down
tae-miR7757-5p_1ss2TC	up	0.63	rna-TRITD_5Bv1G006860	disease resistance protein RPM1-like [Aegilops tauschii subsp. tauschii]	-1.61254	down
tae-miR7757-5p_1ss2TC	up	0.63	rna-TRITD_7Bv1G221240-2	putative disease resistance RPP13-like protein 3 [Aegilops tauschii subsp. tauschii]	-2.64162	down
tae-MIR7757-p3_1ss19AG	up	1.12	rna-TRITD_2Bv1G038400-4	unnamed protein product [Triticum aestivum]	-1.62772	down
tae-MIR7757-p3_1ss19AG	up	1.12	rna-TRITD_2Bv1G038400-7	ribosomal protein L19 [Triticum aestivum]	-3.61205	down
tae-MIR7757-p3_1ss19AG	up	1.12	rna-TRITD_4Bv1G079940-2	uncharacterized protein LOC109763026 isoform X1 [Aegilops tauschii subsp. tauschii]	-2.05444	down
tae-MIR7757-p3_1ss19AG	up	1.12	rna-TRITD_5Av1G256460-2	putative L-type lectin-domain containing receptor kinase S.7 [Triticum urartu]	-1.51095	down
tae-MIR7757-p3_2ss3TC19TC	up	inf	rna-TRITD_3Bv1G205350	unnamed protein product [Triticum aestivum]	-3.25626	down
tae-MIR7757-p3_2ss3TC19TC	up	inf	rna-TRITD_4Bv1G103790-19	putative GTP diphosphokinase RSH1, chloroplastic [Aegilops tauschii subsp. tauschii]	-1.43208	down
tae-MIR7757-p3_2ss3TC19TC	up	inf	rna-TRITD_4Bv1G115860	probable glutamyl endopeptidase, chloroplastic [Aegilops tauschii subsp. tauschii]	-2.7409	down
tae-MIR7757-p3_2ss3TC19TC	up	inf	rna-TRITD_6Bv1G049740-5	26S proteasome non-ATPase regulatory subunit 2 homolog A-like [Aegilops tauschii subsp. tauschii]	-3.70666	down
tae-MIR7757-p5_1ss3TC	up	1.27	rna-TRITD_1Bv1G090090	midasin isoform X2 [Aegilops tauschii subsp. tauschii]	-1.81628	down
tae-MIR7757-p5_1ss3TC	up	1.27	rna-TRITD_1Bv1G134300-2	serine hydroxymethyltransferase 4-like [Aegilops tauschii subsp. tauschii]	-1.57273	down
tae-MIR7757-p5_1ss3TC	up	1.27	rna-TRITD_2Av1G272500-2	G-type lectin S-receptor-like serine/threonine-protein kinase SD2-5 [Triticum urartu]	-1.45607	down
tae-MIR7757-p5_1ss3TC	up	1.27	rna-TRITD_2Bv1G004720	unnamed protein product [Triticum aestivum]	-1.35856	down
tae-MIR7757-p5_1ss3TC	up	1.27	rna-TRITD_6Av1G000650-3	FAM10 family protein At4g22670 [Aegilops tauschii subsp. tauschii]	-2.14789	down
tae-MIR7757-p5_1ss3TC	up	1.27	rna-TRITD_6Av1G170420-2	uncharacterized protein LOC109741426 isoform X1 [Aegilops tauschii subsp. tauschii]	-1.60658	down
tae-MIR7757-p5_1ss3TC	up	1.27	rna-TRITD_7Av1G273240-8	mediator of RNA polymerase II transcription subunit 15a-like [Aegilops tauschii subsp. tauschii]	-2.83514	down
tae-miR9658-3p	down	-1.24	rna-TRITD_3Av1G256810	hypothetical protein GQ55_4G162600 [Panicum hallii var. hallii]	2.10971	up
tae-miR9662a-3p	down	-0.55	rna-TRITD_1Bv1G020840-7	target of EAT1-B1 [Triticum aestivum]	1.2996	up
tae-miR9662a-3p	down	-0.55	rna-TRITD_5Av1G204820-3	COBRA-like protein 3 [Aegilops tauschii subsp. tauschii]	1.49426	up
tae-miR9662a-3p	down	-0.55	rna-TRITD_5Bv1G228300	probable calcium-binding protein CML18 [Aegilops tauschii subsp. tauschii]	1.40463	up
tae-miR9664-3p	down	-3.9	rna-TRITD_3Av1G163210	unnamed protein product [Triticum aestivum]	2.48061	up
tae-miR9664-3p	down	-3.9	rna-TRITD_6Bv1G021770	predicted protein, partial [Hordeum vulgare subsp. vulgare]	1.38594	up
tae-miR9664-3p	down	-3.9	rna-TRITD_7Bv1G028150	disease resistance protein RPP13-like [Aegilops tauschii subsp. tauschii]	1.30597	up
tae-miR9664-3p	down	-3.9	rna-TRITD_7Bv1G134920	uncharacterized protein LOC109757601 [Aegilops tauschii subsp. tauschii]	1.36275	up
tae-MIR9664-p5	down	-inf	rna-TRITD_7Av1G131980-4	glucose-1-phosphate adenylyltransferase small subunit, chloroplastic/amyloplastic isoform X1 [Aegilops tauschii subsp. tauschii]	2.58878	up
tae-miR9666a-3p	down	-inf	rna-TRITD_3Av1G182900-6	Leucine-rich repeat receptor-like protein kinase PXL2 [Triticum urartu]	1.54539	up
tae-miR9666a-3p	down	-inf	rna-TRITD_3Bv1G243110-2	unnamed protein product [Triticum aestivum]	1.77186	up
tae-miR9666a-3p	down	-inf	rna-TRITD_5Bv1G219670-3	Thioredoxin H2-2 [Triticum urartu]	1.65399	up
tae-miR9666a-3p	down	-inf	rna-TRITD_6Bv1G203400	diacylglycerol kinase 3-like [Aegilops tauschii subsp. tauschii]	1.89042	up
tae-miR9666b-3p	down	-inf	rna-TRITD_1Av1G006800	putative E3 ubiquitin-protein ligase [Triticum monococcum]	3.1605	up
tae-miR9666b-3p	down	-inf	rna-TRITD_1Av1G107460	uncharacterized protein LOC109746693 [Aegilops tauschii subsp. tauschii]	1.62836	up
tae-miR9666b-3p	down	-inf	rna-TRITD_1Av1G150360	lichenase-2 [Aegilops tauschii subsp. tauschii]	4.15354	up
tae-miR9666b-3p	down	-inf	rna-TRITD_1Bv1G121880	60S ribosomal export protein NMD3 [Aegilops tauschii subsp. tauschii]	1.42643	up
tae-miR9666b-3p	down	-inf	rna-TRITD_1Bv1G130050	protein NRT1/ PTR FAMILY 6.3-like [Aegilops tauschii subsp. tauschii]	2.03285	up
tae-miR9666b-3p	down	-inf	rna-TRITD_2Bv1G231230-5	fructan 6-exohydrolase-like isoform X2 [Aegilops tauschii subsp. tauschii]	1.28641	up
tae-miR9666b-3p	down	-inf	rna-TRITD_3Av1G187750	predicted protein, partial [Hordeum vulgare subsp. vulgare]	1.37373	up
tae-miR9666b-3p	down	-inf	rna-TRITD_4Av1G190450-6	Glutamate decarboxylase 1 [Triticum urartu]	1.52102	up
tae-miR9666b-3p	down	-inf	rna-TRITD_5Av1G248570	Beta-fructofuranosidase, insoluble isoenzyme 1 [Triticum urartu]	1.66869	up
tae-miR9666b-3p	down	-inf	rna-TRITD_7Av1G207880-5	predicted protein [Hordeum vulgare subsp. vulgare]	3.4814	up
tae-miR9666b-3p	down	-inf	rna-TRITD_7Bv1G120640-6	lysine histidine transporter 1-like [Aegilops tauschii subsp. tauschii]	1.42935	up
tae-MIR9666c-p5	down	-inf	rna-TRITD_3Bv1G171790-2	uncharacterized protein LOC109752887 [Aegilops tauschii subsp. tauschii]	1.93898	up
tae-MIR9672b-p3_1ss3GA	down	-0.65	rna-TRITD_3Av1G003200	uncharacterized protein LOC109738498 [Aegilops tauschii subsp. tauschii]	2.09787	up
tae-MIR9672b-p3_1ss3GA	down	-0.65	rna-TRITD_3Av1G014700-3	hypothetical protein TRIUR3_00545 [Triticum urartu]	1.31517	up
tae-MIR9672b-p3_1ss3GA	down	-0.65	rna-TRITD_5Bv1G185900-2	D1 protease precursor, partial [Triticum aestivum]	1.94829	up
tae-miR9674b-5p	down	-0.5	rna-TRITD_2Av1G271700	RecName: Full=Plasma membrane ATPase; AltName: Full=Proton pump	2.91297	up
tae-miR9674b-5p	down	-0.5	rna-TRITD_2Av1G271700-10	RecName: Full=Plasma membrane ATPase; AltName: Full=Proton pump	3.72159	up
tae-miR9674b-5p	down	-0.5	rna-TRITD_2Av1G271700-21	RecName: Full=Plasma membrane ATPase; AltName: Full=Proton pump	3.47517	up
tae-miR9674b-5p	down	-0.5	rna-TRITD_2Av1G271700-26	Plasma membrane ATPase [Triticum urartu]	2.751	up
tae-miR9774_L+1R+1	up	2.93	rna-TRITD_2Av1G219680	B-box zinc finger protein 24-like [Aegilops tauschii subsp. tauschii]	-1.63723	down
tae-miR9776_L-1R+1_1ss18AG	down	-1.59	rna-TRITD_2Av1G209950-3	phosphoglycolate phosphatase 1B, chloroplastic-like [Aegilops tauschii subsp. tauschii]	3.73104	up
tae-miR9776_L-1R+1_1ss18AG	down	-1.59	rna-TRITD_2Bv1G196900	ubiquitin fusion degradation 1 protein [Triticum aestivum]	1.90316	up
tae-miR9776_L-1R+1_1ss18AG	down	-1.59	rna-TRITD_4Av1G261610	F-box/kelch-repeat protein SKIP11-like [Aegilops tauschii subsp. tauschii]	1.44491	up
tae-miR9776_L-1R+1_1ss18AG	down	-1.59	rna-TRITD_5Bv1G219360-2	wall-associated receptor kinase 2-like [Aegilops tauschii subsp. tauschii]	1.33571	up
tae-miR9776_L-1R+1_1ss18AG	down	-1.59	rna-TRITD_7Bv1G000400-2	rhodanese-like domain-containing protein 8, chloroplastic [Aegilops tauschii subsp. tauschii]	2.36954	up
zma-miR399e-5p_L+1_2ss7TC14CA	down	-inf	rna-TRITD_3Av1G179000	uncharacterized protein LOC109739017 [Aegilops tauschii subsp. tauschii]	1.79866	up
zma-miR399e-5p_L+1_2ss7TC14CA	down	-inf	rna-TRITD_3Bv1G160220	uncharacterized protein LOC109739017 [Aegilops tauschii subsp. tauschii]	2.01299	up
zma-miR399e-5p_L+1_2ss7TC14CA	down	-inf	rna-TRITD_3Bv1G253020	unnamed protein product [Triticum aestivum]	1.37583	up
zma-miR399e-5p_L+1_2ss7TC14CA	down	-inf	rna-TRITD_4Av1G255460-8	probable glutathione S-transferase GSTU6 [Aegilops tauschii subsp. tauschii]	1.29395	up

## Sheet: WS - DBA Aurora vs L6
Table S13 continued. Genotype-dependent miRNA-mRNA pairs with significant antagonistic regulatory patterns under each treatment.
miRNA name	miRNA regulation	Log2 [foldchange (TL vs SL)]	Target accession	Target annotation	Log2 [foldchange (TL vs SL)]	Target regulation
ata-miR167b-3p	up	0.24	rna-TRITD_1Av1G135390	NADH dehydrogenase [ubiquinone] 1 beta subcomplex subunit 8, mitochondrial [Aegilops tauschii subsp. tauschii]	-1.4317	down
ata-miR167b-3p	up	0.24	rna-TRITD_1Bv1G125440-2	phagocyte signaling-impaired protein isoform X1 [Aegilops tauschii subsp. tauschii]	-1.42862	down
ata-miR167b-3p	up	0.24	rna-TRITD_1Bv1G129410	NADH dehydrogenase [ubiquinone] 1 beta subcomplex subunit 8, mitochondrial [Aegilops tauschii subsp. tauschii]	-2.07437	down
ata-miR167b-3p	up	0.24	rna-TRITD_2Av1G005500	UDP-glycosyltransferase 73B4 [Triticum urartu]	-1.76635	down
ata-miR167b-3p	up	0.24	rna-TRITD_6Av1G017550	probable glucuronokinase 2 [Aegilops tauschii subsp. tauschii]	-1.66365	down
ata-miR393-3p_L+1R-1_1ss15TC	up	0.71	rna-TRITD_2Av1G165290	3-oxoacyl-[acyl-carrier-protein] reductase 3, chloroplastic [Triticum urartu]	-3.36693	down
ata-miR393-3p_L+1R-1_1ss15TC	up	0.71	rna-TRITD_5Av1G063630-5	40S ribosomal protein S9-2-like [Aegilops tauschii subsp. tauschii]	-3.19116	down
ata-miR5168-3p	down	-0.68	rna-TRITD_7Bv1G093010-3	translation initiation factor IF-2, chloroplastic [Aegilops tauschii subsp. tauschii]	2.66466	up
ata-miR528-3p_1ss4GC	down	-2.73	rna-TRITD_1Av1G029450-10	ABCB1, partial [Triticum polonicum]	2.60789	up
ata-miR528-3p_1ss4GC	down	-2.73	rna-TRITD_1Av1G050350-2	Protein ApaG [Triticum urartu]	1.46586	up
ata-miR528-3p_1ss4GC	down	-2.73	rna-TRITD_1Bv1G025160	dihydrolipoyl dehydrogenase 1, mitochondrial-like [Aegilops tauschii subsp. tauschii]	1.4268	up
ata-miR528-3p_1ss4GC	down	-2.73	rna-TRITD_2Av1G159080	phototropin-2-like [Aegilops tauschii subsp. tauschii]	1.36132	up
ata-miR528-3p_1ss4GC	down	-2.73	rna-TRITD_2Av1G159080-10	phototropin-2-like [Aegilops tauschii subsp. tauschii]	1.69181	up
ata-miR528-3p_1ss4GC	down	-2.73	rna-TRITD_2Bv1G001360-2	unnamed protein product [Triticum aestivum]	1.35287	up
ata-miR528-3p_1ss4GC	down	-2.73	rna-TRITD_2Bv1G137780	unnamed protein product [Triticum aestivum]	2.42962	up
ata-miR528-3p_1ss4GC	down	-2.73	rna-TRITD_3Bv1G010100	unnamed protein product [Triticum aestivum]	1.68797	up
ata-miR528-3p_1ss4GC	down	-2.73	rna-TRITD_4Av1G121260	predicted protein [Hordeum vulgare subsp. vulgare]	1.36691	up
ata-miR528-3p_1ss4GC	down	-2.73	rna-TRITD_4Av1G211810-10	ankyrin repeat domain-containing protein 2A-like [Aegilops tauschii subsp. tauschii]	1.27729	up
ata-miR528-3p_1ss4GC	down	-2.73	rna-TRITD_4Av1G261370	6-fructosyltransferase, partial [Leymus chinensis]	2.69877	up
ata-miR528-3p_1ss4GC	down	-2.73	rna-TRITD_4Bv1G007460-3	glycine-rich RNA-binding protein RZ1C-like isoform X1 [Aegilops tauschii subsp. tauschii]	1.60423	up
ata-miR528-3p_1ss4GC	down	-2.73	rna-TRITD_4Bv1G057760	heterogeneous nuclear ribonucleoprotein R-like isoform X2 [Aegilops tauschii subsp. tauschii]	1.39439	up
ata-miR528-3p_1ss4GC	down	-2.73	rna-TRITD_4Bv1G127510	phosphate metabolism protein 8-like [Aegilops tauschii subsp. tauschii]	1.58906	up
ata-miR528-3p_1ss4GC	down	-2.73	rna-TRITD_5Bv1G186110	probable anion transporter 5, chloroplastic [Aegilops tauschii subsp. tauschii]	1.42789	up
ata-miR528-3p_1ss4GC	down	-2.73	rna-TRITD_5Bv1G205900-2	malate dehydrogenase, glyoxysomal-like [Aegilops tauschii subsp. tauschii]	3.14287	up
ata-miR528-3p_1ss4GC	down	-2.73	rna-TRITD_5Bv1G250810-3	ribosome-binding factor PSRP1, chloroplastic-like [Aegilops tauschii subsp. tauschii]	1.66591	up
ata-miR528-3p_1ss4GC	down	-2.73	rna-TRITD_6Bv1G182800-2	DExH-box ATP-dependent RNA helicase DExH15 chloroplastic [Aegilops tauschii subsp. tauschii]	1.55788	up
ata-miR528-3p_1ss4GC	down	-2.73	rna-TRITD_6Bv1G224560-3	splicing factor 3B subunit 2 [Aegilops tauschii subsp. tauschii]	1.99878	up
ata-miR528-3p_1ss4GC	down	-2.73	rna-TRITD_7Av1G062580	UDP-glycosyltransferase 73C5-like [Aegilops tauschii subsp. tauschii]	2.33728	up
ata-miR528-3p_1ss4GC	down	-2.73	rna-TRITD_7Bv1G055260-2	predicted protein [Hordeum vulgare subsp. vulgare]	1.69756	up
ata-miR9863a-3p	up	0.15	rna-TRITD_2Bv1G210160	ent-kaurene synthase like 3 [Triticum aestivum]	-1.53257	down
ata-miR9863a-5p	down	-0.56	rna-TRITD_1Av1G027140	hypothetical protein TRIUR3_30853 [Triticum urartu]	3.29333	up
bdi-miR394	up	0.54	rna-TRITD_1Bv1G078090-6	heat shock 70 kDa protein 6, chloroplastic-like [Aegilops tauschii subsp. tauschii]	-1.84458	down
bdi-miR394	up	0.54	rna-TRITD_2Bv1G111340-5	protein GRIP [Aegilops tauschii subsp. tauschii]	-2.07838	down
bdi-miR394	up	0.54	rna-TRITD_3Av1G247490-4	F-box only protein 6 [Triticum urartu]	-3.18072	down
bdi-miR394	up	0.54	rna-TRITD_3Bv1G228870-11	unnamed protein product [Triticum aestivum]	-1.43879	down
bdi-miR394	up	0.54	rna-TRITD_3Bv1G274570-6	unnamed protein product [Triticum aestivum]	-1.75671	down
bdi-miR394	up	0.54	rna-TRITD_4Av1G012090-22	cell division control protein 48 homolog E [Aegilops tauschii subsp. tauschii]	-2.25681	down
bdi-miR394	up	0.54	rna-TRITD_4Av1G076550-3	mucin-5AC [Aegilops tauschii subsp. tauschii]	-1.64021	down
bdi-miR394	up	0.54	rna-TRITD_5Bv1G160170	predicted protein [Hordeum vulgare subsp. vulgare]	-1.398	down
bdi-miR394	up	0.54	rna-TRITD_5Bv1G241920-3	predicted protein [Hordeum vulgare subsp. vulgare]	-4.51599	down
bdi-miR394	up	0.54	rna-TRITD_6Av1G194070-2	7-deoxyloganetin glucosyltransferase-like [Aegilops tauschii subsp. tauschii]	-1.3921	down
bdi-miR827-5p	up	1.12	rna-TRITD_6Bv1G021770	predicted protein, partial [Hordeum vulgare subsp. vulgare]	-3.612	down
bdi-miR827-5p_1ss22CT	up	inf	rna-TRITD_1Bv1G091280-8	uncharacterized protein LOC109750839 [Aegilops tauschii subsp. tauschii]	-1.81233	down
bdi-miR827-5p_1ss22CT	up	inf	rna-TRITD_3Av1G131040	uncharacterized protein LOC109769744 [Aegilops tauschii subsp. tauschii]	-1.41106	down
bdi-miR827-5p_1ss22CT	up	inf	rna-TRITD_3Av1G131040-4	uncharacterized protein LOC109769744 [Aegilops tauschii subsp. tauschii]	-1.36316	down
cca-miR156b_R-1_1ss19AG	up	inf	rna-TRITD_4Bv1G196060-5	callose synthase 9 [Aegilops tauschii subsp. tauschii]	-1.65637	down
csi-miR172a-3p_R+1	up	1.95	rna-TRITD_1Bv1G228940	uncharacterized protein LOC109784853 [Aegilops tauschii subsp. tauschii]	-1.46852	down
gma-miR6300_R+1_1	down	-3.71	rna-TRITD_3Bv1G016660	non-specific lipid transfer protein 1 precursor [Triticum aestivum]	2.07176	up
gma-miR6300_R+1_1	down	-3.71	rna-TRITD_7Av1G260980-9	unnamed protein product [Triticum aestivum]	1.73975	up
gma-miR6300_R+1_1	down	-3.71	rna-TRITD_7Bv1G055260-2	predicted protein [Hordeum vulgare subsp. vulgare]	1.69756	up
hvu-miR1120_L-4R+1_1ss10TC	down	-1.58	rna-TRITD_3Av1G024310	uncharacterized protein LOC109775879 [Aegilops tauschii subsp. tauschii]	1.38509	up
hvu-miR1120_L-4R+1_1ss10TC	down	-1.58	rna-TRITD_3Bv1G028170	unnamed protein product [Triticum aestivum]	1.38999	up
mdm-miR396a_R-1	up	inf	rna-TRITD_3Av1G020130-2	1,4-dihydroxy-2-naphthoyl-CoA thioesterase 1-like [Aegilops tauschii subsp. tauschii]	-1.37883	down
mtr-MIR398a-p5_1ss11AC	down	-4.09	rna-TRITD_7Av1G035910-3	TOM1-like protein 2 [Triticum urartu]	1.59154	up
osa-miR159f_L-1_1ss21AC	up	0.76	rna-TRITD_1Bv1G053510	dihydrolipoyl dehydrogenase 2, chloroplastic isoform X1 [Brachypodium distachyon]	-1.4423	down
osa-miR159f_L-1_1ss21AC	up	0.76	rna-TRITD_2Bv1G210330-2	ent-copalyl diphosphate synthase [Triticum aestivum]	-2.07263	down
osa-miR159f_L-1_1ss21AC	up	0.76	rna-TRITD_6Bv1G161120-5	GTPase-activating protein gyp7 isoform X2 [Aegilops tauschii subsp. tauschii]	-1.73354	down
osa-miR398a	down	-2.19	rna-TRITD_1Av1G029450-10	ABCB1, partial [Triticum polonicum]	2.60789	up
osa-miR398a	down	-2.19	rna-TRITD_3Av1G096260-20	exportin-7-A isoform X2 [Aegilops tauschii subsp. tauschii]	2.11807	up
osa-miR398a	down	-2.19	rna-TRITD_6Bv1G205750-3	protein TSS isoform X1 [Aegilops tauschii subsp. tauschii]	1.45187	up
osa-miR398a	down	-2.19	rna-TRITD_7Bv1G212540	probable protein phosphatase 2C 58 [Aegilops tauschii subsp. tauschii]	2.61292	up
osa-miR444b.1_1ss21CT	up	1.26	rna-TRITD_2Bv1G120990-6	Oxygen-evolving enhancer protein 2, chloroplastic [Triticum urartu]	-5.40458	down
osa-miR444b.1_1ss21CT	up	1.26	rna-TRITD_5Av1G071960	putative pumilio homolog 7, chloroplastic [Aegilops tauschii subsp. tauschii]	-1.95987	down
osa-miR444b.1_1ss21CT	up	1.26	rna-TRITD_5Av1G258660	kinesin-like protein KIN-14E isoform X2 [Aegilops tauschii subsp. tauschii]	-1.47752	down
osa-MIR444c-p3_1ss21CT	up	3.5	rna-TRITD_3Av1G192170-12	Acyl-CoA synthetase family member 3, mitochondrial [Triticum urartu]	-1.69201	down
osa-miR827	up	0.94	rna-TRITD_5Bv1G033220	putative lipid-transfer protein DIR1 [Aegilops tauschii subsp. tauschii]	-1.62813	down
osa-miR827_R-1	up	1.39	rna-TRITD_1Bv1G215510-5	Chlorophyll a-b binding protein, chloroplastic [Triticum urartu]	-1.77848	down
osa-miR827_R-1	up	1.39	rna-TRITD_6Av1G219970-2	uncharacterized protein LOC109779886 [Aegilops tauschii subsp. tauschii]	-2.72628	down
osa-miR827_R-1	up	1.39	rna-TRITD_6Av1G219970-3	uncharacterized protein LOC109779886 [Aegilops tauschii subsp. tauschii]	-2.90609	down
osa-miR827_R-1	up	1.39	rna-TRITD_6Bv1G220490-10	uncharacterized protein LOC109779886 [Aegilops tauschii subsp. tauschii]	-2.12374	down
ptc-miR6478_R+2_2ss6CT21GA	down	-0.88	rna-TRITD_2Av1G019330-2	L-ascorbate peroxidase 2, cytosolic [Aegilops tauschii subsp. tauschii]	1.59081	up
tae-MIR1127b-p5_1ss3TC	down	-3.3	rna-TRITD_2Av1G022180	predicted protein [Hordeum vulgare subsp. vulgare]	2.11189	up
tae-MIR1127b-p5_1ss3TC	down	-3.3	rna-TRITD_4Bv1G009270-2	uncharacterized protein LOC109741725 [Aegilops tauschii subsp. tauschii]	1.77516	up
tae-miR1130b-3p_1ss6TC	down	-1.58	rna-TRITD_3Av1G024310	uncharacterized protein LOC109775879 [Aegilops tauschii subsp. tauschii]	1.38509	up
tae-MIR1137b-p3_2ss7TC17AG_1	down	-1.43	rna-TRITD_4Av1G186230	uncharacterized protein LOC109780249 [Aegilops tauschii subsp. tauschii]	2.83878	up
tae-miR159a	down	-0.72	rna-TRITD_1Bv1G026890	uncharacterized protein LOC109734119 [Aegilops tauschii subsp. tauschii]	1.52035	up
tae-miR159a	down	-0.72	rna-TRITD_1Bv1G026890-2	uncharacterized protein LOC109734119 [Aegilops tauschii subsp. tauschii]	1.81178	up
tae-miR159a	down	-0.72	rna-TRITD_2Av1G093540	putative 5'-adenylylsulfate reductase 1, chloroplastic [Triticum urartu]	1.86224	up
tae-miR159a	down	-0.72	rna-TRITD_2Bv1G095250	putative 5'-adenylylsulfate reductase 1, chloroplastic [Triticum urartu]	2.40352	up
tae-miR159a	down	-0.72	rna-TRITD_2Bv1G095250-2	putative 5'-adenylylsulfate reductase 1, chloroplastic [Triticum urartu]	2.25211	up
tae-MIR397-p5	down	-1.55	rna-TRITD_4Av1G043540	phosphate metabolism protein 8-like [Aegilops tauschii subsp. tauschii]	1.78805	up
tae-MIR397-p5	down	-1.55	rna-TRITD_6Av1G223080-2	aquaporin PIP1-5-like [Aegilops tauschii subsp. tauschii]	2.16266	up
tae-MIR397-p5	down	-1.55	rna-TRITD_6Bv1G223370-2	aquaporin PIP1-5-like [Aegilops tauschii subsp. tauschii]	3.27786	up
tae-miR398	down	-2.53	rna-TRITD_2Av1G193300	predicted protein [Hordeum vulgare subsp. vulgare]	3.38776	up
tae-miR398	down	-2.53	rna-TRITD_4Av1G042670-7	tropinone reductase homolog At5g06060-like [Aegilops tauschii subsp. tauschii]	3.16914	up
tae-miR398	down	-2.53	rna-TRITD_4Av1G159680	fructose-1,6-bisphosphate aldolase 4 [Triticum aestivum]	2.19676	up
tae-miR398	down	-2.53	rna-TRITD_5Av1G221580-2	cactin [Aegilops tauschii subsp. tauschii]	1.96046	up
tae-miR408_L-1	down	-2.25	rna-TRITD_1Av1G202780-8	hypothetical protein TRIUR3_26332 [Triticum urartu]	4.05979	up
tae-miR408_L-1	down	-2.25	rna-TRITD_1Bv1G034090	hypothetical protein TRIUR3_30853 [Triticum urartu]	2.5322	up
tae-miR408_L-1	down	-2.25	rna-TRITD_2Av1G193300	predicted protein [Hordeum vulgare subsp. vulgare]	3.38776	up
tae-miR408_L-1	down	-2.25	rna-TRITD_2Av1G289220-2	hypothetical protein TRIUR3_01483 [Triticum urartu]	1.91198	up
tae-miR408_L-1	down	-2.25	rna-TRITD_2Bv1G157170	ferric reduction oxidase 7, chloroplastic-like [Aegilops tauschii subsp. tauschii]	1.88497	up
tae-miR408_L-1	down	-2.25	rna-TRITD_4Bv1G011510	protein OPAQUE10-like [Aegilops tauschii subsp. tauschii]	1.63345	up
tae-miR408_L-1	down	-2.25	rna-TRITD_4Bv1G105990-3	vacuolar targeting receptor bp-80 [Triticum aestivum]	1.53566	up
tae-miR408_L-1	down	-2.25	rna-TRITD_5Bv1G205900-2	malate dehydrogenase, glyoxysomal-like [Aegilops tauschii subsp. tauschii]	3.14287	up
tae-miR408_L-1	down	-2.25	rna-TRITD_5Bv1G243220-3	prolycopene isomerase, chloroplastic [Aegilops tauschii subsp. tauschii]	1.28981	up
tae-miR408_L-1	down	-2.25	rna-TRITD_6Av1G007920-4	catalase isozyme 2 [Aegilops tauschii subsp. tauschii]	1.32437	up
tae-miR408_L-1	down	-2.25	rna-TRITD_6Bv1G225110	thylakoid bound ascorbate peroxidase [Triticum aestivum]	2.21534	up
tae-miR408_L-1	down	-2.25	rna-TRITD_6Bv1G225110-4	probable L-ascorbate peroxidase 8, chloroplastic isoform X2 [Aegilops tauschii subsp. tauschii]	1.93392	up
tae-MIR531-p5_2ss11CG20AG	up	0.4	rna-TRITD_1Av1G094190	Ribonuclease 1 [Triticum urartu]	-3.03435	down
tae-MIR531-p5_2ss11CG20AG	up	0.4	rna-TRITD_1Bv1G098900	Ribonuclease 1 [Triticum urartu]	-2.2512	down
tae-MIR531-p5_2ss11CG20AG	up	0.4	rna-TRITD_2Av1G267740	WRKY45-like transcription factor [Triticum aestivum]	-1.49629	down
tae-MIR531-p5_2ss11CG20AG	up	0.4	rna-TRITD_2Bv1G210350	unnamed protein product [Triticum aestivum]	-1.9884	down
tae-MIR531-p5_2ss11CG20AG	up	0.4	rna-TRITD_4Bv1G030490	F-box/kelch-repeat protein At2g44130-like [Aegilops tauschii subsp. tauschii]	-1.89179	down
tae-MIR531-p5_2ss11CG20AG	up	0.4	rna-TRITD_4Bv1G075690	predicted protein [Hordeum vulgare subsp. vulgare]	-3.50274	down
tae-miR7757-5p_1ss2TC	up	0.52	rna-TRITD_7Bv1G221240-2	putative disease resistance RPP13-like protein 3 [Aegilops tauschii subsp. tauschii]	-2.20026	down
tae-MIR7757-p3_2ss3TC19TC	up	2.23	rna-TRITD_1Bv1G152280-2	uncharacterized protein LOC109735042 [Aegilops tauschii subsp. tauschii]	-2.4991	down
tae-MIR7757-p3_2ss3TC19TC	up	2.23	rna-TRITD_3Bv1G238860-5	unnamed protein product [Triticum aestivum]	-3.14283	down
tae-MIR7757-p3_2ss3TC19TC	up	2.23	rna-TRITD_5Bv1G042460-3	protein MODIFIER OF SNC1 1 [Aegilops tauschii subsp. tauschii]	-3.01363	down
tae-MIR7757-p3_2ss3TC19TC	up	2.23	rna-TRITD_5Bv1G099240	protein ETHYLENE-INSENSITIVE 2-like [Aegilops tauschii subsp. tauschii]	-1.38777	down
tae-miR9653b_L+3R-1	up	0.48	rna-TRITD_5Bv1G164340-3	predicted protein [Hordeum vulgare subsp. vulgare]	-2.23286	down
tae-miR9653b_L+3R-1	up	0.48	rna-TRITD_6Bv1G181600	nuclear-pore anchor [Aegilops tauschii subsp. tauschii]	-1.72489	down
tae-miR9658-3p	down	-1.84	rna-TRITD_1Av1G206570-4	phosphomethylethanolamine N-methyltransferase-like [Aegilops tauschii subsp. tauschii]	4.3055	up
tae-miR9658-3p	down	-1.84	rna-TRITD_1Bv1G202230-5	phosphomethylethanolamine N-methyltransferase-like [Aegilops tauschii subsp. tauschii]	4.92745	up
tae-miR9658-3p	down	-1.84	rna-TRITD_3Av1G030830-2	chloroplast hypothetical protein (mitochondrion) [Zea mays subsp. mays]	1.49254	up
tae-miR9664-3p	down	-1.47	rna-TRITD_1Av1G218580	predicted protein [Hordeum vulgare subsp. vulgare]	1.68358	up
tae-miR9664-3p	down	-1.47	rna-TRITD_1Bv1G103850-3	basic transcription factor 3-like [Aegilops tauschii subsp. tauschii]	1.53303	up
tae-miR9664-3p	down	-1.47	rna-TRITD_2Av1G271700-35	plasma membrane H+-ATPase [Triticum aestivum]	1.66634	up
tae-miR9664-3p	down	-1.47	rna-TRITD_6Av1G192340-2	predicted protein [Hordeum vulgare subsp. vulgare]	1.54403	up
tae-miR9664-3p	down	-1.47	rna-TRITD_6Bv1G194980-2	ferredoxin--nitrite reductase, chloroplastic [Aegilops tauschii subsp. tauschii]	2.01612	up
tae-miR9674b-5p	down	-0.58	rna-TRITD_2Av1G271700-35	plasma membrane H+-ATPase [Triticum aestivum]	1.66634	up
zma-miR399e-5p_L+1_2ss7TC14CA	down	-inf	rna-TRITD_6Bv1G038830-2	microtubule-associated protein futsch isoform X1 [Aegilops tauschii subsp. tauschii]	3.60313	up
zma-miR399e-5p_L+1_2ss7TC14CA	down	-inf	rna-TRITD_7Bv1G071080	heat shock protein 90 [Triticum aestivum]	1.36387	up
zma-miR399e-5p_L+1_2ss7TC14CA	down	-inf	rna-TRITD_7Bv1G170250-3	mitogen-activated protein kinase [Triticum aestivum]	1.73669	up

## Sheet: HS - DBA Aurora vs L6
Table S13 continued. Genotype-dependent miRNA-mRNA pairs with significant antagonistic regulatory patterns under each treatment.
miRNA name	miRNA regulation	Log2 [foldchange (TL vs SL)]	Target accession	Target annotation	Log2 [foldchange (TL vs SL)]	Target regulation
ata-miR166a-3p_L+1R-1	down	-1.64	rna-TRITD_3Av1G223630	hypothetical protein TRIUR3_21830 [Triticum urartu]	1.81561	up
ata-miR166c-3p	down	-1.09	rna-TRITD_4Av1G025010-3	uncharacterized protein LOC109733291 isoform X1 [Aegilops tauschii subsp. tauschii]	3.01393	up
ata-miR166c-3p	down	-1.09	rna-TRITD_6Bv1G110790-5	uncharacterized protein LOC109745299 isoform X1 [Aegilops tauschii subsp. tauschii]	1.43742	up
ata-miR167b-3p	up	0.66	rna-TRITD_1Av1G174430	universal stress protein PHOS32-like [Aegilops tauschii subsp. tauschii]	-1.43954	down
ata-miR167b-3p	up	0.66	rna-TRITD_1Av1G174430-2	universal stress protein PHOS32-like [Aegilops tauschii subsp. tauschii]	-2.46285	down
ata-miR167b-3p	up	0.66	rna-TRITD_1Av1G209200	GDP-mannose 3,5-epimerase 1 [Aegilops tauschii subsp. tauschii]	-2.40785	down
ata-miR167b-3p	up	0.66	rna-TRITD_1Av1G229250	protein ANTAGONIST OF LIKE HETEROCHROMATIN PROTEIN 1-like [Aegilops tauschii subsp. tauschii]	-1.41311	down
ata-miR167b-3p	up	0.66	rna-TRITD_2Av1G157130-9	uncharacterized protein LOC109786668 [Aegilops tauschii subsp. tauschii]	-1.90115	down
ata-miR167b-3p	up	0.66	rna-TRITD_2Bv1G201750-5	plasma membrane intrinsic protein [Triticum aestivum]	-2.07207	down
ata-miR167b-3p	up	0.66	rna-TRITD_4Av1G258730-2	uncharacterized protein LOC109785119 [Aegilops tauschii subsp. tauschii]	-1.32717	down
ata-miR167b-3p	up	0.66	rna-TRITD_4Bv1G167960	uncharacterized protein LOC109733398 [Aegilops tauschii subsp. tauschii]	-1.26225	down
ata-miR167b-3p	up	0.66	rna-TRITD_4Bv1G167960-2	uncharacterized protein LOC109733398 [Aegilops tauschii subsp. tauschii]	-1.24983	down
ata-miR167b-3p	up	0.66	rna-TRITD_4Bv1G167960-3	uncharacterized protein LOC109733398 [Aegilops tauschii subsp. tauschii]	-1.73376	down
ata-miR167b-3p	up	0.66	rna-TRITD_6Bv1G042060-2	calnexin homolog [Aegilops tauschii subsp. tauschii]	-2.20345	down
ata-miR167b-3p	up	0.66	rna-TRITD_7Av1G082650	Carboxyl-terminal-processing protease [Triticum urartu]	-2.06875	down
ata-miR167b-3p	up	0.66	rna-TRITD_7Bv1G002330-3	predicted protein [Hordeum vulgare subsp. vulgare]	-1.46964	down
ata-miR167b-3p	up	0.66	rna-TRITD_7Bv1G002330-5	probable sugar phosphate/phosphate translocator At1g06470 [Aegilops tauschii subsp. tauschii]	-1.58289	down
ata-miR167d-3p	up	inf	rna-TRITD_1Av1G224050	predicted protein [Hordeum vulgare subsp. vulgare]	-1.28602	down
ata-miR167d-3p	up	inf	rna-TRITD_2Av1G234510	unnamed protein product [Triticum aestivum]	-1.55656	down
ata-miR167d-3p	up	inf	rna-TRITD_2Bv1G201750-5	plasma membrane intrinsic protein [Triticum aestivum]	-2.07207	down
ata-miR167d-3p	up	inf	rna-TRITD_2Bv1G238890-2	Oryzain alpha chain [Triticum urartu]	-2.47642	down
ata-miR167d-3p	up	inf	rna-TRITD_3Av1G035580	unnamed protein product [Triticum aestivum]	-2.84425	down
ata-miR167d-3p	up	inf	rna-TRITD_3Av1G035590-2	17.5 kDa class II heat shock protein [Aegilops tauschii subsp. tauschii]	-2.3474	down
ata-miR167d-3p	up	inf	rna-TRITD_3Bv1G044280	unnamed protein product [Triticum aestivum]	-2.60416	down
ata-miR167d-3p	up	inf	rna-TRITD_3Bv1G044290	17.5 kDa class II heat shock protein-like [Aegilops tauschii subsp. tauschii]	-3.8712	down
ata-miR167d-3p	up	inf	rna-TRITD_3Bv1G044290-2	unnamed protein product [Triticum aestivum]	-3.55799	down
ata-miR167d-3p	up	inf	rna-TRITD_3Bv1G044320	unnamed protein product [Triticum aestivum]	-2.04526	down
ata-miR167d-3p	up	inf	rna-TRITD_3Bv1G044350	unnamed protein product [Triticum aestivum]	-1.91914	down
ata-miR167d-3p	up	inf	rna-TRITD_3Bv1G044370	unnamed protein product [Triticum aestivum]	-2.62628	down
ata-miR167d-3p	up	inf	rna-TRITD_3Bv1G062660-3	uncharacterized protein LOC109749675 [Aegilops tauschii subsp. tauschii]	-1.3347	down
ata-miR167d-3p	up	inf	rna-TRITD_5Av1G182260-2	protein STAY-GREEN, chloroplastic-like [Aegilops tauschii subsp. tauschii]	-1.62596	down
ata-miR167d-3p	up	inf	rna-TRITD_5Bv1G094790	ferritin-1, chloroplastic-like [Aegilops tauschii subsp. tauschii]	-1.72092	down
ata-miR167d-3p	up	inf	rna-TRITD_5Bv1G130310	AAA-ATPase At4g25835-like [Aegilops tauschii subsp. tauschii]	-1.3116	down
ata-miR167d-3p	up	inf	rna-TRITD_5Bv1G145910	hypothetical protein TRIUR3_21060 [Triticum urartu]	-1.40305	down
ata-miR167d-3p	up	inf	rna-TRITD_7Av1G050910-2	stromal cell-derived factor 2-like protein [Aegilops tauschii subsp. tauschii]	-1.37845	down
ata-miR167d-3p	up	inf	rna-TRITD_7Av1G088850-2	Peroxisome biogenesis protein 5 [Triticum urartu]	-1.37256	down
ata-miR167d-3p	up	inf	rna-TRITD_7Bv1G027130	serine/threonine-protein kinase RIPK-like [Aegilops tauschii subsp. tauschii]	-1.81007	down
ata-miR167d-3p	up	inf	rna-TRITD_7Bv1G188630	unnamed protein product [Triticum aestivum]	-2.0657	down
ata-miR167f-3p_L-1R+1	down	-1.35	rna-TRITD_1Av1G037740	translocase of chloroplast 159, chloroplastic isoform X1 [Aegilops tauschii subsp. tauschii]	1.44011	up
ata-miR167f-3p_L-1R+1	down	-1.35	rna-TRITD_2Av1G224740-16	aquaporin [Hordeum vulgare]	2.2908	up
ata-miR167f-3p_L-1R+1	down	-1.35	rna-TRITD_2Av1G256770	unnamed protein product [Triticum aestivum]	1.68623	up
ata-miR167f-3p_L-1R+1	down	-1.35	rna-TRITD_3Av1G188420-2	3-hydroxyisobutyryl-CoA hydrolase-like protein 5 isoform X2 [Aegilops tauschii subsp. tauschii]	2.02452	up
ata-miR167f-3p_L-1R+1	down	-1.35	rna-TRITD_7Bv1G043700	U-box domain-containing protein 21-like [Aegilops tauschii subsp. tauschii]	1.49331	up
ata-miR396c-5p	down	-0.68	rna-TRITD_1Bv1G107040-3	predicted protein [Hordeum vulgare subsp. vulgare]	1.72662	up
ata-miR396c-5p	down	-0.68	rna-TRITD_3Av1G203320	unnamed protein product [Triticum aestivum]	2.26882	up
ata-miR396c-5p	down	-0.68	rna-TRITD_4Av1G015050	J domain-containing protein required for chloroplast accumulation response 1-like isoform X1 [Aegilops tauschii subsp. tauschii]	1.72032	up
ata-miR396c-5p	down	-0.68	rna-TRITD_5Av1G085280-3	chaperone protein ClpC2, chloroplastic [Aegilops tauschii subsp. tauschii]	3.41979	up
ata-miR396c-5p	down	-0.68	rna-TRITD_5Av1G163410-2	probable sarcosine oxidase [Aegilops tauschii subsp. tauschii]	2.37994	up
ata-miR396c-5p	down	-0.68	rna-TRITD_5Bv1G154870	probable sarcosine oxidase [Aegilops tauschii subsp. tauschii]	1.45453	up
ata-miR528-5p	down	-2.35	rna-TRITD_3Bv1G019700-2	unnamed protein product [Triticum aestivum]	3.32298	up
ata-miR528-5p	down	-2.35	rna-TRITD_3Bv1G066800-8	uncharacterized protein LOC109769097 isoform X1 [Aegilops tauschii subsp. tauschii]	3.17917	up
ata-miR528-5p	down	-2.35	rna-TRITD_4Av1G263140	plastocyanin precursor [Hordeum vulgare]	1.85637	up
ata-miR528-5p	down	-2.35	rna-TRITD_4Bv1G001980-5	predicted protein [Hordeum vulgare subsp. vulgare]	1.54138	up
ata-miR528-5p	down	-2.35	rna-TRITD_6Bv1G012320	polyphenol oxidase I, chloroplastic-like [Aegilops tauschii subsp. tauschii]	3.44061	up
ata-MIR9772a-p5	down	-0.49	rna-TRITD_5Av1G207760-2	MYB-related protein [Triticum aestivum]	1.63896	up
ata-MIR9772a-p5	down	-0.49	rna-TRITD_7Av1G165740	putative calcium-binding protein CML7 [Triticum urartu]	1.73163	up
ata-miR9863a-3p_R-3_1ss9TC	up	0.57	rna-TRITD_3Av1G172350-2	ABC transporter B family member 4-like [Aegilops tauschii subsp. tauschii]	-1.62315	down
ata-miR9863a-5p	down	-1.41	rna-TRITD_2Av1G035460	Secologanin synthase [Triticum urartu]	2.25207	up
ata-miR9863a-5p	down	-1.41	rna-TRITD_2Av1G037820-4	magnesium-chelatase subunit ChlH, chloroplastic [Aegilops tauschii subsp. tauschii]	2.67522	up
ata-miR9863a-5p	down	-1.41	rna-TRITD_4Bv1G001960	60S ribosomal protein L10a [Aegilops tauschii subsp. tauschii]	1.38173	up
ata-miR9863a-5p	down	-1.41	rna-TRITD_5Av1G137970-2	Trehalose-phosphate phosphatase [Triticum urartu]	1.42331	up
ata-miR9863a-5p	down	-1.41	rna-TRITD_7Bv1G087310	cytochrome P450 89A2-like [Aegilops tauschii subsp. tauschii]	1.78552	up
ata-MIR9863a-p3_1	down	-1.53	rna-TRITD_3Bv1G066800-8	uncharacterized protein LOC109769097 isoform X1 [Aegilops tauschii subsp. tauschii]	3.17917	up
ata-MIR9863a-p3_1	down	-1.53	rna-TRITD_6Av1G128010-2	inorganic phosphate transporter 2-1, chloroplastic [Aegilops tauschii subsp. tauschii]	1.47564	up
ata-MIR9863a-p3_2	down	-1.53	rna-TRITD_5Bv1G176600-4	aspartyl protease family protein 1-like [Aegilops tauschii subsp. tauschii]	1.49745	up
bdi-miR156h-3p	down	-0.89	rna-TRITD_2Av1G136220	peroxisomal (S)-2-hydroxy-acid oxidase GLO5 [Aegilops tauschii subsp. tauschii]	1.48837	up
bdi-miR156h-3p	down	-0.89	rna-TRITD_2Av1G183100	predicted protein [Hordeum vulgare subsp. vulgare]	1.56117	up
bdi-miR156h-3p	down	-0.89	rna-TRITD_2Bv1G119070	Peroxisomal (S)-2-hydroxy-acid oxidase GLO5 [Triticum urartu]	1.55123	up
bdi-miR156h-3p	down	-0.89	rna-TRITD_3Bv1G012430	unnamed protein product [Triticum aestivum]	2.62714	up
bdi-miR156h-3p	down	-0.89	rna-TRITD_4Bv1G019270	phosphatidylinositol 4-phosphate 5-kinase 6-like [Aegilops tauschii subsp. tauschii]	2.16337	up
bdi-miR156h-3p	down	-0.89	rna-TRITD_4Bv1G102040-2	predicted protein [Hordeum vulgare subsp. vulgare]	2.25064	up
bdi-miR156h-3p	down	-0.89	rna-TRITD_4Bv1G160070-8	cell division control protein 48 homolog E [Aegilops tauschii subsp. tauschii]	1.68672	up
bdi-miR156h-3p	down	-0.89	rna-TRITD_4Bv1G194700-2	nascent polypeptide-associated complex subunit alpha-like protein 2 [Aegilops tauschii subsp. tauschii]	2.44622	up
bdi-miR156h-3p	down	-0.89	rna-TRITD_5Av1G199430-3	transcription factor PIF1-like [Aegilops tauschii subsp. tauschii]	2.35302	up
bdi-miR156h-3p	down	-0.89	rna-TRITD_5Av1G214990-6	Peroxisomal (S)-2-hydroxy-acid oxidase GLO1 [Triticum urartu]	2.04674	up
bdi-miR156h-3p_L+1	down	-1.38	rna-TRITD_2Av1G136220	peroxisomal (S)-2-hydroxy-acid oxidase GLO5 [Aegilops tauschii subsp. tauschii]	1.48837	up
bdi-miR156h-3p_L+1	down	-1.38	rna-TRITD_2Av1G294720-4	NAC domain-containing protein 7 [Triticum urartu]	2.00073	up
bdi-miR156h-3p_L+1	down	-1.38	rna-TRITD_2Bv1G119070	Peroxisomal (S)-2-hydroxy-acid oxidase GLO5 [Triticum urartu]	1.55123	up
bdi-miR156h-3p_L+1	down	-1.38	rna-TRITD_3Bv1G012430	unnamed protein product [Triticum aestivum]	2.62714	up
bdi-miR156h-3p_L+1	down	-1.38	rna-TRITD_4Bv1G019270	phosphatidylinositol 4-phosphate 5-kinase 6-like [Aegilops tauschii subsp. tauschii]	2.16337	up
bdi-miR156h-3p_L+1	down	-1.38	rna-TRITD_5Av1G214990-6	Peroxisomal (S)-2-hydroxy-acid oxidase GLO1 [Triticum urartu]	2.04674	up
bdi-miR159a-5p_R+1	down	-0.91	rna-TRITD_2Av1G269780	unnamed protein product [Triticum aestivum]	2.30169	up
bdi-miR159a-5p_R+1	down	-0.91	rna-TRITD_3Av1G184510	heat shock factor C1b [Triticum aestivum]	1.62205	up
bdi-miR159a-5p_R+1	down	-0.91	rna-TRITD_5Av1G126640	vacuolar protein sorting-associated protein 32 homolog 2 [Aegilops tauschii subsp. tauschii]	2.39862	up
bdi-miR159a-5p_R+1	down	-0.91	rna-TRITD_7Av1G088850-9	Peroxisome biogenesis protein 5 [Triticum urartu]	3.32305	up
bdi-miR399a_1ss16AG	down	-0.78	rna-TRITD_4Bv1G019270	phosphatidylinositol 4-phosphate 5-kinase 6-like [Aegilops tauschii subsp. tauschii]	2.16337	up
bdi-MIR7757-p5_2ss6AG22CT	up	0.85	rna-TRITD_1Av1G176390	Heat shock cognate 70 kDa protein 4 [Triticum urartu]	-1.47288	down
bdi-MIR7757-p5_2ss6AG22CT	up	0.85	rna-TRITD_5Av1G175210-2	disease resistance protein RPM1-like [Aegilops tauschii subsp. tauschii]	-1.4573	down
cpa-miR159a_1ss20TC	up	inf	rna-TRITD_1Bv1G173280-2	transcription factor GAMYB-like isoform X1 [Aegilops tauschii subsp. tauschii]	-2.39791	down
cpa-miR159a_1ss20TC	up	inf	rna-TRITD_5Av1G135350-2	retinol dehydrogenase 13-like [Aegilops tauschii subsp. tauschii]	-1.26511	down
hvu-MIR5050-p5	down	-0.81	rna-TRITD_6Av1G204190	RRP12-like protein [Aegilops tauschii subsp. tauschii]	1.81894	up
osa-miR159f_L-1_1ss21AC	up	0.98	rna-TRITD_2Av1G163520	70 kDa peptidyl-prolyl isomerase [Triticum urartu]	-2.38069	down
osa-miR159f_L-1_1ss21AC	up	0.98	rna-TRITD_2Bv1G137350-2	70 kDa peptidyl-prolyl isomerase [Triticum urartu]	-2.103	down
osa-miR159f_L-1_1ss21AC	up	0.98	rna-TRITD_7Bv1G024920-7	phosphoinositide phosphatase SAC3-like [Aegilops tauschii subsp. tauschii]	-1.79448	down
osa-miR159f_R-1	down	-0.57	rna-TRITD_2Av1G036680	putative complex I intermediate-associated protein 30 [Triticum urartu]	1.58359	up
osa-miR159f_R-1	down	-0.57	rna-TRITD_2Bv1G150910	cellulose synthase-like protein H1 [Aegilops tauschii subsp. tauschii]	1.5278	up
osa-miR159f_R-1	down	-0.57	rna-TRITD_3Av1G002780	predicted protein [Hordeum vulgare subsp. vulgare]	1.97745	up
osa-miR160f-5p	down	-1.13	rna-TRITD_6Bv1G002140	extra-large guanine nucleotide-binding protein 3 [Aegilops tauschii subsp. tauschii]	1.72251	up
osa-miR160f-5p	down	-1.13	rna-TRITD_7Av1G253180-5	magnesium-chelatase subunit ChlI, chloroplastic [Aegilops tauschii subsp. tauschii]	1.78929	up
osa-miR166m_L+1R-1_1ss21CT	down	-0.6	rna-TRITD_6Bv1G110790-5	uncharacterized protein LOC109745299 isoform X1 [Aegilops tauschii subsp. tauschii]	1.43742	up
osa-miR167a-5p_R+1	up	inf	rna-TRITD_4Bv1G194550	protein DOWNY MILDEW RESISTANCE 6-like [Aegilops tauschii subsp. tauschii]	-2.20549	down
osa-miR396d_2ss20GT21GA	up	0.78	rna-TRITD_1Av1G177450-3	hypothetical protein TRIUR3_29916 [Triticum urartu]	-4.02685	down
osa-miR398a	down	-1.15	rna-TRITD_6Av1G219970-2	uncharacterized protein LOC109779886 [Aegilops tauschii subsp. tauschii]	2.69065	up
osa-miR398a	down	-1.15	rna-TRITD_6Av1G219970-3	uncharacterized protein LOC109779886 [Aegilops tauschii subsp. tauschii]	2.45507	up
osa-miR398a	down	-1.15	rna-TRITD_6Bv1G205750-3	protein TSS isoform X1 [Aegilops tauschii subsp. tauschii]	1.75332	up
osa-miR5071_1ss15GA	down	-0.8	rna-TRITD_4Av1G263370-2	putative disease resistance RPP13-like protein 3 [Aegilops tauschii subsp. tauschii]	2.41734	up
osa-miR5077_L-1_1ss5GA	up	inf	rna-TRITD_1Av1G023330-2	zinc finger CCCH domain-containing protein 33-like [Aegilops tauschii subsp. tauschii]	-1.65169	down
osa-miR5077_L-1_1ss5GA	up	inf	rna-TRITD_1Av1G113230-3	low-temperature-induced 65 kDa protein-like isoform X1 [Aegilops tauschii subsp. tauschii]	-1.26786	down
osa-miR5077_L-1_1ss5GA	up	inf	rna-TRITD_1Av1G169360	formin-like protein 18 isoform X1 [Aegilops tauschii subsp. tauschii]	-2.40183	down
osa-miR5077_L-1_1ss5GA	up	inf	rna-TRITD_1Bv1G047310	1-aminocyclopropane-1-carboxylate oxidase-like [Aegilops tauschii subsp. tauschii]	-1.82213	down
osa-miR5077_L-1_1ss5GA	up	inf	rna-TRITD_1Bv1G155170-2	formin-like protein 18 isoform X1 [Aegilops tauschii subsp. tauschii]	-3.01888	down
osa-miR5077_L-1_1ss5GA	up	inf	rna-TRITD_1Bv1G192230	predicted protein [Hordeum vulgare subsp. vulgare]	-1.91889	down
osa-miR5077_L-1_1ss5GA	up	inf	rna-TRITD_2Av1G055790	serine/threonine-protein kinase RIPK-like [Aegilops tauschii subsp. tauschii]	-1.39618	down
osa-miR5077_L-1_1ss5GA	up	inf	rna-TRITD_2Av1G192440-2	putative lipoxygenase 5 [Aegilops tauschii subsp. tauschii]	-1.93107	down
osa-miR5077_L-1_1ss5GA	up	inf	rna-TRITD_2Av1G251140-2	WRKY53 transcriptional factor [Triticum aestivum]	-1.45181	down
osa-miR5077_L-1_1ss5GA	up	inf	rna-TRITD_2Bv1G010840	heat shock protein 90 [Triticum aestivum]	-2.95776	down
osa-miR5077_L-1_1ss5GA	up	inf	rna-TRITD_2Bv1G010840-2	heat shock protein 90 [Triticum aestivum]	-4.14415	down
osa-miR5077_L-1_1ss5GA	up	inf	rna-TRITD_2Bv1G031580	nicotianamine synthase [Triticum aestivum]	-1.43905	down
osa-miR5077_L-1_1ss5GA	up	inf	rna-TRITD_2Bv1G085720-4	chlorophyll a-b binding protein CP29.2, chloroplastic-like [Aegilops tauschii subsp. tauschii]	-1.72021	down
osa-miR5077_L-1_1ss5GA	up	inf	rna-TRITD_2Bv1G157230	23.2 kDa heat shock protein-like [Aegilops tauschii subsp. tauschii]	-3.28666	down
osa-miR5077_L-1_1ss5GA	up	inf	rna-TRITD_2Bv1G158360	putative lipoxygenase 5 [Aegilops tauschii subsp. tauschii]	-1.34924	down
osa-miR5077_L-1_1ss5GA	up	inf	rna-TRITD_2Bv1G158360-3	putative lipoxygenase 5 [Aegilops tauschii subsp. tauschii]	-2.65876	down
osa-miR5077_L-1_1ss5GA	up	inf	rna-TRITD_3Av1G129130	putative transcription factor bHLH041 [Aegilops tauschii subsp. tauschii]	-1.38824	down
osa-miR5077_L-1_1ss5GA	up	inf	rna-TRITD_3Av1G141390	DnaJ homolog subfamily B member 8 [Triticum urartu]	-3.94127	down
osa-miR5077_L-1_1ss5GA	up	inf	rna-TRITD_3Av1G184410	responsive to dehydration 22, partial [Triticum aestivum]	-1.8715	down
osa-miR5077_L-1_1ss5GA	up	inf	rna-TRITD_3Av1G184410-2	unnamed protein product [Triticum aestivum]	-2.17914	down
osa-miR5077_L-1_1ss5GA	up	inf	rna-TRITD_3Av1G206980-4	PUTATIVE PSEUDOGENE: RecName: Full=Putative calmodulin-3; Short=CaM-3	-1.54138	down
osa-miR5077_L-1_1ss5GA	up	inf	rna-TRITD_3Bv1G014400	RecName: Full=16.9 kDa class I heat shock protein 1; AltName: Full=HSP 16.9; AltName: Full=Heat shock protein 16.9A; AltName: Full=Heat shock protein 17; AltName: Full=Low molecular weight heat shock protein	-2.71743	down
osa-miR5077_L-1_1ss5GA	up	inf	rna-TRITD_3Bv1G014400-2	RecName: Full=16.9 kDa class I heat shock protein 1; AltName: Full=HSP 16.9; AltName: Full=Heat shock protein 16.9A; AltName: Full=Heat shock protein 17; AltName: Full=Low molecular weight heat shock protein	-2.55241	down
osa-miR5077_L-1_1ss5GA	up	inf	rna-TRITD_3Bv1G014530-3	unnamed protein product [Triticum aestivum]	-4.43894	down
osa-miR5077_L-1_1ss5GA	up	inf	rna-TRITD_3Bv1G044290	17.5 kDa class II heat shock protein-like [Aegilops tauschii subsp. tauschii]	-3.8712	down
osa-miR5077_L-1_1ss5GA	up	inf	rna-TRITD_3Bv1G044290-2	unnamed protein product [Triticum aestivum]	-3.55799	down
osa-miR5077_L-1_1ss5GA	up	inf	rna-TRITD_4Av1G033200	26.5kDa heat-shock protein [Triticum turgidum subsp. durum]	-1.43425	down
osa-miR5077_L-1_1ss5GA	up	inf	rna-TRITD_4Av1G258720	protein REVEILLE 6-like isoform X1 [Aegilops tauschii subsp. tauschii]	-1.43448	down
osa-miR5077_L-1_1ss5GA	up	inf	rna-TRITD_4Bv1G019410-2	probable zinc metalloprotease EGY3, chloroplastic [Aegilops tauschii subsp. tauschii]	-1.28403	down
osa-miR5077_L-1_1ss5GA	up	inf	rna-TRITD_4Bv1G136930-2	heat shock protein HSP26 [Triticum aestivum]	-1.89985	down
osa-miR5077_L-1_1ss5GA	up	inf	rna-TRITD_5Av1G017040	bidirectional sugar transporter SWEET16-like [Aegilops tauschii subsp. tauschii]	-3.39069	down
osa-miR5077_L-1_1ss5GA	up	inf	rna-TRITD_5Av1G182790-4	ERD1 protein, chloroplastic [Triticum urartu]	-1.23943	down
osa-miR5077_L-1_1ss5GA	up	inf	rna-TRITD_5Av1G230950-3	uncharacterized protein LOC109735929 [Aegilops tauschii subsp. tauschii]	-4.04964	down
osa-miR5077_L-1_1ss5GA	up	inf	rna-TRITD_6Av1G029380-7	Calnexin-like protein 1 [Triticum urartu]	-1.59603	down
osa-miR5077_L-1_1ss5GA	up	inf	rna-TRITD_6Av1G155570	phospholipase A1-Ibeta2, chloroplastic-like [Aegilops tauschii subsp. tauschii]	-1.42406	down
osa-miR5077_L-1_1ss5GA	up	inf	rna-TRITD_6Av1G160710	mechanosensitive ion channel protein 6-like [Aegilops tauschii subsp. tauschii]	-1.6078	down
osa-miR5077_L-1_1ss5GA	up	inf	rna-TRITD_6Av1G224850	hypothetical protein TRIUR3_24810 [Triticum urartu]	-1.39273	down
osa-miR5077_L-1_1ss5GA	up	inf	rna-TRITD_6Bv1G042060-2	calnexin homolog [Aegilops tauschii subsp. tauschii]	-2.20345	down
osa-miR5077_L-1_1ss5GA	up	inf	rna-TRITD_6Bv1G049120	protein SRC2 homolog [Aegilops tauschii subsp. tauschii]	-1.26239	down
osa-miR5077_L-1_1ss5GA	up	inf	rna-TRITD_6Bv1G141490	phospholipase A1-Ibeta2, chloroplastic-like [Aegilops tauschii subsp. tauschii]	-1.38333	down
osa-miR5077_L-1_1ss5GA	up	inf	rna-TRITD_6Bv1G207840	protein LAZ1 homolog 2 [Aegilops tauschii subsp. tauschii]	-2.33832	down
osa-miR5077_L-1_1ss5GA	up	inf	rna-TRITD_6Bv1G225110-3	probable L-ascorbate peroxidase 8, chloroplastic isoform X2 [Aegilops tauschii subsp. tauschii]	-3.14139	down
osa-miR5077_L-1_1ss5GA	up	inf	rna-TRITD_7Av1G081420-3	uncharacterized protein LOC109763498 isoform X2 [Aegilops tauschii subsp. tauschii]	-1.42018	down
osa-miR5077_L-1_1ss5GA	up	inf	rna-TRITD_7Av1G195490	putative heat stress transcription factor A-6a [Aegilops tauschii subsp. tauschii]	-3.40455	down
osa-miR5077_L-1_1ss5GA	up	inf	rna-TRITD_7Av1G195490-2	putative heat stress transcription factor A-6a [Aegilops tauschii subsp. tauschii]	-2.3359	down
osa-miR5077_L-1_1ss5GA	up	inf	rna-TRITD_7Av1G207880-6	uncharacterized protein LOC109751649 [Aegilops tauschii subsp. tauschii]	-1.69576	down
osa-miR5077_L-1_1ss5GA	up	inf	rna-TRITD_7Bv1G020000	cinnamoyl-CoA reductase 1-like [Aegilops tauschii subsp. tauschii]	-1.53467	down
osa-miR5077_L-1_1ss5GA	up	inf	rna-TRITD_7Bv1G161680-2	predicted protein [Hordeum vulgare subsp. vulgare]	-1.39115	down
osa-miR5077_L-1_1ss5GA	up	inf	rna-TRITD_7Bv1G210650-3	protein transport protein Sec61 subunit gamma [Brachypodium distachyon]	-2.90581	down
osa-miR530-5p_R+1	down	-2.52	rna-TRITD_2Bv1G123660	unnamed protein product [Triticum aestivum]	1.38599	up
ptc-miR6478_R+1_1ss21GA	down	-1.25	rna-TRITD_2Bv1G158920-5	Zeaxanthin epoxidase, chloroplastic [Triticum urartu]	4.13894	up
ptc-miR6478_R+1_2ss6CT21GA	down	-0.95	rna-TRITD_3Bv1G144890-2	hypothetical protein TRIUR3_24640 [Triticum urartu]	1.7563	up
ptc-miR6478_R+4_1ss21GA	up	inf	rna-TRITD_1Av1G067490-11	Stromal 70 kDa heat shock-related protein, chloroplastic [Triticum urartu]	-1.37089	down
sbi-miR159b_R-1	down	-0.72	rna-TRITD_4Bv1G139740	type IV inositol polyphosphate 5-phosphatase 9 [Aegilops tauschii subsp. tauschii]	2.18974	up
tae-miR1120b-3p_L-1R+1	down	-1.02	rna-TRITD_2Bv1G010580	predicted protein [Hordeum vulgare subsp. vulgare]	1.85867	up
tae-MIR1122b-p5_1ss10TG	down	-inf	rna-TRITD_1Av1G010530-2	dihydroneopterin aldolase 2-like [Aegilops tauschii subsp. tauschii]	1.48926	up
tae-MIR1122b-p5_1ss10TG	down	-inf	rna-TRITD_1Av1G076990-4	predicted protein [Hordeum vulgare subsp. vulgare]	2.83897	up
tae-MIR1122b-p5_1ss10TG	down	-inf	rna-TRITD_1Bv1G103850-6	basic transcription factor 3-like [Aegilops tauschii subsp. tauschii]	1.46773	up
tae-MIR1122b-p5_1ss10TG	down	-inf	rna-TRITD_2Av1G288310	Allantoinase [Triticum urartu]	2.43306	up
tae-MIR1122b-p5_1ss10TG	down	-inf	rna-TRITD_2Bv1G067270-2	DNA mismatch repair protein MSH4 isoform X2 [Aegilops tauschii subsp. tauschii]	2.16993	up
tae-MIR1122b-p5_1ss10TG	down	-inf	rna-TRITD_2Bv1G079820	unnamed protein product [Triticum aestivum]	2.04355	up
tae-MIR1122b-p5_1ss10TG	down	-inf	rna-TRITD_2Bv1G119070	Peroxisomal (S)-2-hydroxy-acid oxidase GLO5 [Triticum urartu]	1.55123	up
tae-MIR1122b-p5_1ss10TG	down	-inf	rna-TRITD_3Av1G024410	unnamed protein product [Triticum aestivum]	1.69201	up
tae-MIR1122b-p5_1ss10TG	down	-inf	rna-TRITD_3Bv1G028220	unnamed protein product [Triticum aestivum]	2.43429	up
tae-MIR1122b-p5_1ss10TG	down	-inf	rna-TRITD_3Bv1G236290	predicted protein [Hordeum vulgare subsp. vulgare]	1.82513	up
tae-MIR1122b-p5_1ss10TG	down	-inf	rna-TRITD_5Bv1G007980-39	5-methyltetrahydropteroyltriglutamate--homocysteine methyltransferase 1-like [Aegilops tauschii subsp. tauschii]	2.09717	up
tae-MIR1122b-p5_1ss10TG	down	-inf	rna-TRITD_5Bv1G161840-2	caffeoylshikimate esterase [Aegilops tauschii subsp. tauschii]	2.62193	up
tae-MIR1122b-p5_1ss10TG	down	-inf	rna-TRITD_5Bv1G233310-3	uncharacterized protein At5g02240-like [Aegilops tauschii subsp. tauschii]	2.6248	up
tae-MIR1122b-p5_1ss10TG	down	-inf	rna-TRITD_6Av1G032340-2	putative UDP-N-acetylglucosamine--peptide N-acetylglucosaminyltransferase SPINDLY [Triticum urartu]	2.32529	up
tae-MIR1122b-p5_1ss10TG	down	-inf	rna-TRITD_6Bv1G056680	putative linoleate 9S-lipoxygenase 3 [Aegilops tauschii subsp. tauschii]	1.92482	up
tae-MIR1122b-p5_1ss10TG	down	-inf	rna-TRITD_6Bv1G196780-6	serine/threonine-protein kinase RIPK-like [Aegilops tauschii subsp. tauschii]	1.52882	up
tae-MIR1122b-p5_1ss10TG	down	-inf	rna-TRITD_7Bv1G110630-4	malate dehydrogenase [NADP] 1, chloroplastic [Aegilops tauschii subsp. tauschii]	1.86705	up
tae-MIR1123-p3_2ss14AG18AC	down	-1.22	rna-TRITD_2Bv1G161480	chlorophyll a-b binding protein CP24 10B, chloroplastic [Aegilops tauschii subsp. tauschii]	3.42974	up
tae-MIR1123-p3_2ss14AG18AC	down	-1.22	rna-TRITD_3Bv1G011780	unnamed protein product [Triticum aestivum]	1.6709	up
tae-MIR1123-p3_2ss14AG18AC	down	-1.22	rna-TRITD_4Av1G066840-2	predicted protein [Hordeum vulgare subsp. vulgare]	1.91916	up
tae-MIR1123-p3_2ss14AG18AC	down	-1.22	rna-TRITD_4Bv1G108950	predicted protein [Hordeum vulgare subsp. vulgare]	1.65516	up
tae-MIR1123-p3_2ss14AG18AC	down	-1.22	rna-TRITD_5Av1G055120	myosin-3-like [Aegilops tauschii subsp. tauschii]	2.71749	up
tae-MIR1123-p3_2ss14AG18AC	down	-1.22	rna-TRITD_5Av1G156690	photosystem I reaction center subunit V, chloroplastic [Aegilops tauschii subsp. tauschii]	2.00937	up
tae-MIR1123-p3_2ss14AG18AC	down	-1.22	rna-TRITD_6Av1G015290-4	Arginine/serine-rich-splicing factor RSP40 [Triticum urartu]	3.00927	up
tae-MIR1123-p3_2ss14AG18AC	down	-1.22	rna-TRITD_6Av1G022570	hypothetical protein CDL15_Pgr026605 [Punica granatum]	1.61577	up
tae-MIR1123-p3_2ss14AG18AC	down	-1.22	rna-TRITD_6Bv1G035020	photosystem II 5 kDa protein, chloroplastic-like [Aegilops tauschii subsp. tauschii]	1.52481	up
tae-miR1127b-3p_1ss12TC	down	-0.87	rna-TRITD_5Bv1G205900	Malate dehydrogenase, glyoxysomal [Triticum urartu]	4.18214	up
tae-miR1127b-3p_1ss12TC	down	-0.87	rna-TRITD_7Av1G205220-9	fructose-bisphosphate aldolase 5, cytosolic-like [Aegilops tauschii subsp. tauschii]	2.78838	up
tae-MIR1127b-p5_1ss3TC	down	-3.24	rna-TRITD_3Bv1G270260	unnamed protein product [Triticum aestivum]	1.60276	up
tae-MIR1127b-p5_1ss3TC	down	-3.24	rna-TRITD_4Bv1G011090-8	Phosphatidylinositol-4-phosphate 5-kinase 1 [Triticum urartu]	1.56429	up
tae-MIR1127b-p5_1ss3TC	down	-3.24	rna-TRITD_5Bv1G107040-5	predicted protein [Hordeum vulgare subsp. vulgare]	1.89273	up
tae-MIR1127b-p5_1ss3TC	down	-3.24	rna-TRITD_6Bv1G000480	RecName: Full=Translationally-controlled tumor protein homolog; Short=TCTP; AltName: Full=HTP	5.6006	up
tae-MIR1127b-p5_1ss3TC	down	-3.24	rna-TRITD_6Bv1G045680	RecName: Full=NAC transcription factor NAM-B1; Short=TtNAM-B1	1.61881	up
tae-MIR1128-p3_1ss7CG_1	down	-inf	rna-TRITD_2Bv1G263980	predicted protein [Hordeum vulgare subsp. vulgare]	1.85984	up
tae-MIR1128-p3_1ss7CG_1	down	-inf	rna-TRITD_5Av1G013090	K(+) efflux antiporter 3, chloroplastic [Aegilops tauschii subsp. tauschii]	1.6135	up
tae-MIR1128-p3_2ss8CG21GA	down	-inf	rna-TRITD_7Av1G205220-9	fructose-bisphosphate aldolase 5, cytosolic-like [Aegilops tauschii subsp. tauschii]	2.78838	up
tae-MIR1135-p5_1ss16TA	down	-0.85	rna-TRITD_2Av1G019320-2	required for meiotic nuclear division protein 1 homolog [Aegilops tauschii subsp. tauschii]	2.99384	up
tae-MIR1136-p5	down	-1.33	rna-TRITD_2Bv1G259380-2	Wall-associated receptor kinase 4 [Triticum urartu]	1.39394	up
tae-MIR1136-p5	down	-1.33	rna-TRITD_4Av1G257700	Disease resistance protein RPM1 [Triticum urartu]	1.52245	up
tae-MIR1136-p5	down	-1.33	rna-TRITD_4Bv1G157730	aminotransferase ALD1 homolog [Aegilops tauschii subsp. tauschii]	4.81037	up
tae-MIR1136-p5	down	-1.33	rna-TRITD_5Av1G254510	hypothetical protein TRIUR3_03034 [Triticum urartu]	1.62797	up
tae-MIR1137a-p3_1ss9CT	down	-1.2	rna-TRITD_3Av1G112220-5	bifunctional 3-dehydroquinate dehydratase/shikimate dehydrogenase, chloroplastic-like isoform X1 [Aegilops tauschii subsp. tauschii]	1.53067	up
tae-miR1137b-5p_1ss21CT	down	-inf	rna-TRITD_5Bv1G253640	rhodanese-like domain-containing protein 8, chloroplastic [Aegilops tauschii subsp. tauschii]	1.86377	up
tae-MIR1137b-p3_2ss7TC17AG_1	down	-1.66	rna-TRITD_1Bv1G149480	uncharacterized protein LOC109737561 [Aegilops tauschii subsp. tauschii]	2.18867	up
tae-MIR1137b-p3_2ss7TC17AG_1	down	-1.66	rna-TRITD_2Av1G204630-2	uncharacterized protein LOC109771221 [Aegilops tauschii subsp. tauschii]	1.54296	up
tae-MIR1137b-p3_2ss7TC17AG_1	down	-1.66	rna-TRITD_7Av1G028070	Iron-sulfur assembly protein IscA, chloroplastic [Triticum urartu]	1.40774	up
tae-miR159a	down	-0.4	rna-TRITD_2Av1G093540	putative 5'-adenylylsulfate reductase 1, chloroplastic [Triticum urartu]	1.40942	up
tae-miR164	down	-2.17	rna-TRITD_5Bv1G235380-2	non-specific phospholipase C1 [Aegilops tauschii subsp. tauschii]	1.46354	up
tae-MIR167c-p3	down	-1.35	rna-TRITD_6Av1G000650-3	FAM10 family protein At4g22670 [Aegilops tauschii subsp. tauschii]	3.44764	up
tae-MIR167c-p3	down	-1.35	rna-TRITD_7Bv1G189410-10	cytochrome P450 72A15-like [Aegilops tauschii subsp. tauschii]	1.86678	up
tae-miR319_L-1R+1	down	-2.04	rna-TRITD_1Av1G037740	translocase of chloroplast 159, chloroplastic isoform X1 [Aegilops tauschii subsp. tauschii]	1.44011	up
tae-miR319_L-1R+1	down	-2.04	rna-TRITD_6Bv1G109660-3	eukaryotic translation initiation factor 4B3-like [Aegilops tauschii subsp. tauschii]	1.41351	up
tae-MIR397-p5	down	-4.01	rna-TRITD_5Av1G173510-2	bifunctional L-3-cyanoalanine synthase/cysteine synthase, mitochondrial [Aegilops tauschii subsp. tauschii]	2.18335	up
tae-MIR397-p5	down	-4.01	rna-TRITD_6Av1G223080-2	aquaporin PIP1-5-like [Aegilops tauschii subsp. tauschii]	1.91349	up
tae-MIR397-p5	down	-4.01	rna-TRITD_6Bv1G223370-2	aquaporin PIP1-5-like [Aegilops tauschii subsp. tauschii]	2.58274	up
tae-MIR397-p5	down	-4.01	rna-TRITD_7Av1G014610	aromatic-L-amino-acid decarboxylase-like [Aegilops tauschii subsp. tauschii]	1.78007	up
tae-miR398	down	-inf	rna-TRITD_4Av1G043690-5	oxysterol-binding protein-related protein 3A-like [Aegilops tauschii subsp. tauschii]	1.82145	up
tae-miR398	down	-inf	rna-TRITD_4Bv1G038720	predicted protein [Hordeum vulgare subsp. vulgare]	1.52651	up
tae-miR398	down	-inf	rna-TRITD_4Bv1G146820-4	Cu/Zn superoxide dismutase [Triticum aestivum]	3.74435	up
tae-miR398	down	-inf	rna-TRITD_4Bv1G205150-3	THO complex subunit 1 [Triticum aestivum]	2.43771	up
tae-miR398	down	-inf	rna-TRITD_5Bv1G066260-5	fructose-1,6-bisphosphate aldolase 8 [Triticum aestivum]	2.24125	up
tae-miR398	down	-inf	rna-TRITD_5Bv1G206170	uncharacterized protein LOC109766022 [Aegilops tauschii subsp. tauschii]	1.82818	up
tae-miR398	down	-inf	rna-TRITD_6Av1G103930-2	cytosolic invertase 1 [Aegilops tauschii subsp. tauschii]	1.81441	up
tae-miR398	down	-inf	rna-TRITD_6Bv1G012320	polyphenol oxidase I, chloroplastic-like [Aegilops tauschii subsp. tauschii]	3.44061	up
tae-miR408_L-1	down	-2.93	rna-TRITD_1Av1G156270	late embryogenesis abundant protein, group 3-like [Aegilops tauschii subsp. tauschii]	2.22935	up
tae-miR408_L-1	down	-2.93	rna-TRITD_1Av1G156790-2	probable transmembrane GTPase FZO-like, chloroplastic [Aegilops tauschii subsp. tauschii]	1.56609	up
tae-miR408_L-1	down	-2.93	rna-TRITD_1Bv1G003410	protein EMBRYO SAC DEVELOPMENT ARREST 3, chloroplastic [Aegilops tauschii subsp. tauschii]	1.67121	up
tae-miR408_L-1	down	-2.93	rna-TRITD_2Bv1G157170	ferric reduction oxidase 7, chloroplastic-like [Aegilops tauschii subsp. tauschii]	2.90566	up
tae-miR408_L-1	down	-2.93	rna-TRITD_3Av1G179470	unnamed protein product [Triticum aestivum]	1.7098	up
tae-miR408_L-1	down	-2.93	rna-TRITD_3Bv1G160410	unnamed protein product [Triticum aestivum]	1.8467	up
tae-miR408_L-1	down	-2.93	rna-TRITD_3Bv1G186340	unnamed protein product [Triticum aestivum]	1.81997	up
tae-miR408_L-1	down	-2.93	rna-TRITD_5Av1G137240	uncharacterized protein LOC109770119 [Aegilops tauschii subsp. tauschii]	3.15229	up
tae-miR408_L-1	down	-2.93	rna-TRITD_5Av1G209390	Malate dehydrogenase, glyoxysomal [Triticum urartu]	2.6349	up
tae-miR408_L-1	down	-2.93	rna-TRITD_5Bv1G205900	Malate dehydrogenase, glyoxysomal [Triticum urartu]	4.18214	up
tae-miR408_L-1	down	-2.93	rna-TRITD_5Bv1G205900-2	malate dehydrogenase, glyoxysomal-like [Aegilops tauschii subsp. tauschii]	2.95967	up
tae-miR408_L-1	down	-2.93	rna-TRITD_6Av1G007920-2	catalase isozyme 2 [Aegilops tauschii subsp. tauschii]	3.83714	up
tae-miR408_L-1	down	-2.93	rna-TRITD_6Av1G214220	uncharacterized protein LOC109765611 [Aegilops tauschii subsp. tauschii]	2.31174	up
tae-miR408_L-1	down	-2.93	rna-TRITD_6Bv1G002390	ferredoxin-NADP(H) oxidoreductase (plasmid) [Triticum aestivum]	2.0258	up
tae-miR408_L-1	down	-2.93	rna-TRITD_6Bv1G002390-2	ferredoxin-NADP(H) oxidoreductase (plasmid) [Triticum aestivum]	1.66797	up
tae-miR408_L-1	down	-2.93	rna-TRITD_6Bv1G012280-10	catalase isozyme 2 [Aegilops tauschii subsp. tauschii]	4.39545	up
tae-miR408_L-1	down	-2.93	rna-TRITD_7Av1G065060	hypothetical protein TRIUR3_12931 [Triticum urartu]	1.48674	up
tae-miR408_L-1	down	-2.93	rna-TRITD_7Av1G205220-9	fructose-bisphosphate aldolase 5, cytosolic-like [Aegilops tauschii subsp. tauschii]	2.78838	up
tae-miR408_L-1	down	-2.93	rna-TRITD_7Bv1G159400	fructose-bisphosphate aldolase 5, cytosolic-like [Aegilops tauschii subsp. tauschii]	3.64528	up
tae-miR408_L-1	down	-2.93	rna-TRITD_7Bv1G228910	ATP-dependent zinc metalloprotease FTSH 1, chloroplastic [Aegilops tauschii subsp. tauschii]	7.05531	up
tae-MIR5175-p5_1ss1AT	down	-0.83	rna-TRITD_3Av1G000390	unnamed protein product [Triticum aestivum]	1.50375	up
tae-MIR5175-p5_1ss1AT	down	-0.83	rna-TRITD_3Av1G023320	Charged multivesicular body protein 5 [Triticum urartu]	1.74647	up
tae-MIR5175-p5_1ss1AT	down	-0.83	rna-TRITD_3Bv1G135020-11	putative carbonic anhydrase [Secale cereale x Triticum turgidum subsp. durum]	2.35626	up
tae-MIR5175-p5_1ss1AT	down	-0.83	rna-TRITD_3Bv1G135020-14	putative carbonic anhydrase [Secale cereale x Triticum turgidum subsp. durum]	3.50854	up
tae-MIR5175-p5_1ss1AT	down	-0.83	rna-TRITD_5Av1G123970	zinc finger protein CO3-like [Aegilops tauschii subsp. tauschii]	1.78742	up
tae-MIR5175-p5_1ss1AT	down	-0.83	rna-TRITD_5Bv1G102210	zinc finger protein CO3-like [Aegilops tauschii subsp. tauschii]	1.64131	up
tae-MIR5175-p5_1ss1AT	down	-0.83	rna-TRITD_5Bv1G251010	predicted protein [Hordeum vulgare subsp. vulgare]	2.09036	up
tae-MIR5175-p5_1ss1AT	down	-0.83	rna-TRITD_7Bv1G087310	cytochrome P450 89A2-like [Aegilops tauschii subsp. tauschii]	1.78552	up
tae-MIR5175-p5_1ss1AT	down	-0.83	rna-TRITD_7Bv1G141750-3	pheophytinase, chloroplastic [Aegilops tauschii subsp. tauschii]	1.86539	up
tae-MIR5175-p5_1ss1AT	down	-0.83	rna-TRITD_7Bv1G209390	uncharacterized protein LOC109773165 isoform X2 [Aegilops tauschii subsp. tauschii]	1.71022	up
tae-MIR5175-p5_1ss1AT	down	-0.83	rna-TRITD_7Bv1G213460	magnesium transporter MRS2-B [Aegilops tauschii subsp. tauschii]	1.77805	up
tae-MIR530-p5	down	-0.93	rna-TRITD_3Bv1G142520-3	unnamed protein product [Triticum aestivum]	1.96041	up
tae-MIR530-p5	down	-0.93	rna-TRITD_4Av1G129960-3	auxilin-related protein 1-like [Aegilops tauschii subsp. tauschii]	2.08712	up
tae-MIR530-p5	down	-0.93	rna-TRITD_4Bv1G055540-3	RGS domain-containing serine/threonine-protein kinase A-like isoform X1 [Aegilops tauschii subsp. tauschii]	2.08228	up
tae-MIR530-p5	down	-0.93	rna-TRITD_5Av1G199430-3	transcription factor PIF1-like [Aegilops tauschii subsp. tauschii]	2.35302	up
tae-MIR530-p5	down	-0.93	rna-TRITD_5Bv1G194250-2	transcription factor PIF1-like [Aegilops tauschii subsp. tauschii]	2.01297	up
tae-MIR7757-p3_2ss3TC19TC	up	inf	rna-TRITD_1Bv1G053460	dnaJ protein ERDJ3B isoform X1 [Aegilops tauschii subsp. tauschii]	-1.4261	down
tae-MIR7757-p3_2ss3TC19TC	up	inf	rna-TRITD_1Bv1G151220-4	seven trans-membrane protein [Triticum aestivum]	-2.052	down
tae-MIR7757-p3_2ss3TC19TC	up	inf	rna-TRITD_1Bv1G203670-3	predicted protein [Hordeum vulgare subsp. vulgare]	-1.45103	down
tae-MIR7757-p3_2ss3TC19TC	up	inf	rna-TRITD_2Av1G035840	UDP-N-acetylglucosamine--dolichyl-phosphate N-acetylglucosaminephosphotransferase-like [Aegilops tauschii subsp. tauschii]	-1.4015	down
tae-MIR7757-p3_2ss3TC19TC	up	inf	rna-TRITD_2Bv1G045900	UDP-N-acetylglucosamine--dolichyl-phosphate N-acetylglucosaminephosphotransferase-like [Aegilops tauschii subsp. tauschii]	-1.26253	down
tae-MIR7757-p3_2ss3TC19TC	up	inf	rna-TRITD_3Bv1G228250-2	E3 ubiquitin-protein ligase RGLG2-like [Aegilops tauschii subsp. tauschii]	-1.65923	down
tae-MIR7757-p3_2ss3TC19TC	up	inf	rna-TRITD_5Av1G038380-2	heparanase-like protein 1 [Aegilops tauschii subsp. tauschii]	-1.67548	down
tae-MIR7757-p3_2ss3TC19TC	up	inf	rna-TRITD_5Av1G205610	UDP-glucose 6-dehydrogenase 4-like [Aegilops tauschii subsp. tauschii]	-2.17101	down
tae-MIR7757-p3_2ss3TC19TC	up	inf	rna-TRITD_5Bv1G042460-3	protein MODIFIER OF SNC1 1 [Aegilops tauschii subsp. tauschii]	-2.86759	down
tae-MIR7757-p3_2ss3TC19TC	up	inf	rna-TRITD_5Bv1G201700-2	UDP-glucose 6-dehydrogenase 4-like [Aegilops tauschii subsp. tauschii]	-2.12465	down
tae-MIR7757-p5_1ss3TC	up	2.09	rna-TRITD_2Bv1G172340-3	uncharacterized protein LOC109768290 [Aegilops tauschii subsp. tauschii]	-1.96407	down
tae-MIR7757-p5_1ss3TC	up	2.09	rna-TRITD_5Av1G135920-2	protein transport protein Sec61 subunit alpha-like [Aegilops tauschii subsp. tauschii]	-7.21342	down
tae-MIR7757-p5_1ss3TC	up	2.09	rna-TRITD_6Av1G000650	FAM10 family protein At4g22670 [Aegilops tauschii subsp. tauschii]	-1.37138	down
tae-MIR7757-p5_1ss3TC	up	2.09	rna-TRITD_7Av1G091340	Eukaryotic translation initiation factor 2D [Triticum urartu]	-1.96016	down
tae-miR9653b_L+3R-1	down	-0.47	rna-TRITD_6Bv1G002390	ferredoxin-NADP(H) oxidoreductase (plasmid) [Triticum aestivum]	2.0258	up
tae-miR9653b_L+3R-1	down	-0.47	rna-TRITD_6Bv1G002390-2	ferredoxin-NADP(H) oxidoreductase (plasmid) [Triticum aestivum]	1.66797	up
tae-miR9658-3p	down	-1.78	rna-TRITD_1Bv1G202230-6	phosphomethylethanolamine N-methyltransferase-like [Aegilops tauschii subsp. tauschii]	3.42646	up
tae-miR9658-3p	down	-1.78	rna-TRITD_2Av1G078160-2	unnamed protein product [Triticum aestivum]	2.0968	up
tae-miR9658-3p	down	-1.78	rna-TRITD_2Bv1G078360-5	LHCI-680, photosystem I antenna protein [Hordeum vulgare subsp. vulgare]	2.72757	up
tae-miR9658-3p	down	-1.78	rna-TRITD_4Av1G025010-3	uncharacterized protein LOC109733291 isoform X1 [Aegilops tauschii subsp. tauschii]	3.01393	up
tae-miR9658-3p	down	-1.78	rna-TRITD_5Av1G206590	isoflavone 2'-hydroxylase-like [Aegilops tauschii subsp. tauschii]	1.79512	up
tae-miR9658-3p	down	-1.78	rna-TRITD_5Bv1G202910-6	isoflavone 2'-hydroxylase-like [Aegilops tauschii subsp. tauschii]	2.04312	up
tae-miR9658-3p	down	-1.78	rna-TRITD_6Bv1G050550-2	protein CHLOROPLAST IMPORT APPARATUS 2-like isoform X1 [Aegilops tauschii subsp. tauschii]	3.25037	up
tae-miR9662a-3p	down	-0.81	rna-TRITD_1Av1G138660-2	uncharacterized protein LOC109732134 isoform X1 [Aegilops tauschii subsp. tauschii]	1.52074	up
tae-miR9662a-3p	down	-0.81	rna-TRITD_1Bv1G217060	hypothetical protein TRIUR3_02130 [Triticum urartu]	1.53863	up
tae-miR9662a-3p	down	-0.81	rna-TRITD_3Av1G056430-2	protein DJ-1 homolog B-like [Aegilops tauschii subsp. tauschii]	2.04732	up
tae-miR9662a-3p	down	-0.81	rna-TRITD_4Bv1G084690-2	myo-inositol monophosphatase 1 [Triticum aestivum]	1.64419	up
tae-miR9662a-3p	down	-0.81	rna-TRITD_4Bv1G084690-3	myo-inositol monophosphatase 1 [Triticum aestivum]	1.64742	up
tae-miR9662a-3p	down	-0.81	rna-TRITD_6Bv1G208700-2	transcription termination factor MTERF4, chloroplastic-like [Aegilops tauschii subsp. tauschii]	1.43319	up
tae-miR9664-3p	down	-inf	rna-TRITD_1Bv1G022770	UDP-glycosyltransferase 86A1 isoform X1 [Aegilops tauschii subsp. tauschii]	1.56789	up
tae-miR9664-3p	down	-inf	rna-TRITD_2Bv1G088190	pentatricopeptide repeat-containing protein At5g42310, mitochondrial [Aegilops tauschii subsp. tauschii]	1.4192	up
tae-miR9664-3p	down	-inf	rna-TRITD_3Av1G059540	hypothetical protein TRIUR3_34658 [Triticum urartu]	1.80363	up
tae-miR9664-3p	down	-inf	rna-TRITD_3Bv1G066700	unnamed protein product [Triticum aestivum]	2.73956	up
tae-miR9664-3p	down	-inf	rna-TRITD_4Av1G208130-2	probable cytokinin riboside 5'-monophosphate phosphoribohydrolase LOGL5 [Aegilops tauschii subsp. tauschii]	2.10541	up
tae-miR9664-3p	down	-inf	rna-TRITD_4Bv1G152590	BTB/POZ domain-containing protein At5g67385 [Aegilops tauschii subsp. tauschii]	2.011	up
tae-miR9664-3p	down	-inf	rna-TRITD_5Bv1G251600-2	probable cytokinin riboside 5'-monophosphate phosphoribohydrolase LOGL5 [Aegilops tauschii subsp. tauschii]	3.14085	up
tae-miR9664-3p	down	-inf	rna-TRITD_6Bv1G002140	extra-large guanine nucleotide-binding protein 3 [Aegilops tauschii subsp. tauschii]	1.72251	up
tae-miR9664-3p	down	-inf	rna-TRITD_7Av1G037550	predicted protein, partial [Hordeum vulgare subsp. vulgare]	2.91164	up
tae-miR9664-3p	down	-inf	rna-TRITD_7Bv1G009740	predicted protein, partial [Hordeum vulgare subsp. vulgare]	2.99108	up
tae-MIR9668-p5_1ss14TC	down	-1.15	rna-TRITD_5Bv1G139270	tuliposide A-converting enzyme 1, chloroplastic-like [Aegilops tauschii subsp. tauschii]	1.46822	up
tae-MIR9670-p5	down	-0.44	rna-TRITD_1Av1G212850	ubiquitin-conjugating enzyme E2 36-like [Aegilops tauschii subsp. tauschii]	1.40221	up
tae-MIR9670-p5	down	-0.44	rna-TRITD_1Av1G216220	predicted protein [Hordeum vulgare subsp. vulgare]	2.08841	up
tae-MIR9670-p5	down	-0.44	rna-TRITD_1Bv1G206100	predicted protein [Hordeum vulgare subsp. vulgare]	1.9501	up
tae-MIR9670-p5	down	-0.44	rna-TRITD_5Av1G000820-4	CCD-A1 [Triticum aestivum]	2.10939	up
tae-MIR9670-p5	down	-0.44	rna-TRITD_5Av1G055120	myosin-3-like [Aegilops tauschii subsp. tauschii]	2.71749	up
tae-MIR9670-p5	down	-0.44	rna-TRITD_5Av1G085280-3	chaperone protein ClpC2, chloroplastic [Aegilops tauschii subsp. tauschii]	3.41979	up
tae-MIR9670-p5	down	-0.44	rna-TRITD_5Bv1G121140-2	protein PLASTID REDOX INSENSITIVE 2 [Aegilops tauschii subsp. tauschii]	1.59584	up
tae-MIR9670-p5	down	-0.44	rna-TRITD_5Bv1G161740-2	acyltransferase-like protein At1g54570, chloroplastic isoform X2 [Aegilops tauschii subsp. tauschii]	1.7481	up
tae-MIR9670-p5	down	-0.44	rna-TRITD_6Av1G001190-2	ruBisCO large subunit-binding protein subunit beta, chloroplastic-like [Aegilops tauschii subsp. tauschii]	4.12198	up
tae-MIR9670-p5	down	-0.44	rna-TRITD_6Av1G189410	photosynthetic NDH subunit of subcomplex B 4, chloroplastic [Aegilops tauschii subsp. tauschii]	2.16165	up
tae-MIR9670-p5	down	-0.44	rna-TRITD_6Bv1G109660-3	eukaryotic translation initiation factor 4B3-like [Aegilops tauschii subsp. tauschii]	1.41351	up
tae-MIR9670-p5	down	-0.44	rna-TRITD_6Bv1G179660	predicted protein [Hordeum vulgare subsp. vulgare]	1.46959	up
tae-MIR9670-p5	down	-0.44	rna-TRITD_6Bv1G224560-3	splicing factor 3B subunit 2 [Aegilops tauschii subsp. tauschii]	1.94841	up
tae-miR9672a-3p	down	-1.91	rna-TRITD_2Av1G286120	unnamed protein product [Triticum aestivum]	2.69758	up
tae-miR9672a-3p	down	-1.91	rna-TRITD_3Av1G185680-3	subtilisin-like protease SBT5.6 [Aegilops tauschii subsp. tauschii]	2.61418	up
tae-miR9672a-3p	down	-1.91	rna-TRITD_5Av1G194140-3	probable protein phosphatase 2C 70 isoform X1 [Aegilops tauschii subsp. tauschii]	1.6916	up
tae-MIR9672a-p5	down	-1.53	rna-TRITD_2Bv1G011820-4	cullin-associated NEDD8-dissociated protein 1-like [Aegilops tauschii subsp. tauschii]	4.2977	up
tae-MIR9672b-p3_1ss3GA	down	-1.04	rna-TRITD_5Bv1G133810-4	uncharacterized protein LOC109731876 [Aegilops tauschii subsp. tauschii]	1.79035	up
tae-MIR9673-p3	down	-inf	rna-TRITD_1Av1G005000	uncharacterized protein LOC109741991 [Aegilops tauschii subsp. tauschii]	1.61414	up
tae-MIR9673-p3	down	-inf	rna-TRITD_1Bv1G053460-2	dnaJ protein ERDJ3B isoform X1 [Aegilops tauschii subsp. tauschii]	3.64509	up
tae-MIR9673-p3	down	-inf	rna-TRITD_2Bv1G176870-2	PsbP domain-containing protein 4, chloroplastic [Triticum urartu]	2.61282	up
tae-MIR9673-p3	down	-inf	rna-TRITD_3Av1G056430-2	protein DJ-1 homolog B-like [Aegilops tauschii subsp. tauschii]	2.04732	up
tae-MIR9673-p3	down	-inf	rna-TRITD_3Bv1G012430	unnamed protein product [Triticum aestivum]	2.62714	up
tae-MIR9673-p3	down	-inf	rna-TRITD_3Bv1G182280-13	Casein kinase I isoform alpha [Triticum urartu]	1.47214	up
tae-MIR9673-p3	down	-inf	rna-TRITD_5Av1G020360-3	cullin-associated NEDD8-dissociated protein 1-like [Aegilops tauschii subsp. tauschii]	1.8583	up
tae-MIR9673-p3	down	-inf	rna-TRITD_5Av1G210960-3	protein FAR1-RELATED SEQUENCE 7-like isoform X1 [Aegilops tauschii subsp. tauschii]	1.87087	up
tae-MIR9673-p3	down	-inf	rna-TRITD_7Av1G010770	acyl-CoA-binding protein-like [Aegilops tauschii subsp. tauschii]	1.43427	up
tae-MIR9673-p3	down	-inf	rna-TRITD_7Bv1G067520	predicted protein [Hordeum vulgare subsp. vulgare]	1.48676	up
tae-MIR9676-p3	down	-1.93	rna-TRITD_4Av1G176080	probable 2-oxoglutarate-dependent dioxygenase At5g05600 [Aegilops tauschii subsp. tauschii]	1.64259	up
tae-MIR9676-p3	down	-1.93	rna-TRITD_5Av1G199430-3	transcription factor PIF1-like [Aegilops tauschii subsp. tauschii]	2.35302	up
tae-MIR9676-p3	down	-1.93	rna-TRITD_7Bv1G180980	NifU-like protein 3, chloroplastic [Triticum urartu]	2.44403	up
tae-MIR9772-p5	down	-0.49	rna-TRITD_5Av1G207760-2	MYB-related protein [Triticum aestivum]	1.63896	up
vvi-miR167c	up	inf	rna-TRITD_5Av1G245700	Naringenin,2-oxoglutarate 3-dioxygenase [Triticum urartu]	-1.49218	down
vvi-miR167c	up	inf	rna-TRITD_5Av1G245700-2	protein DOWNY MILDEW RESISTANCE 6-like [Aegilops tauschii subsp. tauschii]	-2.77825	down
vvi-miR167c	up	inf	rna-TRITD_6Av1G043250	indole-2-monooxygenase-like isoform X2 [Aegilops tauschii subsp. tauschii]	-2.28147	down
vvi-miR167c	up	inf	rna-TRITD_7Av1G245930-10	auxin response factor 17 [Aegilops tauschii subsp. tauschii]	-3.11892	down
vvi-miR167c	up	inf	rna-TRITD_7Av1G245930-5	auxin response factor 17 [Aegilops tauschii subsp. tauschii]	-2.87619	down
vvi-miR167c	up	inf	rna-TRITD_7Bv1G194180-4	auxin response factor 17 [Aegilops tauschii subsp. tauschii]	-3.05645	down
zma-miR399e-5p_L+1_2ss7TC14CA	down	-2.69	rna-TRITD_4Bv1G157730	aminotransferase ALD1 homolog [Aegilops tauschii subsp. tauschii]	4.81037	up

## Sheet: WH - DBA Aurora vs L6
Table S13 continued. Genotype-dependent miRNA-mRNA pairs with significant antagonistic regulatory patterns under each treatment.
miRNA name	miRNA regulation	Log2 [foldchange (TL vs SL)]	Target accession	Target annotation	Log2 [foldchange (TL vs SL)]	Target regulation
ata-miR156a-3p	up	2.02	rna-TRITD_2Bv1G238280	UDP-glycosyltransferase 89B1-like [Aegilops tauschii subsp. tauschii]	-1.44424	down
ata-miR156a-3p	up	2.02	rna-TRITD_3Bv1G270260	unnamed protein product [Triticum aestivum]	-3.02333	down
ata-miR156a-3p	up	2.02	rna-TRITD_5Av1G215480	syntaxin [Hordeum vulgare subsp. vulgare]	-1.73986	down
ata-miR156a-3p	up	2.02	rna-TRITD_7Bv1G150070	uncharacterized protein LOC109749938 [Aegilops tauschii subsp. tauschii]	-1.58958	down
ata-miR166a-3p_L+1R-1	down	-1.25	rna-TRITD_4Bv1G005210	predicted protein [Hordeum vulgare subsp. vulgare]	1.49276	up
ata-miR167b-3p	up	0.78	rna-TRITD_1Av1G229250	protein ANTAGONIST OF LIKE HETEROCHROMATIN PROTEIN 1-like [Aegilops tauschii subsp. tauschii]	-1.45037	down
ata-miR167b-3p	up	0.78	rna-TRITD_3Bv1G279420-2	unnamed protein product [Triticum aestivum]	-2.66757	down
ata-miR167b-3p	up	0.78	rna-TRITD_4Av1G185210-4	predicted protein [Hordeum vulgare subsp. vulgare]	-2.96412	down
ata-miR167b-3p	up	0.78	rna-TRITD_4Bv1G016200-18	protein ILITYHIA [Aegilops tauschii subsp. tauschii]	-2.72163	down
ata-miR167b-3p	up	0.78	rna-TRITD_4Bv1G112530-2	galactinol synthase 2-like [Aegilops tauschii subsp. tauschii]	-2.55216	down
ata-miR167b-3p	up	0.78	rna-TRITD_4Bv1G112530-3	galactinol synthase 2-like [Aegilops tauschii subsp. tauschii]	-2.53691	down
ata-miR167b-3p	up	0.78	rna-TRITD_5Bv1G047150	uncharacterized protein LOC109744514 [Aegilops tauschii subsp. tauschii]	-1.43609	down
ata-miR167b-3p	up	0.78	rna-TRITD_6Bv1G055640	indole-2-monooxygenase-like isoform X2 [Aegilops tauschii subsp. tauschii]	-1.58476	down
ata-miR167b-3p	up	0.78	rna-TRITD_6Bv1G221990	ethylene receptor 3-like isoform X1 [Aegilops tauschii subsp. tauschii]	-2.27529	down
ata-miR167b-3p	up	0.78	rna-TRITD_7Av1G050910	stromal cell-derived factor 2-like protein [Aegilops tauschii subsp. tauschii]	-1.5426	down
ata-miR167b-3p	up	0.78	rna-TRITD_7Av1G050910-2	stromal cell-derived factor 2-like protein [Aegilops tauschii subsp. tauschii]	-1.85275	down
ata-miR167b-3p	up	0.78	rna-TRITD_7Av1G197290-4	predicted protein [Hordeum vulgare subsp. vulgare]	-2.75291	down
ata-miR167b-3p	up	0.78	rna-TRITD_7Av1G200000-2	crocetin glucosyltransferase, chloroplastic-like [Aegilops tauschii subsp. tauschii]	-1.46498	down
ata-miR167b-3p	up	0.78	rna-TRITD_7Bv1G025220	2'-deoxymugineic-acid 2'-dioxygenase [Triticum urartu]	-1.85907	down
ata-miR167b-3p	up	0.78	rna-TRITD_7Bv1G217350-2	hydroquinone glucosyltransferase-like [Aegilops tauschii subsp. tauschii]	-1.99927	down
ata-miR172b-3p	up	1.06	rna-TRITD_2Bv1G234550-2	ribulose bisphosphate carboxylase/oxygenase activase, chloroplastic [Aegilops tauschii subsp. tauschii]	-2.09043	down
ata-miR172b-3p	up	1.06	rna-TRITD_5Av1G000450	probable ethylene response sensor 1 [Aegilops tauschii subsp. tauschii]	-1.30623	down
ata-miR172b-3p	up	1.06	rna-TRITD_5Av1G215620-14	predicted protein [Hordeum vulgare subsp. vulgare]	-2.17238	down
ata-miR172b-3p	up	1.06	rna-TRITD_7Av1G197290	Beta-galactosidase 4 [Triticum urartu]	-2.95737	down
ata-miR172b-3p	up	1.06	rna-TRITD_7Av1G197290-4	predicted protein [Hordeum vulgare subsp. vulgare]	-2.75291	down
ata-miR172b-3p	up	1.06	rna-TRITD_7Bv1G025330-2	stromal cell-derived factor 2-like protein [Aegilops tauschii subsp. tauschii]	-1.76044	down
ata-miR393-3p_L+1R-1_1ss15TC	up	0.8	rna-TRITD_2Av1G174080-24	chaperone protein ClpC1, chloroplastic [Aegilops tauschii subsp. tauschii]	-5.40723	down
ata-miR393-5p	up	0.88	rna-TRITD_1Av1G039670-2	DNA-directed RNA polymerase III subunit RPC4 [Aegilops tauschii subsp. tauschii]	-1.33164	down
ata-miR5062b-5p_L+2R-4	down	-0.22	rna-TRITD_1Av1G216780	hypothetical protein TRIUR3_03326 [Triticum urartu]	2.07297	up
ata-miR5062b-5p_L+2R-4	down	-0.22	rna-TRITD_4Av1G004590	alanine--glyoxylate aminotransferase 2 homolog 1, mitochondrial [Aegilops tauschii subsp. tauschii]	2.38721	up
ata-miR5168-3p	down	-0.97	rna-TRITD_3Av1G049190-3	unnamed protein product [Triticum aestivum]	1.66154	up
ata-miR9674b-3p	up	0.83	rna-TRITD_2Av1G255200-3	altered inheritance rate of mitochondria protein 25 [Aegilops tauschii subsp. tauschii]	-1.94575	down
ata-miR9674b-3p	up	0.83	rna-TRITD_2Bv1G010130	hypothetical protein TRIUR3_29729 [Triticum urartu]	-1.69958	down
ata-miR9674b-3p	up	0.83	rna-TRITD_3Bv1G261220	glutathione S-transferase U8-like [Aegilops tauschii subsp. tauschii]	-1.75183	down
ata-miR9674b-3p	up	0.83	rna-TRITD_4Av1G169460-2	protein disulfide isomerase 1 proprotein [Triticum aestivum]	-1.67981	down
ata-miR9674b-3p	up	0.83	rna-TRITD_4Av1G169460-3	protein disulfide isomerase 1 proprotein [Triticum aestivum]	-1.87229	down
ata-miR9674b-3p	up	0.83	rna-TRITD_7Av1G270370-13	endoplasmin homolog isoform X2 [Aegilops tauschii subsp. tauschii]	-3.23624	down
ata-miR9674b-3p	up	0.83	rna-TRITD_7Av1G270370-15	Endoplasmin-like protein [Triticum urartu]	-3.45121	down
ata-miR9674b-3p	up	0.83	rna-TRITD_7Av1G270370-21	endoplasmin homolog isoform X2 [Aegilops tauschii subsp. tauschii]	-1.84618	down
ata-miR9674b-3p	up	0.83	rna-TRITD_7Av1G270370-29	endoplasmin homolog isoform X2 [Aegilops tauschii subsp. tauschii]	-5.14485	down
ata-miR9674b-3p	up	0.83	rna-TRITD_7Av1G275250-4	ATP-dependent zinc metalloprotease FTSH 1, chloroplastic [Aegilops tauschii subsp. tauschii]	-3.62005	down
ata-miR9863a-3p_R-3_1ss9TC	up	0.57	rna-TRITD_2Av1G032980	lipase [Brachypodium distachyon]	-1.39557	down
ata-miR9863a-3p_R-3_1ss9TC	up	0.57	rna-TRITD_3Av1G181920-3	dolichyl-diphosphooligosaccharide--protein glycosyltransferase subunit STT3A-like [Aegilops tauschii subsp. tauschii]	-1.39679	down
ata-miR9863a-3p_R-3_1ss9TC	up	0.57	rna-TRITD_5Av1G182370-3	two-component response regulator-like PRR95 [Aegilops tauschii subsp. tauschii]	-2.40471	down
ata-MIR9863a-p3_1	down	-1.11	rna-TRITD_3Av1G185680-7	subtilisin-like protease SBT5.6 [Aegilops tauschii subsp. tauschii]	1.382	up
bdi-miR156g-3p	up	2.02	rna-TRITD_2Av1G279070	probable serine/threonine-protein kinase PBL19 [Aegilops tauschii subsp. tauschii]	-1.46103	down
bdi-miR156g-3p	up	2.02	rna-TRITD_2Bv1G039670	immune-associated nucleotide-binding protein 9-like [Aegilops tauschii subsp. tauschii]	-1.28507	down
bdi-miR156g-3p	up	2.02	rna-TRITD_3Bv1G182300	predicted protein [Hordeum vulgare subsp. vulgare]	-1.42229	down
bdi-miR156g-3p	up	2.02	rna-TRITD_5Bv1G218570-4	histone H1 [Triticum aestivum]	-1.28686	down
bdi-miR156g-3p	up	2.02	rna-TRITD_6Bv1G049120	protein SRC2 homolog [Aegilops tauschii subsp. tauschii]	-1.75711	down
bdi-miR156h-3p_L+1	down	-0.63	rna-TRITD_1Bv1G088430-3	uncharacterized protein LOC109763369 isoform X2 [Aegilops tauschii subsp. tauschii]	1.46196	up
bdi-miR156h-3p_L+1	down	-0.63	rna-TRITD_1Bv1G207450	photosynthetic NDH subunit of subcomplex B 3, chloroplastic [Aegilops tauschii subsp. tauschii]	1.60242	up
bdi-miR156h-3p_L+1	down	-0.63	rna-TRITD_2Av1G257760	uncharacterized protein LOC109765514 [Aegilops tauschii subsp. tauschii]	1.65228	up
bdi-miR156h-3p_L+1	down	-0.63	rna-TRITD_2Bv1G220130	uncharacterized protein LOC109765514 [Aegilops tauschii subsp. tauschii]	2.4499	up
bdi-miR156h-3p_L+1	down	-0.63	rna-TRITD_3Av1G059270	uncharacterized protein LOC109753521 [Aegilops tauschii subsp. tauschii]	1.45937	up
bdi-miR156h-3p_L+1	down	-0.63	rna-TRITD_3Bv1G066800-9	uncharacterized protein LOC109769097 isoform X2 [Aegilops tauschii subsp. tauschii]	1.4879	up
bdi-miR156h-3p_L+1	down	-0.63	rna-TRITD_5Bv1G211520-6	peroxisomal (S)-2-hydroxy-acid oxidase GLO1 [Aegilops tauschii subsp. tauschii]	1.40799	up
bdi-miR156h-3p_L+1	down	-0.63	rna-TRITD_6Av1G191890-3	DExH-box ATP-dependent RNA helicase DExH15 chloroplastic [Aegilops tauschii subsp. tauschii]	1.53894	up
bdi-miR156h-3p_L+1	down	-0.63	rna-TRITD_6Av1G195800-3	thioredoxin-like 3-1, chloroplastic [Aegilops tauschii subsp. tauschii]	1.48157	up
bdi-miR394	up	1.07	rna-TRITD_1Bv1G020100	heavy metal-associated isoprenylated plant protein 47-like [Aegilops tauschii subsp. tauschii]	-3.19013	down
bdi-miR394	up	1.07	rna-TRITD_1Bv1G030900-5	WRKY14 transcription factor [Triticum aestivum]	-1.95275	down
bdi-miR394	up	1.07	rna-TRITD_1Bv1G113880-2	predicted protein [Hordeum vulgare subsp. vulgare]	-1.27467	down
bdi-miR394	up	1.07	rna-TRITD_1Bv1G224230-5	RNA polymerase sigma factor rpoD [Triticum urartu]	-1.33753	down
bdi-miR394	up	1.07	rna-TRITD_2Av1G290520	oxalate--CoA ligase [Aegilops tauschii subsp. tauschii]	-1.57373	down
bdi-miR394	up	1.07	rna-TRITD_2Bv1G058990	Secologanin synthase [Triticum urartu]	-1.40767	down
bdi-miR394	up	1.07	rna-TRITD_2Bv1G127490	uncharacterized protein LOC109756832 [Aegilops tauschii subsp. tauschii]	-2.78773	down
bdi-miR394	up	1.07	rna-TRITD_2Bv1G231960-2	predicted protein [Hordeum vulgare subsp. vulgare]	-1.65303	down
bdi-miR394	up	1.07	rna-TRITD_3Bv1G050030	uncharacterized protein LOC109770716 [Aegilops tauschii subsp. tauschii]	-1.41377	down
bdi-miR394	up	1.07	rna-TRITD_4Av1G016750-2	Endo-1,4-beta-xylanase C [Triticum urartu]	-2.17666	down
bdi-miR394	up	1.07	rna-TRITD_4Av1G187350	probable zinc metalloprotease EGY3, chloroplastic [Aegilops tauschii subsp. tauschii]	-1.59688	down
bdi-miR394	up	1.07	rna-TRITD_4Bv1G019410-2	probable zinc metalloprotease EGY3, chloroplastic [Aegilops tauschii subsp. tauschii]	-1.57301	down
bdi-miR394	up	1.07	rna-TRITD_4Bv1G128180	uncharacterized protein LOC109739470 isoform X1 [Aegilops tauschii subsp. tauschii]	-1.73501	down
bdi-miR394	up	1.07	rna-TRITD_4Bv1G135440-3	uncharacterized protein LOC109740349 [Aegilops tauschii subsp. tauschii]	-1.58045	down
bdi-miR394	up	1.07	rna-TRITD_5Av1G157030	small heat shock protein, chloroplastic-like [Aegilops tauschii subsp. tauschii]	-1.26719	down
bdi-miR394	up	1.07	rna-TRITD_5Av1G157030-2	hypothetical protein TRIUR3_21060 [Triticum urartu]	-2.54605	down
bdi-miR394	up	1.07	rna-TRITD_5Bv1G145910	hypothetical protein TRIUR3_21060 [Triticum urartu]	-1.3111	down
bdi-miR394	up	1.07	rna-TRITD_5Bv1G161740-2	acyltransferase-like protein At1g54570, chloroplastic isoform X2 [Aegilops tauschii subsp. tauschii]	-1.38817	down
bdi-miR394	up	1.07	rna-TRITD_5Bv1G199750	uncharacterized protein LOC109734275 isoform X2 [Aegilops tauschii subsp. tauschii]	-3.17119	down
bdi-miR394	up	1.07	rna-TRITD_5Bv1G199750-4	uncharacterized protein LOC109734275 isoform X2 [Aegilops tauschii subsp. tauschii]	-3.28024	down
bdi-miR394	up	1.07	rna-TRITD_5Bv1G199750-6	uncharacterized protein LOC109734275 isoform X2 [Aegilops tauschii subsp. tauschii]	-2.68916	down
bdi-miR394	up	1.07	rna-TRITD_5Bv1G199750-7	uncharacterized protein LOC109734275 isoform X2 [Aegilops tauschii subsp. tauschii]	-3.03689	down
bdi-miR394	up	1.07	rna-TRITD_6Av1G082720-2	23.6 kDa heat shock protein, mitochondrial [Aegilops tauschii subsp. tauschii]	-2.0232	down
bdi-miR394	up	1.07	rna-TRITD_6Av1G161180-6	LEA protein [Triticum turgidum subsp. durum]	-1.9835	down
bdi-miR394	up	1.07	rna-TRITD_6Bv1G017180	cytochrome P450 76M5-like [Aegilops tauschii subsp. tauschii]	-1.32938	down
bdi-miR394	up	1.07	rna-TRITD_6Bv1G042010	calnexin homolog [Aegilops tauschii subsp. tauschii]	-1.40459	down
bdi-miR394	up	1.07	rna-TRITD_6Bv1G146530	cold acclimation protein WCOR410c [Triticum aestivum]	-1.88661	down
bdi-miR394	up	1.07	rna-TRITD_7Av1G056150-2	predicted protein [Hordeum vulgare subsp. vulgare]	-2.61868	down
bdi-miR394	up	1.07	rna-TRITD_7Av1G200000-2	crocetin glucosyltransferase, chloroplastic-like [Aegilops tauschii subsp. tauschii]	-1.46498	down
bdi-miR394	up	1.07	rna-TRITD_7Av1G262500-2	putative calcium-binding protein CML8 [Triticum urartu]	-3.86065	down
bdi-miR7731-5p_R-3_2ss8TC21AC	down	-2.36	rna-TRITD_5Bv1G137400-4	RHOMBOID-like protein 10, chloroplastic [Aegilops tauschii subsp. tauschii]	2.00459	up
bdi-MIR7757-p5_2ss12AG18AG	down	-1.26	rna-TRITD_1Av1G116400-5	probable serine protease EDA2 [Aegilops tauschii subsp. tauschii]	1.34702	up
bdi-MIR7757-p5_2ss12AG18AG	down	-1.26	rna-TRITD_1Bv1G106830-4	alpha-galactosidase-like [Aegilops tauschii subsp. tauschii]	3.71925	up
bdi-MIR7757-p5_2ss12AG18AG	down	-1.26	rna-TRITD_1Bv1G118960-2	probable serine protease EDA2 [Aegilops tauschii subsp. tauschii]	1.38433	up
bdi-MIR7757-p5_2ss12AG18AG	down	-1.26	rna-TRITD_2Av1G019250-8	pseudo-response regulator [Triticum dicoccoides]	1.60861	up
bdi-MIR7757-p5_2ss12AG18AG	down	-1.26	rna-TRITD_2Av1G147800-2	unnamed protein product [Triticum aestivum]	1.44357	up
bdi-MIR7757-p5_2ss12AG18AG	down	-1.26	rna-TRITD_3Av1G231850	protein PLASTID TRANSCRIPTIONALLY ACTIVE 10 [Aegilops tauschii subsp. tauschii]	1.53716	up
bdi-MIR7757-p5_2ss12AG18AG	down	-1.26	rna-TRITD_4Av1G088580-2	uncharacterized protein LOC109742527 [Aegilops tauschii subsp. tauschii]	1.52118	up
bdi-MIR7757-p5_2ss12AG18AG	down	-1.26	rna-TRITD_5Bv1G098320-2	RNA pseudouridine synthase 4, mitochondrial isoform X1 [Aegilops tauschii subsp. tauschii]	1.40235	up
bdi-miR827-5p	up	0.76	rna-TRITD_2Av1G024300	nicotianamine synthase [Triticum aestivum]	-1.38115	down
bdi-miR827-5p	up	0.76	rna-TRITD_2Av1G024300-2	nicotianamine synthase [Triticum aestivum]	-1.45821	down
bdi-miR827-5p	up	0.76	rna-TRITD_5Av1G199550-2	copper transporter [Triticum aestivum]	-1.38133	down
bdi-miR827-5p	up	0.76	rna-TRITD_5Av1G199550-4	copper transporter [Triticum aestivum]	-1.51953	down
bdi-miR827-5p	up	0.76	rna-TRITD_6Av1G029370	calnexin homolog [Aegilops tauschii subsp. tauschii]	-1.68342	down
bdi-miR827-5p	up	0.76	rna-TRITD_6Av1G207420-3	Cold shock protein CS66 [Triticum urartu]	-2.91224	down
bdi-miR827-5p	up	0.76	rna-TRITD_6Bv1G204160-3	RecName: Full=Cold shock protein CS66	-3.43325	down
bdi-miR827-5p_1ss22CT	up	1.75	rna-TRITD_1Bv1G106830-2	alpha-galactosidase-like [Aegilops tauschii subsp. tauschii]	-6.21854	down
bdi-miR827-5p_1ss22CT	up	1.75	rna-TRITD_3Av1G194720	hypothetical protein TRIUR3_20746 [Triticum urartu]	-1.40362	down
bdi-miR827-5p_1ss22CT	up	1.75	rna-TRITD_4Av1G201710-2	E3 ubiquitin-protein ligase RBBP6 [Triticum urartu]	-1.28212	down
bdi-miR827-5p_1ss22CT	up	1.75	rna-TRITD_5Av1G133330	probable protein phosphatase 2C 68 [Aegilops tauschii subsp. tauschii]	-2.59933	down
bdi-miR827-5p_1ss22CT	up	1.75	rna-TRITD_5Bv1G112460	probable protein phosphatase 2C 68 [Aegilops tauschii subsp. tauschii]	-2.41483	down
bdi-miR827-5p_1ss6TC	down	-0.38	rna-TRITD_1Bv1G106830	alpha-galactosidase-like [Aegilops tauschii subsp. tauschii]	4.63281	up
bdi-miR827-5p_1ss6TC	down	-0.38	rna-TRITD_1Bv1G106830-4	alpha-galactosidase-like [Aegilops tauschii subsp. tauschii]	3.71925	up
bdi-miR827-5p_1ss6TC	down	-0.38	rna-TRITD_1Bv1G106830-5	alpha-galactosidase-like [Aegilops tauschii subsp. tauschii]	4.18888	up
bdi-miR827-5p_1ss6TC	down	-0.38	rna-TRITD_3Av1G223520	protein kinase, putative, expressed [Triticum aestivum]	3.4757	up
bdi-miR827-5p_1ss6TC	down	-0.38	rna-TRITD_4Av1G019410	hypothetical protein TRIUR3_26055 [Triticum urartu]	1.61257	up
bdi-miR827-5p_1ss6TC	down	-0.38	rna-TRITD_4Bv1G151330	uncharacterized protein LOC109765237 [Aegilops tauschii subsp. tauschii]	1.63493	up
bdi-miR827-5p_1ss6TC	down	-0.38	rna-TRITD_4Bv1G167400	uncharacterized protein LOC109758842 [Aegilops tauschii subsp. tauschii]	1.42001	up
bdi-miR827-5p_1ss6TC	down	-0.38	rna-TRITD_5Bv1G092560	RecName: Full=Probable non-specific lipid-transfer protein 3; Short=TaLTP3; Flags: Precursor	1.36571	up
bdi-miR827-5p_1ss6TC	down	-0.38	rna-TRITD_5Bv1G092560-4	RecName: Full=Probable non-specific lipid-transfer protein 3; Short=TaLTP3; Flags: Precursor	1.47635	up
csi-miR172a-3p_R+1	up	inf	rna-TRITD_2Bv1G080820	uncharacterized protein At3g61260-like [Aegilops tauschii subsp. tauschii]	-2.33894	down
csi-miR172a-3p_R+1	up	inf	rna-TRITD_2Bv1G225690	unnamed protein product [Triticum aestivum]	-1.38718	down
csi-miR172a-3p_R+1	up	inf	rna-TRITD_3Av1G177370	O-acyltransferase WSD1-like [Aegilops tauschii subsp. tauschii]	-1.54541	down
csi-miR172a-3p_R+1	up	inf	rna-TRITD_3Av1G210120-3	WUSCHEL-related homeobox 8-like [Aegilops tauschii subsp. tauschii]	-1.34056	down
hvu-miR159a_1ss21GA	up	0.87	rna-TRITD_1Bv1G009300	Lecithin-cholesterol acyltransferase-like 1 [Triticum urartu]	-3.56645	down
hvu-miR159a_1ss21GA	up	0.87	rna-TRITD_6Bv1G201950-3	uncharacterized protein LOC109772380 [Aegilops tauschii subsp. tauschii]	-1.96367	down
hvu-miR5048a_L+2R-2	up	0.78	rna-TRITD_3Bv1G135020-11	putative carbonic anhydrase [Secale cereale x Triticum turgidum subsp. durum]	-3.20395	down
hvu-miR5048a_L+2R-2	up	0.78	rna-TRITD_3Bv1G135020-14	putative carbonic anhydrase [Secale cereale x Triticum turgidum subsp. durum]	-1.34933	down
hvu-miR5048a_L+2R-2	up	0.78	rna-TRITD_3Bv1G251510-3	triacylglycerol Lipase [Triticum aestivum]	-1.49759	down
hvu-miR5048a_L+2R-2	up	0.78	rna-TRITD_3Bv1G251510-4	triacylglycerol Lipase [Triticum aestivum]	-1.51641	down
hvu-miR5048a_L+2R-2	up	0.78	rna-TRITD_3Bv1G277830-2	unnamed protein product [Triticum aestivum]	-3.54948	down
hvu-miR5048a_L+2R-2	up	0.78	rna-TRITD_5Av1G183230	pectin acetylesterase 6-like [Aegilops tauschii subsp. tauschii]	-2.0641	down
hvu-miR5048a_L+2R-2	up	0.78	rna-TRITD_5Bv1G097460	glutamine-dependent asparagine synthetase [Triticum aestivum]	-2.05542	down
hvu-miR5048a_L+2R-2	up	0.78	rna-TRITD_5Bv1G097460-7	asparagine synthetase [Triticum turgidum subsp. durum]	-2.21864	down
hvu-miR5048a_L+2R-2	up	0.78	rna-TRITD_6Av1G201010-3	G-type lectin S-receptor-like serine/threonine-protein kinase SD1-29 [Triticum urartu]	-2.06761	down
hvu-miR5048a_L+2R-2	up	0.78	rna-TRITD_6Av1G226740-5	callose synthase 3-like isoform X2 [Aegilops tauschii subsp. tauschii]	-2.58449	down
hvu-MIR5050-p5	down	-0.93	rna-TRITD_1Av1G203930	uncharacterized protein LOC109756479 [Aegilops tauschii subsp. tauschii]	1.49862	up
hvu-MIR5050-p5	down	-0.93	rna-TRITD_1Bv1G086680	putative stripe rust resistance protein [Triticum aestivum]	1.66646	up
hvu-MIR5050-p5	down	-0.93	rna-TRITD_2Av1G062410	uncharacterized protein LOC109731483 [Aegilops tauschii subsp. tauschii]	2.10827	up
hvu-MIR5050-p5	down	-0.93	rna-TRITD_2Bv1G073290	uncharacterized protein LOC109731483 [Aegilops tauschii subsp. tauschii]	2.20828	up
hvu-MIR5050-p5	down	-0.93	rna-TRITD_3Bv1G223620	protein TRIGALACTOSYLDIACYLGLYCEROL 5, chloroplastic-like isoform X1 [Aegilops tauschii subsp. tauschii]	2.26085	up
hvu-MIR5050-p5	down	-0.93	rna-TRITD_5Av1G144120	Protein SRG1 [Triticum urartu]	2.40877	up
hvu-MIR5050-p5	down	-0.93	rna-TRITD_5Bv1G016810-2	suppressor protein SRP40 [Aegilops tauschii subsp. tauschii]	1.51201	up
hvu-MIR5050-p5	down	-0.93	rna-TRITD_5Bv1G021300	DEAD-box ATP-dependent RNA helicase 9-like [Aegilops tauschii subsp. tauschii]	1.34607	up
hvu-MIR5050-p5	down	-0.93	rna-TRITD_5Bv1G133970-2	predicted protein [Hordeum vulgare subsp. vulgare]	1.74401	up
mdm-miR397a_1ss21AT	down	-inf	rna-TRITD_1Bv1G209780	ribosomal L1 domain-containing protein 1-like [Aegilops tauschii subsp. tauschii]	1.51352	up
mdm-miR397a_1ss21AT	down	-inf	rna-TRITD_2Bv1G123660	unnamed protein product [Triticum aestivum]	1.34722	up
mdm-miR397a_1ss21AT	down	-inf	rna-TRITD_3Av1G192540	unnamed protein product [Triticum aestivum]	1.73521	up
mdm-miR397a_1ss21AT	down	-inf	rna-TRITD_4Bv1G157130-2	30S ribosomal protein S10, chloroplastic [Panicum miliaceum]	1.94095	up
mdm-miR397a_1ss21AT	down	-inf	rna-TRITD_5Bv1G121140-2	protein PLASTID REDOX INSENSITIVE 2 [Aegilops tauschii subsp. tauschii]	2.78153	up
mdm-miR397a_1ss21AT	down	-inf	rna-TRITD_6Bv1G216700-11	bidirectional sugar transporter SWEET13-like [Aegilops tauschii subsp. tauschii]	1.73134	up
mdm-miR397a_1ss21AT	down	-inf	rna-TRITD_7Av1G165740	putative calcium-binding protein CML7 [Triticum urartu]	1.93874	up
mtr-miR156j_L+1	down	-inf	rna-TRITD_4Bv1G200500	Proliferating cell nuclear antigen [Triticum urartu]	1.5096	up
osa-miR159f_L-1_1ss21AC	up	1.72	rna-TRITD_1Bv1G173280-2	transcription factor GAMYB-like isoform X1 [Aegilops tauschii subsp. tauschii]	-2.18363	down
osa-miR159f_L-1_1ss21AC	up	1.72	rna-TRITD_2Av1G163520	70 kDa peptidyl-prolyl isomerase [Triticum urartu]	-2.66597	down
osa-miR159f_L-1_1ss21AC	up	1.72	rna-TRITD_2Bv1G137350-2	70 kDa peptidyl-prolyl isomerase [Triticum urartu]	-2.45286	down
osa-miR159f_L-1_1ss21AC	up	1.72	rna-TRITD_2Bv1G166040	unnamed protein product [Triticum aestivum]	-1.45531	down
osa-miR159f_L-1_1ss21AC	up	1.72	rna-TRITD_3Bv1G144120-2	unnamed protein product [Triticum aestivum]	-2.62449	down
osa-miR159f_L-1_1ss21AC	up	1.72	rna-TRITD_5Av1G203070-2	hypothetical protein TRIUR3_05232 [Triticum urartu]	-1.51191	down
osa-miR159f_L-1_1ss21AC	up	1.72	rna-TRITD_7Av1G184510-3	Ubiquitin-conjugating enzyme E2 28 [Triticum urartu]	-1.40299	down
osa-miR166g-3p	up	1.68	rna-TRITD_2Av1G028700	CBL-interacting protein kinase 29-like [Aegilops tauschii subsp. tauschii]	-1.28693	down
osa-miR166g-3p	up	1.68	rna-TRITD_3Av1G279500-15	uncharacterized protein LOC109758112 isoform X2 [Aegilops tauschii subsp. tauschii]	-1.72173	down
osa-miR166g-3p	up	1.68	rna-TRITD_5Av1G157030	small heat shock protein, chloroplastic-like [Aegilops tauschii subsp. tauschii]	-1.26719	down
osa-miR166g-3p	up	1.68	rna-TRITD_5Av1G157030-2	hypothetical protein TRIUR3_21060 [Triticum urartu]	-2.54605	down
osa-miR166g-3p	up	1.68	rna-TRITD_5Av1G215620-15	Calcium-dependent protein kinase 1 [Triticum urartu]	-2.95992	down
osa-miR166g-3p	up	1.68	rna-TRITD_5Bv1G145910	hypothetical protein TRIUR3_21060 [Triticum urartu]	-1.3111	down
osa-miR166g-3p	up	1.68	rna-TRITD_6Bv1G192470	uncharacterized protein LOC109776270 [Aegilops tauschii subsp. tauschii]	-1.65033	down
osa-miR166g-3p	up	1.68	rna-TRITD_7Bv1G046040-5	THO complex subunit 4D-like [Aegilops tauschii subsp. tauschii]	-1.72915	down
osa-miR167a-5p_R+1	up	inf	rna-TRITD_4Bv1G194550	protein DOWNY MILDEW RESISTANCE 6-like [Aegilops tauschii subsp. tauschii]	-1.50928	down
osa-miR167d-5p_R+2_2	down	-1.04	rna-TRITD_4Av1G048550	pentatricopeptide repeat-containing protein At2g37310 [Aegilops tauschii subsp. tauschii]	1.6869	up
osa-miR396d_2ss20GT21GA	up	1.31	rna-TRITD_1Av1G170180	tubby-like F-box protein 8 isoform X1 [Aegilops tauschii subsp. tauschii]	-2.29967	down
osa-miR396d_2ss20GT21GA	up	1.31	rna-TRITD_1Av1G177450-3	hypothetical protein TRIUR3_29916 [Triticum urartu]	-2.81408	down
osa-miR396d_2ss20GT21GA	up	1.31	rna-TRITD_1Av1G177450-4	hypothetical protein TRIUR3_29916 [Triticum urartu]	-1.74352	down
osa-miR396d_2ss20GT21GA	up	1.31	rna-TRITD_1Bv1G163500	hypothetical protein TRIUR3_29916 [Triticum urartu]	-1.48834	down
osa-miR396d_2ss20GT21GA	up	1.31	rna-TRITD_2Bv1G158920-5	Zeaxanthin epoxidase, chloroplastic [Triticum urartu]	-3.65334	down
osa-miR396d_2ss20GT21GA	up	1.31	rna-TRITD_3Bv1G187440	unknown [Zea mays]	-2.73216	down
osa-miR396d_R-1_1ss20GA	up	1.54	rna-TRITD_3Av1G249030	unnamed protein product [Triticum aestivum]	-1.99206	down
osa-miR396d_R-1_1ss20GC	up	0.83	rna-TRITD_2Av1G283410-11	Calreticulin [Triticum urartu]	-1.50728	down
osa-miR396d_R-1_1ss20GC	up	0.83	rna-TRITD_4Bv1G000610	uncharacterized protein LOC109761794 [Aegilops tauschii subsp. tauschii]	-1.41854	down
osa-miR444b.1_1ss21CT	up	0.59	rna-TRITD_1Av1G167800	UDP-glucuronate:xylan alpha-glucuronosyltransferase 1-like [Aegilops tauschii subsp. tauschii]	-2.30778	down
osa-miR444b.1_1ss21CT	up	0.59	rna-TRITD_3Av1G213210	putative WRKY transcription factor 33 [Triticum urartu]	-2.45057	down
osa-miR444b.1_1ss21CT	up	0.59	rna-TRITD_3Bv1G120770	unnamed protein product [Triticum aestivum]	-1.27601	down
osa-miR444b.1_1ss21CT	up	0.59	rna-TRITD_4Av1G168210	hypothetical protein TRIUR3_23889 [Triticum urartu]	-3.30999	down
osa-miR444b.1_1ss21CT	up	0.59	rna-TRITD_4Av1G168210-2	hypothetical protein TRIUR3_23889 [Triticum urartu]	-2.00978	down
osa-miR444b.1_1ss21CT	up	0.59	rna-TRITD_4Bv1G031570	21.9 kDa heat shock protein-like [Aegilops tauschii subsp. tauschii]	-2.21016	down
osa-miR444b.1_1ss21CT	up	0.59	rna-TRITD_5Bv1G033340	Q-type C2H2 zinc finger protein [Triticum aestivum]	-2.01345	down
osa-miR444b.1_1ss21CT	up	0.59	rna-TRITD_6Av1G186700	G-type lectin S-receptor-like serine/threonine-protein kinase At1g34300 [Aegilops tauschii subsp. tauschii]	-2.0458	down
osa-miR444b.1_1ss21CT	up	0.59	rna-TRITD_6Av1G199670	non-specific lipid-transfer protein-like 1 [Aegilops tauschii subsp. tauschii]	-1.53354	down
osa-miR444b.1_1ss21CT	up	0.59	rna-TRITD_6Av1G221890-2	ATG8-interacting protein 1-like isoform X2 [Aegilops tauschii subsp. tauschii]	-1.29265	down
osa-miR444b.1_1ss21CT	up	0.59	rna-TRITD_6Bv1G061930-4	4-hydroxyphenylpyruvate dioxygenase [Aegilops tauschii subsp. tauschii]	-1.33424	down
osa-miR444b.1_1ss21CT	up	0.59	rna-TRITD_6Bv1G224560	splicing factor 3B subunit 2 [Aegilops tauschii subsp. tauschii]	-4.59068	down
osa-miR444b.1_1ss21CT	up	0.59	rna-TRITD_7Av1G262790	chaperone protein dnaJ 8, chloroplastic-like [Aegilops tauschii subsp. tauschii]	-1.408	down
osa-miR530-5p_R+1	down	-1.63	rna-TRITD_5Bv1G155760-2	transcription factor bHLH49-like isoform X2 [Aegilops tauschii subsp. tauschii]	1.95717	up
osa-MIR5339-p3_1	up	1.03	rna-TRITD_1Av1G021930-5	Uncharacterized protein ycf45 [Triticum urartu]	-1.44551	down
osa-MIR5339-p3_1	up	1.03	rna-TRITD_1Bv1G048230-2	probable chromatin-remodeling complex ATPase chain [Aegilops tauschii subsp. tauschii]	-2.62271	down
osa-MIR5339-p3_1	up	1.03	rna-TRITD_2Av1G163520	70 kDa peptidyl-prolyl isomerase [Triticum urartu]	-2.66597	down
osa-MIR5339-p3_1	up	1.03	rna-TRITD_3Bv1G044350	unnamed protein product [Triticum aestivum]	-1.97905	down
osa-MIR5339-p3_1	up	1.03	rna-TRITD_3Bv1G069200-3	probable chlorophyll(ide) b reductase NYC1, chloroplastic [Aegilops tauschii subsp. tauschii]	-1.34686	down
osa-MIR5339-p3_1	up	1.03	rna-TRITD_5Av1G241260-4	ankyrin repeat domain-containing protein, chloroplastic [Aegilops tauschii subsp. tauschii]	-1.45657	down
osa-MIR5339-p3_1	up	1.03	rna-TRITD_5Av1G254420-10	Protein FAR1-RELATED SEQUENCE 6 [Triticum urartu]	-2.03644	down
osa-MIR5339-p3_1	up	1.03	rna-TRITD_6Av1G205600	lysine ketoglutarate reductase/saccharopine dehydrogenase [Triticum turgidum]	-1.75237	down
osa-MIR5339-p3_1	up	1.03	rna-TRITD_6Av1G205600-2	lysine ketoglutarate reductase/saccharopine dehydrogenase [Triticum turgidum]	-2.43959	down
osa-MIR5339-p3_1	up	1.03	rna-TRITD_6Bv1G053180	Disease resistance protein RPM1 [Triticum urartu]	-1.34435	down
osa-MIR5339-p3_1	up	1.03	rna-TRITD_6Bv1G053910-5	peroxisomal fatty acid beta-oxidation multifunctional protein-like [Aegilops tauschii subsp. tauschii]	-3.78419	down
osa-MIR5339-p3_1	up	1.03	rna-TRITD_6Bv1G201220-2	lysine ketoglutarate reductase/saccharopine dehydrogenase [Triticum turgidum]	-1.80378	down
osa-MIR5339-p3_1	up	1.03	rna-TRITD_6Bv1G201220-6	lysine ketoglutarate reductase/saccharopine dehydrogenase [Triticum turgidum]	-2.69871	down
osa-MIR5339-p3_1	up	1.03	rna-TRITD_6Bv1G213230-2	probable 18S rRNA (guanine-N(7))-methyltransferase [Aegilops tauschii subsp. tauschii]	-1.66317	down
osa-MIR5339-p3_1	up	1.03	rna-TRITD_7Av1G231980	hypothetical protein TRIUR3_30922 [Triticum urartu]	-2.51231	down
osa-MIR5339-p3_2	up	1.03	rna-TRITD_2Av1G174080-24	chaperone protein ClpC1, chloroplastic [Aegilops tauschii subsp. tauschii]	-5.40723	down
osa-MIR5339-p3_2	up	1.03	rna-TRITD_4Av1G169460	protein disulfide isomerase 1 proprotein [Triticum aestivum]	-1.86261	down
osa-MIR5339-p3_2	up	1.03	rna-TRITD_5Bv1G078690	ACT domain-containing protein ACR12 [Aegilops tauschii subsp. tauschii]	-3.29355	down
osa-MIR5339-p3_2	up	1.03	rna-TRITD_5Bv1G168900	predicted protein [Hordeum vulgare subsp. vulgare]	-2.71136	down
osa-MIR5339-p3_2	up	1.03	rna-TRITD_6Av1G029770-2	prolyl endopeptidase-like [Aegilops tauschii subsp. tauschii]	-4.19745	down
osa-MIR5339-p3_2	up	1.03	rna-TRITD_6Av1G205600	lysine ketoglutarate reductase/saccharopine dehydrogenase [Triticum turgidum]	-1.75237	down
osa-MIR5339-p3_2	up	1.03	rna-TRITD_6Av1G205600-18	lysine ketoglutarate reductase/saccharopine dehydrogenase [Triticum turgidum]	-1.6526	down
osa-MIR5339-p3_2	up	1.03	rna-TRITD_6Av1G205600-4	lysine ketoglutarate reductase/saccharopine dehydrogenase [Triticum turgidum]	-2.42435	down
osa-MIR5339-p3_2	up	1.03	rna-TRITD_6Av1G205600-6	lysine ketoglutarate reductase/saccharopine dehydrogenase [Triticum turgidum]	-2.06916	down
osa-MIR5339-p3_2	up	1.03	rna-TRITD_6Av1G205600-8	lysine ketoglutarate reductase/saccharopine dehydrogenase [Triticum turgidum]	-2.08885	down
ptc-miR6478_1ss21GA	down	-0.6	rna-TRITD_2Av1G287470	uncharacterized protein LOC109772560 [Aegilops tauschii subsp. tauschii]	1.50238	up
ptc-miR6478_R+2_2ss6CT21GA	down	-1.38	rna-TRITD_4Bv1G110430	uncharacterized protein LOC109783909 isoform X2 [Aegilops tauschii subsp. tauschii]	1.52648	up
stu-miR156f-5p_L-1R+1	up	1.02	rna-TRITD_1Av1G177450-3	hypothetical protein TRIUR3_29916 [Triticum urartu]	-2.81408	down
stu-miR156f-5p_L-1R+1	up	1.02	rna-TRITD_1Av1G177450-4	hypothetical protein TRIUR3_29916 [Triticum urartu]	-1.74352	down
stu-miR156f-5p_L-1R+1	up	1.02	rna-TRITD_1Bv1G163500	hypothetical protein TRIUR3_29916 [Triticum urartu]	-1.48834	down
stu-miR156f-5p_L-1R+1	up	1.02	rna-TRITD_5Bv1G166600-2	uncharacterized protein LOC109751772 isoform X4 [Aegilops tauschii subsp. tauschii]	-1.98258	down
tae-MIR1120a-p5_1ss10TC	down	-inf	rna-TRITD_7Av1G051890	pentatricopeptide repeat-containing protein At3g18110, chloroplastic [Aegilops tauschii subsp. tauschii]	1.47491	up
tae-MIR1120a-p5_1ss10TC	down	-inf	rna-TRITD_7Av1G051890-2	pentatricopeptide repeat-containing protein At3g18110, chloroplastic [Aegilops tauschii subsp. tauschii]	1.50597	up
tae-MIR1120c-p3_2ss7TA17TG	down	-3.19	rna-TRITD_7Av1G159430	pentatricopeptide repeat-containing protein At5g50390, chloroplastic-like [Aegilops tauschii subsp. tauschii]	2.58946	up
tae-miR1122b-3p_1ss11GT	down	-2.63	rna-TRITD_6Bv1G007740-3	uncharacterized protein LOC109777234 isoform X2 [Aegilops tauschii subsp. tauschii]	1.94936	up
tae-MIR1122c-p3	down	-inf	rna-TRITD_6Bv1G179410-2	geranylgeranyl diphosphate reductase, chloroplastic [Aegilops tauschii subsp. tauschii]	1.57177	up
tae-MIR1123-p3_2ss14AG18AC	down	-0.67	rna-TRITD_1Av1G033730-2	serine/threonine-protein phosphatase BSL1 homolog isoform X1 [Aegilops tauschii subsp. tauschii]	1.9454	up
tae-MIR1123-p3_2ss14AG18AC	down	-0.67	rna-TRITD_1Bv1G107040	predicted protein [Hordeum vulgare subsp. vulgare]	1.40411	up
tae-MIR1123-p3_2ss14AG18AC	down	-0.67	rna-TRITD_2Av1G044270-3	pyruvate dehydrogenase (acetyl-transferring) kinase, mitochondrial-like [Aegilops tauschii subsp. tauschii]	1.71047	up
tae-MIR1123-p3_2ss14AG18AC	down	-0.67	rna-TRITD_2Bv1G161480	chlorophyll a-b binding protein CP24 10B, chloroplastic [Aegilops tauschii subsp. tauschii]	1.87094	up
tae-MIR1123-p3_2ss14AG18AC	down	-0.67	rna-TRITD_3Av1G169980	F-box/kelch-repeat protein At1g23390-like [Aegilops tauschii subsp. tauschii]	2.30857	up
tae-MIR1123-p3_2ss14AG18AC	down	-0.67	rna-TRITD_4Bv1G108950	predicted protein [Hordeum vulgare subsp. vulgare]	1.53321	up
tae-MIR1123-p3_2ss14AG18AC	down	-0.67	rna-TRITD_5Av1G055120	myosin-3-like [Aegilops tauschii subsp. tauschii]	1.55137	up
tae-MIR1123-p3_2ss14AG18AC	down	-0.67	rna-TRITD_5Av1G105540-2	serine--tRNA ligase, chloroplastic/mitochondrial [Aegilops tauschii subsp. tauschii]	1.37437	up
tae-MIR1123-p3_2ss14AG18AC	down	-0.67	rna-TRITD_6Av1G187660-2	ATP synthase delta chain, chloroplastic-like [Aegilops tauschii subsp. tauschii]	1.58982	up
tae-miR1127b-3p_1ss12TC	down	-1.22	rna-TRITD_5Bv1G030290	uncharacterized protein LOC109743186 [Aegilops tauschii subsp. tauschii]	2.29194	up
tae-miR1127b-3p_1ss12TC	down	-1.22	rna-TRITD_5Bv1G205900-4	malate dehydrogenase, glyoxysomal-like [Aegilops tauschii subsp. tauschii]	5.10524	up
tae-miR1127b-3p_1ss12TC	down	-1.22	rna-TRITD_7Av1G205220-9	fructose-bisphosphate aldolase 5, cytosolic-like [Aegilops tauschii subsp. tauschii]	2.2289	up
tae-miR1127b-3p_1ss12TC	down	-1.22	rna-TRITD_7Av1G271470	protein SLOW WALKER 1 [Aegilops tauschii subsp. tauschii]	1.85163	up
tae-miR1127b-3p_1ss12TC	down	-1.22	rna-TRITD_7Bv1G159400	fructose-bisphosphate aldolase 5, cytosolic-like [Aegilops tauschii subsp. tauschii]	2.95704	up
tae-MIR1127b-p5_1ss3TC	down	-1.85	rna-TRITD_4Av1G188350-2	inositol-tetrakisphosphate 1-kinase 3 isoform X1 [Aegilops tauschii subsp. tauschii]	2.74566	up
tae-MIR1127b-p5_1ss3TC	down	-1.85	rna-TRITD_5Bv1G146060	uncharacterized protein LOC109786130 [Aegilops tauschii subsp. tauschii]	2.16065	up
tae-MIR1128-p5_1ss19CT_2	up	1.04	rna-TRITD_5Av1G228540	triacylglycerol lipase SDP1-like [Aegilops tauschii subsp. tauschii]	-1.64863	down
tae-MIR1128-p5_1ss19CT_2	up	1.04	rna-TRITD_5Bv1G227360-2	triacylglycerol lipase SDP1-like [Aegilops tauschii subsp. tauschii]	-1.63366	down
tae-MIR1128-p5_1ss19CT_2	up	1.04	rna-TRITD_5Bv1G238510-3	uncharacterized protein LOC109782533 [Aegilops tauschii subsp. tauschii]	-1.41685	down
tae-miR1137b-5p_1ss21CT	down	-inf	rna-TRITD_4Av1G071530	nardilysin-like [Aegilops tauschii subsp. tauschii]	2.23192	up
tae-MIR1137b-p3_2ss7TC17AG_1	down	-1.5	rna-TRITD_1Bv1G149480	uncharacterized protein LOC109737561 [Aegilops tauschii subsp. tauschii]	3.33405	up
tae-MIR1137b-p3_2ss7TC17AG_1	down	-1.5	rna-TRITD_2Av1G067680-3	unnamed protein product [Triticum aestivum]	1.39706	up
tae-MIR1137b-p3_2ss7TC17AG_1	down	-1.5	rna-TRITD_6Av1G160710-5	mechanosensitive ion channel protein 6-like [Aegilops tauschii subsp. tauschii]	1.65967	up
tae-miR397-5p	down	-2.97	rna-TRITD_3Bv1G268390-6	unnamed protein product [Triticum aestivum]	1.73737	up
tae-miR397-5p	down	-2.97	rna-TRITD_4Av1G175370	tetrapyrrole-binding protein, chloroplastic [Aegilops tauschii subsp. tauschii]	1.39315	up
tae-miR397-5p	down	-2.97	rna-TRITD_4Bv1G146500	predicted protein [Hordeum vulgare subsp. vulgare]	1.35049	up
tae-MIR397-p5	down	-3.2	rna-TRITD_3Av1G012780-2	mediator of RNA polymerase II transcription subunit 15-like [Aegilops tauschii subsp. tauschii]	4.22868	up
tae-miR408_L-1	down	-3.61	rna-TRITD_2Bv1G157170	ferric reduction oxidase 7, chloroplastic-like [Aegilops tauschii subsp. tauschii]	2.82249	up
tae-miR408_L-1	down	-3.61	rna-TRITD_2Bv1G184170	E3 ubiquitin-protein ligase RMA1H1-like [Aegilops tauschii subsp. tauschii]	1.5813	up
tae-miR408_L-1	down	-3.61	rna-TRITD_4Bv1G119650-2	hypothetical protein contig00001-00005_CAT01_5 [Triticum turgidum]	1.70406	up
tae-miR408_L-1	down	-3.61	rna-TRITD_5Av1G064270	protein TRI1-like [Aegilops tauschii subsp. tauschii]	1.34546	up
tae-miR408_L-1	down	-3.61	rna-TRITD_5Av1G209390-5	malate dehydrogenase, glyoxysomal-like [Aegilops tauschii subsp. tauschii]	2.23455	up
tae-miR408_L-1	down	-3.61	rna-TRITD_5Av1G247810	xyloglucan endotransglucosylase/hydrolase protein 31-like [Aegilops tauschii subsp. tauschii]	1.81289	up
tae-miR408_L-1	down	-3.61	rna-TRITD_5Bv1G133970-2	predicted protein [Hordeum vulgare subsp. vulgare]	1.74401	up
tae-miR408_L-1	down	-3.61	rna-TRITD_5Bv1G205900-4	malate dehydrogenase, glyoxysomal-like [Aegilops tauschii subsp. tauschii]	5.10524	up
tae-miR408_L-1	down	-3.61	rna-TRITD_5Bv1G230530-2	cinnamoyl-CoA reductase 1 [Aegilops tauschii subsp. tauschii]	1.71522	up
tae-miR408_L-1	down	-3.61	rna-TRITD_6Av1G189410	photosynthetic NDH subunit of subcomplex B 4, chloroplastic [Aegilops tauschii subsp. tauschii]	1.63229	up
tae-miR408_L-1	down	-3.61	rna-TRITD_6Bv1G070210	pentatricopeptide repeat-containing protein At2g35130 isoform X2 [Aegilops tauschii subsp. tauschii]	1.54997	up
tae-miR408_L-1	down	-3.61	rna-TRITD_7Av1G205220	Fructose-bisphosphate aldolase, cytoplasmic isozyme 1 [Triticum urartu]	1.67082	up
tae-miR408_L-1	down	-3.61	rna-TRITD_7Av1G205220-9	fructose-bisphosphate aldolase 5, cytosolic-like [Aegilops tauschii subsp. tauschii]	2.2289	up
tae-miR408_L-1	down	-3.61	rna-TRITD_7Bv1G162860	something about silencing protein 10-like [Aegilops tauschii subsp. tauschii]	1.94815	up
tae-miR408_L-1	down	-3.61	rna-TRITD_7Bv1G228910	ATP-dependent zinc metalloprotease FTSH 1, chloroplastic [Aegilops tauschii subsp. tauschii]	7.1357	up
tae-miR5048-5p	up	0.77	rna-TRITD_3Bv1G135020-11	putative carbonic anhydrase [Secale cereale x Triticum turgidum subsp. durum]	-3.20395	down
tae-miR5048-5p	up	0.77	rna-TRITD_3Bv1G135020-14	putative carbonic anhydrase [Secale cereale x Triticum turgidum subsp. durum]	-1.34933	down
tae-miR5048-5p	up	0.77	rna-TRITD_3Bv1G251510-3	triacylglycerol Lipase [Triticum aestivum]	-1.49759	down
tae-miR5048-5p	up	0.77	rna-TRITD_3Bv1G251510-4	triacylglycerol Lipase [Triticum aestivum]	-1.51641	down
tae-miR5048-5p	up	0.77	rna-TRITD_6Av1G201010-3	G-type lectin S-receptor-like serine/threonine-protein kinase SD1-29 [Triticum urartu]	-2.06761	down
tae-miR5048-5p	up	0.77	rna-TRITD_7Av1G005600-4	haloacid dehalogenase-like hydrolase domain-containing protein Sgpp [Aegilops tauschii subsp. tauschii]	-2.19815	down
tae-MIR5049-p5_1ss5AC	down	-inf	rna-TRITD_3Av1G281780-2	unnamed protein product [Triticum aestivum]	1.99171	up
tae-MIR5049-p5_1ss5AC	down	-inf	rna-TRITD_3Bv1G176140	unnamed protein product [Triticum aestivum]	1.51349	up
tae-MIR5049-p5_1ss5AC	down	-inf	rna-TRITD_3Bv1G176140-2	unnamed protein product [Triticum aestivum]	2.1161	up
tae-MIR5049-p5_1ss5AC	down	-inf	rna-TRITD_3Bv1G176140-3	unnamed protein product [Triticum aestivum]	1.57114	up
tae-MIR5049-p5_1ss5AC	down	-inf	rna-TRITD_4Bv1G055730-11	alpha-L-arabinofuranosidase 1-like isoform X2 [Aegilops tauschii subsp. tauschii]	2.508	up
tae-MIR5049-p5_1ss5AC	down	-inf	rna-TRITD_5Bv1G006790	phytoene synthase 2, chloroplastic-like [Aegilops tauschii subsp. tauschii]	2.28443	up
tae-MIR5049-p5_1ss5AC	down	-inf	rna-TRITD_5Bv1G006790-2	phytoene synthase 2, chloroplastic-like [Aegilops tauschii subsp. tauschii]	3.42791	up
tae-MIR5049-p5_1ss5AC	down	-inf	rna-TRITD_7Av1G049100-2	60S ribosomal protein L35a-1-like [Aegilops tauschii subsp. tauschii]	1.43182	up
tae-miR5062-5p	up	0.48	rna-TRITD_5Bv1G145650	UDP-glucose glucosyltransferase [Triticum aestivum]	-1.79066	down
tae-miR5062-5p	up	0.48	rna-TRITD_7Av1G161680	putative UDP-arabinose 4-epimerase 3 [Triticum urartu]	-1.40194	down
tae-MIR5175-p5_1ss1AT	down	-0.59	rna-TRITD_1Av1G128640	probable xyloglucan endotransglucosylase/hydrolase protein 29 [Aegilops tauschii subsp. tauschii]	1.57123	up
tae-MIR5175-p5_1ss1AT	down	-0.59	rna-TRITD_2Av1G037770	predicted protein [Hordeum vulgare subsp. vulgare]	1.69556	up
tae-MIR5175-p5_1ss1AT	down	-0.59	rna-TRITD_2Bv1G193690-2	dol-P-Man:Man(7)GlcNAc(2)-PP-Dol alpha-1,6-mannosyltransferase isoform X1 [Aegilops tauschii subsp. tauschii]	1.50136	up
tae-MIR5175-p5_1ss1AT	down	-0.59	rna-TRITD_3Av1G000390	unnamed protein product [Triticum aestivum]	2.26711	up
tae-MIR5175-p5_1ss1AT	down	-0.59	rna-TRITD_3Av1G029120	uncharacterized membrane protein At1g06890-like [Aegilops tauschii subsp. tauschii]	2.47357	up
tae-MIR5175-p5_1ss1AT	down	-0.59	rna-TRITD_3Av1G152570-8	putative carbonic anhydrase [Secale cereale x Triticum turgidum subsp. durum]	1.92093	up
tae-MIR5175-p5_1ss1AT	down	-0.59	rna-TRITD_3Av1G179000	uncharacterized protein LOC109739017 [Aegilops tauschii subsp. tauschii]	1.81412	up
tae-MIR5175-p5_1ss1AT	down	-0.59	rna-TRITD_3Bv1G066800-9	uncharacterized protein LOC109769097 isoform X2 [Aegilops tauschii subsp. tauschii]	1.4879	up
tae-MIR5175-p5_1ss1AT	down	-0.59	rna-TRITD_3Bv1G095710-4	unnamed protein product [Triticum aestivum]	1.60726	up
tae-MIR5175-p5_1ss1AT	down	-0.59	rna-TRITD_5Av1G023220-2	probable glucan 1,3-beta-glucosidase A [Aegilops tauschii subsp. tauschii]	1.55036	up
tae-MIR5175-p5_1ss1AT	down	-0.59	rna-TRITD_5Bv1G211250	transcription termination factor MTEF1, chloroplastic-like [Aegilops tauschii subsp. tauschii]	2.63634	up
tae-MIR5175-p5_1ss1AT	down	-0.59	rna-TRITD_6Av1G131780	Glucose-6-phosphate 1-dehydrogenase, cytoplasmic isoform [Triticum urartu]	1.51721	up
tae-MIR5175-p5_1ss1AT	down	-0.59	rna-TRITD_6Bv1G126600-2	glucose-6-phosphate 1-dehydrogenase, cytoplasmic isoform-like [Aegilops tauschii subsp. tauschii]	1.63516	up
tae-MIR5175-p5_1ss1AT	down	-0.59	rna-TRITD_6Bv1G224560-3	splicing factor 3B subunit 2 [Aegilops tauschii subsp. tauschii]	2.28358	up
tae-MIR5175-p5_1ss1AT	down	-0.59	rna-TRITD_7Av1G266070	transcription initiation factor TFIID subunit 1-like [Aegilops tauschii subsp. tauschii]	2.61212	up
tae-MIR531-p5_2ss11CG20AG	up	0.87	rna-TRITD_2Av1G289970	unnamed protein product [Triticum aestivum]	-2.52577	down
tae-MIR531-p5_2ss11CG20AG	up	0.87	rna-TRITD_2Bv1G259630-2	unnamed protein product [Triticum aestivum]	-2.96884	down
tae-MIR531-p5_2ss11CG20AG	up	0.87	rna-TRITD_3Av1G011500-2	unnamed protein product [Triticum aestivum]	-3.16571	down
tae-MIR531-p5_2ss11CG20AG	up	0.87	rna-TRITD_3Bv1G145850-3	unnamed protein product [Triticum aestivum]	-1.95974	down
tae-MIR531-p5_2ss11CG20AG	up	0.87	rna-TRITD_3Bv1G183390	unnamed protein product [Triticum aestivum]	-1.62294	down
tae-MIR531-p5_2ss11CG20AG	up	0.87	rna-TRITD_4Av1G168210	hypothetical protein TRIUR3_23889 [Triticum urartu]	-3.30999	down
tae-MIR531-p5_2ss11CG20AG	up	0.87	rna-TRITD_4Av1G168210-2	hypothetical protein TRIUR3_23889 [Triticum urartu]	-2.00978	down
tae-MIR531-p5_2ss11CG20AG	up	0.87	rna-TRITD_4Av1G168210-3	hypothetical protein TRIUR3_23889 [Triticum urartu]	-1.53559	down
tae-MIR531-p5_2ss11CG20AG	up	0.87	rna-TRITD_4Bv1G031570	21.9 kDa heat shock protein-like [Aegilops tauschii subsp. tauschii]	-2.21016	down
tae-MIR531-p5_2ss11CG20AG	up	0.87	rna-TRITD_4Bv1G120500-2	probable 2-oxoglutarate-dependent dioxygenase At5g05600 [Aegilops tauschii subsp. tauschii]	-1.46662	down
tae-MIR531-p5_2ss11CG20AG	up	0.87	rna-TRITD_4Bv1G120500-3	putative 2-oxoglutarate/Fe(II)-dependent dioxygenase [Triticum urartu]	-1.44117	down
tae-MIR531-p5_2ss11CG20AG	up	0.87	rna-TRITD_5Av1G188300-6	enoyl-CoA hydratase 2, peroxisomal isoform X3 [Aegilops tauschii subsp. tauschii]	-2.80646	down
tae-MIR531-p5_2ss11CG20AG	up	0.87	rna-TRITD_5Av1G202770	uncharacterized protein LOC109786488 [Aegilops tauschii subsp. tauschii]	-1.29469	down
tae-MIR531-p5_2ss11CG20AG	up	0.87	rna-TRITD_6Av1G049270-3	4-hydroxyphenylpyruvate dioxygenase [Triticum urartu]	-3.17061	down
tae-MIR531-p5_2ss11CG20AG	up	0.87	rna-TRITD_6Bv1G055640	indole-2-monooxygenase-like isoform X2 [Aegilops tauschii subsp. tauschii]	-1.58476	down
tae-MIR531-p5_2ss11CG20AG	up	0.87	rna-TRITD_6Bv1G061930-4	4-hydroxyphenylpyruvate dioxygenase [Aegilops tauschii subsp. tauschii]	-1.33424	down
tae-MIR531-p5_2ss11CG20AG	up	0.87	rna-TRITD_7Av1G200000-2	crocetin glucosyltransferase, chloroplastic-like [Aegilops tauschii subsp. tauschii]	-1.46498	down
tae-MIR531-p5_2ss11CG20AG	up	0.87	rna-TRITD_7Av1G214650	bZIP transcription factor 60 [Triticum urartu]	-1.67329	down
tae-MIR531-p5_2ss11CG20AG	up	0.87	rna-TRITD_7Av1G270900	senescence/dehydration-associated protein At3g51250-like [Aegilops tauschii subsp. tauschii]	-2.52182	down
tae-MIR531-p5_2ss11CG20AG	up	0.87	rna-TRITD_7Bv1G013420	probable galactinol--sucrose galactosyltransferase 6 [Aegilops tauschii subsp. tauschii]	-1.56027	down
tae-MIR531-p5_2ss11CG20AG	up	0.87	rna-TRITD_7Bv1G017280	E3 ubiquitin-protein ligase RDUF1-like isoform X2 [Aegilops tauschii subsp. tauschii]	-1.51517	down
tae-MIR531-p5_2ss11CG20AG	up	0.87	rna-TRITD_7Bv1G017280-2	E3 ubiquitin-protein ligase RDUF1-like isoform X1 [Aegilops tauschii subsp. tauschii]	-1.55143	down
tae-miR7757-5p_1ss2TC	up	0.51	rna-TRITD_2Av1G226970-2	Disease resistance protein RPS2 [Triticum urartu]	-2.07997	down
tae-miR7757-5p_1ss2TC	up	0.51	rna-TRITD_2Bv1G189110	disease resistance protein RPS2-like [Aegilops tauschii subsp. tauschii]	-2.51861	down
tae-miR7757-5p_1ss2TC	up	0.51	rna-TRITD_3Av1G177370	O-acyltransferase WSD1-like [Aegilops tauschii subsp. tauschii]	-1.54541	down
tae-miR7757-5p_1ss2TC	up	0.51	rna-TRITD_5Av1G175210-2	disease resistance protein RPM1-like [Aegilops tauschii subsp. tauschii]	-3.68841	down
tae-miR7757-5p_1ss2TC	up	0.51	rna-TRITD_5Bv1G165770-3	disease resistance protein RPM1-like [Aegilops tauschii subsp. tauschii]	-2.7734	down
tae-miR7757-5p_1ss2TC	up	0.51	rna-TRITD_6Av1G225370	hypothetical protein BRADI_3g15277v3 [Brachypodium distachyon]	-1.56463	down
tae-miR7757-5p_1ss2TC	up	0.51	rna-TRITD_7Bv1G071620	uncharacterized protein LOC109757912 [Aegilops tauschii subsp. tauschii]	-1.71869	down
tae-MIR7757-p3_1ss19AG	up	0.64	rna-TRITD_1Bv1G178030	traB domain-containing protein-like [Aegilops tauschii subsp. tauschii]	-1.48347	down
tae-MIR7757-p3_1ss19AG	up	0.64	rna-TRITD_2Av1G193780-2	hypothetical protein TRIUR3_18329 [Triticum urartu]	-1.39046	down
tae-MIR7757-p3_1ss19AG	up	0.64	rna-TRITD_2Bv1G010840	heat shock protein 90 [Triticum aestivum]	-2.29286	down
tae-MIR7757-p3_1ss19AG	up	0.64	rna-TRITD_2Bv1G010840-2	heat shock protein 90 [Triticum aestivum]	-1.29138	down
tae-MIR7757-p3_1ss19AG	up	0.64	rna-TRITD_2Bv1G038400-7	ribosomal protein L19 [Triticum aestivum]	-2.95665	down
tae-MIR7757-p3_1ss19AG	up	0.64	rna-TRITD_4Bv1G157150-4	dehydrodolichyl diphosphate synthase complex subunit NUS1-like isoform X4 [Aegilops tauschii subsp. tauschii]	-1.79435	down
tae-MIR7757-p3_1ss19AG	up	0.64	rna-TRITD_5Av1G182790-2	predicted protein [Hordeum vulgare subsp. vulgare]	-1.52038	down
tae-MIR7757-p3_1ss19AG	up	0.64	rna-TRITD_5Bv1G042460-4	protein MODIFIER OF SNC1 1 [Aegilops tauschii subsp. tauschii]	-2.27243	down
tae-MIR7757-p3_1ss19AG	up	0.64	rna-TRITD_5Bv1G085790-4	predicted protein [Hordeum vulgare subsp. vulgare]	-1.72531	down
tae-MIR7757-p3_1ss19AG	up	0.64	rna-TRITD_5Bv1G211940	dnaJ protein homolog [Aegilops tauschii subsp. tauschii]	-1.354	down
tae-MIR7757-p3_1ss19AG	up	0.64	rna-TRITD_7Av1G042290	acyl-coenzyme A oxidase 2, peroxisomal-like [Aegilops tauschii subsp. tauschii]	-1.72141	down
tae-MIR7757-p3_1ss19AG	up	0.64	rna-TRITD_7Av1G089150-4	heat shock protein 90 [Triticum aestivum]	-1.60669	down
tae-MIR7757-p3_1ss19AG	up	0.64	rna-TRITD_7Bv1G016030	acyl-coenzyme A oxidase 2, peroxisomal-like [Aegilops tauschii subsp. tauschii]	-2.3344	down
tae-MIR7757-p3_1ss19AG	up	0.64	rna-TRITD_7Bv1G016030-2	acyl-coenzyme A oxidase 2, peroxisomal-like [Aegilops tauschii subsp. tauschii]	-1.67277	down
tae-MIR7757-p3_1ss19AG	up	0.64	rna-TRITD_7Bv1G044600-4	Protein TIFY 3A [Triticum urartu]	-2.10092	down
tae-MIR7757-p3_1ss19AG	up	0.64	rna-TRITD_7Bv1G071080	heat shock protein 90 [Triticum aestivum]	-1.6195	down
tae-MIR7757-p3_1ss19AG	up	0.64	rna-TRITD_7Bv1G105640-3	structural maintenance of chromosomes protein 1 [Aegilops tauschii subsp. tauschii]	-1.46994	down
tae-MIR7757-p3_2ss3TC19TC	up	2.71	rna-TRITD_1Av1G040850-2	predicted protein [Hordeum vulgare subsp. vulgare]	-1.67615	down
tae-MIR7757-p3_2ss3TC19TC	up	2.71	rna-TRITD_1Av1G040850-3	predicted protein [Hordeum vulgare subsp. vulgare]	-1.50061	down
tae-MIR7757-p3_2ss3TC19TC	up	2.71	rna-TRITD_1Bv1G151220-3	seven trans-membrane protein [Triticum aestivum]	-1.99012	down
tae-MIR7757-p3_2ss3TC19TC	up	2.71	rna-TRITD_2Av1G009050-2	hypothetical protein TRIUR3_02244 [Triticum urartu]	-2.12206	down
tae-MIR7757-p3_2ss3TC19TC	up	2.71	rna-TRITD_2Av1G035840	UDP-N-acetylglucosamine--dolichyl-phosphate N-acetylglucosaminephosphotransferase-like [Aegilops tauschii subsp. tauschii]	-1.889	down
tae-MIR7757-p3_2ss3TC19TC	up	2.71	rna-TRITD_2Bv1G045900	UDP-N-acetylglucosamine--dolichyl-phosphate N-acetylglucosaminephosphotransferase-like [Aegilops tauschii subsp. tauschii]	-2.35189	down
tae-MIR7757-p3_2ss3TC19TC	up	2.71	rna-TRITD_2Bv1G045900-2	UDP-N-acetylglucosamine--dolichyl-phosphate N-acetylglucosaminephosphotransferase-like [Aegilops tauschii subsp. tauschii]	-2.50609	down
tae-MIR7757-p3_2ss3TC19TC	up	2.71	rna-TRITD_3Av1G238410	E3 ubiquitin-protein ligase RGLG2-like [Aegilops tauschii subsp. tauschii]	-1.3899	down
tae-MIR7757-p3_2ss3TC19TC	up	2.71	rna-TRITD_5Av1G044710	hypothetical protein TRIUR3_33736 [Triticum urartu]	-1.63252	down
tae-MIR7757-p3_2ss3TC19TC	up	2.71	rna-TRITD_6Av1G183820	APO protein 2, chloroplastic [Aegilops tauschii subsp. tauschii]	-1.32208	down
tae-MIR7757-p3_2ss3TC19TC	up	2.71	rna-TRITD_6Bv1G161760	heat shock 70 kDa protein 17 [Aegilops tauschii subsp. tauschii]	-1.84755	down
tae-MIR7757-p3_2ss3TC19TC	up	2.71	rna-TRITD_7Bv1G151740	predicted protein [Hordeum vulgare subsp. vulgare]	-1.70726	down
tae-MIR7757-p5_1ss3TC	up	1.01	rna-TRITD_2Bv1G213430	uncharacterized protein LOC109748506 [Aegilops tauschii subsp. tauschii]	-2.88097	down
tae-MIR7757-p5_1ss3TC	up	1.01	rna-TRITD_3Av1G279500	uncharacterized protein LOC109758112 isoform X2 [Aegilops tauschii subsp. tauschii]	-2.34432	down
tae-MIR7757-p5_1ss3TC	up	1.01	rna-TRITD_4Bv1G149530-2	protein transport protein Sec61 subunit alpha-like [Aegilops tauschii subsp. tauschii]	-2.04226	down
tae-MIR7757-p5_1ss3TC	up	1.01	rna-TRITD_5Av1G135920	Protein transport protein Sec61 subunit alpha [Triticum urartu]	-4.82998	down
tae-MIR7757-p5_1ss3TC	up	1.01	rna-TRITD_5Av1G135920-2	protein transport protein Sec61 subunit alpha-like [Aegilops tauschii subsp. tauschii]	-2.01363	down
tae-MIR7757-p5_1ss3TC	up	1.01	rna-TRITD_7Av1G032830	GDSL esterase/lipase At5g45910-like [Aegilops tauschii subsp. tauschii]	-1.58844	down
tae-MIR7757-p5_1ss3TC	up	1.01	rna-TRITD_7Bv1G003370-5	GDSL esterase/lipase At5g45910-like [Aegilops tauschii subsp. tauschii]	-1.74983	down
tae-miR9658-3p	down	-1.1	rna-TRITD_1Av1G165060	hypothetical protein TRIUR3_11097 [Triticum urartu]	1.73764	up
tae-miR9658-3p	down	-1.1	rna-TRITD_4Bv1G145050	uncharacterized protein LOC109733291 isoform X2 [Aegilops tauschii subsp. tauschii]	1.85276	up
tae-miR9658-3p	down	-1.1	rna-TRITD_5Av1G215910-54	probable aldehyde oxidase 2 [Aegilops tauschii subsp. tauschii]	1.77201	up
tae-miR9658-3p	down	-1.1	rna-TRITD_6Bv1G001030-3	LEAF RUST 10 DISEASE-RESISTANCE LOCUS RECEPTOR-LIKE PROTEIN KINASE-like 2.4 isoform X1 [Aegilops tauschii subsp. tauschii]	1.67228	up
tae-MIR9661-p3	down	-inf	rna-TRITD_1Bv1G076140-5	putative lactoylglutathione lyase isoform X2 [Aegilops tauschii subsp. tauschii]	1.80426	up
tae-MIR9661-p3	down	-inf	rna-TRITD_1Bv1G076140-7	putative lactoylglutathione lyase isoform X2 [Aegilops tauschii subsp. tauschii]	2.19187	up
tae-MIR9662b-p5_1ss9CG	up	0.35	rna-TRITD_1Bv1G036520	peroxidase 5-like [Aegilops tauschii subsp. tauschii]	-1.44081	down
tae-MIR9662b-p5_1ss9CG	up	0.35	rna-TRITD_2Av1G015010	probable cinnamyl alcohol dehydrogenase 6 [Aegilops tauschii subsp. tauschii]	-2.75989	down
tae-MIR9662b-p5_1ss9CG	up	0.35	rna-TRITD_2Av1G015020-2	probable cinnamyl alcohol dehydrogenase 6 [Aegilops tauschii subsp. tauschii]	-1.31417	down
tae-MIR9662b-p5_1ss9CG	up	0.35	rna-TRITD_3Av1G029120-4	uncharacterized membrane protein At1g06890-like [Aegilops tauschii subsp. tauschii]	-4.4266	down
tae-MIR9662b-p5_1ss9CG	up	0.35	rna-TRITD_3Av1G029290-2	probable staphylococcal-like nuclease CAN1 [Aegilops tauschii subsp. tauschii]	-1.82642	down
tae-MIR9662b-p5_1ss9CG	up	0.35	rna-TRITD_3Bv1G138570-2	unnamed protein product [Triticum aestivum]	-6.10376	down
tae-MIR9662b-p5_1ss9CG	up	0.35	rna-TRITD_4Av1G002020	protein TIFY 11a-like [Aegilops tauschii subsp. tauschii]	-1.47657	down
tae-MIR9662b-p5_1ss9CG	up	0.35	rna-TRITD_4Av1G193450	uncharacterized protein LOC109778831 [Aegilops tauschii subsp. tauschii]	-1.49459	down
tae-MIR9662b-p5_1ss9CG	up	0.35	rna-TRITD_4Av1G243920-5	arginine decarboxylase [Triticum aestivum]	-2.04846	down
tae-MIR9662b-p5_1ss9CG	up	0.35	rna-TRITD_5Av1G182800-2	probable serine/threonine-protein kinase WNK9 [Aegilops tauschii subsp. tauschii]	-1.45478	down
tae-MIR9662b-p5_1ss9CG	up	0.35	rna-TRITD_5Av1G191510	chlorophyll a-b binding protein of LHCII type 1-like [Aegilops tauschii subsp. tauschii]	-6.95298	down
tae-MIR9662b-p5_1ss9CG	up	0.35	rna-TRITD_6Av1G207530	Dehydrin DHN3 [Triticum urartu]	-2.78709	down
tae-MIR9662b-p5_1ss9CG	up	0.35	rna-TRITD_6Av1G207530-4	dehydrin DHN3 isoform X1 [Aegilops tauschii subsp. tauschii]	-2.11659	down
tae-MIR9662b-p5_1ss9CG	up	0.35	rna-TRITD_6Av1G215310	predicted protein [Hordeum vulgare subsp. vulgare]	-1.51738	down
tae-MIR9662b-p5_1ss9CG	up	0.35	rna-TRITD_6Bv1G040920-2	histone-lysine N-methyltransferase 2D-like [Aegilops tauschii subsp. tauschii]	-2.57971	down
tae-MIR9662b-p5_1ss9CG	up	0.35	rna-TRITD_6Bv1G140350	HOX1 [Triticum aestivum]	-1.52296	down
tae-MIR9662b-p5_1ss9CG	up	0.35	rna-TRITD_6Bv1G161760	heat shock 70 kDa protein 17 [Aegilops tauschii subsp. tauschii]	-1.84755	down
tae-MIR9662b-p5_1ss9CG	up	0.35	rna-TRITD_6Bv1G204330	dehydrin DHN3 isoform X1 [Aegilops tauschii subsp. tauschii]	-1.82578	down
tae-MIR9662b-p5_1ss9CG	up	0.35	rna-TRITD_6Bv1G213860	GATA transcription factor 11-like [Aegilops tauschii subsp. tauschii]	-2.43843	down
tae-MIR9662b-p5_1ss9CG	up	0.35	rna-TRITD_6Bv1G213860-2	GATA transcription factor 11-like [Aegilops tauschii subsp. tauschii]	-1.65376	down
tae-MIR9662b-p5_1ss9CG	up	0.35	rna-TRITD_7Av1G262790	chaperone protein dnaJ 8, chloroplastic-like [Aegilops tauschii subsp. tauschii]	-1.408	down
tae-miR9664-3p	down	-0.79	rna-TRITD_1Av1G181940	protein NUCLEAR FUSION DEFECTIVE 4-like [Aegilops tauschii subsp. tauschii]	2.03446	up
tae-miR9664-3p	down	-0.79	rna-TRITD_1Bv1G207450	photosynthetic NDH subunit of subcomplex B 3, chloroplastic [Aegilops tauschii subsp. tauschii]	1.60242	up
tae-miR9664-3p	down	-0.79	rna-TRITD_1Bv1G217850	pentatricopeptide repeat-containing protein At1g15510, chloroplastic [Aegilops tauschii subsp. tauschii]	3.61222	up
tae-miR9664-3p	down	-0.79	rna-TRITD_3Av1G186350-5	hypothetical protein BRADI_2g48570v3 [Brachypodium distachyon]	1.38604	up
tae-miR9664-3p	down	-0.79	rna-TRITD_3Bv1G066700	unnamed protein product [Triticum aestivum]	1.56972	up
tae-miR9664-3p	down	-0.79	rna-TRITD_6Av1G010330	hypothetical protein TRIUR3_23711 [Triticum urartu]	1.42184	up
tae-miR9664-3p	down	-0.79	rna-TRITD_6Av1G015280	ribosomal RNA small subunit methyltransferase, chloroplastic [Aegilops tauschii subsp. tauschii]	1.46238	up
tae-miR9664-3p	down	-0.79	rna-TRITD_6Bv1G070210	pentatricopeptide repeat-containing protein At2g35130 isoform X2 [Aegilops tauschii subsp. tauschii]	1.54997	up
tae-miR9664-3p	down	-0.79	rna-TRITD_6Bv1G176260-2	predicted protein, partial [Hordeum vulgare subsp. vulgare]	1.3567	up
tae-miR9664-3p	down	-0.79	rna-TRITD_7Bv1G162860	something about silencing protein 10-like [Aegilops tauschii subsp. tauschii]	1.94815	up
tae-miR9670-3p	down	-0.77	rna-TRITD_1Av1G206570	phosphomethylethanolamine N-methyltransferase-like [Aegilops tauschii subsp. tauschii]	1.66518	up
tae-miR9670-3p	down	-0.77	rna-TRITD_1Bv1G202230-5	phosphomethylethanolamine N-methyltransferase-like [Aegilops tauschii subsp. tauschii]	1.95802	up
tae-miR9670-3p	down	-0.77	rna-TRITD_1Bv1G226840	uncharacterized protein LOC109782189 [Aegilops tauschii subsp. tauschii]	1.60857	up
tae-miR9672a-3p	down	-0.88	rna-TRITD_1Av1G161630-6	pyruvate, phosphate dikinase 2 [Aegilops tauschii subsp. tauschii]	1.96923	up
tae-miR9672a-3p	down	-0.88	rna-TRITD_2Av1G286120	unnamed protein product [Triticum aestivum]	2.49274	up
tae-miR9672a-3p	down	-0.88	rna-TRITD_3Av1G185680-7	subtilisin-like protease SBT5.6 [Aegilops tauschii subsp. tauschii]	1.382	up
tae-miR9672a-3p	down	-0.88	rna-TRITD_3Bv1G168400	unnamed protein product [Triticum aestivum]	1.41838	up
tae-miR9672a-3p	down	-0.88	rna-TRITD_5Av1G143960-3	uncharacterized protein LOC109731876 [Aegilops tauschii subsp. tauschii]	1.79029	up
tae-miR9672a-3p	down	-0.88	rna-TRITD_6Bv1G179410-2	geranylgeranyl diphosphate reductase, chloroplastic [Aegilops tauschii subsp. tauschii]	1.57177	up
tae-MIR9672b-p3_1ss3GA	down	-0.8	rna-TRITD_5Bv1G133810-4	uncharacterized protein LOC109731876 [Aegilops tauschii subsp. tauschii]	1.49488	up
tae-MIR9673-p3	down	-2.72	rna-TRITD_1Bv1G076140-5	putative lactoylglutathione lyase isoform X2 [Aegilops tauschii subsp. tauschii]	1.80426	up
tae-MIR9673-p3	down	-2.72	rna-TRITD_1Bv1G076140-7	putative lactoylglutathione lyase isoform X2 [Aegilops tauschii subsp. tauschii]	2.19187	up
tae-MIR9673-p3	down	-2.72	rna-TRITD_2Av1G184680-2	Protein grpE [Triticum urartu]	1.47307	up
tae-MIR9673-p3	down	-2.72	rna-TRITD_2Av1G210510	probable serine incorporator [Aegilops tauschii subsp. tauschii]	1.84707	up
tae-MIR9673-p3	down	-2.72	rna-TRITD_3Bv1G177410	unnamed protein product [Triticum aestivum]	1.6151	up
tae-MIR9673-p3	down	-2.72	rna-TRITD_3Bv1G177410-2	hypothetical protein TRIUR3_14919 [Triticum urartu]	2.85235	up
tae-MIR9673-p3	down	-2.72	rna-TRITD_3Bv1G177410-4	unnamed protein product [Triticum aestivum]	1.71183	up
tae-MIR9673-p3	down	-2.72	rna-TRITD_4Av1G025620	allene oxide synthase 2-like [Aegilops tauschii subsp. tauschii]	1.52965	up
tae-MIR9673-p3	down	-2.72	rna-TRITD_4Bv1G022440	Putative rRNA methyltransferase ylbH [Triticum urartu]	2.98599	up
tae-MIR9674a-p3_1ss20GT	up	1.58	rna-TRITD_2Av1G208370-2	predicted protein [Hordeum vulgare subsp. vulgare]	-2.4175	down
tae-MIR9674a-p3_1ss20GT	up	1.58	rna-TRITD_3Bv1G183490	unnamed protein product [Triticum aestivum]	-1.52702	down
tae-MIR9674a-p3_1ss20GT	up	1.58	rna-TRITD_4Av1G042650	probable protein phosphatase 2C 30 [Aegilops tauschii subsp. tauschii]	-1.86166	down
tae-MIR9674a-p3_1ss20GT	up	1.58	rna-TRITD_4Av1G045640-2	Heat shock cognate 70 kDa protein [Triticum urartu]	-1.60262	down
tae-MIR9674a-p3_1ss20GT	up	1.58	rna-TRITD_4Bv1G019410-2	probable zinc metalloprotease EGY3, chloroplastic [Aegilops tauschii subsp. tauschii]	-1.57301	down
tae-MIR9674a-p3_1ss20GT	up	1.58	rna-TRITD_4Bv1G120830	Heat shock cognate 70 kDa protein [Triticum urartu]	-2.18236	down
tae-MIR9674a-p3_1ss20GT	up	1.58	rna-TRITD_4Bv1G145000-3	Two-component response regulator ARR2 [Triticum urartu]	-1.37719	down
tae-MIR9674a-p3_1ss20GT	up	1.58	rna-TRITD_5Av1G133330	probable protein phosphatase 2C 68 [Aegilops tauschii subsp. tauschii]	-2.59933	down
tae-MIR9674a-p3_1ss20GT	up	1.58	rna-TRITD_6Bv1G140350	HOX1 [Triticum aestivum]	-1.52296	down
tae-MIR9674a-p3_1ss20GT	up	1.58	rna-TRITD_6Bv1G213860-2	GATA transcription factor 11-like [Aegilops tauschii subsp. tauschii]	-1.65376	down
tae-MIR9674a-p3_1ss20GT	up	1.58	rna-TRITD_7Av1G278660	thaumatin-like protein [Triticum aestivum]	-1.50995	down
tae-MIR9674a-p5_1ss21AT	up	0.39	rna-TRITD_3Av1G034960	WRKY transcription factor [Triticum aestivum]	-2.69339	down
tae-MIR9674a-p5_1ss21AT	up	0.39	rna-TRITD_4Av1G152900-2	uncharacterized protein LOC109752115 [Aegilops tauschii subsp. tauschii]	-1.88521	down
tae-MIR9674a-p5_1ss21AT	up	0.39	rna-TRITD_4Bv1G076690-15	T-complex protein 1 subunit theta [Triticum urartu]	-1.39447	down
tae-MIR9674a-p5_1ss21AT	up	0.39	rna-TRITD_5Bv1G090160	uncharacterized protein LOC109733348 [Aegilops tauschii subsp. tauschii]	-2.97028	down
tae-MIR9674a-p5_1ss21AT	up	0.39	rna-TRITD_6Bv1G120400-6	ubiquitin-associated protein [Triticum aestivum]	-4.09953	down
tae-miR9773	up	1.74	rna-TRITD_1Av1G221140-3	uncharacterized protein LOC109740203 [Aegilops tauschii subsp. tauschii]	-2.72854	down
tae-miR9773	up	1.74	rna-TRITD_2Av1G163520	70 kDa peptidyl-prolyl isomerase [Triticum urartu]	-2.66597	down
tae-miR9773	up	1.74	rna-TRITD_2Bv1G137350-2	70 kDa peptidyl-prolyl isomerase [Triticum urartu]	-2.45286	down
tae-miR9773	up	1.74	rna-TRITD_2Bv1G137350-4	70 kDa peptidyl-prolyl isomerase [Triticum urartu]	-1.78922	down
tae-miR9773	up	1.74	rna-TRITD_3Av1G118640-2	uncharacterized protein LOC109777528 [Aegilops tauschii subsp. tauschii]	-1.27275	down
tae-miR9773	up	1.74	rna-TRITD_3Av1G213030-2	unnamed protein product [Triticum aestivum]	-1.81605	down
tae-miR9773	up	1.74	rna-TRITD_3Bv1G276650-13	unnamed protein product [Triticum aestivum]	-1.43669	down
tae-miR9773	up	1.74	rna-TRITD_5Av1G194430-4	NADPH--cytochrome P450 reductase [Triticum urartu]	-1.82411	down
tae-miR9773	up	1.74	rna-TRITD_6Bv1G123130-5	serine/threonine-protein kinase AFC2 isoform X1 [Aegilops tauschii subsp. tauschii]	-1.43527	down
tae-miR9774_L+1R+1	up	1.9	rna-TRITD_4Bv1G015240-2	uncharacterized protein LOC109753885 [Aegilops tauschii subsp. tauschii]	-2.20078	down
zma-miR156d-3p_1ss8TC	up	1.39	rna-TRITD_1Av1G198060-2	heat shock protein 101 [Triticum turgidum subsp. durum]	-1.37591	down
zma-miR156d-3p_1ss8TC	up	1.39	rna-TRITD_2Av1G046330-6	probable calcium-binding protein CML45 [Aegilops tauschii subsp. tauschii]	-1.55255	down
zma-miR156d-3p_1ss8TC	up	1.39	rna-TRITD_2Bv1G137350-2	70 kDa peptidyl-prolyl isomerase [Triticum urartu]	-2.45286	down
zma-miR156d-3p_1ss8TC	up	1.39	rna-TRITD_3Av1G223540-3	heme-binding-like protein At3g10130, chloroplastic [Aegilops tauschii subsp. tauschii]	-1.45425	down
zma-miR156d-3p_1ss8TC	up	1.39	rna-TRITD_3Bv1G136510-2	uncharacterized protein LOC109741293 [Aegilops tauschii subsp. tauschii]	-1.86329	down
zma-miR156d-3p_1ss8TC	up	1.39	rna-TRITD_3Bv1G205740	heme-binding-like protein At3g10130, chloroplastic [Aegilops tauschii subsp. tauschii]	-1.76556	down
zma-miR156d-3p_1ss8TC	up	1.39	rna-TRITD_4Bv1G185220-3	RecName: Full=Catalase-1	-3.3754	down
zma-miR156d-3p_1ss8TC	up	1.39	rna-TRITD_5Av1G119050-2	hypothetical protein TRIUR3_17864 [Triticum urartu]	-1.48437	down
zma-miR156d-3p_1ss8TC	up	1.39	rna-TRITD_5Bv1G124130	uncharacterized protein LOC109772069 [Aegilops tauschii subsp. tauschii]	-1.65687	down
zma-miR156d-3p_1ss8TC	up	1.39	rna-TRITD_5Bv1G226020	hypothetical protein TRIUR3_12558 [Triticum urartu]	-1.55734	down
zma-miR156d-3p_1ss8TC	up	1.39	rna-TRITD_6Av1G173600-5	protein CROWDED NUCLEI 1 [Aegilops tauschii subsp. tauschii]	-1.89422	down
zma-miR156d-3p_1ss8TC	up	1.39	rna-TRITD_6Bv1G042010	calnexin homolog [Aegilops tauschii subsp. tauschii]	-1.40459	down
zma-miR156d-3p_1ss8TC	up	1.39	rna-TRITD_6Bv1G049120	protein SRC2 homolog [Aegilops tauschii subsp. tauschii]	-1.75711	down
zma-miR156d-3p_1ss8TC	up	1.39	rna-TRITD_7Av1G040720-2	protochlorophyllide-dependent translocon component 52, chloroplastic-like [Aegilops tauschii subsp. tauschii]	-1.3353	down
zma-miR156d-3p_1ss8TC	up	1.39	rna-TRITD_7Av1G245930-5	auxin response factor 17 [Aegilops tauschii subsp. tauschii]	-1.92944	down
zma-miR399e-5p_L+1_2ss7TC14CA	down	-2.49	rna-TRITD_4Bv1G016390-3	SWI/SNF complex subunit SWI3D isoform X2 [Aegilops tauschii subsp. tauschii]	1.36099	up
zma-miR399e-5p_L+1_2ss7TC14CA	down	-2.49	rna-TRITD_5Av1G173510-2	bifunctional L-3-cyanoalanine synthase/cysteine synthase, mitochondrial [Aegilops tauschii subsp. tauschii]	1.7115	up
zma-miR399e-5p_L+1_2ss7TC14CA	down	-2.49	rna-TRITD_5Av1G203460	YTH domain-containing family protein 3-like [Aegilops tauschii subsp. tauschii]	2.6322	up
zma-miR399e-5p_L+1_2ss7TC14CA	down	-2.49	rna-TRITD_5Av1G203460-2	YTH domain-containing family protein 3-like [Aegilops tauschii subsp. tauschii]	2.34257	up
zma-miR399e-5p_L+1_2ss7TC14CA	down	-2.49	rna-TRITD_5Av1G207760-2	MYB-related protein [Triticum aestivum]	1.49307	up
