# Supplementary material for: Integrated Analysis of Small RNA, Transcriptome, and Degradome Sequencing Reveals the Water-Deficit and Heat Stress Response Network in Durum Wheat
Source: Int J Mol Sci. 2020 Aug 21;21(17):6017. doi: 10.3390/ijms21176017 (PMC7504575; doi:10.3390/ijms21176017)
Supplement: Supplementary file 1 [file ijms-21-06017-s001.zip › Supplementary files R2/Table S14.xlsx]

## Sheet: Table S14
Table S14. qPCR primers used in this study.
miRNA ID/Gene ID	Annotation	Forward primer (5' to 3')	Reverse primer (5' to 3')
osa-miR160f-5p		GGCTCCCTGAATGCCAAAA	Universal primer provided in the MystiCq microRNA cDNA Synthesis Mix Kit
ata-miR166d-5p		TGTTGTCTGGCTCGGGGAA	Universal primer provided in the MystiCq microRNA cDNA Synthesis Mix Kit
bdi-miR394		TTGGCATTCTGTCCACCTCC	Universal primer provided in the MystiCq microRNA cDNA Synthesis Mix Kit
ata-miR396c-5p		CCTTCCACAGCTTTCTTGAACTT	Universal primer provided in the MystiCq microRNA cDNA Synthesis Mix Kit
osa-miR398a		GTGTTCTCAGGTCACCCCTTAA	Universal primer provided in the MystiCq microRNA cDNA Synthesis Mix Kit
tae-miR398		CTCAGGTCGCCCCCGAAA	Universal primer provided in the MystiCq microRNA cDNA Synthesis Mix Kit
tae-miR408_L-1		TATAGCCTGCACTGCCTCTTC	Universal primer provided in the MystiCq microRNA cDNA Synthesis Mix Kit
ata-miR528-5p		TATACTGGAAGGGGCATGCAGA	Universal primer provided in the MystiCq microRNA cDNA Synthesis Mix Kit
tae-MIR9662b-p5_1ss9CG		GGCTCTGTGGTGTTCAAGCA	Universal primer provided in the MystiCq microRNA cDNA Synthesis Mix Kit
tae-MIR9772-p5		CGTTGAGATGAGATTACCCCA	Universal primer provided in the MystiCq microRNA cDNA Synthesis Mix Kit
TRITD1Bv1G007000 (target of osa-miR160f-5p)	PGR5 (proton gradient regulation 5)-like protein 1A, chloroplastic	TCCCCATCGGTCGTAAAATA	TCCCCATCGGTCGTAAAATA
TRITD6Bv1G173700 (target of osa-miR160f-5p)	caleosin	AACTTCTCGGGAACGAACCT	AACTTCTCGGGAACGAACCT
TRITD7Av1G051530 (target of ata-miR166d-5p)	auxin response factor 16	CGTCTTCCTCCCAGCTACAA	TGCGGGTTCAGTTGAGATAA
TRITD2Bv1G110570 (target of ata-miR396c-5p)	NADH dehydrogenase	AGTTATCCCTGGCGGTTCAT	CTGTACCCTCACGGCAAGG
TRITD4Av1G189260 (target of ata-miR396c-5p)	phenolic glucoside malonyltransferase 2-like	GGCATCAGGTCACCCAAGAC	GAAGCGAGTCAATGGCATCT
TRITD5Av1G085280 (target of ata-miR396c-5p)	chaperone protein ClpC2, chloroplastic	TTTCACCAGGCTCAAGACCA	ATGACAGAGTCGCCCTCCTT
TRITD7Bv1G071080 (target of ata-miR396c-5p)	heat shock protein 90	ACTCCACCAACAGGACCAAG	CAGCACCTCATAGCCCTTCT
TRITD2Bv1G197390 (target of osa-miR398a)	copper chaperone for superoxide dismutase, chloroplastic	TTGGCTAGAGTTGAGGCTACTT	CTGGGCTTCTCCGTTTTCTC
TRITD6Av1G199570 (target of tae-miR408_L-1)	bZIP transcription factor	TCCGATGGTGAATCCTCTGT	CCCGCCGCTAAAAACATAC
TRITD6Bv1G002390 (target of tae-miR408_L-1)	ferredoxin-NADP(H) oxidoreductase	GGGGTGGTGACCAACAAGTA	CTGCTGGCGATGGAGTAGAG
TRITD7Av1G205220 (target of tae-miR408_L-1)	fructose-bisphosphate aldolase 5, cytosolic-like	CTGCCTTCGTCGGGAAATAC	CGTCTGGTAGAGCGTCTCCT
TRITD7Av1G245930 (target of tae-miR408_L-1)	auxin response factor 17	TCCTGCATAAAGATCCTGTCC	GCCTGCTCGCATAGTCGT
TRITD3Av1G247490 (target of ata-miR528-5p)	F-box protein	CTTGCTCATGCTCTCCTTGA	TGCTATCCACTGCTTCTTGC
TRITD7Av1G138010 (target of ata-miR528-5p)	Cu/Zn superoxide dismutase, chloroplastic	CTCAGAGCCTCCTCTTTGC	CTTCCTGGGTGAGCGTGAC
TRITD2Av1G047140 (target of tae-MIR9662b-p5_1ss9CG)	transcription factor bHLH47	CAGTACAGCATTCGCCACAT	ATCCCCTGGTCTTGTGACAG
