# Supplementary material for: Integrated Analysis of Small RNA, Transcriptome, and Degradome Sequencing Reveals the Water-Deficit and Heat Stress Response Network in Durum Wheat
Source: Int J Mol Sci. 2020 Aug 21;21(17):6017. doi: 10.3390/ijms21176017 (PMC7504575; doi:10.3390/ijms21176017)
Supplement: Supplementary file 1 [file ijms-21-06017-s001.zip › Supplementary files R2/Table S2.xlsx]

## Sheet: 523 MIR-miRNA entries
Table S2. Summary of 523 MIR-miRNA entries identified in this study.
Pre-miRNA indexwithin each group	miRNA index within each group	MIR-miR entry index within each group	miR_name	miR_seq	Length	GenomeID	Strand	Start	End	Pre-miRNA_seq	aln_mirID	aln_mirSeq	aln_miRID	aln_miRSeq	Type	Sequence in miRBase	Group	Secondary structure	Hairpin length	CG%	dG	MFEI	DL1 (normalised reads count)	DL2 (normalised reads count)	DL3 (normalised reads count)	DL4 (normalised reads count)	DL5 (normalised reads count)	DL6 (normalised reads count)	DL7 (normalised reads count)	DL8 (normalised reads count)	DL9 (normalised reads count)	DL10 (normalised reads count)	DL11 (normalised reads count)	DL12 (normalised reads count)	DL13 (normalised reads count)	DL14 (normalised reads count)	DL15 (normalised reads count)	DL16 (normalised reads count)	DL17 (normalised reads count)	DL18 (normalised reads count)	DL19 (normalised reads count)	DL20 (normalised reads count)	DL21 (normalised reads count)	DL22 (normalised reads count)	DL23 (normalised reads count)	DL24 (normalised reads count)	DL25 (normalised reads count)	DL26 (normalised reads count)	DL27 (normalised reads count)
1	1	1-1	ttu-miR160	TGCCTGGCTCCCTGTATGCCA	21	LT934124.1	-	375197634	375197740	tgatatgatgTGCCTGGCTCCCTGTATGCCActcatccagagcaacaccttttgcaataaggttgcctgcgatggatggcgtgcacggatccaagcatatcgaaccc	ttu-MIR160	atatgatgTGCCTGGCTCCCTGTATGCCActcatccagagcaacaccttttgcaataaggttgcctgcgatggatggcgtgcacggatccaagcatatcg	ttu-miR160	TGCCTGGCTCCCTGTATGCCA	5'	Yes	G1	.....((((((((.(((.(((.(((((((((..(((((((.(((..(((((.......))))))))))).))))..))))))))).))).))).)))))))).....	97	52.3	-52.9	0.9	0	0	0	0	0	0	0	0	0	0	0	0	0	0	0	0	0	0	0	0	0	0	0	0	0	0	0
2	2	2-2	bdi-miR156b-5p	TGACAGAAGAGAGTGAGCAC	20	LT934122.1	+	185450261	185450396	agctcctggtgtggagaggccctcgagagatTGACAGAAGAGAGTGAGCACacggcgtgatgccggcataacatgtatgccgtcttcgccgcgtGCTCACTCCTCTTTCTGTCAGCctctttctctcaggagttta	bdi-MIR156c	agctcctggtgttgagagggcctcgagagatTGACAGAAGAGAGTGAGCACacggcgtgatgtccggcatatgtatgccgtcgtcgccgcgtgctcactcctctttctgtcagcctctttctctccggagtttatcttgcatccag	bdi-miR156b-5p	TGACAGAAGAGAGTGAGCAC	5'	Yes	G1	(((((((((....(((((((..((....))..(((((((((((((((((((.(((((.((...(((((((.....)))))))))..))))).)))))))))).)))).))))).)))))))....)))))))))..	81	55.1	-76.1	1	722.75	588.28	716.117	798.914	877.19	710.071	459.768	550.298	562.493	752.528	726.736	620.538	619.841	590.22	820.501	801.447	792.932	673.058	720.695	821.037	787.546	395.797	789.473	726.166	1058.98	1002.55	1070.75
2	3	2-3	zma-miR156d-3p_1ss8TC	GCTCACTCCTCTTTCTGTCAGC	22	LT934122.1	+	185450261	185450396	agctcctggtgtggagaggccctcgagagatTGACAGAAGAGAGTGAGCACacggcgtgatgccggcataacatgtatgccgtcttcgccgcgtGCTCACTCCTCTTTCTGTCAGCctctttctctcaggagttta	zma-MIR156d	aggctctcgagagatTGACAGAAGAGAGTGAGCACacggcgcgacgaacgacatagcatgtatgccgtcctcgccgcgtGCTCACTTCTCTTTCTGTCAGCctctttctctcgatggct	zma-miR156d-3p	GCTCACTTCTCTTTCTGTCAGC	3'	Diff	G1	(((((((((....(((((((..((....))..(((((((((((((((((((.(((((.((...(((((((.....)))))))))..))))).)))))))))).)))).))))).)))))))....)))))))))..	81	55.1	-76.1	1	512.039	530.982	632.93	739.747	854.347	433.159	231.381	232.318	350.789	533.752	515.235	500.419	544.993	342.3	273.445	309.792	654.388	549.507	489.892	607.472	514.728	612.756	349.551	440.415	882.084	813.434	1000.52
3	4	3-4	bdi-miR156a_L+1R-1	TTGACAGAAGAGAGAGAGCAC	21	LT934119.1	+	440413765	440413900	cggagggcgccaccgggctgccctggaaggcgctggtcgtcgacatcgccggggaccggttgtggctggagctgtgggcactactatcccatggctgagTTGACAGAAGAGAGAGAGCACagctggagtcggcggc	bdi-MIR156a	cggatggcgccaccgggctgacctggaaggcgctggccgtcgacattgccgggggccggttgtggctggcgctgtgggcactatgatcccatggctgagtTGACAGAAGAGAGAGAGCACAgctggagtcggcggccgtgactcctg	bdi-miR156a	TGACAGAAGAGAGAGAGCACA	3'	Diff	G1	(((..((((((.(((((....)))))..))))))..)))......(((((((...(((((((((.((..(((..((((.........))))..)))...((......))......)))))))))))..))))))).	90	66.9	-55.8	0.6	0	0	0	0	0	0	0	0	0	0	0	0	0	0	0	0	0	0	0	0	0	0	0	0	0	0	0
4	5	4-5	bdi-miR156b-5p	TGACAGAAGAGAGTGAGCAC	20	LT934115.1	+	71681926	71682036	ctttggaggtcTGACAGAAGAGAGTGAGCACacgcggtggtttcctagcatgcgagcgccatgctgggagctgcgcgtGCTCACCCTCTCTCTGTCAGCcattcaccatgc	bdi-MIR156g	ctttggaggttTGACAGAAGAGAGTGAGCACacgcggtggtttcctagcatgcaggagccatgctgggagctgcgcgtGCTCACCCTCTCTCTGTCAGCcgttcaccatgc	bdi-miR156b-5p	TGACAGAAGAGAGTGAGCAC	5'	Yes	G1	...((((((.((((((((((((.((((((((.((((((....(((((((((((....).)))))))))))))))).)))))))).)))).)))))))))).))))......	102	59.5	-64.8	1	722.75	588.28	716.117	798.914	877.19	710.071	459.768	550.298	562.493	752.528	726.736	620.538	619.841	590.22	820.501	801.447	792.932	673.058	720.695	821.037	787.546	395.797	789.473	726.166	1058.98	1002.55	1070.75
4	6	4-6	bdi-miR156g-3p	GCTCACCCTCTCTCTGTCAGC	21	LT934115.1	+	71681926	71682036	ctttggaggtcTGACAGAAGAGAGTGAGCACacgcggtggtttcctagcatgcgagcgccatgctgggagctgcgcgtGCTCACCCTCTCTCTGTCAGCcattcaccatgc	bdi-MIR156g	ctttggaggttTGACAGAAGAGAGTGAGCACacgcggtggtttcctagcatgcaggagccatgctgggagctgcgcgtGCTCACCCTCTCTCTGTCAGCcgttcaccatgc	bdi-miR156g-3p	GCTCACCCTCTCTCTGTCAGC	3'	Yes	G1	...((((((.((((((((((((.((((((((.((((((....(((((((((((....).)))))))))))))))).)))))))).)))).)))))))))).))))......	102	59.5	-64.8	1	39.3876	28.4709	35.7992	34.695	31.9854	16.6088	0	21.4815	20.07	28.7582	33.6334	16.318	26.5108	15.6359	17.9112	0	14.4834	14.9152	23.3282	29.0026	18.3236	16.2519	18.4916	11.681	29.2224	29.7024	38.0678
5	7	5-7	zma-miR156a-5p	TGACAGAAGAGAGTGAGCAC	20	LT934116.1	-	116146759	116146889	gaggtggaggcTGACAGAAGAGAGTGAGCACacatggtgcctttcttgcatggtgaattaatgggagagagttcatgcttgaagctatgtgtgctcacttctctctctgtcagccattataactctctctc	zma-MIR156c	ggtggaggagaggtgaaagcTGACAGAAGAGAGTGAGCACacatggtgcctttcttgcatgatgtatgatcgagagagttcatgctcgaagctatgcgtgctcacttctctctttgtcagccattagaactcctctatc	zma-miR156a-5p	TGACAGAAGAGAGTGAGCAC	5'	Yes	G1	(((...((((((((((((((((((((((((((((((((..((((((..(((.........)))..)))))).(((....))).)))))))))))))))).)))).)))))))))).))....)))......	125	47.3	-63.8	1	722.75	588.28	716.117	798.914	877.19	710.071	459.768	550.298	562.493	752.528	726.736	620.538	619.841	590.22	820.501	801.447	792.932	673.058	720.695	821.037	787.546	395.797	789.473	726.166	1058.98	1002.55	1070.75
6	8	6-8	osa-miR156a	TGACAGAAGAGAGTGAGCAC	20	LT934113.1	-	592879168	592879277	gcgcgcgcggTGACAGAAGAGAGTGAGCACacggccgggcgggacggcacccgccggatggtgccgtcgcggccgcgtgctcactgctctatctgtcaccagctgcttct	osa-MIR156i	ggTGACAGAAGAGAGTGAGCACacggccgggcggaacggcaccggcggatgtgccgtcgcggccgcgtgctcactgctctgtctgtcatc	osa-miR156a	TGACAGAAGAGAGTGAGCAC	5'	Yes	G1	(((.((..((((((((((((((((((((((.((((((((((((......)))))).((((....)))).)))))).))))))))).)))).))))))))).)))))....	106	70	-74.7	1	722.75	588.28	716.117	798.914	877.19	710.071	459.768	550.298	562.493	752.528	726.736	620.538	619.841	590.22	820.501	801.447	792.932	673.058	720.695	821.037	787.546	395.797	789.473	726.166	1058.98	1002.55	1070.75
7	9	7-9	sbi-miR156a	TGACAGAAGAGAGTGAGCAC	20	LT934121.1	-	434589925	434590015	gTGACAGAAGAGAGTGAGCACacggccggtcgttacggcaccgcccgggtgtgccgtcgcggccgcgtgctcactgctcttcctgtcatcc	sbi-MIR156h	gTGACAGAAGAGAGTGAGCACacggccgggcgtgacggcaccggtcaaggatgtgccgtcgcggccgcgtgctcactgctctttctgtcatccg	sbi-miR156a	TGACAGAAGAGAGTGAGCAC	5'	Yes	G1	(((((((((((((((((((((.((((((..((..(((((((.((....))))))))))))))))).))))))))).)))))).))))))..	89	67	-59.7	1	722.75	588.28	716.117	798.914	877.19	710.071	459.768	550.298	562.493	752.528	726.736	620.538	619.841	590.22	820.501	801.447	792.932	673.058	720.695	821.037	787.546	395.797	789.473	726.166	1058.98	1002.55	1070.75
8	10	8-10	bdi-miR156b-5p	TGACAGAAGAGAGTGAGCAC	20	LT934115.1	+	71681736	71681834	gtggaagtTGACAGAAGAGAGTGAGCACccatggtgtttccttagcatcaaggggcatgccagggagctatgcgtgctcactgctctatctgtcagcca	bdi-MIR156f	tgagtggaagcTGACAGAAGAGAGTGAGCACccatggtgtttcgtttgcatcaaggacatgccagggagctatgcgtGCTCACTGCTCTATCTGTCAGCcagccactgat	bdi-miR156b-5p	TGACAGAAGAGAGTGAGCAC	5'	Yes	G1	......((((((((((((((((((((((.((((((...(((((.((((........)))).))))))))))).))))))))).)))).)))))))))..	91	53.5	-50.8	1	722.75	588.28	716.117	798.914	877.19	710.071	459.768	550.298	562.493	752.528	726.736	620.538	619.841	590.22	820.501	801.447	792.932	673.058	720.695	821.037	787.546	395.797	789.473	726.166	1058.98	1002.55	1070.75
9	11	9-11	sbi-miR156a	TGACAGAAGAGAGTGAGCAC	20	LT934115.1	+	71681244	71681339	TGACAGAAGAGAGTGAGCACacatggtgcctttcttgcatggtgaattaatgggggaagttcatgcttgaagctatgtgtgctcacttctctctct	sbi-MIR156c	TGACAGAAGAGAGTGAGCACacatggtgcctttcttgcatgatgaatgagtggattcatgctcgaagctatgcgtgctcacttctctctctgtca	sbi-miR156a	TGACAGAAGAGAGTGAGCAC	5'	Yes	G1	....(((((((((((((((((((((((....(((..((((((..................))))))..))))))))))))))))))).)))).)))	92	45.8	-41.6	0.9	722.75	588.28	716.117	798.914	877.19	710.071	459.768	550.298	562.493	752.528	726.736	620.538	619.841	590.22	820.501	801.447	792.932	673.058	720.695	821.037	787.546	395.797	789.473	726.166	1058.98	1002.55	1070.75
10	12	10-12	sbi-miR156a	TGACAGAAGAGAGTGAGCAC	20	LT934121.1	+	125410881	125410963	TGACAGAAGAGAGTGAGCACacggcgtgatgccggcataacatgtatgccgtcttcgccgcgtgctcactcctctttctgtca	sbi-MIR156a	TGACAGAAGAGAGTGAGCACacggcgcgacgaacggcataatatgtatgtcgtcctcgccgcgtgctcacttctctttctgtca	sbi-miR156a	TGACAGAAGAGAGTGAGCAC	5'	Yes	G1	.(((((((((((((((((((.(((((.((...(((((((.....)))))))))..))))).)))))))))).)))).))))).	81	55.4	-51.5	1.1	722.75	588.28	716.117	798.914	877.19	710.071	459.768	550.298	562.493	752.528	726.736	620.538	619.841	590.22	820.501	801.447	792.932	673.058	720.695	821.037	787.546	395.797	789.473	726.166	1058.98	1002.55	1070.75
11	13	11-13	ata-miR156a-5p	TGACAGAAGAGAGTGAGCAC	20	LT934119.1	+	401087672	401087804	tgcgaatggcTGACAGAAGAGAGTGAGCACacagcggcagactacgtctggtaaagaggacggatggatgcgaggagagatatagacgcagctgctgttgcgtGCTCACCCTCTCTCTGTCAGCtctctctcc	ata-MIR156e	tgcgaatggcTGACAGAAGAGAGTGAGCACacagcggcagactacgtctggtaaagaggacggatggatgcgaagagagagatagacgcagctgctgttgcgtGCTCACCCTCTCTCTGTCAGCtctctctccg	ata-miR156a-5p	TGACAGAAGAGAGTGAGCAC	5'	Yes	G1	...((..((((((((((((((.((((((((.(((((((((.((.((((((..........((........))..........)))))).))))))))))).)))))))).)))).))))))))).)..))...	127	55.6	-63.7	0.9	722.75	588.28	716.117	798.914	877.19	710.071	459.768	550.298	562.493	752.528	726.736	620.538	619.841	590.22	820.501	801.447	792.932	673.058	720.695	821.037	787.546	395.797	789.473	726.166	1058.98	1002.55	1070.75
11	14	11-14	ata-miR156a-3p	GCTCACCCTCTCTCTGTCAGC	21	LT934119.1	+	401087672	401087804	tgcgaatggcTGACAGAAGAGAGTGAGCACacagcggcagactacgtctggtaaagaggacggatggatgcgaggagagatatagacgcagctgctgttgcgtGCTCACCCTCTCTCTGTCAGCtctctctcc	ata-MIR156e	tgcgaatggcTGACAGAAGAGAGTGAGCACacagcggcagactacgtctggtaaagaggacggatggatgcgaagagagagatagacgcagctgctgttgcgtGCTCACCCTCTCTCTGTCAGCtctctctccg	ata-miR156a-3p	GCTCACCCTCTCTCTGTCAGC	3'	Yes	G1	...((..((((((((((((((.((((((((.(((((((((.((.((((((..........((........))..........)))))).))))))))))).)))))))).)))).))))))))).)..))...	127	55.6	-63.7	0.9	39.3876	28.4709	35.7992	34.695	31.9854	16.6088	0	21.4815	20.07	28.7582	33.6334	16.318	26.5108	15.6359	17.9112	0	14.4834	14.9152	23.3282	29.0026	18.3236	16.2519	18.4916	11.681	29.2224	29.7024	38.0678
12	15	12-15	far-miR156a_L+1R-1	TTGACAGAAGAGAGAGAGCAC	21	LT934123.1	+	222753438	222753553	tggtcgtggctggcaccgtggggggtgttgtcccatggctgagTTGACAGAAGAGAGAGAGCACagctggagtcggcggcgacccctgcgagacacccacctggagggagctctgg	far-MIR529	tggtcgtggctggcaccgtgggtggtggtatcccatggctgagtactTGACAGAAGAGAGAGAGCACAgcttgagtcggcggcgacccctgtgagacacccgcctggagggagctctgga	far-miR156a	TGACAGAAGAGAGAGAGCACA	5'	Diff	G1	.(((((..((((((.((...((((......))))..(((((.(((..............))).))))))).))))))..))))).....(((...(((.......)))..)))...	32	65.5	-42.7	0.6	0	0	0	0	0	0	0	0	0	0	0	0	0	0	0	0	0	0	0	0	0	0	0	0	0	0	0
13	16	13-16	tae-MIR159a-p5	GAGCTCCTATCATTCCAATG	20	LT934115.1	-	73318	73513	tttggttttgaggtgGAGCTCCTATCATTCCAATGaagggtctaccgaagggtttgtgcagctgcttgttcatggttcccactatcctatctccatagaaaacgaggagataggcttgtggtttgcatgaccgaggagccgcttcgatccctcgctgaccgctgTTTGGATTGAAGGGAGCTCTGcatcttgatct	tae-MIR159a	gtggagctcctatcattccaatgaagggtctaccgaagggtttgtgcagctgcttgttcatggttcccactatcctatctccattagaatacgaggagataggcttgtggtttgcatgaccgaggagccgcttcgatccctcgctgaccgctgTTTGGATTGAAGGGAGCTCTGcat	tae-MIR159a-p5	gagctcctatcattccaatg	5'	New	G1	...((((..((.(..(((((((..(((.(((((...((((((...((.((((.(((.((.(((.((((.(((((....((((...(((((((((...........)))))))))...))))....))))).)))).))).))..))).))))))..)))).))..))))).)))..)))))))..).))..)))).	192	50	-92.2	0.9	180.72	172.249	191.884	189.583	194.438	101.425	56.711	58.8752	80.28	98.9283	60.1108	43.5147	86.0515	39.7237	75.2272	82.7604	76.3672	82.426	212.997	153.977	86.6209	84.269	77.5455	97.7739	94.1611	162.922	118.341
13	17	13-17	tae-miR159a	TTTGGATTGAAGGGAGCTCTG	21	LT934115.1	-	73318	73513	tttggttttgaggtgGAGCTCCTATCATTCCAATGaagggtctaccgaagggtttgtgcagctgcttgttcatggttcccactatcctatctccatagaaaacgaggagataggcttgtggtttgcatgaccgaggagccgcttcgatccctcgctgaccgctgTTTGGATTGAAGGGAGCTCTGcatcttgatct	tae-MIR159a	gtggagctcctatcattccaatgaagggtctaccgaagggtttgtgcagctgcttgttcatggttcccactatcctatctccattagaatacgaggagataggcttgtggtttgcatgaccgaggagccgcttcgatccctcgctgaccgctgTTTGGATTGAAGGGAGCTCTGcat	tae-miR159a	TTTGGATTGAAGGGAGCTCTG	3'	Yes	G1	...((((..((.(..(((((((..(((.(((((...((((((...((.((((.(((.((.(((.((((.(((((....((((...(((((((((...........)))))))))...))))....))))).)))).))).))..))).))))))..)))).))..))))).)))..)))))))..).))..)))).	192	50	-92.2	0.9	8640.96	6661.47	7987.52	6548.68	6535.96	5161.59	4824.97	4524.64	5425.88	5404.24	5354.15	4808.37	4870.17	3827.84	4988.88	3783.49	6377.98	5081.37	5199.14	5040.12	5233.9	3592.27	4260.23	4727.76	8221.24	6427.49	6592.35
14	18	14-18	ata-miR164b-5p	TGGAGAAGCAGGGCACGTGCA	21	LT934113.1	+	60977553	60977686	aggaccgcgcTGGAGAAGCAGGGCACGTGCAtgcatgcgagcgcgctcgatctcctcctacctccgtcggtgggatcagagctgctacccctgcactgcactgCACGTGTTCTTCTCCTCCATCacggtctttc	ata-MIR164c	aggaccgcgcTGGAGAAGCAGGGCACGTGCAtgcatgcgggcgtgctcgatctcatcctgcctccgtcggtgggatcggagctgctagccctgcactgcactgCACGTGTTCTTCTCCTCCATCacggtctttc	ata-miR164b-5p	TGGAGAAGCAGGGCACGTGCA	5'	Yes	G1	(((((((...(((((.((.((..((((((((((((((((((((.((((((((.((.((.((....)).)).)))))).)))))))).....)))).)))).))))))))..)).)).)))))...)))))))..	132	61.9	-67.3	0.8	15.06	25.1493	29.7531	39.4449	41.8055	27.9767	0	11.1386	18.0339	27.9913	22.1837	24.477	20.861	20.0027	24.2797	0	17.7751	25.9053	24.3425	21.6201	18.3236	16.8538	13.1231	17.1609	31.2066	31.859	30.7577
14	19	14-19	ata-miR164c-3p	CACGTGTTCTTCTCCTCCATC	21	LT934113.1	+	60977553	60977686	aggaccgcgcTGGAGAAGCAGGGCACGTGCAtgcatgcgagcgcgctcgatctcctcctacctccgtcggtgggatcagagctgctacccctgcactgcactgCACGTGTTCTTCTCCTCCATCacggtctttc	ata-MIR164c	aggaccgcgcTGGAGAAGCAGGGCACGTGCAtgcatgcgggcgtgctcgatctcatcctgcctccgtcggtgggatcggagctgctagccctgcactgcactgCACGTGTTCTTCTCCTCCATCacggtctttc	ata-miR164c-3p	CACGTGTTCTTCTCCTCCATC	3'	Yes	G1	(((((((...(((((.((.((..((((((((((((((((((((.((((((((.((.((.((....)).)).)))))).)))))))).....)))).)))).))))))))..)).)).)))))...)))))))..	132	61.9	-67.3	0.8	0	0	0	0	0	0	0	0	0	0	0	0	0	0	0	0	0	0	0	0	0	0	0	0	0	0	0
15	20	15-20	ata-miR164a-5p_R-1	TGGAGAAGCAGGGCACGTGC	20	LT934121.1	-	569218615	569218703	cgaacggtgcTGGAGAAGCAGGGCACGTGCtcgatccatggacccaaagcggttgcagcacgtgcgctccttctccagcatggcttctc	ata-MIR164a	cgaacggtgcTGGAGAAGCAGGGCACGTGCTcgatccatcgacccaaagcggttgcagCACGTGCGCTCCTTCTCCAGCatggcttctc	ata-miR164a-5p	TGGAGAAGCAGGGCACGTGCT	5'	Diff	G1	.(((..((((((((((((.((.((((((((((((((..((....))....))))).))))))))).)).))))))))))))...)))..	86	61.8	-47.8	0.9	0	9.49029	7.31895	9.08678	11.5035	9.15332	0	0	5.81739	5.3682	0	0	0	8.17011	8.75661	0	0	7.06509	7.09989	0	0	0	0	6.34521	10.1016	10.9791	12.9651
16	21	16-21	tae-miR164	TGGAGAAGCAGGGCACGTGCA	21	LT934111.1	+	486003083	486003238	ggTGGAGAAGCAGGGCACGTGCAtccatttccagctcggcattcccggcgtccggccggccggctgccgcggccttgcctggctgggtagtgcgtcgctcgatccggccgtgcgccggcggccggcccttgcatgCATGTGCCTTTCTTCTCCACC	tae-MIR164	ggTGGAGAAGCAGGGCACGTGCAtccatttccagctcggcattcccggcgtccggccggccggctgccgcggccttgcctggctgggtagtgcgtcgctcgatccggccgtgcgccggcggccggcccttgcatgcatgtgcctttcttctccacc	tae-miR164	TGGAGAAGCAGGGCACGTGCA	5'	Yes	G1	((((((((((.(((((((((((((.((......((.((((....((((((..(((((((...((((((.(((((......)))))))))))..(((....))))))))))..))))))..))))))...)).))))))))))))).))))))))))	156	70.5	-100.7	0.9	15.06	25.1493	29.7531	39.4449	41.8055	27.9767	0	11.1386	18.0339	27.9913	22.1837	24.477	20.861	20.0027	24.2797	0	17.7751	25.9053	24.3425	21.6201	18.3236	16.8538	13.1231	17.1609	31.2066	31.859	30.7577
17	22	17-22	ata-miR166b-5p_L-2R+1	GAATGACGCCGGGTCCGAAAG	21	LT934120.1	-	559787955	559788054	catggttgtcgagggGAATGACGCCGGGTCCGAAAGagagacgcgcgcatggtgtgcgtgtggcgcgtTTCGGACCAGGCTTCATTCCCcatgactccat	ata-MIR166b	catggttgtcgagGGGAATGACGCCGGGTCCGAAAgagagacgcgcgcatggcgtgcgtgtggcgcgttTCGGACCAGGCTTCATTCCCCatgactccat	ata-miR166b-5p	GGGAATGACGCCGGGTCCGAAA	5'	Diff	G1	.((((..(((..(((((((((.(((.(((((((......((((((((((((.....))))).)))))))))))))).))).)))))))))..))).))))	99	61	-59.1	1	0	14.2354	0	0	0	0	0	0	0	0	0	0	0	0	0	0	0	0	0	0	0	0	0	0	0	0	0
17	23	17-23	ata-miR166a-3p_L+1R-1	TTCGGACCAGGCTTCATTCCC	21	LT934120.1	-	559787955	559788054	catggttgtcgagggGAATGACGCCGGGTCCGAAAGagagacgcgcgcatggtgtgcgtgtggcgcgtTTCGGACCAGGCTTCATTCCCcatgactccat	ata-MIR166b	catggttgtcgagGGGAATGACGCCGGGTCCGAAAgagagacgcgcgcatggcgtgcgtgtggcgcgttTCGGACCAGGCTTCATTCCCCatgactccat	ata-miR166a-3p	TCGGACCAGGCTTCATTCCCC	3'	Diff	G1	.((((..(((..(((((((((.(((.(((((((......((((((((((((.....))))).)))))))))))))).))).)))))))))..))).))))	99	61	-59.1	1	2212.37	2040.71	2211.36	1705.94	2038.93	1546.65	1337.62	1698.23	1647.92	1819.44	1657.34	1652.31	1878.79	1884.2	2231.64	1863.69	2104.6	2178.66	1668.98	2315.9	1550.85	1941.9	1273.44	1956.85	1720.33	1557.96	1681.12
18	24	18-24	ata-miR166c-3p	TCGGACCAGGCTTCATTCCTT	21	LT934121.1	+	555564472	555564562	cggtttgtggggaacgttggctggctcgaggcatccttgccgacggcgcgggtagaggcgTCGGACCAGGCTTCATTCCTTtcaaaccgcc	ata-MIR166c	cggtttgtggGGAACGTTGGCTGGCTCGAGGcatccttgccgacggcgcgggtcgaggcgTCGGACCAGGCTTCATTCCTTtcaaaccgcc	ata-miR166c-3p	TCGGACCAGGCTTCATTCCTT	3'	Yes	G1	(((((((..(((((....((((((..(((.((((((..(((...)))..))))....)).)))..))).)))...)))))..)))))))..	89	63.7	-39.3	0.7	341.746	238.8	279.234	257.115	228.948	181.812	137.241	170.659	137.872	182.902	212.534	199.216	118.647	110.719	136.125	154.896	140.226	102.444	138.955	152.923	167.411	236.555	134.213	150.987	200.228	190.86	210.614
19	25	19-25	ata-miR166d-5p	GGAATGTTGTCTGGCTCGGGG	21	LT934123.1	-	557674276	557674446	cgttttgaggGGAATGTTGTCTGGCTCGGGGctctctttctttctctctctctgtcctcctcccctcgatcccttgatcggatcgagaggaaggtcgaagatccgatgaggggggagcagagagtagacgtgcgtagatcTCGGACCAGGCTTCATTCCCCccaaagacaa	ata-MIR166d	cgttttgaggGGAATGTTGTCTGGCTCGGGGctctctttctttctctctctctatcctcctcccctcgacccctccttgatcagatcgagagaaaggtcgaagatccgatgaggggggagaagagagtagacgtgcgtagatcTCGGACCAGGCTTCATTCCCCccaaagacaa	ata-miR166d-5p	GGAATGTTGTCTGGCTCGGGG	5'	Yes	G1	.(((((..((((((((..((((((..(((((.(((.......(((..(((((((((((((((((((((((((.......)))))))).))...((((......)))))))))))..)))))))).))).......))))))))..))))))..))))))))...)))))..	168	55.6	-81	0.9	25.4861	21.3532	32.4579	0	27.7768	14.6158	0	0	0	15.3377	0	0	29.553	21.1296	0	23.4861	27.6502	17.2702	0	0	0	0	0	0	30.3047	32.9373	22.3442
19	26	19-26	ata-miR166a-3p	TCGGACCAGGCTTCATTCCCC	21	LT934123.1	-	557674276	557674446	cgttttgaggGGAATGTTGTCTGGCTCGGGGctctctttctttctctctctctgtcctcctcccctcgatcccttgatcggatcgagaggaaggtcgaagatccgatgaggggggagcagagagtagacgtgcgtagatcTCGGACCAGGCTTCATTCCCCccaaagacaa	ata-MIR166d	cgttttgaggGGAATGTTGTCTGGCTCGGGGctctctttctttctctctctctatcctcctcccctcgacccctccttgatcagatcgagagaaaggtcgaagatccgatgaggggggagaagagagtagacgtgcgtagatcTCGGACCAGGCTTCATTCCCCccaaagacaa	ata-miR166a-3p	TCGGACCAGGCTTCATTCCCC	3'	Yes	G1	.(((((..((((((((..((((((..(((((.(((.......(((..(((((((((((((((((((((((((.......)))))))).))...((((......)))))))))))..)))))))).))).......))))))))..))))))..))))))))...)))))..	168	55.6	-81	0.9	746.917	634.604	743.112	617.385	549.083	502.067	362.194	455.885	421.47	513.813	521.675	539.287	350.29	433.439	402.306	461.24	396.868	395.514	357.023	374.309	343.985	629.71	404.33	413.664	533.579	436.616	493.158
20	27	20-27	ata-miR166a-3p	TCGGACCAGGCTTCATTCCCC	21	LT934111.1	+	319967651	319967766	gcttctgggtGGAATGTTGTCTGGTTCAAGGtctcgctctggtttgaggatggaaaactttcatttctctcagcttcctgcgatcTCGGACCAGGCTTCATTCCCCtcagagatag	ata-MIR166a	gcttctgggtGGAATGTTGTCTGGTTCAAGGtctcgctctggtttgaggatggaaacctttcatttctctcagcttcctgcgatcTCGGACCAGGCTTCATTCCCCtcagagatag	ata-miR166a-3p	TCGGACCAGGCTTCATTCCCC	3'	Yes	G1	..(((((((.((((((..(((((((((.(((((..((...((((.((((((((((...))))).)))))..))))....))))))).)))))))))..)))))).)))))))....	110	50	-48.3	0.8	746.917	634.604	743.112	617.385	549.083	502.067	362.194	455.885	421.47	513.813	521.675	539.287	350.29	433.439	402.306	461.24	396.868	395.514	357.023	374.309	343.985	629.71	404.33	413.664	533.579	436.616	493.158
21	28	21-28	ata-miR167b-5p	TGAAGCTGCCAGCATGATCTGA	22	LT934118.1	+	564584818	564584936	agaTGAAGCTGCCAGCATGATCTGAaagctatgctgcgtgttgatcttgatggtcatctccatcaagattgaagaacatggctgcaatcAGGTCATGTGGCAGCTTCATTttctaatgg	ata-MIR167d	cacaagtagaTGAAGCTGCCAGCATGATCTGAaagctagctatgttgcatgttgatcttgatggtcatctccatcaagattgaagaccatgggcatggctgcaatcAGGTCATGTGGCAGCTTCATTttctcatgg	ata-miR167b-5p	TGAAGCTGCCAGCATGATCTGA	5'	Yes	G1	((((((((((((((.((((((((((.(((((((.......(..((((((((((......))))))))))..)....)))))))....))))))))))))))))))))))))........	111	44.5	-62	1.2	3942.43	3527.25	3879.04	4179.61	3981.9	3797.45	4162.59	4137.38	3924.7	4093.25	3810.71	4161.43	5499.04	6350.57	6518.9	7602.4	5040.24	5113.81	6954	6545.53	6863.18	4435.86	4613.16	4648.44	8153.59	7818.25	7983.55
21	29	21-29	ata-miR167d-3p	AGGTCATGTGGCAGCTTCATT	21	LT934118.1	+	564584818	564584936	agaTGAAGCTGCCAGCATGATCTGAaagctatgctgcgtgttgatcttgatggtcatctccatcaagattgaagaacatggctgcaatcAGGTCATGTGGCAGCTTCATTttctaatgg	ata-MIR167d	cacaagtagaTGAAGCTGCCAGCATGATCTGAaagctagctatgttgcatgttgatcttgatggtcatctccatcaagattgaagaccatgggcatggctgcaatcAGGTCATGTGGCAGCTTCATTttctcatgg	ata-miR167d-3p	AGGTCATGTGGCAGCTTCATT	3'	Yes	G1	((((((((((((((.((((((((((.(((((((.......(..((((((((((......))))))))))..)....)))))))....))))))))))))))))))))))))........	111	44.5	-62	1.2	47.4969	32.0297	33.4126	33.4559	37.8774	50.4909	30.6239	26.2552	20.9426	17.6384	45.7987	0	45.1988	64.234	72.8391	46.9721	56.6171	47.1006	48.6849	31.6392	51.6394	32.5038	41.7553	35.4755	61.6917	45.877	57.1017
22	30	22-30	ata-miR167a-5p_R-2	TGAAGCTGCCAGCATGATC	19	LT934119.1	-	581578264	581578388	agggaacgagTGAAGCTGCCAGCATGATCtagctccgagtgatcaaacaagaaacgctcgtggattcgagctcttgtggtcatgccttgctaggtcatgctgcggcagcctcacttcttcccgcc	ata-MIR167e	agggaacgagTGAAGCTGCCAGCATGATCTAgctccgagtgatcaaacaagaaaagcttgttgattcaagctcttgtggtcatgccttgctaGGTCATGCTGCGGCAGCCTCACTtcttcccgcc	ata-miR167a-5p	TGAAGCTGCCAGCATGATCTA	5'	Diff	G1	.(((((..(((((.(((((((((((((((((((.....((((((..((((((...(((((......))))))))))))))))).....)))))))))))))..)))))).)))))..)))))...	121	55.2	-71.1	1	607.226	420.064	582.97	537.566	432.083	389.607	377.128	422.47	394.128	412.84	417.436	387.553	502.402	479.501	564.005	568.885	643.196	455.175	617.859	563.88	636.885	418.937	358.896	465.94	986.707	845.784	975.557
23	31	23-31	ata-miR167b-5p	TGAAGCTGCCAGCATGATCTGA	22	LT934119.1	-	55185913	55186009	cacaagctggTGAAGCTGCCAGCATGATCTGAtgacctaactcatggatcagaatccatgtcaatcAGGTCATGCTGGAGTTTCATCtgctggtcgg	ata-MIR167b	cacaagctggTGAAGCTGCCAGCATGATCTGAtgacctaactcatggatcagaatccatgtcaatcAGGTCATGCTGGAGTTTCATCtgctggtcgg	ata-miR167b-5p	TGAAGCTGCCAGCATGATCTGA	5'	Yes	G1	.((.(((.(((((((((.((((((((((((((((((.......((((((....))))))))).)))))))))))))))))))))))).))).))...	93	49.5	-50	1	3942.43	3527.25	3879.04	4179.61	3981.9	3797.45	4162.59	4137.38	3924.7	4093.25	3810.71	4161.43	5499.04	6350.57	6518.9	7602.4	5040.24	5113.81	6954	6545.53	6863.18	4435.86	4613.16	4648.44	8153.59	7818.25	7983.55
23	32	23-32	ata-miR167b-3p	AGGTCATGCTGGAGTTTCATC	21	LT934119.1	-	55185913	55186009	cacaagctggTGAAGCTGCCAGCATGATCTGAtgacctaactcatggatcagaatccatgtcaatcAGGTCATGCTGGAGTTTCATCtgctggtcgg	ata-MIR167b	cacaagctggTGAAGCTGCCAGCATGATCTGAtgacctaactcatggatcagaatccatgtcaatcAGGTCATGCTGGAGTTTCATCtgctggtcgg	ata-miR167b-3p	AGGTCATGCTGGAGTTTCATC	3'	Yes	G1	.((.(((.(((((((((.((((((((((((((((((.......((((((....))))))))).)))))))))))))))))))))))).))).))...	93	49.5	-50	1	2502.27	2057.02	2543.18	2419.98	2311.37	2133.02	3006.82	3726.64	3623.94	4104.37	4246.4	3731.38	3102.2	2988.57	3655.09	3016.28	3145.54	2534.01	7065.4	6421.7	7585.99	3379.19	2790.44	2998.11	4210.19	3885.43	4136.98
24	33	24-33	tae-miR167c-5p	TGAAGCTGCCAGCATGATCTGC	22	LT934122.1	-	208299852	208300004	cctttgctggtgtgagagacTGAAGCTGCCAGCATGATCTGCtcgtcgagcatgcgagccgaaaacgcgttcggtcgcgcggggttatatatcttggaattttggctccatcAGATCATGCTGCAGCTTCATTctctcacggccaccaacaga	tae-MIR167c	cctttgctggtgtgagagacTGAAGCTGCCAGCATGATCTGCtcatccagcatgcgccgaaaccgcgttcggttgcgcggggttatcttggaatttttgctccatcagatcatgctgcagcttcattttctcacggccaccaacaga	tae-miR167c-5p	TGAAGCTGCCAGCATGATCTGC	5'	Yes	G1	.(((((.((((((((((((.((((((((.(((((((((((((((...)))).((.(((((((((.((((......))))(..(((.....)))..)...)))))))))))..))))))))))))))))))).))))))))).))).))).)).	151	53.6	-76.2	0.9	2218.07	1827.42	2153.36	2290.59	2031.77	1932.46	1536.87	2045.32	2323.61	3134.39	2781.67	3019.17	1721.46	1709.24	1900.78	1839.37	1848.61	1525.14	2385.22	1951.35	2507.98	2111.84	2045.01	2197.61	2468.75	2078.92	2089.52
24	34	24-34	tae-MIR167c-p3	AGATCATGCTGCAGCTTCATT	21	LT934122.1	-	208299852	208300004	cctttgctggtgtgagagacTGAAGCTGCCAGCATGATCTGCtcgtcgagcatgcgagccgaaaacgcgttcggtcgcgcggggttatatatcttggaattttggctccatcAGATCATGCTGCAGCTTCATTctctcacggccaccaacaga	tae-MIR167c	cctttgctggtgtgagagacTGAAGCTGCCAGCATGATCTGCtcatccagcatgcgccgaaaccgcgttcggttgcgcggggttatcttggaatttttgctccatcagatcatgctgcagcttcattttctcacggccaccaacaga	tae-MIR167c-p3	agatcatgctgcagcttcatt	3'	New	G1	.(((((.((((((((((((.((((((((.(((((((((((((((...)))).((.(((((((((.((((......))))(..(((.....)))..)...)))))))))))..))))))))))))))))))).))))))))).))).))).)).	151	53.6	-76.2	0.9	828.299	650.56	798.083	785.594	566.057	565.144	413.423	544.198	446.339	635.748	714.889	700.314	326.387	267.923	397.033	293.017	461.495	335.199	296.674	267.351	308.17	466.489	432.465	419.216	478.923	377.897	443.987
25	35	25-35	ata-miR167a-5p_R-2	TGAAGCTGCCAGCATGATC	19	LT934119.1	-	55188943	55189038	tgtgaatgagTGAAGCTGCCAGCATGATCtatctttgattcgcttctgcgtgtgaatccttgttaGATCATGACTGACAGCCTCATTtcttcccag	ata-MIR167c	tgtgaatgagTGAAGCTGCCAGCATGATCTAcctttgattcgcttctgcgtgtgaatccttgttaGATCATGACTGACAGCCTCATTtcttcccag	ata-miR167a-5p	TGAAGCTGCCAGCATGATCTA	5'	Diff	G1	((.(((..(((((.((((.((((((((((((.....(((((((........))))))).....))))))))).))).)))).)))))..))).)).	95	44.8	-40.1	0.9	607.226	420.064	582.97	537.566	432.083	389.607	377.128	422.47	394.128	412.84	417.436	387.553	502.402	479.501	564.005	568.885	643.196	455.175	617.859	563.88	636.885	418.937	358.896	465.94	986.707	845.784	975.557
25	36	25-36	ata-miR167c-3p	GATCATGACTGACAGCCTCATT	22	LT934119.1	-	55188943	55189038	tgtgaatgagTGAAGCTGCCAGCATGATCtatctttgattcgcttctgcgtgtgaatccttgttaGATCATGACTGACAGCCTCATTtcttcccag	ata-MIR167c	tgtgaatgagTGAAGCTGCCAGCATGATCTAcctttgattcgcttctgcgtgtgaatccttgttaGATCATGACTGACAGCCTCATTtcttcccag	ata-miR167c-3p	GATCATGACTGACAGCCTCATT	3'	Yes	G1	((.(((..(((((.((((.((((((((((((.....(((((((........))))))).....))))))))).))).)))).)))))..))).)).	95	44.8	-40.1	0.9	0	0	0	0	0	0	0	0	0	0	0	0	0	0	0	0	0	0	0	0	0	0	0	0	0	0	0
26	37	26-37	ata-miR167f-5p	TGAAGCTGCCAGCATGATCTGC	22	LT934121.1	+	148013440	148013570	tgtgagagacTGAAGCTGCCAGCATGATCTGCtcgtccagcatgcgagccgaaaacgcgttccatcgcgcggggttgtatatttggaattttggctccatcAGATCATGCTGCAGCTTCATTttctcacgg	ata-MIR167f	tgtgagagacTGAAGCTGCCAGCATGATCTGCtcatccagcatgcgccgaaaccgcgttcggttgcgcggggttatcttggaatttttgctccatCAGATCATGCTGCAGCTTCATtttctcacgg	ata-miR167f-5p	TGAAGCTGCCAGCATGATCTGC	5'	Yes	G1	(((((((((.((((((((.((((((((((((..........(((.(((((((((.((((......))))(..(........)..)...)))))))))))))))))))))))))))))))).))))))))).	130	51.9	-64.6	0.9	2218.07	1827.42	2153.36	2290.59	2031.77	1932.46	1536.87	2045.32	2323.61	3134.39	2781.67	3019.17	1721.46	1709.24	1900.78	1839.37	1848.61	1525.14	2385.22	1951.35	2507.98	2111.84	2045.01	2197.61	2468.75	2078.92	2089.52
26	38	26-38	ata-miR167f-3p_L-1R+1	AGATCATGCTGCAGCTTCATT	21	LT934121.1	+	148013440	148013570	tgtgagagacTGAAGCTGCCAGCATGATCTGCtcgtccagcatgcgagccgaaaacgcgttccatcgcgcggggttgtatatttggaattttggctccatcAGATCATGCTGCAGCTTCATTttctcacgg	ata-MIR167f	tgtgagagacTGAAGCTGCCAGCATGATCTGCtcatccagcatgcgccgaaaccgcgttcggttgcgcggggttatcttggaatttttgctccatCAGATCATGCTGCAGCTTCATtttctcacgg	ata-miR167f-3p	CAGATCATGCTGCAGCTTCAT	3'	Diff	G1	(((((((((.((((((((.((((((((((((..........(((.(((((((((.((((......))))(..(........)..)...)))))))))))))))))))))))))))))))).))))))))).	130	51.9	-64.6	0.9	828.299	650.56	798.083	785.594	566.057	565.144	413.423	544.198	446.339	635.748	714.889	700.314	326.387	267.923	397.033	293.017	461.495	335.199	296.674	267.351	308.17	466.489	432.465	419.216	478.923	377.897	443.987
27	39	27-39	osa-miR168a-3p_L-3	CCCGCCTTGCACCAAGTGAAT	21	LT934122.1	-	99797645	99797755	cctccccgtcgccgccgcctCGGGCTCGCTTGGTGCAGATCgggaccctccgcccgccccgacgggccggatCCCGCCTTGCACCAAGTGAATcggagccggcgcagcgac	osa-MIR168a	cgcctcgggcTCGCTTGGTGCAGATCGGGACccgccgccgccgctgccggggccgGATCCCGCCTTGCACCAAGTGAATcggagccg	osa-miR168a-3p	GATCCCGCCTTGCACCAAGTGAAT	3'	Diff	G1	.......((((((((((.(((.(..(((((((((((((..(((((...((((((((......)))).)))))))))..)))))))))))))..).))).)))))..)))))	104	75.7	-68.6	0.8	276.872	282.573	387.586	256.495	233.157	144.829	64.6505	70.0138	95.1144	121.168	80.1477	106.067	154.719	137.765	91.9444	123.022	172.485	134.237	101.427	114.956	116.605	101.123	77.5455	63.1637	278.154	224.091	240.82
28	40	28-40	ata-miR169a-5p_1ss18CT	TAGCCAAGGATGATTTGTCTGTG	23	LT934117.1	+	612907887	612907985	acatcttcgaTAGCCAAGGATGATTTGCCTGTGaatctcccctgggagcccagctctcgggcacccggttccatgggcaagtcaatttggctacccaag	ata-MIR169b	acatcttcgaTAGCCAAGGATGATTTGCCTGTGaacctcccccgggagcccagctctcgggaacctggttccaTGGGCAAGTCATCCTGGCTACCCaagtacc	ata-miR169a-5p	TAGCCAAGGATGATTTGCCTGTG	5'	Diff	G1	..........((((((((..(((((((((..((((((...(((((((((...))))))))).....)))).))..))))))))).))))))))......	83	55.6	-44.4	0.8	0	0	0	0	0	0	0	0	0	0	0	0	0	0	0	0	0	0	0	0	0	0	0	0	0	0	0
29	41	29-41	ata-miR169a-5p_1ss18CT	TAGCCAAGGATGATTTGTCTGTG	23	LT934120.1	-	683842606	683842724	ccatcttcgaTAGCCAAGGATGATTTGGCTGTGagactcgcctggcagccgagctctctgccacagagagcggcctccggcggtttcatgggcaagtcaccctggctaccagagtacct	ata-MIR169a	ccatcttcgaTAGCCAAGGATGATTTGCCTGTGaaactcccttggcagccgagctctctgccacagagagcggtgtccggcggttccaTGGGCAAGTCACCCTGGCTACCcgagcacct	ata-miR169a-5p	TAGCCAAGGATGATTTGCCTGTG	5'	Diff	G1	.....(((..((((((.((.(((((((.(..((((((.((((.((..(((..((((((((...)))))))))))..))))))))))))..).))))))))).))))))...))).....	109	59.7	-61.7	0.9	0	0	0	0	0	0	0	0	0	0	0	0	0	0	0	0	0	0	0	0	0	0	0	0	0	0	0
30	42	30-42	ata-miR169a-5p_1ss18CT	TAGCCAAGGATGATTTGTCTGTG	23	LT934117.1	+	613053326	613053472	tgggtgtaagaggccatcttcgaTAGCCAAGGATGATTTGCCTGTGaaactcgcctggcagccgagctctctgccacagagagcagcatccggcggttccatgggcaagtcaccctggctaccagagtacttcttaccacaacccat	ata-MIR169j	ccatcttcgaTAGCCAAGGATGATTTGCCTGTGaaactcccttggcagccgagctctctgccacagagagcggcgtccggcggttccaTGGGCAAGTCACCCTGGCTACCcgagtacct	ata-miR169a-5p	TAGCCAAGGATGATTTGCCTGTG	5'	Diff	G1	(((((((((((((...(((....((((((.((.(((((((((..((.(((.((((.((..((...((((((((...)))))))).))..))))))))).))..))))))))))).))))))..)))...))))))))....))))).	146	55.8	-73.5	0.9	0	0	0	0	0	0	0	0	0	0	0	0	0	0	0	0	0	0	0	0	0	0	0	0	0	0	0
31	43	31-43	bdi-miR171c-5p	CGGTATTGGTGCGGTTCAATC	21	LT934113.1	-	706458814	706458942	cctgcgaggggagtgaacgCGGTATTGGTGCGGTTCAATCagagagctggtgccccaggagacaaggggttccgcccttcgaTTGAGCCGTGCCAATATCACGcggtttctcttgactcgcatcctcct	bdi-MIR171c	cgCGGTATTGGTGCGGTTCAATCagaaagctggcgctccggacgcaaaaggggttcctctcttTGATTGAGCCGTGCCAATATCac	bdi-miR171c-5p	CGGTATTGGTGCGGTTCAATC	5'	Yes	G1	..((((((..(((.((((((((((((((..((((((((((..((.((.((..((((.........))))..)))).))..))))))))))..)))))))..))))..))).)))..)))))).......	120	58.9	-67.9	0.9	0	0	0	0	0	0	0	0	0	0	0	0	0	0	0	0	0	0	0	22.1474	0	0	0	0	22.7285	22.3503	19.0339
31	44	31-44	tae-miR171b	TTGAGCCGTGCCAATATCACG	21	LT934113.1	-	706458814	706458942	cctgcgaggggagtgaacgCGGTATTGGTGCGGTTCAATCagagagctggtgccccaggagacaaggggttccgcccttcgaTTGAGCCGTGCCAATATCACGcggtttctcttgactcgcatcctcct	tae-MIR171b	tgagttaatcctgcgaggggagtgaacgcggtattggtgcggttcaatcagagagctggcgccccaggaggcaaggggttcctcccttcgaTTGAGCCGTGCCAATATCACGcggtttctcatgaatcgcatcctcct	tae-miR171b	TTGAGCCGTGCCAATATCACG	3'	Yes	G1	..((((((..(((.((((((((((((((..((((((((((..((.((.((..((((.........))))..)))).))..))))))))))..)))))))..))))..))).)))..)))))).......	120	58.9	-67.9	0.9	6.95076	5.69418	6.10973	0	4.2086	3.89754	0	0	3.83948	5.21482	0	0	0	0	0	0	0	0	0	0	0	0	0	0	0	2.58793	0
32	45	32-45	ata-miR171a-5p_1ss20GA	TGGTATTGTTTCGGCTCATA	20	LT934113.1	-	651726210	651726300	gacgacatgcTGGTATTGTTTCGGCTCATGtcctcgtcgagcacatcgtcggatgagatgtgagccgaaccaatatcactcatgtattctt	ata-MIR171a	gacgacatgcTGGTATTGTTTCGGCTCATGtcctcgtcgagcacatcgtcggatgagatgTGAGCCGAACCAATATCACTCatgtattctt	ata-miR171a-5p	TGGTATTGTTTCGGCTCATG	5'	Diff	G1	((..(((((.((((((((.(((((((((..((.(((((..((.....))..)))))))..))))))))).))))))))..)))))..))..	89	48.4	-41.5	0.9	0	0	0	0	0	0	0	0	0	0	0	0	0	0	0	0	0	0	0	0	0	0	0	0	0	0	0
33	46	33-46	bdi-miR171a	TGATTGAGCCGCGCCAATATC	21	LT934122.1	+	470105235	470105354	gaggtaggaagccgaccggaggaagggcttcccaagggggggaagctggTGATTGAGCCGCGCCAATATCtcacgcgcgccagtggaattaccggcctcagctgcctttgccgccgcagc	bdi-MIR171a	gaggtaggaggcggagcggaggaaaggcttcccgaccgggggaagctggTGATTGAGCCGCGCCAATATCtctcgcgcgccagtggaattgccggcttcagctgctttcgccgccgcagc	bdi-miR171a	TGATTGAGCCGCGCCAATATC	5'	Yes	G1	..(((.....)))...(((.((((((((..(((....))).((.((((((((((..(((((((...........)))))...))..)))))))))).))....)))))).)).)))....	58	65	-45.2	0.6	24.9069	25.6238	43.3409	12.3911	31.5645	22.7209	0	13.9232	26.5273	24.7704	14.3121	19.7176	8.69207	13.5229	0	0	15.1418	18.8402	10.1427	0	0	0	13.7196	11.2483	0	14.3513	15.3099
34	47	34-47	ata-miR171b-3p	TGATTGAGCCGTGCCAATATC	21	LT934118.1	+	54232560	54232668	ggagagtccgatgttggcatggctcaatcaattcgagtgggcagcgatcgaggcgtgatatgattgtttaactcgatcTGATTGAGCCGTGCCAATATCgcaagctcct	ata-MIR171b	ggagagtccgaTGTTGGCATGGCTCAATCAAAtcgagtgggcggcgatcgaggcgtgaagatatgattgtttaactcgatcTGATTGAGCCGTGCCAATATCgcaagctcct	ata-miR171b-3p	TGATTGAGCCGTGCCAATATC	3'	Yes	G1	((((....((((((((((((((((((((((..((((((....((((((((..........))))))))..))))))..))))))))))))))))))))))....)))).	108	50.5	-61.2	1.1	6.95076	5.69418	6.10973	0	4.2086	3.89754	0	0	3.83948	5.21482	0	0	0	0	0	0	0	0	0	0	0	0	0	0	0	2.58793	0
35	48	35-48	osa-miR171a	TGATTGAGCCGCGCCAATATC	21	LT934123.1	-	561026194	561026284	ggagcgatattggtgaggttcaatccgatgctaggttttacaactgtggtaagaccagtatcTGATTGAGCCGTGCCAATATCtctccctc	osa-MIR171a	ggaaagagcgatattggtgaggttcaatccgatgattggttttacagcagtggtaaaatcagtatcTGATTGAGCCGCGCCAATATCtcttcctct	osa-miR171a	TGATTGAGCCGCGCCAATATC	3'	Yes	G1	((((.(((((((((..(((((((((.((((((.((((((((.......)))))))))))))).)))))))))..))))))))).))))...	88	47.3	-51.6	1.2	24.9069	25.6238	43.3409	12.3911	31.5645	22.7209	0	13.9232	26.5273	24.7704	14.3121	19.7176	8.69207	13.5229	0	0	15.1418	18.8402	10.1427	0	0	0	13.7196	11.2483	0	14.3513	15.3099
36	49	36-49	ata-miR171b-3p	TGATTGAGCCGTGCCAATATC	21	LT934118.1	+	625088699	625088798	gtcactatgaTGTTGGCTCGACTCACTCAGAccacgccggccggccggccggagccatccgcggcggtggttcTGATTGAGCCGTGCCAATATCttagtg	ata-MIR171d	gtcactatgaTGTTGGCTCGACTCACTCAGAccacgccggccggccggccggagccatccgcggcggtggttcTGATTGAGCCGTGCCAATATCttagtgatct	ata-miR171b-3p	TGATTGAGCCGTGCCAATATC	3'	Yes	G1	..(((((.(((((((((.((.((((.(((((((((.((((((....)))))).(((......))).)))).))))).)))).)).))))))))).)))))	98	62	-59.3	1	6.95076	5.69418	6.10973	0	4.2086	3.89754	0	0	3.83948	5.21482	0	0	0	0	0	0	0	0	0	0	0	0	0	0	0	2.58793	0
37	50	37-50	tae-miR171a	TGATTGAGCCGTGCCAATATC	21	LT934119.1	+	626778199	626778328	tggaatggtcactatgaTGTTGGCTCGACTCACTCAGAccacgcctgccggccggccgtagccatgcatctgcatgcggtggtggctcTGATTGAGCCGTGCCAATATCtcagtgctctttcatgcatgc	tae-MIR171a	tggaatggtcactatgatgttggctcgactcactcagaccacgcctgccggccggccgtagccatgcatctgcatgcggtggtggctcTGATTGAGCCGTGCCAATATCtcagtgctctttcatgcatgc	tae-miR171a	TGATTGAGCCGTGCCAATATC	3'	Yes	G1	(((((..(.((((..(((((((((.((.((((.((((((((((((.(((....)))......(((((....))))).))).)))).))))).)))).)).)))))))))..)))))..))))).......	123	56.9	-58	0.8	6.95076	5.69418	6.10973	0	4.2086	3.89754	0	0	3.83948	5.21482	0	0	0	0	0	0	0	0	0	0	0	0	0	0	0	2.58793	0
38	51	38-51	ata-miR172b-5p	GCAGCACCACCAAGATTCACA	21	LT934122.1	+	679135016	679135122	tcttgcaggtGCAGCACCACCAAGATTCACAtcgcatccgtcgtaaaattaaatttatgcgacgcgccagatgatgAGAATCTTGATGATGCTGCATcagcaggcac	ata-MIR172b	tcttgcaggtGCAGCACCACCAAGATTCACAtcggatccgtcgtaaaatcaaatttatgcgacgcgccaggtgatgAGAATCTTGATGATGCTGCATcagcaggcac	ata-miR172b-5p	GCAGCACCACCAAGATTCACA	5'	Yes	G1	.(((((.(((((((((.((.((((((((.((((((...(((((((.((......)).))))))).)).....)))).)))))))).)).))))))))).)))))...	103	47.7	-47.2	0.9	23.1692	0	0	0	0	9.30095	0	0	0	19.1721	0	0	0	0	0	0	0	0	0	0	0	0	0	0	0	0	0
38	52	38-52	ata-miR172b-3p	AGAATCTTGATGATGCTGCAT	21	LT934122.1	+	679135016	679135122	tcttgcaggtGCAGCACCACCAAGATTCACAtcgcatccgtcgtaaaattaaatttatgcgacgcgccagatgatgAGAATCTTGATGATGCTGCATcagcaggcac	ata-MIR172b	tcttgcaggtGCAGCACCACCAAGATTCACAtcggatccgtcgtaaaatcaaatttatgcgacgcgccaggtgatgAGAATCTTGATGATGCTGCATcagcaggcac	ata-miR172b-3p	AGAATCTTGATGATGCTGCAT	3'	Yes	G1	.(((((.(((((((((.((.((((((((.((((((...(((((((.((......)).))))))).)).....)))).)))))))).)).))))))))).)))))...	103	47.7	-47.2	0.9	1380.88	1337.42	1633.4	847.549	1275.21	770.651	449.151	563.293	661.437	625.779	652.631	558.892	475.456	403.998	267.475	166.639	535.887	537.732	285.01	421.856	256.531	470.703	270.813	358.216	863.684	686.979	786.183
39	53	39-53	tae-miR319_L-1R+1	TGGACTGAAGGGAGCTCCCTC	21	LT934118.1	+	144998793	144999003	agtttgagggagctcacttcagtccactcatgggaggtagcggggattgaacgagctgccgactcattcactcgagcacacagtagatatgagactggtccagggcttaccagtatgttacaatatttactgtgcgaatgagcgaatgcagcgggagattgttctctctttcctcctccatgctTGGACTGAAGGGAGCTCCCTCatctct	tae-MIR319	agtttgagggagctcacttcagtccactcatgggaggtagcggggattgaacgagctgccgactcattcactcgagcacacagtagatatgagactagtccagggcataccagtatgttacaatatgtactgtgcgaatgagcgaatgcagcgggagattgttctctctttcctcctccatgcTTGGACTGAAGGGAGCTCCCTcatctct	tae-miR319	TTGGACTGAAGGGAGCTCCCT	3'	Diff	G1	....(((((((((((.((((((((((..(((((((((....(((((..((((((.((.(((.(((((((.((((....((((((((((((...((((((.........))))))........))))))))))))....)))).))))).))))).)).)))))))))))..)))))..))))..)))))))))).))))))))))).....	202	50.7	-103.5	1	0	0	20.0476	0	0	11.0726	0	24.664	18.3248	36.8105	0	29.9163	0	0	0	32.4331	0	0	29.4138	22.1474	0	0	0	25.0924	0	36.4663	0
40	54	40-54	osa-miR319a-3p.2-3p_R+1	TTGGACTGAAGGGTGCTCCCT	21	LT934115.1	-	449732487	449732677	tctgtgtgagagagctctcttcagtccactctcagatggttgtagggtttaattagctgccgattcattcattcacctaccaagaaccaaggcggagcgcatgtcttggtagccgactggatgacgcgggagctaatatttagctcgacgttgtttgtggTTGGACTGAAGGGTGCTCCCTtgctcgcagt	osa-MIR319a	tgtgtaagaagagagctctcttcagtccactctcagatggctgtagggttttattagctgccgaatcatccattcacctaccaagaaagttgcaggagtgtatctcttggtagcggACTGGATGACGCGGGAGCTAAaatttagctctgcgccgtttgtggTTGGACTGAAGGGTGCTCCCttgctcaagc	osa-miR319a-3p.2-3p	TTGGACTGAAGGGTGCTCCC	3'	Diff	G1	.(((((..((.((((.((((((((((((..(.(((((..(.((.(((((..(((((((.(((..(((((((.((..(((((((((......(((...)))...)))))))))..)).)))))))..))).)))))))....))))).)))..))))).)..)))))))))))).)))).))..)..)))).	189	50.8	-89.7	0.9	0	0	0	0	0	0	0	0	0	0	0	0	0	0	0	0	0	0	0	0	0	0	0	0	0	12.3515	0
41	55	41-55	ata-miR393-5p	TTCCAAAGGGATCGCATTGAT	21	LT934114.1	-	774598162	774598256	tagtggaggaTTCCAAAGGGATCGCATTGATcgatctctccgtcgccggcgtgcaaggtcgatggaTCAGTGCAATCCCTCTGGAATtctccgct	ata-MIR393	tagtggaggaTTCCAAAGGGATCGCATTGATcgatctctccgtcatcggcgtgcaaggtcgatggatCAGTGCAATCCCTTTGGAATTctccgctcg	ata-miR393-5p	TTCCAAAGGGATCGCATTGAT	5'	Yes	G1	.((((((((((((((.((((((.(((((((((.(((...((..(((....)))...))..))).))))))))).)))))).))))))))))))))	94	54.7	-55.2	1.1	680.016	607.853	758.943	613.358	669.168	447.775	442.346	554.541	522.693	588.201	572.483	519.457	367.675	389.63	298.521	365.712	429.236	401.925	365.137	360.687	336.489	482.741	323.305	405.805	811.733	585.814	710.048
41	56	41-56	ata-miR393-3p_L+1R-1_1ss15TC	TCAGTGCAATCCCTCTGGAAT	21	LT934114.1	-	774598162	774598256	tagtggaggaTTCCAAAGGGATCGCATTGATcgatctctccgtcgccggcgtgcaaggtcgatggaTCAGTGCAATCCCTCTGGAATtctccgct	ata-MIR393	tagtggaggaTTCCAAAGGGATCGCATTGATcgatctctccgtcatcggcgtgcaaggtcgatggatCAGTGCAATCCCTTTGGAATTctccgctcg	ata-miR393-3p	CAGTGCAATCCCTTTGGAATT	3'	Diff	G1	.((((((((((((((.((((((.(((((((((.(((...((..(((....)))...))..))).))))))))).)))))).))))))))))))))	94	54.7	-55.2	1.1	429.789	412.116	501.189	356.863	438.537	343.25	181.475	307.902	254.802	230.833	213.25	273.327	285.1	285.672	225.682	137.561	226.468	267.688	163.297	234.13	118.271	310.591	165.828	157.477	572.543	504.647	614.878
42	57	42-57	bdi-miR394	TTGGCATTCTGTCCACCTCC	20	LT934122.1	-	478921001	478921173	tagtcatgtgggcttgccaaaggggcgcttaccgagagctctTTGGCATTCTGTCCACCTCCttgtgaatcttgcgggggagatctcacgatctgtcgtgcttgcaggttgcttggaggtgggcatactgccaatggagctgtgtaggcctccctttgtaaaacccatatggc	bdi-MIR394	gcagtagtaatagtcatgtgggtttgccaaaggggcgcttaccgagagctctTTGGCATTCTGTCCACCTCCttgcgagtctcgcgggagatctcatgatctgttgttgagcttgcagatagcttggaggtgggcatactgccaatggagctgtgtaggcttccctttgtaaaacccatatggcgaagatcaaaccagct	bdi-miR394	TTGGCATTCTGTCCACCTCC	5'	Yes	G1	..((((((((((.((..(((((((..((((((....((((((((((((...(((((((((((..(..(..(((((..((((((((....))))).))...)..))))))..)..)))))))))))...)))))).))))))..))))))..)))))))..)).))))))))))	171	54.3	-89.6	1	152.917	132.39	147.97	130.106	120.366	98.3244	24.9528	93.0865	75.0444	76.6886	90.1661	87.0294	58.2369	41.414	28.658	0	35.5503	94.9862	47.6707	31.6392	0	91.4921	53.6853	64.8942	66.021	78.8143	81.9286
43	58	43-58	bdi-miR395a	TGAAGTGTTTGGGGGAACTC	20	LT934113.1	-	741661768	741661842	ccatgggttccctgcaagcacttcatgaggcgttgttccaaatgccactgTGAAGTGTTTGGGGGAACTCttggt	bdi-MIR395h	accatgaGTTCCCTGCAAGCACTTCACGaggccgttttctgagggctactgTGAAGTGTTTGGGGGAACTCttggt	bdi-miR395a	TGAAGTGTTTGGGGGAACTC	3'	Yes	G1	(((.(((((((((.((((((((((((..((((((......))))))...))))))))))))))))))))).))).	74	52	-43.1	1.1	0	0	0	0	0	0.959622	0	0	0	0	0	0	0	0	0	0	0	0	0	0	0	0	0	0	0	0	0
44	59	44-59	ata-miR395a-3p	TGAAGTGTTTGGGGGAACTC	20	LT934114.1	-	640112629	640112712	ctcgtcgggagttcccttcaagcacttcaggaagcatctctttcagggcaattcTGAAGTGTTTGGGGGAACTCttgttgtcgc	ata-MIR395f	ctcgtcgggaGTTCCCTTCAAGCACTTCAGGaagcatctctttcaaggcatttcTGAAGTGTTTGGGGGAACTCttgttgtcgc	ata-miR395a-3p	TGAAGTGTTTGGGGGAACTC	3'	Yes	G1	.....(..((((((((.(((((((((((((((.((.(((.....)))))..)))))))))))))))))))))))..).......	72	51.2	-39.1	0.9	0	0	0	0	0	0.959622	0	0	0	0	0	0	0	0	0	0	0	0	0	0	0	0	0	0	0	0	0
45	60	45-60	ata-miR395a-3p	TGAAGTGTTTGGGGGAACTC	20	LT934114.1	-	640181415	640181498	ctcgtcgggagttcccttcaagcacttcaggaagcatcttttgtagggcatttaTGAAGTGTTTGTGGGAACTCttgttgtcac	ata-MIR395a	ctcgtcgggaGTTCCCTTCAAGCACTTCAGGaagcatcttttgtagggcatttcTGAAGTGTTTGGGGGAACTCttgttgtcac	ata-miR395a-3p	TGAAGTGTTTGGGGGAACTC	3'	Yes	G1	.....(..((((((((..(((((((((((..((((.(((.....))))).))..))))))))))).))))))))..).......	72	46.4	-35.8	0.9	0	0	0	0	0	0.959622	0	0	0	0	0	0	0	0	0	0	0	0	0	0	0	0	0	0	0	0	0
46	61	46-61	tae-miR395a_L-1	TGAAGTGTTTGGGGGAACTC	20	LT934114.1	-	734447710	734447785	cttaccgtgggttccttgcaagcacttcacgagcattatttcaaatgccactgTGAAGTGTTTGGGGGAACTCttg	tae-MIR395a	cttacagtgggttccttgcaagcacttcatgaggcattattaaaaatgccactGTGAAGTGTTTGGGGGAACTCttg	tae-miR395a	GTGAAGTGTTTGGGGGAACTC	3'	Diff	G1	........(((((((...(((((((((((((.(((((......)))))...)))))))))))))..)))))))...	65	47.4	-32	0.9	0	0	0	0	0	0.959622	0	0	0	0	0	0	0	0	0	0	0	0	0	0	0	0	0	0	0	0	0
47	62	47-62	ata-miR395a-3p	TGAAGTGTTTGGGGGAACTC	20	LT934113.1	-	741585598	741585810	cttactgcgggttccctgcaagcacttcaagaagcattatttcaaacgccattgcgaagtattggaggaactcttggtgatgccaagctccaagaactaagaaggtgatcaatacgaagcatgtttggtcttaccgtgggttccctacgagcactccacgaggcattattacaaataccactgTGAAGTGTTCGGGGGAACTCttgatgatgc	ata-MIR395b	cttactgcggGTTCCCTGCAAACACTTCACGaagcattatttcaaacgccattgcgaagtgtttggaggaactcttggtgaagtcaagctccaagaactaagaaggtgatcaatacgaagcatgtttggtcttaccgtgggttccctacgagcactccacgaggcattattccaaataccactgTGAAGTGTTTGGGGGAACTCttggtgatgc	ata-miR395a-3p	TGAAGTGTTTGGGGGAACTC	3'	Yes	G1	.....((((((...)))))).............(((((((((((((((....(((...(((((((.(((...(((((.....))))).)))....(((.....)))..)))))))...)))))))))).........(((((((((.((((((((.((((.((.(((......))).))..)))).)))))))))))))))))..))))))))	66	46.9	-69.4	0.7	0	0	0	0	0	0.959622	0	0	0	0	0	0	0	0	0	0	0	0	0	0	0	0	0	0	0	0	0
48	63	48-63	osa-miR395b_L-1	TGAAGTGTTTGGGGGAACTC	20	LT934114.1	-	734633420	734633485	gagttcccttcaagcactttacgtagcactttttcaaggtattatgTGAAGTGTTTGGGGGAACTC	osa-MIR395q	gagttcccttcaagcacttcacatgacactatttcaatgtctattatGTGAAGTGTTTGGGGGAACTC	osa-miR395b	GTGAAGTGTTTGGGGGAACTC	3'	Diff	G1	((((((((.((((((((((((((((..(((((...)))))..))))))))))))))))))))))))	66	42.4	-36.7	1.3	0	0	0	0	0	0.959622	0	0	0	0	0	0	0	0	0	0	0	0	0	0	0	0	0	0	0	0	0
49	64	49-64	ata-miR395a-3p	TGAAGTGTTTGGGGGAACTC	20	LT934113.1	-	741627751	741627985	gtattactaggagttcccttcaagcactttacgaagtactttttaaaggtattatgTGAAGTGTTTGGGGGAACTCttggtgcaaccaagcacttagcagatattgcaagtcataaaccacacgagatgtactgcaaatcacgtttaccatattactgggagttcctttcaaacactttatggatcaactttccgagtgctcacgtgacgtgtttgggggaactctcggtgtaac	ata-MIR395d	gtattactgggAGTTCCCTTCAAGCACTTTACGaactacttttttaaggtattatgtgaagtgtttggggaactcttggtgcaactaagcacttaaaagatattgcaagtcataaaccacacgagatgtactgcaaatcccgtttggtatcactgggaattcctttcaaacactttacggatcacctttctcagggctcatgTGAAGTGTTTGGGGGAACTCtcggtgtaac	ata-miR395a-3p	TGAAGTGTTTGGGGGAACTC	5'	Yes	G1	....(((((((((((((((.((((((((((((..((((((((...))))))))..))))))))))))))))))))))))))).......((.....)).(((.(((((.(((((............))).)))))))))).............((((((((((((.(..(((((((.(((((((...((((...))))..)).))))).)))))))..)))))))))))))....	78	42.1	-88.1	0.9	0	0	0	0	0	0.959622	0	0	0	0	0	0	0	0	0	0	0	0	0	0	0	0	0	0	0	0	0
50	65	50-65	ata-miR395a-3p	TGAAGTGTTTGGGGGAACTC	20	LT934113.1	-	741588213	741588349	gtcacctggagttctcctcaaatcacttcagttgctagcttatgcctaattgttgcattggcactgctttaaagtgtgcattgcagggataagcgaggcgtgcatagTGAAGTTTTTGGGGGAACTCtgggtggcaa	ata-MIR395c	gtcacctggaGTTCTCCTCAAATCACTTCAattgctagcttatgcctaattgttgcattggcactgttttaaagtgtgcattgcagggataagagaggcgtgcatagTGAAGTGTTTGGGGGAACTCtgggtggcaa	ata-miR395a-3p	TGAAGTGTTTGGGGGAACTC	3'	Yes	G1	((((((..(((((((((.(((((((((.....((((.((((((.(((.......(((...((((.(((....)))))))..)))))).))))))..)))).....)))))....)))))))))))))..))))))..	135	47.4	-63.6	1	0	0	0	0	0	0.959622	0	0	0	0	0	0	0	0	0	0	0	0	0	0	0	0	0	0	0	0	0
51	66	51-66	zma-miR395a-3p_L-1	TGAAGTGTTTGGGGGAACTC	20	LT934114.1	-	734587013	734587076	gttccatgcaagcacttcacgagcattctttcaaatgccattgTGAAGTGTTTGGGGGAACTCt	zma-MIR395d	aGTTCTATGCAAGCACTTCACGAggcattgtttcaagagcttttGTGAAGTGTTTGGGGGAACTCt	zma-miR395a-3p	GTGAAGTGTTTGGGGGAACTC	3'	Diff	G1	(((((...(((((((((((((((((((......)))))..))))))))))))))..)))))...	61	45.3	-30.6	1.1	0	0	0	0	0	0.959622	0	0	0	0	0	0	0	0	0	0	0	0	0	0	0	0	0	0	0	0	0
52	67	52-67	bdi-miR395a	TGAAGTGTTTGGGGGAACTC	20	LT934113.1	-	741693801	741693952	gttggttgtcacctggaGTTCTTCTCAAATCACTTCAGTagctagctcacactaccccattgttgcattgccactgttttaaaagtgtgaattgcggggatatagagctttgcatagTGAAGTGTTTGGGGGAACTCtgggtggcaaccagc	bdi-MIR395e	gttggttgtcacctggaGTTCTCCTCAAATCACTTCAGTagctagctagcttgtgcctccttgttgcattgccactgttttataagtgtgcttggggccagagagctgtgcacagTGAAGTGTTTGGGGGAACTCtgggtggcaaccagc	bdi-miR395a	TGAAGTGTTTGGGGGAACTC	3'	Yes	G1	(((((((((((((..((((((..(.((((.(((((((.((((.(((((......((((......(((((..((((........))))..)).))))))).....)))))..)).)).))))))))))))..))))))..)))))))))))))	152	46.7	-76.1	1.1	0	0	0	0	0	0.959622	0	0	0	0	0	0	0	0	0	0	0	0	0	0	0	0	0	0	0	0	0
53	68	53-68	bdi-miR395a	TGAAGTGTTTGGGGGAACTC	20	LT934113.1	-	741627598	741627693	gtttggtagtaccgtgagttccctgcaagcacttcatgaggcactatttcaaacgccaccgTGAAGTGTTTGGGGGAACTCttggtgccaccaagc	bdi-MIR395l	gtttggtattatcatgaGTTCCCTGCAAGCACTTCACGaggcactatcccaagggctactgTGAAGTGTTTGGGGGAACTCttggtgtcaccaagc	bdi-miR395a	TGAAGTGTTTGGGGGAACTC	3'	Yes	G1	(((((((.(((((..(((((((((.(((((((((((((.(((............)))..))))))))))))))))))))))..))))).)))))))	96	52.1	-54.8	1.1	0	0	0	0	0	0.959622	0	0	0	0	0	0	0	0	0	0	0	0	0	0	0	0	0	0	0	0	0
54	69	54-69	bdi-miR395a	TGAAGTGTTTGGGGGAACTC	20	LT934114.1	-	734633129	734633218	tggtattaccatgaattccctgcaggcacttcatgaggcactatttcaaatgctaccgTGAAGTGTTTGGGGGAACTCttggtgccacca	bdi-MIR395n	tggtattaccatgaGTTCCCTGCAAGCACTTCACCatgcactaccccaagggctattgTGAAGTGTTTGGGGGAACTCttggtgtcacca	bdi-miR395a	TGAAGTGTTTGGGGGAACTC	3'	Yes	G1	.(((..(((((.((.((((((.((..(((((((((.((((..........))))..)))))))))..)))))))).)).)))))..))).	88	47.8	-40	0.9	0	0	0	0	0	0.959622	0	0	0	0	0	0	0	0	0	0	0	0	0	0	0	0	0	0	0	0	0
55	70	55-70	ata-miR396e-5p	TTCCACAGCTTTCTTGAACTG	21	LT934123.1	+	82967911	82968016	ctttgctgtcTTCCACAGCTTTCTTGAACTGcatctgcaattggtggatgctagcttctaccggcaagatctgcaGTTCAATAAAGCTGTGGGAAAttgcagagag	ata-MIR396e	ctttgctgtcTTCCACAGCTTTCTTGAACTGcatctgcaattggtggatgctagcttctgctcgcaagatctgcaGTTCAATAAAGCTGTGGGAAAttgcagagag	ata-miR396e-5p	TTCCACAGCTTTCTTGAACTG	5'	Yes	G1	((((((..(.((((((((((((.(((((((((((((((...(((((((........))))))))).)))..)))))))))).)))))))))))).)..))))))..	104	46.2	-53.3	1.1	286.14	176.519	208.113	214.365	201.592	147.929	54.4425	110.192	106.458	123.085	95.1754	99.9478	93.8744	52.824	63.2864	104.01	88.2173	91.0611	42.0922	44.8222	31.6499	63.2017	42.9483	72.2489	104.443	103.811	91.0317
56	71	56-71	ata-miR396c-5p	TTCCACAGCTTTCTTGAACTT	21	LT934121.1	+	591048607	591048777	tgccatgcctTTCCACAGCTTTCTTGAACTTctcttgcgctctccttaattaccccccactctctctgtctctccctttctctccgttggtagagagagacatgaatggggagggacaggagcaggagcagcaagaagagGGTCAAGAAAGCTGTGGGAAGaaatggcata	ata-MIR396c	tgccatgcctTTCCACAGCTTTCTTGAACTTctcttgcgcctctccttaattactccccactctctctgtctctccctttctctccgttggtagagagagacatgaacggggagagagaacaggagcaggagcagcaagaagagGGTCAAGAAAGCTGTGGGAAGaaatggcata	ata-miR396c-5p	TTCCACAGCTTTCTTGAACTT	5'	Yes	G1	((((((..(((((((((((((((((((.((((((((((...(((((...............(((.(((((((((((((((((((........)))))))........))))))))))))))).)))))..))))).))))).)))))))))))))))))))..))))))..	169	50.9	-92.6	1.1	645.262	516.746	541.284	631.944	544.173	497.38	331.192	367.175	339.445	445.177	398.592	380.074	277.277	270.036	268.669	286.306	298.885	250.418	174.961	204.073	234.876	344.901	199.232	261.74	326.317	249.089	316.128
57	72	57-72	tae-MIR397-p5	TTGAGTGCAGCGTTGATGAAC	21	LT934121.1	-	105175517	105175609	cgcaaaggtgccaTTGAGTGCAGCGTTGATGAACcgtcctactcctccgaggccggagcggtTCACCGGCGCTGCACACAATGacggctctgc	tae-MIR397	cgcaaaggtgccattgagtgcagcgttgatgaaccgtcctactcctccgaggccggagcggtTCACCGGCGCTGCACACAATGacggctctgc	tae-MIR397-p5	ttgagtgcagcgttgatgaac	5'	New	G1	.(((.((..(.(((((.((((((((..(.((((((((((..(((....)))...))).))))))).)..)))))))).))))).)..)).)))	92	62.4	-46.3	0.8	301.2	256.95	335.08	308.538	292.077	244.925	0	24.664	23.5604	46.78	30.0554	46.2344	44.3296	32.117	54.9278	29.078	39.5003	48.6706	117.655	105.464	98.2814	33.7076	38.1762	53.6459	37.8809	56.464	37.2403
57	73	57-73	tae-miR397-5p	TCACCGGCGCTGCACACAATG	21	LT934121.1	-	105175517	105175609	cgcaaaggtgccaTTGAGTGCAGCGTTGATGAACcgtcctactcctccgaggccggagcggtTCACCGGCGCTGCACACAATGacggctctgc	tae-MIR397	cgcaaaggtgccattgagtgcagcgttgatgaaccgtcctactcctccgaggccggagcggtTCACCGGCGCTGCACACAATGacggctctgc	tae-miR397-5p	TCACCGGCGCTGCACACAATG	3'	Yes	G1	.(((.((..(.(((((.((((((((..(.((((((((((..(((....)))...))).))))))).)..)))))))).))))).)..)).)))	92	62.4	-46.3	0.8	59.0815	54.8064	69.6891	0	67.3377	81.0512	22.6844	15.9122	0	21.4728	0	0	0	0	0	0	28.9669	0	45.6421	40.0763	0	28.8922	0	0	0	15.8805	0
58	74	58-74	ata-miR398g-5p_L+1R-1_1ss9GA	GGGGTCGAACTGGGAACACAT	21	LT934116.1	-	693911845	693911964	atacgcgaggaaattcctgcGGGGTCGAACTGGGAACACATgggatacgaaccgcttgattgacgagcgactcttatcaactcaTGTGTTCTCAGGTCGCCCCCGctggagcctcctcgc	ata-MIR398g	cgaggaaattcctgtgGGGTCGAGCTGGGAACACATGagatatgaaccgcttgattgacgagcgtctcttatcaactcaTGTGTTCTCAGGTCGCCCCCGctggagcctc	ata-miR398g-5p	GGGTCGAGCTGGGAACACATG	5'	Diff	G1	....(((((((..((((.((((((.(((.((((((((((((((((((.((..((((((.....))))))..)).))))...)))))))))))))).))).)))))).))))..)))))))	116	56.7	-70	1	44.0215	48.4005	63.0066	48.3252	37.8774	28.7887	0	20.6859	23.5604	34.5099	30.0554	0	26.0762	18.594	29.8521	27.9596	43.4503	36.1104	23.3282	0	0	0	29.8252	32.0145	23.8108	16.4687	0
58	75	58-75	tae-miR398	TGTGTTCTCAGGTCGCCCCCG	21	LT934116.1	-	693911845	693911964	atacgcgaggaaattcctgcGGGGTCGAACTGGGAACACATgggatacgaaccgcttgattgacgagcgactcttatcaactcaTGTGTTCTCAGGTCGCCCCCGctggagcctcctcgc	tae-MIR398	atacgcgaggaaattcctgcggggtcgaactgggaacacatgggatacgaaccgcttgattgacgagcgactcttatcaactcaTGTGTTCTCAGGTCGCCCCCGctggagcctcctcgc	tae-miR398	TGTGTTCTCAGGTCGCCCCCG	3'	Yes	G1	....(((((((..((((.((((((.(((.((((((((((((((((((.((..((((((.....))))))..)).))))...)))))))))))))).))).)))))).))))..)))))))	116	56.7	-70	1	30.12	39.1475	23.8661	0	44.6112	28.7887	0	0	0	18.4053	0	0	0	0	0	0	0	17.2702	20.2854	0	0	0	0	0	0	0	0
59	76	59-76	bdi-MIR399a-p5	GTGCAGTTCTCCTCTGGCATG	21	LT934124.1	-	485643470	485643601	agtgttcagggtgagaatcacaGTGCAGTTCTCCTCTGGCATGgatgccaatgtagcaggtcctggacaatggcctatgctatcaccgtcccTGCCAAAGGAGAATTGCCCTGccattcagtataaaccctg	bdi-MIR399a	cagtgcagttctcctctggcatggatgctaatgtagcaggccctgcacaatggactatgctatcactgtcccTGCCAAAGGAGAATTACCCTGccagtgc	bdi-MIR399a-p5	gtgcagttctcctctggcatg	5'	New	G1	......((((((..((((..(((.(((((((((((.(((((.(((((.....((((((((.((........))))..))))))...))))).))))).))))))))))).)))..)))).......))))))	126	51.5	-57.7	0.8	0	24.912	21.9568	0	38.7192	26.1313	0	0	0	0	0	0	21.7302	23.6652	0	0	26.3335	17.2702	0	0	0	0	0	0	102.82	109.987	137.375
59	77	59-77	bdi-miR399a_1ss16AG	TGCCAAAGGAGAATTGCCCTG	21	LT934124.1	-	485643470	485643601	agtgttcagggtgagaatcacaGTGCAGTTCTCCTCTGGCATGgatgccaatgtagcaggtcctggacaatggcctatgctatcaccgtcccTGCCAAAGGAGAATTGCCCTGccattcagtataaaccctg	bdi-MIR399a	cagtgcagttctcctctggcatggatgctaatgtagcaggccctgcacaatggactatgctatcactgtcccTGCCAAAGGAGAATTACCCTGccagtgc	bdi-miR399a	TGCCAAAGGAGAATTACCCTG	3'	Diff	G1	......((((((..((((..(((.(((((((((((.(((((.(((((.....((((((((.((........))))..))))))...))))).))))).))))))))))).)))..)))).......))))))	126	51.5	-57.7	0.8	14.2877	16.8453	16.5472	21.0648	42.9278	24.212	12.8545	25.4596	24.1422	14.5708	18.1286	11.3319	33.0299	16.9037	23.0856	10.0655	22.3835	24.3353	15.5521	16.1711	0	20.8666	22.6671	20.4777	154.41	128.024	148.961
60	78	60-78	tae-MIR399-p5	GGGCGCTTCTCCCTTGGCACG	21	LT934111.1	-	526097460	526097584	cgtgtgtgaatcacaGGGCGCTTCTCCCTTGGCACGgtggcatgcatgtacatatgatggtggtagcctggtgagcgtgcggtgcagcttgctagcaagccgtgcgTGCCAAAGGAGAATTGCCc	tae-MIR399	tcgtgtgtgaatcacagggcgcttctcccttggcacggtggcatgcatgtacatatgatggtggtagcctggtgagcgtgcggtgcagcttgctagcaagccgtgcgTGCCAAAGGAGAATTGCCC	tae-MIR399-p5	gggcgcttctcccttggcacg	5'	New	G1	..((((.....))))((((..((((((.((((((((...(((((((((..(((.....(((....)))..)))..))))).)))).(((((....)))))....)))))))).))))))..))))	110	58.4	-56.9	0.8	0	0	0	0	0	0	0	0	0	0	0	0	0	0	0	0	0	0	0	0	0	0	0	0	0	0	0
60	79	60-79	tae-miR399_R-1_1ss18CT	TGCCAAAGGAGAATTGCT	18	LT934111.1	-	526097460	526097584	cgtgtgtgaatcacaGGGCGCTTCTCCCTTGGCACGgtggcatgcatgtacatatgatggtggtagcctggtgagcgtgcggtgcagcttgctagcaagccgtgcgTGCCAAAGGAGAATTGCCc	tae-MIR399	tcgtgtgtgaatcacagggcgcttctcccttggcacggtggcatgcatgtacatatgatggtggtagcctggtgagcgtgcggtgcagcttgctagcaagccgtgcgTGCCAAAGGAGAATTGCCC	tae-miR399	TGCCAAAGGAGAATTGCCC	3'	Diff	G1	..((((.....))))((((..((((((.((((((((...(((((((((..(((.....(((....)))..)))..))))).)))).(((((....)))))....)))))))).))))))..))))	110	58.4	-56.9	0.8	0	0	0	0	0	0	0	0	0	0	0	0	0	0	0	0	0	0	0	0	0	0	0	0	0	0	0
61	80	61-80	ata-miR399a-3p	TGCCAAAGGAGAATTGCCCTG	21	LT934112.1	-	587267488	587267627	gtgtgaatcccagggcgcttctccattggcacggtggcatgcatgcatgtagccaggtgagttgaagaagctccatgcacggaagctacctagctagccatgctgtgcgTGCCAAAGGAGAATTGCCCTGcgattcacct	ata-MIR399a	gtgtgaatcccaGGGCGCTTCTCCATTGGCACGGcggcatgcatgcatgtagccaggtgagttgaagaagctccatgcacggaagctacctagctagccatgctgtgcgTGCCAAAGGAGAATTGCCCTGcgattcacct	ata-miR399a-3p	TGCCAAAGGAGAATTGCCCTG	3'	Yes	G1	..(((((((.((((((..((((((.(((((((((..(((((...((...((((.((((.((((......((.....)).....)))))))).)))))))))))..).)))))))).))))))..)))))).)))))))..	136	55.7	-69.6	0.9	14.2877	16.8453	16.5472	21.0648	42.9278	24.212	12.8545	25.4596	24.1422	14.5708	18.1286	11.3319	33.0299	16.9037	23.0856	10.0655	22.3835	24.3353	15.5521	16.1711	0	20.8666	22.6671	20.4777	154.41	128.024	148.961
62	81	62-81	ata-miR399b-5p_L-2R+2	GGGCGCTTCTCCTTTGGCACG	21	LT934117.1	+	111057286	111057437	gtgtgaatcccaGGGCGCTTCTCCTTTGGCACGgaggcatgcatgtactgatggtaggagttggccaggtgaagaagctccaggccgatcagtgcgtgcagctagccagccgcgtcgtgcgTGCCAAAGGAGAATTGCCCTGcgattcacct	ata-MIR399b	gtgtgaatccCAGGGCGCTTCTCCTTTGGCAcggaggcatacttgtactgatggtaggagttggccaggtgaggaagctccaggccgatcagtgtgtgcagctagccagccgcgtcgcgcgTGCCAAAGGAGAATTGCCCTGcgattcacct	ata-miR399b-5p	CAGGGCGCTTCTCCTTTGGCA	5'	Diff	G1	..(((((((.((((((..(((((((((((((((..(((.((((((((((((((((.((((((.............))))))..))).)))))))))))))))).((.....))......)))))))))))))))..)))))).)))))))..	148	59.2	-87.1	1	0	0	0	0	0	0	0	0	0	0	0	0	0	0	0	0	0	0	0	0	0	0	0	0	0	17.645	16.5512
62	82	62-82	ata-miR399a-3p	TGCCAAAGGAGAATTGCCCTG	21	LT934117.1	+	111057286	111057437	gtgtgaatcccaGGGCGCTTCTCCTTTGGCACGgaggcatgcatgtactgatggtaggagttggccaggtgaagaagctccaggccgatcagtgcgtgcagctagccagccgcgtcgtgcgTGCCAAAGGAGAATTGCCCTGcgattcacct	ata-MIR399b	gtgtgaatccCAGGGCGCTTCTCCTTTGGCAcggaggcatacttgtactgatggtaggagttggccaggtgaggaagctccaggccgatcagtgtgtgcagctagccagccgcgtcgcgcgTGCCAAAGGAGAATTGCCCTGcgattcacct	ata-miR399a-3p	TGCCAAAGGAGAATTGCCCTG	3'	Yes	G1	..(((((((.((((((..(((((((((((((((..(((.((((((((((((((((.((((((.............))))))..))).)))))))))))))))).((.....))......)))))))))))))))..)))))).)))))))..	148	59.2	-87.1	1	14.2877	16.8453	16.5472	21.0648	42.9278	24.212	12.8545	25.4596	24.1422	14.5708	18.1286	11.3319	33.0299	16.9037	23.0856	10.0655	22.3835	24.3353	15.5521	16.1711	0	20.8666	22.6671	20.4777	154.41	128.024	148.961
63	83	63-83	ata-miR528-5p	TGGAAGGGGCATGCAGAGGAG	21	LT934118.1	+	616996559	616996666	gcagcagcggTGGAAGGGGCATGCAGAGGAGcggccatggcccgtgggagctttgcttgccttgtctctcgctctctCCTCTGCCTGCCTCTTCCATTcctgcggcta	ata-MIR528	gcagcagcggTGGAAGGGGCATGCAGAGGAGcggccatggcccatgggagctttgcttgccttgcctctcgctctctCCTGTGCCTGCCTCTTCCATTcctgcggcta	ata-miR528-5p	TGGAAGGGGCATGCAGAGGAG	5'	Yes	G1	((.((((..((((((((((((.(((((((((.(((....))).((((((((............).)))))))...))))))))).))))))))))))..)))).))..	106	63.9	-63.9	0.9	81.0922	67.6183	63.0066	69.39	58.0787	54.0341	0	21.4815	31.4139	39.8781	42.9363	42.1549	33.8991	26.2007	0	38.0251	63.2005	30.6154	43.6136	43.2402	84.9551	0	45.3343	0	40.0455	34.7018	33.93
63	84	63-84	ata-miR528-3p_1ss4GC	CCTCTGCCTGCCTCTTCCATT	21	LT934118.1	+	616996559	616996666	gcagcagcggTGGAAGGGGCATGCAGAGGAGcggccatggcccgtgggagctttgcttgccttgtctctcgctctctCCTCTGCCTGCCTCTTCCATTcctgcggcta	ata-MIR528	gcagcagcggTGGAAGGGGCATGCAGAGGAGcggccatggcccatgggagctttgcttgccttgcctctcgctctctCCTGTGCCTGCCTCTTCCATTcctgcggcta	ata-miR528-3p	CCTGTGCCTGCCTCTTCCATT	3'	Diff	G1	((.((((..((((((((((((.(((((((((.(((....))).((((((((............).)))))))...))))))))).))))))))))))..)))).))..	106	63.9	-63.9	0.9	37.0707	20.6414	35.3219	35.9341	26.0933	14.6158	0	0	0	15.3377	0	0	0	0	0	0	0	18.8402	0	0	0	0	0	0	0	0	0
64	85	64-85	tae-MIR530-p5	TGCATTTGCACCTGCACCTAG	21	LT934113.1	-	566163081	566163239	gttatgggatagagcTGCATTTGCACCTGCACCTAGagaggaagaaaggtcgagggcttggaacttggccatgcatgcgattgcgatgcatgcaacgttctccttgaccctctcgctcttcctgtaggtgcagtggcatatgcaactctatcacaggca	tae-MIR530	gttatgggatagagctgcatttgcacctgcacctagagaggaagaaaggtcgagggcttggaacttggccatgcatgcgattgcgatgcatgcaacgttctccttgaccctctcgctcttcctgtaggTGCAGTGGCATATGCAACTCTatcacaggca	tae-MIR530-p5	tgcatttgcacctgcacctag	5'	New	G1	....((.(((((((.(((((.(((..(((((((((.((((((.((..((((((((....(((((...((.((((((((....)).))))))))...)))))))))))))...))..)))).)).)))))))))..))).))))).))))))).))....	151	52.2	-74.9	0.9	2736.28	2313.26	2791.38	1838.83	1811.38	1152.88	818.906	1049.41	1334.22	804.463	891.643	779.185	1853.15	1513.72	1376.78	911.483	1343.01	1309.4	1912.91	1989.05	2058.91	1398.87	898.334	930.15	1929.76	1618.63	1991.11
65	86	65-86	tae-MIR1118-p5_1ss16AG	AGGAAGCACTACATTGTGGAATGG	24	LT934115.1	+	247277755	247277894	gaagcacgtggatagAGGAAGCACTACATTATGGAATGGagggagtatgttgtaggcaatgattgtttgccttgaagattttatagatcctgctctggtctttctgattttgtctgttccttttttttatgtttggttcg	tae-MIR1118	gaagcacgtggatagaggaagCACTACATTATGGAATGGAGGGAgtatgttgtaggcaatgattgtttgccttgaagattttatagatcctgctctggtctttctgattttgtctgttccttttttttatgtttggttcg	tae-MIR1118-p5	aggaagCACTACATTATGGAATGG	5'	New	G1	(((.(((((..(.(((((((.((..(((..((((((.((..((((((......((((((.......))))))....((((.....)))).))))))..)).)))).))..))).)))))))))..)..))))..).))).	139	39.3	-34.1	0.6	28.9615	24.2002	0	0	0	0	0	0	0	0	0	0	0	0	0	0	0	0	0	0	0	0	0	0	0	0	0
66	87	66-87	tae-MIR1120c-p5	TCTGTCCCATAATATAAGAAC	21	LT934115.1	+	435978795	435978868	cTCTGTCCCATAATATAAGAACgtttttgacactagtgtagtgttaAAAACGTTCTTATATTTTGGGacagagg	tae-MIR1120c	ctctgtcccaTAATATAAGAACGTTTTTGACactagtgtagtgttaaaaacgttcttatattttgggacagagg	tae-MIR1120c-p5	tctgtcccaTAATATAAGAAC	5'	New	G1	((((((((((.((((((((((((((((((((((((...)))))))))))))))))))))))).)))))))))).	73	35.1	-50.2	1.9	72.983	71.1772	60.1427	28.4995	44.6112	95.667	0	46.9411	26.1783	108.898	0	0	19.9918	10.1422	0	13.4206	0	35.3254	22.3139	44.2948	0	0	25.0532	0	30.3047	78.8143	38.0678
66	88	66-88	tae-MIR1120c-p3_2ss7TA17TG	AAAACGATCTTATATTGTGGG	21	LT934115.1	+	435978795	435978868	cTCTGTCCCATAATATAAGAACgtttttgacactagtgtagtgttaAAAACGTTCTTATATTTTGGGacagagg	tae-MIR1120c	ctctgtcccaTAATATAAGAACGTTTTTGACactagtgtagtgttaaaaacgttcttatattttgggacagagg	tae-MIR1120c-p3	aaaacgttcttatattttggg	3'	New	G1	((((((((((.((((((((((((((((((((((((...)))))))))))))))))))))))).)))))))))).	73	35.1	-50.2	1.9	0	0	0	0	0	24.3596	0	0	0	19.1721	0	0	0	0	0	0	0	0	21.2997	0	0	0	0	0	0	11.7633	0
67	89	67-89	tae-MIR1120b-p5	TCTGTCCCAAAATATAAGAAC	21	LT934124.1	+	74309553	74309645	taaatactcccTCTGTCCCAAAATATAAGAACatttttgacactattgtaatgttaaaaatgtTCTTATATTGTGGGACAGAGGgagtagttt	tae-MIR1120b	taaatactccctctgtcccaaaatataagaacatttttgacactattgtaatgttaaaaatgTTCTTATATTGTGGGACAGAGggagtagttt	tae-MIR1120b-p5	tctgtcccaaaatataagaac	5'	New	G1	....((((((((((((((((.(((((((((((((((((((((.........))))))))))))))))))))).))))))))))))))))....	85	31.2	-56.5	1.9	0	0	0	0	0	17.7161	0	15.9122	41.8852	41.4118	0	29.9163	0	10.1422	0	13.4206	0	0	22.3139	21.0928	0	24.0769	0	0	0	0	0
67	90	67-90	tae-miR1120b-3p_L-1R+1	TCTTATATTGTGGGACAGAGG	21	LT934124.1	+	74309553	74309645	taaatactcccTCTGTCCCAAAATATAAGAACatttttgacactattgtaatgttaaaaatgtTCTTATATTGTGGGACAGAGGgagtagttt	tae-MIR1120b	taaatactccctctgtcccaaaatataagaacatttttgacactattgtaatgttaaaaatgTTCTTATATTGTGGGACAGAGggagtagttt	tae-miR1120b-3p	TTCTTATATTGTGGGACAGAG	3'	Diff	G1	....((((((((((((((((.(((((((((((((((((((((.........))))))))))))))))))))).))))))))))))))))....	85	31.2	-56.5	1.9	79.9338	83.9891	91.6459	84.2592	85.8555	92.9357	27.2213	36.5981	34.0317	49.4641	0	31.2762	79.0978	71.8406	96.7207	64.8663	75.0505	94.9862	36.5137	31.6392	0	32.5038	29.8252	30.284	55.1979	64.8944	70.3427
68	91	68-91	hvu-miR1120_L-4R+1_1ss10TC	TCTTACATTATGGGACGGAGG	21	LT934123.1	+	496574427	496574506	tactccctccgtcccataatataagagtgtttttgacactacactagtgtaaaaaacatTCTTATATTATGGGACGGAGG	hvu-MIR1120	ctactccctccttcccatatataagagtgtttttaatactacactagtgtgaaaaACATTCTTATATTATGGGACGGAGgagtt	hvu-miR1120	ACATTCTTATATTATGGGACGGAG	3'	Diff	G1	.....(((((((((((((((((((((((((((((.((((((...)))))).)))))))))))))))))))))))))))))	75	37.5	-52.5	1.7	0	29.8944	31.9806	18.5866	28.6185	51.0814	0	18.2991	29.6687	29.9085	0	0	9.12667	8.87443	0	13.4206	15.1418	18.0552	0	0	0	0	0	0	21.6462	31.0748	17.3788
69	92	69-92	tae-MIR1121-p5_2ss16TA21TC	TCTGTAAAGAAATATAAGAGC	21	LT934113.1	-	38041731	38041828	tatatatgtactcccTCTGTAAAGAAATATTAGAGTgtttagatcacttaagtAGTGATCTAAACGCTCTTATATTTctttacggagggagtactgta	tae-MIR1121	tatatatgtactccctctgtaaagaaatattagagtgtttagatcacttaAGTAGTGATCTAAACGCTCTTAtatttctttacggagggagtactgta	tae-MIR1121-p5	tctgtaaagaaatattagagt	5'	New	G1	..((((.(((((((((((((((((((((((.(((((((((((((((((.....))))))))))))))))).)))))))))))))))))))))))))))	96	32.7	-65.3	2	86.8845	93.2421	101.192	154.888	185.179	100.982	140.643	132.867	171.904	206.292	183.195	197.176	139.073	117.481	152.843	181.178	156.684	116.966	171.412	172.961	181.571	113.161	139.582	126.327	87.6672	97.6357	84.4112
69	93	69-93	tae-MIR1121-p3_1ss12CT	AGTGATCTAAATGCTCTTATATTT	24	LT934113.1	-	38041731	38041828	tatatatgtactcccTCTGTAAAGAAATATTAGAGTgtttagatcacttaagtAGTGATCTAAACGCTCTTATATTTctttacggagggagtactgta	tae-MIR1121	tatatatgtactccctctgtaaagaaatattagagtgtttagatcacttaAGTAGTGATCTAAACGCTCTTAtatttctttacggagggagtactgta	tae-MIR1121-p3	AGTGATCTAAACGCTCTTAtattt	3'	New	G1	..((((.(((((((((((((((((((((((.(((((((((((((((((.....))))))))))))))))).)))))))))))))))))))))))))))	96	32.7	-65.3	2	0	0	0	0	0	0	0	0	0	18.4053	0	31.2762	0	0	0	0	0	0	21.2997	0	0	0	23.8601	0	0	0	0
70	94	70-94	tae-MIR1122a-p5_1ss3GT	AATACAAGAATTTTGGGACGG	21	LT934120.1	+	166081178	166081472	ataagtactccctctgttcctaaatactccctccgtcccaaaaattttggcttagatttgtctaaatacgtatgtatcaagtcatgttttagtattagatacatccgtatctagactaatctAAGACAAGAATTTTGGGACGGagggagtataagtctttttagagattccactacaaactACATACGGATGTATATAGACATATtttagagtgtagattcactcattttacttcgtatgtagtccatagtggaatctctaagaaggcatatatttaggaacagagggtgtacca	tae-MIR1122a	ataagtactccctctgttcctaaatactccctccgtcccaaaaattttggcttagatttgtctaaatacgtatgtatcaagtcatgttttagtatTAGATACATCCGTATCTAGActaatctaagacaagaattttgggacggagggagtataagtctttttagagattccactacaaactacatacggatgtatatagacatattttagagtgtagattcactcattttacttcgtatgtagtccatagtggaatctctaagaaggcatatatttaggaacagagggtgtacca	tae-MIR1122a-p5	aagacaagaattttgggacgg	5'	New	G1	....((((.((((((((((((((((((((((((((((((((((.(((((.((((((((.(((((.(((((.(((((((.(((.((......))))).))))))).))))).))))).)))))))).))))).))))))))))))))))))))..(((((((((((((((((((((...((((((((((((.(((..((((.....))))(((((......)))))....)))))))))))))))...)))))))))))))))))))))......)))))))))))))).))))..	129	35.3	-157.9	1.5	66.0322	46.977	23.8661	147.454	119.524	147.044	24.9528	46.9411	112.567	345.099	143.121	161.82	25.207	22.82	34.6284	48.0905	0	28.2603	102.441	24.2567	83.2893	31.2999	106.178	79.6035	0	35.29	19.0339
70	95	70-95	tae-MIR1122a-p3_2ss15AG23AG	ACATACGGATGTATGTAGACATGT	24	LT934120.1	+	166081178	166081472	ataagtactccctctgttcctaaatactccctccgtcccaaaaattttggcttagatttgtctaaatacgtatgtatcaagtcatgttttagtattagatacatccgtatctagactaatctAAGACAAGAATTTTGGGACGGagggagtataagtctttttagagattccactacaaactACATACGGATGTATATAGACATATtttagagtgtagattcactcattttacttcgtatgtagtccatagtggaatctctaagaaggcatatatttaggaacagagggtgtacca	tae-MIR1122a	ataagtactccctctgttcctaaatactccctccgtcccaaaaattttggcttagatttgtctaaatacgtatgtatcaagtcatgttttagtatTAGATACATCCGTATCTAGActaatctaagacaagaattttgggacggagggagtataagtctttttagagattccactacaaactacatacggatgtatatagacatattttagagtgtagattcactcattttacttcgtatgtagtccatagtggaatctctaagaaggcatatatttaggaacagagggtgtacca	tae-MIR1122a-p3	acatacggatgtatatagacatat	3'	New	G1	....((((.((((((((((((((((((((((((((((((((((.(((((.((((((((.(((((.(((((.(((((((.(((.((......))))).))))))).))))).))))).)))))))).))))).))))))))))))))))))))..(((((((((((((((((((((...((((((((((((.(((..((((.....))))(((((......)))))....)))))))))))))))...)))))))))))))))))))))......)))))))))))))).))))..	129	35.3	-157.9	1.5	55.6061	48.4005	55.3694	118.954	110.265	117.812	119.093	107.408	130.891	259.591	143.121	224.373	0	18.594	0	0	0	0	99.3984	71.7155	71.6288	95.1036	144.354	128.923	0	26.4675	0
71	96	71-96	tae-MIR1122b-p5_1ss10TG	TAAGTCTTTGTAGAGATT	18	LT934116.1	-	133190296	133190459	tatactccctccgttcctaaatgTAAGTCTTTTTAGAGATTtcactacaaactacatacggacgtatatggacatattttagagtgtagattcactcattttgatccgtatctagtccatagtgaaatctctaaaaAGACTTATATTTAGGAACGGAgggagta	tae-MIR1122b	ttatactccctctgttcctaaatgtaagtctttttagagatttcactgcaaaatacatacggatgtatatggacatattttagagtatagattcacgcattttgatccgtatctagtccatagtgaaatccctaaaaAGACTTATATGTAGGAACGGAgggagtaaat	tae-MIR1122b-p5	taagtctttttagagatt	5'	New	G1	..(((((((((((((((((((((((((((((((((((((((((((((...((((.((((((((..((((....))))....(((((......))))).....).))))))).))))...)))))))))))))))))))))))))))))))))))))))))))))	162	34.8	-94.4	1.7	0	0	0	0	0	0	0	0	0	27.2244	0	0	0	0	0	0	0	0	0	0	0	0	23.8601	17.3051	0	0	0
71	97	71-97	tae-miR1122b-3p_1ss11GT	AGACTTATATTTAGGAACGGA	21	LT934116.1	-	133190296	133190459	tatactccctccgttcctaaatgTAAGTCTTTTTAGAGATTtcactacaaactacatacggacgtatatggacatattttagagtgtagattcactcattttgatccgtatctagtccatagtgaaatctctaaaaAGACTTATATTTAGGAACGGAgggagta	tae-MIR1122b	ttatactccctctgttcctaaatgtaagtctttttagagatttcactgcaaaatacatacggatgtatatggacatattttagagtatagattcacgcattttgatccgtatctagtccatagtgaaatccctaaaaAGACTTATATGTAGGAACGGAgggagtaaat	tae-miR1122b-3p	AGACTTATATGTAGGAACGGA	3'	Diff	G1	..(((((((((((((((((((((((((((((((((((((((((((((...((((.((((((((..((((....))))....(((((......))))).....).))))))).))))...)))))))))))))))))))))))))))))))))))))))))))))	162	34.8	-94.4	1.7	60.2399	47.6887	56.3241	26.0212	48.8198	45.619	29.4897	18.2991	28.7961	42.1787	0	0	50.414	18.594	0	22.3677	26.3335	33.7554	49.6992	0	36.6473	0	0	45.8586	50.8686	35.8782	49.6537
72	98	72-98	tae-MIR1123-p5_1ss6AG	TGATGGATGACATGTGGCATT	21	LT934120.1	+	437751807	437752024	aaaaaaattatatgagaccaggtctcatataaatcaggtgagacccgcccTGATGAATGACATGTGGCATTcacaaatcacaaagcatctaatctctccccccctgatttcaggtggggggtggggtggatgcTTTGTGATTTGTGAATGACACgtgtcatccatcaggatgggtctcacctgctaatccgtgagacctggtctcatagaattttttt	tae-MIR1123	aaaaaaattatatgagaccaggtctcatataaatcaggtgagacccgccctgatgaatgacatgtggcattcacaaatcacaaagcatctaatctctccccccctgatttcaggtggggggtggggtggatgctttgtgatttgtgaatgacacgtgtcatccatcaggatgggtctcacctgctaaTCCGTGAGACCTGGTCTCATAGAattttttt	tae-MIR1123-p5	tgatgaatgacatgtggcatt	5'	New	G1	(((((((((.((((((((((((((((((......((((((((((((..(((((((.((((((((((.((((((((((((((((((((((((.((((((((((((((....)))).)))))).)))))))))))))))))))))))))))).)))))))))).)))))))..)))))))))))).......)))))))))))))))))).)))))))))	149	45	-154.2	1.6	64.8738	98.2245	126.013	64.4335	103.532	98.7673	41.9661	93.0865	98.6048	85.8912	32.9178	33.9958	71.275	61.6984	75.2272	70.4582	39.5003	78.501	54.7705	56.9505	0	32.5038	26.2462	46.7238	89.8318	91.1658	100.962
72	99	72-99	tae-MIR1123-p3_2ss14AG18AC	TTTGTGATTTGTGGATGCCAC	21	LT934120.1	+	437751807	437752024	aaaaaaattatatgagaccaggtctcatataaatcaggtgagacccgcccTGATGAATGACATGTGGCATTcacaaatcacaaagcatctaatctctccccccctgatttcaggtggggggtggggtggatgcTTTGTGATTTGTGAATGACACgtgtcatccatcaggatgggtctcacctgctaatccgtgagacctggtctcatagaattttttt	tae-MIR1123	aaaaaaattatatgagaccaggtctcatataaatcaggtgagacccgccctgatgaatgacatgtggcattcacaaatcacaaagcatctaatctctccccccctgatttcaggtggggggtggggtggatgctttgtgatttgtgaatgacacgtgtcatccatcaggatgggtctcacctgctaaTCCGTGAGACCTGGTCTCATAGAattttttt	tae-MIR1123-p3	tttgtgatttgtgaatgacac	3'	New	G1	(((((((((.((((((((((((((((((......((((((((((((..(((((((.((((((((((.((((((((((((((((((((((((.((((((((((((((....)))).)))))).)))))))))))))))))))))))))))).)))))))))).)))))))..)))))))))))).......)))))))))))))))))).)))))))))	149	45	-154.2	1.6	171.452	175.096	145.106	329.602	239.89	232.524	299.434	277.668	360.387	618.11	384.995	565.691	174.711	142.836	174.336	242.689	44.767	124.817	338.766	345.922	408.117	294.941	411.587	381.578	86.5849	141.16	78.6183
73	100	73-100	tae-miR1125_L-4R+1_1ss14AG	AACGAGACCGACTGCGGCGGG	21	LT934112.1	+	88956402	88956541	tttggccgtaaatttaaccAACGAGACCAACTGCGGCGGGaacaaaaattatactgctgaattatatcaaaaatacgaattcagtggcataggttttgctcccgccacattcgGTCTTGTTGGTTAAATTTACGGTCaaa	tae-MIR1125	tttggccgtaaatttAACCAACGAGACCAACTGCGGCGGgaacaaaaattatatcgctgaattatatcaaaaatacgaattcagtagcataggttttgctcccgccacattcggtcttgttggttaaatttacggtcaaa	tae-miR1125	AACCAACGAGACCAACTGCGGCGG	5'	Diff	G1	((((((((((((((((((((((((((((...((.(((((((.(((((..(((.(..(((((((.(((.....)))..)))))))..).)))..))))).))))))).))...))))))))))))))))))))))))))))	140	40	-75.7	1.4	0	0	0	0	0	0	0	0	0	0	0	0	0	0	0	0	0	0	0	0	0	0	0	0	0	0	0
73	101	73-101	tae-MIR1125-p3_2ss5TC20CT	GTCTCGTTGGTTAAATTTATGGTC	24	LT934112.1	+	88956402	88956541	tttggccgtaaatttaaccAACGAGACCAACTGCGGCGGGaacaaaaattatactgctgaattatatcaaaaatacgaattcagtggcataggttttgctcccgccacattcgGTCTTGTTGGTTAAATTTACGGTCaaa	tae-MIR1125	tttggccgtaaatttAACCAACGAGACCAACTGCGGCGGgaacaaaaattatatcgctgaattatatcaaaaatacgaattcagtagcataggttttgctcccgccacattcggtcttgttggttaaatttacggtcaaa	tae-MIR1125-p3	gtcttgttggttaaatttacggtc	3'	New	G1	((((((((((((((((((((((((((((...((.(((((((.(((((..(((.(..(((((((.(((.....)))..)))))))..).)))..))))).))))))).))...))))))))))))))))))))))))))))	140	40	-75.7	1.4	0	0	0	0	0	0	0	0	0	0	0	0	0	0	0	0	0	0	0	0	0	0	0	0	0	0	0
74	102	74-102	tae-MIR1127a-p5_1ss17CT	TCCGTTCGGAATTACTTGTCC	21	LT934118.1	+	185597596	185597746	acattagatgtactcaactactcctTCCGTTCGGAATTACTCGTCCaagaaataaatgtatctaaatgcattttagttgtagatacatccatttttatcatttttgTGACAAGTAATTCCGAACGGAGGGagtatattctaatgttggatc	tae-MIR1127a	acattagatgtactcaactacTCCTTCCGTTCGGAATTACtcgtccaagaaataaatgtatctaaatgcattttagttgtagatacatccatttttatcatttttgtgacaagtaattccgaacggagggagtatattctaatgttggatc	tae-MIR1127a-p5	TCCGTTCGGAATTACtcgtcc	5'	New	G1	((((((((.(((......(((((((((((((((((((((((.((((((((((((((((((((((...((......))..)))))))))......))))..)))))).))).))))))))))))))))))))))))))))))))))......	145	33.8	-63.2	1.2	0	0	0	0	0	0	0	0	0	0	0	0	0	0	0	0	0	0	0	0	0	0	0	0	0	0	0
74	103	74-103	tae-MIR1127a-p3_1ss1TA	AGACAAGTAATTCCGAACGGAGGG	24	LT934118.1	+	185597596	185597746	acattagatgtactcaactactcctTCCGTTCGGAATTACTCGTCCaagaaataaatgtatctaaatgcattttagttgtagatacatccatttttatcatttttgTGACAAGTAATTCCGAACGGAGGGagtatattctaatgttggatc	tae-MIR1127a	acattagatgtactcaactacTCCTTCCGTTCGGAATTACtcgtccaagaaataaatgtatctaaatgcattttagttgtagatacatccatttttatcatttttgtgacaagtaattccgaacggagggagtatattctaatgttggatc	tae-MIR1127a-p3	tgacaagtaattccgaacggaggg	3'	New	G1	((((((((.(((......(((((((((((((((((((((((.((((((((((((((((((((((...((......))..)))))))))......))))..)))))).))).))))))))))))))))))))))))))))))))))......	145	33.8	-63.2	1.2	47.4969	83.2773	81.1449	51.4229	50.5033	58.0202	14.1777	32.2223	30.5413	44.4794	0	0	21.7302	25.7781	13.1349	11.1838	13.1668	20.4102	0	0	0	0	0	21.1988	0	24.4089	9.10317
75	104	75-104	tae-miR1127b-3p_1ss12TC	ACAAGTATTTCCGGACGGAGG	21	LT934114.1	+	345471326	345471435	tctgtctggaaatagttgtcctagaaatggatgtatctagacttattttagctatagatacatccattttatgcatttataagACAAGTATTTCTGGACGGAGGgagtat	tae-MIR1127b	catgacagatgcttctgtccggaaatacttgtcctagaaatcggtgtatctagacttattttaattatagacacatccattttatccatttataagACAAGTATTTCTGGACGGAGGgagtattata	tae-miR1127b-3p	ACAAGTATTTCTGGACGGAGG	3'	Diff	G1	((((((..((((((.(((((.((((((((((((((((((..((......))...)))))))))))))))).........)).))))).))))))..))))))........	102	33.6	-45.2	1.2	646.421	547.353	571.833	561.315	494.932	449.989	492.251	435.995	470.336	546.023	506.648	562.971	307.699	385.404	334.343	408.21	290.985	301.444	310.366	280.534	358.144	321.426	354.323	385.904	323.611	314.669	245.786
76	105	76-105	tae-miR1130b-3p_1ss6TC	TCTTACATTATGGGACGGAGG	21	LT934116.1	-	689013568	689013675	attgtactccctccatcccacaatataagacgtttttgcaaactacttgaacatcttgtataaaacagcttgccaaaacaTCTTATATTATGGGACGGAGGgagcact	tae-MIR1130b	attgtactccctccatcccacaatataagacgtttttgcaaactacttgaacatcttgtataaaacagcttgccaaaacaTCTTATATTATGGGACGGAGGgagcact	tae-miR1130b-3p	TCTTATATTATGGGACGGAGG	3'	Diff	G1	...((.((((((((.(((((.(((((((((.(((((.((((.((..((..((.....))...))..)).)))).))))).))))))))).))))).)))))))).)).	104	38.9	-44.8	1.1	0	29.8944	31.9806	18.5866	28.6185	51.0814	0	18.2991	29.6687	29.9085	0	0	9.12667	8.87443	0	13.4206	15.1418	18.0552	0	0	0	0	0	0	21.6462	31.0748	17.3788
77	106	77-106	tae-MIR1133-p5	AAATGGATGTATCTAGCACTAACT	24	LT934112.1	-	551695125	551695304	acttcttagtgatagtggtcaattacatcatatactccctcagtccgaaaaagcatgtctcaagcttattcctcAAATGGATGTATCTAGCACTAACTtgatcctacatacatccatTTGAGGGACAAGCTTTTTCGGatggagggagtagtaattttgatatacacactgaagttgcta	tae-MIR1133	acttcttagtgatagtggtcaattacatCATATACTCCCTCCGTCCGAAAaagtttgtcccaagcttgttcctcaaatggatgtatctagcactaacttgatgctacatacattcatttgagggacacgctttttcggatggagggagtagtaattttgatatacacactgaagttgcta	tae-MIR1133-p5	aaatggatgtatctagcactaact	5'	New	G1	(((((..((((......(((((((((......(((((((((..(((((((((((.((((...........((((((((((((((((.(((.............))).)))))))))))))))))))).)))))))))))..))))))))))))))..)))).....))))))))).....	175	38.3	-73.2	1.1	77.6168	45.5534	71.5984	104.085	84.1721	70.8644	93.006	100.247	95.987	183.286	166.02	282.845	31.2915	43.1044	52.5397	78.2869	43.4503	48.6706	104.47	54.8412	146.589	85.4728	134.81	117.675	25.9755	22.3503	46.3434
77	107	77-107	tae-MIR1133-p3_1ss11CA	TTGAGGGACAAGCTTTTTCGG	21	LT934112.1	-	551695125	551695304	acttcttagtgatagtggtcaattacatcatatactccctcagtccgaaaaagcatgtctcaagcttattcctcAAATGGATGTATCTAGCACTAACTtgatcctacatacatccatTTGAGGGACAAGCTTTTTCGGatggagggagtagtaattttgatatacacactgaagttgcta	tae-MIR1133	acttcttagtgatagtggtcaattacatCATATACTCCCTCCGTCCGAAAaagtttgtcccaagcttgttcctcaaatggatgtatctagcactaacttgatgctacatacattcatttgagggacacgctttttcggatggagggagtagtaattttgatatacacactgaagttgcta	tae-MIR1133-p3	ttgagggacacgctttttcgg	3'	New	G1	(((((..((((......(((((((((......(((((((((..(((((((((((.((((...........((((((((((((((((.(((.............))).)))))))))))))))))))).)))))))))))..))))))))))))))..)))).....))))))))).....	175	38.3	-73.2	1.1	0	0	0	0	0	13.2871	0	0	0	0	0	0	0	0	0	0	0	0	0	0	0	0	0	17.3051	0	0	0
78	108	78-108	tae-MIR1135-p5_1ss16TA	ATTACTTGTCTCGGAAATGGA	21	LT934111.1	+	436256026	436256134	ctactccctccattcggaATTACTTGTCTCGGATATGGAtgtatctagaACTAAAATACGTCTAGATACATCTatttctgcgacaagtaattccgaacggagggagtag	tae-MIR1135	ctactccctccattcggaattacttgtctcggatatggatgtatctagaactaaaatacgtctagatacatctatttCTGCGACAAGTAATTCCGAACGGAgggagtag	tae-MIR1135-p5	attacttgtctcggatatgga	5'	New	G1	(((((((((((.((((((((((((((((.((((.(((((((((((((((.(........)))))))))))))))).)))).)))))))))))))))).)))))))))))	109	41.3	-74.2	1.6	308.15	314.959	285.439	482.012	432.645	437.366	399.245	325.405	428.451	837.439	529.547	712.553	208.61	185.095	212.547	266.175	159.318	160.927	319.495	323.774	359.81	217.896	502.256	414.458	143.947	142.336	95.1695
78	109	78-109	tae-MIR1135-p3	ACTAAAATACGTCTAGATACATCT	24	LT934111.1	+	436256026	436256134	ctactccctccattcggaATTACTTGTCTCGGATATGGAtgtatctagaACTAAAATACGTCTAGATACATCTatttctgcgacaagtaattccgaacggagggagtag	tae-MIR1135	ctactccctccattcggaattacttgtctcggatatggatgtatctagaactaaaatacgtctagatacatctatttCTGCGACAAGTAATTCCGAACGGAgggagtag	tae-MIR1135-p3	actaaaatacgtctagatacatct	3'	New	G1	(((((((((((.((((((((((((((((.((((.(((((((((((((((.(........)))))))))))))))).)))).)))))))))))))))).)))))))))))	109	41.3	-74.2	1.6	247.331	243.782	324.579	387.221	301.336	344.135	262.572	286.818	327.228	584.367	284.81	573.85	224.69	124.242	88.3621	155.455	185.651	169.955	232.268	189.835	193.231	79.4536	276.778	297.648	186.158	214.093	218.476
79	110	79-110	tae-MIR1136-p5	ATGGATGTATCTAGATGTATTTT	23	LT934121.1	-	10607422	10607528	tactccctccgttccgaattacttgtcgcaggtATGGATGTATCTAGATGTATTTTagttctaaATACATCCATTTCTGCGACGAGtaatttgaaacggagggagta	tae-MIR1136	tactccctccgttccgaattacTTGTCGCAGGTATGGATGTATCTAgatgtattttagttctaaatacatccatttctgcgacgagtaatttgaaacggagggagta	tae-MIR1136-p5	ATGGATGTATCTAgatgtatttt	5'	New	G1	(((((((((((((.(((((((((((((((((..((((((((((.((((...........)))).))))))))))..))))))))))))))))).)))))))))))))	107	40.2	-69.8	1.6	227.058	273.676	206.203	370.493	279.451	317.783	200.757	234.705	308.904	549.857	396.445	587.448	173.841	149.598	143.29	187.889	175.118	139.732	226.182	195.108	361.475	267.253	237.408	374.656	126.63	197.036	99.3074
79	111	79-111	tae-MIR1136-p3_2ss16CT20GA	ATACATCCATTTCTGTGACAAG	22	LT934121.1	-	10607422	10607528	tactccctccgttccgaattacttgtcgcaggtATGGATGTATCTAGATGTATTTTagttctaaATACATCCATTTCTGCGACGAGtaatttgaaacggagggagta	tae-MIR1136	tactccctccgttccgaattacTTGTCGCAGGTATGGATGTATCTAgatgtattttagttctaaatacatccatttctgcgacgagtaatttgaaacggagggagta	tae-MIR1136-p3	atacatccatttctgcgacgag	3'	New	G1	(((((((((((((.(((((((((((((((((..((((((((((.((((...........)))).))))))))))..))))))))))))))))).)))))))))))))	107	40.2	-69.8	1.6	17.9561	16.7266	20.0476	17.3475	15.9927	12.8442	0	10.3429	0	12.2702	0	0	11.7343	9.71962	0	0	13.1668	9.81262	0	0	0	0	0	9.95044	0	9.11658	0
80	112	80-112	tae-MIR1137a-p5_2ss14GA21CT	TCCGTTCCAAAATAGATGACT	21	LT934123.1	+	180642582	180642729	cacgatgacgacgattacatagccttgtactcccTCCGTTCCAAAATGGATGACCcaagtttgtactaaagttagtacaaagttgagtCATCTATTCTGGAACGGAGGGAGTagtagtaatacaacgttgctagtgataaggaaaatc	tae-MIR1137a	cacgatgacgacgattacatagccttgtactccctccgttccaaaatggatgacccaagtttgtactaaagtTAGTACAAAGTTGAGTCATCtattctggaacggagggagtagtagtaatacaacgttgctagtgataaggaaaatc	tae-MIR1137a-p5	tccgttccaaaatggatgacc	5'	New	G1	...(((.......(((((.((((..((((((((((((((((((.((((((((((.(((.(((((((((....))))))))).))).)))))))))).))))))))))))))).(((....))).)))..))))))))).......)))	125	41.2	-71.1	1.2	130.906	73.3125	126.968	80.5419	121.208	96.1099	30.6239	77.9699	56.7196	67.4859	40.0738	40.795	62.5829	43.1044	50.1515	43.617	47.4003	91.8461	63.899	32.6938	36.6473	69.8229	29.8252	36.3407	84.4203	88.8132	128.272
80	113	80-113	tae-MIR1137a-p3_1ss9CT	CATCTATTTTGGAACGGAGGGAGT	24	LT934123.1	+	180642582	180642729	cacgatgacgacgattacatagccttgtactcccTCCGTTCCAAAATGGATGACCcaagtttgtactaaagttagtacaaagttgagtCATCTATTCTGGAACGGAGGGAGTagtagtaatacaacgttgctagtgataaggaaaatc	tae-MIR1137a	cacgatgacgacgattacatagccttgtactccctccgttccaaaatggatgacccaagtttgtactaaagtTAGTACAAAGTTGAGTCATCtattctggaacggagggagtagtagtaatacaacgttgctagtgataaggaaaatc	tae-MIR1137a-p3	CATCtattctggaacggagggagt	3'	New	G1	...(((.......(((((.((((..((((((((((((((((((.((((((((((.(((.(((((((((....))))))))).))).)))))))))).))))))))))))))).(((....))).)))..))))))))).......)))	125	41.2	-71.1	1.2	176.086	168.69	211.931	133.824	89.2224	125.784	23.8186	76.3787	75.917	68.2528	71.5604	84.3097	101.697	69.3051	74.0332	60.3927	34.2336	58.0907	56.7991	30.5845	39.9789	69.8229	76.3525	44.1281	60.6094	75.2853	71.9978
81	114	81-114	tae-MIR1138-p5_2ss13AT17CT	TAAGCTGATGTCTACTTTGTTTGT	24	LT934111.1	-	531978831	531979024	atcttgtataggtctgtctaggacacatctaaatgtgacataactatgtcacatcTAAGCTGATGTCCACTCTGTTTGTggtctattttttttatcctagtttttttatttcttattgctacattatatatttgtaggagcttagatgtgacatccttaaaaacATCTAGATGTGAATTAAACAAACTgatctt	tae-MIR1138	atcttgtataggtctgtctaggacacatctaaatgtgacataactatgtcacatctaagctgatgtcaactctgtttgtggtctattttttttatcctagtttttttatttcttattgctacattatatatttgtaggaGCTTAGATGTGACATCCTTAAAAacatctagatgtgaattaaacaaactgatctt	tae-MIR1138-p5	taagctgatgtcaactctgtttgt	5'	New	G1	.........((((((((.(((..((((((((.((((....(((..((((((((((((((((.....((((.......)))).....................................(((((.........))))).))))))))))))))))..)))...)))).))))))))..))).)))....))))).	184	30.9	-54.3	0.9	0	0	0	0	0	10.1868	0	0	0	16.8715	0	0	0	0	0	0	0	0	0	0	0	0	0	0	0	0	0
81	115	81-115	tae-MIR1138-p3_1ss17AG	ATCTAGATGTGAATTAGACAAACT	24	LT934111.1	-	531978831	531979024	atcttgtataggtctgtctaggacacatctaaatgtgacataactatgtcacatcTAAGCTGATGTCCACTCTGTTTGTggtctattttttttatcctagtttttttatttcttattgctacattatatatttgtaggagcttagatgtgacatccttaaaaacATCTAGATGTGAATTAAACAAACTgatctt	tae-MIR1138	atcttgtataggtctgtctaggacacatctaaatgtgacataactatgtcacatctaagctgatgtcaactctgtttgtggtctattttttttatcctagtttttttatttcttattgctacattatatatttgtaggaGCTTAGATGTGACATCCTTAAAAacatctagatgtgaattaaacaaactgatctt	tae-MIR1138-p3	atctagatgtgaattaaacaaact	3'	New	G1	.........((((((((.(((..((((((((.((((....(((..((((((((((((((((.....((((.......)))).....................................(((((.........))))).))))))))))))))))..)))...)))).))))))))..))).)))....))))).	184	30.9	-54.3	0.9	0	0	0	0	0	0	0	0	0	16.8715	0	28.5565	0	0	0	0	0	0	0	0	0	0	23.8601	19.0356	0	0	0
82	116	82-116	tae-MIR1139-p5_2ss4CG24CT	ATAGACTAGTAACATACACATATT	24	LT934122.1	-	566567664	566567880	gccacagtggagagtaacATACACTAGTAACATACACATATCcctagaactatataactaccttcatagtgggtagcaacataagtgtggtatcatgcaaagcttcATTTATTAGGTTATAGACTCATAttgcattgggacatgtgatgttatagtaactagctaagttactcaaactacctctctcctcgatgttactattgaagttactcccact	tae-MIR1139	gccacagtggAGAGTAACATACACTAGTAACAtacacatatccctagaactatataactaccttcatagtgggtagcaacataagtgtggtatcatgcaaagcttcatttattaggttatagactcatattgcattgggacatgtgatgttatagtaactagctaagttactcaaactacctctctcctcgatgttactattgaagttactcccact	tae-MIR1139-p5	ATACACTAGTAACAtacacatatc	5'	New	G1	.....(((((.(((((((...((.(((((((((.(((((.((((....(((((((..((((((.......))))))........)))))))...((((((.......(((((......)))))......)))))).)))).)))))..(((..(((((((.....)))))))..)))..............))))))))).))..))))))))))))	212	37.3	-60.8	0.8	0	0	0	0	0	0	0	0	18.3248	0	0	0	0	0	0	0	0	0	0	0	0	0	0	0	0	0	0
83	117	83-117	ata-miR1432-5p_L+1R-2	ATCAGGAGAGATGACACCGA	20	LT934114.1	+	205394346	205394455	ggtcctgtgATCAGGAGAGATGACACCGAcaccgatcagatgggtcggcttaaccaggccgtgcatccgtctgttcggagtTGGTGTCACCTCGCCTGAACAtagggctc	ata-MIR1432	ggtcctgtgaTCAGGAGAGATGACACCGACGccgatcagatgggtcggcttaaccaggccatgcatccgtctgttcggagTTGGTGTCACCTCGCCTGAACatagggctc	ata-miR1432-5p	TCAGGAGAGATGACACCGACG	5'	Diff	G1	(((((((((.(((((.(((.((((((((((.((((.(((((((((((((((....))))))...))))))))).)))).)))))))))).))).))))).))))))))).	109	58.2	-72.2	1.1	1153.83	1092.57	1261.09	1255.22	1414.93	1054.11	808.698	1104.31	1209.44	1260.76	1278.07	1090.59	799.67	618.675	685.404	435.051	638.588	701.014	578.134	699.226	674.643	646.464	665.698	515.693	735.972	702.271	794.459
83	118	83-118	ata-miR1432-3p_L-1R+1	TGGTGTCACCTCGCCTGAACA	21	LT934114.1	+	205394346	205394455	ggtcctgtgATCAGGAGAGATGACACCGAcaccgatcagatgggtcggcttaaccaggccgtgcatccgtctgttcggagtTGGTGTCACCTCGCCTGAACAtagggctc	ata-MIR1432	ggtcctgtgaTCAGGAGAGATGACACCGACGccgatcagatgggtcggcttaaccaggccatgcatccgtctgttcggagTTGGTGTCACCTCGCCTGAACatagggctc	ata-miR1432-3p	TTGGTGTCACCTCGCCTGAAC	3'	Diff	G1	(((((((((.(((((.(((.((((((((((.((((.(((((((((((((((....))))))...))))))))).)))).)))))))))).))).))))).))))))))).	109	58.2	-72.2	1.1	32.4369	47.6887	29.594	0	23.5682	28.7887	0	0	0	0	0	0	0	0	0	0	0	0	0	0	0	0	0	0	0	0	0
84	119	84-119	tae-miR1847-5p	ACCTGCAGTTGGGCCAATGAC	21	LT934119.1	-	325566627	325566719	ccgtaactgtACCTGCAGTTGGGCCAATGACatgtgggcctaacagacggctggcccACATGCCATTGATCCAACTGTaggtgcagttacggc	tae-MIR1847	ccgtaactgtACCTGCAGTTGGGCCAATGACatgtgggcctaacagacggctggcccacatgccattgatccaactgtaggtgcagttacggc	tae-miR1847-5p	ACCTGCAGTTGGGCCAATGAC	5'	Yes	G1	((((((((((((((((((((((..(((((.((((((((((............)))))))))).)))))..)))))))))))))))))))))).	92	55.9	-69.8	1.3	0	14.9472	0	0	0	23.9167	0	0	0	32.9761	0	0	0	0	0	0	0	0	0	0	0	0	0	0	25.9755	39.9953	16.5512
84	120	84-120	tae-MIR1847-p3_2ss13TC21TC	ACATGCCATTGACCCAACTGC	21	LT934119.1	-	325566627	325566719	ccgtaactgtACCTGCAGTTGGGCCAATGACatgtgggcctaacagacggctggcccACATGCCATTGATCCAACTGTaggtgcagttacggc	tae-MIR1847	ccgtaactgtACCTGCAGTTGGGCCAATGACatgtgggcctaacagacggctggcccacatgccattgatccaactgtaggtgcagttacggc	tae-MIR1847-p3	acatgccattgatccaactgt	3'	New	G1	((((((((((((((((((((((..(((((.((((((((((............)))))))))).)))))..)))))))))))))))))))))).	92	55.9	-69.8	1.3	0	0	0	0	0	0	0	0	0	16.1046	0	0	0	0	0	0	0	0	0	0	0	0	0	0	0	22.3503	19.8615
85	121	85-121	tae-MIR5049-p5_1ss5AC	TCTTCGATTTGTCTAGATAC	20	LT934124.1	+	589783622	589783735	acggaaggatgtacttcctccaatccgtattacttaTCTTAGATTTGTCTAGATACatacatttatacaaatttaagacgaataatatggatcggagggagtacctgataataa	tae-MIR5049	acggaaggatgtacttcctccaatccgtattacttatcttagatttgtctagatacatacatttatacaaatttaagacgaatAATATGGATCGGAGGGAGTACctgataataa	tae-MIR5049-p5	tcttagatttgtctagatac	5'	New	G1	..........(((((((((((.((((((((((.(..((((((((((((.(((((......))))).))))))))))))..).)))))))))).)))))))))))..........	94	33.3	-47.5	1.3	0	0	0	0	0	0	0	0	0	0	0	0	0	0	0	0	0	0	0	0	0	0	0	0	0	0	0
86	122	86-122	hvu-MIR5050-p5	TTTTGCCGGTTGAACGACCTCA	22	LT934123.1	-	60557918	60558025	gtTTTTGCCGGTTGAACGACCTCAccatgtcgaccgcctcttcctcgacaagtgccagggagatctgctcgtgCCATGATGAGGTCGTTCAACCagcaaaacggcggc	hvu-MIR5050	gctggtgtttttgccggttgaacgacctcaccatgtcgaccgcctcttccttgacaggtatcaggaagaaaagatctgctcgtgccatgTTGAGGTCGTTCAACCAGCAAaacggcggc	hvu-MIR5050-p5	ttttgccggttgaacgacctca	5'	New	G1	((((((((.(((((((((((((((.((((.(((.((..(((((((...........)))))))..)).)))...)))).))))))))))))))).))))))..))...	105	57.4	-49.7	0.8	165.66	222.073	170.882	219.322	216.322	176.718	162.193	154.349	148.343	159.512	141.69	224.373	182.533	200.309	149.26	260.584	242.268	233.933	233.282	145.54	188.234	238.361	219.513	181.704	203.474	194.095	219.304
86	123	86-123	tae-MIR5050-p3	CCATGATGAGGTCGTTCAACC	21	LT934123.1	-	60557918	60558025	gtTTTTGCCGGTTGAACGACCTCAccatgtcgaccgcctcttcctcgacaagtgccagggagatctgctcgtgCCATGATGAGGTCGTTCAACCagcaaaacggcggc	tae-MIR5050	gccggTTGAACGACCTCACCATGTCGaccgcctctcctcaagaagtgccagggagatctgctcgtgccatgatgaggtcgttcaaccagc	tae-MIR5050-p3	ccatgatgaggtcgttcaacc	3'	New	G1	((((((((.(((((((((((((((.((((.(((.((..(((((((...........)))))))..)).)))...)))).))))))))))))))).))))))..))...	105	57.4	-49.7	0.8	0	37.7239	19.0929	0	0	23.9167	0	0	0	0	0	0	0	0	0	0	0	18.0552	0	0	0	0	0	0	21.6462	36.4663	23.9993
87	124	87-124	tae-miR5062-5p	TGAACCTTAGGGAACAGCCGCAT	23	LT934120.1	+	652391233	652391390	cgtagcttctTGAACCTTAGGGAACAGCCGCATaacaccattaacttgaaaaccacttaccttatcccaaaactgctcctaccacaatataaggggtaaggaatggtttttggtttgtgaggtcatGCGGATTTTTCACCAAGGTTCAAGtggttatc	tae-MIR5062	cgtagcttctTGAACCTTAGGGAACAGCCGCATaacaccattaacttgaaaaccacttatcttatcccaaaactgctcctaccacaatataaggggtaaggaatggtttttagtttgtgaggtcatgcggatttttcaccaaggttcaagtggttatc	tae-miR5062-5p	TGAACCTTAGGGAACAGCCGCAT	5'	Yes	G1	.(((((..((((((((((.(((((...((((((.((..(((....(..(((((((.((.(((((((((........................))))))))))))))))))..)...)))..)).))))))....))).))))))))))))..))))).	156	42.4	-61	0.9	1012.49	847.72	903.094	785.594	840.879	552.742	158.791	247.435	293.197	390.345	329.178	363.076	807.493	641.495	410.765	313.148	699.155	671.968	320.509	353.304	298.176	415.326	215.934	255.25	829.05	673.451	748.115
87	125	87-125	ata-miR5062a-3p_2ss2TC18AG	GCGGATTTTTCACCAAGGTTCAAG	24	LT934120.1	+	652391233	652391390	cgtagcttctTGAACCTTAGGGAACAGCCGCATaacaccattaacttgaaaaccacttaccttatcccaaaactgctcctaccacaatataaggggtaaggaatggtttttggtttgtgaggtcatGCGGATTTTTCACCAAGGTTCAAGtggttatc	ata-MIR5062a	cgtagcttctTGAACCTTAGGGAAAAGCCGCATaacaccattaacttgaaaaccacttatcttatcccagaactgctcctaccacaatataaggggtaaaaaatggtttttagtttgtgaggtcatGTGGATTTTTCACCAAGATTCAAGtggttatc	ata-miR5062a-3p	GTGGATTTTTCACCAAGATTCAAG	3'	Diff	G1	.(((((..((((((((((.(((((...((((((.((..(((....(..(((((((.((.(((((((((........................))))))))))))))))))..)...)))..)).))))))....))).))))))))))))..))))).	156	42.4	-61	0.9	413.57	429.199	394.269	341.993	395.609	346.793	55.5768	50.1235	71.5539	91.2594	67.2668	74.7909	398.097	410.759	343.896	320.976	309.419	336.769	47.6707	81.2072	78.2919	84.269	78.7385	68.3552	252.178	249.971	283.026
88	126	88-126	tae-MIR5084-p5	ATCCTCTGCAGTACCGTATGGTGC	24	LT934111.1	+	492238387	492238515	aaaaaaggggtttagATCCTCTGCAGTACCGTATGGTGCtgtagtatggataacatgtggggccaggtctcacctggcagtgactgtacaacatcatacagtactgcagaggatcctaaccccttaaaa	tae-MIR5084	aaaaaaggggtttagatcctctgcagtaccgtatggtgctgtagtatggataacatgtggggccaggtctcacctggcagtgactgtacaacatcATACAGTACTGCAGAGGATCCTAAccccttaaaa	tae-MIR5084-p5	atcctctgcagtaccgtatggtgc	5'	New	G1	....((((((((..(((((((((((((((.((((((((.((((.((((.....))))....((((((.....))))))........)))).)))))))).)))))))))))))))..))))))))....	121	46.5	-71.4	1.2	0	0	0	0	0	0	0	0	0	0	0	0	0	0	0	0	0	0	0	0	0	0	0	0	0	0	0
89	127	89-127	ata-miR5084-5p_1ss8AG	ATCCTCTGCAGTACTGTACGGTGC	24	LT934124.1	+	570558930	570559049	gacgggttaggATCCTCTGCAGTACTGCACGGTGCtatacagtcactgccatgtgggacctggccccacatgtcatcgacactacagcaccatatggtactgcagaggatctcaacccct	ata-MIR5084	agacgggttaggATCCTCTACAGTACTGTACGGTGCtcttagtcactgccatgtgggacctggccccacatatcatccacactacagcACCATACGGTACTGCAGAGGATCtcaacccctc	ata-miR5084-5p	ATCCTCTACAGTACTGTACGGTGC	5'	Diff	G1	...(((((..((((((((((((((((....((((((.((..(((..((.((((((((.......)))))))).))..)))..)).))))))....))))))))))))))))..)))))..	115	55	-68.2	1	0	0	0	0	0	0	0	0	0	0	0	0	0	0	0	0	0	0	0	0	0	0	0	0	0	0	0
90	128	90-128	ata-miR5168-5p	GGGTTGTTGTCTGGTTCAAGG	21	LT934119.1	+	411834627	411834748	agttaggttaaggGGGTTGTTGTCTGGTTCAAGGtctccacatacataatatacatggagagcatgatatggattgtatgatttggtgaccTCGGACCAGGCTTCAATCCCTttaaccagca	ata-MIR5168	agttaggttaaggGGGTTGTTGTCTGGTTCAAGGtctccacatacatcatatacatggagagcatggtatatggattgtatgatttggtgatcTCGGACCAGGCTTCAATCCCTttaaccagca	ata-miR5168-5p	GGGTTGTTGTCTGGTTCAAGG	5'	Yes	G1	.(((.((((((((((((((..(((((((((.(((((.(((((((((...((((((((.....)))).))))...))))))...))).))))).)))))))))..))))))))))))))))).	120	43.4	-63.8	1.2	25.4861	18.5061	21.0022	0	0	10.1868	0	0	0	0	0	0	0	0	0	0	0	0	0	0	0	0	0	0	0	0	0
90	129	90-129	ata-miR5168-3p	TCGGACCAGGCTTCAATCCCT	21	LT934119.1	+	411834627	411834748	agttaggttaaggGGGTTGTTGTCTGGTTCAAGGtctccacatacataatatacatggagagcatgatatggattgtatgatttggtgaccTCGGACCAGGCTTCAATCCCTttaaccagca	ata-MIR5168	agttaggttaaggGGGTTGTTGTCTGGTTCAAGGtctccacatacatcatatacatggagagcatggtatatggattgtatgatttggtgatcTCGGACCAGGCTTCAATCCCTttaaccagca	ata-miR5168-3p	TCGGACCAGGCTTCAATCCCT	3'	Yes	G1	.(((.((((((((((((((..(((((((((.(((((.(((((((((...((((((((.....)))).))))...))))))...))).))))).)))))))))..))))))))))))))))).	120	43.4	-63.8	1.2	6314.48	4435.59	5605.92	5112.24	4432.5	3717.17	2838.95	3480.4	2970.36	4443.72	4524.05	4311.69	2503.75	2797.98	3057.15	3435.96	3094.52	2486.91	2590.44	2472.34	3408.2	5458.52	2938.08	3362.6	3768.61	2618.22	3047.7
91	130	91-130	tae-MIR5175-p5_1ss1AT	TTTACTCGTCGTGGTTTTAGT	21	LT934113.1	-	266768781	266768865	actccctctgttccaaATTACTCGTCGTGGTTTTAGTccaaatttgaactaaaaccatGACGAGTAATTTGGAACGGAGggagta	tae-MIR5175	actccctctgTTCCAAATTACTCGTCGTGGTtttagtccaaatttgaactaaaaccatgacgagtaatttggaacggagggagta	tae-MIR5175-p5	ATTACTCGTCGTGGTtttagt	5'	New	G1	(((((((((((((((((((((((((((((((((((((.((....)).))))))))))))))))))))))))))))))))))))).	84	41.2	-65.6	1.9	126.272	135.237	115.512	143.736	105.215	107.182	111.154	74.7875	95.1144	131.137	121.653	89.749	85.1823	59.1629	50.1515	62.6295	143.518	88.7061	79.113	27.4206	119.937	46.9499	56.0713	106.426	95.2434	88.8132	87.7215
91	131	91-131	tae-MIR5175-p3_1ss19GA	GACGAGTAATTTGGAACGAAG	21	LT934113.1	-	266768781	266768865	actccctctgttccaaATTACTCGTCGTGGTTTTAGTccaaatttgaactaaaaccatGACGAGTAATTTGGAACGGAGggagta	tae-MIR5175	actccctctgTTCCAAATTACTCGTCGTGGTtttagtccaaatttgaactaaaaccatgacgagtaatttggaacggagggagta	tae-MIR5175-p3	gacgagtaatttggaacggag	3'	New	G1	(((((((((((((((((((((((((((((((((((((.((....)).))))))))))))))))))))))))))))))))))))).	84	41.2	-65.6	1.9	48.6553	32.7415	51.5508	30.9777	38.7192	65.5496	0	0	17.4522	0	0	0	20.861	32.9622	47.7633	26.8412	31.6002	18.8402	0	0	0	0	0	0	50.8686	74.6972	61.2395
92	132	92-132	bdi-MIR5200a-p5_1ss10GT	GAGCCTTAGTGAATATCTACA	21	LT934124.1	+	8934715	8934813	aaagcagtcGAGCCTTAGTGAATATCTACAccagtaagtttttttcttcatgccagaaatacttaacagTGTAGATACTCCCTAAGGCTTggtggtatt	bdi-MIR5200a	aaagcactagaGCCTTAGGGAATATCTACACTagtaagttcttttcctttcttctggacatgcttagcagTGTAGATACTCCCTAAGGCTTcggtcgtatt	bdi-MIR5200a-p5	gaGCCTTAGGGAATATCTACA	5'	New	G1	...((..(((((((((((.((.(((((((((...(((((...(((((.......))))).)))))...))))))))).)).)))))))))))..))...	93	38.4	-38.2	1	0	5.69418	6.68252	0	0	5.46247	0	8.75172	9.5987	0	0	0	6.95366	0	0	0	0	0	0	0	0	0	0	0	30.3047	30.3886	38.8954
92	133	92-133	bdi-miR5200a-3p	TGTAGATACTCCCTAAGGCTT	21	LT934124.1	+	8934715	8934813	aaagcagtcGAGCCTTAGTGAATATCTACAccagtaagtttttttcttcatgccagaaatacttaacagTGTAGATACTCCCTAAGGCTTggtggtatt	bdi-MIR5200a	aaagcactagaGCCTTAGGGAATATCTACACTagtaagttcttttcctttcttctggacatgcttagcagTGTAGATACTCCCTAAGGCTTcggtcgtatt	bdi-miR5200a-3p	TGTAGATACTCCCTAAGGCTT	3'	Yes	G1	...((..(((((((((((.((.(((((((((...(((((...(((((.......))))).)))))...))))))))).)).)))))))))))..))...	93	38.4	-38.2	1	230.727	152.556	204.612	219.735	180.549	158.338	240.265	269.049	275.453	201.18	183.195	201.709	181.664	175.235	188.864	202.987	184.993	148.498	194.402	168.742	179.072	182.182	174.577	285.39	669.409	518.763	621.499
93	134	93-134	tae-MIR5200-p5	AAGCCTTAGTGAATATCTACA	21	LT934124.1	+	8934124	8934216	actaattAAGCCTTAGTGAATATCTACActagtaagtttttcttcatgtttgaaatgcttagcatTGTAGATACTCCCTAAGGCTTgggtggt	tae-MIR5200	actaattaagccttagtgaatatctacactagtaagtttttcttcatgtttgaaatgcttagcatTGTAGATACTCCCTAAGGCTTgggtggt	tae-MIR5200-p5	aagccttagtgaatatctaca	5'	New	G1	((((..((((((((((.((.((((((((....((((..((((.........))))..))))....)))))))).)).))))))))))..))))	93	35.5	-33.4	1	121.638	135.948	151.311	115.237	135.096	142.762	195.653	234.705	187.611	101.612	108.772	101.988	199.483	196.505	180.904	77.7277	196.843	141.694	84.1844	89.117	22.4881	94.5017	94.2476	73.1141	858.814	923.52	1236.79
93	135	93-135	tae-miR5200	TGTAGATACTCCCTAAGGCTT	21	LT934124.1	+	8934124	8934216	actaattAAGCCTTAGTGAATATCTACActagtaagtttttcttcatgtttgaaatgcttagcatTGTAGATACTCCCTAAGGCTTgggtggt	tae-MIR5200	actaattaagccttagtgaatatctacactagtaagtttttcttcatgtttgaaatgcttagcatTGTAGATACTCCCTAAGGCTTgggtggt	tae-miR5200	TGTAGATACTCCCTAAGGCTT	3'	Yes	G1	((((..((((((((((.((.((((((((....((((..((((.........))))..))))....)))))))).)).))))))))))..))))	93	35.5	-33.4	1	230.727	152.556	204.612	219.735	180.549	158.338	240.265	269.049	275.453	201.18	183.195	201.709	181.664	175.235	188.864	202.987	184.993	148.498	194.402	168.742	179.072	182.182	174.577	285.39	669.409	518.763	621.499
94	136	94-136	ata-miR5200-5p	AAGCCTTAGTGAATATCTACA	21	LT934123.1	-	70159978	70160076	ttaagcactaAAGCCTTAGTGAATATCTACActagtaagtttttcttcatgttggaaatgcttagcatTGTAGATACTCCCTAAGGCTTgggtggtatt	ata-MIR5200	ttaagcactaAAGCCTTAGTGAATATCTACActagtaagtttttcttcatgctggaaatgcttagcatTGTAGATACTCCCTAAGGCTTgggtggtatt	ata-miR5200-5p	AAGCCTTAGTGAATATCTACA	5'	Yes	G1	.....(((..(((((((((.((.((((((((....((((..(((((.......)))))..))))....)))))))).)).)))))))))..))).....	89	36.4	-36.5	1	121.638	135.948	151.311	115.237	135.096	142.762	195.653	234.705	187.611	101.612	108.772	101.988	199.483	196.505	180.904	77.7277	196.843	141.694	84.1844	89.117	22.4881	94.5017	94.2476	73.1141	858.814	923.52	1236.79
94	137	94-137	ata-miR5200-3p	TGTAGATACTCCCTAAGGCTT	21	LT934123.1	-	70159978	70160076	ttaagcactaAAGCCTTAGTGAATATCTACActagtaagtttttcttcatgttggaaatgcttagcatTGTAGATACTCCCTAAGGCTTgggtggtatt	ata-MIR5200	ttaagcactaAAGCCTTAGTGAATATCTACActagtaagtttttcttcatgctggaaatgcttagcatTGTAGATACTCCCTAAGGCTTgggtggtatt	ata-miR5200-3p	TGTAGATACTCCCTAAGGCTT	3'	Yes	G1	.....(((..(((((((((.((.((((((((....((((..(((((.......)))))..))))....)))))))).)).)))))))))..))).....	89	36.4	-36.5	1	230.727	152.556	204.612	219.735	180.549	158.338	240.265	269.049	275.453	201.18	183.195	201.709	181.664	175.235	188.864	202.987	184.993	148.498	194.402	168.742	179.072	182.182	174.577	285.39	669.409	518.763	621.499
95	138	95-138	tae-MIR5384-p5	TTCGCCGGTCGCGCGTTCCCCT	22	LT934111.1	-	38971355	38971420	tgccgaccccTTCGCCGGTCGCGCGTTCCCCTtgcggTGAGCGCGCCGCCGTCGAATGgatcggtg	tae-MIR5384	tgccgaccccttcgccggtcgcgcgttccccttgcggTGAGCGCGCCGCCGTCGAATGgatcggtg	tae-MIR5384-p5	ttcgccggtcgcgcgttcccct	5'	New	G1	.(((((.((.((((.(((..((((((((.((....)).))))))))..))).)))).)).))))).	64	72.7	-39	0.8	162.184	177.943	185.201	198.257	217.164	138.629	55.5768	20.6859	63.7004	58.2833	40.0738	33.9958	55.6292	41.414	48.9574	45.8538	65.8338	93.4161	20.2854	45.3495	0	62.5998	27.4392	57.9721	98.4903	100.576	116.686
96	139	96-139	hvu-MIR6191-p5_2ss17TC19AG	TAGATTTGTCTAGATACGGAT	21	LT934120.1	-	473894645	473894724	attcttgtctTAGATTTGTCTAGATATGGATgtatcaagtcttgatacatccgtatctagacaaatctaagacaagaatt	hvu-MIR6191	attcttgtctTAGATTTGTCTAGATATGAAtatcaagtattttgatacattcatttctagataaacctaatacaagaatt	hvu-MIR6191-p5	TAGATTTGTCTAGATATGAAt	5'	New	G1	((((((((((((((((((((((((((((((((((((((...)))))))))))))))))))))))))))))))))))))).	79	31.2	-57.9	2.3	38.2292	19.9296	24.8208	0	20.2013	19.9306	0	0	0	36.8105	0	0	0	0	0	0	0	0	0	0	0	0	0	0	0	12.9397	0
97	140	97-140	tae-miR6197-5p	TCTGTAAACAAATGTAGGACG	21	LT934111.1	+	178682924	178683014	aagtactcccTCTGTAAACAAATGTAGGACGtttttgcagtttaaattaaactgctaaaacatcttacatttgtgtacagagggaatatat	tae-MIR6197	aagtactcccTCTGTAAACAAATGTAGGACGtttttgcagtttaaattaaactgctaaaacatcttacatttgtgtacagagggaatatat	tae-miR6197-5p	TCTGTAAACAAATGTAGGACG	5'	Yes	G1	..(((.((((((((((.((((((((((((.(((((.((((((((...)))))))).))))).)))))))))))).)))))))))).)))..	87	31.9	-48.3	1.7	0	0	0	0	0	0	0	0	0	0	0	0	0	0	0	0	0	0	0	0	0	0	0	0	0	0	0
98	141	98-141	tae-miR7757-5p_1ss2TC	ACAAAACCTTCAGCTATCCATC	22	LT934115.1	+	702165265	702165608	tgcattatatATAAAACCTTCAGCTATCCATCtccatatcagtccgtctctcttaattttgtaatcttttggaaatatgcttaaatatcctcgaacataagaacgagccacacatgctgcaccaatactgtgaaaagtagcatagaatgagtaaaagaggctcttgacttttagattatgcaagagctttgatctacaagtcaacccttttttactaactactagtagctttgatctgccttcttatctataggattagttattatgtttaactatgtttttagaagattaagcaagcttattcgatatgtaaaTGGATAGTTTGAGGTTTTATTTataatgat	tae-MIR7757	tgcattacatATAAAACCTTCAGCTATCCATCtccatatcagcctgtctctcttaattttgaaacattttggaaatatgcttaaatatccttgaacataagaacgagccacacatgctgcaccaatactatgaaaagtagcatagaatgagtaaaagaggctcttgacttttagatcatgcaagagctttgatctacaggtaaacccttttttactaactactagcagctttaatctgccttcttatctatatgattagttattatgtctaagtatgtttttagaagattaagcaagctcattcgatatgtaaatggatagtttgaggttttatttataatgat	tae-miR7757-5p	ATAAAACCTTCAGCTATCCATC	5'	Diff	G1	..(((((((.(((((((((..((((((((((...(((((((((..(.((..(((((((((.(((.....((((((((((..(((..(((((.....(((((((...((....((.(((((.......(((((........)))))....(((((((((((...(((((((.(((((((.((....))..))))))).))))))).)))))))))))........)))))..))....)).)))))))....)))))...))).)))))))..))).....))).)))))))))..)))..))).))))))...))))))))))..))))))))).)))))))..	340	32	-101.4	0.9	19396.1	17042.7	19771.7	18262	18226.6	15056	9991.34	17093.7	17226.2	15393.7	16655	16179.3	14452.3	13674.2	12687.1	10336.1	14420.2	12424.3	10260.3	9695.3	9701.54	12107	12036.2	13077.5	12452	11076.9	12536.7
98	142	98-142	tae-MIR7757-p3_1ss19AG	TGGATAGTTTGAGGTTTTGTTT	22	LT934115.1	+	702165265	702165608	tgcattatatATAAAACCTTCAGCTATCCATCtccatatcagtccgtctctcttaattttgtaatcttttggaaatatgcttaaatatcctcgaacataagaacgagccacacatgctgcaccaatactgtgaaaagtagcatagaatgagtaaaagaggctcttgacttttagattatgcaagagctttgatctacaagtcaacccttttttactaactactagtagctttgatctgccttcttatctataggattagttattatgtttaactatgtttttagaagattaagcaagcttattcgatatgtaaaTGGATAGTTTGAGGTTTTATTTataatgat	tae-MIR7757	tgcattacatATAAAACCTTCAGCTATCCATCtccatatcagcctgtctctcttaattttgaaacattttggaaatatgcttaaatatccttgaacataagaacgagccacacatgctgcaccaatactatgaaaagtagcatagaatgagtaaaagaggctcttgacttttagatcatgcaagagctttgatctacaggtaaacccttttttactaactactagcagctttaatctgccttcttatctatatgattagttattatgtctaagtatgtttttagaagattaagcaagctcattcgatatgtaaatggatagtttgaggttttatttataatgat	tae-MIR7757-p3	tggatagtttgaggttttattt	3'	New	G1	..(((((((.(((((((((..((((((((((...(((((((((..(.((..(((((((((.(((.....((((((((((..(((..(((((.....(((((((...((....((.(((((.......(((((........)))))....(((((((((((...(((((((.(((((((.((....))..))))))).))))))).)))))))))))........)))))..))....)).)))))))....)))))...))).)))))))..))).....))).)))))))))..)))..))).))))))...))))))))))..))))))))).)))))))..	340	32	-101.4	0.9	235.167	148.049	194.748	109.041	140.567	131.542	56.711	119.342	72.4265	169.482	128.809	153.661	46.9372	64.234	45.3752	68.2214	67.1505	49.4556	49.6992	55.8959	94.9498	78.2498	116.915	138.441	84.4203	82.3433	48.8261
99	143	99-143	tae-miR9652-5p	CCTGTTTGTCATTAAGTTTCTT	22	LT934114.1	-	720073083	720073191	agatgtgtttgtcgCCTGTTTGTCATTAAGTTTCTTagtgcctttgccatcctagtgaaaggtcaaaaggtactTAGAAGCTTAATGAGAACATGtgactaacgtactt	tae-MIR9652	ctattgagatgtgtttgtcaCCTGTTTGTCATTAAGTTTCTTagtgcctttgccatcttagtgaagggtcaaaaggtacttagAAGCTTAATGAGAACATGTGacaaacgtacttcgaggcgga	tae-miR9652-5p	CCTGTTTGTCATTAAGTTTCTT	5'	Yes	G1	......(((.(((((.(((((.(((((((((((((.(((((((((.....(((......)))...))))))))).)))))))))))))))))).))))).)))......	97	38.5	-45.2	1.1	0	17.0825	21.0022	0	0	9.30095	0	0	0	18.4053	0	0	0	0	0	0	0	0	0	0	0	0	0	0	0	0	0
100	144	100-144	tae-miR9653b_L+3R-1	CCATGGCCAAGGTCTCTTGAGGC	23	LT934112.1	+	673017639	673017698	ccacggCCATGGCCAAGGTTTCTTGAGGCttGCCCTTGAAGACTTTGGCCatgtccatgg	tae-MIR9653b	ccacggccaTGGCCAAGGTCTCTTGAGGCTtggccttgaagactttggccatgtccatgg	tae-miR9653b	TGGCCAAGGTCTCTTGAGGCT	5'	Diff	G1	(((.((.((((((((((((((.(..(((.....)))..))))))))))))))).)).)))	60	56.7	-32.8	1	430.947	454.822	513.599	614.597	701.995	625.821	703.216	758.218	654.457	988.516	863.019	799.582	345.944	360.048	397.63	515.575	418.703	399.57	725.203	645.439	566.367	1731.13	1147.67	1135.22	660.21	569.345	634.739
100	145	100-145	tae-MIR9653b-p3_1ss2GC	GCCCTTGAAGACTTTGGCC	19	LT934112.1	+	673017639	673017698	ccacggCCATGGCCAAGGTTTCTTGAGGCttGCCCTTGAAGACTTTGGCCatgtccatgg	tae-MIR9653b	ccacggccaTGGCCAAGGTCTCTTGAGGCTtggccttgaagactttggccatgtccatgg	tae-MIR9653b-p3	ggccttgaagactttggcc	3'	New	G1	(((.((.((((((((((((((.(..(((.....)))..))))))))))))))).)).)))	60	56.7	-32.8	1	0	0	0	0	0	0	0	0	0	0	0	0	0	0	0	0	0	0	0	0	0	0	0	0	0	0	0
101	146	101-146	tae-MIR9654b-p5_1ss20AG	AGCCTTGAGGAATAGGGTAGACTG	24	LT934112.1	+	653005106	653005230	atgctcacatgcacgttggtttgcttcaAGCCTTGAGGAATAGGGTAGACTGcacggagctatgtgcagtgcagtttacactATTCCGAAAGGCTTGAAGCGAATtaactagcattgtgcctctt	tae-MIR9654b	atgctcacattcacgttggttcgcttcaagccttgaggaatagggtaaactgcacggagttatgtgcagtgcagtttacactaTTCCGAAAGGCTTGAAGCGAATtaactagcattgtgcctctt	tae-MIR9654b-p5	agccttgaggaatagggtaaactg	5'	New	G1	..((.((.((((..(((..(((((((((((((((..(((((((.(((((((((((...((.....)).))))))))))).)))))))..)))))))))))))))..)))..)))))).)).....	118	46.4	-67.2	1.2	0	0	0	0	0	0	0	0	0	0	0	0	0	0	0	0	0	0	0	0	0	0	0	0	0	0	0
101	147	101-147	tae-miR9654b-3p_L+1_1ss20GT	ATTCCGAAAGGCTTGAAGCTAAT	23	LT934112.1	+	653005106	653005230	atgctcacatgcacgttggtttgcttcaAGCCTTGAGGAATAGGGTAGACTGcacggagctatgtgcagtgcagtttacactATTCCGAAAGGCTTGAAGCGAATtaactagcattgtgcctctt	tae-MIR9654b	atgctcacattcacgttggttcgcttcaagccttgaggaatagggtaaactgcacggagttatgtgcagtgcagtttacactaTTCCGAAAGGCTTGAAGCGAATtaactagcattgtgcctctt	tae-miR9654b-3p	TTCCGAAAGGCTTGAAGCGAAT	3'	Diff	G1	..((.((.((((..(((..(((((((((((((((..(((((((.(((((((((((...((.....)).))))))))))).)))))))..)))))))))))))))..)))..)))))).)).....	118	46.4	-67.2	1.2	0	0	0	0	0	0	0	0	0	16.1046	0	0	0	0	0	0	0	0	0	0	0	0	0	0	0	0	0
102	148	102-148	tae-MIR9654a-p5_1ss8TA	AGCCTTGAGGAATAGGGTAGACTG	24	LT934116.1	-	830422569	830422674	tgcacgttggttcgcttcaAGCCTTGTGGAATAGGGTAGACTGcatggagctatgtgcagtgcagtttacaCTATTCTGAAAGGCTTGAAGCGAAttaactagcat	tae-MIR9654a	tgcacgttggttcgcttcaagccttgtggaatagggtagactgcatggagctatgtgcagtgcagtttacactaTTCTGAAAGGCTTGAAGCGAATtaactagcat	tae-MIR9654a-p5	agccttgtggaatagggtagactg	5'	New	G1	(((..(((..(((((((((((((((..(((((((.(((((((((((...((.....)).))))))))))).)))))))..)))))))))))))))..)))..))).	105	45.3	-59.9	1.2	0	0	0	0	0	0	0	0	0	0	0	0	0	0	0	0	0	0	0	0	0	0	0	0	0	0	0
103	149	103-149	tae-MIR9655-p5	TCGGCTACTTCCTTTCCCTTGC	22	LT934122.1	+	115271179	115271300	cgggtgatccgtctcaggcgTCGGCTACTTCCTTTCCCTTGCcagtgcgccatgccggcgggtgcacccctcttgcacaggCAAGGGAAGGAAGTAGCCAACgtcttgggcggatctagcat	tae-MIR9655	cgggtgatccgtctcaggcgtcggctacttcctttcccttgccagtgcgccatgccggcgggtgcacccctcttgcacaggCAAGGGAAGGAAGTAGCCAACgtcttgggcggatctagcat	tae-MIR9655-p5	tcggctacttcctttcccttgc	5'	New	G1	.....((((((((..((((((.((((((((((((.((((((((....((((.....)))).(((((.......))))).)))))))))))))))))))).))))))..))))))))......	111	62.3	-76.4	1	0	0	0	0	0	0	0	0	0	0	0	0	0	0	0	0	0	0	0	0	0	0	0	0	0	0	0
104	150	104-150	tae-miR9658-3p	ATCGTTCTGGGTGAATAGGCC	21	LT934122.1	+	64341086	64341234	tctggtaacaatagattgggattcaggcgcagttcttttgaCCGATTCTCCCAGAATTTTGAGaatcgcacctcctaaaccaaataggtttaagattgtgagaacggtctgattctcATCGTTCTGGGTGAATAGGCCaaaaaaaccag	tae-MIR9658	tctggtaacaatagattgggattcaggcgcagttcttttgaccgattctcccagaattttgagaatcgcacctcctaaaccaataggtttaagattgtgagaacggtctgattctcATCGTTCTGGGTGAATAGGCCaaaaaaccag	tae-miR9658-3p	ATCGTTCTGGGTGAATAGGCC	3'	Yes	G1	.(((((.......(((((...........))))).(((((.((.((((.((((((((..((((((((........((((((.....)))))).((..((....))..)).))))))))..)))))))).)))).)).)))))..)))))	107	42.3	-50.2	0.8	26.6446	49.824	56.3241	86.7375	56.3953	34.5464	27.2213	44.5542	56.7196	108.898	113.065	141.423	45.1988	0	26.2698	27.9596	67.1505	32.9704	21.2997	25.3113	0	0	23.8601	37.206	0	34.7018	22.3442
105	151	105-151	tae-miR9660-5p	TTGCGAGCAACGGATGAATC	20	LT934122.1	+	642573020	642573107	gctctttctcTTGCGAGCAACGGATGAATCagcctcgttatccaatccagaggtggCTGATTTCTCCTTTGCTCGAGTAGagaaagag	tae-MIR9660	gctctttctcTTGCGAGCAACGGATGAATCagccttgttatccaatccagaggtggctgatttctcctttgctcgagtagagaaagagta	tae-miR9660-5p	TTGCGAGCAACGGATGAATC	5'	Yes	G1	.((((((((((..(((((((.(((..((((((((((...............)).))))))))..))).)))))))...))))))))))	87	48.9	-44	1	0	0	0	0	0	0	0	0	0	0	0	0	0	0	0	0	0	0	0	0	0	0	0	0	0	0	0
106	152	106-152	tae-miR9661-5p_1ss14GA	TGAAGTAGAGCAGAGACCTCA	21	LT934117.1	+	607648117	607648193	ttggggaagaTGAAGTAGAGCAGGGACCTCAcgctcaagaagcggtgAGGTGCCTGACCTACTTCATCttcaccaac	tae-MIR9661	ttggggaagaTGAAGTAGAGCAGGGACCTCAcgctcaagaagcggtgaggtgcctgacctacttcatcttcaccaac	tae-miR9661-5p	TGAAGTAGAGCAGGGACCTCA	5'	Diff	G1	((((.(((((((((((((..((((.((((((((((.....))).))))))).))))..))))))))))))).)))).	76	53.2	-49.6	1.2	0	0	0	0	0	0	0	0	0	0	0	0	0	0	0	0	0	0	0	0	0	0	0	0	0	0	0
106	153	106-153	tae-MIR9661-p3	AGGTGCCTGACCTACTTCATC	21	LT934117.1	+	607648117	607648193	ttggggaagaTGAAGTAGAGCAGGGACCTCAcgctcaagaagcggtgAGGTGCCTGACCTACTTCATCttcaccaac	tae-MIR9661	ttggggaagaTGAAGTAGAGCAGGGACCTCAcgctcaagaagcggtgaggtgcctgacctacttcatcttcaccaac	tae-MIR9661-p3	aggtgcctgacctacttcatc	3'	New	G1	((((.(((((((((((((..((((.((((((((((.....))).))))))).))))..))))))))))))).)))).	76	53.2	-49.6	1.2	0	0	0	0	0	0	0	0	0	0	0	0	0	0	0	0	0	0	0	0	0	0	0	0	0	0	0
107	154	107-154	tae-MIR9662b-p5_1ss9CG	GCGGCTCTGTGGTGTTCAAGC	21	LT934121.1	-	110886062	110886161	tcggggagcccgGCGGCTCTCTGGTGTTCAAGCaggaacctcatgctaccggcagcatgcggcgcttgcTTGAACATCCCAGAGCCACCGgcgtgccaaa	tae-MIR9662b	tcggggagcccggcggctctctggtgttcaagcaggaacctcatgctaccggcagcatgcggcgcttgcTTGAACATCCCAGAGCCACCGgcgtgccaaa	tae-MIR9662b-p5	gcggctctctggtgttcaagc	5'	New	G1	....((..(((((.((((((..((((((((((((((..((.((((((......)))))).))..))))))))))))))..)))))).)))).)..))...	93	64	-59.3	0.9	1797.93	1471.23	1620.99	1693.86	1503.31	1352.18	512.667	515.556	546.253	756.916	702.723	756.068	1233.4	1203.54	1487.83	1621.66	1507.59	1055.05	745.488	734.029	846.219	670.54	697.909	676.63	1114.78	1133.4	1071.69
107	155	107-155	tae-miR9662a-3p	TTGAACATCCCAGAGCCACCG	21	LT934121.1	-	110886062	110886161	tcggggagcccgGCGGCTCTCTGGTGTTCAAGCaggaacctcatgctaccggcagcatgcggcgcttgcTTGAACATCCCAGAGCCACCGgcgtgccaaa	tae-MIR9662a	ggggagcccggcggctctctggtgttcaagcaggaacctcatgctaccggcagcatgcggcgcttgcTTGAACATCCCAGAGCCACCGgcgtgccaa	tae-miR9662a-3p	TTGAACATCCCAGAGCCACCG	3'	Yes	G1	....((..(((((.((((((..((((((((((((((..((.((((((......)))))).))..))))))))))))))..)))))).)))).)..))...	93	64	-59.3	0.9	3693.17	2865.59	3281.12	3937.88	3565.53	2850.08	2724.4	3105.27	3535.81	4177.23	4134.76	4056.38	2879.68	2689.38	2603.1	2706.49	2822.95	2671.39	3807.57	4250.2	3956.24	2407.69	2922.87	4176.59	3825.97	3004.94	3125.7
108	156	108-156	tae-MIR9664-p5	ACGGCATAGAGGCACTGCAAA	21	LT934112.1	+	334672592	334672709	ggtctgatggttaacgaaaccACGGCATAGAGGCACTGCAAAcatccgagatgagcaaactaagcttgtccgtagtTTGCAGTCCTCGATGTCGTAGttttgtttttccatctattgt	tae-MIR9664	ggtctgatggttaacgaaaccacggcatagaggcactgcaaacatccgagatgagcaaactaagcttgtccgtagtTTGCAGTCCTCGATGTCGTAGttttgtttttccatctattgt	tae-MIR9664-p5	acggcatagaggcactgcaaa	5'	New	G1	.....(((((..((((((((.(((((((.((((.(((((((((...((.((..(((.......)))..))))..))))))))))))).))))))).))))))))...)))))......	107	44.9	-55.8	1.1	0	0	0	0	20.2013	22.588	0	0	0	21.4728	34.349	28.5565	0	0	0	0	0	0	0	0	0	30.0961	0	0	21.6462	44.1125	19.8615
108	157	108-157	tae-miR9664-3p	TTGCAGTCCTCGATGTCGTAG	21	LT934112.1	+	334672592	334672709	ggtctgatggttaacgaaaccACGGCATAGAGGCACTGCAAAcatccgagatgagcaaactaagcttgtccgtagtTTGCAGTCCTCGATGTCGTAGttttgtttttccatctattgt	tae-MIR9664	ggtctgatggttaacgaaaccacggcatagaggcactgcaaacatccgagatgagcaaactaagcttgtccgtagtTTGCAGTCCTCGATGTCGTAGttttgtttttccatctattgt	tae-miR9664-3p	TTGCAGTCCTCGATGTCGTAG	3'	Yes	G1	.....(((((..((((((((.(((((((.((((.(((((((((...((.((..(((.......)))..))))..))))))))))))).))))))).))))))))...)))))......	107	44.9	-55.8	1.1	28.9615	25.6238	21.9568	80.5419	83.3304	80.6083	0	0	0	121.168	170.314	169.979	19.1226	0	0	45.8538	0	19.6252	22.3139	0	0	119.18	121.687	71.8162	148.277	169.392	191.994
109	158	109-158	tae-MIR9666c-p5	ATTCGGATTCGCCATCATACG	21	LT934117.1	+	580999365	580999457	ATTCGGATTCGCCATCATACGtccaaccgtgcatttgatatgcatatatatgcatcacgagccaCGGTTGGCTGTATGATGGCGAtaccgatt	tae-MIR9666c	attcggattcGCCATCATACGTCCAACCGTGcatttgatatgcatatatatgcatcgcgagccacggttggctgtatgatggcgataccgatt	tae-MIR9666c-p5	attcggattcGCCATCATACG	5'	New	G1	..((((..((((((((((((..(((((((((..((((..((((((....))))))..)))).)))))))))..))))))))))))..))))..	89	46.2	-50.3	1.2	0	0	0	0	0	0	0	0	0	0	0	0	0	0	0	0	0	0	0	0	0	0	0	0	0	0	0
110	159	110-159	tae-MIR9666a-p5	ATTCGGATTCGCCATCATACG	21	LT934115.1	-	3395224	3395321	tcATTCGGATTCGCCATCATACGcccaaccgtgcatttgatatgcatatatatgcatcacgagccaCGGTAGGGCTGTATGATGGCGAtaccgattgg	tae-MIR9666a	tcattcggattcgccatcatacgcccaaccgtgcatttgatatgcatatatatgcatcacgagccaCGGTAGGGCTGTATGATGGCGAtaccgattgg	tae-MIR9666a-p5	attcggattcgccatcatacg	5'	New	G1	.((.((((..((((((((((((((((.((((((..((((..((((((....))))))..)))).)))))).)))).))))))))))))..)))).)).	96	49	-54.4	1.1	0	0	0	0	0	0	0	0	0	0	0	0	0	0	0	0	0	0	0	0	0	0	0	0	0	0	0
110	160	110-160	tae-miR9666a-3p	CGGTAGGGCTGTATGATGGCGA	22	LT934115.1	-	3395224	3395321	tcATTCGGATTCGCCATCATACGcccaaccgtgcatttgatatgcatatatatgcatcacgagccaCGGTAGGGCTGTATGATGGCGAtaccgattgg	tae-MIR9666a	tcattcggattcgccatcatacgcccaaccgtgcatttgatatgcatatatatgcatcacgagccaCGGTAGGGCTGTATGATGGCGAtaccgattgg	tae-miR9666a-3p	CGGTAGGGCTGTATGATGGCGA	3'	Yes	G1	.((.((((..((((((((((((((((.((((((..((((..((((((....))))))..)))).)))))).)))).))))))))))))..)))).)).	96	49	-54.4	1.1	0	0	0	0	0	0	0	0	0	0	0	0	0	0	0	0	0	0	0	0	0	0	0	0	0	0	0
111	161	111-161	tae-MIR9666b-p5	ATTCGGATTCGCCATCATACG	21	LT934111.1	+	554636535	554636632	tcATTCGGATTCGCCATCATACGtccaaccgtgcatttgatatgcatatatatgcatcacgagccaCGGTTGGGCTGTATGATGGCGAtaccgattgg	tae-MIR9666b	tcattcggattcGCCATCATACGTCCAACCGTGcatttgatatgcatatatatgcatcacgagccaCGGTTGGGCTGTATGATGGCGAtaccgattgg	tae-MIR9666b-p5	attcggattcGCCATCATACG	5'	New	G1	.((.((((..(((((((((((((((((((((((..((((..((((((....))))))..)))).))))))))))).))))))))))))..)))).)).	96	48	-55.8	1.2	0	0	0	0	0	0	0	0	0	0	0	0	0	0	0	0	0	0	0	0	0	0	0	0	0	0	0
111	162	111-162	tae-miR9666b-3p	CGGTTGGGCTGTATGATGGCGA	22	LT934111.1	+	554636535	554636632	tcATTCGGATTCGCCATCATACGtccaaccgtgcatttgatatgcatatatatgcatcacgagccaCGGTTGGGCTGTATGATGGCGAtaccgattgg	tae-MIR9666b	tcattcggattcGCCATCATACGTCCAACCGTGcatttgatatgcatatatatgcatcacgagccaCGGTTGGGCTGTATGATGGCGAtaccgattgg	tae-miR9666b-3p	CGGTTGGGCTGTATGATGGCGA	3'	Yes	G1	.((.((((..(((((((((((((((((((((((..((((..((((((....))))))..)))).))))))))))).))))))))))))..)))).)).	96	48	-55.8	1.2	0	0	0	0	0	0	0	0	0	0	0	0	0	0	0	0	0	0	0	0	0	0	0	0	0	0	0
112	163	112-163	tae-MIR9670-p5	TTCTTCAAGTACTCCACTTTT	21	LT934121.1	-	110885937	110886015	cctgaacgtcTTCTTCAAGTACTCCACTTTTtttttcttgcggagaaaaAGGTGGAATACTTGAAGAAGAttttcaggt	tae-MIR9670	cctgaacgtcttcttcaagtactccacttttttttctcgcggagaaaaAGGTGGAATACTTGAAGAAGAttttcaggt	tae-MIR9670-p5	ttcttcaagtactccactttt	5'	New	G1	((((((..(((((((((((((.(((((((((((((((....))))))))))))))).)))))))))))))..)))))).	78	38	-47.3	1.6	3899.38	2576.61	3777.53	3555	3553.75	2222.49	2344.43	2304.89	2829	3256.2	3562.28	2931.8	2409.44	1855.18	2070.54	1852.04	3287.74	2329.12	2729.4	2906.59	3524.8	2625.58	1923.13	2521.36	3720.99	2897.31	3493.96
112	164	112-164	tae-miR9670-3p	AGGTGGAATACTTGAAGAAGA	21	LT934121.1	-	110885937	110886015	cctgaacgtcTTCTTCAAGTACTCCACTTTTtttttcttgcggagaaaaAGGTGGAATACTTGAAGAAGAttttcaggt	tae-MIR9670	cctgaacgtcttcttcaagtactccacttttttttctcgcggagaaaaAGGTGGAATACTTGAAGAAGAttttcaggt	tae-miR9670-3p	AGGTGGAATACTTGAAGAAGA	3'	Yes	G1	((((((..(((((((((((((.(((((((((((((((....))))))))))))))).)))))))))))))..)))))).	78	38	-47.3	1.6	194.621	221.361	219.568	208.17	383.825	283.015	305.105	246.64	317.63	298.319	296.26	303.243	256.416	304.266	284.192	326.568	327.852	288.099	325.58	267.878	391.46	257.622	324.498	203.335	357.163	489.943	399.712
113	165	113-165	tae-MIR9672b-p5	TGCTTAATGACAGTCGTGGTG	21	LT934120.1	-	437511232	437511353	gtgaaggcgaTGCTTAATGACAGTCGTGGTGtcctaggcgaagacgatgcttaatggccagcatagacatagtcgcctggctcttcTAAGATACCACGACTGTCATTaagcatcatcttcac	tae-MIR9672b	gtgaaggcgatgcttaatgacagtcgtggtgtcctaggtgaagacgatgcttaatggccagcgtagacagtcgcctggctcttctaggataCCACGACTGTCATTAAGCATCatcttcac	tae-MIR9672b-p5	tgcttaatgacagtcgtggtg	5'	New	G1	((((((..(((((((((((((((((((((((((((((((((.....(((((........)))))........)))))))).........)))))))))))))))))))))))))..))))))	122	48.4	-69.7	1.2	1077.95	1048.8	1109.78	1015.45	1135.9	898.649	285.823	483.732	472.954	695.565	686.98	658.16	813.143	677.838	667.492	517.253	752.48	655.483	637.468	728.228	648.824	617.571	633.487	563.282	858.273	769.322	859.422
113	166	113-166	tae-MIR9672b-p3_1ss3GA	TAAGATACCACGACTGTCATT	21	LT934120.1	-	437511232	437511353	gtgaaggcgaTGCTTAATGACAGTCGTGGTGtcctaggcgaagacgatgcttaatggccagcatagacatagtcgcctggctcttcTAAGATACCACGACTGTCATTaagcatcatcttcac	tae-MIR9672b	gtgaaggcgatgcttaatgacagtcgtggtgtcctaggtgaagacgatgcttaatggccagcgtagacagtcgcctggctcttctaggataCCACGACTGTCATTAAGCATCatcttcac	tae-MIR9672b-p3	taggataCCACGACTGTCATT	3'	New	G1	((((((..(((((((((((((((((((((((((((((((((.....(((((........)))))........)))))))).........)))))))))))))))))))))))))..))))))	122	48.4	-69.7	1.2	5507.32	4455.34	4675.85	5075.38	4819.27	3937.18	4148.41	4438.72	3791.49	3950.61	4602.05	4400.42	3451.62	3365.1	3947.04	4392.45	3714.34	3361.41	3649.85	3998.14	4260.25	5251.16	4303.77	4871.82	3688.52	2966.71	3702.92
114	167	114-167	tae-MIR9672a-p5	TGCTTAATGACAGTCGTGGTG	21	LT934119.1	+	435495340	435495484	tctgtttgaagtgaagatgaTGCTTAATGACAGTCGTGGTGtcttagaagagccaggcgactatgtctacgctggccattaagcatcgtctttgcctaggacaCCACGACTGTCATTAAGCATCgccttcaccccaaacagagcc	tae-MIR9672a	tctgtttgaagtgaagatgatgcttaatgacagtcgtggtgtcttagaagagccaggcgactatgtctacgctggccattaagcatcgtctttgcctaggacaCCACGACTGTCATTAAGCATCgccttcaccccaaacagagcc	tae-MIR9672a-p5	tgcttaatgacagtcgtggtg	5'	New	G1	((((((((..((((((..(((((((((((((((((((((((((((((....(((((.((..........)))))))......(((.......))))))))))))))))))))))))))))))))..))))))..))))))))...	142	49	-83.5	1.2	1077.95	1048.8	1109.78	1015.45	1135.9	898.649	285.823	483.732	472.954	695.565	686.98	658.16	813.143	677.838	667.492	517.253	752.48	655.483	637.468	728.228	648.824	617.571	633.487	563.282	858.273	769.322	859.422
114	168	114-168	tae-miR9672a-3p	CCACGACTGTCATTAAGCATC	21	LT934119.1	+	435495340	435495484	tctgtttgaagtgaagatgaTGCTTAATGACAGTCGTGGTGtcttagaagagccaggcgactatgtctacgctggccattaagcatcgtctttgcctaggacaCCACGACTGTCATTAAGCATCgccttcaccccaaacagagcc	tae-MIR9672a	tctgtttgaagtgaagatgatgcttaatgacagtcgtggtgtcttagaagagccaggcgactatgtctacgctggccattaagcatcgtctttgcctaggacaCCACGACTGTCATTAAGCATCgccttcaccccaaacagagcc	tae-miR9672a-3p	CCACGACTGTCATTAAGCATC	3'	Yes	G1	((((((((..((((((..(((((((((((((((((((((((((((((....(((((.((..........)))))))......(((.......))))))))))))))))))))))))))))))))..))))))..))))))))...	142	49	-83.5	1.2	179.561	228.835	218.614	280.038	260.513	229.202	99.2442	105.816	106.458	169.865	221.122	205.335	152.111	122.129	227.473	223.118	150.101	141.302	173.947	130.775	125.767	221.507	193.864	258.279	100.655	105.87	101.376
115	169	115-169	tae-MIR9673-p3	TGTGCTCTTTCCTTCTTACCC	21	LT934124.1	+	41725591	41725680	cgcctcgaggTAAGAAGCAAATAGCACATGcaggaggtaagaaagaagcaagcgaatgcgTGTGCTCTTTCCTTCTTACCCtcgagccgg	tae-MIR9673	cgcctcgaggTAAGAAGCAAATAGCACATGcaggaggtaagaaagaagcaagcgaatgcgtgtgctctttccttcttaccctcgagccgg	tae-MIR9673-p3	tgtgctctttccttcttaccc	3'	New	G1	((.((((((((((((((.(((.((((((((((....((.........)).......)))))))))).))).))))))))).))))).)).	89	52.2	-39.3	0.8	0	0	0	0	0	0	0	0	0	16.1046	0	0	0	0	0	0	0	0	0	0	0	0	0	0	0	0	0
116	170	116-170	tae-MIR9674a-p5_1ss21AT	ATAGCATCATCCATCCTACCT	21	LT934119.1	-	651138130	651138217	aatttgtccATAGCATCATCCATCCTACCAttcaatggtggctgatgctgcccaacggtgggtaggtggctagtgctatggatagctt	tae-MIR9674a	aatttgtccataGCATCATCCATCCTACCATTCaacggcggctgctgctgcccaccggtgggtaggatggctggtgctatggatagctt	tae-MIR9674a-p5	ataGCATCATCCATCCTACCA	5'	New	G1	...(((((((((((((...(((.((((((.......((..((....))..))........)))))))))...)))))))))))))...	82	48.9	-40.8	0.9	1738.85	1389.38	1706.43	1797.32	1656.09	1066.29	1383.18	1295.26	1376.98	1366.59	1552.15	1445.5	1246.88	1052.68	1059.75	1138.52	1630.05	1161.81	1230.82	1175.4	1403.42	1528.28	1012.86	1155.98	1646.74	1306.91	1495.82
117	171	117-171	ata-miR9674c-5p_L+1R-1_1ss9TG	TTGAATTTGTCCATAGCATCA	21	LT934119.1	-	651137969	651138076	atcctctggTTGAATTTTTCCATAGCATCAgcaccggccattcaactctggtggtagtagttgctgccttttggcgctgGTGCTATTGATAAATTCAACCggatggtt	ata-MIR9674c	atcctctggtTGAATTTTTCCATAGCATCAGcaccggccattcaactctggtggtagtagttgctgccttttggcgctGGTGCTATGGATAAATTCAACcggatggtt	ata-miR9674c-5p	TGAATTTTTCCATAGCATCAG	5'	Diff	G1	..(((((((((((((((.((.(((((((((((.((.((((........))))((((((....))))))....)).))))))))))).)).))))))))))))).))..	104	46.3	-53.6	1.1	0	8.89715	12.4104	0	12.205	13.73	12.4764	0	9.16239	11.1198	0	16.318	0	0	0	0	0	9.42011	11.157	0	0	0	0	0	0	12.9397	11.5859
117	172	117-172	ata-miR9674c-3p_L-1R+1	GTGCTATGGATAAATTCAACC	21	LT934119.1	-	651137969	651138076	atcctctggTTGAATTTTTCCATAGCATCAgcaccggccattcaactctggtggtagtagttgctgccttttggcgctgGTGCTATTGATAAATTCAACCggatggtt	ata-MIR9674c	atcctctggtTGAATTTTTCCATAGCATCAGcaccggccattcaactctggtggtagtagttgctgccttttggcgctGGTGCTATGGATAAATTCAACcggatggtt	ata-miR9674c-3p	GGTGCTATGGATAAATTCAAC	3'	Diff	G1	..(((((((((((((((.((.(((((((((((.((.((((........))))((((((....))))))....)).))))))))))).)).))))))))))))).))..	104	46.3	-53.6	1.1	56.7646	71.889	104.056	118.954	161.61	77.508	24.9528	68.4226	88.1335	138.039	161.727	140.063	73.8826	40.5688	23.8817	24.6045	63.2005	54.9507	100.413	101.245	38.3131	66.2114	26.2462	49.3196	27.0578	58.2285	87.7215
118	173	118-173	tae-miR9674b-5p	ATAGCATCATCCATCCTACCC	21	LT934118.1	-	660673291	660673382	gaacttgtccATAGCATCATCCATCCTACCCttcaacggtggttgccgattccccacggtgggTAAGATGGCTGATGCTATGAAtaacttca	tae-MIR9674b	gaactcgtccATAGCATCATCCATCCTACCCttcaacggtggttgccgattccccacggtgggtaagatggctgatgctatgaataacttca	tae-miR9674b-5p	ATAGCATCATCCATCCTACCC	5'	Yes	G1	(((.((((.((((((((((.(((((.(((((....((.((((...........)))).))))))).))))).)))))))))).)))).))).	91	48.9	-41.5	0.9	2205.71	1947.41	2194.25	2114.54	2184.69	1568.98	1634.98	1579.29	1984.31	1957.09	1912.81	1820.82	1635.41	1329.9	1383.35	1515.41	2076.4	1775.69	1755.19	1714.32	1723.26	2073.62	1406.56	1702.82	2050.44	1868.02	1914.56
119	174	119-174	ata-MIR9674b-p5	GTAGGATGGCCGGTGCTATGG	21	LT934118.1	-	658624920	658625057	ggcggctgctgctgccccacggtggGTAGGATGGCCGGTGCTATGGatagcttcaacccgatgttcgtgacacgcccccgtccgtcgtgagtcaagcagggagccaatcctctggcTGAATTTGTCCATAGCATCAGc	ata-MIR9674b	ggcggctgctgctgccccacgatgggtaggatggccGGTGCTATGGATAGCTTCAACccgatgttcgtgccacaccgcgtccgtcgtgagtcaagcagggagccaatcctctggcTGAATTTGTCCATAGCATCAGcaccggccgt	ata-MIR9674b-p5	gtaggatggccGGTGCTATGG	5'	New	G1	...((((....((((((......))))))...))))(((((((((((((..(((..(((..((((..((((.(((...........))).))))))))))).((((......)))).)))..)))))))))))))...	33	60.9	-51.9	0.6	68.3492	75.4478	88.782	92.933	85.0138	79.7225	0	0	21.8152	40.6449	0	33.9958	39.1143	49.8659	41.7929	35.7883	39.5003	38.4655	32.4566	25.3113	0	0	0	0	37.8809	37.0545	33.1025
119	175	119-175	ata-miR9674b-3p	TGAATTTGTCCATAGCATCAG	21	LT934118.1	-	658624920	658625057	ggcggctgctgctgccccacggtggGTAGGATGGCCGGTGCTATGGatagcttcaacccgatgttcgtgacacgcccccgtccgtcgtgagtcaagcagggagccaatcctctggcTGAATTTGTCCATAGCATCAGc	ata-MIR9674b	ggcggctgctgctgccccacgatgggtaggatggccGGTGCTATGGATAGCTTCAACccgatgttcgtgccacaccgcgtccgtcgtgagtcaagcagggagccaatcctctggcTGAATTTGTCCATAGCATCAGcaccggccgt	ata-miR9674b-3p	TGAATTTGTCCATAGCATCAG	3'	Yes	G1	...((((....((((((......))))))...))))(((((((((((((..(((..(((..((((..((((.(((...........))).))))))))))).((((......)))).)))..)))))))))))))...	33	60.9	-51.9	0.6	626.727	608.209	621.474	458.469	597.201	456.19	350.474	361.208	587.702	593.186	540.997	439.226	455.464	269.614	311.656	240.453	379.203	506.331	479.749	479.861	384.796	280.495	357.902	356.485	507.604	504.059	613.223
120	176	120-176	tae-miR9676-5p	TGGATGTCATCGTGGCCGTACA	22	LT934116.1	-	208059262	208059379	cttcacaccgTGGATGTCATCGTGGCCGTACAtgaatcgtcccccacatccagctctgttcaatttcaggcaaagtggacgtttcattgTACGGCCTGATGACATCCACGgcgtggct	tae-MIR9676	cttcacaccgTGGATGTCATCGTGGCCGTACAtgaatcgtcccccacatccagctctgttcaatttcaggcaaagtggacgtttcattgtacggcctgatgacatccacggcgtggct	tae-miR9676-5p	TGGATGTCATCGTGGCCGTACA	5'	Yes	G1	..((((.(((((((((((((((.(((((((((((((.(((((...((.....((.(((........)))))...))))))).)))).)))))))))))))))))))))))).))))..	114	53.4	-65.6	1	0	27.7591	27.6847	0	26.9351	40.3041	0	0	25.3057	19.1721	0	0	0	0	0	0	0	0	21.2997	0	0	0	0	0	0	15.8805	0
120	177	120-177	tae-MIR9676-p3	TACGGCCTGATGACATCCACG	21	LT934116.1	-	208059262	208059379	cttcacaccgTGGATGTCATCGTGGCCGTACAtgaatcgtcccccacatccagctctgttcaatttcaggcaaagtggacgtttcattgTACGGCCTGATGACATCCACGgcgtggct	tae-MIR9676	cttcacaccgTGGATGTCATCGTGGCCGTACAtgaatcgtcccccacatccagctctgttcaatttcaggcaaagtggacgtttcattgtacggcctgatgacatccacggcgtggct	tae-MIR9676-p3	tacggcctgatgacatccacg	3'	New	G1	..((((.(((((((((((((((.(((((((((((((.(((((...((.....((.(((........)))))...))))))).)))).)))))))))))))))))))))))).))))..	114	53.4	-65.6	1	41.7046	41.9945	62.0519	83.0201	40.4026	49.6051	0	23.0727	30.5413	42.1787	50.0923	57.113	32.1607	38.8785	41.7929	29.078	27.6502	34.5404	42.5993	41.1309	54.9709	37.3191	38.1762	30.284	32.4693	21.7622	21.5166
121	178	121-178	ata-MIR9772a-p5	CGTTGAGATGAGATTACCCCA	21	LT934119.1	-	611720723	611720814	cagcggcCGTTGAGATGAGATTACCCCAtaccctatagcggcagcttgactccgtgcacgcgtagggggCAATCTCACCTCAACAGCCGCtc	ata-MIR9772a	cagcggccgtTGAGATGAGATTACCCCATACcctgtagcggcagctcgactccgtgcacgcgtAGGGGGCAATCTCACCTCAACagctgctc	ata-MIR9772a-p5	cgtTGAGATGAGATTACCCCA	5'	New	G1	.((((((.((((((.(((((((.((((.(((......((((.((.....))))))......))).)))).))))))).)))))).)))))).	90	59.8	-47.2	0.9	564.749	504.646	612.882	538.392	626.24	388.426	318.149	319.04	454.193	582.45	584.649	448.745	347.248	240.877	262.101	264.498	352.211	409.775	467.578	485.134	412.282	459.266	360.885	441.713	375.021	381.132	457.641
121	179	121-179	ata-MIR9772a-p3_2ss1CT19TC	TAATCTCACCTCAACAGCCGC	21	LT934119.1	-	611720723	611720814	cagcggcCGTTGAGATGAGATTACCCCAtaccctatagcggcagcttgactccgtgcacgcgtagggggCAATCTCACCTCAACAGCCGCtc	ata-MIR9772a	cagcggccgtTGAGATGAGATTACCCCATACcctgtagcggcagctcgactccgtgcacgcgtAGGGGGCAATCTCACCTCAACagctgctc	ata-MIR9772a-p3	CAATCTCACCTCAACagctgc	3'	New	G1	.((((((.((((((.(((((((.((((.(((......((((.((.....))))))......))).)))).))))))).)))))).)))))).	90	59.8	-47.2	0.9	0	0	0	0	0	9.30095	0	0	0	0	0	0	0	0	0	0	0	0	0	0	0	0	0	0	23.8108	11.7633	0
122	180	122-180	tae-MIR9772-p5	CGTTGAGATGAGATTACCCCA	21	LT934120.1	-	653140983	653141070	tagcggcCGTTGAGATGAGATTACCCCAtaccctatagcggcagctcgactccgcacacgcgtagggggcaatctcacctcaacagct	tae-MIR9772	agcggccgtTGAGATGAGATTACCCCATACcatatagcggcagctcgactccgcacacgcgtagggggcaatctcacctcaacagcttct	tae-MIR9772-p5	cgtTGAGATGAGATTACCCCA	5'	New	G1	....(((.((((((.(((((((.((((.(((......((((.((.....))))))......))).)))).))))))).)))))).)))	84	58	-38.3	0.8	564.749	504.646	612.882	538.392	626.24	388.426	318.149	319.04	454.193	582.45	584.649	448.745	347.248	240.877	262.101	264.498	352.211	409.775	467.578	485.134	412.282	459.266	360.885	441.713	375.021	381.132	457.641
123	181	123-181	tae-miR9773	TTTGTTTTTATGTTATTTTGTGAA	24	LT934117.1	-	269842708	269842872	ttgttgttcagaaataggaaagcagaatgaaatccagtcttagtcaaatatttcatatctcttcttatccatttaaacatatggatttagagtagagcatatggatcaatctatttataattataagaatcgaatgtgTTTGTTTTTATGTTATTTTGTGAAgaa	tae-MIR9773	ttgttgttcagaaataggaaagcagaatgaaatccagtcttagtcaaatatttcatatctcttcttatccatttaaacatatggatttagagtagagcatatggatcaatctatttataattataagaatcgaatgtgTTTGTTTTTATGTTATTTTGTGAAgaa	tae-miR9773	TTTGTTTTTATGTTATTTTGTGAA	3'	Yes	G1	...((.((((((((((((((((((((......((...(((((.........(((((((((((.(((((((((........))))))...))).)))).)))))))..................)))))...)).....)))))))))...))))))).)))).))	162	26.7	-30.1	0.7	6814.06	5070.66	5579.9	4727.19	4296.14	3863.44	2723.26	2710.65	3644.89	3949.46	3639.56	4718.62	6667.69	5463.27	4393.03	4035.13	6023.79	6447.28	3711.21	3807.25	4287.73	2414.91	5254	3866.83	6710.33	5333.5	6697.45
124	182	124-182	tae-MIR9774-p5	CCCAATATCTTGCTAGAACA	20	LT934115.1	-	316608499	316608552	aagacagaaataCCCAATATCTTGCTAGAACAAGATATTGGGTATTTCTGTCTt	tae-MIR9774	aagacagaaatacccaatatcttgctagaaCAAGATATTGGGTATTTCTGTCtt	tae-MIR9774-p5	cccaatatcttgctagaaCA	5'	New	G1	((((((((((((((((((((((((......))))))))))))))))))))))))	54	33.3	-36.4	2	0	0	0	0	0	0	0	0	0	0	0	0	0	0	0	0	0	15.7002	0	0	0	0	0	0	0	0	0
124	183	124-183	tae-miR9774_L+1R+1	ACAAGATATTGGGTATTTCTGTCT	24	LT934115.1	-	316608499	316608552	aagacagaaataCCCAATATCTTGCTAGAACAAGATATTGGGTATTTCTGTCTt	tae-MIR9774	aagacagaaatacccaatatcttgctagaaCAAGATATTGGGTATTTCTGTCtt	tae-miR9774	CAAGATATTGGGTATTTCTGTC	3'	Diff	G1	((((((((((((((((((((((((......))))))))))))))))))))))))	54	33.3	-36.4	2	2445.51	1992.25	1449.15	1993.72	2016.76	1706.95	3375.44	3472.05	3956.41	2785.33	2670.64	2867.89	2292.97	2519.49	1743.36	3720.86	5556.37	5100.21	3395.77	3586.83	3591.43	5288.48	4319.88	3652.25	2049.9	1755.09	2079.66
125	184	125-184	tae-miR9776_L-1R+1_1ss18AG	TGGACGAGGATGTGCAGCTGC	21	LT934120.1	+	607820077	607820164	tagctagagctTGGACGAGGATGTGCAACTGCggtacggtaggaccttcagctacgaccggcagctgcacatccatgtccaagctcta	tae-MIR9776	tagctagagcTTGGACGAGGATGTGCAACTGcggtacggtaggaccttcagctacgaccggcagctgcacatccatgcccaagctctacct	tae-miR9776	TTGGACGAGGATGTGCAACTG	5'	Diff	G1	....((((((((((((..(((((((((.(((((((.((.(((.........)))))))).)))).)))))))))..))))))))))))	84	55.7	-49.9	1	593.132	503.935	595.699	495.643	451.162	365.395	746.316	980.989	969.468	613.509	562.465	553.452	1740.15	1537.39	2008.45	1547.84	1740.65	1196.35	2298.33	2052.33	2330.43	634.425	736.085	663.651	2718.77	2470.3	2612.61
126	185	126-185	tae-MIR9779-p3	TACCTATGATGAGTTGCGAACTG	23	LT934121.1	-	110883094	110883241	ttgtctcatttcatatctgtgtttaagaccaatgatctatattttatgctgtttttaaattgttctTACCTATGATGAGTTGCGAACTGtattgcctacattgtttgaacaatctgtgagaacgtatgcaacgtctgaggatgaacaa	tae-MIR9779	ttgtctcatttcttatctgtgtataagaccaatgatccatatttttatgttgttttaaaagtgttcttacctatgatgagttgcgaactgtattgcctacattgtttgaacaatctgtgagaagCTTATGCAACGTCTGAGGATgaacaa	tae-MIR9779-p3	tacctatgatgagttgcgaactg	3'	New	G1	((((.((((((((.((...(((..(((((..((((........))))...))))).....(((((((((....(((..(((.(((((((((.....))))..)))))))).))).)))))))))...)))..)).)))).))))))))	64	33.8	-25.8	0.5	0	0	0	0	0	0	0	0	0	0	0	0	0	0	0	0	0	0	0	0	0	0	0	0	0	0	0
1	1	1-1	mtr-miR156j	TGACAGAAGAGGGTGAGCAC	20	LT934113.1	-	592879245	592879342	cgcggTGACAGAAGAGAGTGAGCACacggccgggcgggacggcacccgccggatggtgccgtcgcggccgcgtgctcactgctctatctgtcaccagc	mtr-MIR156j	acatagaaatTGACAGAAGAGGGTGAGCACaaaaaaagtctttagtatataatgtttataccattatttttgtgtgctcatactcttctgacaattttcaatg	mtr-miR156j	TGACAGAAGAGGGTGAGCAC	5'	Yes	G2	.((((((((((((((((((((((((.((((((((((((......)))))).((((....)))).)))))).))))))))).)))).))))))))).))	97	70.4	-69.9	1	0	0	0	24.7821	0	9.74386	0	0	0	15.3377	0	0	0	0	0	0	0	0	0	24.2567	0	0	0	0	0	19.9977	19.8615
2	2	2-2	sbi-miR156a_R+1	TGACAGAAGAGAGTGAGCACG	21	LT934114.1	+	529397831	529397934	cgcgcacggTGACAGAAGAGAGTGAGCACAcggccggcaggacggcccccgccggatggtgccgtcgcggccgcgtgctcactgctctatctgtcaccggctgc	sbi-MIR156f	gcTGACAGAAGAGAGTGAGCACgcatcggccagactgcatctatatacggctgctcctggcgagatatggatggatggatgtctaggcgcagctgctgttgcgtgctcacttctctttctgtcagctc	sbi-miR156a	TGACAGAAGAGAGTGAGCAC	5'	Diff	G2	.((((.(((((((((((((((((((((((.((((((.(..((((((.((........)).))))))))))))).))))))))).)))).)))))))))))).))	103	71.2	-71	1	32.4369	0	0	32.2168	20.2013	11.0726	0	0	0	0	0	0	0	0	0	0	0	0	0	0	39.9789	0	0	0	50.8686	0	23.1717
3	3	3-3	vvi-miR156e_L+1R+1_1ss9GA	TTGACAGAAGAGAGTGAGCACC	22	LT934115.1	+	71681698	71681873	tcaatatgtgatgtgcacaagagaggtgggtgctgtgtgtggaagTTGACAGAAGAGAGTGAGCACCcatggtgtttccttagcatcaaggggcatgccagggagctatgcgtgctcactgctctatctgtcagccactgatcagaccccgtttcttgcatgtaatcacatatcct	vvi-MIR156e	gtatggtaggTGACAGAGGAGAGTGAGCACtcatggttcttttcttgcatgaagtttctatgcttgaagctctgtgtgcttactccctatctgtcacccctcaagcat	vvi-miR156e	TGACAGAGGAGAGTGAGCAC	5'	Diff	G2	...(((((((((.((((...((((..((((..(((...((((...(((((((((((((((((((((.((((((...(((((.((((........)))).))))))))))).))))))))).)))).))))))))))))....)))..))))..))))...)))))))))))))...	170	50	-83.1	0.9	0	0	0	0	23.5682	37.6467	0	17.5034	20.9426	24.5403	0	31.2762	0	0	32.2402	0	0	0	0	22.1474	0	0	25.0532	18.1704	32.4693	37.0545	46.3434
4	4	4-4	gma-miR156a_R+1	TGACAGAAGAGAGTGAGCACT	21	LT934116.1	-	116146391	116146564	ccatgatcggcggcagagggaggggagctgggctttggaggtcTGACAGAAGAGAGTGAGCACAcgcggtggtttcctagcatgcgagcgccatgcttggagctgcgcgtgctcaccctctctctgtcagccatttaccatgcccatctctcttctatctgctgctaatcaatt	gma-MIR156s	cttcaggtttgttaatttgtggaggTGACAGAAGAGAGTGAGCACttggctctttcctagcatggatctttcgtgctaaaagctgtgtgctcattctctatctgtcaccacctccttttactccctctcctctt	gma-miR156a	TGACAGAAGAGAGTGAGCAC	5'	Diff	G2	...((((..((((((((..((((((((.(((((..(((.((.((((((((((((.((((((((.((((((....(((.(((((((....).)))))).))))))))).)))))))).)))).)))))))))).....))).))))).))))))))..))))))))..))))...	168	56.9	-104.8	1.1	123.955	81.8538	125.059	208.17	151.51	131.099	96.4087	71.605	72.4265	112.732	121.653	145.502	97.3512	96.351	149.26	142.035	138.251	92.6311	124.755	101.245	138.26	92.6959	140.775	127.193	153.688	117.045	151.444
5	5	5-5	stu-miR156f-5p_R+1	CTGACAGAAGAGAGTGAGCAT	21	LT934116.1	-	116146843	116146979	aagggagtgaggtggaggCTGACAGAAGAGAGTGAGCACacatggtgcctttcttgcatggtgaattaatgggagagagttcatgcttgaagctatgtgtgctcacttctctctctgtcagccattataactctctc	stu-MIR156f	CTGACAGAAGAGAGTGAGCAtacacatataattatataaatatttttacttaattttcttgatatatattgtatatataattttgcgagtgCTCACTTCTCTTTCTGTCAATC	stu-miR156f-5p	CTGACAGAAGAGAGTGAGCA	5'	Diff	G2	.(((((((...(((..((((((((((((((((((((((((((((((..((((((..(((.........)))..)))))).(((....))).)))))))))))))))).)))).))))))))))..))).))))))).	135	47.4	-69	1.1	0	0	0	0	16.8344	9.74386	0	0	0	0	0	0	0	0	0	0	0	0	0	0	0	0	0	25.0924	0	20.5858	21.5166
6	6	6-6	gma-miR156a_L+1	ATGACAGAAGAGAGTGAGCAC	21	LT934119.1	+	401087676	401087799	aatggCTGACAGAAGAGAGTGAGCACacagcggcagactacgtctggtaaagaggacggatggatgcgaggagagatatagacgcagctgctgttgcgtgctcaccctctctctgtcagctctc	gma-MIR156w	ctaagggagaTGACAGAAGAGAGTGAGCACacatggtattttcttgcacgatgacgattcatgcttgaagctatgtgtgcttactctctatctgtcatcccatcac	gma-miR156a	TGACAGAAGAGAGTGAGCAC	5'	Diff	G2	...((((((((((((((.((((((((.(((((((((.((.((((((..........((........))..........)))))).))))))))))).)))))))).)))).))))))))))...	118	54.8	-63.5	0.9	0	0	0	0	0	0	0	0	0	0	0	0	0	0	0	0	0	0	0	0	0	0	0	0	0	0	0
7	7	7-7	sbi-miR156e_L+1	TTGACAGAAGAGAGCGAGCAC	21	LT934119.1	-	491628392	491628497	cccgcgggaggCTGACAGAAGAGAGCGAGCACacggcggaggcccgcgtcatggagacgccacccccgacgcgtgatccctcctctttccgtcggcctccggctca	sbi-MIR156e	cgattaggccctgaagagatTGACAGAAGAGAGCGAGCACccggcgcggcggccggcatggagcgcatgccgtccccgccgcgtgctcgcttctctttctgtcagcctctctctcgtcctggg	sbi-miR156e	TGACAGAAGAGAGCGAGCAC	5'	Diff	G2	...((.((((((((((.((((((((.((.(((.((.(((.((...(((((.....)))))...))))).)).))).)).)).))))))..)))))))))).))...	100	70.8	-56.1	0.7	0	0	0	0	0	0	0	0	0	0	0	0	0	0	0	0	0	0	0	0	0	0	0	0	0	13.5278	0
8	8	8-8	ath-miR156g	CGACAGAAGAGAGTGAGCAC	20	LT934120.1	-	396977970	396978108	gatggtgtgaatggcTGACAGAAGAGAGTGAGCACacagcggcagactacgtctggtaaagaggacggatggatgcgaagagatatagacgcagctgctgttgcgtgctcaccctctctctgtcagctctctctccccc	ath-MIR156g	ataacgaaggCGACAGAAGAGAGTGAGCACacatggctctttttctagcatgctcatgctcgaaagctctgcgtgcttactctcttcttgtctcctgctctct	ath-miR156g	CGACAGAAGAGAGTGAGCAC	5'	Yes	G2	...((...((..((((((((((((((.((((((((.(((((((((....((((((..........))))))..((((............)))).))))))))).)))))))).)))).)))))))))).))...))...	133	55.4	-65	0.8	0	0	0	0	17.6761	12.4013	0	16.7078	0	0	0	0	0	0	0	0	0	0	0	0	0	0	0	0	0	21.174	17.3788
9	9	9-9	sbi-miR156e	TGACAGAAGAGAGCGAGCAC	20	LT934120.1	-	500571335	500571434	gcgggaggcTGACAGAAGAGAGCGAGCACacggcggaggccggcgtcgtggagacgccgaccctgacgcgttctccctcctctttccgtcggcctccggc	sbi-MIR156e	cgattaggccctgaagagatTGACAGAAGAGAGCGAGCACccggcgcggcggccggcatggagcgcatgccgtccccgccgcgtgctcgcttctctttctgtcagcctctctctcgtcctggg	sbi-miR156e	TGACAGAAGAGAGCGAGCAC	5'	Yes	G2	((.((((((((((.((((((((.(((.((.((.(((.((.(((((((.....))))))).))))).)).)).))).)).))))))..)))))))))).))	100	71	-60.5	0.9	0	0	0	0	0	0	0	0	0	0	0	0	0	0	0	0	0	0	0	0	0	0	0	0	0	12.3515	0
10	10	10-10	bdi-miR156h-3p	GCTCACTGCTCTTCCTGTCATC	22	LT934121.1	-	434589821	434589991	gctgcttagctcggcaaggaccggtacgggcgctgggcggtgacagaagagagtgagcacacggccggtcgttacggcaccgcccgggtgtgccgtcgcggccgcgtGCTCACTGCTCTTCCTGTCATCcactctcccgcttcccttccggccttcgccgtggctggctgc	bdi-MIR156h	cggcttgggcggTGACAGAAGAGAGTGAGCACacggccggtcgtcacacgacggcgccgccgtgtcgcggccgcgtGCTCACTGCTCTTCCTGTCATCcactagctct	bdi-miR156h-3p	GCTCACTGCTCTTCCTGTCATC	3'	Yes	G2	((.((.(((((((((((((.((((...(((.((.(((.((((((((((((((((((((((.((((((..((..(((((((.((....))))))))))))))))).))))))))).)))))).)))))))......)))))..)))..)))))))).)))).))))))).))	171	69	-101.6	0.9	119.321	148.76	147.97	282.516	253.358	196.206	134.972	200.494	198.955	329.761	283.379	348.117	309.438	308.492	346.284	315.384	373.936	402.71	359.051	367.014	309.836	343.095	307.796	331.393	222.956	257.617	284.681
11	11	11-11	mtr-miR156j_L+1	TTGACAGAAGAGGGTGAGCAC	21	LT934122.1	+	185450290	185450376	aTTGACAGAAGAGAGTGAGCACacggcgtgatgccggcataacatgtatgccgtcttcgccgcgtgctcactcctctttctgtcagc	mtr-MIR156j	acatagaaatTGACAGAAGAGGGTGAGCACaaaaaaagtctttagtatataatgtttataccattatttttgtgtgctcatactcttctgacaattttcaatg	mtr-miR156j	TGACAGAAGAGGGTGAGCAC	5'	Diff	G2	.(((((((((((((((((((((.(((((.((...(((((((.....)))))))))..))))).)))))))))).)))).))))))).	85	55.2	-52.6	1.1	0	0	0	0	0	10.6297	0	0	0	0	0	0	0	0	0	0	0	0	0	0	0	0	0	0	0	21.174	0
12	12	12-12	osa-miR160f-5p_R-1_1ss20CT	TGCCTGGCTCCCTGAATGCT	20	LT934123.1	+	208141226	208141333	gctggtgccgctTGCCTGGCTCCCTGAATGCCatccgagaagcgcgccgctgtgggaggcgtccctcctggTTGGCATTGAGGGAGTCATGCaggcctcggctcctcc	osa-MIR160f	ggattaacgcTGCCTGGCTCCCTGAATGCCAtccgagaagcgtgccgctgtggccggctgcttcctggttgGCATTGAGGGAGTCATGCAGGgtttgctc	osa-miR160f-5p	TGCCTGGCTCCCTGAATGCCA	5'	Diff	G2	...((.(((((((((.(((((((((.(((((((.((....((((...))))..((((((....)))))))).))))))).))))))))).))))))...))).))...	102	67.6	-61.6	0.8	50.9723	59.0771	81.1449	74.3464	63.1291	36.318	44.2346	38.1893	29.6687	32.9761	58.6795	44.8745	25.207	23.6652	0	0	0	18.8402	28.3995	27.4206	0	38.523	0	23.3619	25.9755	25.8793	33.93
12	13	12-13	osa-MIR160f-p3	TTGGCATTGAGGGAGTCATGC	21	LT934123.1	+	208141226	208141333	gctggtgccgctTGCCTGGCTCCCTGAATGCCatccgagaagcgcgccgctgtgggaggcgtccctcctggTTGGCATTGAGGGAGTCATGCaggcctcggctcctcc	osa-MIR160f	ggattaacgcTGCCTGGCTCCCTGAATGCCAtccgagaagcgtgccgctgtggccggctgcttcctggttgGCATTGAGGGAGTCATGCAGGgtttgctc	osa-MIR160f-p3	ttgGCATTGAGGGAGTCATGC	3'	New	G2	...((.(((((((((.(((((((((.(((((((.((....((((...))))..((((((....)))))))).))))))).))))))))).))))))...))).))...	102	67.6	-61.6	0.8	0	15.659	0	0	0	0	0	0	0	0	0	0	0	0	0	0	0	0	0	0	0	0	0	0	0	0	0
13	14	13-14	osa-miR160f-5p	TGCCTGGCTCCCTGAATGCCA	21	LT934124.1	+	173542732	173542833	ggtgccgctTGCCTGGCTCCCTGAATGCCAtccgggaagcgcgccactgtgggaggcgtccctcctggTTGGCATTGAGGGAGTCAAGCaggcctcggctcc	osa-MIR160f	ggattaacgcTGCCTGGCTCCCTGAATGCCAtccgagaagcgtgccgctgtggccggctgcttcctggttgGCATTGAGGGAGTCATGCAGGgtttgctc	osa-miR160f-5p	TGCCTGGCTCCCTGAATGCCA	5'	Yes	G2	((.(((((((((.(((((((((.(((((((.((((((...(((((.(.....).)))))...)))))).))))))).))))))))).))))))...))).))	102	67.6	-65.7	1	113.529	133.101	128.877	100.368	137.201	115.598	73.7243	104.225	103.84	141.107	137.396	110.147	68.6674	66.7695	74.0332	0	88.2173	79.286	91.2842	79.0979	48.3078	108.346	39.3692	58.8374	79.0087	66.4628	78.6183
13	15	13-15	osa-MIR160f-p3_1ss19TA	TTGGCATTGAGGGAGTCAAGC	21	LT934124.1	+	173542732	173542833	ggtgccgctTGCCTGGCTCCCTGAATGCCAtccgggaagcgcgccactgtgggaggcgtccctcctggTTGGCATTGAGGGAGTCAAGCaggcctcggctcc	osa-MIR160f	ggattaacgcTGCCTGGCTCCCTGAATGCCAtccgagaagcgtgccgctgtggccggctgcttcctggttgGCATTGAGGGAGTCATGCAGGgtttgctc	osa-MIR160f-p3	ttgGCATTGAGGGAGTCATGC	3'	New	G2	((.(((((((((.(((((((((.(((((((.((((((...(((((.(.....).)))))...)))))).))))))).))))))))).))))))...))).))	102	67.6	-65.7	1	82.2507	64.7713	78.2809	104.085	146.459	125.341	40.8319	70.0138	65.4457	69.0197	55.8171	66.6319	34.7683	23.6652	40.5988	0	26.3335	33.7554	40.5708	23.2021	0	49.3576	39.3692	35.4755	36.7986	29.9965	30.6198
14	16	14-16	osa-miR164e_R-1	TGGAGAAGCAGGGCACGTGA	20	LT934111.1	-	395798865	395799001	gttggtgaggaggtccctgtTGGAGAAGCAGGGCACGTGCaaattatgatcgtagcacgcttcgtgcttgtatagtacgtgcatgcatggatcgtcgtgcacgcgctccccttctccaccatggccttctcacctag	osa-MIR164e	ttgtgcagggTGGAGAAGCAGGGCACGTGAGcggccatccagtgtagcttcgctgcgcgtccatggcggcgaacgcgcgtgatctggagtttggatggtcgttcatgtgtccgtcttctccaccgagcactg	osa-miR164e	TGGAGAAGCAGGGCACGTGAG	5'	Diff	G2	...((((((((((.((.((.((((((((..((((.((((((....((((((...(((.((..((((((.....)))))).)).)))...))))))..)))))).))))..)))))))).)).))))))))))))...	131	55.5	-73.6	1	0	0	0	0	0	0	0	0	0	0	0	0	0	0	0	0	0	0	0	0	0	0	0	0	0	0	0
15	17	15-17	gma-miR166h-3p_L-2R+2	TCGGACCAGGCTTCATTCCCG	21	LT934112.1	-	351248276	351248414	atatgaagctattttgcttctgggtGGAATGTTGTCTGGTTCAAGGtctcgctctggtttgaggatggaaaactttcatttctctcagcttcctgcgatcTCGGACCAGGCTTCATTCCCCtcagagatagcttcaacc	gma-MIR166j	ggttgatgGGAATGTTGTTTGGCTCGAGGtaactatgcatggtcttaattttgttcatctttgaagctttaatttatgggtttcgatctctttgatcccttgaaacaaagaaagctttaaaggttggattttgaggcttTCTCGGACCAGGCTTCATTCCcgtaaacc	gma-miR166h-3p	TCTCGGACCAGGCTTCATTCC	3'	Diff	G2	...((((((((((.....((((((.((((((..(((((((((.(((((..((...((((.((((((((((...))))).)))))..))))....))))))).)))))))))..)))))).))))))))))))))))...	133	46.8	-59.2	0.9	79.9338	21.3532	30.5486	38.4123	19.3596	14.6158	0	0	0	16.1046	0	0	0	0	0	0	0	0	0	0	0	55.3768	0	0	66.021	12.3515	17.3788
16	18	16-18	osa-miR166g-3p	TCGGACCAGGCTTCATTCCTC	21	LT934119.1	-	539842744	539842823	cgaggggaatgacgccgggtccgaaagagagacgcatggcgtgcgtgtggcgcgttTCGGACCAGGCTTCATTCCCCatg	osa-MIR166g	agcatggtgtctggAATGGAGGCTGATCCAAGATCattgcttggtgcaaaatactagggcattgttgtaagtgccattagttcttttttgtttccgagtttgttatcgaggatcTCGGACCAGGCTTCATTCCTCacaccgtgct	osa-miR166g-3p	TCGGACCAGGCTTCATTCCTC	3'	Yes	G2	...(((((((((.(((.(((((((((.....((((...))))(((.....))).))))))))).))).)))))))))...	74	63.8	-45.5	0.9	59.0815	33.4533	60.1427	59.4771	38.7192	38.9754	23.8186	41.3718	26.1783	45.2463	38.6426	42.1549	29.553	21.1296	27.4639	30.1964	27.6502	21.1953	23.3282	30.5845	0	37.3191	28.6322	35.4755	47.6217	25.8793	38.8954
17	19	17-19	bdi-MIR166g-p3	TCGGACCAGGCTTCGATCCCT	21	LT934120.1	+	409731820	409731938	ttaggttaagggggttgttgtctggttcaaggtctccacatacatcatatacatggagagcatgatatggattgtacggtttggtgatcTCGGACCAGGCTTCAATCCCTttaaccagc	bdi-MIR166g	ctgcatgtccaggttgaagttaggttaagggggttgttgTCTGGTTCAAGGTCTCCACATacatcatgtacatggagggcatgcatgcatgatatgctgttgttgagtgccatttgctcgatcttgtgtatatatgcagtgtatgaTGTGGTGATCTCGGACCAGGCttcgatccctttaaccagcatctgcacagtacttgcacctc	bdi-MIR166g-p3	TCGGACCAGGCttcgatccct	3'	New	G2	...((((((((((((((..(((((((((.(((((.(((..((((((((((.((((.....))))))))))..)))).....))).))))).)))))))))..))))))))))))))...	113	45.4	-56.9	1.1	0	0	0	0	0	11.0726	0	0	0	0	0	0	0	0	0	0	0	0	0	0	0	0	0	0	0	0	0
18	20	18-20	bdi-miR167a_R+1	TGAAGCTGCCAGCATGATCTAT	22	LT934119.1	-	55188990	55189106	tcatgcccatgtgaatgagTGAAGCTGCCAGCATGATCTATctttgattcgcttctgcgtgtgaatccttgttagatcatgactgacagcctcatttcttcccagcaatgggcatat	bdi-MIR167a	agagaaagcgTGAAGCTGCCAGCATGATCTAtctgacttgtggtggcaagtgccacagcaaattcagcaacgccgtggcttcggggccggc	bdi-miR167a	TGAAGCTGCCAGCATGATCTA	5'	Diff	G2	..(((((((((((((..(((((.((((.((((((((((((.....(((((((........))))))).....))))))))).))).)))).)))))..)))...))).)))))))..	113	45.3	-52	1	59.0815	30.6062	38.1858	68.1509	35.3523	20.8164	44.2346	46.9411	23.5604	28.3748	42.9363	35.3557	22.5994	18.594	28.658	24.6045	31.6002	16.4852	31.4423	0	36.6473	33.7076	28.6322	40.667	40.0455	23.5267	25.6544
19	21	19-21	osa-miR167a-5p_R+3_1ss21AG	TGAAGCTGCCAGCATGATCTGACT	24	LT934119.1	-	542764548	542764686	agggcggtagttagttcgagtgcccaagagaaagcgTGAAGCTGCCAGCATGATCTAACTcttgaagctgtggttagatcgtgctgtgacagtttcactctttccctgttgggcacatgacagagagcgacaccgcaat	osa-MIR167b	gtgcccaagagaaagcgTGAAGCTGCCAGCATGATCTAacttgcagacaagaaatcagctcagctcgctggtttcgaacaggaaggcggctagctgaggcttcttctgagtacgtgatggttagatcatgctgtgacagtttcactccttccctgttgggcac	osa-miR167a-5p	TGAAGCTGCCAGCATGATCTA	5'	Diff	G2	...(((((.(((.((((..(((((((((.(((((.(((((((((.(((((((((((((((...........)))))))))))))))...))))))))).))))).))..)))))))........))))))))))))...	133	51.1	-66.8	0.9	24.3277	0	0	0	0	0	0	0	18.3248	0	0	0	0	0	0	0	0	16.4852	0	0	0	0	0	0	63.8564	44.1125	37.2403
20	22	20-22	osa-miR167d-5p_R+1_1	TGAAGCTGCCAGCATGATCTGG	22	LT934119.1	-	581578340	581578484	gactgcccaagggaacgagTGAAGCTGCCAGCATGATCTAGctccgagtgatcaaacaagaaacgctcgtggattcgagctcttgtggtcatgccttgctaggtcatgctgcggcagcctcacttcttcccgccgttgggcacaa	osa-MIR167e	tgtgagagaaTGAAGCTGCCAGCATGATCTGgttgtcaggcatgagccaaatctatccatggtgttggtggtactgaaattaccgcgttttcgaggtttttcgtcgtgtcaacttgcgaagggaattacgggttcttgatgagcattggtgataggaggtgtgggcttggttagtagaggtagaattatgattgttcttgtgagtttcagtaagaggtgggagtgattggaatttggctccatcAGATCATGTTGCAGCTTCACTctctcacc	osa-miR167d-5p	TGAAGCTGCCAGCATGATCTG	5'	Diff	G2	...((((((((((((..(((((.(((((((((((((((((((.....((((((..((((((...(((((......))))))))))))))))).....)))))))))))))..)))))).)))))..)))))....)))))))...	139	55.9	-80.6	1	514.356	243.426	254.89	498.121	252.516	251.569	216.636	284.829	212.917	176.384	221.837	221.653	333.775	397.237	321.208	365.712	300.202	388.58	278.924	373.342	657.985	764.44	224.285	304.57	1118.03	509.94	633.084
21	23	21-23	osa-miR167d-5p_R+2_1	TGAAGCTGCCAGCATGATCTGAC	23	LT934120.1	+	66833669	66833784	caaggtgcaccacgagctggTGAAGCTGCCAGCATGATCTGATgacctaactcatggatcagagtccatgtcaatcaggtcatgctggagtttcatctgctggtcggagcaccacg	osa-MIR167j	ttgtgatgtgtgcaccttaagcagcTGAAGCTGCCAGCATGATCTGatcttttgcgatctctttttttatctgaataagttgatggaaatattgggttcctaagattcagatcgtgctgcgcagtttcatctgctaatcgatgcactacactgtgaattt	osa-miR167d-5p	TGAAGCTGCCAGCATGATCTG	5'	Diff	G2	...(((((.((((.(((.(((((((((.((((((((((((((((((.......((((((....))))))))).)))))))))))))))))))))))).))).)).)).)))))...	110	53.4	-66.2	1.1	35.9123	58.3653	39.1405	48.3252	29.4602	26.5742	44.2346	35.8025	39.2674	55.2158	61.542	59.8327	79.967	59.1629	69.2568	87.234	82.9506	79.286	102.441	50.6227	66.6314	38.523	54.8783	77.873	156.935	130.573	87.7215
22	24	22-24	osa-miR167a-5p_R+1	TGAAGCTGCCAGCATGATCTAA	22	LT934120.1	-	563581560	563581710	agggtgggtggtagttcgagtgcccaagagaaagcgTGAAGCTGCCAGCATGATCTAActcttgaagctggccgcgtggtgctggttagatcgtgctgtgacagtttcactctttccctgttgggcacatgacagagagcgacaccgcaag	osa-MIR167b	gtgcccaagagaaagcgTGAAGCTGCCAGCATGATCTAacttgcagacaagaaatcagctcagctcgctggtttcgaacaggaaggcggctagctgaggcttcttctgagtacgtgatggttagatcatgctgtgacagtttcactccttccctgttgggcac	osa-miR167a-5p	TGAAGCTGCCAGCATGATCTA	5'	Diff	G2	...((((((.((..(((..(((((((((.(((((.(((((((((.(((((((((((((((.....(((..(((....)))))))))))))))))))))...))))))))).))))).))..)))))))......))).)).)).))))...	145	55	-69.2	0.8	68.3492	47.6887	73.5077	45.8469	53.8701	38.0896	37.4292	35.0069	22.6878	19.939	42.9363	32.636	71.275	85.3636	54.9278	60.3927	50.0337	62.8008	37.528	40.0763	44.9762	36.1153	27.4392	46.7238	116.89	79.4025	145.651
23	25	23-25	osa-miR167d-5p_R+1_2	TGAAGCTGCCAGCATGATCTGT	22	LT934121.1	+	148013427	148013583	acgcctttgctggtgtgagagacTGAAGCTGCCAGCATGATCTGCtcgtccagcatgcgagccgaaaacgcgttccatcgcgcggggttgtatatttggaattttggctccatcagatcatgctgcagcttcattttctcacggccaccaacggata	osa-MIR167j	ttgtgatgtgtgcaccttaagcagcTGAAGCTGCCAGCATGATCTGatcttttgcgatctctttttttatctgaataagttgatggaaatattgggttcctaagattcagatcgtgctgcgcagtttcatctgctaatcgatgcactacactgtgaattt	osa-miR167d-5p	TGAAGCTGCCAGCATGATCTG	5'	Diff	G2	...((.(((.((((((((((((.((((((((.((((((((((((..........(((.(((((((((.((((......))))(..(........)..)...)))))))))))))))))))))))))))))))).))))))))).))).))).))...	151	52.9	-73.8	0.9	514.356	243.426	254.89	498.121	252.516	251.569	216.636	284.829	212.917	176.384	221.837	221.653	333.775	397.237	321.208	365.712	300.202	388.58	278.924	373.342	657.985	764.44	224.285	304.57	1118.03	509.94	633.084
24	26	24-26	vvi-miR167c	TGAAGCTGCCAGCATGATCTC	21	LT934122.1	-	208299954	208300088	ggtgtgagagacTGAAGCTGCCAGCATGATCTGctcgtcgagcatgcgagccgaaaacgcgttcggtcgcgcggggttatatatcttggaattttggctccatcagatcatgctgcagcttcattctctcacggc	vvi-MIR167c	cagtagcagtTGAAGCTGCCAGCATGATCTCaacttccctatacaagtcaaggaaagatcagatcatgtggtagcctcacctgttgatggg	vvi-miR167c	TGAAGCTGCCAGCATGATCTC	5'	Yes	G2	..(((((((((.((((((((.(((((((((((((((...)))).((.(((((((((.((((......))))(..(((.....)))..)...)))))))))))..))))))))))))))))))).)))))))))..	131	54.1	-69.8	1	71.8245	34.8768	60.1427	54.5207	47.9781	33.6606	38.5635	41.3718	23.5604	36.0436	0	0	54.76	51.5562	50.1515	50.3273	79.0006	47.1006	41.585	48.5134	44.9762	34.9114	25.0532	33.745	99.5726	78.2262	119.169
25	27	25-27	zma-miR171b-3p_R+1	TTGAGCCGTGCCAATATCACA	21	LT934114.1	-	676832017	676832102	cgcggtattggtgcggttcaatcagagagctggtgcccccggaggcaagaggttccgctcttcgaTTGAGCCGTGCCAATATCACG	zma-MIR171f	ttggttgttggctgagagagtgCGATGTTGGCATGGCTCAATCaactcgccggccgcgggtggcttatagcttaattctgcgcattcgatcgaggtgcgggcgcagtgtttaattgaTTGAGCCGTGCCAATATCACaaccttctctagcctata	zma-miR171b-3p	TTGAGCCGTGCCAATATCAC	3'	Diff	G2	((.((((((((..((((((((((..(((((.((((((......)))).......)))))))..))))))))))..)))))))).))	86	59.3	-48.6	1	0	0	0	0	0	0	0	0	0	0	0	0	0	0	0	0	0	0	0	0	0	0	0	0	0	0	0
26	28	26-28	csi-miR172a-3p_R+1	AGAATCTTGATGATGCTGCAA	21	LT934122.1	+	679135006	679135131	cacagtcggttcttgcaggtgcagcaccaccaagattcacatcgcatccgtcgtaaaattaaatttatgcgacgcgccagatgatgAGAATCTTGATGATGCTGCATcagcaggcactcgactcga	csi-MIR172a	gtcaccttaaaacagtcgttgctcgctgtaGCAGCGTCCTCAAGATTCACAtgcagtctaaaggcaaaagcagcaatttttcttcatttttgcttgccttggtttttgtcagtgAGAATCTTGATGATGCTGCAacggcgattaatgactagctaccaacaa	csi-miR172a-3p	AGAATCTTGATGATGCTGCA	3'	Diff	G2	...(((((((.(((((.(((((((((.((.((((((((.((((((...(((((((.((......)).))))))).)).....)))).)))))))).)).))))))))).))))).)).)))))...	120	49.2	-56.5	0.9	83.4091	66.9066	94.5099	54.5207	66.4959	37.2038	0	30.2332	17.4522	29.9085	28.6242	32.636	33.0299	37.1881	0	0	36.8669	36.8955	0	21.0928	0	38.523	0	19.9009	46.5394	27.0557	45.5159
27	29	27-29	osa-MIR393a-p3_1ss20GA_2	ATCATGCGATCCTTTTGGAAG	21	LT934115.1	-	29599258	29599369	cttggggaagcatccaaagggatcgcattgatccttccatccatggtgttgatggctgtcatcaatcaaccggctcgacagATCATGCGATCCTTTTGGAAGcttcctctag	osa-MIR393a	tggggaagcaTCCAAAGGGATCGCATTGATCcttcatcgctctcgctcgcttccatggcggtcgtcgtctacaagcagcttgacggatcatgcgatccttttggaggcttcctct	osa-MIR393a-p3	atcatgcgatccttttggagg	3'	New	G2	...((((((((.((((((((((((((((.((((..((...((..((((((((((.....)))))))..)))))...))..)))))))))))))))))))).))))))))...	106	50	-57.1	1	0	0	0	0	0	0	0	0	0	0	0	0	0	0	0	0	0	0	0	0	0	0	0	0	0	0	0
28	30	28-30	osa-MIR393a-p3_1ss20GA_1	ATCATGCGATCCTTTTGGAA	20	LT934116.1	-	46996196	46996307	cttggggaagcatccaaagggatcgcattgatccttccatccatggtgctggtggcggtcatcaatcgaccggctcgacggATCATGCGATCCTTTTGGAAgcttcctctag	osa-MIR393a	tggggaagcaTCCAAAGGGATCGCATTGATCcttcatcgctctcgctcgcttccatggcggtcgtcgtctacaagcagcttgacggatcatgcgatccttttggaggcttcctct	osa-MIR393a-p3	atcatgcgatccttttggag	3'	New	G2	...((((((((.((((((((((((((((.(((((..(((.(((......))))))(((((.......))))).......))))))))))))))))))))).))))))))...	106	54.5	-62	1	0	0	0	0	0	0	0	0	0	0	0	0	0	0	0	0	0	0	0	0	0	0	0	0	0	0	0
29	31	29-31	osa-miR396e-5p_1ss19CT	TCCACAGGCTTTCTTGAATTG	21	LT934114.1	+	759453121	759453264	aaagatgcgcgggcatgctcTCCACAGGCTTTCTTGAACTGtgaactcgcggggattgtggcgctgctgccttctcttcggccgCCTCCGCCTGTTGATGGTTCaagaaagcccatggaaaccatgcccgcctcctgtgtctgg	osa-MIR396f	gccatgctcTCCACAGGCTTTCTTGAACTGtgaactcgtgtgtgcatgctcctcatatattgttctagatcccatgcatgatgcatatcgatcgatctgatctgaattaggtcatcgatgcgcatctggatccccatcttgttgATAGTTCAAGAAAGTCCTTGGAAAacatggtg	osa-miR396e-5p	TCCACAGGCTTTCTTGAACTG	5'	Diff	G2	..(((..((((((((((...((((..(((((((((((((..(.(((..((((((...(((((((....))..........)))))))))))..))).)..)))))))))))))..))))...))))))))).....)..)))..	140	59	-73.7	0.9	167.977	204.279	138.424	79.3028	188.545	148.372	70.3216	70.8094	79.4074	62.1177	40.0738	0	79.0978	56.6273	29.8521	22.3677	36.8669	32.1854	22.3139	33.7484	39.9789	36.1153	0	24.2272	63.8564	102.341	136.548
29	32	29-32	tae-MIR396-p3_1ss1TC	CCTCCGCCTGTTGATGGTTC	20	LT934114.1	+	759453121	759453264	aaagatgcgcgggcatgctcTCCACAGGCTTTCTTGAACTGtgaactcgcggggattgtggcgctgctgccttctcttcggccgCCTCCGCCTGTTGATGGTTCaagaaagcccatggaaaccatgcccgcctcctgtgtctgg	tae-MIR396	ggctttcttgAACTGTGAACTCGCGGGGATGgggattccctggattgtggcgctcctgccttctcttcggccgtctccgcctgttgatggttcaagaaagccc	tae-MIR396-p3	tctccgcctgttgatggttc	3'	New	G2	..(((..((((((((((...((((..(((((((((((((..(.(((..((((((...(((((((....))..........)))))))))))..))).)..)))))))))))))..))))...))))))))).....)..)))..	140	59	-73.7	0.9	0	0	0	0	0	14.1729	0	0	0	0	0	0	0	0	0	0	0	0	0	0	0	0	0	0	0	0	0
30	33	30-33	gma-miR396a-5p_R-1_1ss20TG	TTCCACAGCTTTCTTGAACG	20	LT934121.1	-	591137007	591137179	ggcccggtccaattgcatggccctctctgtgatcTTCCACAGCTTTCTTGAACTgcatgcgcgcatggatctgcttcgctagatcgcttcggcttgctagctgcacgatcgagaggccggccgcgcaGTTCAATAAAGCTGTGGGAAGtctcagtgagaggccaattgttcgg	gma-MIR396a	tcatggctctctttgtattcTTCCACAGCTTTCTTGAACTGcatccaaagagttcctttgcatgcatgccatggcactcttactcccaaatcttgttttgcggTTCAATAAAGCTGTGGGAAGatacagatagggtcaac	gma-miR396a-5p	TTCCACAGCTTTCTTGAACTG	5'	Diff	G2	...((((..((((....((((((((.(((.((..((((((((((((.(((((((((..(((.((.(((.(((((...(((((...((....))...))))).))).)).(....).))))))))))))))))).))))))))))))..)).))).))).))))))))).))))	170	56.6	-83.4	0.9	31.2784	0	0	0	0	0	0	0	0	0	0	0	0	0	0	0	0	0	0	0	0	0	0	0	25.9755	0	0
31	34	31-34	osa-miR396e-5p_R-1	TCCACAGGCTTTCTTGAACT	20	LT934121.1	-	610981584	610981725	ctcTCCACAGGCTTTCTTGAACTgtcaacacgcgcgctccggccagccatggctttcctttgccgcccaactcgatcgcatatgctcttgcatgtctcgatctctgcctgccttgTTGATGGTTCAAGAAAGTCCTTggaaa	osa-MIR396f	gccatgctcTCCACAGGCTTTCTTGAACTGtgaactcgtgtgtgcatgctcctcatatattgttctagatcccatgcatgatgcatatcgatcgatctgatctgaattaggtcatcgatgcgcatctggatccccatcttgttgATAGTTCAAGAAAGTCCTTGGAAAacatggtg	osa-miR396e-5p	TCCACAGGCTTTCTTGAACTG	5'	Diff	G2	...((((..(((((((((((((..((((((.(((.((...((..(((....)))..))...))))).......(((((.((((((....))))))..)))))...........))))))..)))))))))))))..))))..	137	53.5	-60.5	0.8	2232.35	1464.83	1962.75	1657.92	1576.54	1031.08	840.457	852.895	977.322	968.577	951.754	874.373	716.227	735.31	825.111	1104.96	932.207	710.434	586.248	578.997	786.251	757.217	613.206	815.071	1231.67	1012.82	1137.07
32	35	32-35	osa-miR396e-5p_1ss20TC	TCCACAGGCTTTCTTGAACCG	21	LT934113.1	-	755601838	755601968	tgcgcgggcatgctcTCCACAGGCTTTCTTGAACTGtgaactcgcgggcggattgtggcgctcccgccttctcttcggccgcctccgcctgttgatggttcaagaaagcccatggaaaccatgcccgcctc	osa-MIR396f	gccatgctcTCCACAGGCTTTCTTGAACTGtgaactcgtgtgtgcatgctcctcatatattgttctagatcccatgcatgatgcatatcgatcgatctgatctgaattaggtcatcgatgcgcatctggatccccatcttgttgATAGTTCAAGAAAGTCCTTGGAAAacatggtg	osa-miR396e-5p	TCCACAGGCTTTCTTGAACTG	5'	Diff	G2	...(((((((((...((((..(((((((((((((..(.(....(((((((((....((((.....(((........))))))))))))))))).)..)))))))))))))..))))...)))))))))...	125	61.8	-72.4	0.9	136.698	42.7063	24.8208	68.1509	47.1364	29.2316	0	0	21.8152	34.5099	0	0	0	0	0	0	0	24.3353	0	0	56.6367	48.1537	0	0	86.5849	13.5278	19.8615
33	36	33-36	mdm-miR396a_R-1	TTCCACAGCTTTCTTGAACA	20	LT934124.1	+	33974150	33974263	gccctctttgctgtcTTCCACAGCTTTCTTGAACTgcatctgcaattggttgatgctagcttctgccggcaagatctgcagttcaataaagctgtgggaaattgcagagagaga	mdm-MIR396a	gatcctctttgtattcTTCCACAGCTTTCTTGAACAGcatccatgtatgacgagatcgaccgatctttggagtgagtcgactcagtctctctattcctcttaacttggtttgcggttcaataaagctgtgggaagatacagataggctc	mdm-miR396a	TTCCACAGCTTTCTTGAACAG	5'	Diff	G2	...((((((((..(.((((((((((((.((((((((((.........((((..(((..((....))..))).)))))))))))))).)))))))))))).)..))))))))...	108	47.4	-54.8	1	0	24.2002	34.3672	35.9341	21.8847	21.7022	0	0	0	18.4053	0	0	0	0	0	0	0	0	0	0	0	0	0	18.1704	0	16.4687	16.5512
34	37	34-37	mdm-miR397a_1ss21AT	TTGAGTGCAGCGTTGATGAAT	21	LT934122.1	-	163008750	163008861	ggaagagacgcaaaggtgccaTTGAGTGCAGCGTTGATGAACcgtccggcctcctccgaggccggagcggttcaccggcgctgcacacaatgacgcctctgctttctctggc	mdm-MIR397a	agaaacatcaTTGAGTGCAGCGTTGATGAAAgtccgtattccttwcgaatcttcattaggcatcggaaactttcgtcagctgtgcacccaattatgtttct	mdm-miR397a	TTGAGTGCAGCGTTGATGAAA	5'	Diff	G2	...(((((.(((.(((((.(((((.((((((((..(.((((((((((((((((....))))))))).))))))).)..)))))))).))))).))))).)))..)))))...	106	62.5	-74.3	1.1	57.923	83.2773	47.7323	78.0637	59.7622	40.747	0	0	0	0	0	0	0	16.9037	0	0	0	17.2702	37.528	25.3113	36.6473	0	0	0	0	0	0
35	38	35-38	osa-miR398a	TGTGTTCTCAGGTCACCCCTT	21	LT934120.1	-	482030514	482030690	cgacgccccgattgattgctggatgtgctaaatgaagggaagccgatccagaggagtgcctctgagaacacaagcgcgggttcctttgtcaggtgctttggatcgcctgcaatTGTGTTCTCAGGTCACCCCTTtggtcgcttcccttgattgattcggcgaccagtctgggcggtg	osa-MIR398a	gctgaacccagaggagtggtactgagaacacaggtgccaatacaatgtatggtgagctactgtataatggagtaattctgtaacTGTGTTCTCAGGTCACCCCTTtgggtttctt	osa-miR398a	TGTGTTCTCAGGTCACCCCTT	3'	Yes	G2	...(((((.(((((.(((((((((......(((.((((((((.(((.(((((((.(((.(.((((((((((((..(((((((((...((.....))...)))..))))))..))))))))))))).))).)))))))))))))))))).))).))))))))).))))).)))))...	171	55.9	-93.7	0.9	158.709	156.59	177.564	75.5855	74.9132	63.3351	28.3555	27.0508	22.6878	51.3813	72.9916	69.3515	25.207	20.2844	23.8817	31.3148	35.5503	32.1854	60.8562	51.6773	71.6288	0	0	0	66.021	43.5243	59.5844
36	39	36-39	zma-miR399e-5p_L+1_2ss7TC14CA	AGGGCTCCTCTTTATTGGCAGG	22	LT934113.1	-	647223397	647223515	taattaagcagtccagtttcAGGGCTCCTCTTTATTGGCAGGgagcgtgtgaggccatgtagccccattcagcgctcTGCCAAAGGAGAGTTGCCCTGtaactgggaatagcttaaggt	zma-MIR399e	atgcctaagctgtccagtttcaGGGCTTCTCTTTCTTGGCAGGgaagcatgagatgccatagctctctgctctcttcaaccctcTGCCAAAGGAGAGTTGCCCTGtaacaggactcagcttatg	zma-miR399e-5p	GGGCTTCTCTTTCTTGGCAGG	5'	Diff	G2	...((((((..(((((((.((((((..(((((..(((((((((.((..(((.(((......))).)))...)).)))))))))..)))))..)))))).)))))))....))))))...	113	51.3	-63.6	1	0	0	0	0	0	0	0	16.7078	27.9235	25.3072	0	40.795	0	0	0	0	0	0	0	0	0	0	0	0	0	28.8202	23.9993
36	40	36-40	osa-miR399d	TGCCAAAGGAGAGTTGCCCTG	21	LT934113.1	-	647223397	647223515	taattaagcagtccagtttcAGGGCTCCTCTTTATTGGCAGGgagcgtgtgaggccatgtagccccattcagcgctcTGCCAAAGGAGAGTTGCCCTGtaactgggaatagcttaaggt	osa-MIR399d	aagacagtagtaggcagctctcctctggcaggtgcattctaggtgattttgtaattgtatatgcatccaaggtatatacagtccggccatggtgctacattgcaatcatccatatgtgattgcattgtgtatatatatacatggtggcctttgatagaccatcatatatcggttggttatgtgcatgtatgtatataccagctgctactagctttgatcgatcgccatgtagcgattgaattcaccaaaacggccTGCCAAAGGAGAGTTGCCCTGcgactgtctt	osa-miR399d	TGCCAAAGGAGAGTTGCCCTG	3'	Yes	G2	...((((((..(((((((.((((((..(((((..(((((((((.((..(((.(((......))).)))...)).)))))))))..)))))..)))))).)))))))....))))))...	113	51.3	-63.6	1	0	25.6238	31.5033	0	36.194	20.3735	0	0	18.3248	23.0066	0	0	48.6756	41.414	45.3752	36.9067	38.1836	29.8304	26.371	0	0	0	31.0182	20.7661	0	48.2297	55.4466
37	41	37-41	csi-miR399f-5p_1ss20GC	GGGCAATTCTCCTTTGGCACA	21	LT934116.1	+	512331660	512331804	caaaatcgcaGGGCAATTCTCCTTTGGCACAagctaagctagggcctaggtgcacggctaatcagcatggtcaccagaaagagcatgcatgcatgcatgctgccttgcgttaccggTGCCAAAGGAGAATTGCCCTGTaattcac	csi-MIR399f	ttctgcgggccgcgggtagaggagaattccaGGGCAATTCTCCTTTGGCAGAaaatattgcgcttgtacgtacacgcacggtgcagtacttgcacaggtgctataatatataatatttgcCGCCAAAGGAGAATTGCCCTGccattcaactactaccatatgtatgcatac	csi-miR399f-5p	GGGCAATTCTCCTTTGGCAGA	5'	Diff	G2	...(((..((((((((((((((((((((((.......((.(((((...(((((...(((....)))...).))))......((((((((....))))))))))))))).......))))))))))))))))))))))..)))...	139	51.7	-76.9	1	0	0	0	0	0	0	0	0	0	0	0	0	0	0	0	0	0	0	0	0	0	0	0	0	0	0	0
37	42	37-42	vvi-miR399a_R+1	TGCCAAAGGAGAATTGCCCTGT	22	LT934116.1	+	512331660	512331804	caaaatcgcaGGGCAATTCTCCTTTGGCACAagctaagctagggcctaggtgcacggctaatcagcatggtcaccagaaagagcatgcatgcatgcatgctgccttgcgttaccggTGCCAAAGGAGAATTGCCCTGTaattcac	vvi-MIR399a	gagaataacagtgtgattctcctttggcagagatatcacgcatggagtagaaggcggtagctgctcTGCCAAAGGAGAATTGCCCTGttattcaatt	vvi-miR399a	TGCCAAAGGAGAATTGCCCTG	3'	Diff	G2	...(((..((((((((((((((((((((((.......((.(((((...(((((...(((....)))...).))))......((((((((....))))))))))))))).......))))))))))))))))))))))..)))...	139	51.7	-76.9	1	0	0	0	0	0	0	0	0	0	0	0	0	0	0	0	0	0	0	0	0	0	0	0	0	0	0	0
38	43	38-43	csi-miR399f-3p	CGCCAAAGGAGAATTGCCCTG	21	LT934111.1	+	525164924	525165066	cagggcgcttctcctttggcacggcggccggcatgtgttggtgatagaggcaggagctatagcgaggtgagtcgaagaaggtccatgcacggaagctacctagctagccttgttgtgcgCGCCAAAGGAGAATTGCCCTGcga	csi-MIR399f	ttctgcgggccgcgggtagaggagaattccaGGGCAATTCTCCTTTGGCAGAaaatattgcgcttgtacgtacacgcacggtgcagtacttgcacaggtgctataatatataatatttgcCGCCAAAGGAGAATTGCCCTGccattcaactactaccatatgtatgcatac	csi-miR399f-3p	CGCCAAAGGAGAATTGCCCTG	3'	Yes	G2	((((((..((((((((((((.((((.(((..(....)..)))....(((((.(((.((....(((......)))....)).))).........((((....)))).)))))...)).)).))))))))))))..))))))...	140	58.7	-60.8	0.7	0	0	0	0	0	0	0	0	0	0	0	0	0	0	0	0	0	0	0	0	0	0	0	0	0	0	0
39	44	39-44	csi-miR399f-5p_R-3	GGGCAATTCTCCTTTGGC	18	LT934112.1	+	587273557	587273708	gaggtgaatcgcaGGGCAATTCTCCTTTGGCacgcacgacaaaggttatctagcctccctggagcttcttcacctgcaaactcacctggctagctcctgttaccaatacatgcatgccagcgtgccaaaggagaaacgccctgagattcaca	csi-MIR399f	ttctgcgggccgcgggtagaggagaattccaGGGCAATTCTCCTTTGGCAGAaaatattgcgcttgtacgtacacgcacggtgcagtacttgcacaggtgctataatatataatatttgcCGCCAAAGGAGAATTGCCCTGccattcaactactaccatatgtatgcatac	csi-miR399f-5p	GGGCAATTCTCCTTTGGCAGA	5'	Diff	G2	...(((((((.((((((..((((((((((((((((.......((((.....(((.((....))))).....))))............(((..((...(((.......))).))..))).))))))))))))))))..)))))).))))))).	148	52.6	-70.4	0.9	0	0	0	0	0	0	0	0	0	0	0	0	0	0	0	0	0	0	0	0	0	0	0	0	0	0	0
40	45	40-45	gma-MIR399c-p5_1ss6TC	GGGCTCCTCTTTATTGGCAGG	21	LT934114.1	-	587157590	587157708	taattaagcaatccagtttcaGGGCTCCTCTTTATTGGCAGGgagcgtgtgaggccatgtagctccattcagcgctctgccaaaggagagttgccctgtaactggaaatagcttaaggt	gma-MIR399c	aaaccagctatagggcttctctttattggcaggaaattatcatgaccacttcatcagatatctTGCCAAAGGAGAGTTGCCCTGttgctgcttt	gma-MIR399c-p5	gggcttctctttattggcagg	5'	New	G2	...((((((..(((((((.((((((..(((((..(((((((((.((..(((..((......))..)))...)).)))))))))..)))))..)))))).)))))))....))))))...	113	48.7	-62	1.1	0	0	0	0	0	0	0	0	0	0	0	0	0	0	0	0	0	0	0	0	0	0	0	0	0	12.3515	0
41	46	41-46	csi-miR399f-5p_2ss20GC21AT	GGGCAATTCTCCTTTGGCACT	21	LT934115.1	+	513272461	513272602	cgcgcacgcaaaatcgcaGGGCAATTCTCCTTTGGCACTagctgggctagggctaatcagcatggtcaccagaaagagcatgcatgcatgcagccttgcgttaccggtgccaaaggagaattgccctgtaattcacggtccg	csi-MIR399f	ttctgcgggccgcgggtagaggagaattccaGGGCAATTCTCCTTTGGCAGAaaatattgcgcttgtacgtacacgcacggtgcagtacttgcacaggtgctataatatataatatttgcCGCCAAAGGAGAATTGCCCTGccattcaactactaccatatgtatgcatac	csi-miR399f-5p	GGGCAATTCTCCTTTGGCAGA	5'	Diff	G2	((..(.((...(((..(((((((((((((((((((((((......((.((((((.(((((((((.((........)).))))).)).))..))))))))......)))))))))))))))))))))))..)))..)))..))	142	54.9	-70	0.9	0	0	0	0	0	0	0	0	0	0	0	0	0	0	0	0	0	0	0	0	0	0	0	0	0	0	0
42	47	42-47	csi-miR399f-5p_2ss20GC21AC	GGGCAATTCTCCTTTGGCACC	21	LT934115.1	-	513272557	513272686	cgtgaattacaGGGCAATTCTCCTTTGGCACCggtaacgcaaggctgcatgcatgcatgctctttctggtgaccatgctgattagccctagcccagctagtgccaaaggagaattgccctgcgattttgc	csi-MIR399f	ttctgcgggccgcgggtagaggagaattccaGGGCAATTCTCCTTTGGCAGAaaatattgcgcttgtacgtacacgcacggtgcagtacttgcacaggtgctataatatataatatttgcCGCCAAAGGAGAATTGCCCTGccattcaactactaccatatgtatgcatac	csi-miR399f-5p	GGGCAATTCTCCTTTGGCAGA	5'	Diff	G2	...((((..((((((((((((((((((((((..((...((..(((((....((.(((((.((........)).)))))))..)))))...))...))..))))))))))))))))))))))..))))...	124	52.3	-67	1	0	0	0	0	0	0	0	0	0	0	0	0	0	0	0	0	0	0	0	0	0	0	0	0	0	13.5278	0
43	48	43-48	ppe-miR399b_L+1R-1_1ss3CG	TTGTGCCAAAGGAGAATTGCC	21	LT934116.1	-	512331555	512331710	ggaccgtgaattacagggcaattctcctttggcaccggtaacgcaaggcagcatgcatgcatgcatgctctttctggtgaccatgctgattagccgtgcacctaggccctagcttagcTTGTGCCAAAGGAGAATTGCCctgcgattttgcgggcg	ppe-MIR399b	tgaataacagggcaattttcctttggcagaaataattatatatatttggtgcatttactctcaatctcaagtaccggcaccgaatgcttTCTGCCAAAGGAGAATTGCCCtgccattca	ppe-miR399b	TCTGCCAAAGGAGAATTGCCC	3'	Diff	G2	...(((..(((..((((((((((((((((((((((..((...((.(((.((((((((....))))))))...(((((((..((((((....)).)))))))).))).))).))...))..))))))))))))))))))))))..)).)..)))...	150	54.5	-79.2	0.9	0	0	0	0	0	0	0	0	0	0	0	0	0	0	0	0	0	0	0	0	0	0	0	0	0	0	0
44	49	44-49	osa-miR530-5p_R+1	TGCATTTGCACCTGCACCTAC	21	LT934114.1	-	497779435	497779537	gtcatatggcTGCATTTGCACCTGCACCTACgacgaagaacaaaggaaacgccttttgtcatcctcaagttgctAGGTGCAGTGGCACATGCAGCcgtatcac	osa-MIR530	gtgatagagcTGCATTTGCACCTGCACCTAcagagaggaagatgaagcagcaagctagcaatacgtgcttgatcgctatacgctagcttcttgcacacaatgttgttcctggtctcttcctgatccctAGGTGCAGAGGCAGATGCAACtatgtcat	osa-miR530-5p	TGCATTTGCACCTGCACCTA	5'	Diff	G2	((.((((((((((((.(((..(((((((((((((((.(((((((((......)))))))..)).))..)))).)))))))))..))).)))))))))))).))	103	50.5	-50.7	1	500.455	451.263	525.055	377.928	361.098	295.859	147.449	217.202	301.923	180.985	218.975	157.741	427.65	309.337	308.073	247.163	201.451	255.128	424.979	444.003	414.781	292.534	217.127	227.562	327.94	326.432	338.473
44	50	44-50	bdi-MIR530b-p3_1ss14GC	AGGTGCAGTGGCACATGCAGC	21	LT934114.1	-	497779435	497779537	gtcatatggcTGCATTTGCACCTGCACCTACgacgaagaacaaaggaaacgccttttgtcatcctcaagttgctAGGTGCAGTGGCACATGCAGCcgtatcac	bdi-MIR530b	gtgatagtgattgagcTGCATTTGCACCTGCACCTACcaaggaatggtctacattcaccttgcatatgatgcatgtaagagcaaggatgtccttgaccctctcgctcttcctaggtgagtaggtgcagtggcagatgcagctcaatcacaagcac	bdi-MIR530b-p3	aggtgcagtggcagatgcagc	3'	New	G2	((.((((((((((((.(((..(((((((((((((((.(((((((((......)))))))..)).))..)))).)))))))))..))).)))))))))))).))	103	50.5	-50.7	1	35.9123	39.8592	62.0519	26.0212	32.8271	36.7609	0	0	0	0	0	0	20.861	0	0	0	0	21.1953	23.3282	32.6938	0	0	0	0	21.6462	40.5835	54.619
45	51	45-51	osa-miR530-5p_L+1_1ss21AT	CTGCATTTGCACCTGCACCTT	21	LT934113.1	-	566162897	566163027	tgaagaagaatggcgtgatatggCTGCATTTGCACCTGCACCTGcgacgaagaacaaaggaaacgctttttgtcctcctcaagttgctaggtgcagtggcacatgcagccgtatcacatgaattttctgaa	osa-MIR530	gtgatagagcTGCATTTGCACCTGCACCTAcagagaggaagatgaagcagcaagctagcaatacgtgcttgatcgctatacgctagcttcttgcacacaatgttgttcctggtctcttcctgatccctAGGTGCAGAGGCAGATGCAACtatgtcat	osa-miR530-5p	TGCATTTGCACCTGCACCTA	5'	Diff	G2	...((((((.....(((((((((((((((.(((..(((((((((((((...((....((((...........))))..))..))))).))))))))..))).))))))))))))))).....))))))...	125	47.3	-59.9	1	33.5953	14.2354	30.5486	0	17.6761	0	0	0	0	0	0	0	0	0	0	0	0	0	0	0	0	0	0	17.3051	0	12.3515	0
46	52	46-52	csi-miR530a-5p	TGCATTTGCACCTGCACCTTG	21	LT934114.1	-	497779724	497779875	atgtgatagagcTGCATTTGCACCTGCACCTAGagaggaagaagaaaggtcgaaggcttggaacttggccatgcatgcgattgcgatgcatgcaacgttctccttgacccctcgctcttcctgtaggtgcagtggcatatgcaactctatca	csi-MIR530a	atttatcTGCATTTGCACCTGCACCTTGctgtgctgttatctgggttgacgaggatcatcatgatgatcagcttcaaaactcgaaagcatgaAGGTGCAGCTGTATATGCAGGtgaatgcc	csi-miR530a-5p	TGCATTTGCACCTGCACCTTG	5'	Yes	G2	...((((((((.(((((.(((..(((((((((...(((((((.((..((((.((((...(((((...((.((((((((....)).))))))))...)))))))))))))..))..))))))).)))))))))..))).))))).))))))))	149	50.7	-75.7	1	0	17.7943	0	0	0	0	0	0	0	0	0	0	0	0	0	0	0	0	0	0	0	0	0	0	0	0	0
47	53	47-53	bdi-miR531_L-4R+1_1ss5CT	TTCGCCGGAGCAGCGTGCTGT	21	LT934116.1	-	693005078	693005182	ggtccatggcggcgtggtggctttgTTCGCCGGAGCAGCGTGCTGTgaattgaatcccgcgcgctcctccatcgagcatggcggcccacgtcgcgcgcatggcat	bdi-MIR531	cggtggcGATGCTCGCCGGAGCAGCGTGCTGggtcttagccccgcacgctccttcgtcgagtttggctaccgtc	bdi-miR531	GATGCTCGCCGGAGCAGCGTGCTG	5'	Diff	G2	.(.((((((((((((((..((..((((((..((((.(((((((.(.((......)).)))))))).))))..))))))..))...)))))))))...))))))..	102	66.7	-53.4	0.8	0	0	0	0	0	0	0	0	0	0	0	0	0	0	0	0	0	0	0	0	0	0	0	0	0	0	0
48	54	48-54	tae-miR531_L-2_1ss13CT	CTCGCCGGAGTAGCGTGCA	19	LT934117.1	+	728135994	728136116	atgctggtgtccatggcggctcggcggctccgCTCGCCGGAGTAGCGTGCAacggagggatcccgcgcgctgctccatcgagcgtggccacccgtgcagctacacgacgtttattgccagatg	tae-MIR531	ggtggctcCGCTCGCCGGAGCAGCGTGCAacggagggatcccgcgcgctgctccgtcgagcgtggccacc	tae-miR531	CGCTCGCCGGAGCAGCGTGCA	5'	Diff	G2	...((((((((..((((.((.(((.(((..((((((..((((((((((((...(((....))).))))))))))))..))))))..)))..))).)).))))...))).......)))))...	117	66.7	-65.6	0.8	0	0	0	0	0	0	0	0	0	0	0	0	0	0	0	0	0	0	0	0	0	0	0	0	0	0	0
49	55	49-55	tae-miR531_L-2R-1_1ss13CG	CTCGCCGGAGGAGCGTGC	18	LT934123.1	+	93915952	93916066	ggcgcgccggccatggcggcgcggcggctgcgCTCGCCGGAGGAGCGTGCagcaggatgaatcccgcgcgctcccccgtcgagcgtggccccagcgtccgtgcacatggcgcatc	tae-MIR531	ggtggctcCGCTCGCCGGAGCAGCGTGCAacggagggatcccgcgcgctgctccgtcgagcgtggccacc	tae-miR531	CGCTCGCCGGAGCAGCGTGCA	5'	Diff	G2	...((((((..(((((..((((((.(((..((((((.(((.(((((((((....(((....))).))))))))).))).))))))..))))).)))))))))....))))))...	109	77.4	-74.4	0.8	50.9723	44.1299	63.9612	33.4559	69.0211	52.7054	29.4897	58.8752	52.3565	57.5164	60.1108	31.2762	41.7219	31.2718	46.5692	38.0251	42.1336	25.9053	33.4709	58.0051	49.9736	66.2114	53.6853	40.667	38.9632	44.1125	52.1364
50	56	50-56	osa-MIR812q-p3_1ss1TA	ATATTTTGGGACGGAGGTAGT	21	LT934116.1	-	326486526	326486662	gcattgttaattgtttgatcatgatgtactccctccgtcccataatataagagcgtttttgacactagtgtagtgtcaaaaacactcttATATTTTGGGACGGAGGTAGTagaacatatcaaaacaataggcaaacc	osa-MIR812q	tactccatccgtctcaaaataagtgcagttttgcactattcatacttaacatttgaacgttcgtcttatttgaaaattttttatgattagtatttttattgctattagatgttaaaacataaatagtactttatgtgtgactaaatattttcaattttttcacaaaattttcaaataagacggacagtcaaACGTTGGGTACGAATATCTACGGCtgcacttattttgggacggaggtagta	osa-MIR812q-p3	ttattttgggacggaggtagt	3'	New	G2	...((((..((((((((((.(((...((((.(((((((((((.((((((((((.(((((((((((((...))))))))))))).)))))))))).))))))))))).))))...))))))))).))))..))))...	131	37.2	-70.1	1.4	0	14.9472	20.0476	0	0	11.0726	0	0	0	0	0	0	0	0	0	0	0	0	0	0	0	0	0	0	0	0	0
51	57	51-57	osa-MIR818b-p5_2ss12AC21AT	TCCGTCCCATACTATAAGAGT	21	LT934117.1	-	637834459	637834533	gctactcccTCCGTCCCATAGTATAAGAGTgttagtgtcaaaaacgctcttatattatgggacagagggagtact	osa-MIR818b	cctccgtcccataatataagagattttagatggatgtgatacatctcagtacaatgaatctgtactataatatatcatatccatccaaAATCCCTTATATTATGGGACGGagg	osa-MIR818b-p5	tccgtcccataatataagaga	5'	New	G2	..(((((((((.(((((((((((((((((((((.........))))))))))))))))))))).)))))))))..	71	44	-48.9	1.5	0	0	0	27.2603	0	0	0	0	0	0	0	0	0	0	0	0	0	0	0	0	0	0	0	0	0	0	0
52	58	52-58	osa-MIR818b-p5_1ss21AT	TCCGTCCCATAATATAAGAGT	21	LT934122.1	+	684256477	684256590	ctactcctTCCGTCCCATAATATAAGAGTgtttttgacactgtaaaggacgctcttgtattatgagacggaggatgtcaaaaacgccttttatattatgggatggagggagtag	osa-MIR818b	cctccgtcccataatataagagattttagatggatgtgatacatctcagtacaatgaatctgtactataatatatcatatccatccaaAATCCCTTATATTATGGGACGGagg	osa-MIR818b-p5	tccgtcccataatataagaga	5'	New	G2	(((((((((((((((((((((((((((((((((((((((((........(((((.........))).))..)).))))))))))).))))))))))))))))))))))))))))	114	41.2	-62	1.3	0	14.9472	0	29.7386	17.6761	14.1729	0	0	17.4522	16.8715	0	0	17.3841	0	0	0	0	0	0	0	0	0	0	0	0	0	19.8615
53	59	53-59	osa-MIR818d-p3_1ss5TC	CTTACATTATGGGACGGAGGGAGT	24	LT934124.1	+	715013278	715013368	ttgtactccttccgtcccataatgtaagatggtttttgactctagtgtagtatcaaaaaatgtCTTACATTATGGGACGGAGGGAGTattc	osa-MIR818d	ttcctattaattgttactctctccatcccataatataagggattttagagggatgtgatctagattcgtagtccgaggaaacatcacatacctctaaAATCCCTTATATTATGGGACGGagggagtactagtttaggaa	osa-MIR818d-p3	CTTATATTATGGGACGGagggagt	3'	New	G2	..((((((((((((((((((((((((((((..(((((((..(((...)))..)))))))..))))))))))))))))))))))))))))..	87	38.5	-56.2	1.6	0	16.3708	0	0	0	0	0	0	0	0	0	0	0	0	0	0	0	0	0	0	0	0	0	0	0	0	0
54	60	54-60	bdi-miR827-5p_1ss6TC	TTTTGCTGGTTGTCATCTAACC	22	LT934113.1	+	586509493	586509632	tgTTTTGCTGGTTGTCATCTAACCatcgttcagtctgccgtctgtaagcttggtgcatggatggatgcctgggtctgggtgcatggcgattgcgccgacagacagacggtggtgatggTTAGATGACCATCAGCAAACAt	bdi-MIR827	attgagccgattcatgcagctctgaacttgTTTTGTTGGTTGTCATCTAACCatcgatcggtccgtgcttcggtgcttgtgccatgattttgcatcatcacaccggcgatggTTAGATGACCATCAGCAAACAtgttcgtgagacatgccgtgcgtcctgagct	bdi-miR827-5p	TTTTGTTGGTTGTCATCTAACC	5'	Diff	G2	((.(((((((((.(((((((((((((((......(..((((((((..(((..(.((((......)))))..)))...((((((.......)))))).....))))))))..)))))))))))))))).))))))))))).	139	52.1	-72.4	1	223.583	235.597	260.618	717.443	557.219	325.976	590.928	467.819	690.234	739.278	903.093	966.842	620.614	382.868	425.094	405.973	481.903	397.215	975.727	825.782	1077.76	573.029	504.642	451.664	1149.41	1159.28	1017.07
54	61	54-61	osa-miR827	TTAGATGACCATCAGCAAACA	21	LT934113.1	+	586509493	586509632	tgTTTTGCTGGTTGTCATCTAACCatcgttcagtctgccgtctgtaagcttggtgcatggatggatgcctgggtctgggtgcatggcgattgcgccgacagacagacggtggtgatggTTAGATGACCATCAGCAAACAt	osa-MIR827	ttttgttgctggtcatctagctacccgtgcatgcctggagattggagaataattgacgatgcagcagtcggcttattggctcttgggcacgcgtggTTAGATGACCATCAGCAAACA	osa-miR827	TTAGATGACCATCAGCAAACA	3'	Yes	G2	((.(((((((((.(((((((((((((((......(..((((((((..(((..(.((((......)))))..)))...((((((.......)))))).....))))))))..)))))))))))))))).))))))))))).	139	52.1	-72.4	1	1165.41	1068.37	1218.13	1154.85	1507.52	1140.47	1020.8	1392.32	1886.58	1245.42	1275.21	1169.46	1568.92	1251.72	1206.02	961.81	1170.53	1373.77	1387.52	1478.6	1270.99	737.956	952.02	1010.62	2856.22	3045.53	3297.83
55	62	55-62	bdi-miR827-5p	TTTTGTTGGTTGTCATCTAACC	22	LT934114.1	+	520643353	520643501	cagctctgaacttgTTTTGTTGGTTGTCATCTAACCatcgttcgatctgccacctggtgcatggtggatgcctgggtgcatggcgattgcgccaacacgcagacggtgatgatggTTAGATGACCATCAGCAAACatgttcatgagaca	bdi-MIR827	attgagccgattcatgcagctctgaacttgTTTTGTTGGTTGTCATCTAACCatcgatcggtccgtgcttcggtgcttgtgccatgattttgcatcatcacaccggcgatggTTAGATGACCATCAGCAAACAtgttcgtgagacatgccgtgcgtcctgagct	bdi-miR827-5p	TTTTGTTGGTTGTCATCTAACC	5'	Yes	G2	...((((((((.((.(((((((((.(((((((((((((((((((.(((((((((..(.((((.....)))))..))))..(((((....)))))....)))))))..))))))))))))))))).))))))))))).))))).)))...	143	50.3	-75.5	1	39.3876	37.7239	60.1427	83.0201	101.007	90.795	39.6977	66.0357	86.3883	119.634	144.552	107.427	127.773	102.267	84.7799	70.4582	96.1174	121.676	106.498	155.032	118.271	101.123	64.4224	57.1069	191.569	202.917	201.097
55	63	55-63	osa-miR827_R-1	TTAGATGACCATCAGCAAAC	20	LT934114.1	+	520643353	520643501	cagctctgaacttgTTTTGTTGGTTGTCATCTAACCatcgttcgatctgccacctggtgcatggtggatgcctgggtgcatggcgattgcgccaacacgcagacggtgatgatggTTAGATGACCATCAGCAAACatgttcatgagaca	osa-MIR827	ttttgttgctggtcatctagctacccgtgcatgcctggagattggagaataattgacgatgcagcagtcggcttattggctcttgggcacgcgtggTTAGATGACCATCAGCAAACA	osa-miR827	TTAGATGACCATCAGCAAACA	3'	Diff	G2	...((((((((.((.(((((((((.(((((((((((((((((((.(((((((((..(.((((.....)))))..))))..(((((....)))))....)))))))..))))))))))))))))).))))))))))).))))).)))...	143	50.3	-75.5	1	507.406	311.756	345.582	385.362	414.968	338.821	298.3	432.017	534.909	293.717	392.151	270.607	379.843	323.705	304.491	261.702	371.303	332.059	336.737	394.435	441.433	268.457	255.304	295.918	1264.14	885.779	1000.52
56	64	56-64	tae-MIR1120a-p5_1ss7CT	TCCGTCTCATAATATAAGAAC	21	LT934112.1	+	578024972	578025052	aactactcccTCCGTCTCATAATATAAGAACgtttttgagtgtcaaaaacgttcttatattatgggacgaagggagtaata	tae-MIR1120a	gcggccgcccgggcaggtactccctccgtcccataatataagaacatttttgacagtgtagtgtcaaaaACATTCTTATATTATGAGACGGAGggagtatttcccagctcctgaatcac	tae-MIR1120a-p5	tccgtcccataatataagaac	5'	New	G2	...((((((((.((((((((((((((((((((((((((.....)))))))))))))))))))))))))).))))))))...	75	35.8	-52.2	1.8	0	0	0	0	0	0	0	0	0	0	0	0	0	0	0	0	0	0	0	0	0	0	0	0	0	0	0
57	65	57-65	tae-MIR1120a-p5_1ss20AG	TCCGTCCCATAATATAAGAGC	21	LT934114.1	+	698332916	698333007	tactactgccTCCGTCCCATAATATAAGAGCatttttgacacttacataagtgtcaaaaacactcttatattatgggacggagggagtgttg	tae-MIR1120a	gcggccgcccgggcaggtactccctccgtcccataatataagaacatttttgacagtgtagtgtcaaaaACATTCTTATATTATGAGACGGAGggagtatttcccagctcctgaatcac	tae-MIR1120a-p5	tccgtcccataatataagaac	5'	New	G2	...((((.((((((((((((((((((((((..((((((((((((....))))))))))))..)))))))))))))))))))))).))))...	86	39.1	-59.9	1.7	0	19.2178	23.8661	26.0212	24.4099	21.2593	0	22.2771	22.6878	30.6754	0	33.9958	18.2533	17.7489	0	0	34.2336	18.0552	0	22.1474	0	24.0769	0	0	24.8932	20.5858	22.3442
58	66	58-66	tae-MIR1120a-p5_2	TCCGTCCCATAATATAAGAAC	21	LT934116.1	+	816120277	816120383	ttcgtactcccTCCGTCCCATAATATAAGAACgtttttgacactagtgtagtgccaaaacactagtgtcaaaaacgttcttatattatgggacacagggagtactag	tae-MIR1120a	gcggccgcccgggcaggtactccctccgtcccataatataagaacatttttgacagtgtagtgtcaaaaACATTCTTATATTATGAGACGGAGggagtatttcccagctcctgaatcac	tae-MIR1120a-p5	tccgtcccataatataagaac	5'	New	G2	...(((((((((..(((((((((((((((((((((((((((((((((((.........)))))))))))))))))))))))))))))))))))..)))))))))...	101	40.2	-73.1	1.7	0	0	0	0	16.8344	15.9445	0	0	22.6878	16.8715	0	28.5565	0	0	0	0	0	0	0	0	0	0	0	0	0	0	0
59	67	59-67	tae-MIR1120a-p5_1ss20AT	TCCGTCCCATAATATAAGATC	21	LT934120.1	+	28092881	28092978	aagatatactcccTCCGTCCCATAATATAAGATCatttttcaagctatgttagcttgagaaacgatcttatactgtgggacagagggagtaatatatt	tae-MIR1120a	gcggccgcccgggcaggtactccctccgtcccataatataagaacatttttgacagtgtagtgtcaaaaACATTCTTATATTATGAGACGGAGggagtatttcccagctcctgaatcac	tae-MIR1120a-p5	tccgtcccataatataagaac	5'	New	G2	...((((((((((((.((((((((.(((((((((.((((((((((((...)))))))))))).))))))))).)))))))).))))))))).)))...	92	35.7	-56.3	1.6	0	0	0	0	0	0	0	0	0	0	0	0	0	0	0	0	0	0	0	0	0	0	0	0	0	0	0
60	68	60-68	tae-MIR1120a-p5_2ss12AC20AG	TCCGTCCCATACTATAAGAGC	21	LT934121.1	+	210590899	210590975	atatactcccTCCGTCCCATACTATAAGAGCgtttttgacactggcgctcttatattatgggacagagggagtactt	tae-MIR1120a	gcggccgcccgggcaggtactccctccgtcccataatataagaacatttttgacagtgtagtgtcaaaaACATTCTTATATTATGAGACGGAGggagtatttcccagctcctgaatcac	tae-MIR1120a-p5	tccgtcccataatataagaac	5'	New	G2	...(((((((((.((((((((.(((((((((((...........))))))))))).)))))))).)))))))))...	71	44.2	-46.3	1.4	0	14.9472	0	0	16.8344	23.4738	0	0	18.3248	23.0066	0	0	17.3841	20.2844	0	0	0	0	0	0	0	24.0769	0	0	0	12.9397	0
61	69	61-69	tae-MIR1120a-p3_2ss8AT20GT	TTATATTTTGAGACGGAGGTA	21	LT934121.1	-	35946768	35946859	attgtactgcctccgtctcaaaatacaagacgtttttgtaggctagtttagcttacaaaaggtcTTATATTTTGAGACGGAGGTAgtattat	tae-MIR1120a	gcggccgcccgggcaggtactccctccgtcccataatataagaacatttttgacagtgtagtgtcaaaaACATTCTTATATTATGAGACGGAGggagtatttcccagctcctgaatcac	tae-MIR1120a-p3	TTATATTATGAGACGGAGgga	3'	New	G2	...((((((((((((((((((((((.(((((.(((((((((((((...)))))))))))))))))).))))))))))))))))))))))...	86	35.9	-56.7	1.7	0	0	0	0	0	0	0	0	0	0	0	0	0	0	0	0	0	0	0	0	0	0	0	0	0	0	0
62	70	62-70	tae-MIR1120a-p5_1	CCCTCCGTCCCATAATATAAGAAC	24	LT934122.1	+	378723881	378723977	ttcgtactCCCTCCGTCCCATAATATAAGAACgtttttgacactacctagtgtagtgtaaaaaacgttcttatataatgggacacagggagtactag	tae-MIR1120a	gcggccgcccgggcaggtactccctccgtcccataatataagaacatttttgacagtgtagtgtcaaaaACATTCTTATATTATGAGACGGAGggagtatttcccagctcctgaatcac	tae-MIR1120a-p5	ccctccgtcccataatataagaac	5'	New	G2	...(((((((((..(((((((.((((((((((((((((.(((((((.....))))))).)))))))))))))))).)))))))..)))))))))...	91	39.2	-57.7	1.5	0	0	0	0	16.8344	15.9445	0	0	22.6878	16.8715	0	28.5565	0	0	0	0	0	0	0	0	0	0	0	0	0	0	0
63	71	63-71	tae-MIR1120a-p5_1ss21CT	TCCGTCCCATAATATAAGAAT	21	LT934122.1	+	624455946	624456038	ttcgtactcccTCCGTCCCATAATATAAGAATgtttttgacactagtgtagtgccaaaaacgttcttatattatgggacacagggagtactag	tae-MIR1120a	gcggccgcccgggcaggtactccctccgtcccataatataagaacatttttgacagtgtagtgtcaaaaACATTCTTATATTATGAGACGGAGggagtatttcccagctcctgaatcac	tae-MIR1120a-p5	tccgtcccataatataagaac	5'	New	G2	...(((((((((..(((((((((((((((((((((((((.(((((...))))).)))))))))))))))))))))))))..)))))))))...	87	39.8	-57.4	1.6	0	0	0	0	0	0	0	0	0	0	0	0	0	0	0	0	0	0	0	0	0	0	0	0	0	0	0
64	72	64-72	tae-MIR1120a-p5_1ss10TC	TCCGTCCCACAATATAAGAAC	21	LT934122.1	-	536773564	536773656	taaatactcccTCCGTCCCACAATATAAGAACatttttcaagttaacatagcttgaaaaacgtttttatattatgaaacagagggagtatatc	tae-MIR1120a	gcggccgcccgggcaggtactccctccgtcccataatataagaacatttttgacagtgtagtgtcaaaaACATTCTTATATTATGAGACGGAGggagtatttcccagctcctgaatcac	tae-MIR1120a-p5	tccgtcccataatataagaac	5'	New	G2	...((((((((((.((..((.(((((((((((.((((((((((((...)))))))))))).))))))))))).))..)).))))))))))...	87	31.2	-41.3	1.4	0	0	0	0	0	0	0	0	0	0	0	0	0	0	0	0	0	0	0	0	0	0	0	0	0	0	0
65	73	65-73	bdi-MIR1122-p3_1ss13GA	ACATCCGTATTTAGACAAATT	21	LT934112.1	+	417279904	417280038	gtagtattccctccgtcccaaaattcttgtcttacatttgtttagatacggatgtatctaacactaaaatgtaactagatACATCCGTATTTAGACAAATTtaagacaagaattttgggatggagggagtacaaa	bdi-MIR1122	tcgtccatgtatccatatttcattgccgaaatattacatgtgtatctagacgttttttacacaTAGATACATCCGTATTTGGAcaaatttgagacgagtaatagagatcggatggagtacaattttttccccttcttatctggtcaccacatacacaaatttgcacagaactgaaccacg	bdi-MIR1122-p3	ACATCCGTATTTGGAcaaatt	3'	New	G2	...(((((((((((((((((((((((((((((((.(((((((((((((((((((((((((..((......))...))))))))))))))))))))))))).)))))))))))))))))))))))))))))))...	129	34.1	-91	2	0	0	0	0	0	0	0	0	0	0	0	0	0	0	0	0	0	0	0	0	0	0	0	0	0	0	0
66	74	66-74	far-MIR1122-p3_2ss16TG18TG	TGAGACACTTATTTTGGGACG	21	LT934113.1	+	681488451	681488627	tcagatcgaggtaatgccctactccatgtttgtcttagaactactccctccatcccaaaataagtgtctcaattttgtactaactttagtacacagttttactaagctTGAGACACTTATTTTGGGACGgagggagtagtattttgtatttacaagggggttgaccgctagatcatc	far-MIR1122	tctaaagaagttattcgctacaagttaacaagatgaccgggcattgtacactcaatgacctcacaataagcaccatttcatcaaaaaattactactacctccgtctaaaaataagtgtcttagttttgtctagattcagatgtatctaaacatattttagttgTAGATACATCCGTATCTAGAaaaagttgagacacttatttttgtacggagggagtagaatatttgttatgaaacccaggacatgagttgttatcatacaatcttgtggtacatgaagagataacaaaacgaagaagt	far-MIR1122-p3	tgagacacttatttttgtacg	3'	New	G2	...((((..(((...((((....((.(((..((...(((((((((((((((.(((((((((((((((((((....(((((((....))))))).(((((....)))))))))))))))))))))))).)))))))))))).)))...))..))).))))))..)))....))))...	171	40.1	-81.9	1.2	0	0	0	0	0	0	0	0	0	0	0	0	0	0	0	0	0	0	0	0	0	0	0	0	0	0	0
67	75	67-75	tae-MIR1122c-p3_1ss15GT	TATTATGGGACGGATGGAGTA	21	LT934119.1	+	355592954	355593044	aattactccctgtgccccataatataagagcgttttttacactaatgcagtgtaaaaaccgctcttaTATTATGGGACGGATGGAGTAtca	tae-MIR1122c	gtgaactactctctccatcccataatgtaagacgtttttgcaaactatattagcttgcaaaaacgTCTAATATTATGGGACGGAGGgagtagtaca	tae-MIR1122c-p3	TATTATGGGACGGAGGgagta	3'	New	G2	...((((((((((..(((((((((((((((((.((((((((((.....)))))))))).)))))))))))))))))))))..))))))...	85	38.5	-48.4	1.4	0	0	0	0	0	0	0	0	0	0	0	0	0	0	0	0	0	0	0	0	0	0	0	0	0	0	0
68	76	68-76	tae-miR1122c-3p	TCTAATATTATGGGACGGAGG	21	LT934120.1	-	451518363	451518462	atactagtactccctgtgtcccataatataagaacgtttttggcactacactagtgtcagaaacgtTCTAATATTATGGGACGGAGGgagtatgaagaaa	tae-MIR1122c	gtgaactactctctccatcccataatgtaagacgtttttgcaaactatattagcttgcaaaaacgTCTAATATTATGGGACGGAGGgagtagtaca	tae-miR1122c-3p	TCTAATATTATGGGACGGAGG	3'	Yes	G2	...((.(((((((((..((((((((((((.((((((((((((((((((...)))))))))))))))))).))))))))))))..)))))))))..))...	94	39	-59.5	1.5	0	0	0	0	0	0	0	0	0	0	0	0	0	0	0	0	0	0	0	0	0	0	0	0	0	0	0
69	77	69-77	tae-MIR1122c-p3	ATATTATGGGACGGAGGGAGT	21	LT934120.1	-	570947905	570947993	agcactccctgtgtcccataatataagaacgtttttggcactacactagtgtcaaaaacattcttATATTATGGGACGGAGGGAGTacg	tae-MIR1122c	gtgaactactctctccatcccataatgtaagacgtttttgcaaactatattagcttgcaaaaacgTCTAATATTATGGGACGGAGGgagtagtaca	tae-MIR1122c-p3	ATATTATGGGACGGAGGgagt	3'	New	G2	...(((((((..(((((((((((((((((.(((((((((((((...))))))))))))).)))))))))))))))))..)))))))...	83	41.6	-54.5	1.5	0	19.9296	0	27.2603	24.4099	11.0726	0	0	21.8152	0	0	0	19.1226	0	0	0	0	0	0	0	0	0	0	18.1704	0	11.7633	0
70	78	70-78	bdi-MIR1122-p3_2ss11GA19TC	ATCCGTATTTAGACAAATCT	20	LT934122.1	+	343109215	343109347	tttatactccctctgtcccaaaattcttgttagataagtccagatacggatgtatctaataccaaaacgtgacttgatacATCCGTATTTAGACAAATCTaagacaagaattttgcgacggagggagtatttc	bdi-MIR1122	tcgtccatgtatccatatttcattgccgaaatattacatgtgtatctagacgttttttacacaTAGATACATCCGTATTTGGAcaaatttgagacgagtaatagagatcggatggagtacaattttttccccttcttatctggtcaccacatacacaaatttgcacagaactgaaccacg	bdi-MIR1122-p3	ATCCGTATTTGGAcaaattt	3'	New	G2	...((((((((((((((.(((((((((((((((((..(((.(((((((((((((((...(((......)))....))))))))))))))).)))..)))))..)))))))))))).))))))))))))))...	127	36.8	-69.7	1.4	0	0	0	0	0	0	0	0	0	0	0	0	0	0	0	0	0	0	0	0	0	0	0	0	0	0	0
71	79	71-79	tae-MIR1127b-p5_2ss19CA21AC	TGTCCGGAAATACTTGTCATC	21	LT934118.1	+	637905503	637905655	aactggttaaatactccctcTGTCCGGAAATACTTGTCATCaaaatggataaaaaggtatgtatctaaacgtattttagttttagatacatctctttttatccattttgatgacaagtattttcagacggagggagtagttgtcaaactatgg	tae-MIR1127b	catgacagatgcttctgtccggaaatacttgtcctagaaatcggtgtatctagacttattttaattatagacacatccattttatccatttataagACAAGTATTTCTGGACGGAGGgagtattata	tae-MIR1127b-p5	tgtccggaaatacttgtccta	5'	New	G2	...(((((...(((((((((((((.(((((((((((((((((((((((((((((((..((((((((((((........).)))))))))))..))))))))))))))))))))))))))))))).))))))))))))).......)))))...	147	33.3	-85.1	1.7	0	0	0	0	0	0	0	0	0	18.4053	0	0	18.2533	0	0	25.7228	0	0	0	0	0	0	0	0	0	0	0
72	80	72-80	tae-MIR9668-p3_1ss22AG_1	AAGTATTTTCGGACGGAGGGAGT	23	LT934119.1	+	6470851	6470983	aaataCTCCCTCCGTCCGGAAATACTTGTcatcaaaatggataaaaggaaacgtatctagacgtattttagttttagatacatctctttttatccattttgatgacAAGTATTTTCGGACGGAGGGAGTagaa	tae-MIR9668	agatacatccattCCAATGACAAGTATTTTCGGAcggagggaatacaagattcgactccatgaagtagctttacctctagcaatagaataaaaaaaactccctctgtccggaaatacttgtcggacaaattgatgtatc	tae-MIR9668-p3	AAGTATTTTCGGAcggagggaat	3'	New	G2	...((((((((((((((((((((((((((((((((((((((((((((((...((((((((((........).)))))))))...))))))))))))))))))))))))))))))))))))))))))))))...	127	35.3	-88.4	1.9	0	15.659	0	0	0	0	0	0	0	0	0	0	0	0	0	0	0	0	0	0	0	0	0	0	0	0	0
73	81	73-81	tae-MIR1128-p3_1ss14CG_2	ATTTTGATGACAAGTATTTCCGGA	24	LT934112.1	+	500445805	500445942	cctaaatactccctccgtccgaaaatacttgtcatcaaaaggataaaaagagatgtatctaaaactaaaatacgtctagatacatttccttttatccATTTTGATGACAAGTATTTCCGGAcggagggagtatttttc	tae-MIR1128	atatgagagcatgggtgagaggtgcttagtTACTACTCCCTCCGTCCGAAAatacttgtcatcaaaatgaataaaaaaggggatgtatctagaactaaaatacatctagatacatccccttctatccattttgatgacaactatttccggacggagggagtaattgcttcttctggcttggcgtttatgt	tae-MIR1128-p3	attttgatgacaactatttccgga	3'	New	G2	...((((((((((((((((((.((((((((((((((((((((((((((.((((((((((((..((........)).)))))))))))).)))))))).)))))))))))))))))).))))))))))))))))))...	132	34.8	-83.5	1.7	0	0	0	0	0	11.0726	0	0	0	0	0	0	0	0	0	0	0	0	0	0	0	0	0	0	0	0	0
74	82	74-82	tae-MIR1128-p3_3	CAACTATTTCCGGACGGAGGGAGT	24	LT934112.1	+	547532137	547532269	tagtactccctccgtccggaaatagttgtcatcaaaatggataaaaggggatgtatctagacgtattttagttctagatacatttcttttcatccattttgatggCAACTATTTCCGGACGGAGGGAGTagat	tae-MIR1128	atatgagagcatgggtgagaggtgcttagtTACTACTCCCTCCGTCCGAAAatacttgtcatcaaaatgaataaaaaaggggatgtatctagaactaaaatacatctagatacatccccttctatccattttgatgacaactatttccggacggagggagtaattgcttcttctggcttggcgtttatgt	tae-MIR1128-p3	caactatttccggacggagggagt	3'	New	G2	...(((((((((((((((((((((((((((((((((((((((.(((((..((((((((((((........).)))))))))))..))))).)))))))))))))))))))))))))))))))))))))))...	127	39.1	-96.4	1.9	23.1692	0	0	0	0	0	0	0	0	0	0	0	0	0	0	0	0	0	0	0	0	0	0	0	0	0	0
75	83	75-83	tae-MIR1128-p5_1ss21AG	AAATACTTGTCATCAAAATGGATA	24	LT934113.1	+	218129099	218129231	aaatactccctccgtccagAAATACTTGTCATCAAAATGGATAaaaggaaatgtatctagatgtattttagttttagatacatctctttttatccattttgatgacaagtattttcggacggagggagtagaa	tae-MIR1128	atatgagagcatgggtgagaggtgcttagtTACTACTCCCTCCGTCCGAAAatacttgtcatcaaaatgaataaaaaaggggatgtatctagaactaaaatacatctagatacatccccttctatccattttgatgacaactatttccggacggagggagtaattgcttcttctggcttggcgtttatgt	tae-MIR1128-p5	AAatacttgtcatcaaaatgaata	5'	New	G2	...((((((((((((((..((((((((((((((((((((((((((((((.(((((((((((...........))))))))))).))))))))))))))))))))))))))))))..))))))))))))))...	127	33.1	-87.3	2	0	0	0	0	0	0	0	0	0	17.6384	0	28.5565	0	0	0	0	0	0	0	0	0	0	0	0	0	0	0
76	84	76-84	tae-MIR1128-p5_1ss13AG	TCCCTCCGTCCGGAAATACTTGTC	24	LT934113.1	+	669979874	669980012	tcattggaatatacTCCCTCCGTCCGGAAATACTTGTCggagaaatgcataaaagtggatgtatctaaaactaaattatgtctagatacatctattcctccgacaagtatttccggacggagggagtacaagccaagtt	tae-MIR1128	atatgagagcatgggtgagaggtgcttagtTACTACTCCCTCCGTCCGAAAatacttgtcatcaaaatgaataaaaaaggggatgtatctagaactaaaatacatctagatacatccccttctatccattttgatgacaactatttccggacggagggagtaattgcttcttctggcttggcgtttatgt	tae-MIR1128-p5	TCCCTCCGTCCGAAAatacttgtc	5'	New	G2	...((((....(((((((((((((((((((((((((((((((...........((((((((((((((..((........)).)))))))))))))).)))))))))))))))))))))))))))))))....))))...	133	40.3	-81.3	1.5	25.4861	17.0825	20.0476	0	0	19.0448	0	0	0	0	0	0	0	0	0	0	0	0	0	0	0	0	0	0	0	0	0
77	85	77-85	tae-MIR1128-p5_1ss10AG_2	CTCCGTCCGGAAATACTTGTCATC	24	LT934114.1	-	59787453	59787585	aaatactccCTCCGTCCGGAAATACTTGTCATCaaaatggataaaaggggatgtatctagacgtattttagttctaaatacatctctttttctccattttgaagacaagtattttcagacggaaggagtacat	tae-MIR1128	atatgagagcatgggtgagaggtgcttagtTACTACTCCCTCCGTCCGAAAatacttgtcatcaaaatgaataaaaaaggggatgtatctagaactaaaatacatctagatacatccccttctatccattttgatgacaactatttccggacggagggagtaattgcttcttctggcttggcgtttatgt	tae-MIR1128-p5	CTCCGTCCGAAAatacttgtcatc	5'	New	G2	...((((((.((((((.(((((((((((((.((((((((((.((((((((((((((.(((((........).)))).)))))))))))))).)))))))))).))))))))))))).)))))).))))))...	127	35.3	-73.1	1.6	0	0	0	0	0	0	0	0	0	0	0	0	0	0	0	0	0	0	0	0	0	0	0	0	0	0	0
78	86	78-86	tae-MIR1128-p3_2	ATTTCCGGACGGAGGGAGTA	20	LT934115.1	+	735555839	735555971	ttctactccctccgtccgaaaatacttgtcatcaaaatggataaaaaggggtgtatctagaactaaaatacatctagatacatccccttttattcattttgatgacaagtATTTCCGGACGGAGGGAGTAtgt	tae-MIR1128	atatgagagcatgggtgagaggtgcttagtTACTACTCCCTCCGTCCGAAAatacttgtcatcaaaatgaataaaaaaggggatgtatctagaactaaaatacatctagatacatccccttctatccattttgatgacaactatttccggacggagggagtaattgcttcttctggcttggcgtttatgt	tae-MIR1128-p3	atttccggacggagggagta	3'	New	G2	...(((((((((((((((.(((((((((((((((((((((((((((.((((((((((((((...........)))))))))))))).))))))))))))))))))))))))))).)))))))))))))))...	127	37.6	-91	1.8	23.1692	0	0	0	0	0	0	0	0	0	0	0	0	0	0	0	0	0	0	0	0	0	0	0	0	0	0
79	87	79-87	tae-MIR1128-p5_1ss5CT	CGTCTGAAAATACTTGTCATC	21	LT934116.1	+	529323983	529324108	tactccttcCGTCTGAAAATACTTGTCATCaaagtggacaaaaagggattatctaaaactaaaatacatctacatacatccccttttattcattttgatgacaagtattttcggacggagggaata	tae-MIR1128	atatgagagcatgggtgagaggtgcttagtTACTACTCCCTCCGTCCGAAAatacttgtcatcaaaatgaataaaaaaggggatgtatctagaactaaaatacatctagatacatccccttctatccattttgatgacaactatttccggacggagggagtaattgcttcttctggcttggcgtttatgt	tae-MIR1128-p5	CGTCCGAAAatacttgtcatc	5'	New	G2	...(((((((((((((((((((((((((((((((((((.((((.((((((((.((...............)).))).))))).)))).)))))))))))))))))))))))))))))))))))...	120	34.1	-63.6	1.5	0	0	0	0	0	0	0	0	0	0	0	0	0	0	0	0	0	0	0	0	0	0	0	0	0	0	0
80	88	80-88	tae-MIR1128-p3_2ss8CG20GA	ATGACAAGTATTTCCGGACAGAGG	24	LT934116.1	+	559764808	559764946	aagatgtactccctccgtccgaaaatacttgtcatcgaaatggataaaaagggacgtatctagaactaaaatacgtctagatacatctccttttatccattttgATGACAAGTATTTCCGGACAGAGGgagtatgtact	tae-MIR1128	atatgagagcatgggtgagaggtgcttagtTACTACTCCCTCCGTCCGAAAatacttgtcatcaaaatgaataaaaaaggggatgtatctagaactaaaatacatctagatacatccccttctatccattttgatgacaactatttccggacggagggagtaattgcttcttctggcttggcgtttatgt	tae-MIR1128-p3	atgacaactatttccggacggagg	3'	New	G2	...(..(((((((((.(((((.(((((((((((((((((((((((((((.((((.(((((((((.(........)))))))))).)))).))))))))))))))))))))))))))).))))).)))))))))..)...	133	38.1	-83.7	1.6	0	0	0	0	0	0	0	0	0	0	0	0	0	0	0	0	0	0	0	0	0	0	0	0	0	0	0
81	89	81-89	tae-MIR1128-p3_1ss7CG_1	TGACAAGTATTTCCGGACGG	20	LT934116.1	+	561151728	561151860	ttctactccctccgtccgaaaatacttgtcatcaaaatggataaaaatagatgtatctaaaactaaaatacgtctagatacatttccttttatccattttgaTGACAAGTATTTCCGGACGGagggagtattt	tae-MIR1128	atatgagagcatgggtgagaggtgcttagtTACTACTCCCTCCGTCCGAAAatacttgtcatcaaaatgaataaaaaaggggatgtatctagaactaaaatacatctagatacatccccttctatccattttgatgacaactatttccggacggagggagtaattgcttcttctggcttggcgtttatgt	tae-MIR1128-p3	tgacaactatttccggacgg	3'	New	G2	...(((((((((((((((.(((((((((((((((((((((((((((..(((((((((((..((........)).)))))))))))..))))))))))))))))))))))))))).)))))))))))))))...	127	33.8	-82.2	1.8	0	16.3708	0	0	0	19.0448	0	0	0	25.3072	0	29.9163	0	0	0	0	0	0	20.2854	0	0	0	0	0	0	0	0
82	90	82-90	tae-MIR1128-p3_1ss5CA_2	ACAAATATTTCCGGACGGAGG	21	LT934116.1	+	827312371	827312530	caagtaatgaagtactccctccgtctggaaatacttgtcatcaagatgaataaaaggggatgtatctagacgtattttagttctagatacatcctcttttatccattttgatgACAAATATTTCCGGACGGAGGtagtaaataggagtactcaatacaaa	tae-MIR1128	atatgagagcatgggtgagaggtgcttagtTACTACTCCCTCCGTCCGAAAatacttgtcatcaaaatgaataaaaaaggggatgtatctagaactaaaatacatctagatacatccccttctatccattttgatgacaactatttccggacggagggagtaattgcttcttctggcttggcgtttatgt	tae-MIR1128-p3	acaactatttccggacggagg	3'	New	G2	...(((.((.(((((((((((((((((((((((.((((((((((((((.((((((((((((((((((((((........).))))))))))))))))))))).)))))))))))))).))))))))))))))))..........))))))))).)))...	154	35.6	-91.2	1.6	0	0	0	0	0	0	0	0	0	0	0	0	0	0	0	0	0	0	0	0	0	0	0	0	0	0	0
83	91	83-91	tae-MIR1128-p3_1ss7CG_2	TGACAAGTATTTCCGGACGGAGGG	24	LT934116.1	-	16252915	16253046	ttctactccctcgtccgaaaatacttgtcatcaaaatggataaaaatagatgtatctgaaactaaaatacgtctagatacatttccttttatccattttgaTGACAAGTATTTCCGGACGGAGGGagtattt	tae-MIR1128	atatgagagcatgggtgagaggtgcttagtTACTACTCCCTCCGTCCGAAAatacttgtcatcaaaatgaataaaaaaggggatgtatctagaactaaaatacatctagatacatccccttctatccattttgatgacaactatttccggacggagggagtaattgcttcttctggcttggcgtttatgt	tae-MIR1128-p3	tgacaactatttccggacggaggg	3'	New	G2	...((((((((((((((.(((((((((((((((((((((((((((..(((((((((((..((........)).)))))))))))..))))))))))))))))))))))))))).)))))).))))))))...	126	34.1	-74.8	1.7	0	16.3708	0	0	0	19.0448	0	0	0	25.3072	0	29.9163	0	0	0	0	0	0	20.2854	0	0	0	0	0	0	0	0
84	92	84-92	tae-MIR1128-p3_2ss8CG21GA	ATGACAAGTATTTCCGGACGAAGG	24	LT934118.1	+	62916591	62916725	ttcttactccctccgtccggaaatacttgtcatcaaaatggatgaaaagagatgtatccagaactaaaatacgtctagatacatccctttttatctattttgATGACAAGTATTTCCGGACGAAGGgagtagatg	tae-MIR1128	atatgagagcatgggtgagaggtgcttagtTACTACTCCCTCCGTCCGAAAatacttgtcatcaaaatgaataaaaaaggggatgtatctagaactaaaatacatctagatacatccccttctatccattttgatgacaactatttccggacggagggagtaattgcttcttctggcttggcgtttatgt	tae-MIR1128-p3	atgacaactatttccggacggagg	3'	New	G2	...(((((((((.((((((((((((((((((((((((((((((((((((.((((((((.(((.(........)))).)))))))).)))))))))))))))))))))))))))))))))))).)))))))))...	129	37.8	-86.3	1.7	0	0	0	0	0	8.85805	0	0	0	26.0741	0	0	0	0	0	0	0	0	0	0	0	0	0	17.3051	0	0	0
85	93	85-93	tae-MIR1128-p3_1ss9CG	GATGACAAGTATTTCCGGACGGAG	24	LT934119.1	+	531900557	531900679	aggtgctatttaatacttcctccgtccggaaatacttgtcatcaaaatggatagaaagatttctatccattttGATGACAAGTATTTCCGGACGGAGggagtacatacattagatatgcaaca	tae-MIR1128	atatgagagcatgggtgagaggtgcttagtTACTACTCCCTCCGTCCGAAAatacttgtcatcaaaatgaataaaaaaggggatgtatctagaactaaaatacatctagatacatccccttctatccattttgatgacaactatttccggacggagggagtaattgcttcttctggcttggcgtttatgt	tae-MIR1128-p3	gatgacaactatttccggacggag	3'	New	G2	...(((((((((((((((((((((((((((((((((((((((((((((((((((((....)))))))))))))))))))))))))))))))))))))))))))......))))))).)))...	117	37.4	-81	1.8	0	0	0	0	0	0	0	0	0	0	0	0	0	0	0	0	0	0	0	0	0	0	0	0	0	0	0
86	94	86-94	tae-MIR1128-p5_1ss7AG_1	CGTCCGGAAATACTTGTCATC	21	LT934119.1	-	636852584	636852728	acactatactactccctcCGTCCGGAAATACTTGTCATCaaaatgaataaaacgggatgtatgtagacatatcttagttctagatacattcccttttatttattttgatgacaagtattttcggacggagggagtactaaagaac	tae-MIR1128	atatgagagcatgggtgagaggtgcttagtTACTACTCCCTCCGTCCGAAAatacttgtcatcaaaatgaataaaaaaggggatgtatctagaactaaaatacatctagatacatccccttctatccattttgatgacaactatttccggacggagggagtaattgcttcttctggcttggcgtttatgt	tae-MIR1128-p5	CGTCCGAAAatacttgtcatc	5'	New	G2	...((.((.(((((((((((((((((((((((((((((((((((((((((((.(((((((((.(((((........).)))).))))))))).))))))))))))))))))))))))))))))))))))))))))).)).))...	139	35.9	-88.2	1.7	0	0	0	0	0	0	0	0	0	19.1721	0	0	0	0	0	0	0	0	0	0	0	0	0	0	0	0	0
87	95	87-95	tae-MIR1128-p3_1ss10CG_1	TGATGACAAGTATTTCCGGACGG	23	LT934120.1	+	54516869	54517001	ttctactccctccgtccgaaaatacttgtcatcaaaatggatgaaaatagatgtatctaaaactaaaatacatctagatacatttccttttatccatttTGATGACAAGTATTTCCGGACGGagggagtattt	tae-MIR1128	atatgagagcatgggtgagaggtgcttagtTACTACTCCCTCCGTCCGAAAatacttgtcatcaaaatgaataaaaaaggggatgtatctagaactaaaatacatctagatacatccccttctatccattttgatgacaactatttccggacggagggagtaattgcttcttctggcttggcgtttatgt	tae-MIR1128-p3	tgatgacaactatttccggacgg	3'	New	G2	...(((((((((((((((.(((((((((((((((((((((((((((..(((((((((((...............)))))))))))..))))))))))))))))))))))))))).)))))))))))))))...	127	33.8	-81.7	1.8	0	0	0	0	0	0	0	0	0	0	0	0	0	0	0	0	0	0	0	0	0	0	0	0	0	0	0
88	96	88-96	tae-MIR1128-p3_2ss8CG24GA	ATGACAAGTATTTCCGGACGGAGA	24	LT934120.1	-	593826880	593827000	tccctccgtccgaaaattcttgtcatcaaaatggataaaaagagatgtatctcgaactaaaatatgtctacatacatccccttttattcattttgATGACAAGTATTTCCGGACGGAGAgt	tae-MIR1128	atatgagagcatgggtgagaggtgcttagtTACTACTCCCTCCGTCCGAAAatacttgtcatcaaaatgaataaaaaaggggatgtatctagaactaaaatacatctagatacatccccttctatccattttgatgacaactatttccggacggagggagtaattgcttcttctggcttggcgtttatgt	tae-MIR1128-p3	atgacaactatttccggacggagg	3'	New	G2	...(((((((((.((((.((((((((((((((((((((((...(((((((...((.(........)))...)))))))...)))))))))))))))))))))).)))).)))))))))...	115	36.4	-55.9	1.3	0	0	0	0	0	12.4013	0	0	0	17.6384	0	0	0	0	0	0	0	0	0	0	0	0	0	18.1704	0	0	0
89	97	89-97	tae-MIR1128-p5_1ss7AG_2	CGTCCGGAAATACTTGTCATCAAA	24	LT934121.1	-	549812350	549812486	acttatactccctcCGTCCGGAAATACTTGTCATCAAAatggataaaaggggatgtatctagacgtattttagttcgagatgcatctccttttatccattttgatgacaagtatttttggacggagggagtatacgc	tae-MIR1128	atatgagagcatgggtgagaggtgcttagtTACTACTCCCTCCGTCCGAAAatacttgtcatcaaaatgaataaaaaaggggatgtatctagaactaaaatacatctagatacatccccttctatccattttgatgacaactatttccggacggagggagtaattgcttcttctggcttggcgtttatgt	tae-MIR1128-p5	CGTCCGAAAatacttgtcatcaaa	5'	New	G2	...((((((((((((((((..(((((((((((((((((((((((((((((((((((((((.(((........)))..)))))))))))))))))))))))))))))))))))))))..))))))))))))))))...	131	39.4	-98.5	1.8	0	0	0	0	0	0	0	0	0	19.1721	0	0	0	0	0	0	0	0	0	0	0	0	0	0	0	0	0
90	98	90-98	tae-MIR1128-p3_1	ATTTCCGGACGGAGGGAGT	19	LT934122.1	+	327234156	327234274	aaatagtactccctccatccggaattacttgtcatcaaaatggatgtgtctagaactaaaatacatctagatacatccatttgaatgacaagtATTTCCGGACGGAGGGAGTagtagaa	tae-MIR1128	atatgagagcatgggtgagaggtgcttagtTACTACTCCCTCCGTCCGAAAatacttgtcatcaaaatgaataaaaaaggggatgtatctagaactaaaatacatctagatacatccccttctatccattttgatgacaactatttccggacggagggagtaattgcttcttctggcttggcgtttatgt	tae-MIR1128-p3	atttccggacggagggagt	3'	New	G2	...((.((((((((((.(((((((.((((((((((..(((((((((((((((((...........)))))))))))))))))..)))))))))).))))))).)))))))))).))...	113	37.8	-74.4	1.7	23.1692	0	0	0	0	0	0	0	0	0	0	0	0	0	0	0	0	0	0	0	0	0	0	0	0	0	0
91	99	91-99	tae-MIR1128-p3_2ss11CG17CT	TTGATGACAAGTATTTTCGGA	21	LT934122.1	-	42084859	42084991	aaatactccctccgtccggaaatacttgtcatcaaaatggataaaaggaaatgtatctagacgtattttagttttagatacatctattttaatccattTTGATGACAAGTATTTTCGGAtggagggagtagaa	tae-MIR1128	atatgagagcatgggtgagaggtgcttagtTACTACTCCCTCCGTCCGAAAatacttgtcatcaaaatgaataaaaaaggggatgtatctagaactaaaatacatctagatacatccccttctatccattttgatgacaactatttccggacggagggagtaattgcttcttctggcttggcgtttatgt	tae-MIR1128-p3	ttgatgacaactatttccgga	3'	New	G2	...(((((((((((((((((((((((((((((((((((((((.((((...((((((((((((........).)))))))))))...)))).)))))))))))))))))))))))))))))))))))))))...	127	33.1	-81.8	1.9	0	0	0	0	0	9.30095	0	0	0	0	0	0	0	0	0	0	0	0	0	0	0	0	0	0	0	0	0
92	100	92-100	tae-MIR1128-p5_1ss10AG_1	CTCCGTCCGGAAATACTTGTC	21	LT934122.1	-	657553736	657553899	ggtgatcttttttcatactactccCTCCGTCCGGAAATACTTGTCatcaaattgaataaaagggggtatatctagatgtattttagttttagatacatctctttttgtccattttgatgacaagtattttcggacggagggagtacttgtgtagaagtatctta	tae-MIR1128	atatgagagcatgggtgagaggtgcttagtTACTACTCCCTCCGTCCGAAAatacttgtcatcaaaatgaataaaaaaggggatgtatctagaactaaaatacatctagatacatccccttctatccattttgatgacaactatttccggacggagggagtaattgcttcttctggcttggcgtttatgt	tae-MIR1128-p5	CTCCGTCCGAAAatacttgtc	5'	New	G2	...((((((((..((((.(((((((((((((((((((((((((((((((((.((.((((((((((((.((((((((...........)))))))).)))))))))))).)).)))))))))))))))))))))))))))))))))..)))).))))).)))...	158	35.4	-87.5	1.5	0	0	0	0	0	0	0	0	0	0	0	0	0	0	0	0	0	0	0	0	0	0	0	0	0	0	0
93	101	93-101	tae-MIR1128-p5_1ss9AG	TCCGTCCGGAAATACTTGTCA	21	LT934123.1	-	107648663	107648795	aaatactcccTCCGTCCGGAAATACTTGTCAtcaaaatggataaaaggaaatgtatctagacatattttagttttagatacatctctttttatccattttgatgacaagtattttcggacggagggagtagaa	tae-MIR1128	atatgagagcatgggtgagaggtgcttagtTACTACTCCCTCCGTCCGAAAatacttgtcatcaaaatgaataaaaaaggggatgtatctagaactaaaatacatctagatacatccccttctatccattttgatgacaactatttccggacggagggagtaattgcttcttctggcttggcgtttatgt	tae-MIR1128-p5	TCCGTCCGAAAatacttgtca	5'	New	G2	...((((((((((((((((((((((((((((((((((((((((((((((.((((((((((((........).))))))))))).))))))))))))))))))))))))))))))))))))))))))))))...	127	33.8	-91.9	2	0	0	0	0	0	0	0	0	0	0	0	0	0	0	0	0	0	15.7002	0	0	0	0	0	0	0	0	0
94	102	94-102	tae-MIR1128-p5_1ss7CT	TCCGTCTGAAAATACTTGTC	20	LT934123.1	-	232113341	232113486	ttttgagcaagtactcccTCCGTCTGAAAATACTTGTCttcaaagtggacaaaaagggatgtatctataactaaaatacatctagatacatcctcttttattcattttgatgacaagtatttccggacggagggagtaactcatta	tae-MIR1128	atatgagagcatgggtgagaggtgcttagtTACTACTCCCTCCGTCCGAAAatacttgtcatcaaaatgaataaaaaaggggatgtatctagaactaaaatacatctagatacatccccttctatccattttgatgacaactatttccggacggagggagtaattgcttcttctggcttggcgtttatgt	tae-MIR1128-p5	TCCGTCCGAAAatacttgtc	5'	New	G2	...((((....(((((((((((((((.(((((((((((.((((((((((.((((..(((((((((((...............)))))))))))..)))).)))))))))).))))))))))).))))))))))))))).))))...	140	35.6	-77.4	1.5	0	0	0	0	0	0	0	0	0	0	0	0	0	0	0	0	0	0	0	0	0	0	0	0	0	0	0
95	103	95-103	tae-MIR1128-p3_4	CTATTTCCGGACGGAGGGAGT	21	LT934123.1	-	413338107	413338239	ttctactccctctgtccgaaaatacttgtcatcaaaatggataaaaagagatgtatctaaaactaaaatatgtctagatacatttccttttatccattttgatgacaaCTATTTCCGGACGGAGGGAGTattt	tae-MIR1128	atatgagagcatgggtgagaggtgcttagtTACTACTCCCTCCGTCCGAAAatacttgtcatcaaaatgaataaaaaaggggatgtatctagaactaaaatacatctagatacatccccttctatccattttgatgacaactatttccggacggagggagtaattgcttcttctggcttggcgtttatgt	tae-MIR1128-p3	ctatttccggacggagggagt	3'	New	G2	...(((((((((((((((.(((((.(((((((((((((((((((((.((((((((((((..((........)).)))))))))))).))))))))))))))))))))).))))).)))))))))))))))...	127	33.1	-78.2	1.8	23.1692	0	0	0	0	0	0	0	0	0	0	0	0	0	0	0	0	0	0	0	0	0	0	0	0	0	0
96	104	96-104	tae-MIR1128-p3_1ss14CG_1	ATTTTGATGACAAGTATTTCCGG	23	LT934124.1	+	116271425	116271557	ttctactccctccgtccgaaaatacttgtcatcaaaatggacgaaaagagatgtatctagaactaaaatacgtcgaaatacattcccttttatctATTTTGATGACAAGTATTTCCGGacggagggagtacct	tae-MIR1128	atatgagagcatgggtgagaggtgcttagtTACTACTCCCTCCGTCCGAAAatacttgtcatcaaaatgaataaaaaaggggatgtatctagaactaaaatacatctagatacatccccttctatccattttgatgacaactatttccggacggagggagtaattgcttcttctggcttggcgtttatgt	tae-MIR1128-p3	attttgatgacaactatttccgg	3'	New	G2	...(((((((((((((((.((((((((((((((((((((((..(((((.(((((((...((.(........)))...)))))))..))))).)))))))))))))))))))))).)))))))))))))))...	127	38.3	-70.6	1.4	0	0	0	0	0	11.0726	0	0	0	0	0	0	0	0	0	0	0	0	0	0	0	0	0	0	0	0	0
97	105	97-105	tae-MIR1128-p3_1ss12CG	TTTGATGACAAGTATTTCCGG	21	LT934124.1	+	661250485	661250617	tcctacttcctccgtccgaaaatacttgtcatcaaaatggataaaaagagatgtatctagaactaaaatacgtctagatacattttcttttatccatTTTGATGACAAGTATTTCCGGacggagggagtacaa	tae-MIR1128	atatgagagcatgggtgagaggtgcttagtTACTACTCCCTCCGTCCGAAAatacttgtcatcaaaatgaataaaaaaggggatgtatctagaactaaaatacatctagatacatccccttctatccattttgatgacaactatttccggacggagggagtaattgcttcttctggcttggcgtttatgt	tae-MIR1128-p3	tttgatgacaactatttccgg	3'	New	G2	...(((((((((((((((.(((((((((((((((((((((((((((..(((((((((((((.(........))))))))))))))..))))))))))))))))))))))))))).)))))))))))))))...	127	35.3	-86.2	1.8	0	0	0	0	0	9.30095	0	0	0	0	0	0	0	0	0	0	0	0	0	0	0	0	0	0	0	0	0
98	106	98-106	tae-MIR1128-p3_1ss10CG_2	TGATGACAAGTATTTCCGGACGGA	24	LT934124.1	-	576389097	576389229	ttctactccctccatccgaaaatacttgtcatcaaaatggataaaaagagatgtatctaaaactaaaatacgtctagatacatttccttttatccatttTGATGACAAGTATTTCCGGACGGAgggagtattt	tae-MIR1128	atatgagagcatgggtgagaggtgcttagtTACTACTCCCTCCGTCCGAAAatacttgtcatcaaaatgaataaaaaaggggatgtatctagaactaaaatacatctagatacatccccttctatccattttgatgacaactatttccggacggagggagtaattgcttcttctggcttggcgtttatgt	tae-MIR1128-p3	tgatgacaactatttccggacgga	3'	New	G2	...((((((((((.((((.(((((((((((((((((((((((((((.((((((((((((..((........)).)))))))))))).))))))))))))))))))))))))))).)))).))))))))))...	127	33.8	-80.1	1.8	0	0	0	0	0	0	0	0	0	0	0	0	0	0	0	0	0	0	0	0	0	0	0	0	0	0	0
99	107	99-107	tae-MIR1130a-p3_2	TCTTACATTATGGGACGGAG	20	LT934115.1	-	572893325	572893415	aaatactcacttcatcccataatgtaagacgttttttgacactacactagagtccaaaaacgTCTTACATTATGGGACGGAGggagtagat	tae-MIR1130a	aaatgtcttatactcCCTCCGTCTCGTAATGTAAGACGtttttataagctatgttagtctgtaaaaaaaagtctttgcaaaaacgtcttacattatgggacggagtggtagtatttgcaacg	tae-MIR1130a-p3	tcttacattatgggacggag	3'	New	G2	...(((((.((((.((((((((((((((((((((((.(((.(((...))).))).)))))))))))))))))))))).)))).)))))...	85	38.5	-48.9	1.4	0	0	0	0	0	0	0	0	0	0	0	0	0	0	0	0	0	0	0	0	0	0	0	0	0	0	0
100	108	100-108	hvu-MIR1130-p5_1ss11CA	CCCTCTGTAAATTAATATAAG	21	LT934116.1	-	352753522	352753665	tgaaataaccattttatagggtatctgatgttggaagatactCCCTCTGTAAATTAATATAAGagcgtttgtagtattctaaacgctcttatattagtttacggagggagtaaatgttaaggcaccaaaggaaattttgttcga	hvu-MIR1130	ntatactcccTCTGTAACTTAATATAAGACGtttgctaaacactgtctttctgacactacgacagtgtaaaaaaaaggtcttatattaagtcacggaaggagtatgg	hvu-MIR1130-p5	cccTCTGTAACTTAATATAAG	5'	New	G2	((((......(((((....(((..((((..((......(((((((((((((((((((((((((((((((((........)))))))))))))))))))))))))))))))))))..))).)..)))....)))))....)))).	143	33.3	-58.8	1.2	0	0	0	0	0	0	0	0	0	0	0	0	0	0	0	0	0	0	0	0	0	0	0	0	0	0	0
101	109	101-109	tae-MIR1130a-p3_1	AAAACGTCTTACATTATGGGA	21	LT934124.1	+	247068403	247068498	taatgtactccctcagtcccataatgtaagacgttttttggcactaattttagtgccaaAAAACGTCTTACATTATGGGAcggagggagtataagc	tae-MIR1130a	aaatgtcttatactcCCTCCGTCTCGTAATGTAAGACGtttttataagctatgttagtctgtaaaaaaaagtctttgcaaaaacgtcttacattatgggacggagtggtagtatttgcaacg	tae-MIR1130a-p3	aaaacgtcttacattatggga	3'	New	G2	...(((((((((((.(((((((((((((((((((((((((((((((....))))))))))))))))))))))))))))))).)))))))))))...	90	39.6	-72.6	1.9	0	0	0	0	0	0	0	0	0	0	0	0	0	0	0	0	0	0	0	0	0	0	0	0	0	0	0
102	110	102-110	tae-MIR1130a-p3_1ss21TA	TCTTACATTATGGGACGGAGA	21	LT934124.1	-	146523058	146523172	taaagtactccctccgtcccataatgtaagacgttttttggcactctcataatgtaagacttttttggtaatgccaaaaaacgTCTTACATTATGGGACGGAGAgagtagctagg	tae-MIR1130a	aaatgtcttatactcCCTCCGTCTCGTAATGTAAGACGtttttataagctatgttagtctgtaaaaaaaagtctttgcaaaaacgtcttacattatgggacggagtggtagtatttgcaacg	tae-MIR1130a-p3	tcttacattatgggacggagt	3'	New	G2	...(((((((.((((((((((((((((((((((((((((((((...(((................)))...)))))))))))))))))))))))))))))))).))))).))...	109	40	-64.1	1.4	0	0	0	0	0	0	0	0	0	0	0	0	0	0	0	0	0	0	0	0	0	0	0	0	0	0	0
103	111	103-111	bdi-MIR1135-p5_2ss16TA17GC	ATACGGATGTATCTAACT	18	LT934121.1	-	489304637	489304756	tgctactccttccgtcccaaaattcttgtcttaaatttgtctagATACGGATGTATCTAACTagatacatccgtatttagaaaaatctaagacaagaattttgggatggagggagtatta	bdi-MIR1135	aggagcataattagtacttcctccgaccggtattacttgtctcaaatttgcccaaatacggatgtatctatgtgtaaaacgtgtctagatacatgtaataTTTCGACAAGTAATTCCGACCGGAgggagtgccataat	bdi-MIR1135-p5	atacggatgtatctatgt	5'	New	G2	...((((((((((((((((((((((((((((((.((((.(((((((((((((((((((....))))))))))))))))))).)))).))))))))))))))))))))))))))))))...	114	35	-82.1	2	26.6446	16.3708	0	26.0212	0	11.9584	0	0	0	17.6384	0	0	0	0	0	0	0	0	0	0	0	0	0	0	25.9755	12.9397	27.3095
104	112	104-112	tae-MIR1137b-p3_2ss7TC17AG_1	TTGGGTCATCTATTTTGGAAC	21	LT934114.1	-	79833971	79834082	tttgtttatgaactactccctccgttctaaaatagatgacccaactttatactaactttagtacaaaaTTGGGTCATCTATTTTGGAACggagggagtacataataaacttt	tae-MIR1137b	ttgatctatcTCCGTTCCAGAATAGATGACCaactttatactaaaattagtacaaagttgggttatctattttagaacggaaggagtac	tae-MIR1137b-p3	ttgggttatctattttagaac	3'	New	G2	...((((((....(((((((((((((((((((((((((((((((.(((.(((((....))))).))).)))))))))))))))))))))))))))))))....))))))...	106	33	-65.4	1.8	62.5569	75.4478	58.2334	40.8905	60.6039	47.3906	38.5635	53.306	51.4839	59.8171	42.9363	44.8745	48.6756	60.8533	59.7042	53.6824	52.667	53.3807	51.7277	46.4041	56.6367	58.9883	52.4923	66.6247	61.6917	72.9327	95.9971
105	113	105-113	tae-MIR1137b-p3_1ss18AG	ATCTATTTTAGAACGGAGGGA	21	LT934118.1	-	480660447	480660538	atgtactccctccgttccaaaatagatgacccaattttgtactaaagttagtataaagttgggtcATCTATTTTAGAACGGAGGGAgtagtt	tae-MIR1137b	ttgatctatcTCCGTTCCAGAATAGATGACCaactttatactaaaattagtacaaagttgggttatctattttagaacggaaggagtac	tae-MIR1137b-p3	atctattttagaacggaagga	3'	New	G2	...((((((((((((((.((((((((((((((((((((((((((....)))))))))))))))))))))))))).))))))))))))))...	86	37	-64.3	1.9	0	0	0	0	0	0	0	0	0	0	0	0	0	0	0	0	0	0	0	0	0	0	0	0	0	0	0
106	114	106-114	tae-miR1137b-5p	TCCGTTCCAGAATAGATGACC	21	LT934119.1	-	556703782	556703873	agctactcccTCCGTTCCAGAATAGATGACCcaactttatactaactttagtataaagttgggtcatctaatttaaaacggagggagtacga	tae-MIR1137b	ttgatctatcTCCGTTCCAGAATAGATGACCaactttatactaaaattagtacaaagttgggttatctattttagaacggaaggagtac	tae-miR1137b-5p	TCCGTTCCAGAATAGATGACC	5'	Yes	G2	...(((((((((((((..(((.((((((((((((((((((((((....)))))))))))))))))))))).)))..)))))))))))))...	86	39.1	-59.3	1.6	0	0	0	0	0	0	0	0	0	0	0	0	0	0	0	0	0	0	0	0	0	0	0	0	0	0	0
107	115	107-115	tae-MIR1137b-p3_2ss7TC17AG_2	TTGGGTCATCTATTTTGGAACGG	23	LT934122.1	-	356472804	356472906	taatactccccccgttccaaaatagatgactcaactttgtactaacttcagtacaaagttagtacaaagTTGGGTCATCTATTTTGGAACGGagcgagtaatt	tae-MIR1137b	ttgatctatcTCCGTTCCAGAATAGATGACCaactttatactaaaattagtacaaagttgggttatctattttagaacggaaggagtac	tae-MIR1137b-p3	ttgggttatctattttagaacgg	3'	New	G2	...(((((...(((((((((((((((((((((((((((((((((((((.......)))))))))))))))))))))))))))))))))))))...)))))...	97	37.9	-64.6	1.7	62.5569	75.4478	58.2334	40.8905	60.6039	47.3906	38.5635	53.306	51.4839	59.8171	42.9363	44.8745	48.6756	60.8533	59.7042	53.6824	52.667	53.3807	51.7277	46.4041	56.6367	58.9883	52.4923	66.6247	61.6917	72.9327	95.9971
108	116	108-116	tae-miR1137b-5p_1ss21CT	TCCGTTCCAGAATAGATGACT	21	LT934123.1	+	27527911	27528004	tttgtactcccTCCGTTCCAGAATAGATGACTcaactttgtattaaagttagtacaaagttgagtcgtctattttgaaacagagggagtactag	tae-MIR1137b	ttgatctatcTCCGTTCCAGAATAGATGACCaactttatactaaaattagtacaaagttgggttatctattttagaacggaaggagtac	tae-miR1137b-5p	TCCGTTCCAGAATAGATGACC	5'	Diff	G2	...((((((((((.(((.(((((((((((((((((((((((((((....))))))))))))))))))))))))))).))).))))))))))...	88	37.2	-60.5	1.7	0	0	0	0	0	0	0	0	0	0	0	0	0	0	0	0	0	0	0	0	0	0	0	0	0	0	0
109	117	109-117	tae-MIR1137b-p3_2ss7TC17AG_3	TTGGGTCATCTATTTTGGAACGGA	24	LT934123.1	-	683392552	683392668	ctgttatttctactccctccgttccaatatagatgactcaactttgtactaactttaatacaaagttagtacaaagTTGGGTCATCTATTTTGGAACGGAgggagtagatgtgaata	tae-MIR1137b	ttgatctatcTCCGTTCCAGAATAGATGACCaactttatactaaaattagtacaaagttgggttatctattttagaacggaaggagtac	tae-MIR1137b-p3	ttgggttatctattttagaacgga	3'	New	G2	...(((..(((((((((((((((((((.((((((((((((((((((((((((((((.....)))))))))))))))))))))))))))).)))))))))))))))))))..)))...	111	35.9	-81.4	1.9	62.5569	75.4478	58.2334	40.8905	60.6039	47.3906	38.5635	53.306	51.4839	59.8171	42.9363	44.8745	48.6756	60.8533	59.7042	53.6824	52.667	53.3807	51.7277	46.4041	56.6367	58.9883	52.4923	66.6247	61.6917	72.9327	95.9971
110	118	110-118	sbi-miR1432	CTCAGGAGAGATGACACCGAC	21	LT934113.1	-	147377968	147378089	tgtgggttagggccctgtgCTCAGGAGAGATGACACCGACgccgatcagatgggtcggcttaaccaggcgtctgttcggagttggtgtcacctcgcctgaacatagggctcactagccctgt	sbi-MIR1432	gataggacataggaggcgagagggacgacgagccgttggtttgtgggtgtgcgtcctatgCTCAGGAGAGATGACACCGACgtcggacggaccggtcgatccgcgccgtgtctgtccgtccgaagtgggtgtcatctcgcctgaagcataggacttaccagcccagtacatctccctgttttca	sbi-miR1432	CTCAGGAGAGATGACACCGAC	5'	Yes	G2	...((((((((((((((((.(((((.(((.((((((((((.((((.(((((..(((((.....)).)))))))).)))).)))))))))).))).))))).)))))))).).)))))))...	116	59	-74.7	1	0	35.5886	39.1405	0	31.9854	30.5603	0	39.7806	23.5604	26.841	40.0738	0	23.4686	16.9037	0	0	0	0	0	0	0	25.2807	0	20.7661	25.9755	17.0568	23.1717
111	119	111-119	osa-miR1432-5p_L-1R+1	TCAGGAGAGATGACACCGACA	21	LT934114.1	+	205394342	205394458	ttagggtcctgtgaTCAGGAGAGATGACACCGACAccgatcagatgggtcggcttaaccaggccgtgcatccgtctgttcggagttggtgtcacctcgcctgaacatagggctcact	osa-MIR1432	cctgtgATCAGGAGAGATGACACCGACatcgccggaattcgttcttggtcttgtgccatgatgaattgatggtccgtttgatgCAGGTGTCATCTCCCCTGAACatagg	osa-miR1432-5p	ATCAGGAGAGATGACACCGAC	5'	Diff	G2	...((((((((((.(((((.(((.((((((((((.((((.(((((((((((((((....))))))...))))))))).)))).)))))))))).))).))))).))))))))))...	111	56.4	-75.8	1.1	145.966	133.813	168.972	183.388	155.718	146.601	87.3349	163.1	139.617	142.641	150.277	172.699	81.7055	92.1251	82.3917	50.3273	64.5171	78.501	73.0274	86.4804	118.271	68.619	66.8084	67.49	97.408	85.8723	102.618
112	120	112-120	bdi-miR1878-3p_1ss14AG	ATTTGTAGTGTTCGGATTGAGTTT	24	LT934120.1	-	373447877	373448052	tccaacaatattacactcataatcagatcttacaaaccacttttgcaaacttagtcttggcactataaatttaaaatgtgcatgtgaaaatatgctcattataaATTTGTAGTGTTCGGATTGAGTTTataatagtcgttctaagatttgtttgtgaacatagtaatattgttaaa	bdi-MIR1878	tcactattgcaaACTTAGTCTGAACACTATAAAAAAtgctcatgtaaaaatatgcgcatcatagATTTGTAGTGTTCAGATTGAGTTTacagtagttg	bdi-miR1878-3p	ATTTGTAGTGTTCAGATTGAGTTT	3'	Diff	G2	...(((((((((((..((((((.(((((((((..(((.(((.((..(((((((((((..((((((((((((((.((((.((((((....)))))).)))).))))))))))))))..)))))))))))..)).))).))).))))))))).)))))).....)))))))))))...	170	27.8	-70.8	1.4	85.7261	56.9418	58.2334	60.7162	44.6112	60.2348	58.9794	57.284	48.8661	55.2158	38.6426	47.5942	26.9454	28.7363	32.2402	29.078	31.6002	19.6252	20.2854	27.4206	0	0	42.9483	21.6314	42.2101	27.6438	29.7922
113	121	113-121	hvu-miR5049f_L+1R+2_2ss14TC20GA	CAATTAATATGGACCGGAGAGAGT	24	LT934123.1	-	108878299	108878410	gcttgggtattccctccgatccaacttaattgacgctgctctagtatagctctatactaaagttgtactaaagtagcgtCAATTAATATGGACCGGAGAGAGTagtctagaa	hvu-MIR5049f	tgaaaagtttctactccccccgatccaaattaattgacactgccttagttcaacttttagtacaaagttgtactaacgcagcgtcAATTAATATGGATCGGAGGGAgtacttttgt	hvu-miR5049f	AATTAATATGGATCGGAGGGA	3'	Diff	G2	..((((((((((.(((((.((((..(((((((((((((((.((((((((((.........)))))))))).)))))))))))))))..)))).))))).))))).)))))..	108	41.1	-54.4	1.2	0	0	0	0	0	0	0	0	0	0	0	0	0	0	0	0	0	0	0	0	0	0	0	0	0	0	0
114	122	114-122	bdi-miR5062a_1ss22CA	TGAACCTTGGGGAAAAGCCGCAT	23	LT934119.1	+	611028292	611028446	atagcttctTGAACCTTGGGGAAAAGCCGCATaacaccattaacttgaaaaccatgtatttcctatcccaaaactgctcctagcacaaggggtaaaagatggtttttagttgtgtggtcATGCGGATTTTTCACCAAGATTcaagtggttatctg	bdi-MIR5062a	cgtagcatggTGAACCTTGGGGAAAAGCCGCCTaacatgattaaattgtattttgttctactattccaaaattgttgtggtacaatataaggtgcagagtaaagtttaacatgttaggcggatttttcactaaggttcatgtggttatc	bdi-miR5062a	TGAACCTTGGGGAAAAGCCGCCT	5'	Diff	G2	(((((..((((((.(((((.((((((((((((...(((((....(((((((((((...(((..((((((.....(((.....)))...)))))).))))))))))))))....))))).)))))).)))))).))))).))))))..)))))...	152	40.6	-56.8	0.9	0	0	0	0	0	0	0	0	0	0	0	0	0	0	0	0	0	0	0	0	0	0	0	0	0	0	0
114	123	114-123	ata-miR5062b-5p_L+2R-4	ATGCGGATTTTTCACCAAGATT	22	LT934119.1	+	611028292	611028446	atagcttctTGAACCTTGGGGAAAAGCCGCATaacaccattaacttgaaaaccatgtatttcctatcccaaaactgctcctagcacaaggggtaaaagatggtttttagttgtgtggtcATGCGGATTTTTCACCAAGATTcaagtggttatctg	ata-MIR5062b	gtgaggtcatGCGGATTTTTCACCAAGATTCAAGtggttatctggatcttttgacttaagtgctcctaccacaatgtacctagcgttttattacccatgtttttttattatcatattgtacctgggtgcaattatgtgcaagttatatgtggtcactggattgcatgtaacaagtaaggttcacgtagcttctTGAACCTTAGGGAAAAGCCGCATaacaccatta	ata-miR5062b-5p	GCGGATTTTTCACCAAGATTCAAG	3'	Diff	G2	(((((..((((((.(((((.((((((((((((...(((((....(((((((((((...(((..((((((.....(((.....)))...)))))).))))))))))))))....))))).)))))).)))))).))))).))))))..)))))...	152	40.6	-56.8	0.9	590.815	506.07	497.37	889.679	712.938	650.624	950.476	761.4	867.373	1089.74	1040.49	1173.54	624.96	560.357	645.999	720.239	676.772	566.777	530.463	532.593	598.017	676.56	650.189	601.353	483.793	489.943	475.02
115	124	115-124	bdi-MIR5064-p5	TTGTCCATAGCATCAGCCAGC	21	LT934116.1	-	695819888	695819986	ccctctggttgaatTTGTCCATAGCATCAGCCAGCcatcttgcgcatttttgcacgatgggaatgatggctggtgctatggataaattcaacccgatgg	bdi-MIR5064	tcaacgccagctgatgccatggcttcaagtacaccgaatgctttctccatcttgccgactaagccatatccatcaatcagtgaattaaatgtaataacgttgggtctttcacctatatgtataaccaagtcaaagatatcctgtgcatccacaactcttccttctttgcatagactgtttattattgaactgaagaacgcaatgttaggacaaggaatgcctctgctcatcatttcagaaaccaactccttcgctttaaccaaattaccatacatacaaaaccgctgaataagggagtgataaacaattccgttcggttttagtcccatagcaatcatctggtCGAATTTGTCCATAGCATCAGccagccgacc	bdi-MIR5064-p5	TTGTCCATAGCATCAGccagc	5'	New	G2	((.((.(((((((((((((((((((((((((((.(((((.((((......)))).)))))......))))))))))))))))))))))))))).)).))	99	48.5	-59.1	1.2	0	0	20.0476	0	16.8344	12.8442	0	0	0	0	0	0	0	16.9037	0	0	0	0	0	0	0	0	0	0	23.8108	18.2332	0
116	125	116-125	bdi-miR5169a_2ss19AG20CA	TTTGACCAAGTTTGTAGAGAA	21	LT934117.1	+	34380	34527	ataaacTTTGACCAAGTTTGTAGAGAAaatcatatacatctagaataccaaatacgtgtgcttagatacatcacaacacatactttcatattatatacatttggtattgtagatataaatagttttctctataaacttggtcaaagtt	bdi-MIR5169a	tcctttttataagatgttctagctttgtctcttgaagTTTGACCAAGTTTGTAGAACAgtatactaatatctaacagtatcaaataagtatactatgaagatatatgcaattgaggatttaataaaactaatttagagttgtagatgttggtatatttttctataaacttggtcaaatttaaaaagtttgaattggaacaaagctagaac	bdi-miR5169a	TTTGACCAAGTTTGTAGAACA	5'	Diff	G2	...((((((((((((((((((((((((((..((.((.(((((.((((((((((..(((((....((...................))....)))))..)))))))))).))))).)).))..))))))))))))))))))))))))))	145	27	-56.4	1.4	0	16.3708	21.0022	0	17.6761	15.9445	0	15.9122	23.5604	23.7735	0	0	18.2533	0	0	0	0	0	0	0	0	0	0	0	0	15.2923	0
117	126	117-126	gma-miR6300	GTCGTTGTAGTATAGTGG	18	LT934111.1	-	558999969	559000060	cgtttatacactttgagttttaacaatgtaacctgattacgtaaatttcgctaattaataaaagcgccattaaaGTCGTTGTAGTATAGTGG	gma-MIR6300	aggtaaaaatacttaccactatattacaacaacttgtttgtgaaattcaatggtaattttaaataataaatgttttaatattaccgatagcatttgattatatttttgttttaaagttacatttgattatatcgctatcggctataatgtaagtcatattcatccaatatcatgcaacttttttgtatagatatattaatattactcgataatcatcaaGTCGTTGTAGTATAGTGGtaagtattcccgcc	gma-miR6300	GTCGTTGTAGTATAGTGG	3'	Yes	G2	...((((((((..(((.((((((..((((((.....))))))......((((..........))))...)))))))))..)).))))))...	86	31.5	-13.3	0.5	0	0	0	0	0	0	0	0	0	0	0	0	0	0	0	0	0	0	0	0	0	0	0	0	0	0	0
118	127	118-127	gma-miR6300_R+1_2	GTCGTTGTAGTATAGTGGT	19	LT934112.1	-	566148612	566148672	gttatacttcccattcgattataagacaagccaGTCGTTGTAGTATAGTGGTaagtattcc	gma-MIR6300	aggtaaaaatacttaccactatattacaacaacttgtttgtgaaattcaatggtaattttaaataataaatgttttaatattaccgatagcatttgattatatttttgttttaaagttacatttgattatatcgctatcggctataatgtaagtcatattcatccaatatcatgcaacttttttgtatagatatattaatattactcgataatcatcaaGTCGTTGTAGTATAGTGGtaagtattcccgcc	gma-miR6300	GTCGTTGTAGTATAGTGG	3'	Diff	G2	...((((((.(((((..((((((((((......))).)))))))..))))).))))))...	55	37.7	-17.1	0.7	0	0	0	0	0	10.6297	0	24.664	37.5222	43.7125	54.3859	29.9163	0	0	0	0	30.2836	25.1203	34.4852	49.568	66.6314	0	0	24.2272	0	0	16.5512
119	128	119-128	tae-MIR7757-p3_2ss3TC19TC	AGCATGTTTTTAGAAGATC	19	LT934121.1	-	270241219	270241275	gttgtggtctactttgacgatatccttgtgtctAGCATGTCTTTAGAAGATCatgtc	tae-MIR7757	tgcattacatATAAAACCTTCAGCTATCCATCtccatatcagcctgtctctcttaattttgaaacattttggaaatatgcttaaatatccttgaacataagaacgagccacacatgctgcaccaatactatgaaaagtagcatagaatgagtaaaagaggctcttgacttttagatcatgcaagagctttgatctacaggtaaacccttttttactaactactagcagctttaatctgccttcttatctatatgattagttattatgtctaagtatgtttttagaagattaagcaagctcattcgatatgtaaatggatagtttgaggttttatttataatgat	tae-MIR7757-p3	agtatgtttttagaagatt	3'	New	G2	...(((((((..(((((.(((((.((.......)).))))).))))))))))))...	51	40.4	-12.3	0.5	32.4369	32.0297	35.3219	40.8905	41.2443	25.6884	28.3555	28.642	46.2483	24.5403	42.9363	38.0753	35.6375	24.5103	27.4639	29.078	51.3504	26.6903	31.4423	39.0216	0	0	26.2462	17.3051	37.8809	35.8782	52.1364
120	129	120-129	tae-MIR9657c-p5_2ss10AC18TC	TCGCCGGAGCAGCATGTCGTG	21	LT934119.1	-	15587068	15587175	ccggccatggcggcgcagcggctgcgcTCGCCGGAGCAGCATGTCGTGgacgacgtccggcgtgctccttcgtcgagtgtggctgctagcgtccgcatacatggcgcg	tae-MIR9657c	gcatagcggagggctggctccgttcgccggagaagcatgttgtggaccagtgccgCGTGCTTCCTCGTCGAACGGTggcgaccatgttgcacgcgc	tae-MIR9657c-p5	tcgccggagaagcatgttgtg	5'	New	G2	.(((((((((((((((((((((..((((((.(((((.((((((((..((((...)))))))))))).))))).))))))..)))))).))).))))...)))))).))	107	71.3	-71	0.9	0	0	0	0	0	0	0	0	0	0	0	0	0	0	0	0	0	0	0	0	0	0	0	0	0	0	0
121	130	121-130	tae-MIR9668-p3_1ss23AG_2	CAAGTATTTTCGGACGGAGGGAGT	24	LT934111.1	+	497402827	497402966	aatatgatactcccttcgtccggaaatacttgtcatcaaaatgaataaaaggggatgtatctagatgtattttagttctagatacatccctttttgtccattttgatgaCAAGTATTTTCGGACGGAGGGAGTacatgct	tae-MIR9668	agatacatccattCCAATGACAAGTATTTTCGGAcggagggaatacaagattcgactccatgaagtagctttacctctagcaatagaataaaaaaaactccctctgtccggaaatacttgtcggacaaattgatgtatc	tae-MIR9668-p3	CAAGTATTTTCGGAcggagggaat	3'	New	G2	..((((.((((((((((((((((((((((((((((((((((((.(((((((((((((((((((((...........))))))))))))))))))))).))))))))))))))))))))))))))))))))))))))))..	136	36.4	-95.7	1.9	97.3107	92.5304	84.9634	91.6939	63.1291	49.6051	36.295	23.0727	20.07	30.6754	31.4866	35.3557	28.6838	42.2592	33.4343	41.3802	48.717	30.6154	0	0	0	32.5038	36.9832	19.9009	27.0578	11.7633	20.689
122	131	122-131	tae-MIR9668-p3_1	AAGTATTTTCGGACGGAGGG	20	LT934111.1	-	514736926	514737073	tttgcatctactccctccgtccgaaaatacttgtcatcaaaatgaattaaaagggttgtatctagatgtattttaattttagatatatccatttttatccattttgatgacAAGTATTTTCGGACGGAGGGagcataacagatgccct	tae-MIR9668	agatacatccattCCAATGACAAGTATTTTCGGAcggagggaatacaagattcgactccatgaagtagctttacctctagcaatagaataaaaaaaactccctctgtccggaaatacttgtcggacaaattgatgtatc	tae-MIR9668-p3	AAGTATTTTCGGAcggaggg	3'	New	G2	...((((((.((((((((((((((((((((((((((((((((((...((((((((.((((((((((...........)))))))))).)).))))))..))))))))))))))))))))))))))))))))))......))))))...	142	34.5	-81	1.6	0	0	0	0	0	0	0	0	0	0	0	0	0	0	0	0	0	0	0	0	0	0	0	0	0	0	0
123	132	123-132	tae-MIR9668-p3_1ss22AG_2	AAGTATTTTCGGACGGAGGGAGTA	24	LT934112.1	+	69423684	69423802	aaataatactccctccgtccggaattacttgtcatcaaaatggatgtgtgtaaaactaaaatacatctagatacatccatttcaatgacAAGTATTTTCGGACGGAGGGAGTAgtagaa	tae-MIR9668	agatacatccattCCAATGACAAGTATTTTCGGAcggagggaatacaagattcgactccatgaagtagctttacctctagcaatagaataaaaaaaactccctctgtccggaaatacttgtcggacaaattgatgtatc	tae-MIR9668-p3	AAGTATTTTCGGAcggagggaata	3'	New	G2	......((((((((((((((((((.((((((((((..((((((((((((.((...............)).))))))))))))..)))))))))).))))))))))))))))))......	107	36.1	-66.2	1.5	0	15.659	0	0	0	0	0	0	0	0	0	0	0	0	0	0	0	0	0	0	0	0	0	0	0	0	0
124	133	124-133	tae-MIR9668-p3_5	ACAAGTATTTTCGGACGGAGG	21	LT934112.1	+	395173258	395173382	aatgtactccttccgttccgaaatacttaacggagagatggataaaattggatgtatctataacttaaatacgtctagatacatccatttctttgACAAGTATTTTCGGACGGAGGgagtattta	tae-MIR9668	agatacatccattCCAATGACAAGTATTTTCGGAcggagggaatacaagattcgactccatgaagtagctttacctctagcaatagaataaaaaaaactccctctgtccggaaatacttgtcggacaaattgatgtatc	tae-MIR9668-p3	ACAAGTATTTTCGGAcggagg	3'	New	G2	...(((((((((((((.(((((((((((..(..((((((((((....((((((((((.((.....)).))))))))))....))))))))))..)..))))).)))))))))))))))))))...	119	35.2	-59.2	1.3	0	0	0	0	0	0	0	0	0	0	0	0	0	0	0	0	0	0	0	0	0	0	0	0	0	0	0
125	134	125-134	tae-MIR9668-p3_1ss18GT	ACAAGTATTTTCGGACGT	18	LT934113.1	-	701332330	701332466	ccagctactccctccgtccggaaatacttgtcatcaaaatggataaaagatgatgtatctagatgtattttagttctagatacacccccttttatccattttgatgACAAGTATTTTCGGACGTaggaagtagtaga	tae-MIR9668	agatacatccattCCAATGACAAGTATTTTCGGAcggagggaatacaagattcgactccatgaagtagctttacctctagcaatagaataaaaaaaactccctctgtccggaaatacttgtcggacaaattgatgtatc	tae-MIR9668-p3	ACAAGTATTTTCGGAcgg	3'	New	G2	...((((((.(((.(((((((((((((((((((((((((((((((((((....((((((((((...........))))))))))....))))))))))))))))))))))))))))))))))).))).))))))...	131	38	-80.5	1.5	0	0	0	0	0	0	0	0	0	0	0	27.1967	0	0	0	0	0	0	0	0	0	0	0	0	0	0	0
126	135	126-135	tae-MIR9668-p5_1ss3TC_1	TCCGTCCGGAAATACTTGTC	20	LT934114.1	+	46495424	46495603	tctgatcttctgacttcaagtgatactccatgtactcccTCCGTCCGGAAATACTTGTCatcaaaatggattaaaatggatgtatctataactaaaatacatctagataatccatttcaatgacaagtatttccggacggagggagtactagtaacctctcatctttgaagttctagatt	tae-MIR9668	agatacatccattCCAATGACAAGTATTTTCGGAcggagggaatacaagattcgactccatgaagtagctttacctctagcaatagaataaaaaaaactccctctgtccggaaatacttgtcggacaaattgatgtatc	tae-MIR9668-p5	tctgtccggaaatacttgtc	5'	New	G2	...(((((...((((((((((((((((....((((((((((((((((((((((((((((((..((((((((((...(((((((((...........)))))))))..))))))))))..)))))))))))))))))))))))))))))).)))).....))))..))))))))..)))))	177	36.7	-92.9	1.4	0	0	0	0	0	0	0	0	0	0	0	0	0	0	0	0	0	0	0	0	0	0	0	0	0	0	0
127	136	127-136	tae-MIR9668-p3_8	CAAGTATTTTCGGACGGAGGG	21	LT934114.1	+	122478526	122478662	gttggtactccctccgtccggaaatacttgtcatcaaaatgaataaaaaaggatgtatttagatgtattttagttctaaatacatccctttttgtccattttgatgaCAAGTATTTTCGGACGGAGGGagtacttgg	tae-MIR9668	agatacatccattCCAATGACAAGTATTTTCGGAcggagggaatacaagattcgactccatgaagtagctttacctctagcaatagaataaaaaaaactccctctgtccggaaatacttgtcggacaaattgatgtatc	tae-MIR9668-p3	CAAGTATTTTCGGAcggaggg	3'	New	G2	...((((((((((((((((((((((((((((((((((((((.(((((((.(((((((((((((...........))))))))))))).))))))).))))))))))))))))))))))))))))))))))))))...	131	36.5	-91.3	1.8	0	0	0	0	0	0	0	0	0	0	0	0	0	0	0	0	0	0	0	0	0	0	0	0	0	0	0
128	137	128-137	tae-MIR9668-p3_13	TGACAAGTATTTTCGGACGGA	21	LT934114.1	+	238057695	238057833	gacaaatactccctccgtccggaaatacttgtcatcaaaatggataaaaggaaatgtatctagacgtattttagttttagatacatatctttttatccattttgaTGACAAGTATTTTCGGACGGAgggagtatttagg	tae-MIR9668	agatacatccattCCAATGACAAGTATTTTCGGAcggagggaatacaagattcgactccatgaagtagctttacctctagcaatagaataaaaaaaactccctctgtccggaaatacttgtcggacaaattgatgtatc	tae-MIR9668-p3	TGACAAGTATTTTCGGAcgga	3'	New	G2	...(((((((((((((((((((((((((((((((((((((((((((((((((.((((((((((((........).))))))))))).)))))))))))))))))))))))))))))))))))))))))))))))))...	133	34.5	-95.5	2	0	0	0	0	0	0	0	0	0	0	0	0	0	0	0	0	0	0	0	0	0	0	0	0	0	0	0
129	138	129-138	tae-MIR9668-p3_1ss12TC_1	TGACAAGTATTCTCGGACGG	20	LT934114.1	+	497770108	497770248	aaagtggtactccctccgtccggaaatatttgtcatcaaaatggataaaaggggatgtatctagatgtattttagttctagatacatctccttttattcattttaaTGACAAGTATTCTCGGACGGagggagtactaccag	tae-MIR9668	agatacatccattCCAATGACAAGTATTTTCGGAcggagggaatacaagattcgactccatgaagtagctttacctctagcaatagaataaaaaaaactccctctgtccggaaatacttgtcggacaaattgatgtatc	tae-MIR9668-p3	TGACAAGTATTTTCGGAcgg	3'	New	G2	...(((((((((((((((((((..((((((((((((.((((((((((((((((((((((((((((...........)))))))))))))))))))))))))))).))))))))))))..)))))))))))))))))))...	135	37.6	-96.9	1.8	0	0	0	0	0	0	0	0	0	0	0	0	0	0	0	0	0	0	0	0	0	0	0	0	0	0	0
130	139	130-139	tae-MIR9668-p3_1ss21GA_2	ATGACAAGTATTTTCGGACGA	21	LT934114.1	-	88957575	88957707	aaataccccctccgtccggacatacttgtcatcaaaatggataaaaggaaatgtatctagacgcattttagttttagatacatctctttttatccattttgATGACAAGTATTTTCGGACGAagggagtagaa	tae-MIR9668	agatacatccattCCAATGACAAGTATTTTCGGAcggagggaatacaagattcgactccatgaagtagctttacctctagcaatagaataaaaaaaactccctctgtccggaaatacttgtcggacaaattgatgtatc	tae-MIR9668-p3	ATGACAAGTATTTTCGGAcgg	3'	New	G2	...(((.((((.((((((((.((((((((((((((((((((((((((((.(((((((((((.((......))))))))))))).)))))))))))))))))))))))))))).)))))))).)))).)))...	127	36.1	-77.9	1.6	0	0	0	0	0	0	0	0	0	0	0	0	0	0	0	0	0	0	0	0	0	0	0	0	0	0	0
131	140	131-140	tae-MIR9668-p5_2ss3TC21GT	TCCGTCCGGAAATACTTGTCT	21	LT934114.1	-	126484356	126484492	ataagtactcccTCCGTCCGGAAATACTTGTCTtcaaaatggagaaaaaaggatgtatctagacgtattttaattctagatacatctctttttatccattttgatgacaactattttcggacggagggagtactaac	tae-MIR9668	agatacatccattCCAATGACAAGTATTTTCGGAcggagggaatacaagattcgactccatgaagtagctttacctctagcaatagaataaaaaaaactccctctgtccggaaatacttgtcggacaaattgatgtatc	tae-MIR9668-p5	tctgtccggaaatacttgtcg	5'	New	G2	...(((((((((((((((((((((((.(((((.((((((((((.(((((..((((((((((((...........))))))))))))..))))).)))))))))).))))).)))))))))))))))))))))))...	131	35.8	-84.6	1.7	0	0	0	29.7386	0	0	0	0	0	15.3377	37.2114	0	0	0	0	0	0	0	0	29.5299	44.9762	36.1153	0	28.5534	0	0	0
132	141	132-141	tae-MIR9668-p3_11	GACAAGTATTTTCGGACGGAGGGA	24	LT934114.1	-	517374924	517375067	cttactgaatactccctccgtccggaaatacttgtcatcaaaatgaataaaagaggatgtatctagacgtattttagttctagatacatccctttctatccattttgatGACAAGTATTTTCGGACGGAGGGAgtaacagttac	tae-MIR9668	agatacatccattCCAATGACAAGTATTTTCGGAcggagggaatacaagattcgactccatgaagtagctttacctctagcaatagaataaaaaaaactccctctgtccggaaatacttgtcggacaaattgatgtatc	tae-MIR9668-p3	GACAAGTATTTTCGGAcggaggga	3'	New	G2	...((((..((((((((((((((((((((((((((((((((((((.(((((((.((((((((((((((........).))))))))))))))))).))).)))))))))))))))))))))))))))))))))))).))))...	138	37.5	-91.4	1.7	0	0	0	0	0	0	0	0	0	0	0	0	0	0	0	0	0	0	0	0	0	0	0	0	0	0	0
133	142	133-142	tae-MIR9668-p3_10	GACAAGTATTTTCGGACGGAGGG	23	LT934114.1	-	629071872	629072012	taacatatactccctccgtccgaaaatacttgtcatcaaaatgaataaaaggggatgtatctagatgtattttagttgtagatacatcccttcttgtccattttgatGACAAGTATTTTCGGACGGAGGGagtatgtggta	tae-MIR9668	agatacatccattCCAATGACAAGTATTTTCGGAcggagggaatacaagattcgactccatgaagtagctttacctctagcaatagaataaaaaaaactccctctgtccggaaatacttgtcggacaaattgatgtatc	tae-MIR9668-p3	GACAAGTATTTTCGGAcggaggg	3'	New	G2	...((((((((((((((((((((((((((((((((((((((((.((((.(((((((((((((((((........))).)))))))))))))).)))).))))))))))))))))))))))))))))))))))))))))...	135	36.9	-95.8	1.8	0	0	0	0	0	0	0	0	0	0	0	0	0	0	0	0	0	0	0	0	0	0	0	0	0	0	0
134	143	134-143	tae-MIR9668-p5_1ss3TC_2	TCCGTCCGGAAATACTTGTCG	21	LT934114.1	-	751302072	751302207	actaatacatactcccTCCGTCCGGAAATACTTGTCGgagaaatgctgaaaaatgaatgtatctagaattaaaatacatctagatacgtccattccttcgacgagtatttccggacggagggagtactgtatttta	tae-MIR9668	agatacatccattCCAATGACAAGTATTTTCGGAcggagggaatacaagattcgactccatgaagtagctttacctctagcaatagaataaaaaaaactccctctgtccggaaatacttgtcggacaaattgatgtatc	tae-MIR9668-p5	tctgtccggaaatacttgtcg	5'	New	G2	...(((((((((((((((((((((((((((((((((((((.((((.........((.((((((((((...........)))))))))))))))).))))))))))))))))))))))))))))))).))))))...	130	39	-77	1.5	0	0	0	0	0	0	0	0	0	0	0	0	0	0	0	0	0	0	0	0	0	0	0	0	0	0	0
135	144	135-144	tae-MIR9668-p3_4	ACAAGTATTTTCGGACGGA	19	LT934116.1	+	29447175	29447296	taatactctctccgtccgaaaatacttgtcctaaaaaatgataaaatggatgtatctataattaagataagtctagatacatctatttttaggACAAGTATTTTCGGACGGAaggagtatat	tae-MIR9668	agatacatccattCCAATGACAAGTATTTTCGGAcggagggaatacaagattcgactccatgaagtagctttacctctagcaatagaataaaaaaaactccctctgtccggaaatacttgtcggacaaattgatgtatc	tae-MIR9668-p3	ACAAGTATTTTCGGAcgga	3'	New	G2	..((((((..((((((((((((((((((((((((((.........(((((((((((((...(((...)))...)))))))))))))))))))))))))))))))))))))))..))))))..	118	30.3	-65.7	1.8	0	0	0	0	0	0	0	0	0	0	0	0	0	0	0	0	0	0	0	0	0	0	0	0	0	0	0
136	145	136-145	tae-MIR9668-p3_2	AAGTATTTTCGGACGGAGGGA	21	LT934116.1	+	693119497	693119629	ttctactccctccgtccgaaaatacttgtcatcaaaatggataaaaggaaatgtatctagacgtattttagctttagatacatctctttttatccattttgatgacAAGTATTTTCGGACGGAGGGAgtattt	tae-MIR9668	agatacatccattCCAATGACAAGTATTTTCGGAcggagggaatacaagattcgactccatgaagtagctttacctctagcaatagaataaaaaaaactccctctgtccggaaatacttgtcggacaaattgatgtatc	tae-MIR9668-p3	AAGTATTTTCGGAcggaggga	3'	New	G2	...((((((((((((((((((((((((((((((((((((((((((((((.(((((((((((.((......))))))))))))).))))))))))))))))))))))))))))))))))))))))))))))...	127	34.6	-94	2	0	0	0	0	0	0	0	0	0	0	0	0	0	0	0	0	0	0	0	0	0	0	0	0	0	0	0
137	146	137-146	tae-MIR9668-p3_2ss12GA23AG	CAAGTATTTTCAGACGGAGGGAGT	24	LT934116.1	-	2018076	2018208	ttatactccctccgtccgaaaatacttgtcatcaaaatagataaaaggagatgtatctagacgtattttagttctagatacatccctttttatccattttgatgaCAAGTATTTTCAGACGGAGGGAGTacat	tae-MIR9668	agatacatccattCCAATGACAAGTATTTTCGGAcggagggaatacaagattcgactccatgaagtagctttacctctagcaatagaataaaaaaaactccctctgtccggaaatacttgtcggacaaattgatgtatc	tae-MIR9668-p3	CAAGTATTTTCGGAcggagggaat	3'	New	G2	...(((((((((((((.(((((((((((((((((((((.(((((((((.(((((((((((((........).)))))))))))).))))))))).))))))))))))))))))))).)))))))))))))...	127	34.6	-84.3	1.8	0	0	19.0929	0	0	0	0	0	0	0	0	0	0	0	0	0	0	0	0	0	0	0	0	0	0	0	0
138	147	138-147	tae-MIR9668-p5_3ss12CG17TG20TG	TACTTGTCGGAGAAATGGAGG	21	LT934116.1	-	250907280	250907370	tcatttggaaaTACTTGTCGGAGAAATGGAGGtatctagacgtattttagttgtagatatatccatttttacgacaaatattttcaaggta	tae-MIR9668	agatacatccattCCAATGACAAGTATTTTCGGAcggagggaatacaagattcgactccatgaagtagctttacctctagcaatagaataaaaaaaactccctctgtccggaaatacttgtcggacaaattgatgtatc	tae-MIR9668-p5	tacttgtcggacaaattgatg	5'	New	G2	...((((((((((.((((((.(((((((((..(((((((((........))).))))))..))))))))).)))))).))))))))))...	85	30.8	-34.9	1.2	0	0	0	0	0	0	0	0	0	0	0	0	0	0	0	0	0	0	0	0	0	0	0	0	0	0	0
139	148	139-148	tae-MIR9668-p3_9	CAAGTATTTTCGGACGGAGGGA	22	LT934116.1	-	747739943	747740055	taatactcccttcgtccggaattacttgtcatcaaaatggatgtgtctagaactaaaatacatctagatacatccattttaatgaCAAGTATTTTCGGACGGAGGGAgtagta	tae-MIR9668	agatacatccattCCAATGACAAGTATTTTCGGAcggagggaatacaagattcgactccatgaagtagctttacctctagcaatagaataaaaaaaactccctctgtccggaaatacttgtcggacaaattgatgtatc	tae-MIR9668-p3	CAAGTATTTTCGGAcggaggga	3'	New	G2	...((((((((((((((((((.((((((((((.((((((((((((((((((...........)))))))))))))))))).)))))))))).))))))))))))))))))...	107	36.3	-73.1	1.8	0	0	0	0	0	0	0	0	0	0	0	0	0	0	0	0	0	0	0	0	0	0	0	0	0	0	0
140	149	140-149	tae-MIR9668-p3_14	TGACAAGTATTTTCGGACGGAGGG	24	LT934117.1	-	77121	77256	atggtactccctccgtccggaaatacttgtcatcaaaatgaataaaaggggatgtatctagatgtattttagttttagatacatcatttttttgttcattttgaTGACAAGTATTTTCGGACGGAGGGagtacaaa	tae-MIR9668	agatacatccattCCAATGACAAGTATTTTCGGAcggagggaatacaagattcgactccatgaagtagctttacctctagcaatagaataaaaaaaactccctctgtccggaaatacttgtcggacaaattgatgtatc	tae-MIR9668-p3	TGACAAGTATTTTCGGAcggaggg	3'	New	G2	...((((((((((((((((((((((((((((((((((((((((((((..(((((((((((((...........)))))))))))).)..))))))))))))))))))))))))))))))))))))))))))))...	130	34.6	-92.1	2	0	0	0	0	0	0	0	0	0	0	0	0	0	0	0	0	0	0	0	0	0	0	0	0	0	0	0
141	150	141-150	tae-MIR9668-p3_1ss21GA_3	CAAGTATTTTCGGACGGAGGA	21	LT934119.1	+	539751723	539751847	ctcatactccctccgtccgaaaatacttgtcttagaaatggttgtatctagacttattttagttatagatacattcattttattcatttccaaggaCAAGTATTTTCGGACGGAGGAagtattaa	tae-MIR9668	agatacatccattCCAATGACAAGTATTTTCGGAcggagggaatacaagattcgactccatgaagtagctttacctctagcaatagaataaaaaaaactccctctgtccggaaatacttgtcggacaaattgatgtatc	tae-MIR9668-p3	CAAGTATTTTCGGAcggaggg	3'	New	G2	...(((((.((((((((((((((((((((((((.((((((..((((((((((((......)))).))))))))..))))))...........)))))))))))))))))))))))).)))))...	119	33.6	-61	1.5	0	0	0	0	0	0	0	0	0	0	0	0	0	0	0	0	0	0	0	0	0	0	0	0	0	0	0
142	151	142-151	tae-MIR9668-p3_1ss20GC	ACAAGTATTTTCGGACGGACG	21	LT934119.1	-	613286394	613286515	actccctccctccgttcggaaatacttgtcattgaaatgattgtatctaaacttattttagttatagatacattcattttattcatttctaggACAAGTATTTTCGGACGGACGgagggtac	tae-MIR9668	agatacatccattCCAATGACAAGTATTTTCGGAcggagggaatacaagattcgactccatgaagtagctttacctctagcaatagaataaaaaaaactccctctgtccggaaatacttgtcggacaaattgatgtatc	tae-MIR9668-p3	ACAAGTATTTTCGGAcggagg	3'	New	G2	...((((((.((((((((((((((((((((..((((((((.((((((((((((......)))).)))))))).))))))))...........)))))))))))))))))))).))))))...	116	36.1	-62.4	1.4	0	0	0	0	0	0	0	0	0	0	0	0	0	0	0	0	0	0	0	0	0	0	0	0	0	0	0
143	152	143-152	tae-MIR9668-p3_1ss1AG	GATGACAAGTATTTTCGGACGGAG	24	LT934120.1	+	199604197	199604351	attgttaagcatttactccctccgtccgaaaatatttgtcatcaaaatggataaaaagagatgtatctagaactaaaatacgtctagatgcatctttttttatcaattttGATGACAAGTATTTTCGGACGGAGggagtatttgataagaactta	tae-MIR9668	agatacatccattCCAATGACAAGTATTTTCGGAcggagggaatacaagattcgactccatgaagtagctttacctctagcaatagaataaaaaaaactccctctgtccggaaatacttgtcggacaaattgatgtatc	tae-MIR9668-p3	AATGACAAGTATTTTCGGAcggag	3'	New	G2	...(((...((..(((((((((((((((((((((((((((((((((((.((((((((((((((((((((((.(........))))))))))))))))))))))).)))))))))))))))))))))))))))))))))))..)).....)))...	149	31.6	-93.7	1.9	0	0	0	0	0	0	0	0	0	0	0	0	0	0	0	0	0	0	0	0	0	0	0	0	0	0	0
144	153	144-153	tae-MIR9668-p3_1ss13TC_1	ATGACAAGTATTCTCGGACGG	21	LT934120.1	+	269062515	269062653	aacatgtactcccttcgtatggaaatacttgtcatcaaaatgaataaaaggggatgtatctagatgtattttagttctagatacattcttttttgtctattttaATGACAAGTATTCTCGGACGGagggagtatatcaa	tae-MIR9668	agatacatccattCCAATGACAAGTATTTTCGGAcggagggaatacaagattcgactccatgaagtagctttacctctagcaatagaataaaaaaaactccctctgtccggaaatacttgtcggacaaattgatgtatc	tae-MIR9668-p3	ATGACAAGTATTTTCGGAcgg	3'	New	G2	...(((((((((((((((..(..((((((((((((.(((((..((((((..(((((((((((((...........)))))))))))))..))))))..))))).))))))))))))..)..)))))))))))))))...	133	32.4	-69.5	1.5	0	0	0	0	0	0	0	0	0	0	0	0	0	0	0	0	0	0	0	0	0	0	0	0	0	0	0
145	154	145-154	tae-MIR9668-p3_1ss23AG_1	CAAGTATTTTCGGACGGAGGGAG	23	LT934120.1	+	579941267	579941399	ttataccccgtccgtccgaaaatacttgtcatcaaaatgaacaaaaagagatgtatctagaactaaaatacgtctagatacatctccttttattcattttgatgaCAAGTATTTTCGGACGGAGGGAGtagaa	tae-MIR9668	agatacatccattCCAATGACAAGTATTTTCGGAcggagggaatacaagattcgactccatgaagtagctttacctctagcaatagaataaaaaaaactccctctgtccggaaatacttgtcggacaaattgatgtatc	tae-MIR9668-p3	CAAGTATTTTCGGAcggagggaa	3'	New	G2	...((((((.(((((((((((((((((((((((((((((((.((((.((((((((((((((.(........))))))))))))))).)))).)))))))))))))))))))))))))))))))))).)))...	127	35.3	-82	1.7	97.3107	92.5304	84.9634	91.6939	63.1291	49.6051	36.295	23.0727	20.07	30.6754	31.4866	35.3557	28.6838	42.2592	33.4343	41.3802	48.717	30.6154	0	0	0	32.5038	36.9832	19.9009	27.0578	11.7633	20.689
146	155	146-155	tae-MIR9668-p3_3	ACAAGTATTTTCGGACGG	18	LT934120.1	+	668091176	668091298	tcatactccctccgttcgaaaatacttgtcatcaaaatggatgaaaattgatgtatctagaactaaaatacatctagatacatctatttcaatgACAAGTATTTTCGGACGGaggaagtacct	tae-MIR9668	agatacatccattCCAATGACAAGTATTTTCGGAcggagggaatacaagattcgactccatgaagtagctttacctctagcaatagaataaaaaaaactccctctgtccggaaatacttgtcggacaaattgatgtatc	tae-MIR9668-p3	ACAAGTATTTTCGGAcgg	3'	New	G2	...((((.((((((((((((((((((((((((.........(((((...((((((((((((...........))))))))))))..))))))))))))))))))))))))))))).))))...	117	34.1	-60.5	1.4	0	0	0	0	0	0	0	0	0	0	0	0	0	0	0	0	0	0	0	0	0	0	0	0	0	0	0
147	156	147-156	tae-MIR9668-p5_2ss15CG20TG	AAATACTTGTCGGAGAAATGG	21	LT934120.1	-	26089893	26090032	aagatgtatatagtactccctccatccggAAATACTTGTCGGAGAAATGGatgaaaatggatgtatctaaaactaaattgcatctagatacatctattcctccgacaagtatttttggacggagggagtaagtacgtagc	tae-MIR9668	agatacatccattCCAATGACAAGTATTTTCGGAcggagggaatacaagattcgactccatgaagtagctttacctctagcaatagaataaaaaaaactccctctgtccggaaatacttgtcggacaaattgatgtatc	tae-MIR9668-p5	aaatacttgtcggacaaattg	5'	New	G2	...((((((....((((((((((.(((..(((((((((((((((.((((((((....((((((((.............))))))))....)))))))).)))))))))))))))..))).)))))))))).))))))...	134	38.6	-73.1	1.4	0	0	0	0	0	0	0	0	0	0	0	0	0	0	0	0	0	0	0	0	0	0	0	0	0	0	0
148	157	148-157	tae-MIR9668-p3_12	TGACAAGTATTTTCGGACGG	20	LT934120.1	-	528694576	528694715	atttggatactccctccgtccggaaatacttgtcatcaaaatgaatagaaggggatgtatctagatgtattttagttctacatacatcattttttgtccattttgaTGACAAGTATTTTCGGACGGagggagtactacac	tae-MIR9668	agatacatccattCCAATGACAAGTATTTTCGGAcggagggaatacaagattcgactccatgaagtagctttacctctagcaatagaataaaaaaaactccctctgtccggaaatacttgtcggacaaattgatgtatc	tae-MIR9668-p3	TGACAAGTATTTTCGGAcgg	3'	New	G2	...(((.((((((((((((((((((((((((((((((((((((.(((((((..(((((((.((((...........)))).)))))))..))))))).)))))))))))))))))))))))))))))))))))))))...	134	37.1	-81.4	1.6	0	0	0	0	0	0	0	0	0	0	0	0	0	0	0	0	0	0	0	0	0	0	0	0	0	0	0
149	158	149-158	tae-MIR9668-p3_1ss12TC_2	TGACAAGTATTCTCGGACGGA	21	LT934121.1	-	98900485	98900617	tgatactccctccgtccagaaatacttgtcatcaatatgaataaaagagaatgtatctagatgtattttagttttagatacatctttttttatccattttgaTGACAAGTATTCTCGGACGGAgggagtacaa	tae-MIR9668	agatacatccattCCAATGACAAGTATTTTCGGAcggagggaatacaagattcgactccatgaagtagctttacctctagcaatagaataaaaaaaactccctctgtccggaaatacttgtcggacaaattgatgtatc	tae-MIR9668-p3	TGACAAGTATTTTCGGAcgga	3'	New	G2	((.((((((((((((((((.(((((((((((((((.(((.((((((((..(((((((((((...........)))))))))))..)))))))).))).))))))))))))))))).)))))))))))))))).	132	33.1	-73	1.7	0	0	0	0	0	0	0	0	0	0	0	0	0	0	0	0	0	0	0	0	0	0	0	0	0	0	0
150	159	150-159	tae-MIR9668-p3_1ss13TC_2	TGACAAGTATTTCCGGACGGA	21	LT934121.1	-	470339671	470339803	taatactccctccgtccgaaaatacttgtcatcaaaacggacaaaaaaggatgtatctagaactaaaatacatctagatacatccccgtttattcattttgaTGACAAGTATTTCCGGACGGAgggagtacaa	tae-MIR9668	agatacatccattCCAATGACAAGTATTTTCGGAcggagggaatacaagattcgactccatgaagtagctttacctctagcaatagaataaaaaaaactccctctgtccggaaatacttgtcggacaaattgatgtatc	tae-MIR9668-p3	TGACAAGTATTTTCGGAcgga	3'	New	G2	...(((((((((((((((.((((((((((((((((((.(((.(((...(((((((((((((...........)))))))))))))...))).))).)))))))))))))))))).)))))))))))))))...	127	37.6	-78.3	1.6	0	0	0	0	0	0	0	0	0	0	0	0	0	0	0	0	0	0	0	0	0	0	0	0	0	0	0
151	160	151-160	tae-MIR9668-p3_2ss14TC21GA	ATGACAAGTATTTCCGGACGA	21	LT934122.1	-	166067961	166068093	atgtactccctccgtccgaaaatacttgtcatcaaaatggacaaaaaaggatgtatctagaactaaaatacatctagatacatccccttttatttattttgATGACAAGTATTTCCGGACGAagggagtaact	tae-MIR9668	agatacatccattCCAATGACAAGTATTTTCGGAcggagggaatacaagattcgactccatgaagtagctttacctctagcaatagaataaaaaaaactccctctgtccggaaatacttgtcggacaaattgatgtatc	tae-MIR9668-p3	ATGACAAGTATTTTCGGAcgg	3'	New	G2	...((((((((.((((((.(((((((((((((((((((..(.((((..(((((((((((((...........)))))))))))))..)))).)..))))))))))))))))))).)))))).))))))))...	127	35.3	-73.4	1.6	0	0	0	0	0	0	0	0	0	0	0	0	0	0	0	0	0	0	0	0	0	0	0	18.1704	0	0	0
152	161	152-161	tae-MIR9668-p3_1ss7AT	ACAAGTTTTTTCGGACGGAGG	21	LT934123.1	+	113605599	113605684	acttcctccgtccgaaaaaacttatcccttaaatagatgtatctagcagaataaatttagtACAAGTTTTTTCGGACGGAGGgtaa	tae-MIR9668	agatacatccattCCAATGACAAGTATTTTCGGAcggagggaatacaagattcgactccatgaagtagctttacctctagcaatagaataaaaaaaactccctctgtccggaaatacttgtcggacaaattgatgtatc	tae-MIR9668-p3	ACAAGTATTTTCGGAcggagg	3'	New	G2	...((((((((((((((((((((.....((((((...(((.....)))......))))))...))))))))))))))))))))...	80	36	-33.1	1.1	0	0	0	0	0	0	0	0	0	0	0	0	0	0	0	0	0	0	0	0	0	0	0	0	0	0	0
153	162	153-162	tae-MIR9668-p3_7	ATGACAAGTATTTTCGGACGG	21	LT934123.1	-	191116871	191117003	aaatactccctccgtccggaaatacttgtcatcaaaatggataaaaggaaatgtatctagacgtattttagttttagatacatctctttttatccattttgATGACAAGTATTTTCGGACGGagggagtagaa	tae-MIR9668	agatacatccattCCAATGACAAGTATTTTCGGAcggagggaatacaagattcgactccatgaagtagctttacctctagcaatagaataaaaaaaactccctctgtccggaaatacttgtcggacaaattgatgtatc	tae-MIR9668-p3	ATGACAAGTATTTTCGGAcgg	3'	New	G2	...((((((((((((((((((((((((((((((((((((((((((((((.((((((((((((........).))))))))))).))))))))))))))))))))))))))))))))))))))))))))))...	127	34.6	-92.6	2	0	0	0	0	0	0	0	0	0	0	0	0	0	0	0	0	0	0	0	0	0	0	0	0	0	0	0
154	163	154-163	tae-MIR9668-p3_6	ACAAGTATTTTCGGACGGAGGG	22	LT934124.1	+	275318708	275318853	aaaatatttgaattctactcccttcatccggaaatacttgtcgcagagatggatgtatcgagacgtatttaagttctagatacatctatttttatccatttctcccACAAGTATTTTCGGACGGAGGGagtagaatgcaatatgat	tae-MIR9668	agatacatccattCCAATGACAAGTATTTTCGGAcggagggaatacaagattcgactccatgaagtagctttacctctagcaatagaataaaaaaaactccctctgtccggaaatacttgtcggacaaattgatgtatc	tae-MIR9668-p3	ACAAGTATTTTCGGAcggaggg	3'	New	G2	...(((((...((((((((((((((.(((((((((((((((...(((((((((((.....(((.(((((((.....))))))).))).....)))))))))))...))))))))))))))).))))))))))))))..)))))...	140	36.3	-69.9	1.3	0	0	0	0	0	0	0	0	0	0	0	0	0	0	0	0	0	0	0	0	0	0	0	0	0	0	0
155	164	155-164	tae-MIR9668-p3_2ss13TC21AG	TGACAAGTATTTCCGGACGGG	21	LT934124.1	-	75916894	75917020	tactccctccgtccgaaaacacttgtcatcaaaatggataaaaagagatgtatctaaaactaaaatacgtctagatacatttccttttatccattttcaTGACAAGTATTTCCGGACGGGgggacta	tae-MIR9668	agatacatccattCCAATGACAAGTATTTTCGGAcggagggaatacaagattcgactccatgaagtagctttacctctagcaatagaataaaaaaaactccctctgtccggaaatacttgtcggacaaattgatgtatc	tae-MIR9668-p3	TGACAAGTATTTTCGGAcgga	3'	New	G2	...((((((((((((.(((.(((((((((.(((((((((((((.((((((((((((..((........)).)))))))))))).))))))))))))).))))))))).))).))))))))))))...	121	37	-68.9	1.5	0	0	0	0	0	0	0	0	0	0	0	0	0	0	0	0	0	0	0	0	0	0	0	0	0	0	0
156	165	156-165	tae-MIR9668-p3_1ss21GA_1	ACAAGTATTTTCGGACGGAGA	21	LT934124.1	-	133963621	133963753	aaatactccctccatccagaaatacttgtcatcaaaatggataaaaggaaatgtatctggacgtattttagttttagatacatctctttttatccattttgatgACAAGTATTTTCGGACGGAGAgagtagaa	tae-MIR9668	agatacatccattCCAATGACAAGTATTTTCGGAcggagggaatacaagattcgactccatgaagtagctttacctctagcaatagaataaaaaaaactccctctgtccggaaatacttgtcggacaaattgatgtatc	tae-MIR9668-p3	ACAAGTATTTTCGGAcggagg	3'	New	G2	...(((((.((((.(((..((((((((((((((((((((((((((((((.((((((((..((........).)..)))))))).))))))))))))))))))))))))))))))..))).)))).)))))...	127	33.1	-73.6	1.7	0	0	0	0	0	0	0	0	0	0	0	0	0	0	0	0	0	0	0	0	0	0	0	0	0	0	0
157	166	157-166	tae-MIR9668-p3_1ss13TC_3	TGACAAGTATTTCCGGACGGAGG	23	LT934124.1	-	685505094	685505227	taatactccctccgtccggaaatacttgtcatcaaaatggattaaaaaaggatgtatctataactaatatacatctagatacatctctttttattcgttttgaTGACAAGTATTTCCGGACGGAGGaagtaaaa	tae-MIR9668	agatacatccattCCAATGACAAGTATTTTCGGAcggagggaatacaagattcgactccatgaagtagctttacctctagcaatagaataaaaaaaactccctctgtccggaaatacttgtcggacaaattgatgtatc	tae-MIR9668-p3	TGACAAGTATTTTCGGAcggagg	3'	New	G2	...((((.((((((((((((((((((((((((((((((((((.(((((..((((((((((...............))))))))))..))))))))))))))))))))))))))))))))))))))).))))...	128	32.8	-78.8	1.8	0	0	0	0	0	0	0	0	0	0	0	0	0	0	0	0	0	0	0	0	0	0	0	0	0	0	0
158	167	158-167	tae-MIR9674a-p3_1ss20GT	GTAGGATGGCTGGTGCTATTG	21	LT934118.1	-	658623647	658623733	aatttgtccatagcatcatccattctaccattcaacggtggctgcgctgcccgcagtggGTAGGATGGCTGGTGCTATGGatagcct	tae-MIR9674a	aatttgtccataGCATCATCCATCCTACCATTCaacggcggctgctgctgcccaccggtgggtaggatggctggtgctatggatagctt	tae-MIR9674a-p3	gtaggatggctggtgctatgg	3'	New	G2	...(((((((((((((((.((((((((((.......((..((...))..)).......)))))))))).)))))))))))))))...	81	52.9	-46.7	1	30.12	39.8592	44.8683	37.1732	26.0933	36.7609	0	15.9122	20.07	32.2092	48.6611	39.4352	39.1143	28.7363	23.8817	22.3677	35.5503	16.4852	31.4423	29.5299	0	24.0769	0	0	0	16.4687	20.689
159	168	159-168	tae-MIR9674a-p3_1ss4GA	TAGAATGGCTGGTGCTATGGA	21	LT934118.1	-	658624550	658624679	gggagccaatcctctggtttgacttgtccatagcatcatccatcctgccattctgctgaggtagctgctgcccttttgcacgatgggTAGAATGGCTGGTGCTATGGAtgaattcgaccagatggctagc	tae-MIR9674a	aatttgtccataGCATCATCCATCCTACCATTCaacggcggctgctgctgcccaccggtgggtaggatggctggtgctatggatagctt	tae-MIR9674a-p3	taggatggctggtgctatgga	3'	New	G2	...(((((....((((((..((.(..((((((((((((.((((.(((((..(((((.((((..((....))))))..))).))..))))).)))).))))))))))))..).))..)))))))))))...	124	52.3	-62.5	0.9	76.4584	102.495	108.83	74.3464	67.3377	101.425	69.1874	77.9699	82.0252	53.682	77.2853	59.8327	61.7137	67.6147	58.5101	65.9847	50.0337	73.7909	42.5993	47.4588	0	65.0075	38.1762	36.3407	94.1611	101.753	100.962
160	169	160-169	ata-miR9674a-3p_2ss4AG13AG	GTAGGATGGCTGGTGCTATGG	21	LT934122.1	+	31629004	31629112	tctggttgaacttgtccatagcatcatccatcctaccctacccttcaacggcggttgccgacgccccacggcggGTAGGATGGCTGGTGCTATGGgtagcttcaccccg	ata-MIR9674a	gaacttgtccATAGCATCATCCATCCTACCCttcaacggtggttgctgattccccacggtggGTAAGATGGCTGATGCTATGGataacttca	ata-miR9674a-3p	GTAAGATGGCTGATGCTATGG	3'	Diff	G2	...((.((((..(..(((((((((((.(((((((((((..........((((....))))..(((....)))))))))))))).)))))))))))..)..)))).))..	104	59.6	-56.9	0.9	104.261	55.5182	86.8727	54.5207	73.2297	47.3906	0	0	0	26.0741	35.7802	0	38.2451	38.0333	83.5858	46.9721	40.817	33.7554	38.5422	24.2567	0	26.4845	0	0	30.3047	26.4675	24.8268
161	170	161-170	ata-miR9863a-3p_R-3_1ss9TC	TGAGAAGGCAGATCATAAT	19	LT934111.1	+	48027172	48027314	gagatatgtttagatataataaacaagtctttagaTGAGAAGGCAGATCATAATagctgagcgaaatgtaagtgataccgttgctcaatTGTTATGATCTGCTTCTCATCtgaagactagtttattacatataagcatattct	ata-MIR9863b	ttgtcgctcaatTGTTATGATCTGCTTCTCATCtgaagactagtttattacatataagcatatttttgaaagtttgagagagagatcacaagcagatcccgtgcagaagggaacatcattgctacaactacaataattcttccacttcaagagccattggaccgctaaacaagtctttagaTGAGAAGGTAGATCATAATAGCtgagcgaaat	ata-miR9863a-3p	TGAGAAGGTAGATCATAATAGC	5'	Diff	G2	..((((((((((.((.((((((((.(((((((((((((((((.((((((((((((..(((((((...(((.....)))..)))))))..))))))))))))))))))))))))))))).)))))))).)).))))))))))..	139	32.2	-72.5	1.6	107.737	95.3774	191.884	138.78	138.042	96.5528	107.751	93.8821	132.637	103.53	117.359	106.067	106.043	60.8533	84.7799	70.4582	111.917	75.3609	82.1558	105.464	119.937	57.7845	66.8084	71.8162	133.124	115.281	130.755
161	171	161-171	ata-miR9863a-5p	TGTTATGATCTGCTTCTCATC	21	LT934111.1	+	48027172	48027314	gagatatgtttagatataataaacaagtctttagaTGAGAAGGCAGATCATAATagctgagcgaaatgtaagtgataccgttgctcaatTGTTATGATCTGCTTCTCATCtgaagactagtttattacatataagcatattct	ata-MIR9863b	ttgtcgctcaatTGTTATGATCTGCTTCTCATCtgaagactagtttattacatataagcatatttttgaaagtttgagagagagatcacaagcagatcccgtgcagaagggaacatcattgctacaactacaataattcttccacttcaagagccattggaccgctaaacaagtctttagaTGAGAAGGTAGATCATAATAGCtgagcgaaat	ata-miR9863a-5p	TGTTATGATCTGCTTCTCATC	3'	Yes	G2	..((((((((((.((.((((((((.(((((((((((((((((.((((((((((((..(((((((...(((.....)))..)))))))..))))))))))))))))))))))))))))).)))))))).)).))))))))))..	139	32.2	-72.5	1.6	436.74	323.144	374.221	499.36	425.069	443.346	345.937	413.718	426.706	722.406	608.264	637.762	372.89	333.003	476.439	485.379	366.036	311.649	470.621	515.718	694.633	467.091	409.201	496.657	463.229	358.193	398.885
162	172	162-172	ata-miR9863a-3p	TGAGAAGGTAGATCATAATAGC	22	LT934112.1	+	72552405	72552556	actgagaaatatgtttagatataatagacaagtcttttgaTGAGAAGGTAGATCATAATAGCtgagcgaaatgaatgtgatacagttgctcaattgttatgatctgcttctcaTTTGAAGACTAGTTTATTACatataagcatattcttgaa	ata-MIR9863b	ttgtcgctcaatTGTTATGATCTGCTTCTCATCtgaagactagtttattacatataagcatatttttgaaagtttgagagagagatcacaagcagatcccgtgcagaagggaacatcattgctacaactacaataattcttccacttcaagagccattggaccgctaaacaagtctttagaTGAGAAGGTAGATCATAATAGCtgagcgaaat	ata-miR9863a-3p	TGAGAAGGTAGATCATAATAGC	5'	Yes	G2	...(((.((((((((((.((.((((((((.((((((..((((((((.(((((((((((((..(((((((..((.........)).)))))))..)))))))))))))))))))))..)))))).)))))))).)).)))))))))))))...	146	30.3	-63.2	1.4	2413.07	2439.95	2269.19	2426.17	2425.84	2456.34	2143.67	2463.21	2751.34	2288.39	2312.83	2357.95	2521.57	2637.82	2684.3	2814.97	2633.35	2327.55	2501.19	2246.38	2403.73	957.055	2222.57	1982.3	2475.25	2732.62	2701.99
162	173	162-173	ata-MIR9863a-p3_1	TCTGAAGACTAGTTTATTAC	20	LT934112.1	+	72552405	72552556	actgagaaatatgtttagatataatagacaagtcttttgaTGAGAAGGTAGATCATAATAGCtgagcgaaatgaatgtgatacagttgctcaattgttatgatctgcttctcaTTTGAAGACTAGTTTATTACatataagcatattcttgaa	ata-MIR9863a	ttgtcgctcaatTGTTATGATCTGCTTCTCATCtgaagactagtttattacatataagcatatttttgaaagtttgagagagagatcacaagcagatcccgtgcagaagggaacatcattgctacaactacaataattcttccacttcaagagccattgggccgctaaacaagtctttagaTGAGAAGGTAGATCATAATAGCtgagcgaaat	ata-MIR9863a-p3	TCtgaagactagtttattac	3'	New	G2	...(((.((((((((((.((.((((((((.((((((..((((((((.(((((((((((((..(((((((..((.........)).)))))))..)))))))))))))))))))))..)))))).)))))))).)).)))))))))))))...	146	30.3	-63.2	1.4	439.056	376.527	431.5	784.354	743.24	546.099	784.88	674.678	785.348	1130.39	1139.24	1173.54	457.203	409.914	546.89	654.255	509.554	396.43	894.586	916.481	1206.03	615.164	730.12	794.305	425.348	411.717	398.885
1	1	1-1	stu-miR156f-5p_L-1R+1	TGACAGAAGAGAGTGAGCAT	20	LT934113.1	-	234403576	234403650	atatagatatacatagctagtagcatggctgctTGACAGAAGAGAGGGAGCATgcttaggtaggtttatctgatc	stu-MIR156f	CTGACAGAAGAGAGTGAGCAtacacatataattatataaatatttttacttaattttcttgatatatattgtatatataattttgcgagtgCTCACTTCTCTTTCTGTCAATC	stu-miR156f-5p	CTGACAGAAGAGAGTGAGCA	3'	Diff	G3	...((((((.((.((.(((..((((((.((.(((..........))).))))))))))).)).)).))))))...	69	41.3	-20.1	0.6	1757.38	1356.64	1752.73	2465.82	2459.51	1552.82	1346.32	1711.36	1240.85	1386.53	1903.51	1479.5	1784.48	1648.95	1803.07	2056.71	2617.55	1551.18	1983.91	2184.16	2143.87	1244.77	1893.3	1910.49	2570.49	2211.51	2781.43
2	2	2-2	gma-miR156a_2ss18CA20CT	TGACAGAAGAGAGTGAGAAT	20	LT934116.1	+	752780762	752780905	tgggtttcgcgaccgatggctgggttTGACAGAAGAGAGTGAGAATtgcctggttaattggtggaaatccagactaaaaccgatacaacacaatccacatgacatgggcatcactggctaacttggccaccgagatggaacaca	gma-MIR156s	cttcaggtttgttaatttgtggaggTGACAGAAGAGAGTGAGCACttggctctttcctagcatggatctttcgtgctaaaagctgtgtgctcattctctatctgtcaccacctccttttactccctctcctctt	gma-miR156a	TGACAGAAGAGAGTGAGCAC	5'	Diff	G3	...((((((....((.((((..((((.......((..(((((....((((..((((....(((((............................))))).))))...)))))))))..))))))..)))).))...))))))...	138	48.6	-35.8	0.5	82.2507	41.9945	83.0541	104.085	53.8701	43.8474	65.7847	51.7147	23.5604	38.3443	94.4598	46.2344	53.0216	49.0207	42.987	63.7479	64.5171	40.8205	27.3853	48.5134	99.9471	37.3191	51.2993	46.7238	117.972	54.1113	100.962
3	3	3-3	bdi-miR156h-3p_L+1	TGCTCACTGCTCTTCCTGTCATC	23	LT934122.1	+	425115393	425115589	gccgcgcggcgcggctgcttagctcggcaaggaccggtacgggcgccgggcggtgacagaagagagtgagcacacggccggtcgttacggcaccgcccgggtgtgccgtcgcggccgcgTGCTCACTGCTCTTCCTGTCATCcactctcccgcttcccttccggccttcgccgtggctggctgcccgcgctagcaca	bdi-MIR156h	cggcttgggcggTGACAGAAGAGAGTGAGCACacggccggtcgtcacacgacggcgccgccgtgtcgcggccgcgtGCTCACTGCTCTTCCTGTCATCcactagctct	bdi-miR156h-3p	GCTCACTGCTCTTCCTGTCATC	3'	Diff	G3	((.((((((.((((((....((((((((((((.((((...(((...((((.((((((((((((((((((((((.((((((..((..(((((((.((....))))))))))))))))).))))))))).)))))).)))))))......))))...)))..)))))))).)))).))))))))))))))))..))...	194	71.6	-121.3	0.9	28.9615	37.0121	49.6416	64.4335	60.6039	61.1206	58.9794	54.1016	51.4839	108.131	85.8725	82.9499	126.904	133.539	126.573	154.337	130.351	153.862	164.312	141.322	119.937	169.742	115.722	120.271	134.207	160.569	156.409
4	4	4-4	osa-miR159f_R+1_2ss1CT21AT	TTTGGATTGAAGGGAGCTCTTC	22	LT934115.1	-	73329	73436	gTTTGGATTGAAGGGAGCTCTGCatcttgatctactgtcacttagttttatctgccgtctattgcacgctagctgctgcaaatctggaaaatgctccatagtccagat	osa-MIR159f	gaagaagaagacgagctcccttcgatccaatccaggagaggaagtggtaggatgcagctgccggttcatggatacctctgcagtgcatgtcgtaggcttgcacttgcatgggtttgcatgacccgggagatgaacccaccattgtcttcctcttatgCTTGGATTGAAGGGAGCTCTAcacctctctc	osa-miR159f	CTTGGATTGAAGGGAGCTCTA	5'	Diff	G3	((((((((((...(((((...(((....(((..((((.....))))...))))))..(((((((((.((.....)))))))...))))....))))).))))))))))	108	44.4	-29.7	0.6	70.6661	49.824	60.1427	48.3252	67.3377	42.9616	87.3349	66.8313	59.3374	71.3204	72.9916	46.2344	65.1905	42.2592	62.0923	79.4053	71.1005	54.9507	62.8847	101.245	48.3078	51.7652	72.7734	74.412	38.9632	52.3468	47.9986
5	5	5-5	bdi-miR159a-5p_R+1	AGCTCCCTTCGATCCAATCC	20	LT934115.1	-	135072822	135072884	cgacgaagggcaagcagatggaagtagaatggcgaaaaggaagAGCTCCCTTCGATCCAATCC	bdi-MIR159a	gggcaagcgaaagatatagacaagaagaagAGCTCCCTTCGATCCAATCcaggaggggaagtggtcggatgcagctgccggttcatggatacctgtctggtgcatgcagtgtggtaatagcctgcgcacctgcatcggtttgcatgacccgggagatgaacctgccagcgtctttccctcgtgCTTGGATTGAAGGGAGCTCTctctcccccctctctctctctccctctctct	bdi-miR159a-5p	AGCTCCCTTCGATCCAATC	3'	Diff	G3	.(((((((((..(((........((......))...........)))))))))).))......	56	52.4	-12.6	0.4	77.6168	63.3477	68.7345	85.4984	113.632	83.7086	131.569	112.181	142.235	221.63	246.168	203.975	101.697	116.635	146.872	60.3927	76.3672	64.3708	260.667	236.239	239.873	90.2882	27.4392	61.4332	74.6795	79.4025	94.342
6	6	6-6	hvu-miR159a_1ss21GA	TTTGGATTGAAGGGAGCTCTA	21	LT934116.1	-	9977625	9977671	ccgcttcgatccctcgctgaccgctgTTTGGATTGAAGGGAGCTCTG	hvu-MIR159a	ggtggagctcctatcattccaatgaagggtctaccggaagggtttgtgcagctgcttgttcatggttcccactatcctatctccattagaacacgaggagataggcttgtggtttgcatgatcgaggagccgcttcgatccctcgctgaccgctgTTTGGATTGAAGGGAGCTCTGca	hvu-miR159a	TTTGGATTGAAGGGAGCTCTG	3'	Diff	G3	((.(((((((((..(((.....)).)...))))))))))).......	40	59.6	-15	0.5	1298.63	998.616	1271.59	1268.85	1180.93	785.266	1036.68	871.99	746.953	717.805	983.24	916.528	831.831	704.884	768.99	649.781	1084.94	793.645	802.287	898.552	809.572	593.495	676.435	806.418	1092.05	961.652	1223.14
7	7	7-7	osa-miR159f_R-1	CTTGGATTGAAGGGAGCTCT	20	LT934116.1	-	181897954	181897992	CTTGGATTGAAGGGAGCTCTctctctctatctctctctn	osa-MIR159f	gaagaagaagacgagctcccttcgatccaatccaggagaggaagtggtaggatgcagctgccggttcatggatacctctgcagtgcatgtcgtaggcttgcacttgcatgggtttgcatgacccgggagatgaacccaccattgtcttcctcttatgCTTGGATTGAAGGGAGCTCTAcacctctctc	osa-miR159f	CTTGGATTGAAGGGAGCTCTA	5'	Diff	G3	...(((..((((((((......)))))).))..)))...	33	46.2	-8.4	0.5	515.515	331.686	421.953	442.361	382.983	282.572	325.521	311.88	301.05	367.338	359.233	278.766	346.814	321.17	346.284	253.873	391.053	276.323	474.678	485.134	578.028	287.718	275.585	395.422	518.427	321.727	454.331
8	8	8-8	sbi-miR159b_R-1	CTTGGATTGAAGGGAGCTCC	20	LT934116.1	-	573029354	573029376	CTTGGAGTGAAGGGAGCTCCatc	sbi-MIR159b	tgaatgaagatatgaagaagaagacgacgacgatgaagaaggcgaagaaaagcgaacaaagagctcccttcgatccaatccaggaggggaagtggtcggttgcagctgccggttcatggatgcctctctggtgcagcaatgactgatgctcacctgcacttgcatgggtgtgcatgacccgggagatgaacccaccatcatctttccctcgtgCTTGGATTGAAGGGAGCTCCTctctctttctctctttctc	sbi-miR159b	CTTGGATTGAAGGGAGCTCCT	5'	Diff	G3	..((((((.......))))))..	19	56.5	-7.6	0.6	27.803	24.912	41.0497	29.7386	47.9781	38.5325	53.3083	35.8025	43.6304	45.2463	38.6426	38.0753	47.8064	45.6399	37.0166	32.4331	40.817	29.8304	43.6136	63.2783	53.3051	32.5038	26.2462	44.9933	61.6917	42.348	41.3781
9	9	9-9	osa-miR159f_L-1_1ss21AC	TTGGATTGAAGGGAGCTCTC	20	LT934123.1	-	590707240	590707276	cTTGGATTGAAGGGAGCTCTCtctctctctctcatct	osa-MIR159f	gaagaagaagacgagctcccttcgatccaatccaggagaggaagtggtaggatgcagctgccggttcatggatacctctgcagtgcatgtcgtaggcttgcacttgcatgggtttgcatgacccgggagatgaacccaccattgtcttcctcttatgCTTGGATTGAAGGGAGCTCTAcacctctctc	osa-miR159f	CTTGGATTGAAGGGAGCTCTA	5'	Diff	G3	...(((.(((((((((........)))))).))))))	34	48.6	-8.2	0.5	362.598	349.48	430.545	464.665	462.946	341.921	409.453	422.47	414.489	435.591	397.876	379.394	406.789	327.931	521.814	409.329	466.103	375.235	620.733	664.423	526.388	359.949	411.587	395.422	475.135	494.648	514.743
10	10	10-10	osa-miR166m	TCGGACCAGGCTTCATTCCCT	21	LT934121.1	+	555564616	555564759	cctatgcctggattaggttaaggggtatgttgtctggctcggtgcccccggtcgagattgatagtcgtcgactctccgacgggagacgtcgattgatcggggacgTCGGACCAGGCTTCATTCCCTttaaccgtgcggcattca	osa-MIR166m	ctctgctttggtggttggctgatgttctcggttaaggggtttgttgtctggttcaaggcctcctgctgtcctacatcacatttttttttctttgttctgaatttctgatggatgtgtgtgtgcatgatgcatggctggtggtgaccTCGGACCAGGCTTCATTCCCTttaaccagcatttgcgttaataccatcaggcat	osa-miR166m	TCGGACCAGGCTTCATTCCCT	3'	Yes	G3	...(((((.(.((..((((((((((.(((..((((((..((..(.(((((((((.(((.....))).((((((((((....))))).))))).))))))))).)..))..))))))..))).)))))))))))).))))))...	138	56.9	-73.6	0.9	726.355	553.759	693.072	645.575	569.003	436.259	497.922	447.929	365.623	482.371	535.272	458.264	365.936	461.47	417.929	531.233	538.521	411.345	427.007	415.528	474.749	660.91	435.448	459.451	580.119	448.183	533.777
11	11	11-11	osa-miR166m_L+1R-1_1ss21CT	TTCGGACCAGGCTTCATTCCT	21	LT934122.1	+	606377586	606377684	catggcggtttgtggggaacgttggctggctcgaggcatccttgccgacggcgcgggtagaggcGTCGGACCAGGCTTCATTCCTttcaaaccgccgcg	osa-MIR166m	ctctgctttggtggttggctgatgttctcggttaaggggtttgttgtctggttcaaggcctcctgctgtcctacatcacatttttttttctttgttctgaatttctgatggatgtgtgtgtgcatgatgcatggctggtggtgaccTCGGACCAGGCTTCATTCCCTttaaccagcatttgcgttaataccatcaggcat	osa-miR166m	TCGGACCAGGCTTCATTCCCT	3'	Diff	G3	...(((((((((..(((((....((((((..(((.((((((..(((...)))..))))....)).)))..))).)))...)))))..)))))))))...	93	64.6	-47.3	0.7	846.834	740.955	887.82	830.201	964.612	514.653	713.424	879.15	726.01	727.775	800.046	738.39	879.638	922.096	1124.83	960.692	1232.41	1024.44	819.53	1241.31	1006.13	1059.38	577.415	1080.7	678.609	544.054	631.429
12	12	12-12	osa-miR167d-5p_R+2_2	TGAAGCTGCCAGCATGATCTGAG	23	LT934118.1	+	564584816	564584930	nnagaTGAAGCTGCCAGCATGATCTGAAagctatgctgcgtgttgatcttgatggtcatctccatcaagattgaagaacatggctgcaatcaggtcatgtggcagcttcattttc	osa-MIR167j	ttgtgatgtgtgcaccttaagcagcTGAAGCTGCCAGCATGATCTGatcttttgcgatctctttttttatctgaataagttgatggaaatattgggttcctaagattcagatcgtgctgcgcagtttcatctgctaatcgatgcactacactgtgaattt	osa-miR167d-5p	TGAAGCTGCCAGCATGATCTG	5'	Diff	G3	..((((((((((((((.((((((((((.(((((((.......(..((((((((((......))))))))))..)....)))))))....))))))))))))))))))))))))..	111	44.3	-62	1.2	35.9123	58.3653	39.1405	48.3252	29.4602	26.5742	44.2346	35.8025	39.2674	55.2158	61.542	59.8327	79.967	59.1629	69.2568	87.234	82.9506	79.286	102.441	50.6227	66.6314	38.523	54.8783	77.873	156.935	130.573	87.7215
13	13	13-13	osa-miR396d	TCCACAGGCTTTCTTGAACGG	21	LT934113.1	-	681757924	681758007	ggggcctgctgctgcagctgctgggagtgggagacgagctgcgttTCCACAGGCTTTCTTGAACGGttgcggccgcggtgcatg	osa-MIR396h	agggcgccggggaggaggtggtggtggtggtgggggcgacgccggcggaggtgttcgacgcggcggaggtggcggaggaggacggcggcggcggcgtggccaaggacattTCCACAGGCTTTCTTGAACGGttcttgccac	osa-miR396d	TCCACAGGCTTTCTTGAACGG	3'	Yes	G3	...((((((.((((((((((..(..(((((((((((.....))))))).)..)))..).....)))))))))).)))).))...	78	65.5	-39.3	0.7	4672.07	0	23.8661	1027.22	0	11.0726	0	0	0	0	0	0	0	0	0	0	0	27.4753	0	0	1164.38	574.233	0	0	2836.74	0	0
14	14	14-14	osa-miR396d_2ss20GT21GA	TCCACAGGCTTTCTTGAACTA	21	LT934117.1	+	586177675	586177720	tggcgttcttccttgtttggtttTCCACAGGCTTTCTTGAACGAtg	osa-MIR396d	tacagcgagtggttctggaaggcggtggaggtgacggcggcggccggcgccgtggcggggggctgcgagtggggggcgacgagctgcgctTCCACAGGCTTTCTTGAACGGttgcggccgc	osa-miR396d	TCCACAGGCTTTCTTGAACGG	3'	Diff	G3	...(((((......(..((........))..)......)))))...	40	45.7	-9.3	0.4	2135.04	1635.65	1980.89	1536.49	1728.89	1339.78	1004.92	1082.03	943.29	871.949	948.891	878.453	866.599	830.816	575.548	471.958	826.873	882.351	557.848	719.264	646.325	932.978	557.134	478.487	1188.38	951.654	1424.23
15	15	15-15	osa-miR396d_R-1_1ss20GC	TCCACAGGCTTTCTTGAACC	20	LT934121.1	+	563317482	563317501	TCCACAGGCTTTCTTGAACG	osa-MIR396h	agggcgccggggaggaggtggtggtggtggtgggggcgacgccggcggaggtgttcgacgcggcggaggtggcggaggaggacggcggcggcggcgtggccaaggacattTCCACAGGCTTTCTTGAACGGttcttgccac	osa-miR396d	TCCACAGGCTTTCTTGAACGG	3'	Diff	G3	....((((....))))....	12	50	-0.8	0.1	352.172	298.232	356.083	263.93	265.984	174.504	154.254	101.043	143.98	156.445	138.827	125.105	124.297	116.635	163.589	212.493	190.918	118.536	108.527	112.846	73.2946	90.2882	91.8616	144.498	196.981	171.156	165.512
16	16	16-16	osa-miR396d_R-1_1ss20GA	TCCACAGGCTTTCTTGAACA	20	LT934122.1	+	615994228	615994324	gaggccgaggaggaaggcggcggcgggggcgtggccaaggacattTCCACAGGCTTTCTTGAACGgttcttgccgcggtgcatgtgcttctcgcagt	osa-MIR396h	agggcgccggggaggaggtggtggtggtggtgggggcgacgccggcggaggtgttcgacgcggcggaggtggcggaggaggacggcggcggcggcgtggccaaggacattTCCACAGGCTTTCTTGAACGGttcttgccac	osa-miR396d	TCCACAGGCTTTCTTGAACGG	3'	Diff	G3	...(.(((((((....((((((((..(..(((((((..(((....)))...)))).......)).)..)..)))))..))).....))))))))...	91	63.9	-34.4	0.6	259.495	191.467	190.929	194.54	182.653	98.7673	98.6771	78.7655	75.917	83.5905	94.4598	81.59	79.967	77.7569	109.856	112.957	139.568	83.211	55.7848	69.6062	59.9683	81.8613	58.4574	87.3908	111.478	96.4593	119.169
17	17	17-17	osa-miR396e-5p	TCCACAGGCTTTCTTGAACTG	21	LT934122.1	+	689611689	689611835	tgctcTCCACAGGCTTTCTTGAACTGtcaacacgcccgcgccagccaaacatggcctgccgctgccgaattcgcttgctattgcatgcgtgtttcgatcgatctcatacgatccgatggatctttgccttgccttgttgatggttca	osa-MIR396e	gcgggcatgcttTCCACAGGCTTTCTTGAACTGtgaactcgtgggggtgtatgtgctcatgttgggattgtggtcggtggcctccaattctctgaaaagaaagctgaattgtcgagctccccgttctgtctttggtcgtctctacctgttgATGGTTCAAGAAAGCCCATGGAAAccatgccgc	osa-miR396e-5p	TCCACAGGCTTTCTTGAACTG	5'	Yes	G3	.(((.......))).....(((((..((((((.((..(((.((((((....))).))).)))...((((..(((.(((....))).)))...))))...((((.(((.((...)))))))))........))..))))))..)))))	128	53.1	-45.5	0.6	3305.09	5939.03	6703.52	4102.68	6804.47	5723.63	3163.34	3782.34	4484.34	4154.99	4213.48	3702.83	3697.61	3046.89	2696.24	1834.15	3153.44	3387.32	2867.34	3172.35	1684.11	3258.8	2417.03	2150.16	2190.6	3925.42	4861.09
18	18	18-18	osa-miR396d_R-1	TCCACAGGCTTTCTTGAACG	20	LT934123.1	-	117642756	117642792	ggaggagctcatcggtTCCACAGGCTTTCTTGAACGg	osa-MIR396h	agggcgccggggaggaggtggtggtggtggtgggggcgacgccggcggaggtgttcgacgcggcggaggtggcggaggaggacggcggcggcggcgtggccaaggacattTCCACAGGCTTTCTTGAACGGttcttgccac	osa-miR396d	TCCACAGGCTTTCTTGAACGG	3'	Diff	G3	...((((((....)))))).((((....)))).....	12	56.8	-7.9	0.4	254.861	62.6359	73.5077	99.1285	43.7695	35.8751	0	20.6859	33.1591	22.2397	38.6426	0	22.5994	0	41.7929	31.3148	39.5003	34.5404	0	0	58.3025	78.2498	0	25.9577	116.89	36.4663	46.3434
19	19	19-19	mtr-MIR398a-p5_1ss11AC	CAGAGGAGTGCCACTGAGAACA	22	LT934119.1	-	468826059	468826244	gcccgccgacgccccgatagattgctggatgtgctaatgaagagaagccgatcCAGAGGAGTGCCACTGAGAACAcaagcgcgggctcctttgtcaggtgcttcggatcgcatgcgaTTGTGTTCTCAGGTCACCCCTttgggttgcttcccttgattgattcggcgaccagtctgggcggtgttt	mtr-MIR398a	tctcagaGGAGTGACACTGAGAACACAAGattgattaatcatataatgtatttggttgttactagttgatttTGTGTTCTCAGGTCACCCCTTtgagt	mtr-MIR398a-p5	cagaGGAGTGACACTGAGAACA	5'	New	G3	...((((...((((.(((...(((((((((....((((.(((.((((.(((((((((((.(((...((((((((((.(((((.(((......)))..)))))...(((((....)))))))))))))))..))).))))))))))))))).))).)))))))))))))...))).))))))))...	180	57	-84.4	0.8	117.004	150.896	126.968	0	19.3596	13.73	0	0	0	21.4728	0	0	28.6838	28.7363	26.2698	23.4861	0	29.0454	82.1558	43.2402	58.3025	0	0	0	0	15.8805	19.0339
19	20	19-20	osa-miR398a_L+1R-1	TTGTGTTCTCAGGTCACCCCT	21	LT934119.1	-	468826059	468826244	gcccgccgacgccccgatagattgctggatgtgctaatgaagagaagccgatcCAGAGGAGTGCCACTGAGAACAcaagcgcgggctcctttgtcaggtgcttcggatcgcatgcgaTTGTGTTCTCAGGTCACCCCTttgggttgcttcccttgattgattcggcgaccagtctgggcggtgttt	osa-MIR398a	gctgaacccagaggagtggtactgagaacacaggtgccaatacaatgtatggtgagctactgtataatggagtaattctgtaacTGTGTTCTCAGGTCACCCCTTtgggtttctt	osa-miR398a	TGTGTTCTCAGGTCACCCCTT	3'	Diff	G3	...((((...((((.(((...(((((((((....((((.(((.((((.(((((((((((.(((...((((((((((.(((((.(((......)))..)))))...(((((....)))))))))))))))..))).))))))))))))))).))).)))))))))))))...))).))))))))...	180	57	-84.4	0.8	381.133	295.385	428.636	141.258	153.193	123.57	102.08	93.0865	73.2991	151.076	213.25	214.854	46.9372	47.3303	35.8225	48.0905	56.6171	71.4359	191.697	217.256	219.884	0	0	39.8018	263.002	183.508	188.684
20	21	20-21	tae-miR408_L-1	TGCACTGCCTCTTCCCTGGC	20	LT934123.1	-	657113453	657113581	ccTGCACTGCCTCTTCCCTGGCtcccctcccctcccatctatctccctcttcctctcttgcagtcttgctattttctgtccctgttatcggcagctcccgttattctgtttattcttcagttttgcagg	tae-MIR408	attttgtgagtggagaggggggaggagacagggatggagcagagcaagggatgaggcaagcaacaaaatttaccacctgattatgagaagagggagagagttgccagagcttctgttgctgttgttgctccctccCTGCACTGCCTCTTCCCTGGCtcccctcccaaatctctccctccccctctct	tae-miR408	CTGCACTGCCTCTTCCCTGGC	5'	Diff	G3	((((((..(((........))).....................................((((....((......(((((.........))))).....))....))))..............))))))	129	51.9	-20.1	0.3	60.2399	58.3653	79.2356	37.1732	55.5536	18.159	0	0	18.3248	16.1046	0	0	0	0	0	0	0	0	29.4138	24.2567	0	0	0	0	0	0	0
21	22	21-22	osa-MIR444b-p5_2	CAAGTTGTGCAGTTGTTGTCT	21	LT934113.1	-	553187533	553187592	attttcttgCAAGTTGTGCAGTTGTTGTCTCAAGCTTGCTGCCtccctttgccagaacta	osa-MIR444b	atgcaaggggatggtgacaagcttgtggcagcaactgcacatcttgcaagaaaatctttagggtttttcagaccataccgatgattttcttgcaagttgtgcagtTGTTGTCTCAAGCTTGCTGCCtccctttgccaa	osa-MIR444b-p5	caagttgtgcagtTGTTGTCT	5'	New	G3	...((((.(((((....(((((.(((......)))..))))).....))))).))))...	54	45	-15.1	0.6	0	0	0	0	19.3596	27.46	0	0	0	0	0	0	0	0	0	0	0	0	0	0	0	0	0	0	0	14.116	0
21	23	21-23	osa-miR444b.1	TGTTGTCTCAAGCTTGCTGCC	21	LT934113.1	-	553187533	553187592	attttcttgCAAGTTGTGCAGTTGTTGTCTCAAGCTTGCTGCCtccctttgccagaacta	osa-MIR444c	agttgctgcaagtggaggcggcaagctagagacagcaactgcatatcttgcaagaaaatcggttttatggccataccgatgattttcttgcaagctgtgcagtTGTTGTCTCAAGCTTGCTGCCtccctttgccagaa	osa-miR444b.1	TGTTGTCTCAAGCTTGCTGCC	3'	Yes	G3	...((((.(((((....(((((.(((......)))..))))).....))))).))))...	54	45	-15.1	0.6	236.326	218.514	288.303	230.474	287.869	269.728	45.3688	89.9041	89.0061	101.996	78.7165	80.2302	132.989	129.313	152.843	189.007	290.985	176.627	43.6136	53.7866	46.642	80.6575	66.8084	77.0078	225.121	198.8	187.856
22	24	22-24	osa-MIR444b-p5_1	AAGTTGTGCAGTTGTTGTCTC	21	LT934114.1	-	482333044	482333103	attttcttgcAAGTTGTGCAGTTGTTGTCTCAAGCTTGCTGCCtccctttgccagaacta	osa-MIR444b	atgcaaggggatggtgacaagcttgtggcagcaactgcacatcttgcaagaaaatctttagggtttttcagaccataccgatgattttcttgcaagttgtgcagtTGTTGTCTCAAGCTTGCTGCCtccctttgccaa	osa-MIR444b-p5	aagttgtgcagtTGTTGTCTC	5'	New	G3	...((((.(((((....(((((.(((......)))..))))).....))))).))))...	54	45	-15.1	0.6	0	0	0	0	19.3596	27.46	0	0	0	0	0	0	0	0	0	0	0	0	0	0	0	0	0	0	0	14.116	0
22	25	22-25	osa-miR444b.1_1ss21CT	TGTTGTCTCAAGCTTGCTGCT	21	LT934114.1	-	482333044	482333103	attttcttgcAAGTTGTGCAGTTGTTGTCTCAAGCTTGCTGCCtccctttgccagaacta	osa-MIR444c	agttgctgcaagtggaggcggcaagctagagacagcaactgcatatcttgcaagaaaatcggttttatggccataccgatgattttcttgcaagctgtgcagtTGTTGTCTCAAGCTTGCTGCCtccctttgccagaa	osa-miR444b.1	TGTTGTCTCAAGCTTGCTGCC	3'	Diff	G3	...((((.(((((....(((((.(((......)))..))))).....))))).))))...	54	45	-15.1	0.6	184.195	139.507	187.11	204.453	214.639	182.919	57.8452	91.4953	58.4648	62.8846	72.9916	54.3934	86.9207	120.016	84.7799	145.39	230.418	128.742	59.8419	55.8959	56.6367	84.269	62.0364	53.6459	175.334	137.631	162.202
23	26	23-26	hvu-miR444b	TGCAGTTGCTGTCTCAAGCTT	21	LT934124.1	+	133284716	133284750	CAAGTTGTGCAGTTGCTGTCTCAAGCTTgctgact	hvu-MIR444b	ggtggcaccaagcatgaggcaacaactgcattactttcaaggaagttacaaaatctatgggtcttcataatcgtgactttcttgcaagttgTGCAGTTGCTGTCTCAAGCTTgctgactcc	hvu-miR444b	TGCAGTTGCTGTCTCAAGCTT	3'	Yes	G3	......((.((((.(((......)))..)))))).	28	48.6	-8.2	0.5	0	0	0	0	0	0	0	0	0	0	0	0	0	0	0	0	0	0	0	0	0	0	0	0	0	0	21.5166
24	27	24-27	osa-MIR444c-p3_1ss21CT	CGGCAAGCTAGAGACAGCAAT	21	LT934113.1	-	553190771	553190828	cttttgtgctagtttctgcaagtggaggCGGCAAGCTAGAGACAGCAACtgcataatt	osa-MIR444c	agttgctgcaagtggaggcggcaagctagagacagcaactgcatatcttgcaagaaaatcggttttatggccataccgatgattttcttgcaagctgtgcagtTGTTGTCTCAAGCTTGCTGCCtccctttgccagaa	osa-MIR444c-p3	cggcaagctagagacagcaac	3'	New	G3	....(((.(((((((((((........)))).)))))))..)))((....))......	40	46.6	-14.5	0.5	74.1415	55.5182	65.8705	148.693	178.445	146.601	0	54.1016	41.0126	18.4053	31.4866	0	40.8527	46.4851	50.1515	95.0627	151.418	69.0808	34.4852	29.5299	0	25.2807	0	17.3051	40.0455	70.58	50.4812
25	28	25-28	osa-MIR444c-p3	CGGCAAGCTAGAGACAGCAAC	21	LT934114.1	-	482336132	482336185	cttttgtgctagtttccgcaagtggaggCGGCAAGCTAGAGACAGCAACtgcat	osa-MIR444c	agttgctgcaagtggaggcggcaagctagagacagcaactgcatatcttgcaagaaaatcggttttatggccataccgatgattttcttgcaagctgtgcagtTGTTGTCTCAAGCTTGCTGCCtccctttgccagaa	osa-MIR444c-p3	cggcaagctagagacagcaac	3'	New	G3	....(((.(((((((((((........)))).)))))))..)))((....))..	40	51.9	-16.7	0.6	191.146	152.319	192.838	236.669	249.991	240.496	32.8924	38.985	54.9744	80.523	85.8725	80.2302	111.258	135.229	121.796	246.045	176.435	160.927	114.612	66.4423	106.61	66.2114	64.4224	64.8942	145.03	177.038	159.719
26	29	26-29	osa-miR444a-3p.2	TGCAGTTGCTGCCTCAAGCTT	21	LT934122.1	-	548504234	548504309	atacttgtggctttcttgcaagtcgTGCAGTTGCTGCCTCAAGCTTgctgcctccctttgccaaagctatcagaaa	osa-MIR444a	atgcaattgggggcagcaaGCTAGAGGTGGCAACTGCATAatttgcaagaaattgttggctgaagatcataccgatgatattcttgcaagttaTGCAGTTGCTGCCTCAAGCTTgctgcctcctgttgcca	osa-miR444a-3p.2	TGCAGTTGCTGCCTCAAGCTT	5'	Yes	G3	...((..(((((((...(((((....(((((.(((......)))..))))).....))))).)))))))..))...	70	48.7	-21.9	0.6	46.3384	36.3004	42.0044	58.238	54.7119	38.0896	32.8924	36.5981	34.0317	31.4423	41.505	31.2762	46.9372	30.4266	0	25.7228	0	29.0454	22.3139	24.2567	0	48.1537	23.8601	32.8797	44.3748	21.174	29.7922
27	30	27-30	tae-MIR531-p5_2ss11CG20AG	CTCGCCGGAGGAGCGTGCAGC	21	LT934122.1	+	553787006	553787081	nnnggcggctgcgCTCGCCGGAGGAGCGTGCAGCaggatgaatcccgcgcgctcccccgtcgaacgtggccccggc	tae-MIR531	ggtggctcCGCTCGCCGGAGCAGCGTGCAacggagggatcccgcgcgctgctccgtcgagcgtggccacc	tae-MIR531-p5	CTCGCCGGAGCAGCGTGCAac	5'	New	G3	...((.(((..((.(((.(((.(((((((((....(((....))).))))))))).))).))).))..)))))...	70	73.7	-44.7	0.8	363.757	287.556	361.811	319.69	356.89	351.665	227.978	276.077	289.706	309.822	317.728	251.569	259.893	223.974	251.952	231.506	222.518	240.213	229.225	199.327	236.542	399.676	267.234	264.768	280.319	273.497	279.716
28	31	28-31	bdi-miR827-5p_1ss22CT	TTTTGTTGGTTGTCATCTAACT	22	LT934119.1	-	493642184	493642218	ttgagctgatttgTTTTGTTGGTTGTCATCTAGCT	bdi-MIR827	attgagccgattcatgcagctctgaacttgTTTTGTTGGTTGTCATCTAACCatcgatcggtccgtgcttcggtgcttgtgccatgattttgcatcatcacaccggcgatggTTAGATGACCATCAGCAAACAtgttcgtgagacatgccgtgcgtcctgagct	bdi-miR827-5p	TTTTGTTGGTTGTCATCTAACC	3'	Diff	G3	..((((......)))).(((((.......))))).	17	37.1	-4	0.3	30.12	25.6238	34.3672	37.1732	51.345	35.8751	52.1741	54.1016	61.0826	56.7495	67.2668	72.0712	72.1442	68.4599	53.7337	73.8134	110.601	79.286	75.0559	104.409	91.6182	65.0075	35.7902	51.9154	100.655	98.812	119.169
29	32	29-32	tae-MIR1127b-p5_1ss3TC	TCCGTCCGGAAATACTTGTCC	21	LT934124.1	-	299815026	299815123	TCCGTCCGGAAATACTTGTCCtagaaatggatgtatctagacttattttatttatagatacatacaatttatccattcttagaacaaatatttcccgc	tae-MIR1127b	catgacagatgcttctgtccggaaatacttgtcctagaaatcggtgtatctagacttattttaattatagacacatccattttatccatttataagACAAGTATTTCTGGACGGAGGgagtattata	tae-MIR1127b-p5	tctgtccggaaatacttgtcc	5'	New	G3	.......(((((((.((((.(((..((((((((((((((...............)))))))).........))))))..))).)))).)))))))...	88	31.6	-26.6	0.9	0	0	0	0	0	9.30095	0	0	23.5604	21.4728	0	31.2762	0	0	0	0	0	0	22.3139	22.1474	0	0	0	22.4967	0	0	0
30	33	30-33	tae-MIR1128-p5_1ss1GA	ATATCTAGAACTAAAATACATCT	23	LT934112.1	+	598551924	598552056	tcatactccctccgtccgaaaatagttgtcatcaaaatggacaaaaagggatATATCTAGAACTAAAATACATCTagatacatccccttttattcattttgatgacaagtatttccggacagagggagtacca	tae-MIR1128	atatgagagcatgggtgagaggtgcttagtTACTACTCCCTCCGTCCGAAAatacttgtcatcaaaatgaataaaaaaggggatgtatctagaactaaaatacatctagatacatccccttctatccattttgatgacaactatttccggacggagggagtaattgcttcttctggcttggcgtttatgt	tae-MIR1128-p5	gtatctagaactaaaatacatct	5'	New	G3	...(((((((((.(((((.(((((.((((((((((((((((.((((.(((((.((((((((...........)))))))).))))).)))).)))))))))))))))).))))).))))).)))))))))...	127	36.8	-71.3	1.5	32.4369	32.0297	33.4126	71.8682	63.9708	27.9029	52.1741	37.3937	61.0826	82.0568	77.2853	103.347	23.4686	34.6525	27.4639	26.8412	30.2836	24.3353	50.7135	51.6773	83.2893	0	62.0364	51.0501	21.6462	12.9397	0
31	34	31-34	tae-MIR1128-p3_1ss5CA_3	ACAAATATTTCCGGACGGAGGGAG	24	LT934112.1	-	676014632	676014757	tgttccggaaatacttgtcatcaaaatgaatagaataaaatgggatgtatctagatttatattagttgtagatacatcttttattatccatccgttttgatgACAAATATTTCCGGACGGAGGGAG	tae-MIR1128	atatgagagcatgggtgagaggtgcttagtTACTACTCCCTCCGTCCGAAAatacttgtcatcaaaatgaataaaaaaggggatgtatctagaactaaaatacatctagatacatccccttctatccattttgatgacaactatttccggacggagggagtaattgcttcttctggcttggcgtttatgt	tae-MIR1128-p3	acaactatttccggacggagggag	3'	New	G3	...((((((((((.((((((((((((((.((..((((((...(((((((((((((((......)))).)))))))))))))))))....)).)))))))))))))).)))))))))).........	114	32.5	-48.5	1.2	0	0	0	0	0	0	0	0	0	0	0	0	0	0	0	0	0	0	0	0	0	0	0	0	0	0	0
32	35	32-35	tae-MIR1128-p3_1ss5CA_1	ACAAATATTTCCGGACGGAG	20	LT934119.1	-	665615821	665615931	tccctccgttcgaaaatactcgtcggcgaaatggataaaaatagatgcatctagaaataaaatacatctacatacatccatttctccgACAAATATTTCCGGACGGAGaaa	tae-MIR1128	atatgagagcatgggtgagaggtgcttagtTACTACTCCCTCCGTCCGAAAatacttgtcatcaaaatgaataaaaaaggggatgtatctagaactaaaatacatctagatacatccccttctatccattttgatgacaactatttccggacggagggagtaattgcttcttctggcttggcgtttatgt	tae-MIR1128-p3	acaactatttccggacggag	3'	New	G3	...(((((((((.(((((...(((((.(((((((((.....((((((....((....)).....)))))).....))))))))).)))))...))))).)))))))))...	105	37.8	-44.3	1.1	0	0	0	0	0	0	0	0	0	0	0	0	0	0	0	0	0	0	0	0	0	0	0	0	0	0	0
33	36	33-36	tae-MIR1128-p5_1ss19CT_3	TCTAGAACTAAAATACATTT	20	LT934120.1	-	54966562	54966680	cacatatactccctccgttcggaattacttgtctcggaaatgggtgtaTCTAGAACTAAAATACATTTagatacattcatttctacgacaactaattccgaacggagggagtatgtacg	tae-MIR1128	atatgagagcatgggtgagaggtgcttagtTACTACTCCCTCCGTCCGAAAatacttgtcatcaaaatgaataaaaaaggggatgtatctagaactaaaatacatctagatacatccccttctatccattttgatgacaactatttccggacggagggagtaattgcttcttctggcttggcgtttatgt	tae-MIR1128-p5	tctagaactaaaatacatct	5'	New	G3	...((((((((((((((((((((((((.(((((..(((((((..((((((((((...........))))))))))..)))))))..))))).))))))))))))))))))))))))...	113	39.5	-70.9	1.5	26.6446	21.3532	38.1858	42.1296	63.1291	35.4322	54.4425	44.5542	54.1017	81.2899	87.3037	72.0712	31.2915	22.82	57.316	52.5641	38.1836	23.5503	47.6707	47.4588	98.2814	49.3576	68.0014	64.0289	0	27.6438	23.9993
34	37	34-37	tae-MIR1128-p5_1ss19CT_1	GTATCTAGAACTAAAATATATCT	23	LT934122.1	-	428158180	428158296	tgatgtactccctctgttccaaattactcgtcgctgaaatggatGTATCTAGAACTAAAATATATCTagatacatccatacgtgcgacaagtaattcagaacggagggaatacataa	tae-MIR1128	atatgagagcatgggtgagaggtgcttagtTACTACTCCCTCCGTCCGAAAatacttgtcatcaaaatgaataaaaaaggggatgtatctagaactaaaatacatctagatacatccccttctatccattttgatgacaactatttccggacggagggagtaattgcttcttctggcttggcgtttatgt	tae-MIR1128-p5	gtatctagaactaaaatacatct	5'	New	G3	..(((((.(((((((((((..(((((((.(((((....(((((((((((((((...........)))))))))))))))....))))).)))))))..))))))))))).)))))..	113	37.6	-62.8	1.4	26.6446	21.3532	38.1858	42.1296	63.1291	35.4322	54.4425	44.5542	54.1017	81.2899	87.3037	72.0712	31.2915	22.82	57.316	52.5641	38.1836	23.5503	47.6707	47.4588	98.2814	49.3576	68.0014	64.0289	0	27.6438	23.9993
35	38	35-38	tae-MIR1128-p5_1ss19CT_2	TCTAGAACTAAAATACATT	19	LT934124.1	+	670007594	670007653	atgggtaaaaatggatgtaTCTAGAACTAAAATACATTtatatacatccatttctccgac	tae-MIR1128	atatgagagcatgggtgagaggtgcttagtTACTACTCCCTCCGTCCGAAAatacttgtcatcaaaatgaataaaaaaggggatgtatctagaactaaaatacatctagatacatccccttctatccattttgatgacaactatttccggacggagggagtaattgcttcttctggcttggcgtttatgt	tae-MIR1128-p5	tctagaactaaaatacatc	5'	New	G3	...((...((((((((((((.((((...........)))).))))))))))))..))...	54	30	-16.4	0.9	26.6446	21.3532	38.1858	42.1296	63.1291	35.4322	54.4425	44.5542	54.1017	81.2899	87.3037	72.0712	31.2915	22.82	57.316	52.5641	38.1836	23.5503	47.6707	47.4588	98.2814	49.3576	68.0014	64.0289	0	27.6438	23.9993
36	39	36-39	tae-MIR5048-p5	TTAGACCTAGACATGCAAGT	20	LT934123.1	+	550565046	550565081	acTTAGACCTAGACATGCAAGTATATTTCTaggcga	tae-MIR5048	tctagcaatataTTTGCAGGTTTTAGGTCTAAGTggtgaatatcgatctctgaatatattgataaccttcacaaatttgctgattattttgtagagctattattgtcccacatgcatatccatgactaaaaaaagcaaaaaagtaataattgggtgttgtgttctcacaaagaaagatggaaaagtttaacaaaaacttgtgaaggaagatgaatgctttgattatgcatgaatccataatgataaagtgctattgaatgatcaagtaatttgtaaggtttttattatcttcgcaagagttgtattgttaatttagacctagacatgcaagtatatttctagg	tae-MIR5048-p5	ttagacctagacatgcaagt	5'	New	G3	.......((((((.(((......))).))))))...	26	38.9	-7.4	0.5	6034.42	5019.42	5683.96	5802.74	6004.84	5140.33	3886.97	5227.96	5087.31	5356.7	5401.38	5064.02	4698.93	4618.09	5365.02	5608.7	5169.27	4480.05	4773.15	4630.92	5323.85	3975.09	4797.08	3959.41	5855.3	5161.75	5864.1
37	40	37-40	tae-MIR5048-p5_1ss20TC	TTAGACCTAGACATGCAAGC	20	LT934124.1	+	497154261	497154398	tgatcaaggaatttgtgaggtttacattatcttcgcaagagttgtattgttcacTTAGACCTAGACATGCAAGTATATTTCTAGGCgaaaatataatgttaaaaattgcggatttttggctctcaagttgcttggagg	tae-MIR5048	tctagcaatataTTTGCAGGTTTTAGGTCTAAGTggtgaatatcgatctctgaatatattgataaccttcacaaatttgctgattattttgtagagctattattgtcccacatgcatatccatgactaaaaaaagcaaaaaagtaataattgggtgttgtgttctcacaaagaaagatggaaaagtttaacaaaaacttgtgaaggaagatgaatgctttgattatgcatgaatccataatgataaagtgctattgaatgatcaagtaatttgtaaggtttttattatcttcgcaagagttgtattgttaatttagacctagacatgcaagtatatttctagg	tae-MIR5048-p5	ttagacctagacatgcaagt	5'	New	G3	...(((((.((((((.(((.....((.....(((((((..((((((((.(((.((((((..((.((......)).))..)))))).)))))))))))........)))))))....)).))).)))))).)))))...	132	35.5	-33	0.7	2173.27	1385.11	1799.51	1723.6	1720.48	1463.35	1031.01	1567.35	1205.95	1306.01	1398.29	1147.7	1196.03	1229.74	1213.19	1154.17	1400.94	1234.82	1103.53	1271.89	1370.94	1102.72	1107.11	1216.55	1930.84	1401.01	1877.74
38	41	38-41	tae-MIR5048-p3_2ss18TG21GA	AATATATTTGCAGGTTTGAGA	21	LT934117.1	-	495836708	495836780	gagagaccaaaatctgcaatttttggcaccatgttgtcatcaagcAATATATTTGCAGGTTTGAGGtctaatt	tae-MIR5048	tctagcaatataTTTGCAGGTTTTAGGTCTAAGTggtgaatatcgatctctgaatatattgataaccttcacaaatttgctgattattttgtagagctattattgtcccacatgcatatccatgactaaaaaaagcaaaaaagtaataattgggtgttgtgttctcacaaagaaagatggaaaagtttaacaaaaacttgtgaaggaagatgaatgctttgattatgcatgaatccataatgataaagtgctattgaatgatcaagtaatttgtaaggtttttattatcttcgcaagagttgtattgttaatttagacctagacatgcaagtatatttctagg	tae-MIR5048-p3	aatataTTTGCAGGTTTTAGG	3'	New	G3	...(((((.((((((((((......((...(((....)))...)).......))))))))))..)))))....	66	37	-21.7	0.8	772.693	649.848	688.299	666.639	645.6	548.756	415.124	455.09	488.661	601.238	579.639	561.611	571.069	435.27	437.034	570.376	703.105	530.666	383.394	392.326	444.765	180.576	361.481	475.891	740.301	561.111	700.117
39	42	39-42	tae-miR5048-5p	TTTGCAGGTTTTAGGTCTAAGT	22	LT934123.1	+	550564687	550564764	ggcagaccaaaatccgtaatttttggcaccatgttttcgtctagcaatataTTTGCAGGTTTTAGGTCTAAGTgaagg	tae-MIR5048	tctagcaatataTTTGCAGGTTTTAGGTCTAAGTggtgaatatcgatctctgaatatattgataaccttcacaaatttgctgattattttgtagagctattattgtcccacatgcatatccatgactaaaaaaagcaaaaaagtaataattgggtgttgtgttctcacaaagaaagatggaaaagtttaacaaaaacttgtgaaggaagatgaatgctttgattatgcatgaatccataatgataaagtgctattgaatgatcaagtaatttgtaaggtttttattatcttcgcaagagttgtattgttaatttagacctagacatgcaagtatatttctagg	tae-miR5048-5p	TTTGCAGGTTTTAGGTCTAAGT	3'	Yes	G3	...(((((((((((.((((......((...(((....)))...)).......)))).)))))).))))).........	66	39.7	-15.4	0.5	5710.05	4103.37	4634.8	4842.43	4359.27	3739.87	3327.8	3577.86	3611.73	4251.61	4419.57	4577.2	3483.78	3436.52	3071.18	3537.45	4451.68	3293.9	3338.97	3166.03	4322.71	3246.76	3797.34	3802.8	4570.6	3481.36	4414.21
40	43	40-43	hvu-miR5048a_L+2R-2	TATATTTGCAGGTTTTAGGTCT	22	LT934124.1	+	497153970	497154035	ctagcaaTATATTTGCAGGTTTTAGGTCTaagtgaaggatatcgatctctgtgaatatattgtaaa	hvu-MIR5048b	tctaacaataTATTTGCAGGTTTTAGGTCTAAgtggtgaatatcgatctctgaatatattgataaccttcacaaatttgctgattattttgtagagctattattgtcccacatgcatatccatgactaaaaaaagcaaaaaagtaataatggggtgttgtgttctcacaaagaaagatggaaaagtttaacaaaaacttgtgaaggaagatgaatgctttgattatgcatgaatccataatgataaagtgctattgaatgatcaagtaatttgtaaggtttttattatcttcgcaagagttgtattgttaatttagacctagacatgcaagtatatttctagga	hvu-miR5048a	TATTTGCAGGTTTTAGGTCTAA	5'	Diff	G3	...((((((((((..((((..((..((((.......))))...))..))))..))))))))))...	60	31.8	-20.2	1	3595.86	2459.88	2896.39	2923.05	2605.97	2239.32	1773.92	2172.81	2169.31	2496.98	2488.87	2674.79	2129.56	1968.43	1779.18	1876.65	2441.12	2042.59	2006.22	2173.61	2483.69	1704.64	2187.98	2043.73	2877.87	2109.17	2613.44
41	44	41-44	osa-miR5071_R-1_1ss15GA	TCAAGCATCATATCATGGAC	20	LT934116.1	+	776997126	776997213	TCAAGCATCATATCATGGACaccataagacttttctgtcttgataatgatgtctacaggttggaccctacttttgtttatgagctcat	osa-MIR5071	gaacagatcaaaTCAAGCATCATATCGTGGACAcggcaaccatatacatacccttcattatagcgtgccttagattgatacccttgatattgtacctcc	osa-miR5071	TCAAGCATCATATCGTGGACA	5'	Diff	G3	...(((.(((((...((((((.((((((((......)))))....))).)))))).(((......))).........))))))))...	82	37.5	-19.4	0.6	70.6661	76.8714	91.6459	53.2816	65.6542	57.1344	56.711	62.0577	63.7004	53.682	62.9732	48.954	57.3677	46.4851	72.8391	55.9192	69.7838	54.9507	85.1986	76.9887	66.6314	50.5614	68.0014	54.5111	71.4325	79.9907	86.0664
42	45	42-45	osa-miR5071_2ss15GA21AT	TCAAGCATCATATCATGGACT	21	LT934122.1	+	671836567	671836669	ataatgagcTCAAGCATCATATCATGGACTttacaagcacgagccttcccatcatagccaacttccaccggttggaccatgcttttgtttattagctcataaa	osa-MIR5071	gaacagatcaaaTCAAGCATCATATCGTGGACAcggcaaccatatacatacccttcattatagcgtgccttagattgatacccttgatattgtacctcc	osa-miR5071	TCAAGCATCATATCGTGGACA	5'	Diff	G3	...(((((((.(((((......(((((.........((....)).............((((((......)))))).)))))....)))))...)))))))...	97	41.7	-24.2	0.6	26.6446	20.6414	28.6394	26.0212	38.7192	11.5155	24.9528	18.2991	0	25.3072	32.9178	0	0	21.9748	0	0	0	18.0552	33.4709	21.0928	41.6446	27.6884	0	0	23.8108	18.8213	34.7576
43	46	43-46	osa-miR5071_1ss15GA	TCAAGCATCATATCATGGACA	21	LT934122.1	-	13685931	13685958	TCAAGCATCATATCATGGACAccataaa	osa-MIR5071	gaacagatcaaaTCAAGCATCATATCGTGGACAcggcaaccatatacatacccttcattatagcgtgccttagattgatacccttgatattgtacctcc	osa-miR5071	TCAAGCATCATATCGTGGACA	5'	Diff	G3	..............((((...))))...	11	35.7	-1.1	0.1	274.555	253.391	294.985	211.887	279.451	220.123	150.851	205.268	211.171	240.035	243.305	228.452	210.348	152.978	146.872	123.022	183.018	200.177	162.283	216.201	213.221	191.411	132.424	123.732	198.063	216.445	219.304
44	47	44-47	osa-miR5071_2ss15GA21AG	TCAAGCATCATATCATGGACG	21	LT934124.1	-	469490609	469490636	TCAAGCATCATATCATGGACAccataaa	osa-MIR5071	gaacagatcaaaTCAAGCATCATATCGTGGACAcggcaaccatatacatacccttcattatagcgtgccttagattgatacccttgatattgtacctcc	osa-miR5071	TCAAGCATCATATCGTGGACA	5'	Diff	G3	..............((((...))))...	11	35.7	-1.1	0.1	52.1307	14.2354	0	0	19.3596	24.8025	0	0	0	20.7059	0	0	0	0	0	0	0	16.4852	0	21.0928	0	30.0961	0	0	38.9632	32.3492	38.0678
45	48	45-48	osa-miR5077_L-1_1ss5GA	TTCACGTCGGGTTCACCA	18	LT934114.1	+	780448608	780448700	TTCACGTCGGGTGCACCAggggcgtgcacgggcgcgcatcgggcaagtcgggcgcggccggctcggtggcgtgggtgtatgtaggtgtgtgtg	osa-MIR5077	tgccttttcgttGTTCGCGTCGGGTTCACCAgctaggtggttcgccatgaagtacaggaagggggtcgccggcgagtccaacgatgacgac	osa-miR5077	GTTCGCGTCGGGTTCACCA	5'	Diff	G3	..........(..((((....((((((((..((((.((((((((..((((....))))..))))))))))))..)))))))).))))..)...	80	71	-43.6	0.7	0	0	0	0	0	10.6297	29.4897	17.5034	20.9426	0	0	0	0	19.4392	0	35.7883	0	22.7653	27.3853	40.0763	36.6473	61.396	57.2643	43.2628	56.2802	32.3492	27.3095
46	49	46-49	osa-MIR5339-p3_1	ATATTCTTTATCTGTTAAC	19	LT934121.1	+	323271494	323271536	caaatggagaatctggtaagaATATTCTTTATCTGTTAACaac	osa-MIR5339	atgctgtaaggcatcgttaaCAGATAGAGAATCTTCTCAGAaaattctccaaatttgatgtttgaaatctgactgattctttgagaactgtgagcctgtagttaagctatcagcttgaaatcctttactgcagcactacatactccggaaccttgttactgttattagccaccagcaagccagctcaatttacagttagtgccaccacaaaaggactcttcccagttatatgtaagctataccacccagatattcagctacaccttgaaggcataagaagcatatgcttttggatacaatcaaatggagaatctgatgggaatattctttatctgttaacaacaaacaaaggctcag	osa-MIR5339-p3	atattctttatctgttaac	3'	New	G3	((.((..(((((((....)))...))))..)).))........	35	30.2	-5.2	0.4	27.803	23.4885	62.0519	32.2168	54.7119	32.7748	30.6239	62.8533	55.847	65.1853	85.8725	78.8704	58.2369	0	0	31.3148	32.9169	45.5306	54.7705	36.9124	34.9815	26.4845	38.1762	25.0924	23.8108	45.877	68.6876
47	50	47-50	osa-MIR5339-p3_1ss3GA	TGAGAATATTCTTTATCTGTT	21	LT934123.1	+	610703067	610703125	gttttggatgcagtcaaatggagaattttaTGAGAATATTCTTTATCTGTTaacaacag	osa-MIR5339	atgctgtaaggcatcgttaaCAGATAGAGAATCTTCTCAGAaaattctccaaatttgatgtttgaaatctgactgattctttgagaactgtgagcctgtagttaagctatcagcttgaaatcctttactgcagcactacatactccggaaccttgttactgttattagccaccagcaagccagctcaatttacagttagtgccaccacaaaaggactcttcccagttatatgtaagctataccacccagatattcagctacaccttgaaggcataagaagcatatgcttttggatacaatcaaatggagaatctgatgggaatattctttatctgttaacaacaaacaaaggctcag	osa-MIR5339-p3	tgggaatattctttatctgtt	3'	New	G3	...(((...((((....((..(((((.((.....)).)))))..))))))...)))...	53	30.5	-8.5	0.5	398.51	314.603	421.953	302.342	466.313	306.489	407.185	362.003	431.941	420.253	440.812	416.109	358.982	269.614	287.774	148.745	331.802	379.945	343.837	422.91	429.773	332.261	272.006	276.882	474.052	424.068	585.086
48	51	48-51	osa-MIR5339-p3_2	ATTCTTTATCTGTTAACAAC	20	LT934124.1	+	560098540	560098582	caaatggagaatcttatgagaatATTCTTTATCTGTTAACAAC	osa-MIR5339	atgctgtaaggcatcgttaaCAGATAGAGAATCTTCTCAGAaaattctccaaatttgatgtttgaaatctgactgattctttgagaactgtgagcctgtagttaagctatcagcttgaaatcctttactgcagcactacatactccggaaccttgttactgttattagccaccagcaagccagctcaatttacagttagtgccaccacaaaaggactcttcccagttatatgtaagctataccacccagatattcagctacaccttgaaggcataagaagcatatgcttttggatacaatcaaatggagaatctgatgggaatattctttatctgttaacaacaaacaaaggctcag	osa-MIR5339-p3	attctttatctgttaacaac	3'	New	G3	((.((..(((((.((.....)).)))))..)).))........	35	27.9	-4.4	0.4	27.803	23.4885	62.0519	32.2168	54.7119	32.7748	30.6239	62.8533	55.847	65.1853	85.8725	78.8704	58.2369	0	0	31.3148	32.9169	45.5306	54.7705	36.9124	34.9815	26.4845	38.1762	25.0924	23.8108	45.877	68.6876
49	52	49-52	gma-MIR5368-p5_2ss1TC21TC	CCCTGGGATTGGCTTTGGGCC	21	LT934112.1	+	29920894	29921016	aagctttacttttCCCTGGGATTGGCTTTGGGCCtttcctgcgcagcttaggtggaaggcgaagaaggcccccttccggggggggcccgagccatcagtgaGATACCACTCTGGAAGAGCTCG	gma-MIR5368	actgtttcctgggattggctttgggctttcctgcacagcttaggtggagggcaaagaagacttccttctgagggggccagagccatcagagagataccactctggacgagctagaattctaaccttgtgccaggacctatgggccgagGGACAGTCTCAGGTAGACAgt	gma-MIR5368-p5	tcctgggattggctttgggct	5'	New	G3	.((((((...((((.((((...((((.((((((((..(((((((..((.....))...)))..((((.....))))))))..)))))))))))))))).))))..((.....)).))))))..	93	59.3	-49.4	0.7	0	0	0	29.7386	0	15.9445	0	21.4815	23.5604	34.5099	0	27.1967	22.5994	16.9037	0	30.1964	0	0	49.6992	34.8031	0	27.6884	0	21.6314	0	0	0
49	53	49-53	gma-MIR5368-p3_2ss15CA21AC	GATACCACTCTGGAAGAGCTCG	22	LT934112.1	+	29920894	29921016	aagctttacttttCCCTGGGATTGGCTTTGGGCCtttcctgcgcagcttaggtggaaggcgaagaaggcccccttccggggggggcccgagccatcagtgaGATACCACTCTGGAAGAGCTCG	gma-MIR5368	actgtttcctgggattggctttgggctttcctgcacagcttaggtggagggcaaagaagacttccttctgagggggccagagccatcagagagataccactctggacgagctagaattctaaccttgtgccaggacctatgggccgagGGACAGTCTCAGGTAGACAgt	gma-MIR5368-p3	gataccactctggacgagctag	3'	New	G3	.((((((...((((.((((...((((.((((((((..(((((((..((.....))...)))..((((.....))))))))..)))))))))))))))).))))..((.....)).))))))..	93	59.3	-49.4	0.7	0	0	0	0	0	0	0	0	0	0	0	0	0	0	0	0	0	0	0	0	0	0	0	17.3051	0	0	0
50	54	50-54	hbr-miR6171_L-1R+1_1ss16GA	TGTGGATTGCTGAAAGCTTTG	21	LT934114.1	-	17676373	17676401	aTGTGGATTGCTGAAAGCTTTGTCCaatg	hbr-MIR6171	aggggtgtatggcatattagctttgagctatctcgatatgcctttctatctaaaaccattctttctctatttttctcaatttccagaagattgggagattcacaagagggtattgattcggATGTGGATTGCTGAAGGCTTTgtgccacgcgtggaaagag	hbr-miR6171	ATGTGGATTGCTGAAGGCTTT	5'	Diff	G3	...(((((.((.....))...)))))...	23	41.4	-5.6	0.5	0	0	0	0	0	0	0	0	0	0	0	0	0	0	0	0	0	0	0	0	0	0	0	0	0	0	0
50	55	50-55	hbr-MIR6171-p3_2ss10GA18GC	ATTGCTGAAAGCTTTGTCC	19	LT934114.1	-	17676373	17676401	aTGTGGATTGCTGAAAGCTTTGTCCaatg	hbr-MIR6171	aggggtgtatggcatattagctttgagctatctcgatatgcctttctatctaaaaccattctttctctatttttctcaatttccagaagattgggagattcacaagagggtattgattcggATGTGGATTGCTGAAGGCTTTgtgccacgcgtggaaagag	hbr-MIR6171-p3	ATTGCTGAAGGCTTTgtgc	3'	New	G3	...(((((.((.....))...)))))...	23	41.4	-5.6	0.5	0	22.0649	0	0	20.2013	21.7022	27.2213	28.642	22.6878	29.1417	32.9178	28.5565	25.207	0	0	43.617	0	0	20.2854	22.1474	0	0	0	0	24.8932	34.7018	28.1371
51	56	51-56	gma-miR6300_L-1R+8_2	TCGTTGTAGTATAGTGGTAAGTATT	25	LT934111.1	+	12769374	12769426	cacccacttgagccctatgattttatagTCGTTGTAGTATAGTGGTAAGTATT	gma-MIR6300	aggtaaaaatacttaccactatattacaacaacttgtttgtgaaattcaatggtaattttaaataataaatgttttaatattaccgatagcatttgattatatttttgttttaaagttacatttgattatatcgctatcggctataatgtaagtcatattcatccaatatcatgcaacttttttgtatagatatattaatattactcgataatcatcaaGTCGTTGTAGTATAGTGGtaagtattcccgcc	gma-miR6300	GTCGTTGTAGTATAGTGG	3'	Diff	G3	...(((((........((((((....))))))........)))))........	42	37.7	-10.1	0.5	0	0	0	0	0	9.30095	0	16.7078	29.6687	43.7125	55.8171	69.3515	20.861	16.9037	0	43.617	32.9169	19.6252	50.7135	36.9124	64.9656	0	32.2112	40.667	0	0	0
52	57	52-57	gma-miR6300_L-1R+8_1	TCGTTGTAGTATAGTGGTAAGTATC	25	LT934115.1	+	28376046	28376194	tcaaccaagTCGTTGTAGTATAGTGGTAAGTATTcccgcctgtcacgcgggtgacccgggttcgatccccggcaacggcgattttttttacgtagttctggacattggtatattttttttgaggggaaaagaggctggacattggtatt	gma-MIR6300	aggtaaaaatacttaccactatattacaacaacttgtttgtgaaattcaatggtaattttaaataataaatgttttaatattaccgatagcatttgattatatttttgttttaaagttacatttgattatatcgctatcggctataatgtaagtcatattcatccaatatcatgcaacttttttgtatagatatattaatattactcgataatcatcaaGTCGTTGTAGTATAGTGGtaagtattcccgcc	gma-miR6300	GTCGTTGTAGTATAGTGG	5'	Diff	G3	...((((((((..............(((((....((((...(((((....))))).))))...((((.(((....))).))))...)))))...............(((...((((..(....)..))))...))).))).)))))...	66	47	-35.5	0.5	0	0	0	0	0	9.30095	0	16.7078	29.6687	43.7125	55.8171	69.3515	20.861	16.9037	0	43.617	32.9169	19.6252	50.7135	36.9124	64.9656	0	32.2112	40.667	0	0	0
53	58	53-58	gma-miR6300_R+5_2	GTCGTTGTAGTATAGTGGTAAGT	23	LT934116.1	+	145490890	145491030	ggaatcattatgctacctagcaaagtctattgatataaactggagtaaattctacagtactgttgctactacgtaattttaagctaatataaactaaattatatatttgcacgtcagaGTCGTTGTAGTATAGTGGTAAGT	gma-MIR6300	aggtaaaaatacttaccactatattacaacaacttgtttgtgaaattcaatggtaattttaaataataaatgttttaatattaccgatagcatttgattatatttttgttttaaagttacatttgattatatcgctatcggctataatgtaagtcatattcatccaatatcatgcaacttttttgtatagatatattaatattactcgataatcatcaaGTCGTTGTAGTATAGTGGtaagtattcccgcc	gma-miR6300	GTCGTTGTAGTATAGTGG	3'	Diff	G3	...(((((((((((((.((((((.(((....)))....((((.((......)).))))....))))))((((((........((.((((((..........)))))).)))))).)).......)))))))))))))....	134	31.2	-28.7	0.7	0	20.6414	21.0022	0	0	0	23.8186	17.5034	27.0509	22.2397	0	0	25.207	0	0	22.3677	47.4003	23.5503	24.3425	0	0	0	0	30.284	40.0455	27.6438	17.3788
54	59	54-59	gma-miR6300_R+5_1	GTCGTTGTAGTATAGTGGTAAGC	23	LT934116.1	-	158778813	158778906	taagGTCGTTGTAGTATAGTGGTAAGAagccactccagggtcatgtccatttttttgtgttgaccataccgacactgcatatttcgcggctaaa	gma-MIR6300	aggtaaaaatacttaccactatattacaacaacttgtttgtgaaattcaatggtaattttaaataataaatgttttaatattaccgatagcatttgattatatttttgttttaaagttacatttgattatatcgctatcggctataatgtaagtcatattcatccaatatcatgcaacttttttgtatagatatattaatattactcgataatcatcaaGTCGTTGTAGTATAGTGGtaagtattcccgcc	gma-miR6300	GTCGTTGTAGTATAGTGG	5'	Diff	G3	...((((((((((((..((((((.....))))))....(((((.(..((......))..))))))........))))))......))))))...	88	43.6	-25.6	0.6	0	20.6414	21.0022	0	0	0	23.8186	17.5034	27.0509	22.2397	0	0	25.207	0	0	22.3677	47.4003	23.5503	24.3425	0	0	0	0	30.284	40.0455	27.6438	17.3788
55	60	55-60	gma-miR6300_R+1_1	GTCGTTGTAGTATAGTGGC	19	LT934123.1	+	14011194	14011330	ggaacatgcaaccaccgtgatgtggagcacgcacaaaaactgaaccacagaaatggacaacgttttatgggtagtcagcgcatctaagtaagctaagttgagacgtgttagcatcggaGTCGTTGTAGTATAGTGGC	gma-MIR6300	aggtaaaaatacttaccactatattacaacaacttgtttgtgaaattcaatggtaattttaaataataaatgttttaatattaccgatagcatttgattatatttttgttttaaagttacatttgattatatcgctatcggctataatgtaagtcatattcatccaatatcatgcaacttttttgtatagatatattaatattactcgataatcatcaaGTCGTTGTAGTATAGTGGtaagtattcccgcc	gma-miR6300	GTCGTTGTAGTATAGTGG	3'	Diff	G3	...((.((((((.((..((((((..((((((........(((((((.((((((((.....)))))).)))))..))))..((.((.((....)).)).))...)))))).))))))..)).))))))))........	126	46.7	-35.5	0.6	0	0	0	0	0	10.6297	0	24.664	37.5222	43.7125	54.3859	29.9163	0	0	0	0	30.2836	25.1203	34.4852	49.568	66.6314	0	0	24.2272	0	0	16.5512
56	61	56-61	ptc-MIR6478-p5_2ss6CT19GA	CCGACTTTAGCTCAGTTGA	19	LT934115.1	+	630203468	630203493	aatCCGACTTTAGCTCAGTTGGTaga	ptc-MIR6478	aCCGACCTTAGCTCAGTTGGTGgagcggagggctgtaggtcgctggttggattccggcaaggtcggatttcaattttgtaatttcttttctcaccgaccttagttcagaagttgcattgttttgtctgttgaggtggt	ptc-MIR6478-p5	CCGACCTTAGCTCAGTTGG	5'	New	G3	...((((((.......))))))....	19	42.3	-5.2	0.5	85.7261	31.318	44.8683	49.5643	28.6185	30.5603	66.9189	48.5323	40.14	46.0131	55.8171	55.7532	29.553	21.9748	26.2698	30.1964	40.817	25.1203	60.8562	55.8959	78.2919	58.9883	29.8252	37.206	38.9632	29.9965	41.3781
56	62	56-62	ptc-MIR6478-p3_2ss6CT20TC	CCGACTTTAGCTCAGTTGGC	20	LT934115.1	+	630203468	630203493	aatCCGACTTTAGCTCAGTTGGTaga	ptc-MIR6478	aCCGACCTTAGCTCAGTTGGTGgagcggagggctgtaggtcgctggttggattccggcaaggtcggatttcaattttgtaatttcttttctcaccgaccttagttcagaagttgcattgttttgtctgttgaggtggt	ptc-MIR6478-p3	CCGACCTTAGCTCAGTTGGT	3'	New	G3	...((((((.......))))))....	19	42.3	-5.2	0.5	47.4969	41.2828	50.5962	61.9553	52.1867	34.9893	130.435	75.5831	68.9361	52.9151	54.3859	65.272	27.8146	33.8074	34.6284	67.1031	34.2336	38.4655	73.0274	68.5515	63.2999	145.665	84.7035	96.9087	56.2802	39.4072	79.4459
57	63	57-63	ptc-MIR6478-p5_1ss6CT_2	CCGACTTTAGCTCAGTTGGT	20	LT934115.1	-	629746134	629746162	caagCCGACTTTAGCTCAGTTGGTAGAgc	ptc-MIR6478	aCCGACCTTAGCTCAGTTGGTGgagcggagggctgtaggtcgctggttggattccggcaaggtcggatttcaattttgtaatttcttttctcaccgaccttagttcagaagttgcattgttttgtctgttgaggtggt	ptc-MIR6478-p5	CCGACCTTAGCTCAGTTGGT	5'	New	G3	...(((((((.......))))))).....	21	51.7	-7.5	0.5	269.921	176.519	179.473	237.908	206.222	161.217	482.043	311.88	358.642	227.765	259.049	280.126	148.634	163.966	202.994	328.805	239.635	182.122	416.865	372.288	448.096	558.583	441.413	486.274	326.858	247.618	276.405
57	64	57-64	ptc-miR6478_R+2_2ss6CT21GA	CCGACTTTAGCTCAGTTGGTAGA	23	LT934115.1	-	629746134	629746162	caagCCGACTTTAGCTCAGTTGGTAGAgc	ptc-MIR6478	aCCGACCTTAGCTCAGTTGGTGgagcggagggctgtaggtcgctggttggattccggcaaggtcggatttcaattttgtaatttcttttctcaccgaccttagttcagaagttgcattgttttgtctgttgaggtggt	ptc-miR6478	CCGACCTTAGCTCAGTTGGTG	3'	Diff	G3	...(((((((.......))))))).....	21	51.7	-7.5	0.5	83.4091	106.054	90.6913	127.628	75.7549	72.1931	348.205	164.692	216.407	164.114	153.139	197.176	93.8744	113.255	134.931	247.163	96.1174	86.3511	209.954	163.469	271.523	266.049	263.655	265.634	130.96	128.22	117.514
58	65	58-65	ptc-MIR6478-p5	CCGACCTTAGCTCAGTTGG	19	LT934117.1	-	16950410	16950438	caagCCGACCTTAGCTCAGTTGGTAGAGC	ptc-MIR6478	aCCGACCTTAGCTCAGTTGGTGgagcggagggctgtaggtcgctggttggattccggcaaggtcggatttcaattttgtaatttcttttctcaccgaccttagttcagaagttgcattgttttgtctgttgaggtggt	ptc-MIR6478-p5	CCGACCTTAGCTCAGTTGG	5'	New	G3	...((((((.........)))))).....	21	55.2	-5.8	0.4	64.8738	44.1299	60.1427	50.8034	65.6542	46.9477	38.5635	54.1016	84.643	55.2158	52.9547	36.7155	54.76	28.7363	39.4047	0	67.1505	48.6706	54.7705	53.7866	41.6446	68.619	34.5972	44.1281	59.5271	56.464	54.619
58	66	58-66	ptc-miR6478_R+4_1ss21GA	CCGACCTTAGCTCAGTTGGTAGAGT	25	LT934117.1	-	16950410	16950438	caagCCGACCTTAGCTCAGTTGGTAGAGC	ptc-MIR6478	aCCGACCTTAGCTCAGTTGGTGgagcggagggctgtaggtcgctggttggattccggcaaggtcggatttcaattttgtaatttcttttctcaccgaccttagttcagaagttgcattgttttgtctgttgaggtggt	ptc-miR6478	CCGACCTTAGCTCAGTTGGTG	3'	Diff	G3	...((((((.........)))))).....	21	55.2	-5.8	0.4	0	0	0	0	0	0	24.9528	24.664	23.5604	0	0	0	0	0	0	0	0	0	21.2997	0	0	25.2807	0	38.9365	0	0	0
59	67	59-67	ptc-MIR6478-p5_1ss6CT_1	CCGACTTTAGCTCAGTTGG	19	LT934120.1	-	346993440	346993468	caagCCGACTTTAGCTCAGTTGGTAGAGC	ptc-MIR6478	aCCGACCTTAGCTCAGTTGGTGgagcggagggctgtaggtcgctggttggattccggcaaggtcggatttcaattttgtaatttcttttctcaccgaccttagttcagaagttgcattgttttgtctgttgaggtggt	ptc-MIR6478-p5	CCGACCTTAGCTCAGTTGG	5'	New	G3	...(((((((.......))))))).....	21	51.7	-7.5	0.5	269.921	176.519	179.473	237.908	206.222	161.217	482.043	311.88	358.642	227.765	259.049	280.126	148.634	163.966	202.994	328.805	239.635	182.122	416.865	372.288	448.096	558.583	441.413	486.274	326.858	247.618	276.405
59	68	59-68	ptc-miR6478_R+4_2ss6CT21GA	CCGACTTTAGCTCAGTTGGTAGAGC	25	LT934120.1	-	346993440	346993468	caagCCGACTTTAGCTCAGTTGGTAGAGC	ptc-MIR6478	aCCGACCTTAGCTCAGTTGGTGgagcggagggctgtaggtcgctggttggattccggcaaggtcggatttcaattttgtaatttcttttctcaccgaccttagttcagaagttgcattgttttgtctgttgaggtggt	ptc-miR6478	CCGACCTTAGCTCAGTTGGTG	3'	Diff	G3	...(((((((.......))))))).....	21	51.7	-7.5	0.5	0	54.0947	63.0066	84.2592	45.4529	46.0619	180.341	116.955	151.834	101.996	118.79	137.343	37.3759	68.4599	68.0627	91.7075	52.667	53.3807	121.712	111.792	138.26	146.869	170.6	120.271	59.5271	65.8747	63.7222
60	69	60-69	ptc-miR6478_R-1_1ss20TG	CCGACCTTAGCTCAGTTGGG	20	LT934115.1	+	645348343	645348430	aaCCGACCTTAGCTCAGTTGGTagagcggaggactgtagtgttgcagatcaatccttaggtcgctggttcgaatccggcaggtcggac	ptc-MIR6478	aCCGACCTTAGCTCAGTTGGTGgagcggagggctgtaggtcgctggttggattccggcaaggtcggatttcaattttgtaatttcttttctcaccgaccttagttcagaagttgcattgttttgtctgttgaggtggt	ptc-miR6478	CCGACCTTAGCTCAGTTGGTG	5'	Diff	G3	..((((((...((((........)))).((((((((((....))))).....))))).....(((((.......))))).))))))..	84	54.5	-30.6	0.6	49.8138	0	0	29.7386	0	0	0	0	0	0	0	0	0	0	0	0	0	17.2702	0	0	0	36.1153	0	0	42.2101	0	0
61	70	61-70	ptc-miR6478	CCGACCTTAGCTCAGTTGGTG	21	LT934115.1	-	534691811	534691950	CCGACCTTAGCTCAGTTGGTGgagcggaggactgtagtatttgcagatcaatccttaggtcactggttcgaatccggtaggtcggaaatcctttttctgttgttgatttttttatttatatattcttcaccaattcttgc	ptc-MIR6478	aCCGACCTTAGCTCAGTTGGTGgagcggagggctgtaggtcgctggttggattccggcaaggtcggatttcaattttgtaatttcttttctcaccgaccttagttcagaagttgcattgttttgtctgttgaggtggt	ptc-miR6478	CCGACCTTAGCTCAGTTGGTG	5'	Yes	G3	.........((..(((((((((((.(((.((((((((...)))))).))..)))...(..((((((.......))))).)..).((((.....))))...........................)))))))))))...))	131	41.4	-31.2	0.5	27.803	0	0	33.4559	18.5179	13.73	0	0	0	22.2397	0	27.1967	0	0	0	0	0	0	0	0	0	39.7268	0	22.4967	0	25.8793	0
62	71	62-71	ptc-miR6478_R+1_2ss6CT21GA	CCGACTTTAGCTCAGTTGGTAG	22	LT934116.1	+	662770221	662770313	caatCCGACTTTAGCTCAGTTGGTAGagcggaggactgtagtttgtgcagattaatccttaggtcgctggttcgaatccggcaagtcggactt	ptc-MIR6478	aCCGACCTTAGCTCAGTTGGTGgagcggagggctgtaggtcgctggttggattccggcaaggtcggatttcaattttgtaatttcttttctcaccgaccttagttcagaagttgcattgttttgtctgttgaggtggt	ptc-miR6478	CCGACCTTAGCTCAGTTGGTG	5'	Diff	G3	...(((((((...((((........)))).((((((((((.....))))).....))))).....(((((.......))))).)))))))...	87	49.5	-29.6	0.6	163.343	175.096	189.974	237.908	154.035	142.172	559.17	348.478	455.502	411.818	287.673	394.352	188.618	188.476	275.833	489.852	229.102	205.673	489.892	429.238	473.083	658.502	656.154	561.551	274.907	251.147	212.683
63	72	63-72	ptc-miR6478_R-1	CCGACCTTAGCTCAGTTGGT	20	LT934116.1	-	662515465	662515516	ttgagtctaacgcaaaCCGACCTTAGCTCAGTTGGTaaagcggaggactgta	ptc-MIR6478	aCCGACCTTAGCTCAGTTGGTGgagcggagggctgtaggtcgctggttggattccggcaaggtcggatttcaattttgtaatttcttttctcaccgaccttagttcagaagttgcattgttttgtctgttgaggtggt	ptc-miR6478	CCGACCTTAGCTCAGTTGGTG	3'	Diff	G3	...(((((..(((..((((((.........))))))...)))..)))))...	46	48.1	-17.2	0.7	345.221	205.702	314.078	314.733	303.861	197.092	394.708	356.434	360.387	295.251	359.233	297.804	245.116	170.727	242.399	246.045	321.269	228.438	433.093	414.473	444.765	476.722	380.569	427.436	448.077	323.492	379.851
64	73	64-73	ptc-miR6478_1ss21GA	CCGACCTTAGCTCAGTTGGTA	21	LT934117.1	-	16952616	16952708	caatCCGACCTTAGCTCAGTTGGTAgagcggaggactgtagtctttgcagataaatccttaggtcactggttcgaatccggtaggtcggaact	ptc-MIR6478	aCCGACCTTAGCTCAGTTGGTGgagcggagggctgtaggtcgctggttggattccggcaaggtcggatttcaattttgtaatttcttttctcaccgaccttagttcagaagttgcattgttttgtctgttgaggtggt	ptc-miR6478	CCGACCTTAGCTCAGTTGGTG	5'	Diff	G3	...((((((((..((((........)))).(((((((((((...)))))).....))))).....(((((.......)))))))))))))...	87	49.5	-29.8	0.6	434.423	328.839	418.135	565.033	387.192	339.263	898.302	723.211	825.488	661.822	638.319	703.034	463.287	348.216	462.11	550.245	459.52	391.72	877.343	783.597	982.814	978.724	1060.58	899.866	550.896	494.648	495.709
65	74	65-74	ptc-miR6478_2ss5CT21GA	CCGATCTTAGCTCAGTTGGTA	21	LT934120.1	+	327523126	327523248	CCGATCTTAGCTCAGTTGGTAgagcggaggactgtagtatgttgcagctaaatccttaggtcactggttcgaatccggtaggtcggattatccttttttgttctatatatatattttgcttct	ptc-MIR6478	aCCGACCTTAGCTCAGTTGGTGgagcggagggctgtaggtcgctggttggattccggcaaggtcggatttcaattttgtaatttcttttctcaccgaccttagttcagaagttgcattgttttgtctgttgaggtggt	ptc-miR6478	CCGACCTTAGCTCAGTTGGTG	5'	Diff	G3	........(((..(((..(((((((((((((((((((....))))))...(((((...(..((((((.......))))).)..)))))).)))))...))))))))......)))..)))...	112	41.5	-29.4	0.6	0	0	0	0	0	0	0	0	0	0	0	0	0	0	0	0	0	0	0	0	0	0	0	0	0	0	0
66	75	66-75	ptc-miR6478_R-1_1ss20TC	CCGACCTTAGCTCAGTTGGC	20	LT934122.1	-	45971992	45972081	aaaCCGACCTTAGCTCAGTTGGTagagcggaggactgtagtgttgcagaaaaatccttaggtcgctggttcgaatccggcaggtcggaat	ptc-MIR6478	aCCGACCTTAGCTCAGTTGGTGgagcggagggctgtaggtcgctggttggattccggcaaggtcggatttcaattttgtaatttcttttctcaccgaccttagttcagaagttgcattgttttgtctgttgaggtggt	ptc-miR6478	CCGACCTTAGCTCAGTTGGTG	5'	Diff	G3	...((((((...((((........)))).((((((((((....))))).....))))).....(((((.......))))).))))))...	84	51.1	-30.6	0.7	85.7261	48.4005	73.5077	61.9553	68.1794	45.1761	61.2479	69.2182	96.8596	46.78	70.1292	58.4729	59.9753	43.1044	38.2107	45.8538	63.2005	54.1657	58.8276	76.9887	71.6288	86.6767	54.8783	86.5256	86.5849	60.5812	93.5144
67	76	67-76	ptc-miR6478_R+1_1ss21GA	CCGACCTTAGCTCAGTTGGTAG	22	LT934123.1	-	425093294	425093383	agaCCGACCTTAGCTCAGTTGGTAGagcggaggactgtagtgttgcagatcaatccttaggtcgctggttcgaatccggcaggtcggaaa	ptc-MIR6478	aCCGACCTTAGCTCAGTTGGTGgagcggagggctgtaggtcgctggttggattccggcaaggtcggatttcaattttgtaatttcttttctcaccgaccttagttcagaagttgcattgttttgtctgttgaggtggt	ptc-miR6478	CCGACCTTAGCTCAGTTGGTG	5'	Diff	G3	...((((((...((((........)))).((((((((((....))))).....))))).....(((((.......))))).))))))...	84	53.3	-30.6	0.6	0	21.3532	21.0022	48.3252	29.4602	28.3458	46.503	46.1455	61.0826	67.4859	65.8356	69.3515	41.7219	23.6652	27.4639	32.4331	44.767	35.3254	69.9846	80.1526	73.2946	69.8229	79.9315	83.0646	44.3748	43.5243	43.8607
68	77	68-77	bdi-miR7731-5p_2ss8TC21AC	TTCCAAACTCCTGAGCAAACCTAT	24	LT934119.1	+	129376350	129376402	tgaTTCCAAACTCCTGAGCAAACCTATcctctgcatacttgttgctgggaacc	bdi-MIR7731	ctgctttccctgaTTCCAAATTCCTGAGCAAACATATgcacgcttgttgtgaaaaacaatttcatggattctctgcgggagaagttgacagattttctctaagtatgttgatcacttgtttttcattcagcttcttagagtacctttgcctctctacaatcttgcattccgcagtgtgcaacattgtacattggcaaatgtactctaagaagtttaatgacaaacaagggatgcacatactttgagcaacctgtcatcgtctccataaatgaacagagcatctgtgggatggttctccacagcaagtatgaagaacatAGGTTTGCTCTGGACTTTGGAATCaggatcaccag	bdi-miR7731-5p	TTCCAAATTCCTGAGCAAACATAT	5'	Diff	G3	...........((((.(((((...(((.......)))....)))))))))...	39	47.2	-7.6	0.3	38.2292	23.4885	21.0022	28.4995	22.7265	19.0448	0	17.5034	25.3057	0	0	0	29.553	27.8911	0	0	36.8669	21.9803	0	0	0	37.3191	26.2462	34.6102	21.6462	15.2923	19.0339
69	78	69-78	bdi-miR7731-5p_R-3_2ss8TC21AC	TTCCAAACTCCTGAGCAAACC	21	LT934120.1	+	130535596	130535645	TTCCAAACTCCTGAGCAAACCtatcctctgcatacttgttgctgggaacc	bdi-MIR7731	ctgctttccctgaTTCCAAATTCCTGAGCAAACATATgcacgcttgttgtgaaaaacaatttcatggattctctgcgggagaagttgacagattttctctaagtatgttgatcacttgtttttcattcagcttcttagagtacctttgcctctctacaatcttgcattccgcagtgtgcaacattgtacattggcaaatgtactctaagaagtttaatgacaaacaagggatgcacatactttgagcaacctgtcatcgtctccataaatgaacagagcatctgtgggatggttctccacagcaagtatgaagaacatAGGTTTGCTCTGGACTTTGGAATCaggatcaccag	bdi-miR7731-5p	TTCCAAATTCCTGAGCAAACATAT	5'	Diff	G3	........((((.(((((...(((.......)))....)))))))))...	39	48	-7.6	0.3	0	0	0	0	23.5682	12.4013	0	15.9122	0	16.8715	0	0	0	0	0	0	0	16.4852	24.3425	0	0	0	27.4392	24.2272	0	13.5278	0
70	79	70-79	bdi-MIR7757-p5_2ss12AG18AG	ATCATGCTTCTGTTTATGAGC	21	LT934115.1	+	702165198	702165253	ATCATGCTTCTGTTTATGAGCtcattgaagtaacTCTCTCCAAGCTCAAATGGGCC	bdi-MIR7757	tggatcatgcttctatttataagctcattgaagtaactctctccgagctcaaataggccaattttttgtttgtgtgatacacaaaaccttcagctacccacttccatatcaaatcatctctcttggttttcttgtcttttggaaatatactttgatatgataaaagatgagaaggtagatcctagctagaacaacatcatattaagtctttagtctcaagtaagtccgggtaggctagagatgaaatccaataggagcttaacgttgtttcaggtagtgtacaacttgttagtaaaagatgcttacttgtagattatgccaaaccatgatctataagtcaagtctcttttactaatagttttgatccaccttctcatctttagtgttagttatcatatt…	bdi-MIR7757-p5	atcatgcttctatttataagc	5'	New	G3	.(((((........)))))(((((((..(((............)))..))))))).	18	42.9	-10	0.4	0	14.9472	47.7323	27.2603	47.9781	62.4493	86.2007	142.414	135.254	159.512	75.854	118.306	20.861	0	0	0	0	32.9704	90.27	102.3	99.9471	74.6383	62.0364	100.37	23.8108	36.4663	37.2403
70	80	70-80	bdi-MIR7757-p3_2ss8GA18AG	TCTCTCCAAGCTCAAATGGGCC	22	LT934115.1	+	702165198	702165253	ATCATGCTTCTGTTTATGAGCtcattgaagtaacTCTCTCCAAGCTCAAATGGGCC	bdi-MIR7757	tggatcatgcttctatttataagctcattgaagtaactctctccgagctcaaataggccaattttttgtttgtgtgatacacaaaaccttcagctacccacttccatatcaaatcatctctcttggttttcttgtcttttggaaatatactttgatatgataaaagatgagaaggtagatcctagctagaacaacatcatattaagtctttagtctcaagtaagtccgggtaggctagagatgaaatccaataggagcttaacgttgtttcaggtagtgtacaacttgttagtaaaagatgcttacttgtagattatgccaaaccatgatctataagtcaagtctcttttactaatagttttgatccaccttctcatctttagtgttagttatcatatt…	bdi-MIR7757-p3	tctctccgagctcaaataggcc	3'	New	G3	.(((((........)))))(((((((..(((............)))..))))))).	18	42.9	-10	0.4	0	0	0	0	0	0	0	0	0	0	0	0	0	0	0	0	0	0	0	0	0	0	0	0	0	0	0
71	81	71-81	tae-MIR7757-p5_1ss3TC	AGCATGTTTTTAGAAGATT	19	LT934115.1	-	701734221	701734282	agttattgtatctaAGCATGTTTTTAGAAGATTAGAAGATTAAGcaagctcattcgatatgt	tae-MIR7757	tgcattacatATAAAACCTTCAGCTATCCATCtccatatcagcctgtctctcttaattttgaaacattttggaaatatgcttaaatatccttgaacataagaacgagccacacatgctgcaccaatactatgaaaagtagcatagaatgagtaaaagaggctcttgacttttagatcatgcaagagctttgatctacaggtaaacccttttttactaactactagcagctttaatctgccttcttatctatatgattagttattatgtctaagtatgtttttagaagattaagcaagctcattcgatatgtaaatggatagtttgaggttttatttataatgat	tae-MIR7757-p5	agtatgtttttagaagatt	5'	New	G3	.......(((((..(((.(((((..................))))).))).....)))))..	53	29	-6.3	0.4	208.523	182.214	207.158	246.582	267.667	163.874	214.367	224.362	329.846	250.005	287.673	199.896	288.577	169.882	187.471	112.957	330.486	236.288	222.125	233.075	268.191	49.3576	102.599	121.136	310.623	283.496	378.196
71	82	71-82	bdi-MIR7757-p3_2ss1CT19TA	TAGAAGATTAGAAGATTAAG	20	LT934115.1	-	701734221	701734282	agttattgtatctaAGCATGTTTTTAGAAGATTAGAAGATTAAGcaagctcattcgatatgt	bdi-MIR7757	tggatcatgcttctatttataagctcattgaagtaactctctccgagctcaaataggccaattttttgtttgtgtgatacacaaaaccttcagctacccacttccatatcaaatcatctctcttggttttcttgtcttttggaaatatactttgatatgataaaagatgagaaggtagatcctagctagaacaacatcatattaagtctttagtctcaagtaagtccgggtaggctagagatgaaatccaataggagcttaacgttgtttcaggtagtgtacaacttgttagtaaaagatgcttacttgtagattatgccaaaccatgatctataagtcaagtctcttttactaatagttttgatccaccttctcatctttagtgttagttatcatatt…	bdi-MIR7757-p3	cagaagattagaagattatg	3'	New	G3	.......(((((..(((.(((((..................))))).))).....)))))..	53	29	-6.3	0.4	0	0	0	0	0	0	0	0	0	0	0	0	0	0	0	0	0	0	0	0	0	0	25.0532	19.9009	0	11.7633	0
72	83	72-83	bdi-MIR7757-p5_2ss6AG22CT	TTTATGAGCTCATTGAAGTAAT	22	LT934116.1	+	776833077	776833177	tggatcatgcttctgTTTATGAGCTCATTGAAGTAACtctctcgtagctcaaatgggccaatttctcgtttgcgtggcaCACAAAACCTTCAGCTATCCAt	bdi-MIR7757	tggatcatgcttctatttataagctcattgaagtaactctctccgagctcaaataggccaattttttgtttgtgtgatacacaaaaccttcagctacccacttccatatcaaatcatctctcttggttttcttgtcttttggaaatatactttgatatgataaaagatgagaaggtagatcctagctagaacaacatcatattaagtctttagtctcaagtaagtccgggtaggctagagatgaaatccaataggagcttaacgttgtttcaggtagtgtacaacttgttagtaaaagatgcttacttgtagattatgccaaaccatgatctataagtcaagtctcttttactaatagttttgatccaccttctcatctttagtgttagttatcatatt…	bdi-MIR7757-p5	tttataagctcattgaagtaac	5'	New	G3	(((((...(((...((((.((.(((((((..((..((......))..))..))))))))).......((.(((...))).)).))))....))).))))).	41	43.6	-21.3	0.5	414.729	448.416	520.282	446.078	554.694	387.097	808.698	748.67	686.743	519.949	672.668	630.963	483.279	481.755	476.439	420.512	484.537	447.455	507.135	560.013	451.428	585.068	529.695	579.721	404.784	355.841	433.642
72	84	72-84	bdi-MIR7757-p3_1ss18CT	CACAAAACCTTCAGCTATCCA	21	LT934116.1	+	776833077	776833177	tggatcatgcttctgTTTATGAGCTCATTGAAGTAACtctctcgtagctcaaatgggccaatttctcgtttgcgtggcaCACAAAACCTTCAGCTATCCAt	bdi-MIR7757	tggatcatgcttctatttataagctcattgaagtaactctctccgagctcaaataggccaattttttgtttgtgtgatacacaaaaccttcagctacccacttccatatcaaatcatctctcttggttttcttgtcttttggaaatatactttgatatgataaaagatgagaaggtagatcctagctagaacaacatcatattaagtctttagtctcaagtaagtccgggtaggctagagatgaaatccaataggagcttaacgttgtttcaggtagtgtacaacttgttagtaaaagatgcttacttgtagattatgccaaaccatgatctataagtcaagtctcttttactaatagttttgatccaccttctcatctttagtgttagttatcatatt…	bdi-MIR7757-p3	cacaaaaccttcagctaccca	3'	New	G3	(((((...(((...((((.((.(((((((..((..((......))..))..))))))))).......((.(((...))).)).))))....))).))))).	41	43.6	-21.3	0.5	47.4969	28.4709	47.7323	24.7821	42.9278	39.8612	0	37.3937	21.8152	28.3748	28.6242	0	19.1226	17.7489	0	0	0	24.3353	0	22.1474	0	0	0	26.8229	24.8932	32.3492	42.2056
73	85	73-85	bdi-MIR7757-p5_1ss6AG	TTTATGAGCTCATTGAAGTAAC	22	LT934116.1	+	45361275	45361341	aTTTATGAGCTCATTGAAGTAACcctctcatagctcaaatgggtcaattttcgtttacgtcatacac	bdi-MIR7757	tggatcatgcttctatttataagctcattgaagtaactctctccgagctcaaataggccaattttttgtttgtgtgatacacaaaaccttcagctacccacttccatatcaaatcatctctcttggttttcttgtcttttggaaatatactttgatatgataaaagatgagaaggtagatcctagctagaacaacatcatattaagtctttagtctcaagtaagtccgggtaggctagagatgaaatccaataggagcttaacgttgtttcaggtagtgtacaacttgttagtaaaagatgcttacttgtagattatgccaaaccatgatctataagtcaagtctcttttactaatagttttgatccaccttctcatctttagtgttagttatcatatt…	bdi-MIR7757-p5	tttataagctcattgaagtaac	5'	New	G3	...(((((......(((((..((((...............))))....)))))......)))))...	61	37.3	-9.2	0.4	1062.31	1096.84	1129.35	788.072	1056.36	1042.15	1379.21	1486.2	1517.47	1323.64	1302.4	1199.37	1011.76	957.594	983.924	972.994	957.224	1102.15	979.784	1046.2	1019.46	1124.39	1035.53	924.093	835.544	913.423	927.696
74	86	74-86	bdi-MIR7757-p3_1ss4AG	TAGGAGCATGATTCAACCAAT	21	LT934116.1	+	776833552	776833604	ggtggtagaattgctcaatgagatcgtgaaTAGGAGCATGATTCAACCAATtg	bdi-MIR7757	tggatcatgcttctatttataagctcattgaagtaactctctccgagctcaaataggccaattttttgtttgtgtgatacacaaaaccttcagctacccacttccatatcaaatcatctctcttggttttcttgtcttttggaaatatactttgatatgataaaagatgagaaggtagatcctagctagaacaacatcatattaagtctttagtctcaagtaagtccgggtaggctagagatgaaatccaataggagcttaacgttgtttcaggtagtgtacaacttgttagtaaaagatgcttacttgtagattatgccaaaccatgatctataagtcaagtctcttttactaatagttttgatccaccttctcatctttagtgttagttatcatatt…	bdi-MIR7757-p3	tagaagcatgattcaaccaat	3'	New	G3	..((((.(((((((((.................)))))..)))).))))....	47	41.5	-11.7	0.5	123.955	105.342	167.063	120.193	167.502	131.985	90.7376	155.94	166.668	138.039	97.3222	140.063	133.858	136.92	121.796	82.7604	150.101	151.507	70.9989	116.01	91.6182	145.665	107.371	139.306	181.828	148.218	170.478
75	87	75-87	bdi-MIR7767-p5_2ss17GC18AT	TGGAAGAGCTCGGATTCT	18	LT934122.1	+	426877716	426877793	TGGAAGAGCTCGGATTCTaaccttgtgtcagacccgcgggCCAAGGGACAGTCTCAGGTAcacagtttctatggggcg	bdi-MIR7767	ttgatggctgCCCCAAGCTGAGAGCTCTCCCacgacagcttggacaggaggccacctgcttggaagagctcggattgagAGGAGCAAGCAGCTTGAAGGTggtggaggacc	bdi-MIR7767-p5	tggaagagctcggattga	5'	New	G3	(((((.........))))).(((((.(((.........))))))))....((((((...............)))))).	19	56.4	-15.2	0.3	0	0	0	0	0	0	0	16.7078	0	0	0	0	0	0	0	0	0	0	0	0	0	0	25.0532	30.284	0	0	0
75	88	75-88	gma-MIR5368-p3_1ss3GA	CCAAGGGACAGTCTCAGGTA	20	LT934122.1	+	426877716	426877793	TGGAAGAGCTCGGATTCTaaccttgtgtcagacccgcgggCCAAGGGACAGTCTCAGGTAcacagtttctatggggcg	gma-MIR5368	actgtttcctgggattggctttgggctttcctgcacagcttaggtggagggcaaagaagacttccttctgagggggccagagccatcagagagataccactctggacgagctagaattctaaccttgtgccaggacctatgggccgagGGACAGTCTCAGGTAGACAgt	gma-MIR5368-p3	ccgagGGACAGTCTCAGGTA	3'	New	G3	(((((.........))))).(((((.(((.........))))))))....((((((...............)))))).	19	56.4	-15.2	0.3	0	0	0	0	0	8.85805	0	0	0	24.5403	0	0	0	0	0	0	0	17.2702	31.4423	48.5134	33.3157	28.8922	0	19.0356	0	0	0
76	89	76-89	gra-MIR8645-p5_2ss12TG17AG_3	TGAACCAATTTGAACTGTGA	20	LT934111.1	+	2119165	2119245	gcaagtaTGAACCAATTTGAACTGTGAaactgcgaatggctcattaaatcagttatagtttgtttgatggtacgtgctact	gra-MIR8645	aaggttcacaTTGGTACCTGAACTTGACGTCTcggttcaaattggcttttaagtccaaattagtactagagttagatgaggtatttgaaccaattttaactatgaagtcaagtttggtactaatttgaaccaa	gra-MIR8645-p5	tgaaccaattttaactatga	5'	New	G3	...((((((.((((....((((((((..((((..((((...))))....))))))))))))......)))).))))))...	75	37	-18.8	0.6	30.12	27.7591	40.0951	0	32.8271	24.3596	71.4558	46.9411	50.6113	32.9761	0	28.5565	33.0299	27.8911	32.2402	33.5515	26.3335	23.5503	40.5708	34.8031	36.6473	32.5038	58.4574	46.7238	42.2101	39.9953	67.86
77	90	77-90	gra-MIR8645-p5_2ss12TG17AG_1	TGAACCAATTTGAACTGT	18	LT934111.1	+	2127474	2127554	gcaagtaTGAACCAATTTGAACTGTgaaactgcgaatggctcattaaatcagttatagtttgtttgatggtacgtgctact	gra-MIR8645	aaggttcacaTTGGTACCTGAACTTGACGTCTcggttcaaattggcttttaagtccaaattagtactagagttagatgaggtatttgaaccaattttaactatgaagtcaagtttggtactaatttgaaccaa	gra-MIR8645-p5	tgaaccaattttaactat	5'	New	G3	...((((((.((((....((((((((..((((..((((...))))....))))))))))))......)))).))))))...	75	37	-18.8	0.6	30.12	27.7591	40.0951	0	32.8271	24.3596	71.4558	46.9411	50.6113	32.9761	0	28.5565	33.0299	27.8911	32.2402	33.5515	26.3335	23.5503	40.5708	34.8031	36.6473	32.5038	58.4574	46.7238	42.2101	39.9953	67.86
78	91	78-91	gra-MIR8645-p5_2ss12TG17AG_2	TGAACCAATTTGAACTGTG	19	LT934111.1	-	2013881	2013961	gcaagtaTGAACCAATTTGAACTGTGaaactgcgaatggctcattaaatcaattatagtttgtttgatggtacgtgctact	gra-MIR8645	aaggttcacaTTGGTACCTGAACTTGACGTCTcggttcaaattggcttttaagtccaaattagtactagagttagatgaggtatttgaaccaattttaactatgaagtcaagtttggtactaatttgaaccaa	gra-MIR8645-p5	tgaaccaattttaactatg	5'	New	G3	...((((((.((((....(((((((((.......((((...)))).......)))))))))......)))).))))))...	75	35.8	-16.9	0.6	30.12	27.7591	40.0951	0	32.8271	24.3596	71.4558	46.9411	50.6113	32.9761	0	28.5565	33.0299	27.8911	32.2402	33.5515	26.3335	23.5503	40.5708	34.8031	36.6473	32.5038	58.4574	46.7238	42.2101	39.9953	67.86
79	92	79-92	gra-MIR8645-p5_2ss12TG17AG_4	TGAACCAATTTGAACTGTGAA	21	LT934111.1	-	2351083	2351163	gcaagtaTGAACCAATTTGAACTGTGAAactgcgaatggctcattaaatcagttatagcttgtttgatggtacatgctact	gra-MIR8645	aaggttcacaTTGGTACCTGAACTTGACGTCTcggttcaaattggcttttaagtccaaattagtactagagttagatgaggtatttgaaccaattttaactatgaagtcaagtttggtactaatttgaaccaa	gra-MIR8645-p5	tgaaccaattttaactatgaa	5'	New	G3	...((((((.((((..(..(((.((..(((((..((((...))))....)))))...))..)))..))))).))))))...	75	37	-19.8	0.7	30.12	27.7591	40.0951	0	32.8271	24.3596	71.4558	46.9411	50.6113	32.9761	0	28.5565	33.0299	27.8911	32.2402	33.5515	26.3335	23.5503	40.5708	34.8031	36.6473	32.5038	58.4574	46.7238	42.2101	39.9953	67.86
80	93	80-93	gra-MIR8678-p5_2ss11GA17CG	AACCAATTTGAACTGTGA	18	LT934111.1	-	2163073	2163153	gcaagtatgAACCAATTTGAACTGTGAaactgcgaatggctcattaaatcagttatagtttgtttgatggtacgtgctact	gra-MIR8678	aacttggatgtcctacatggcaatccaaattaaaattatttaattaaaaactattttcatcccaacaactggatattgaaattggcagttaaaaccAATTTGGACTGTCACGTAGGActaccgttag	gra-MIR8678-p5	aaccAATTTGGACTGTCA	5'	New	G3	...((((((.((((....((((((((..((((..((((...))))....))))))))))))......)))).))))))...	75	37	-18.8	0.6	0	0	0	0	0	0	24.9528	16.7078	0	0	0	0	0	0	0	0	0	0	20.2854	0	0	24.0769	0	0	0	16.4687	0
81	94	81-94	tae-MIR9668-p5_1ss14TC	ATGACAAGTATTTCCGGACGG	21	LT934116.1	-	207643360	207643455	ttgATGACAAGTATTTCCGGACGGagggagtacattttaggcttcactatcttaggcactggataggtccatatgcttgctcggggttttcattta	tae-MIR9668	agatacatccattCCAATGACAAGTATTTTCGGAcggagggaatacaagattcgactccatgaagtagctttacctctagcaatagaataaaaaaaactccctctgtccggaaatacttgtcggacaaattgatgtatc	tae-MIR9668-p5	ATGACAAGTATTTTCGGAcgg	5'	New	G3	..(((((...((((((((.......))))))))...............((((..((((.((((....))))......))))..))))..)))))..	23	43.8	-21.9	0.5	35.9123	29.1827	30.5486	45.8469	35.3523	35.4322	39.6977	32.6201	46.2483	55.2158	57.2483	46.2344	21.7302	22.82	40.5988	26.8412	27.6502	21.1953	30.4281	34.8031	34.9815	0	41.7553	46.7238	40.0455	37.6427	39.7229
82	95	82-95	bdi-MIR7757-p3_1ss6AG	TTTATGAGCTCATTGAAGTAACT	23	LT934115.1	-	701734566	701734676	TGTGCGCAATAAGATTTTGCTAtgctttcaccgttgatgcccactggttggatcatgcttctgTTTATGAGCTCATTGAAGTAACTctctcgtagctcaaatgggccaatt	bdi-MIR7757	tggatcatgcttctatttataagctcattgaagtaactctctccgagctcaaataggccaattttttgtttgtgtgatacacaaaaccttcagctacccacttccatatcaaatcatctctcttggttttcttgtcttttggaaatatactttgatatgataaaagatgagaaggtagatcctagctagaacaacatcatattaagtctttagtctcaagtaagtccgggtaggctagagatgaaatccaataggagcttaacgttgtttcaggtagtgtacaacttgttagtaaaagatgcttacttgtagattatgccaaaccatgatctataagtcaagtctcttttactaatagttttgatccaccttctcatctttagtgttagttatcatatt…	bdi-MIR7757-p3	tttataagctcattgaagtaact	3'	New	G3	.....(((....((((..((((.((..(((....))).))....))))..)))).))).........((.(((((((..((..((......))..))..)))))))))...	53	43.2	-20.9	0.4	171.452	133.101	188.065	177.192	180.97	145.272	158.791	171.056	186.738	175.617	110.203	178.138	122.558	134.384	107.467	105.128	151.418	135.807	143.012	119.174	84.9551	154.092	121.687	134.98	101.737	112.34	148.961
83	96	83-96	ata-MIR9863a-p5_1ss5CT	TGATTTGCTTCTCATCTGAAG	21	LT934111.1	+	48028712	48028758	aattgttaTGATTTGCTTCTCATCTGAAGACTAGTTTATTACAtata	ata-MIR9863a	ttgtcgctcaatTGTTATGATCTGCTTCTCATCtgaagactagtttattacatataagcatatttttgaaagtttgagagagagatcacaagcagatcccgtgcagaagggaacatcattgctacaactacaataattcttccacttcaagagccattgggccgctaaacaagtctttagaTGAGAAGGTAGATCATAATAGCtgagcgaaat	ata-MIR9863a-p5	TGATCTGCTTCTCATCtgaag	5'	New	G3	...(((...((((..((((......))))...))))....)))....	40	25.5	-6	0.5	35.9123	50.5358	36.2765	33.4559	69.8628	56.6915	75.9927	66.0357	100.35	95.8607	125.946	95.1884	60.8445	38.8785	44.1811	62.6295	40.817	58.8757	91.2842	98.0814	131.597	48.1537	68.0014	64.8942	34.634	30.5847	44.6883
83	97	83-97	ata-MIR9863a-p3_2	TCTGAAGACTAGTTTATTACA	21	LT934111.1	+	48028712	48028758	aattgttaTGATTTGCTTCTCATCTGAAGACTAGTTTATTACAtata	ata-MIR9863a	ttgtcgctcaatTGTTATGATCTGCTTCTCATCtgaagactagtttattacatataagcatatttttgaaagtttgagagagagatcacaagcagatcccgtgcagaagggaacatcattgctacaactacaataattcttccacttcaagagccattgggccgctaaacaagtctttagaTGAGAAGGTAGATCATAATAGCtgagcgaaat	ata-MIR9863a-p3	TCtgaagactagtttattaca	3'	New	G3	...(((...((((..((((......))))...))))....)))....	40	25.5	-6	0.5	439.056	376.527	431.5	784.354	743.24	546.099	784.88	674.678	785.348	1130.39	1139.24	1173.54	457.203	409.914	546.89	654.255	509.554	396.43	894.586	916.481	1206.03	615.164	730.12	794.305	425.348	411.717	398.885
84	98	84-98	ata-miR9863a-3p_1ss9TC	TGAGAAGGCAGATCATAATAGC	22	LT934112.1	+	72552611	72552713	caactataatgattcttccacttcaagagccattgggccgctgagaaatatgtttagatataataaacaagtctttagaTGAGAAGGCAGATCATAATAGCta	ata-MIR9863b	ttgtcgctcaatTGTTATGATCTGCTTCTCATCtgaagactagtttattacatataagcatatttttgaaagtttgagagagagatcacaagcagatcccgtgcagaagggaacatcattgctacaactacaataattcttccacttcaagagccattggaccgctaaacaagtctttagaTGAGAAGGTAGATCATAATAGCtgagcgaaat	ata-miR9863a-3p	TGAGAAGGTAGATCATAATAGC	3'	Diff	G3	...((((.((((.(((.((..((((...(((....)))..((((((....((((((.......))))))..)))).)).))))..)).))))))).))))...	97	35	-21.6	0.6	2342.41	2390.13	2615.73	2548.84	2738.96	1868.16	1616.26	1868.1	2424.98	2138.08	2347.18	2419.14	2639.78	1935.47	1420.96	1263.77	2385.82	2197.24	2165.47	2150.41	2095.56	895.659	1564.03	1377.49	2383.25	2266.79	2723.5
85	99	85-99	ata-MIR9863a-p5_1ss20CT	TCTGAAGACTAGTTTATTAT	20	LT934112.1	+	72553921	72554008	cgattgttatgatttgcttctcaTCTGAAGACTAGTTTATTATatataagcatatttttggaagtttgagagagatcataaacaagcg	ata-MIR9863a	ttgtcgctcaatTGTTATGATCTGCTTCTCATCtgaagactagtttattacatataagcatatttttgaaagtttgagagagagatcacaagcagatcccgtgcagaagggaacatcattgctacaactacaataattcttccacttcaagagccattgggccgctaaacaagtctttagaTGAGAAGGTAGATCATAATAGCtgagcgaaat	ata-MIR9863a-p5	TCtgaagactagtttattac	5'	New	G3	((.((((((((((((.((.((((((..((((...((((((.....))))))...))))..))....))))))))))))))).))).))	88	30.7	-22.4	0.8	70.6661	62.6359	63.0066	163.562	127.942	81.0512	166.73	127.298	128.273	189.421	207.525	269.247	100.828	76.9117	106.273	164.402	111.917	59.6607	193.725	179.289	211.555	111.957	156.284	128.058	63.8564	58.2285	79.4459
86	100	86-100	ata-miR9863a-3p_1ss21GA	TGAGAAGGTAGATCATAATAAC	22	LT934122.1	+	2430985	2431063	ttcatgatcgaatagtcttctgggtatatgctcagatgcagcagacaagaccttagaTGACAAGGTAGATCATAATAAC	ata-MIR9863b	ttgtcgctcaatTGTTATGATCTGCTTCTCATCtgaagactagtttattacatataagcatatttttgaaagtttgagagagagatcacaagcagatcccgtgcagaagggaacatcattgctacaactacaataattcttccacttcaagagccattggaccgctaaacaagtctttagaTGAGAAGGTAGATCATAATAGCtgagcgaaat	ata-miR9863a-3p	TGAGAAGGTAGATCATAATAGC	3'	Diff	G3	...((((((.....(((((((((((....)))))))......))))...(((((.......))))).))))))......	70	39.2	-20.6	0.7	96.1522	67.6183	83.0541	54.5207	63.1291	45.1761	53.3083	59.6708	54.9744	28.3748	38.6426	35.3557	47.8064	47.3303	47.7633	41.3802	55.3004	52.5956	27.3853	33.7484	39.9789	0	46.5273	34.6102	68.1856	38.819	81.101
87	101	87-101	ata-miR9863a-3p_2ss9TC22CA	TGAGAAGGCAGATCATAATAGA	22	LT934123.1	+	235278272	235278362	gggacccacggtagggccacttttgaagatgatcctggacaacaattacTGAGAAGGCAGATCATAATAAAatggcacaatggagggtgca	ata-MIR9863b	ttgtcgctcaatTGTTATGATCTGCTTCTCATCtgaagactagtttattacatataagcatatttttgaaagtttgagagagagatcacaagcagatcccgtgcagaagggaacatcattgctacaactacaataattcttccacttcaagagccattggaccgctaaacaagtctttagaTGAGAAGGTAGATCATAATAGCtgagcgaaat	ata-miR9863a-3p	TGAGAAGGTAGATCATAATAGC	3'	Diff	G3	...((((.((.....((((.(((((...((((((.((.....))....((....))...))))))..)))))))))....))..))))...	85	47.3	-20.1	0.5	187.671	205.702	182.337	206.931	237.365	136.414	134.972	174.239	146.598	141.874	163.158	197.176	211.217	169.037	90.7503	102.891	209.352	153.862	133.884	149.759	136.594	80.6575	107.371	107.292	146.112	184.096	220.959
88	102	88-102	ata-miR9863a-3p_1ss22CT	TGAGAAGGTAGATCATAATAGT	22	LT934124.1	+	711466334	711466369	TGAGAAGGTAGATCATAATAATttttttgaaccaaa	ata-MIR9863b	ttgtcgctcaatTGTTATGATCTGCTTCTCATCtgaagactagtttattacatataagcatatttttgaaagtttgagagagagatcacaagcagatcccgtgcagaagggaacatcattgctacaactacaataattcttccacttcaagagccattggaccgctaaacaagtctttagaTGAGAAGGTAGATCATAATAGCtgagcgaaat	ata-miR9863a-3p	TGAGAAGGTAGATCATAATAGC	5'	Diff	G3	......(((...(((.((......)).))))))...	27	25	-2.6	0.3	1627.64	1432.09	1485.43	1858.66	1793.71	1267.59	1927.04	1926.17	1547.14	1319.04	1668.79	1614.12	1702.78	1813.76	1815.01	1998.55	1998.71	1319.6	1708.03	1588.29	1669.12	687.394	1456.66	1458.82	1584.5	1544.53	1842.98
1	1	1-1	cca-miR156b_R-1_1ss19AG	TGACAGAAGAGAGTGAGCGT	20						cca-MIR156b	aagaaagcTGACAGAAGAGAGTGAGCATAtgcaaagcaattgtatagagaactatacacttgttggacttatgcgtgtgctcacttctcttgctgtcagcta	cca-miR156b	TGACAGAAGAGAGTGAGCATA	5'	Diff	G4	.....((((((((((((((((((((((((((((.(((((.(((((((....))))))).))))).......)))))))))))))).))))).))))))))).	96	41.2	-54.1	1.3	41.7046	19.2178	36.2765	52.0425	37.0357	31.4461	26.087	24.664	0	18.4053	0	0	29.553	16.9037	26.2698	33.5515	28.9669	40.0355	20.2854	33.7484	33.3157	0	0	45.8586	83.338	67.051	63.7222
2	2	2-2	lus-miR159b_R+1_1ss21CT	TTTGGATTGAAGGGAGCTCTTT	22						lus-MIR159b	aagagagctcctttgggtccaaacagagggtgtggatagggtgagatggaagctgctgagctatggattccacaaccccacccttttgattattgatccggtgggttgtggctcgttttgcatatctcaggagcctccgttccctgttttcttctcttccctccTTTGGATTGAAGGGAGCTCTCtt	lus-miR159b	TTTGGATTGAAGGGAGCTCTC	3'	Diff	G4	((((((((((((((..(((((((..(((((...((((((((...((((((.(((.(((((.(((((((.(((((((((.(((...(..(...)..)...))))))))))))...)))...)))).))))).))).)))))))))))......)))...))))).)))))))..))))))))))))))	187	50.3	-89	0.9	311.626	201.431	268.255	281.277	235.682	234.96	417.96	280.851	297.56	376.541	230.425	255.649	121.689	141.146	145.678	163.284	194.868	151.507	322.538	296.354	319.831	173.353	243.373	341.776	259.755	182.038	280.543
3	3	3-3	cpa-miR159a_1ss20TC	TTTGGATTGAAGGGAGCTCCA	21						cpa-MIR159a	gagctccttgaagtccaatagAGGATTTTGCAGGGTTGATtgagctgccgagctatggattccacagccctacccgaagttatactttttctgggtaggcttgcggtttgcatatctcaggagctgcattaccctaagcttaatccttgTTTGGATTGAAGGGAGCTCTAg	cpa-miR159a	TTTGGATTGAAGGGAGCTCTA	3'	Diff	G4	(((((((((..(((((((..(((((((..(((((((....((((((.(((((.((((....((.((..(((((((((((........)))).)))))))..)).))....)))).))).)))))).))..)))))..))..)))))))..)))))))..)))))))))...	168	47.4	-79	1	11.5846	0	0	0	0	5.97919	11.9093	8.75172	8.72609	9.96951	0	0	0	0	0	0	0	0	0	0	0	0	0	0	14.07	6.17575	9.93074
4	4	4-4	osa-miR167d-5p_R+1_1ss20TG	TGAAGCTGCCAGCATGATCGGG	22						osa-MIR167i	tgtgagaggcTGAAGCTGCCAGCATGATCTGgtccatgagttgcactgctgaatatattgaattcagccaggagctgctactgcagttctgatctcgatctgcattcgttgttctgagctatgtatggatttgatcggtttgaaggcatccatgtctttaatttcatcgatcAGATCATGTTGCAGCTTCACTctctcact	osa-miR167d-5p	TGAAGCTGCCAGCATGATCTG	5'	Diff	G4	.((((((((.((((((((.((((((((((((((((.....)).((((((((((((..(((...........((((((((((.(((((..(((....(..(((((.((....))..)))))..).(((((..((((.....))))....))))).)))..))))).................(((((.......)))))....))))))))))..........)))..))).))))))))).)))))))))))))))))))))).)))))))).	271	45.8	-98.5	0.8	346.766	0	28.6394	49.9773	0	10.1868	0	0	0	18.4053	0	0	0	16.9037	0	25.7228	0	0	20.2854	0	137.15	26.8858	0	19.0356	445.551	37.0545	71.722
5	5	5-5	zma-miR167e-5p_R+1_1ss20TG	TGAAGCTGCCAGCATGATCGGG	22						zma-MIR167e	ttggtgtgtcctctagtagcTGAAGCTGCCAGCATGATCTGaggtgtccacagcatatatatggaagcagctagcgatcaGATCATGCTGTGCAGTTTCATCtgctcgtggacgcacac	zma-miR167e-5p	TGAAGCTGCCAGCATGATCTG	5'	Diff	G4	....((((.((((.((..((((((((((.((((((((((((((..((..(((((((((((.....((((.......))))))))))))))).((....((.((((((((((((((.(((.((((...((.((((...(((((......)))))..)))).)))))).))).)))))))))))))).))......))..))..))))))))))))))))))))))))..)).))))..))))..	237	50.6	-125.1	1	346.766	0	28.6394	49.9773	0	10.1868	0	0	0	18.4053	0	0	0	16.9037	0	25.7228	0	0	20.2854	0	137.15	26.8858	0	19.0356	445.551	37.0545	71.722
6	6	6-6	vvi-miR399g_1ss13TA	TGCCAAAGGAGAATTGCCCCT	21						vvi-MIR399g	atgaattgctgggcaatactccattggcagttggccactcggctgaccgcggttgacttcacaagtagcagactaagctcacTGCCAAAGGAGATTTGCCCCTcaattcagct	vvi-miR399g	TGCCAAAGGAGATTTGCCCCT	3'	Diff	G4	.(((((((..((((((..((((.((((((((..((...((..(((....)))..)).......(((.....)))..))..)))))))).))))..))))))..)))))))...	109	51.3	-46.5	0.8	0	0	0	0	0	0	0	0	0	0	0	0	0	0	0	0	0	0	0	0	0	0	0	0	0	0	0
7	7	7-7	ppe-miR530_L-2R+3	TGCATTTGCACCTGCACCTCCT	22						ppe-MIR530	gatagccaagatggtttcatttaTCTGCATTTGCACCTGCACCTcttttggtctttactggttttctcatgcactgatgaactcagagatccatgcataggtgcaagtgtaagtgcagacaaatgccttcttggttttttc	ppe-miR530	TCTGCATTTGCACCTGCACCT	5'	Diff	G4	...((((((((.((...(((((.(((((((((((((.(((((((....((((((...(((((((..(((.....))).)))).)))))).))).....))))))).))))))))))))).))))))).)))))))).....	133	41.8	-58.2	1	19.1146	0	14.797	0	0	0	0	0	0	0	0	0	0	0	0	0	0	0	0	0	0	0	0	0	12.4466	0	0
8	8	8-8	gma-miR5368_L+6	GCCAAGGGACAGTCTCAGGTAGACA	25						gma-MIR5368	actgtttcctgggattggctttgggctttcctgcacagcttaggtggagggcaaagaagacttccttctgagggggccagagccatcagagagataccactctggacgagctagaattctaaccttgtgccaggacctatgggccgagGGACAGTCTCAGGTAGACAgt	gma-miR5368	GGACAGTCTCAGGTAGACA	3'	Diff	G4	(((((((((((((((((.((((((.((.(((((((((.(((((..(((((..........)))))..))))).((.((((((..(((.....)))....))))))......(((....))).)).)))).))))).....)).))))))..)))))))))).)))))))	169	53.8	-66.9	0.7	0	0	0	0	0	0	0	0	0	0	0	0	0	0	0	0	0	0	0	0	0	0	0	0	0	0	0
1	1	1-1	PC-5p-1553_22722	AGTTGAAGATGAGATATTGAA	21	LT934116.1	-	254140241	254140325	tcttcaggaacAGTTGAAGATGAGATATTGAAcgaagattttatttctttttgtccaATATCTCATTTTCAACTATCCCtgatga					5'	New	G5	((.(((((...(((((((((((((((((((.(((((((.........))))))).)))))))))))))))))))...))))).))	85	31.8	-37.6	1.4	53.2892	86.8362	71.5984	90.4548	74.9132	92.1237	88.4691	84.3348	95.1144	110.432	83.0101	123.745	86.9207	91.2799	122.991	114.075	146.151	75.3609	94.327	73.8247	136.594	0	57.2643	84.7951	108.231	120.574	110.066
2	2	2-2	PC-5p-12757_2611	TTTGCGCAGAAGGGAGAAATC	21	LT934122.1	+	686359405	686359488	ttctctttcTTTGCGCAGAAGGGAGAAATCtgcctctgcctcgctgttggctgATTTCTCTCCTCTTTGTGAAGagaaagaaag					5'	New	G5	...(((((((((.(((((((((((((((((.(((...((...))....))).)))))))).))).)))))).)))))))))...	78	46.4	-36.9	0.9	0	0	0	0	0	0	0	0	0	0	0	0	0	0	0	0	0	0	0	0	0	0	0	0	0	0	0
2	3	2-3	PC-3p-9028_3917	ATTTCTCTCCTCTTTGTGAAG	21	LT934122.1	+	686359405	686359488	ttctctttcTTTGCGCAGAAGGGAGAAATCtgcctctgcctcgctgttggctgATTTCTCTCCTCTTTGTGAAGagaaagaaag					3'	New	G5	...(((((((((.(((((((((((((((((.(((...((...))....))).)))))))).))).)))))).)))))))))...	78	46.4	-36.9	0.9	0	0	0	0	0	0	0	0	0	0	0	0	0	0	0	0	0	0	0	0	0	0	0	0	0	0	0
3	4	3-4	PC-5p-1715_20676	TGTTGCATGACAAGTTGAGC	20	LT934115.1	-	156469530	156469671	acccgagtccagttcaggtTGTTGCATGACAAGTTGAGCacacctgagtccggttctgagcacatcttctacctccagacttcaacaacctgaactcaggtgtgCTCAACTTGTCTGCAACAACcttaacctgtgctcgatc					5'	New	G5	...((((..(((((.(((((((((((.(((((((((((((((((((((((.((((.((((....(((.........))).))))..)))).).))))))))))))))))))))))))))))))))).))).))..))))...	136	50	-76.8	1.1	353.33	345.209	406.679	260.212	392.242	292.759	137.241	156.735	171.904	233.9	191.782	203.975	241.64	216.367	230.458	159.929	209.352	232.363	227.196	207.764	213.221	228.73	218.32	160.072	171.005	233.502	277.233
3	5	3-5	PC-3p-10681_3239	CTCAACTTGTCTGCAACAAC	20	LT934115.1	-	156469530	156469671	acccgagtccagttcaggtTGTTGCATGACAAGTTGAGCacacctgagtccggttctgagcacatcttctacctccagacttcaacaacctgaactcaggtgtgCTCAACTTGTCTGCAACAACcttaacctgtgctcgatc					3'	New	G5	...((((..(((((.(((((((((((.(((((((((((((((((((((((.((((.((((....(((.........))).))))..)))).).))))))))))))))))))))))))))))))))).))).))..))))...	136	50	-76.8	1.1	45.18	82.5656	106.92	52.0425	105.215	114.269	0	0	0	0	0	0	42.5911	26.2007	29.8521	0	0	20.4102	0	0	0	0	0	38.9365	21.6462	32.3492	23.9993
4	6	4-6	PC-5p-17118_1807	CTTCTGATTTACTCGTCGT	19	LT934123.1	+	661864489	661864592	tccccaatagctactttctccCTTCTGATTTACTCGTCGTggttttagttcaaaaaccATGACGAGTAAATCAGAACGGAgggagtatctgctgcccttggagc					5'	New	G5	...((((((((((((..((((.((((((((((((((((((((((((......)))))))))))))))))))))))).))))..))))...))))...))))...	98	46.2	-58.2	1.2	0	0	0	0	0	0	0	0	0	0	0	0	0	0	0	0	0	0	0	0	0	0	0	0	0	0	0
4	7	4-7	PC-3p-19296_1541	ATGACGAGTAAATCAGAACGGT	22	LT934123.1	+	661864489	661864592	tccccaatagctactttctccCTTCTGATTTACTCGTCGTggttttagttcaaaaaccATGACGAGTAAATCAGAACGGAgggagtatctgctgcccttggagc					3'	New	G5	...((((((((((((..((((.((((((((((((((((((((((((......)))))))))))))))))))))))).))))..))))...))))...))))...	98	46.2	-58.2	1.2	0	0	0	0	0	0	0	0	0	0	0	0	0	0	0	0	0	0	0	0	0	0	0	0	0	0	0
5	8	5-8	PC-5p-5606_6502	TCAACCAAGGTCCTCGGAATG	21	LT934116.1	+	472356720	472356829	gtgggacaacaggcTCAACCAAGGTCCTCGGAATGaaacaaagactccatgggtgatccactgcatggttttttttttTTCGAGGACCTTGGTTGAGCCtgttgtccatg					5'	New	G5	...((((((((((((((((((((((((((((((......(((((..(((((((((...)))).)))))..)))))..))))))))))))))))))))))))))))))...	104	48.2	-70.5	1.3	27.803	24.2002	29.594	0	29.4602	35.8751	22.6844	26.2552	26.1783	25.3072	28.6242	27.1967	0	18.594	0	22.3677	0	15.7002	25.3567	27.4206	0	31.2999	0	0	0	28.232	39.7229
5	9	5-9	PC-3p-1840_19246	TTCGAGGACCTTGGTTGAGCC	21	LT934116.1	+	472356720	472356829	gtgggacaacaggcTCAACCAAGGTCCTCGGAATGaaacaaagactccatgggtgatccactgcatggttttttttttTTCGAGGACCTTGGTTGAGCCtgttgtccatg					3'	New	G5	...((((((((((((((((((((((((((((((......(((((..(((((((((...)))).)))))..)))))..))))))))))))))))))))))))))))))...	104	48.2	-70.5	1.3	180.72	154.455	169.927	175.953	186.02	148.372	97.5429	176.626	137.872	132.671	110.203	138.703	106.043	138.61	182.695	133.088	122.451	90.2761	108.527	106.519	99.9471	115.569	114.529	179.973	187.24	174.685	182.063
6	10	6-10	PC-5p-29058_850	TCCCAGAATCTTGAATCCATG	21	LT934116.1	+	793156087	793156271	ttcttttgaccgattctctcacaatcttgagaatagatccttcTCCCAGAATCTTGAATCCATGtttttacaatcctaagctctttacatcctaactaactaggattgaaaaaAATATGGGTTCAAGATTCTAGgagaagttggaggaggcttgattcttaagattctaggagaatcggccaaaa					5'	New	G5	...(((((.((((((((((...((((((((((((((.(((((((((.((((((((((((((((((((((.((((((((......................))))))))..)))))))))))))))))))))).)))))......))))..))..))))))))))))...)))))))))).)))))	182	36.8	-80.4	1.2	0	0	0	0	0	9.74386	0	0	0	0	0	0	0	0	0	0	0	0	0	0	0	0	0	0	0	0	0
7	11	7-11	PC-5p-6630_5467	AGAAAGCAATGTCAGAGGAGT	21	LT934124.1	+	657251131	657251358	agctgaatcggtcctcataccagtagcttccaactgcgacaacattagtaagggcaagtgcattattgatctggttattactcaagAGAAAGCAATGTCAGAGGAGTtttaggaacagtctgaagagaagctgattatttatatttgaggagagtttatattcagactgctgttgaagcTCATCTGGCATTGCTTTCTCTtgaagtgtagtctcattattaatgcact					5'	New	G5	.(((((...(((......))).((.((........)).))....))))).......(((((((((.((((..(..((.((((((((((((((((((((((((.(((((((((...(((((((((...(((((.....((((....))))...)))))...)))))))))...))))))))).))))))))))))))))))))).)))))..)..)))).)))))))))	172	39	-88.1	1	46.3384	28.4709	54.4148	69.39	38.7192	46.5048	48.7714	44.5542	37.5222	62.1177	48.6611	40.795	39.9835	47.3303	42.987	35.7883	42.1336	32.9704	39.5565	48.5134	44.9762	0	29.8252	29.4187	43.2924	42.348	54.619
7	12	7-12	PC-3p-91231_75	TCATCTGGCATTGCTTTCTCC	21	LT934124.1	+	657251131	657251358	agctgaatcggtcctcataccagtagcttccaactgcgacaacattagtaagggcaagtgcattattgatctggttattactcaagAGAAAGCAATGTCAGAGGAGTtttaggaacagtctgaagagaagctgattatttatatttgaggagagtttatattcagactgctgttgaagcTCATCTGGCATTGCTTTCTCTtgaagtgtagtctcattattaatgcact					3'	New	G5	.(((((...(((......))).((.((........)).))....))))).......(((((((((.((((..(..((.((((((((((((((((((((((((.(((((((((...(((((((((...(((((.....((((....))))...)))))...)))))))))...))))))))).))))))))))))))))))))).)))))..)..)))).)))))))))	172	39	-88.1	1	0	0	0	0	0	0	0	0	0	0	0	0	0	0	0	0	0	0	0	0	0	0	0	0	0	0	0
8	13	8-13	PC-5p-44341_394	GCGAAGGATTTGCAGATACTC	21	LT934124.1	+	112393636	112393735	aaagcaaagattgcgaagagcGCGAAGGATTTGCAGATACTCcgtaaaatcactttatggAGTCTCTGCCAATTCTTCGTGttcttaacgtctttgcagt					5'	New	G5	...((((((((....((((((((((((((((.(((((.((((((((((.....)))))))))).))))).))))))))))))))))...))))))))...	94	42	-54.9	1.3	0	0	0	0	0	0	0	0	0	0	0	0	0	0	0	0	0	0	0	0	0	0	0	0	0	0	0
8	14	8-14	PC-3p-1552_22728	AGTCTCTGCCAATTCTTCGTG	21	LT934124.1	+	112393636	112393735	aaagcaaagattgcgaagagcGCGAAGGATTTGCAGATACTCcgtaaaatcactttatggAGTCTCTGCCAATTCTTCGTGttcttaacgtctttgcagt					3'	New	G5	...((((((((....((((((((((((((((.(((((.((((((((((.....)))))))))).))))).))))))))))))))))...))))))))...	94	42	-54.9	1.3	258.337	207.126	271.119	237.908	226.423	204.178	119.093	128.889	137.872	190.955	233.287	208.055	184.272	166.501	176.724	128.614	154.051	153.077	147.069	118.12	159.915	158.907	115.722	130.654	191.569	157.04	133.237
9	15	9-15	PC-5p-10158_3425	AGGTGTGCCTAGCTTTGGTTGT	22	LT934123.1	+	703405189	703405352	cacccatagaccaatggtgaaacttgaaacctagcatattgaAGGTGTGCCTAGCTTTGGTTGTaagtgttgtggaataagtggaattccgtaactcatgcAACCAAAGCTGGCATACCTTTatatataacataaggttcatgttacatcacggtgcatggaca					5'	New	G5	...((((..(((..(((((.(((.((.(((((...((((((((((((((((.(((((((((((((...(((..(((((.......)))))..)))...))))))))))))))))))))))))).))))......))))))).))).))))).)))..))))...	158	40.9	-68.7	1	0	0	0	0	0	0	0	0	0	0	0	0	0	0	0	0	0	0	0	0	0	0	0	0	0	0	0
9	16	9-16	PC-3p-2739_13219	AACCAAAGCTGGCATACCTTT	21	LT934123.1	+	703405189	703405352	cacccatagaccaatggtgaaacttgaaacctagcatattgaAGGTGTGCCTAGCTTTGGTTGTaagtgttgtggaataagtggaattccgtaactcatgcAACCAAAGCTGGCATACCTTTatatataacataaggttcatgttacatcacggtgcatggaca					3'	New	G5	...((((..(((..(((((.(((.((.(((((...((((((((((((((((.(((((((((((((...(((..(((((.......)))))..)))...))))))))))))))))))))))))).))))......))))))).))).))))).)))..))))...	158	40.9	-68.7	1	105.42	100.36	158.471	0	42.9278	45.619	22.6844	36.5981	28.7961	35.2767	37.2114	0	19.9918	0	0	0	28.9669	26.6903	21.2997	39.0216	0	0	0	19.9009	75.7618	70.58	87.7215
10	17	10-17	PC-3p-1076_33015	AAGCATCATCTTCACTTCAAA	21	LT934119.1	-	435495225	435495376	gggctctgtttggggtgaaggcgatgcttaatgacagtcgtggtgtcctaggcaaagacgatgcttaatggccagcgtagacatagtcgcctggctcttctaagacaccacgactgtcattAAGCATCATCTTCACTTCAAAcagagccgag					3'	New	G5	.(((((((((((..((((((..(((((((((((((((((((((((((.((((((.......))))))..((((((.((.(((...))))))))))).......)))))))))))))))))))))))))..))))))..)))))))))))...	148	50.7	-99.4	1.3	360.281	351.615	314.078	311.016	327.429	278.143	146.314	177.421	191.101	258.44	206.094	199.896	259.024	233.271	241.205	201.309	272.552	259.053	201.84	214.092	146.589	256.419	169.407	207.661	216.462	240.56	260.682
11	18	11-18	PC-5p-6883_5246	ATAATTTGGTCTCATTCACTTTG	23	LT934124.1	+	170274334	170274496	tacctagaactcatctagatgagatATAATTTGGTCTCATTCACTTTGaaaacaagaacaaatacaacccacgtcagcacacacgcatcttatagcatcacatccaatggctatgaaagatgaatgagaccaaattatatctcgtctagacgcgttctagcaa					5'	New	G5	...(((((((...((((((((((((((((((((((((((((((((((.............................((......))....((((((.............)))))))))).))))))))))))))))))))))))))))))...)))))))...	157	38	-63	1	0	18.5061	22.9115	0	21.8847	19.9306	22.6844	24.664	27.9235	42.9456	45.7987	50.3139	19.1226	0	0	31.3148	0	0	23.3282	0	0	0	28.6322	30.284	0	0	0
12	19	12-19	PC-5p-15321_2080	TGAATCTTGGGAAAAAGCTGCA	22	LT934111.1	+	405320195	405320339	ctctTGAATCTTGGGAAAAAGCTGCAtaactccaataaattggaaacctcattttctatcccaaaattgcttgcaaacacaatttctggggtaaaatatatggtttgaagttatgaggttatgcagatttttcaccaatattcaa					5'	New	G5	...((((((.((((((((((.(((((((((..((...((((..(((((..((.((.(((((((((((((..........)))))).))))))).)).))..)))))..)))).))..))))))))).)))))).)))).))))))	142	33.1	-48	1	0	0	0	0	0	0	0	0	0	0	0	0	0	0	0	0	0	0	0	0	0	0	0	0	0	0	0
13	20	13-20	PC-5p-499_74272	TAATTCATGATCTGGCATGA	20	LT934114.1	-	135406041	135406127	agttacTAATTCATGATCTGGCATGTacagaatgaaaacttcattctcaattctacgagaatttttatgatccagattatggatgaa					5'	New	G5	........(((((((((((((((((...((((((((...)))))))).(((((.....)))))..))))..)))))))))))))...	76	31	-25.1	0.9	1024.08	983.669	1273.5	1672.79	1627.05	1085.55	560.304	600.687	801.055	1846.66	2009.42	1898.33	923.967	644.875	747.496	695.635	1011.21	960.067	260.667	290.026	303.173	548.952	433.062	437.819	545.485	543.466	666.187
14	21	14-21	PC-3p-11446_2984	TTATCATTTAGAGGAAGGAG	20	LT934111.1	-	2340760	2340879	tcgctcctaccgattgaatggtccggtgaagtgttcggatcgcggcgacgggggcggttcgccgcccccgacgtcgcgagaagtccattgaaccTTATCATTTAGAGGAAGGAGaagtcg					3'	New	G5	...(((((.((..(((((((((..(((..((((......((((((((.(((((((((....))))))))).))))))))......))))..)))..))))))))).)).)))))......	111	59.2	-63.8	0.9	0	0	0	0	0	0	0	0	0	0	0	0	0	0	0	0	0	0	0	0	0	0	0	0	0	0	0
15	22	15-22	PC-3p-4242_8557	AAACGATCTTATATTGTGGGA	21	LT934118.1	+	58462414	58462471	tgacccataatataagatcatttttcaagcttaaaAAACGATCTTATATTGTGGGAcg					3'	New	G5	...((((((((((((((((.(((((........))))).))))))))))))))))...	52	31	-23.9	1.3	0	0	0	0	0	11.0726	0	19.8903	0	22.2397	0	0	0	0	0	23.4861	0	0	0	0	0	0	0	0	0	0	0
16	23	16-23	PC-5p-7509_4754	TCTATGAAGAAATATAAGAAC	21	LT934112.1	-	533724831	533724915	tactcccTCTATGAAGAAATATAAGAACgtttagatcactactttagtgatctaaatgctcttatatttctttatggagggaata					5'	New	G5	...(((((((((((((((((((((((.((((((((((((((...)))))))))))))).)))))))))))))))))))))))...	79	30.6	-52.2	2	0	0	0	0	0	0	0	0	0	0	0	0	0	0	0	0	0	0	0	0	0	0	0	0	0	0	0
17	24	17-24	PC-3p-4559_8000	TTTGCCGTCTGTAAACATAAACGC	24	LT934112.1	-	147713	147798	aagtctttgccgtctgcgtttatatttatagacggcaaagtcgggacTTTGCCGTCTGTAAACATAAACGCagacggcaaagagaa					3'	New	G5	...((((((((((((((((((((.(((((((((((((((((....))))))))))))))))).))))))))))))))))))))...	80	44.2	-62.2	1.6	39.3876	46.2652	32.4579	90.4548	41.2443	43.8474	98.6771	57.284	85.5157	114.266	95.891	214.854	0	22.82	52.5397	46.9721	32.9169	19.6252	81.1415	49.568	53.3051	57.7845	96.6336	63.1637	0	24.703	17.3788
18	25	18-25	PC-5p-8481_4197	ATCCGATCCTACATGGCATGTGAG	24	LT934115.1	-	85077366	85077569	ctctaaacacccgcctcctgaaaaggatcctgcttccctatccgaatctaccttttctattATCCGATCCTACATGGCATGTGAGgcatcatccatgagctatgcaagcttcaggatgatgcctcacatgccatgtaagatcggataacagaaaaagtatgttcagatgaggaagtaggatcctcttcaggaggcgggtgttta					5'	New	G5	...(((((((((((((((((((.((((((((((((((..(((.(((..(((.((((((.((((((((((.((((((((((((((((((((((((.((((((.....))).))))))))))))))))))))))))))).)))))))))).)))))).)))..))).)))..)))))))))))))).)))))))))))))))))))	201	46.1	-148.8	1.6	0	16.3708	0	26.0212	17.6761	16.8303	0	17.5034	25.3057	36.0436	31.4866	46.2344	0	0	0	0	0	0	0	0	0	0	25.0532	0	0	0	0
19	26	19-26	PC-3p-6317_5770	GGGAAAAGAAGGAGTAACGAT	21	LT934119.1	+	407298929	407299033	tcccgactgttgtcgtgggggttgtttctccttcttttccttgtgctagacctttgttatgcactaGGGAAAAGAAGGAGTAACGACcatcaccgacggtcgcaa					3'	New	G5	...(((((((((..(((..(((((((.(((((((((((((((((((..(((....)))..)))).))))))))))))))).)))))))..))))))))))))...	99	49.5	-57.3	1.1	119.321	101.072	171.836	158.606	124.575	96.5528	56.711	53.306	62.8278	58.2833	77.2853	69.3515	82.5747	62.5436	82.3917	51.4457	113.234	62.0158	47.6707	42.1856	49.9736	42.1345	65.6154	51.0501	123.383	74.6972	66.2049
20	27	20-27	PC-5p-638_57225	TCTGTAAACTAATATAAGAGC	21	LT934119.1	+	618258016	618258102	taatagtactcccTCTGTAAACTAATATAAGAGCgtttattagtgatctaaacgctcttatattagtttacagagggagtactattt					5'	New	G5	.((((((((((((((((((((((((((((((((((((((.........)))))))))))))))))))))))))))))))))))))).	85	31	-60	2.2	158.709	140.931	163.244	281.277	339.214	244.925	256.334	182.991	319.375	437.892	324.884	345.398	169.495	158.049	234.04	260.584	225.152	197.037	246.467	256.277	286.515	293.738	298.252	298.513	101.737	146.453	115.031
21	28	21-28	PC-5p-6382_5701	ATTGTGACGGTGAACCCACGGAGT	24	LT934115.1	-	637018408	637018539	aatttatggaaagaagcgtATTGTGACGGTGAACCCACGGAGTcaatccgtgctttattgatctttccctaataataaagcacggattgactccgtgggttcaccgtcacaatacgcttcttttcctaataa					5'	New	G5	...(((.(((((((((((((((((((((((((((((((((((((((((((((((((((((............))))))))))))))))))))))))))))))))))))))))))))))))))))).)))...	126	41.7	-98.2	1.8	62.5569	74.7361	57.2787	49.5643	52.1867	42.0757	41.9661	23.8683	25.3057	32.2092	0	33.9958	33.0299	35.4977	34.6284	54.8008	34.2336	31.4004	0	0	0	0	0	32.0145	45.4571	27.0557	23.9993
22	29	22-29	PC-3p-8543_4168	CTCCGATACCATGTAGAAGTGCAT	24	LT934120.1	-	5872555	5872787	agcatagacgtgagggggagtgttggagtataatgtccggctctctccctcagatcggtcttttggttgcattggctagagcatgcacttctacatggtatcagaactcaagacctcttggCTCCGATACCATGTAGAAGTGCATgctctagccaatgcaaccaaaagaccgatcttaggaagagactaggcagcacattatacgtcaacactccccctcacgtgtggctccc					3'	New	G5	(((.((.((((((((((((((((((..(((((((((...(((((((.(((.(((((((((((((((((((((((((((((((((((((((((((((((((((.((.(.((((....))))).)).))))))))))))))))))))))))))))))))))))))))))))))))))).))).)))))....))...)))))))))..)))))))))))))))))).)))))...	230	50.2	-173.2	1.5	0	0	0	0	0	0	0	0	0	0	0	0	0	0	0	0	0	0	0	0	0	0	0	0	0	0	0
23	30	23-30	PC-5p-4738_7708	TTCCGATTTACTCGTCGTGGT	21	LT934112.1	-	2101873	2102030	agtggtctattgaagaaaaatcaaaggggacaaaagataatactccctccaTTCCGATTTACTCGTCGTGGTtttagtttaaatttgaactaaaaccacgacgagtaaatcggaacggacggagtagtatttctaaaggtatttttctggagatccga					5'	New	G5	...(((((.....((((((((......(((.....((((.((((((.(((.((((((((((((((((((((((((((((((....)))))))))))))))))))))))))))))).))).)))))).)))))))......))))))))..)))))...	152	38	-75.5	1.3	44.0215	30.6062	33.4126	87.9766	50.5033	37.6467	83.9322	49.3279	65.4457	69.7866	81.5789	104.707	51.2832	26.2007	35.8225	53.6824	27.6502	32.9704	55.7848	49.568	64.9656	80.6575	54.8783	32.0145	30.3047	36.4663	29.7922
24	31	24-31	PC-5p-2748_13198	TCCGTCTGATAATATAAGATC	21	LT934119.1	-	652336185	652336275	atatactcctTCCGTCTTATAATATAAGATCattttgcaagctaaaacagcttgcaaaacgatcttatattatggagcggagggagtaatt					5'	New	G5	...((((((((((((..((((((((((((((.(((((((((((.....))))))))))).))))))))))))))..))))))))))))...	85	34.1	-54.4	1.8	0	19.2178	24.8208	60.7162	37.8774	30.1174	0	0	29.6687	40.6449	40.0738	72.0712	20.861	19.4392	0	31.3148	0	21.9803	29.4138	32.6938	36.6473	0	27.4392	0	0	17.0568	17.3788
25	32	25-32	PC-5p-8291_4307	TCCGATTTACTCGTCGTGGTT	21	LT934122.1	+	163124139	163124220	tcttactccctccgtTCCGATTTACTCGTCGTGGTTttagttcaaaaaccacgacgagtaaattggaacggaaggagtacat					5'	New	G5	...((((((.((((((((((((((((((((((((((((......)))))))))))))))))))))))))))).))))))...	76	43.9	-57.9	1.6	0	18.5061	0	35.9341	28.6185	17.7161	41.9661	37.3937	48.8661	43.7125	72.9916	104.707	17.3841	0	0	0	0	18.8402	30.4281	34.8031	34.9815	34.9114	31.0182	25.9577	0	19.9977	16.5512
26	33	26-33	PC-3p-1786_19849	TTGGATCATCTATTTGAGAAC	21	LT934121.1	+	602246893	602246978	tactccctccgttccaaaatagatgacccaactttgtactaaagttagtacaaagTTGGATCATCTATTTGAGAACggagggaata					3'	New	G5	...(((((((((((..((((((((((.((((((((((((((....)))))))))))))).))))))))))..)))))))))))...	80	38.4	-55.8	1.7	0	0	0	0	0	0	0	0	0	0	0	0	0	0	0	0	0	0	0	0	0	0	0	0	0	0	0
27	34	27-34	PC-5p-7747_4615	TTGGACATTTGAGTAGCTCTC	21	LT934118.1	-	666515272	666515450	taatttggtgcgtgaggtgcactcaaaatttcagagcatTTGGACATTTGAGTAGCTCTCagcaaaaaagacaaattgagtcagaatagtatacgaaagacccgaaatttgtcttttttgcctacagctactcaaatgaccaaatgatttgaaatttggaccgggcatcacgcaccaaa					5'	New	G5	...((((((((((((..(((..((.((((((((((.(((((((.(((((((((((((....((((((((((((((((..(((................)))....))))))))))))))))....))))))))))))).))))))).)))))))))).))....)))))))))))))))	176	39.1	-82.6	1.2	0	14.2354	0	0	20.2013	14.6158	35.1608	22.2771	26.1783	36.8105	0	27.1967	20.861	0	31.0462	31.3148	0	17.2702	24.3425	25.3113	0	0	23.8601	27.6882	21.6462	17.0568	0
28	35	28-35	PC-5p-8820_4018	TTTACGCGTCATGGTTTTAGT	21	LT934120.1	+	614513951	614514042	aactactccctccgttccgaTTTACGCGTCATGGTTTTAGTtcaaatttgaactaaaaccacgacgagtaaatcggaacggaggtagtactc					5'	New	G5	...((((.(((((((((((((((((.((((.(((((((((((((....))))))))))))).)))).))))))))))))))))).))))...	86	43.5	-60.2	1.5	42.863	29.1827	30.5486	38.4123	27.7768	31.0032	30.6239	45.3498	28.7961	52.1482	41.505	42.1549	31.2915	31.2718	27.4639	48.0905	38.1836	24.3353	48.6849	30.5845	43.3104	0	26.2462	20.7661	31.387	31.1728	31.4473
29	36	29-36	PC-3p-5390_6756	ATAAGTATTTCCGGACGAAGG	21	LT934118.1	-	469589469	469589569	acgagaggaaaatgatactccctccgtccgaaaaatacttgtccttgaaacaaccatttcgaggATAAGTATTTCCGGACGAAGGgagtagctactctgac					3'	New	G5	...((((........((((((((.((((((..((((((((((((((((((......)))))))))))))))))).)))))).))))))))....))))...	95	44.6	-50.5	1.1	0	0	0	0	27.7768	17.7161	31.7581	26.2552	34.0317	56.7495	62.9732	61.1925	0	16.9037	27.4639	36.9067	0	18.0552	26.371	21.0928	43.3104	0	26.2462	32.8797	0	19.9977	0
30	37	30-37	PC-5p-9791_3576	CCGTTCTGTCACTGACATGTGGGC	24	LT934119.1	-	594095931	594096083	catccctacgatcaggatgaggatcctctgacgtacggcagcctgCCGTTCTGTCACTGACATGTGGGCcttttggaaacctggcccacatgtcagtggcccaacggcacgtagcgcacggcagaggagcgtcgtccctacgatcaaggggtc					5'	New	G5	.((((((..((((.((((((...(((((((.(((.((...((.(((((((..((((((((((((((((((............))))))))))))))))))..))))))).))..)).))).)))))))...))))))....)))).)))))).	151	60.1	-85.7	0.9	0	25.6238	0	42.1296	31.9854	21.7022	28.3555	16.7078	30.5413	41.4118	51.5235	50.3139	0	0	0	0	0	0	20.2854	0	0	49.3576	41.7553	25.0924	0	0	0
31	38	31-38	PC-5p-6352_5735	TGAATTTGAACATAGCATCAG	21	LT934119.1	-	651139289	651139393	ctctggtTGAATTTGAACATAGCATCAGcatcggccgttcaactgcgggcggtggtagtggttgctgcctttcggcgctggtgctatggatagattcaaccgaat					5'	New	G5	...((((((((((((..((((((((((((..((((((..(......)..))))((((((....))))))...))..))))))))))))..))))))))))))...	99	52.4	-54.7	1	24.3277	63.3477	84.9634	24.7821	66.4959	75.2934	0	67.627	109.076	116.567	70.1292	62.5524	24.3378	35.4977	0	0	0	80.856	97.3699	59.0598	0	0	36.9832	56.2416	33.5516	84.1078	100.962
32	39	32-39	PC-5p-1947_18258	TTCTGATTTACTCGTCGTGGC	21	LT934114.1	-	244025530	244025621	acatactccctccgTTCTGATTTACTCGTCGTGGTtttagttcaaatttaaactaaaaccacgacgagtaaatcggaacagagggagtactt					5'	New	G5	...(((((((((.(((((((((((((((((((((((((((((........))))))))))))))))))))))))))))).)))))))))...	86	40.2	-64.1	1.7	0	0	0	0	0	0	0	0	0	0	0	0	0	0	0	0	0	0	0	0	0	0	0	0	0	0	0
33	40	33-40	PC-5p-1011_35482	TACCCTCGCCGGAGCAGCGTG	21	LT934120.1	+	505355266	505355352	ggcggcgcggtggcTACCCTCGCCGGAGCAGCGTGcaacggaccgagtcccgcgcgctcctctggcgagcgtagctccagcgtcacg					5'	New	G5	...(((((((.((((((.((((((((((.(((((((...((((...)))).))))))).)))))))))).)))))))).)))))...	81	74.7	-56.9	0.9	27.803	122.425	132.696	85.4984	148.985	106.297	113.422	116.955	180.63	202.458	168.883	186.297	118.212	80.2925	94.3326	99.5362	96.1174	85.566	180.54	126.557	43.3104	139.646	132.424	113.349	0	139.395	108.411
34	41	34-41	PC-3p-4563_7994	ATTGAACTAAGGAGGGGTGGA	21	LT934114.1	+	708876272	708876377	aatgggcaaccttcaaccctctttagttcaatcaagtggattaaatttccaaaattacagatttagttcatttgATTGAACTAAGGAGGGGTGGAgggcaccctcc					3'	New	G5	...(((...((((((.((((((((((((((((((((((((((((((((..........)))))))))))))))))))))))))))))))).))))))...)))...	100	40.6	-57.8	1.3	66.0322	59.7888	82.0995	26.0212	54.7119	44.7332	0	16.7078	45.3757	42.1787	0	0	41.7219	21.1296	23.8817	0	35.5503	23.5503	0	0	0	0	0	0	42.2101	54.1113	40.5505
35	42	35-42	PC-5p-11731_2899	AAGACCGATTGTGGCGGGAGT	21	LT934115.1	+	562452061	562452161	tcAAGACCGATTGTGGCGGGAGTaaaatatatatcattgaattcgtattcgaaagaagttttcaaatatataattttttctcccgccgcagttggtctcta					5'	New	G5	...(((((((((((((((((((.(((((((((((..(((((......(((....)))...))))))))))).)))))..)))))))))))))))))))...	95	35.6	-48.2	1.3	47.4969	47.6887	41.0497	63.1944	53.8701	31.0032	68.0532	60.4665	47.1209	46.78	58.6795	58.4729	53.8908	47.3303	63.2864	58.156	53.9837	31.4004	28.3995	53.7866	46.642	38.523	35.7902	46.7238	38.9632	34.7018	45.5159
36	43	36-43	PC-5p-6979_5168	AGACCGATCTGATGGAAGAGACT	23	LT934123.1	-	119694568	119694707	catgtagaagtgcatgctctagccaatgcaaccaaaAGACCGATCTGATGGAAGAGACTaggcagcacattatacgtcaacagtctctttcattagatcggtattttggttggattggcttgagcatgcacttctacatt					5'	New	G5	.((((((((((((((((((.(((((((.(((((((((.(((((((((((((((((((((.(((............)))...))))))))))))))))))))).))))))))).))))))).)))))))))))))))))).	138	42.9	-93.4	1.6	31.2784	16.3708	21.9568	48.3252	29.4602	28.7887	70.3216	31.0288	40.14	90.4925	55.8171	93.8285	0	0	32.2402	51.4457	0	0	35.4994	33.7484	54.9709	40.9307	48.9133	53.6459	0	11.7633	0
37	44	37-44	PC-5p-4165_8736	AGTCCCTGATCTTGATCGTACACA	24	LT934112.1	+	533791916	533791990	tccgtgAGTCCCTGATCTTGATCGTACACAtttgcgtgcatgattagtgtacgattaaatcgggggcgtcacaat					5'	New	G5	...(((((((((((((.((((((((((((...((....))......))))))))))))))))))))).))))...	69	46.7	-35.5	1	0	14.2354	0	33.4559	19.3596	20.3735	35.1608	18.2991	22.6878	36.0436	42.9363	63.9122	0	0	0	25.7228	0	0	28.3995	26.366	0	25.2807	23.8601	31.1492	0	0	0
38	45	38-45	PC-5p-3845_9471	CGTTTCTCCTTCTTTTCCTTG	21	LT934117.1	-	407342917	407343020	tcccgactgttgtcgtgggggtCGTTTCTCCTTCTTTTCCTTGtgctagacctttattatgcactagggaaagaaggagtaacgaccatcaacgacggtcgcaa					5'	New	G5	...((((((((((..((..(((((((.((((((((((((((.((((..............)))).)))))))))))))).)))))))..))))))))))))...	98	49	-56.5	1.1	34.7538	64.0595	79.2356	50.8034	74.0714	59.7919	0	19.8903	25.3057	25.3072	32.9178	0	29.553	49.0207	35.8225	0	32.9169	39.2505	0	0	0	27.6884	35.7902	31.1492	37.8809	59.4048	68.6876
39	46	39-46	PC-5p-6347_5741	ATAAAAGAGGATGTATCTAGACGT	24	LT934118.1	+	42164580	42164749	ccactggaacgaattatcaactactccctccgtccgaaaatactagtcatcaaaatgaATAAAAGAGGATGTATCTAGACGTatattactcctagatacatccctttttatccattctgatgacaagtattttcggacggagggagtacttaggtagttccatacggaat					5'	New	G5	...(((....((((((((((.(((((((((((((((((((((((.(((((((.((((.((((((..((((((((((((..(((...)))..))))))))))))..)))))).)))).))))))).))))))))))))))))))))))).)).))))))))....)))...	164	38.8	-92	1.4	0	0	0	27.2603	28.6185	21.2593	22.6844	18.2991	34.0317	45.2463	35.7802	40.795	17.3841	16.9037	0	39.1434	0	0	0	22.1474	0	0	27.4392	21.6314	0	11.7633	0
40	47	40-47	PC-3p-8876_3989	AAAGCCGTCGGCATAGATC	19	LT934124.1	-	662548660	662548789	aatgccacgtggatatatgccgacggctttgccgtaggcatagccctgccacgtgtcgtcttctggttactcctggcagcagaggtatgcctatggcAAAGCCGTCGGCATAGATCcgccacgtggcgag					3'	New	G5	..((((((((((...(((((((((((((((((((((((((((.((((((((...((..((....))..))...))))))....)))))))))))))))))))))))))))))......))))))))))..	126	58.5	-85.9	1.1	0	16.3708	0	33.4559	34.5106	20.8164	66.9189	65.2401	49.7387	46.0131	28.6242	0	0	0	27.4639	0	0	0	34.4852	0	0	26.4845	31.0182	33.745	0	14.116	0
41	48	41-48	PC-5p-6404_5677	TTCTTGTCTTGGATTCGTCTA	21	LT934114.1	+	555661539	555661671	tgatacttcctctgtcccaaaaTTCTTGTCTTGGATTCGTCTAgatatggatgtatctaatattaaaacatgacttgatacatccgtatttagacaaatttaagacaagaattttgagacggtgggagtaaaa					5'	New	G5	...(((((((.(((((.(((((((((((((((..(((.(((((((((((((((((((...................))))))))))))))))))).)))..))))))))))))))).))))).)))))))...	127	33.1	-70.3	1.6	0	0	0	0	0	8.85805	0	19.8903	0	24.5403	0	36.7155	0	0	0	0	0	0	0	0	0	0	27.4392	19.9009	0	0	0
42	49	42-49	PC-3p-2633_13702	AAGTGTCTCTCCTGTAGAAATAGG	24	LT934119.1	+	53979378	53979564	ttaggccttgtacaatggaaaatgcttagggaaggtgcttagagaaataaaccagactttccttaagcaccggtgcttatttgtacaggatagacgcttaataactAAGTGTCTCTCCTGTAGAAATAGGcaccggtgcttcagaaaaactcggtttattaagcacctcccattgtacaaggccggg					3'	New	G5	...(((((((((((((............(((.(((((((((.....(((((((((..((((...((((((((((((((((((.(((((((.(((((((((.....))))))))).))))))).))))))))))))))))))..))))..)).))))))))))))))))))))))))))))))))...	181	43.3	-104.1	1.3	31.2784	19.9296	21.0022	53.2816	20.2013	30.5603	34.0266	39.7806	41.8852	72.0873	68.698	99.2679	26.9454	25.3555	35.8225	35.7883	0	20.4102	68.9703	48.5134	54.9709	80.6575	73.9664	46.7238	0	11.7633	0
43	50	43-50	PC-3p-1015_35321	GGGAAAAGAAGGAGTAACGAC	21	LT934119.1	-	187441959	187442063	tcccgactgttgtcgtgggggtcgtttctccttctttttcttgtgctagacttctgttatgcactaGGGAAAAGAAGGAGTAACGACcatcaccgatggtcgcaa					3'	New	G5	...((((..(((..(((..(((((((.(((((((((((((((((((..(((....)))..)))).))))))))))))))).)))))))..))))))..))))...	99	48.6	-55.1	1.1	383.45	343.786	368.493	364.297	357.731	285.672	102.08	155.94	172.777	219.329	193.213	208.055	240.77	182.56	229.264	127.496	248.852	186.047	131.855	98.0814	131.597	91.4921	168.214	128.923	233.779	264.675	230.062
44	51	44-51	PC-5p-3520_10402	TGATGGATGACACGTGACATT	21	LT934119.1	-	524467155	524467298	gcctTGATGGATGACACGTGACATTcacaaatcacaaagcatctaatccccctcccccacccacccacccctctcctcttgatttcaagtgagggatgtggtgaatgctttgtgatttgtgaatgccacgtgtcatctatcaaa					5'	New	G5	...(((((((((((((((((.(((((((((((((((((((((...................((((((.(((((....((((....)))).))))).)).)))).))))))))))))))))))))).))))))))))))))))).	140	47.9	-76.5	1.1	118.163	66.1948	108.83	138.78	102.69	102.753	134.972	140.823	119.547	106.597	135.965	92.4687	101.697	71.8406	76.4213	40.2618	63.2005	85.566	55.7848	80.1526	79.9577	54.1729	50.1063	52.7806	109.313	77.638	110.066
45	52	45-52	PC-3p-5230_6978	CGATTTGTCTTTTTTGCTGAGAGC	24	LT934117.1	-	586802757	586802957	caaatttgatacgtgaggttcgactaaattttcaaatcaattggacaactgagaaaccctcggcaaaaaagacaaattcggggtctgtaaaacaatttactgttcatgtactgttttgaccCGATTTGTCTTTTTTGCTGAGAGCtactcaaatattcaaatgagctaaaatggggagcgaacctcacgcaataaattgtc					3'	New	G5	..((((((...(((((((((((.((..(((((....(((.(((((....((((.....((((((((((((((((((((..(((((...((((((...(((.......))).))))))))))))))))))))))))))))))).....))))....))))).)))...)))))..))..)))))))))))...))))))...	196	37.3	-72.4	1	0	0	0	0	0	0	0	0	0	0	0	0	0	0	0	0	0	0	0	0	0	0	0	0	0	0	0
46	53	46-53	PC-3p-7418_4818	ATATTGGGTATTTCTGTCTTTA	22	LT934117.1	-	269728097	269728158	agaaaagacagaaatacccaatatcttgttctagcaagATATTGGGTATTTCTGTCTTTAtt					3'	New	G5	...((((((((((((((((((((((((((....))))))))))))))))))))))))))...	56	30.6	-40.1	2.1	0	0	0	29.7386	26.0933	33.2177	34.0266	38.985	40.14	55.2158	0	35.3557	20.861	23.6652	0	80.5237	42.1336	54.9507	53.7563	37.967	43.3104	0	52.4923	38.0713	30.3047	25.2912	26.482
47	54	47-54	PC-5p-3303_11082	AAGACCGATTGTGGCGGGAGC	21	LT934113.1	+	580053826	580053998	atccccatgcttcaattttgaccggagatttaactaccAAGACCGATTGTGGCGGGAGCaaaaattatatcagtgaattcgtattcgaaagaagttttcaattatatatttttttctcccgccgcagatggtctcgttagttaaatttatggtcaaagttggacctcgggaag					5'	New	G5	.((((.....(((((((((((((..(((((((((((...((((((..(((((((((((.(((((.(((((...((((......(((....)))...))))...))))).))))).)))))))))))..))))))...)))))))))))..)))))))))))))....))))..	170	39.3	-76.8	1.1	98.4691	81.142	83.0541	91.6939	79.9635	80.1654	96.4087	78.7655	130.891	131.137	114.497	119.665	111.258	98.0414	109.856	117.43	64.5171	59.6607	67.956	52.732	83.2893	62.5998	83.5105	53.6459	83.338	71.7563	67.86
48	55	48-55	PC-3p-8439_4221	CAAGATATTGGGTATTTCTGTCTTT	25	LT934114.1	-	57672812	57672869	aaaggacaaaaatacctaatatcttgttctagCAAGATATTGGGTATTTCTGTCTTTt					3'	New	G5	((((((((.((((((((((((((((((....)))))))))))))))))).))))))))	58	29.3	-31.2	1.8	27.803	18.5061	0	0	30.302	14.6158	39.6977	53.306	63.7004	49.8476	42.9363	43.5147	32.1607	23.6652	0	30.1964	46.0837	76.9309	32.4566	43.2402	41.6446	87.8805	57.2643	62.2984	34.634	18.8213	29.7922
[truncated: 94 more columns]

## Sheet: Description of the terms
Description of the terms used in Table S2.
Term	Description
Pre-miRNA index within each group	Index number of the pre-miRNA (MIRNA) within each group
miRNA index within each group	Index number of the mature miRNA product within each group
MIR-miR entry index number within each group	The combination of MIR index and miRNA index with in each group. MIR-miRNA entries with the same pre-miRNA index number within each group share the same pre-miRNA. As one pre-miRNA can potentially produce multiple mature miRNA products, each unique mature miRNA is labelled with its own miRNA index number within each group.
miR_seq	Sequence of the miRNA reads
miR_name	miRNA name. The miR_name is composed of the aligned miR name from miRBase, a underscore, and a matching annotation: such as
	L-n means the miRNA_seq is n base less than aligned rep_miRSeq in the left side;
	R-n means the miRNA_seq is n base less than aligned rep_miRSeq in the right side;
	L+n means the miRNA_seq is n base more than aligned rep_miRSeq in the left side;
	R+n means the miRNA_seq is n base more than aligned rep_miRSeq in the right side;
	2ss5TC13TA means 2 substitution (ss), which are T->C at position 5 and T->A at position 13
	New discovered 5p/3p sequence has been annotated as p3/p5 with the MIR name where it is originated from. This is to be differentiated from currently existing 5p/3p miRNA sequences in the miRBase (represented as 5p/3p in the miR_names)
Length	Length of the miR_seq
Genome ID	ID of the aligned Reference genome information
Strand	strand "+" or "-" in the reference
Start	Start position of the pre-miRNA sequence
End	End position of the pre-miRNA sequence
Pre-miRNA_seq	Sequence of the pre-miRNA
aln_mirID	The ID of the MIR in the miRBase that the reads has been aligned to
aln_mirSeq	Sequence of the aligned MIR in the miRbase
aln_miRID	The ID of the mature miRNA in the miRBase that the reads has been aligned to
aln_miRSeq	Sequence of the aligned mature miRNA in the miRbase
Type	Whether the sequenced is aligned to the 5' or 3' end
Sequence alignment in miRBase	Yes, the mature miRNA identified has perfect match to the miRBase miRNA sequence. New, the mature miRNA identified has not been previously reported in miRBase. This is the case for all newly-discoved 5p or 3p sequence (labled with p3 or p5). Diff, the mature miRNA identified has been reported in miRBase, but there is sequence mismatch between the sequencing reads and the miRBase miRNA sequence.
Group	G1 to G4 represent conserved miRNAs and G5 represents novel miRNAs.
	G1: Reads can be mapped to the miRNAs/pre-miRNAs of selected species in miRbase, and the pre-miRNAs can be further mapped to the durum wheat genome & EST.
	G2: Reads can be mapped to the miRNAs/pre-miRNAs of selected species in miRBase, but the mapped pre-miRNAs cannot be further mapped to the durum wheat genome, but the reads can be mapped to the genome. The extended genome sequences from the matched genome loci can form secondary hairpins.
	G3: Reads can be mapped to the miRNAs/pre-miRNAs of selected species in miRBase, but the mapped pre-miRNAs cannot be further mapped to the durum wheat genome, but the reads can be mapped to the genome. The extended genome sequences from the matched genome loci cannot form secondary hairpins.
	G4: Reads can be mapped to the miRNAs/pre-miRNAs of selected species in miRBase. Either the mapped pre-miRNAs or reads can be mapped to the durum wheat genome.
	G5: Reads cannot be mapped to the miRBase, but can be mapped to the durum wheat genome and secondary hairpins can be formed from extended genome locations.
Secondary structure	" ( " represents complementary nuleotide from the 5' end
	" ) " represents complementary nuleotide from the 3' end
	" . " represent the nucleotides that were not complemented from the end other (usually form bulges or the loop of the hairpin)
Hairpin length	length of the hairpin
CG%	GC Content
dG	Free energy
MFEI	Minimal folding Free Energy Index. MFEI = -dG*100/mirLen/GC%. MFEI is a sufficient criterion to distinguish miRNAs from all coding and non-coding RNAs.
Reads count	Normalised reads count in each library
Expression specificity	Expression specificity of a miRNA subject to genotype, time-point or treatment group
