# Supplementary material for: Integrated Analysis of Small RNA, Transcriptome, and Degradome Sequencing Reveals the Water-Deficit and Heat Stress Response Network in Durum Wheat
Source: Int J Mol Sci. 2020 Aug 21;21(17):6017. doi: 10.3390/ijms21176017 (PMC7504575; doi:10.3390/ijms21176017)
Supplement: Supplementary file 1 [file ijms-21-06017-s001.zip › Supplementary files R2/Table S3.xlsx]

## Sheet: DBA Aurora - 5DPA
Table S3. Differentially expressed miRNAs (DEMs) across four treatment groups in two durum wheat genotypes.
Index	miRNA name	P-value (ANOVA)	TL5_CG(mean)	TL5_WS(mean)	TL5_HS(mean)	TL5_WH(mean)	Log2fold-change (WS/CG)	Log2fold-change (HS/CG)	Log2fold-change (WH/CG)
1	ata-miR5062a-3p_2ss2TC18AG	1.89e-08	412.346	361.465	59.0847	77.7724	-0.189999	-2.803	-2.40653
2	osa-MIR444c-p3	3.037e-07	178.768	242.386	42.2839	82.2086	0.439216	-2.07991	-1.12073
3	osa-miR398a	4.279e-07	164.288	71.2779	26.0314	64.5748	-1.2047	-2.6579	-1.34718
4	tae-MIR397-p5	1.3847e-06	297.743	281.847	16.0748	41.0233	-0.0791588	-4.2112	-2.85956
5	mtr-MIR398a-p5_1ss11AC	2.0367e-06	131.623	11.0299	0	7.1576	-3.57692	-17.006	-4.20079
6	tae-miR9664-3p	4.7817e-06	25.514	81.4935	0	153.82	1.67539	-14.639	2.59188
7	tae-MIR9662b-p5_1ss9CG	6.2529e-06	1630.05	1516.45	524.825	738.569	-0.104217	-1.63501	-1.14211
8	bdi-miR159a-5p_R+1	1.18081e-05	69.8997	94.2798	128.662	223.924	0.431662	0.880228	1.67965
9	ata-MIR9863a-p3_1	1.61127e-05	415.695	691.231	748.302	1147.72	0.733644	0.848097	1.46518
10	ata-MIR9863a-p3_2	1.61127e-05	415.695	691.231	748.302	1147.72	0.733644	0.848097	1.46518
11	tae-MIR9672b-p5	3.20057e-05	1078.84	1016.67	414.17	680.235	-0.0856337	-1.38119	-0.665375
12	tae-MIR9672a-p5	3.20057e-05	1078.84	1016.67	414.17	680.235	-0.0856337	-1.38119	-0.665375
13	osa-miR444b.1_1ss21CT	3.34073e-05	170.271	200.67	69.2684	63.4232	0.236993	-1.29756	-1.42475
14	osa-miR444b.1	3.38018e-05	247.714	262.69	74.7596	86.9808	0.0846845	-1.72835	-1.50991
15	PC-3p-5390_6756	5.66957e-05	0	15.1643	30.6817	60.3051	13.8884	14.9051	15.88
16	PC-3p-1015_35321	6.28932e-05	365.243	335.9	143.599	206.866	-0.120824	-1.34681	-0.820163
17	tae-miR5062-5p	6.81259e-05	921.103	726.405	233.141	360.866	-0.342588	-1.98216	-1.3519
18	osa-MIR444c-p3_1ss21CT	7.28641e-05	65.1767	157.913	31.7047	16.6306	1.2767	-1.03966	-1.97052
19	PC-5p-6347_5741	7.6218e-05	0	25.7127	25.0051	40.6072	14.6502	14.6099	15.3094
20	tae-MIR5384-p5	0.000119209	175.11	184.683	46.6544	44.1177	0.0767948	-1.90817	-1.98883
21	osa-miR398a_L+1R-1	0.000135565	368.385	139.34	89.4885	193.06	-1.4026	-2.04144	-0.932164
22	ata-miR167b-3p	0.000147368	2367.49	2288.12	3452.47	4027.38	-0.0491957	0.54427	0.766485
23	tae-MIR530-p5	0.000174203	2613.64	1601.03	1067.51	825.097	-0.70706	-1.29181	-1.66343
24	PC-3p-1076_33015	0.000179754	341.992	305.529	171.612	221.477	-0.16265	-0.994808	-0.626806
25	osa-miR396d_2ss20GT21GA	0.000218459	1917.19	1535.06	1010.08	899.764	-0.320706	-0.924527	-1.09138
26	tae-miR9672a-3p	0.000232979	209.003	256.584	103.84	198.774	0.295907	-1.00917	-0.0723969
27	ata-MIR9674b-p5	0.000279053	77.5263	85.8898	7.27174	24.8803	0.1478	-3.41431	-1.63968
28	osa-miR396d_R-1_1ss20GC	0.000294371	335.496	234.806	133.092	140.126	-0.514827	-1.33387	-1.25957
29	osa-miR530-5p_R+1	0.000296816	492.258	344.962	222.191	185.9	-0.512978	-1.14761	-1.40489
30	PC-5p-499_74272	0.00030208	1093.75	1461.8	654.015	1918.14	0.418464	-0.741884	0.810424
31	tae-miR9653b_L+3R-1	0.000312849	466.456	647.471	705.297	883.706	0.473074	0.596489	0.921824
32	ata-miR5062b-5p_L+2R-4	0.000357097	531.418	751.08	859.75	1101.26	0.499119	0.694069	1.05123
33	tae-MIR5200-p5	0.000371999	136.299	131.032	205.99	104.124	-0.0568618	0.595793	-0.388477
34	ata-miR5200-5p	0.000371999	136.299	131.032	205.99	104.124	-0.0568618	0.595793	-0.388477
35	tae-miR9774_L+1R+1	0.000457963	1962.3	1905.81	3601.3	2774.62	-0.0421434	0.875969	0.499741
36	tae-MIR9668-p3_1ss23AG_2	0.000491291	91.6015	68.1427	26.4793	32.5059	-0.426812	-1.79051	-1.49467
37	tae-MIR9668-p3_1ss23AG_1	0.000491291	91.6015	68.1427	26.4793	32.5059	-0.426812	-1.79051	-1.49467
38	gma-miR6300_L-1R+8_2	0.000493542	0	3.10032	15.4588	56.2937	11.5982	13.9161	15.7807
39	gma-miR6300_L-1R+8_1	0.000493542	0	3.10032	15.4588	56.2937	11.5982	13.9161	15.7807
40	ata-miR9863a-5p	0.000508106	378.035	455.925	395.453	656.144	0.270276	0.0649883	0.795493
41	bdi-miR156h-3p_L+1	0.000518894	38.5384	62.0527	54.855	92.3178	0.687197	0.509325	1.26031
42	tae-MIR1137a-p3_1ss9CT	0.000592215	185.569	116.277	58.7048	74.7077	-0.674393	-1.66041	-1.31263
43	ptc-miR6478_1ss21GA	0.000603341	393.799	430.496	815.667	667.725	0.128541	1.05052	0.761796
44	tae-miR1120b-3p_L-1R+1	0.000609985	85.1896	87.6835	32.617	26.9134	0.0416281	-1.38505	-1.66235
45	tae-miR9776_L-1R+1_1ss18AG	0.000633456	564.255	437.4	898.924	576.475	-0.367394	0.671853	0.0309116
46	ata-miR166a-3p	0.000640494	708.211	556.178	413.183	524.925	-0.348632	-0.777398	-0.432067
47	ata-miR172b-3p	0.000654073	1450.57	964.469	557.96	612.434	-0.588811	-1.37838	-1.24399
48	osa-miR168a-3p_L-3	0.000656414	315.677	211.494	76.5929	102.461	-0.577836	-2.04317	-1.62338
49	ptc-miR6478_R+1_1ss21GA	0.000676322	14.1185	35.3771	51.2437	67.5577	1.32523	1.85979	2.25854
50	PC-5p-1715_20676	0.000774626	368.406	315.071	155.293	209.886	-0.225621	-1.2463	-0.811693
51	bdi-MIR7757-p5_1ss6AG	0.000817603	1096.16	962.194	1460.96	1275.14	-0.188065	0.414452	0.21819
52	bdi-miR827-5p_1ss22CT	0.000865963	30.037	41.4644	55.7861	65.3625	0.465134	0.893165	1.12172
53	bdi-miR156h-3p	0.000940168	138.684	244.027	178.14	320.419	0.815239	0.361214	1.20816
54	ata-miR528-5p	0.00100605	70.5724	60.5009	17.6318	41.6564	-0.222146	-2.00092	-0.760566
55	PC-3p-1552_22728	0.00102426	245.527	222.836	128.618	210.765	-0.139897	-0.932789	-0.220245
56	csi-miR172a-3p_R+1	0.00112716	81.6085	52.7402	15.8951	30.3896	-0.629818	-2.36013	-1.42514
57	tae-miR408_L-1	0.00127027	65.9469	36.9619	6.10826	5.3682	-0.835266	-3.43247	-3.6188
58	tae-MIR1128-p5_1ss19CT_3	0.0013035	28.7279	46.897	51.0328	80.2216	0.707044	0.828976	1.48154
59	tae-MIR1128-p5_1ss19CT_1	0.0013035	28.7279	46.897	51.0328	80.2216	0.707044	0.828976	1.48154
60	tae-MIR1128-p5_1ss19CT_2	0.0013035	28.7279	46.897	51.0328	80.2216	0.707044	0.828976	1.48154
61	ata-miR9863a-3p_1ss21GA	0.00134374	82.2749	54.2753	55.9845	34.1244	-0.600157	-0.555425	-1.26965
62	ata-miR9674a-3p_2ss4AG13AG	0.00134446	82.2175	58.3803	0	20.6181	-0.493962	-16.3272	-1.99553
63	tae-MIR1123-p3_2ss14AG18AC	0.0016256	163.885	267.339	312.497	522.932	0.705989	0.931159	1.67394
64	tae-MIR5048-p3_2ss18TG21GA	0.00167667	703.613	620.332	452.958	580.83	-0.181743	-0.635405	-0.276668
65	ata-miR396c-5p	0.00168857	567.764	557.832	345.937	407.947	-0.0254608	-0.714782	-0.476909
66	osa-MIR160f-p3_1ss19TA	0.00171895	75.1009	125.295	58.7638	63.8229	0.738429	-0.353904	-0.234757
67	tae-MIR5175-p3_1ss19GA	0.00181349	44.3159	45.0821	5.81739	0	0.0247316	-2.92938	-15.4355
68	tae-MIR1122a-p3_2ss15AG23AG	0.00183241	53.1253	115.677	119.131	209.028	1.12263	1.16507	1.97622
69	ata-miR393-3p_L+1R-1_1ss15TC	0.00208103	447.698	379.55	248.059	239.136	-0.238237	-0.851839	-0.904691
70	ata-MIR9863a-p5_1ss20CT	0.00214618	65.4362	124.185	140.767	222.064	0.924329	1.10515	1.76282
71	ptc-miR6478_R+1_2ss6CT21GA	0.00215799	176.138	178.038	454.383	364.614	0.0154842	1.36721	1.04967
72	bdi-miR827-5p_1ss6TC	0.00234046	239.933	533.546	582.994	869.737	1.15298	1.28085	1.85795
73	tae-MIR1135-p5_1ss16TA	0.00234668	302.849	450.674	384.367	693.18	0.573485	0.343884	1.19463
74	bdi-miR827-5p	0.00237326	45.7514	91.6072	64.0406	123.871	1.00165	0.48517	1.43695
75	PC-3p-2739_13219	0.00239965	121.417	29.5156	29.3595	24.1627	-2.04042	-2.04807	-2.32912
76	tae-MIR159a-p5	0.00260063	181.617	161.815	65.2887	67.5179	-0.166556	-1.476	-1.42756
77	tae-MIR1136-p5	0.0026925	235.646	322.576	248.122	511.25	0.453016	0.074428	1.11741
78	PC-3p-2633_13702	0.00275053	24.0701	34.6811	38.5641	80.0177	0.526907	0.680018	1.73308
79	tae-MIR1133-p5	0.0030449	64.9229	86.3738	96.4133	210.717	0.411867	0.570506	1.69851
80	bdi-MIR7757-p5_2ss6AG22CT	0.00304819	461.142	462.623	748.037	607.86	0.0046254	0.697898	0.398527
81	tae-miR9658-3p	0.00311034	44.2642	59.2264	42.8317	121.129	0.420099	-0.0474628	1.45233
82	ptc-miR6478_R+4_2ss6CT21GA	0.00352183	39.0338	58.5913	149.71	119.376	0.585965	1.93938	1.61272
83	osa-miR396d_R-1_1ss20GA	0.00386108	213.964	158.653	84.4532	86.5468	-0.431486	-1.34114	-1.30581
84	ata-miR528-3p_1ss4GC	0.00430008	31.0113	25.5477	0	5.11257	-0.2796	-14.9205	-2.60067
85	tae-miR9773	0.00436926	5821.54	4295.59	3026.27	4102.55	-0.438545	-0.943863	-0.504881
86	tae-miR159a	0.00441529	7763.32	6082.08	4925.16	5188.92	-0.352109	-0.656501	-0.581238
87	tae-miR167c-5p	0.00451923	2066.28	2084.94	1968.6	2978.41	0.0129705	-0.069867	0.527507
88	ata-miR167f-5p	0.00451923	2066.28	2084.94	1968.6	2978.41	0.0129705	-0.069867	0.527507
89	ata-MIR9863a-p5_1ss5CT	0.00474799	40.9082	53.3367	80.7928	105.665	0.38274	0.981837	1.36904
90	osa-miR396e-5p_R-1	0.00501944	1886.64	1421.85	890.225	931.568	-0.408054	-1.08358	-1.01809
91	PC-5p-638_57225	0.00622023	154.295	288.472	252.9	369.391	0.902742	0.712876	1.25946
92	PC-5p-6883_5246	0.00622456	13.8059	13.9385	25.0906	46.3527	0.0137905	0.861867	1.74737
93	bdi-miR394	0.00631461	144.425	116.266	64.3612	84.628	-0.312901	-1.16606	-0.771118
94	PC-5p-4165_8736	0.00638217	4.74515	24.3963	25.3826	47.6307	2.36214	2.41931	3.32737
95	osa-miR396e-5p_1ss19CT	0.00638518	170.226	138.74	73.5128	34.0639	-0.295068	-1.21139	-2.32114
96	ata-miR396e-5p	0.00655304	223.591	187.962	90.3643	106.069	-0.250416	-1.30703	-1.07585
97	bdi-MIR7757-p5_2ss12AG18AG	0.0069017	20.8932	45.8959	121.29	117.891	1.13533	2.53736	2.49635
98	tae-MIR1121-p5_2ss16TA21TC	0.00710925	93.773	147.016	148.471	195.554	0.648731	0.66294	1.06032
99	ata-miR166c-3p	0.00755794	286.593	222.625	148.59	198.217	-0.364389	-0.947662	-0.531919
100	PC-5p-8291_4307	0.00755978	6.16869	27.4229	42.742	73.8038	2.15235	2.79262	3.58066
101	gma-miR6300_R+1_2	0.00776212	0	3.54322	20.7287	42.6716	11.7908	14.3393	15.381
102	gma-miR6300_R+1_1	0.00776212	0	3.54322	20.7287	42.6716	11.7908	14.3393	15.381
103	PC-3p-8876_3989	0.00838712	5.45692	29.5943	60.6326	24.8791	2.43916	3.47394	2.18878
104	PC-3p-8439_4221	0.00914492	15.4364	14.9726	52.2347	45.4328	-0.044011	1.75867	1.5574
105	PC-5p-9791_3576	0.00945169	8.54126	31.9391	25.2015	47.7497	1.9028	1.56099	2.48297
106	PC-5p-6382_5701	0.0100772	64.8572	47.9422	30.38	22.0683	-0.43597	-1.09414	-1.55529
107	tae-MIR1136-p3_2ss16CT20GA	0.0106368	18.2434	15.3948	3.44765	4.09006	-0.244936	-2.40369	-2.15719
108	ata-miR5168-3p	0.0107897	5451.99	4420.64	3096.57	4426.49	-0.302529	-0.816112	-0.300621
109	bdi-miR156b-5p	0.0112333	675.716	795.392	524.187	699.934	0.23525	-0.366336	0.0508024
110	zma-miR156a-5p	0.0112333	675.716	795.392	524.187	699.934	0.23525	-0.366336	0.0508024
111	osa-miR156a	0.0112333	675.716	795.392	524.187	699.934	0.23525	-0.366336	0.0508024
112	sbi-miR156a	0.0112333	675.716	795.392	524.187	699.934	0.23525	-0.366336	0.0508024
113	ata-miR156a-5p	0.0112333	675.716	795.392	524.187	699.934	0.23525	-0.366336	0.0508024
114	tae-MIR9674a-p3_1ss20GT	0.0112377	38.2825	33.3425	11.9941	40.1018	-0.199324	-1.67436	0.0669825
115	PC-3p-6317_5770	0.0115556	130.743	126.578	57.6149	68.3067	-0.0467111	-1.18222	-0.936635
116	tae-MIR1128-p5_1ss1GA	0.011961	32.6264	54.5806	50.2168	87.5631	0.742349	0.62213	1.42428
117	tae-MIR9668-p5_1ss14TC	0.0119827	31.8812	38.8771	39.522	52.8995	0.286217	0.309951	0.730548
118	ata-miR164b-5p	0.0122017	23.3208	36.409	9.72416	24.884	0.642679	-1.26197	0.0936031
119	tae-miR164	0.0122017	23.3208	36.409	9.72416	24.884	0.642679	-1.26197	0.0936031
120	tae-MIR7757-p3_1ss19AG	0.0129716	192.655	127.05	82.8264	150.651	-0.600617	-1.21785	-0.35481
121	PC-5p-6979_5168	0.013396	23.202	35.5247	47.1635	80.0461	0.614572	1.02342	1.78658
122	ptc-MIR6478-p5_1ss6CT_2	0.0139725	208.638	201.782	384.188	255.647	-0.048203	0.880812	0.293148
123	ptc-MIR6478-p5_1ss6CT_1	0.0139725	208.638	201.782	384.188	255.647	-0.048203	0.880812	0.293148
124	PC-5p-3845_9471	0.0142519	59.3496	61.5556	15.0653	19.4083	0.0526503	-1.97801	-1.61256
125	PC-5p-8481_4197	0.0145704	5.45692	20.1759	14.2697	37.9215	1.88647	1.3868	2.79686
126	tae-MIR1127a-p3_1ss1TA	0.0146672	70.6397	53.3155	25.6471	14.8265	-0.405925	-1.46168	-2.2523
127	osa-miR5071_R-1_1ss15GA	0.0149509	79.7278	58.6901	60.823	55.2031	-0.441966	-0.390465	-0.530335
128	bdi-miR7731-5p_2ss8TC21AC	0.0157204	27.5733	23.4236	14.2697	0	-0.23531	-0.950316	-14.751
129	ata-miR166a-3p_L+1R-1	0.0160387	2154.81	1763.84	1561.26	1709.7	-0.288842	-0.464852	-0.333822
130	zma-miR156d-3p_1ss8TC	0.0181446	558.65	675.751	271.496	516.469	0.274545	-1.04101	-0.113265
131	osa-miR167a-5p_R+1	0.0190091	63.1819	45.9356	31.708	31.8371	-0.459899	-0.994664	-0.988801
132	ptc-miR6478_R+2_2ss6CT21GA	0.0196253	93.3848	91.8587	243.101	171.476	-0.0237723	1.3803	0.876749
133	tae-MIR167c-p3	0.0211314	758.981	638.932	467.987	683.65	-0.248402	-0.697595	-0.150804
134	ata-miR167f-3p_L-1R+1	0.0211314	758.981	638.932	467.987	683.65	-0.248402	-0.697595	-0.150804
135	gma-miR156a_R+1	0.0251958	110.289	163.593	80.1467	126.629	0.568819	-0.460576	0.199317
136	ata-miR166d-5p	0.0261731	26.4324	14.1309	0	5.11257	-0.903459	-14.69	-2.37019
137	ata-miR9674c-3p_L-1R+1	0.0282348	77.57	119.358	60.503	146.61	0.62172	-0.358492	0.91841
138	PC-3p-4563_7994	0.0294594	69.3069	41.8221	20.6945	14.0596	-0.728733	-1.74375	-2.30145
139	tae-MIR1137a-p5_2ss14GA21CT	0.0302526	110.395	99.2865	55.1045	49.4516	-0.153011	-1.00244	-1.15859
140	osa-miR5071_1ss15GA	0.0313393	274.31	237.154	189.097	237.264	-0.209987	-0.536685	-0.209315
141	tae-MIR1122a-p5_1ss3GT	0.0326578	45.6251	138.007	61.4868	216.68	1.59684	0.430449	2.24767
142	cca-miR156b_R-1_1ss19AG	0.033057	32.3996	40.1748	16.917	6.13509	0.310311	-0.937504	-2.40082
143	bdi-miR5200a-3p	0.0332765	195.965	186.207	261.589	195.361	-0.0736879	0.416707	-0.00445444
144	tae-miR5200	0.0332765	195.965	186.207	261.589	195.361	-0.0736879	0.416707	-0.00445444
145	ata-miR5200-3p	0.0332765	195.965	186.207	261.589	195.361	-0.0736879	0.416707	-0.00445444
146	PC-5p-2748_13198	0.0350386	14.6795	42.9037	9.88957	50.93	1.54729	-0.569828	1.79471
147	ata-miR398g-5p_L+1R-1_1ss9GA	0.0353088	51.8095	38.3304	14.7488	21.5217	-0.434727	-1.81262	-1.26742
148	tae-miR1122b-3p_1ss11GT	0.0386882	54.7509	40.1533	25.5283	14.0596	-0.447363	-1.10079	-1.96133
149	PC-3p-4559_8000	0.041382	39.3703	58.5155	80.4923	141.67	0.571712	1.03174	1.84736
150	tae-miR1127b-3p_1ss12TC	0.0414653	588.535	502.079	466.194	538.547	-0.229215	-0.336198	-0.128056
151	gra-MIR8645-p5_2ss12TG17AG_3	0.0438129	32.6581	19.0623	56.3361	20.5109	-0.77672	0.78662	-0.671051
152	gra-MIR8645-p5_2ss12TG17AG_1	0.0438129	32.6581	19.0623	56.3361	20.5109	-0.77672	0.78662	-0.671051
153	gra-MIR8645-p5_2ss12TG17AG_2	0.0438129	32.6581	19.0623	56.3361	20.5109	-0.77672	0.78662	-0.671051
154	gra-MIR8645-p5_2ss12TG17AG_4	0.0438129	32.6581	19.0623	56.3361	20.5109	-0.77672	0.78662	-0.671051
155	vvi-miR167c	0.0461896	55.6147	45.3865	34.4986	12.0145	-0.293204	-0.688929	-2.21068
156	osa-miR166m	0.0471384	657.729	550.279	437.158	491.969	-0.257329	-0.589337	-0.418925
157	hbr-MIR6171-p3_2ss10GA18GC	0.0474816	7.35498	13.9678	26.1837	30.2053	0.925316	1.83188	2.03801
158	PC-3p-7418_4818	0.0479201	0	29.6832	37.7172	30.1905	14.8574	15.2029	14.8818
159	osa-miR167d-5p_R+2_1	0.049213	44.4727	34.7865	39.7682	58.8635	-0.354391	-0.161306	0.404454
160	osa-miR167d-5p_R+2_2	0.049213	44.4727	34.7865	39.7682	58.8635	-0.354391	-0.161306	0.404454

## Sheet: DBA Aurora - 15DPA
Table S3 continued. Differentially expressed miRNAs (DEMs) across four treatment groups in two durum wheat genotypes.
Index	miRNA name	P-value (ANOVA)	TL15_CG(mean)	TL15_WS(mean)	TL15_HS(mean)	TL15_WH(mean)	Log2fold-change (WS/CG)	Log2fold-change (HS/CG)	Log2fold-change (WH/CG)
1	ata-miR5062a-3p_2ss2TC18AG	1.298e-07	384.251	322.388	69.0566	77.1209	-0.25325	-2.4762	-2.31685
2	osa-miR398a_L+1R-1	1.2607e-06	43.3633	58.7145	209.612	13.2673	0.437241	2.27317	-1.70861
3	ata-miR167b-3p	4.0542e-06	3248.62	2898.61	7024.36	3055.91	-0.164465	1.11254	-0.0882229
4	osa-miR398a	4.4521e-06	23.1244	33.0168	61.3874	0	0.513787	1.40853	-14.4971
5	bdi-miR159a-5p_R+1	1.54777e-05	121.735	67.0436	245.593	59.7202	-0.860572	1.01253	-1.02745
6	tae-MIR1122a-p3_2ss15AG23AG	2.96082e-05	6.19802	0	80.9142	122.794	-12.5976	3.70651	4.30828
7	ptc-miR6478_1ss21GA	5.67783e-05	424.538	467.162	881.251	979.725	0.138029	1.05366	1.20648
8	ptc-miR6478_R+1_1ss21GA	6.47574e-05	30.9503	37.5085	74.4772	77.6063	0.277263	1.26684	1.32622
9	tae-miR9776_L-1R+1_1ss18AG	8.26938e-05	1762	1494.95	2227.03	678.054	-0.237116	0.337911	-1.37774
10	tae-MIR397-p5	0.00010608	43.7915	39.083	107.134	41.8432	-0.16411	1.29069	-0.0656552
11	bdi-MIR7757-p5_2ss12AG18AG	0.000138993	6.95366	10.9901	97.5057	79.0148	0.660365	3.80964	3.50628
12	ptc-MIR6478-p5_1ss6CT_2	0.000257974	171.865	250.187	412.416	495.423	0.541736	1.26283	1.52739
13	ptc-MIR6478-p5_1ss6CT_1	0.000257974	171.865	250.187	412.416	495.423	0.541736	1.26283	1.52739
14	ptc-miR6478_R-1	0.000356015	219.414	265.25	430.777	428.242	0.273699	0.973285	0.964771
15	bdi-miR827-5p_1ss6TC	0.00052035	476.192	428.364	959.758	509.778	-0.152706	1.01113	0.0983267
16	tae-MIR9668-p3_1ss23AG_2	0.000578428	34.7925	40.2375	0	29.796	0.209768	-15.0865	-0.223658
17	tae-MIR9668-p3_1ss23AG_1	0.000578428	34.7925	40.2375	0	29.796	0.209768	-15.0865	-0.223658
18	tae-miR9653b_L+3R-1	0.00059163	367.874	444.616	645.67	1338	0.273348	0.811584	1.8628
19	PC-5p-499_74272	0.000766203	772.113	888.97	284.622	473.278	0.203322	-1.43976	-0.706124
20	osa-miR444b.1	0.000851585	138.381	218.873	48.0141	74.8245	0.661444	-1.52712	-0.887067
21	tae-miR9664-3p	0.000906673	6.37418	21.8263	7.43798	104.228	1.77576	0.222669	4.03136
22	tae-miR1120b-3p_L-1R+1	0.00127729	82.5531	78.301	22.7176	30.871	-0.0762912	-1.86151	-1.41907
23	ata-MIR9674b-p5	0.00138254	43.591	37.918	19.256	0	-0.201148	-1.17872	-15.4117
24	ptc-miR6478_R+4_2ss6CT21GA	0.00160103	57.9662	65.9184	123.921	145.913	0.18547	1.09614	1.33183
25	osa-miR530-5p_R+1	0.00169739	348.354	234.581	427.921	245.741	-0.570467	0.296792	-0.503413
26	tae-MIR9662b-p5_1ss9CG	0.0017357	1308.26	1394.77	775.245	681.693	0.092378	-0.754922	-0.940453
27	osa-MIR444c-p3	0.00204322	122.761	194.469	95.8883	65.176	0.66368	-0.356431	-0.913446
28	mtr-MIR398a-p5_1ss11AC	0.00204469	27.8966	17.5105	61.2328	0	-0.671873	1.13421	-14.7678
29	ptc-miR6478_R+1_2ss6CT21GA	0.0023127	217.642	308.209	464.071	625.402	0.501949	1.09239	1.52283
30	tae-MIR1123-p3_2ss14AG18AC	0.00257011	163.961	137.424	364.268	362.702	-0.254715	1.15165	1.14543
31	ata-MIR9863a-p3_1	0.00265741	471.336	520.079	1005.7	713.196	0.141977	1.09337	0.597544
32	ata-MIR9863a-p3_2	0.00265741	471.336	520.079	1005.7	713.196	0.141977	1.09337	0.597544
33	mdm-miR397a_1ss21AT	0.00319409	5.63456	5.75674	33.1622	0	0.0309482	2.55716	-12.4601
34	PC-5p-8291_4307	0.00323448	5.79471	6.28008	33.4042	30.6291	0.116045	2.52722	2.40209
35	ata-MIR9863a-p5_1ss5CT	0.00408161	47.968	54.1074	106.988	60.3498	0.173753	1.1573	0.331276
36	tae-MIR530-p5	0.00415073	1581.22	1187.96	1986.96	1075.78	-0.412546	0.329525	-0.555648
37	ptc-MIR6478-p3_2ss6CT20TC	0.00491043	32.0835	46.6007	68.2929	109.092	0.538522	1.08991	1.76565
38	lus-miR159b_R+1_1ss21CT	0.00502863	136.171	169.886	312.907	252.834	0.319151	1.20032	0.892773
39	tae-miR9774_L+1R+1	0.00576263	2185.27	4792.48	3524.68	4420.2	1.13296	0.689677	1.0163
40	osa-MIR444c-p3_1ss21CT	0.00633135	45.8298	105.187	21.3384	14.1953	1.1986	-1.10284	-1.69087
41	PC-5p-6382_5701	0.00686826	34.3853	40.1449	0	10.6715	0.223424	-15.0695	-1.68803
42	osa-miR5077_L-1_1ss5GA	0.00712112	6.47974	19.5179	34.7029	53.9744	1.59079	2.42105	3.05827
43	PC-5p-638_57225	0.00723367	187.195	227.591	263.087	296.834	0.2819	0.490996	0.665115
44	osa-miR159f_R-1	0.00737302	338.089	307.083	512.613	319.575	-0.138775	0.600467	-0.0812494
45	osa-miR444b.1_1ss21CT	0.00759602	97.2389	168.183	57.4582	66.6504	0.790429	-0.759022	-0.54492
46	gma-MIR5368-p3_1ss3GA	0.0078996	0	5.75674	37.7572	15.976	12.491	15.2045	13.9636
47	gma-miR6300_R+1_2	0.00822095	0	18.468	50.2282	8.07572	14.1727	15.6162	12.9794
48	gma-miR6300_R+1_1	0.00822095	0	18.468	50.2282	8.07572	14.1727	15.6162	12.9794
49	PC-3p-2633_13702	0.00871233	29.3745	18.7328	57.4849	67.1159	-0.648993	0.968619	1.19209
50	ptc-MIR6478-p5_2ss6CT19GA	0.00885299	25.9326	32.0445	65.0147	42.0065	0.305315	1.326	0.695848
51	ata-miR396e-5p	0.00909295	69.9949	94.4294	39.5214	59.4663	0.431986	-0.824615	-0.235178
52	osa-miR167a-5p_R+1	0.0100218	70.5221	57.7424	40.8602	36.7594	-0.288445	-0.787381	-0.939962
53	tae-MIR5200-p5	0.0105818	192.297	138.755	65.2632	87.2878	-0.470799	-1.559	-1.13949
54	ata-miR5200-5p	0.0105818	192.297	138.755	65.2632	87.2878	-0.470799	-1.559	-1.13949
55	osa-miR159f_L-1_1ss21AC	0.0138078	418.845	416.889	603.848	388.986	-0.00675319	0.527769	-0.106697
56	osa-miR399d	0.0163776	45.1549	34.9736	8.79033	17.2614	-0.368619	-2.36089	-1.38733
57	tae-miR167c-5p	0.018029	1777.16	1737.71	2281.52	2118.15	-0.0323901	0.360417	0.253231
58	ata-miR167f-5p	0.018029	1777.16	1737.71	2281.52	2118.15	-0.0323901	0.360417	0.253231
59	ata-MIR9863a-p5_1ss20CT	0.0181819	94.6711	111.994	194.856	132.1	0.242421	1.04142	0.480632
60	PC-5p-3845_9471	0.0196118	38.1321	24.0558	0	31.5426	-0.66462	-15.2187	-0.273703
61	bdi-MIR7757-p5_2ss6AG22CT	0.0217796	480.491	450.835	506.192	564.828	-0.0919103	0.0751751	0.233302
62	ata-MIR9772a-p5	0.0224788	283.409	342.161	454.998	420.621	0.271791	0.682975	0.569636
63	tae-MIR9772-p5	0.0224788	283.409	342.161	454.998	420.621	0.271791	0.682975	0.569636
64	tae-miR7757-5p_1ss2TC	0.0246831	13604.6	12393.6	9885.73	12406.9	-0.134499	-0.460671	-0.132944
65	ata-miR167a-5p_R-2	0.027509	515.303	555.752	606.208	414.591	0.109021	0.234393	-0.31373
66	osa-miR827	0.0295461	1342.22	1168.7	1379.04	900.198	-0.199716	0.0390427	-0.576307
67	ptc-miR6478_R+2_2ss6CT21GA	0.032006	114.02	143.21	214.982	265.112	0.328848	0.914927	1.21732
68	tae-MIR9672b-p3_1ss3GA	0.032417	3587.92	3822.74	3969.41	4808.92	0.0914575	0.145777	0.422565
69	tae-miR9662a-3p	0.0338365	2724.05	2733.61	4004.67	3169.05	0.00505275	0.555928	0.218295
70	vvi-miR167c	0.035338	52.1559	58.8095	45.0249	31.2365	0.173218	-0.212108	-0.739597
71	PC-3p-8439_4221	0.0353503	18.6086	51.0703	39.1138	69.1478	1.45652	1.07171	1.89371
72	tae-MIR7757-p3_1ss19AG	0.0355478	52.1821	61.6092	66.8483	111.202	0.23959	0.357335	1.09155
73	bdi-miR827-5p_1ss22CT	0.0357712	64.7793	87.9	90.3611	50.9044	0.440331	0.48017	-0.347743
74	tae-MIR9676-p3	0.037451	37.6107	30.4229	46.2337	35.2598	-0.305986	0.297803	-0.0931192
75	PC-5p-6630_5467	0.0400211	43.4336	36.9641	44.3487	19.748	-0.232687	0.0300802	-1.13711
76	tae-MIR1127a-p3_1ss1TA	0.0419209	20.2144	14.9203	0	7.06626	-0.438108	-14.3031	-1.51637
77	tae-MIR1133-p5	0.0423808	42.3118	56.8026	101.967	112.652	0.424896	1.26897	1.41275
78	ata-miR167b-5p	0.0465097	6122.84	5918.82	6787.57	4565.82	-0.048891	0.148695	-0.423326

## Sheet: DBA Aurora - 25DPA
Table S3 continued. Differentially expressed miRNAs (DEMs) across four treatment groups in two durum wheat genotypes.
Index	miRNA name	P-value (ANOVA)	TL25_CG(mean)	TL25_WS(mean)	TL25_HS(mean)	TL25_WH(mean)	Log2fold-change (WS/CG)	Log2fold-change (HS/CG)	Log2fold-change (WH/CG)
1	tae-miR9774_L+1R+1	2e-09	1961.55	1961.92	10639.3	3975.96	0.000270703	2.43934	1.01931
2	tae-MIR397-p5	3.061e-07	43.8617	44.7218	222.168	59.0299	0.0280151	2.34062	0.428484
3	osa-miR398a_L+1R-1	5.183e-07	211.731	35.8075	740.414	34.9751	-2.5639	1.8061	-2.59783
4	osa-miR398a	1.0664e-06	56.3766	13.2995	285.651	9.61952	-2.08372	2.34109	-2.55106
5	bdi-miR171c-5p	2.5793e-06	21.3709	4.36194	0	110.539	-2.29261	-14.3834	2.37084
6	ptc-miR6478_R+4_2ss6CT21GA	4.4815e-06	63.0413	64.7751	125.126	87.4378	0.039141	0.989016	0.471959
7	tae-miR9776_L-1R+1_1ss18AG	6.9107e-06	2600.56	2353.69	1667.92	2712.24	-0.143898	-0.640776	0.0606658
8	PC-5p-638_57225	8.4211e-06	121.074	156.983	321.172	253.233	0.374724	1.40746	1.06458
9	bdi-MIR399a-p5	1.17225e-05	116.727	68.3803	6.34127	137.293	-0.771488	-4.20223	0.234111
10	bdi-miR399a_1ss16AG	1.52854e-05	143.798	77.0981	59.5561	246.068	-0.89928	-1.27173	0.775009
11	ata-miR399a-3p	1.52854e-05	143.798	77.0981	59.5561	246.068	-0.89928	-1.27173	0.775009
12	tae-MIR9662b-p5_1ss9CG	1.63172e-05	1106.62	1482.95	1079.63	675.315	0.422305	-0.0356266	-0.712531
13	mtr-MIR398a-p5_1ss11AC	1.93391e-05	11.6381	20.2131	346.5	0	0.79643	4.89592	-13.5066
14	tae-miR9664-3p	2.89403e-05	169.888	62.6125	281.891	86.5799	-1.44006	0.730556	-0.972476
15	ata-miR396e-5p	3.02507e-05	99.7621	67.1172	52.5434	33.3234	-0.571809	-0.924981	-1.58195
16	tae-MIR5384-p5	3.17674e-05	105.251	91.4975	11.8178	8.48718	-0.20203	-3.1548	-3.6324
17	tae-miR397-5p	3.84184e-05	5.2935	4.36194	77.0936	10.6505	-0.279251	3.86432	1.00863
18	PC-5p-499_74272	3.97248e-05	585.046	807.345	222.813	75.9292	0.464635	-1.39271	-2.94582
19	ata-miR166d-5p	9.37142e-05	28.5287	25.4938	0	4.05387	-0.162268	-14.8001	-2.81504
20	ata-MIR9674b-p5	0.000103335	36.0126	45.6914	33.5317	15.2965	0.343422	-0.102975	-1.2353
21	ata-miR528-5p	0.000110034	36.2258	14.1785	172.585	17.1176	-1.35332	2.25222	-1.08154
22	ata-miR5062a-3p_2ss2TC18AG	0.000111236	261.725	209.996	36.0341	81.623	-0.317688	-2.86062	-1.681
23	tae-MIR9674a-p3_1ss4GA	0.00011934	98.9588	52.2218	48.4526	65.218	-0.922175	-1.03025	-0.601558
24	ata-MIR9863a-p5_1ss5CT	0.000169079	36.6356	54.0401	69.2634	120.043	0.560781	0.918844	1.71223
25	tae-MIR5175-p3_1ss19GA	0.000182889	62.2684	38.7878	7.49423	3.68534	-0.682899	-3.05465	-4.07863
26	ata-miR167b-3p	0.000187488	4077.53	3707.72	4678.07	5937.76	-0.137164	0.198218	0.542224
27	ata-miR393-3p_L+1R-1_1ss15TC	0.00025092	564.023	381.395	158.964	378.068	-0.564468	-1.82706	-0.577107
28	gma-miR6300_L-1R+8_2	0.00026511	0	13.9277	67.0329	20.6907	13.7657	16.0326	14.3367
29	gma-miR6300_L-1R+8_1	0.00026511	0	13.9277	67.0329	20.6907	13.7657	16.0326	14.3367
30	osa-miR444b.1_1ss21CT	0.000362378	158.389	127.617	74.3644	56.8597	-0.311648	-1.09079	-1.478
31	tae-MIR1123-p3_2ss14AG18AC	0.000377062	102.121	225.891	382.223	361.022	1.14534	1.90414	1.82181
32	PC-5p-8291_4307	0.0005599	12.183	19.3518	37.7681	49.8678	0.667606	1.6323	2.03324
33	PC-3p-8876_3989	0.000741446	4.70533	0	34.7392	33.567	-12.2001	2.8842	2.83467
34	osa-miR5071_2ss15GA21AG	0.000750618	36.4601	6.23135	0	28.4977	-2.5487	-15.154	-0.35547
35	bdi-miR827-5p_1ss6TC	0.000826824	1108.59	875.498	1310.83	1954.56	-0.340547	0.241758	0.818119
36	osa-miR168a-3p_L-3	0.000828918	247.689	158.331	90.7993	147.995	-0.645587	-1.44777	-0.742975
37	osa-miR530-5p_R+1	0.0008537	330.948	428.792	366.31	171.286	0.373672	0.146459	-0.9502
38	tae-MIR5200-p5	0.000892912	1006.37	442.898	343.267	441.329	-1.18412	-1.55176	-1.18924
39	ata-miR5200-5p	0.000892912	1006.37	442.898	343.267	441.329	-1.18412	-1.55176	-1.18924
40	ata-miR396c-5p	0.00102086	297.178	200.805	220.614	142.038	-0.565535	-0.429801	-1.06505
41	tae-MIR1121-p5_2ss16TA21TC	0.00106098	89.9047	115.987	155.866	169.407	0.367492	0.793842	0.914029
42	bdi-miR827-5p_1ss22CT	0.00109235	106.212	55.4932	77.3123	125.016	-0.936563	-0.458175	0.235168
43	bdi-miR827-5p	0.00119968	198.528	115.695	121.348	250.119	-0.779016	-0.710193	0.333275
44	bdi-MIR5200a-p5_1ss10GT	0.00144562	33.1962	14.2295	10.9543	18.7219	-1.22213	-1.59952	-0.826296
45	tae-miR1847-5p	0.00146112	27.5073	66.8568	0	18.5827	1.28126	-14.7475	-0.565856
46	PC-3p-2739_13219	0.00160755	78.0211	7.73772	61.0639	19.4129	-3.33388	-0.353543	-2.00685
47	ata-miR1432-5p_L+1R-2	0.00172814	744.234	531.09	429.335	566.244	-0.4868	-0.793652	-0.394332
48	tae-MIR1135-p5_1ss16TA	0.00178273	127.151	222.251	297.797	346.455	0.805648	1.22778	1.44612
49	ata-miR172b-3p	0.00197051	778.949	294.837	192.227	337.078	-1.40161	-2.01871	-1.20844
50	bdi-miR394	0.00197694	75.588	42.5507	12.9708	59.8311	-0.828974	-2.54289	-0.33726
51	ptc-miR6478_1ss21GA	0.00209628	513.751	402.054	796.887	530.949	-0.353682	0.633305	0.0475021
52	PC-3p-8439_4221	0.0021008	27.7492	6.67045	66.8289	81.4595	-2.05659	1.26803	1.55364
53	osa-miR167a-5p_R+1	0.00230447	113.981	81.154	37.9802	34.3327	-0.490058	-1.58547	-1.73114
54	tae-MIR9672b-p5	0.00230489	829.006	588.407	453.41	738.686	-0.494568	-0.870567	-0.16642
55	tae-MIR9672a-p5	0.00230489	829.006	588.407	453.41	738.686	-0.494568	-0.870567	-0.16642
56	osa-miR396e-5p_R-1	0.00243024	1127.19	812.669	705.331	603.757	-0.471987	-0.676355	-0.900687
57	tae-miR408_L-1	0.00271705	0	12.7228	42.2721	5.52801	13.6351	15.3674	12.4325
58	osa-miR827	0.00275049	3066.53	1759.36	1836.34	3234.79	-0.801558	-0.739776	0.0770687
59	ata-miR5062b-5p_L+2R-4	0.00301041	482.919	604.012	429.577	526.934	0.322796	-0.168865	0.125842
60	PC-3p-1840_19246	0.00301397	181.33	185.155	146.425	135.517	0.0301205	-0.308456	-0.420145
61	osa-miR159f_L-1_1ss21AC	0.00306896	494.842	463.102	341.549	359.814	-0.0956363	-0.534877	-0.459717
62	ptc-miR6478_R+1_1ss21GA	0.00308797	43.9199	32.2071	60.7835	45.3068	-0.447498	0.468802	0.0448509
63	PC-3p-4559_8000	0.00315633	14.0273	28.5098	59.006	41.9975	1.02323	2.07263	1.58207
64	osa-miR444b.1	0.00318985	203.926	155.68	100.487	82.3004	-0.389457	-1.02104	-1.30907
65	ata-miR166a-3p	0.00328197	487.784	374.351	363.52	298.419	-0.381853	-0.424209	-0.708902
66	tae-MIR1127b-p5_1ss3TC	0.00345901	0	6.43906	31.5967	24.7882	12.6526	14.9475	14.5974
67	tae-MIR159a-p5	0.00354875	125.141	228.185	246.528	276.892	0.866645	0.978191	1.14576
68	osa-miR827_R-1	0.0036634	1050.15	526.808	532.015	924.678	-0.995243	-0.981051	-0.183568
69	ata-miR398g-5p_L+1R-1_1ss9GA	0.00381393	13.4265	14.2942	47.7257	3.68534	0.090342	1.82968	-1.86521
70	PC-3p-1015_35321	0.00386395	242.839	181.799	133.249	150.929	-0.417655	-0.865875	-0.686133
71	bdi-miR5200a-3p	0.00398354	603.224	356.328	585.501	490.282	-0.759486	-0.0430204	-0.299082
72	tae-miR5200	0.00398354	603.224	356.328	585.501	490.282	-0.759486	-0.0430204	-0.299082
73	ata-miR5200-3p	0.00398354	603.224	356.328	585.501	490.282	-0.759486	-0.0430204	-0.299082
74	tae-miR5062-5p	0.00423902	750.205	414.203	282.448	337.695	-0.856948	-1.4093	-1.15157
75	hvu-MIR5050-p5	0.00436743	205.624	306.901	220.654	208.219	0.577761	0.101772	0.0180878
76	tae-MIR167c-p3	0.00526738	433.602	377.425	301.419	280.92	-0.200183	-0.524601	-0.626213
77	ata-miR167f-3p_L-1R+1	0.00526738	433.602	377.425	301.419	280.92	-0.200183	-0.524601	-0.626213
78	PC-3p-7418_4818	0.00570669	27.3593	15.4518	48.1332	49.2942	-0.824258	0.815004	0.849389
79	tae-MIR530-p5	0.00593374	1846.5	1848.37	1304.38	746.556	0.00145691	-0.501429	-1.30647
80	ata-miR166c-3p	0.006069	200.567	140.705	193.035	151.985	-0.511411	-0.0552218	-0.400156
81	vvi-miR167c	0.00620827	98.9892	79.4842	49.2522	39.0999	-0.316603	-1.00708	-1.34011
82	tae-MIR1123-p5_1ss6AG	0.00629885	93.9867	57.5529	35.847	48.6502	-0.707569	-1.3906	-0.950011
83	ata-miR9674a-3p_2ss4AG13AG	0.00640477	27.1997	35.4761	25.378	9.59278	0.383258	-0.100012	-1.50357
84	PC-5p-6883_5246	0.00650543	0	6.02363	30.623	12.0049	12.5564	14.9023	13.5513
85	ata-MIR9863a-p3_1	0.00713345	411.983	637.598	791.02	818.331	0.630061	0.941129	0.990098
86	ata-MIR9863a-p3_2	0.00713345	411.983	637.598	791.02	818.331	0.630061	0.941129	0.990098
87	bdi-miR1878-3p_1ss14AG	0.00723738	33.2154	0	15.0961	14.6684	-15.0196	-1.13767	-1.17914
88	osa-miR396d_R-1_1ss20GC	0.00752878	177.883	159.942	125.233	87.7783	-0.15338	-0.50632	-1.01899
89	ptc-miR6478_R+1_2ss6CT21GA	0.00934073	246.246	236.661	493.334	269.076	-0.057278	1.00247	0.127913
90	bdi-MIR7757-p3_2ss1CT19TA	0.00985052	3.92111	9.49059	0	26.0666	1.27524	-11.937	2.73287
91	bdi-MIR7757-p3_1ss4AG	0.0110194	166.841	90.8828	118.415	143.386	-0.876397	-0.494626	-0.218568
92	osa-miR159f_R-1	0.0115292	431.495	290.146	256.325	274.392	-0.572568	-0.751368	-0.653104
93	bdi-MIR7757-p5_2ss12AG18AG	0.0116629	32.5058	24.8545	47.6825	116.518	-0.387188	0.552762	1.84179
94	tae-MIR5048-p3_2ss18TG21GA	0.0117661	667.176	615.095	381.591	407.906	-0.117259	-0.806042	-0.709831
95	osa-miR396d_2ss20GT21GA	0.0130183	1188.09	612.864	616.398	745.382	-0.955002	-0.946707	-0.67259
96	tae-miR1120b-3p_L-1R+1	0.0130275	63.4783	69.3781	38.955	36.1764	0.128216	-0.704454	-0.811214
97	tae-MIR1122a-p3_2ss15AG23AG	0.0133363	8.8225	15.0988	14.205	54.9061	0.775175	0.687141	2.63771
98	ptc-miR6478_R-1	0.0135343	383.806	227.901	309.952	277.672	-0.751972	-0.308333	-0.466999
99	sbi-miR159b_R-1	0.0141416	48.4726	30.8592	15.6198	24.4763	-0.651469	-1.63379	-0.985786
100	bdi-miR159a-5p_R+1	0.0148679	82.808	63.6677	28.344	90.0062	-0.379209	-1.54672	0.120255
101	tae-MIR1120a-p5_2	0.0150619	0	11.6268	6.05303	25.5558	13.5052	12.5634	14.6414
102	tae-MIR1120a-p5_1	0.0150619	0	11.6268	6.05303	25.5558	13.5052	12.5634	14.6414
103	osa-MIR444c-p3	0.015397	160.596	170.57	129.677	113.516	0.0869287	-0.308511	-0.500541
104	ata-miR167a-5p_R-2	0.015767	936.016	766.691	647.487	711.965	-0.287887	-0.531682	-0.394726
105	PC-3p-2633_13702	0.0162273	3.92111	19.6577	42.345	30.0487	2.32576	3.43286	2.93797
106	ata-miR393-5p	0.0166668	702.532	424.828	418.974	663.478	-0.725685	-0.745704	-0.0825147
107	bdi-miR156h-3p	0.0177004	255.085	411.64	350.105	417.908	0.690408	0.456811	0.712207
108	osa-MIR5339-p3_1ss3GA	0.0185868	494.402	268.713	317.571	551.657	-0.879617	-0.638605	0.158086
109	bdi-MIR1135-p5_2ss16TA17GC	0.0187815	22.0749	12.6654	0	18.8441	-0.801516	-14.4301	-0.228293
110	PC-5p-3520_10402	0.0196048	99.0057	58.5957	47.5581	72.0374	-0.756716	-1.05782	-0.458765
111	tae-miR7757-5p_1ss2TC	0.0208557	12021.9	11019	9909.55	8965.49	-0.125663	-0.278771	-0.423209
112	hvu-miR159a_1ss21GA	0.0213889	1092.28	904.276	775.62	867.472	-0.272507	-0.49392	-0.332453
113	zma-miR156d-3p_1ss8TC	0.0215402	898.68	633.584	445.903	604.994	-0.504271	-1.01108	-0.570887
114	tae-MIR5048-p5	0.0215495	5627.05	5424.93	5241.78	4126.11	-0.0527733	-0.102321	-0.447597
115	gra-MIR8645-p5_2ss12TG17AG_3	0.021675	50.0218	14.0586	38.0291	30.8934	-1.83111	-0.395455	-0.695257
116	gra-MIR8645-p5_2ss12TG17AG_1	0.021675	50.0218	14.0586	38.0291	30.8934	-1.83111	-0.395455	-0.695257
117	gra-MIR8645-p5_2ss12TG17AG_2	0.021675	50.0218	14.0586	38.0291	30.8934	-1.83111	-0.395455	-0.695257
118	gra-MIR8645-p5_2ss12TG17AG_4	0.021675	50.0218	14.0586	38.0291	30.8934	-1.83111	-0.395455	-0.695257
119	osa-miR160f-5p	0.0218873	74.6966	60.818	27.4508	77.1502	-0.296545	-1.44419	0.0466269
120	tae-MIR531-p5_2ss11CG20AG	0.0219115	277.844	240.614	296.03	217.16	-0.207555	0.0914673	-0.355513
121	bdi-MIR530b-p3_1ss14GC	0.0224065	38.9496	8.27136	7.20599	0	-2.23541	-2.43434	-15.2493
122	csi-miR172a-3p_R+1	0.0228171	39.7036	10.6727	0	7.81106	-1.89534	-15.277	-2.34568
123	tae-MIR1122a-p5_1ss3GT	0.0236918	18.108	27.2485	68.042	75.8771	0.589552	1.9098	2.06704
124	osa-miR396d_R-1_1ss20GA	0.0239727	109.035	107.645	73.3434	57.3641	-0.0185117	-0.572058	-0.926575
125	ptc-miR6478_R+2_2ss6CT21GA	0.0243604	125.565	126.931	237.624	134.51	0.015616	0.920252	0.0992887
126	PC-5p-2748_13198	0.0248541	11.4785	22.3798	35.0041	39.3372	0.96326	1.60858	1.77696
127	osa-miR5071_R-1_1ss15GA	0.0252296	79.1632	67.3638	54.1369	68.3267	-0.232856	-0.548218	-0.212381
128	tae-miR159a	0.0253453	7080.36	5694.72	4685.63	5757.72	-0.314197	-0.595579	-0.298324
129	tae-miR167c-5p	0.0266851	2212.4	1903.85	2536.72	2277.75	-0.216696	0.197352	0.0419959
130	ata-miR167f-5p	0.0266851	2212.4	1903.85	2536.72	2277.75	-0.216696	0.197352	0.0419959
131	tae-MIR1135-p3	0.0267191	206.242	193.425	241.643	354.073	-0.0925611	0.228538	0.779709
132	tae-miR9662a-3p	0.0268213	3318.87	3656.39	3247.64	4628.43	0.139727	-0.0312992	0.479831
133	PC-5p-6630_5467	0.0269939	46.7532	29.3277	10.6649	33.8974	-0.6728	-2.1322	-0.463888
134	lus-miR159b_R+1_1ss21CT	0.029283	240.779	170.193	282.187	267.082	-0.500533	0.228947	0.149577
135	osa-MIR444c-p3_1ss21CT	0.030519	53.7022	81.5788	37.442	49.4869	0.603211	-0.520325	-0.117935
136	bdi-MIR7757-p3_1ss6AG	0.0306239	121.013	111.556	129.643	174.106	-0.117396	0.0993901	0.52481
137	ata-MIR9863a-p5_1ss20CT	0.031927	67.1769	111.891	173.031	128.021	0.736056	1.365	0.930349
138	osa-miR1432-5p_L-1R+1	0.0320488	95.2993	69.9407	64.1608	67.171	-0.446334	-0.570774	-0.504627
139	ptc-MIR6478-p5_1ss6CT_2	0.0334843	283.627	218.299	342.19	235.19	-0.377687	0.270803	-0.27017
140	ptc-MIR6478-p5_1ss6CT_1	0.0334843	283.627	218.299	342.19	235.19	-0.377687	0.270803	-0.27017
141	PC-5p-6382_5701	0.0359885	32.1707	29.4303	21.9072	10.0186	-0.128443	-0.55434	-1.68306
142	PC-5p-4738_7708	0.0370678	32.1877	54.7814	59.6093	73.8107	0.767174	0.889027	1.19732
143	PC-5p-3303_11082	0.0373626	74.3181	68.5503	73.2022	48.0712	-0.116551	-0.0218273	-0.62854
144	tae-MIR1133-p5	0.0389847	31.5564	47.2926	80.7868	49.1879	0.583683	1.35619	0.640369
145	osa-miR167a-5p_R+3_1ss21AG	0.040833	48.403	27.2907	15.0565	20.9247	-0.826687	-1.68471	-1.20989
146	tae-MIR7757-p5_1ss3TC	0.0411659	324.105	260.379	149.633	263.78	-0.31585	-1.11503	-0.297124
147	tae-MIR1847-p3_2ss13TC21TC	0.0416456	14.0706	31.7369	0	12.3299	1.17348	-13.7804	-0.190518
148	tae-miR9670-3p	0.0424221	415.606	556.117	315.164	534.192	0.420171	-0.399113	0.362142
149	tae-MIR1128-p5_1ss19CT_3	0.0429792	17.2144	42.424	43.3915	42.7049	1.30127	1.3338	1.31079
150	tae-MIR1128-p5_1ss19CT_1	0.0429792	17.2144	42.424	43.3915	42.7049	1.30127	1.3338	1.31079
151	tae-MIR1128-p5_1ss19CT_2	0.0429792	17.2144	42.424	43.3915	42.7049	1.30127	1.3338	1.31079
152	tae-miR9653b_L+3R-1	0.0482108	621.432	595.75	746.242	825.639	-0.0608885	0.264049	0.409917
153	PC-3p-5390_6756	0.0496071	6.66589	29.8814	27.9227	33.1559	2.16438	2.06657	2.3144
154	osa-miR399d	0.0498983	34.5588	56.4048	6.62951	39.2468	0.706766	-2.38208	0.183525

## Sheet: DBA Aurora - 35DPA
Table S3 continued. Differentially expressed miRNAs (DEMs) across four treatment groups in two durum wheat genotypes.
Index	miRNA name	P-value (ANOVA)	TL35_CG(mean)	TL35_WS(mean)	TL35_HS(mean)	TL35_WH(mean)	Log2fold-change (WS/CG)	Log2fold-change (HS/CG)	Log2fold-change (WH/CG)
1	bdi-miR5200a-3p	3.073e-07	916.781	580.897	1975.84	665.863	-0.658294	1.10782	-0.461352
2	tae-miR5200	3.073e-07	916.781	580.897	1975.84	665.863	-0.658294	1.10782	-0.461352
3	ata-miR5200-3p	3.073e-07	916.781	580.897	1975.84	665.863	-0.658294	1.10782	-0.461352
4	tae-MIR5200-p5	3.4732e-06	873.703	257.858	1371.02	313.141	-1.76057	0.650039	-1.48033
5	ata-miR5200-5p	3.4732e-06	873.703	257.858	1371.02	313.141	-1.76057	0.650039	-1.48033
6	bdi-MIR5200a-p5_1ss10GT	4.2253e-06	30.1351	10.1051	74.324	9.49415	-1.57637	1.30238	-1.66634
7	lus-miR159b_R+1_1ss21CT	4.7372e-06	130.269	143.741	395.756	274.998	0.141975	1.60311	1.07792
8	osa-miR398a_L+1R-1	9.59e-06	554.911	103.756	358.616	253.271	-2.41906	-0.629817	-1.13158
9	tae-miR9664-3p	1.30088e-05	329.992	56.1963	56.4743	56.5237	-2.55388	-2.54676	-2.5455
10	ata-miR166c-3p	5.82971e-05	117.988	90.9337	236.511	134.083	-0.375758	1.00326	0.184479
11	osa-miR159f_L-1_1ss21AC	8.47194e-05	449.425	313.082	202.564	152.504	-0.521539	-1.1497	-1.55923
12	tae-MIR5048-p5	9.14948e-05	4349.64	3161.57	5971.32	4262.46	-0.460256	0.457152	-0.0292123
13	tae-miR1120b-3p_L-1R+1	9.2536e-05	50.6077	105.776	44.5886	40.9698	1.06358	-0.182684	-0.304796
14	tae-MIR9670-p5	9.66642e-05	1716.5	2172.92	2946.59	1975.53	0.340168	0.779581	0.202773
15	tae-miR9774_L+1R+1	9.82471e-05	662.264	2667.65	1487.81	1950.07	2.01009	1.16771	1.55805
16	ata-miR5168-3p	0.000106944	2126.92	1527.28	3142.21	1614.24	-0.477806	0.563009	-0.397911
17	bdi-MIR399a-p5	0.000147106	109.388	26.3208	4.66519	12.1475	-2.05519	-4.55138	-3.17072
18	tae-MIR530-p5	0.000278696	941.69	816.795	790.693	300.447	-0.205279	-0.252134	-1.64814
19	mtr-MIR398a-p5_1ss11AC	0.000289985	342.242	186.753	173.611	169.973	-0.873885	-0.97916	-1.00971
20	tae-MIR1136-p5	0.00035585	163.811	290.76	269.172	148.152	0.827796	0.716494	-0.144959
21	osa-miR398a	0.000479594	213.054	72.6844	231.086	166.022	-1.5515	0.117207	-0.35985
22	PC-5p-1553_22722	0.000501997	114.926	214.595	107.614	103.906	0.900912	-0.0948421	-0.145427
23	tae-MIR531-p5_2ss11CG20AG	0.000511118	115.865	190.938	270.212	278.427	0.720655	1.22164	1.26485
24	tae-MIR7757-p5_1ss3TC	0.000533352	122.922	146.691	260.718	109.096	0.255038	1.08475	-0.17214
25	tae-MIR159a-p5	0.000540218	163.485	204.111	607.814	293.527	0.320192	1.89447	0.844332
26	tae-MIR5048-p5_1ss20TC	0.00058972	940.551	912.143	1566.45	1378.96	-0.044247	0.735921	0.552001
27	gma-miR6300_L-1R+8_2	0.000640784	17.3339	70.009	0	16.9593	2.01395	-14.0813	-0.0315209
28	gma-miR6300_L-1R+8_1	0.000640784	17.3339	70.009	0	16.9593	2.01395	-14.0813	-0.0315209
29	ata-miR9863a-3p	0.000696981	3016.86	2867.43	2429.34	3210.43	-0.0732883	-0.312485	0.0897188
30	ata-miR167b-3p	0.000923301	5962.83	4618.89	7277	5588.23	-0.36845	0.287346	-0.0936057
31	ptc-miR6478_R+1_2ss6CT21GA	0.000965894	425.028	493.142	254.692	629.785	0.214445	-0.738804	0.5673
32	osa-miR166m	0.000975547	337.373	194.673	370.62	251.126	-0.793288	0.135596	-0.425934
33	PC-3p-2739_13219	0.0011645	49.599	5.94209	29.9309	27.8281	-3.06127	-0.728675	-0.83377
34	tae-miR9653b_L+3R-1	0.00144069	720.891	477.519	813.808	843.763	-0.594223	0.174907	0.227057
35	PC-5p-3303_11082	0.00156837	104.056	70.5379	53.0445	29.957	-0.560889	-0.972083	-1.79639
36	tae-miR9670-3p	0.00164773	1369.2	2823.57	682.144	1110.51	1.04419	-1.00519	-0.30211
37	PC-5p-499_74272	0.00174011	218.127	314.927	188.717	99.2384	0.529849	-0.208942	-1.1362
38	tae-MIR167c-p3	0.00219943	240.452	146.388	337.202	183.385	-0.715958	0.487861	-0.390879
39	ata-miR167f-3p_L-1R+1	0.00219943	240.452	146.388	337.202	183.385	-0.715958	0.487861	-0.390879
40	tae-MIR5048-p3_2ss18TG21GA	0.002215	439.529	449.623	516.374	280.766	0.032756	0.232459	-0.646589
41	tae-miR7757-5p_1ss2TC	0.002345	6958	6609.05	10401.9	6887.45	-0.0742299	0.580097	-0.0147042
42	PC-5p-3520_10402	0.00252576	38.2848	18.7105	64.4255	21.8051	-1.03293	0.750858	-0.812108
43	bdi-miR159a-5p_R+1	0.00263144	88.0855	20.7699	20.9865	58.7784	-2.08441	-2.06945	-0.58362
44	tae-miR9658-3p	0.00275126	24.6207	50.8313	18.803	4.00123	1.04585	-0.388911	-2.62136
45	tae-miR5048-5p	0.00410317	2700.21	2539.4	3700.94	3168.38	-0.0885874	0.45482	0.230673
46	osa-miR166g-3p	0.00419816	14.2551	0	33.3107	25.3867	-13.7992	1.22451	0.832594
47	tae-MIR9674a-p5_1ss21AT	0.00468035	907.802	963.553	1317.97	959.261	0.085987	0.537865	0.0795462
48	tae-miR1122b-3p_1ss11GT	0.00524213	0	13.6465	48.9315	10.2351	13.7362	15.5785	13.3212
49	tae-miR319_L-1R+1	0.00538973	0	37.6364	11.9447	27.2623	15.1998	13.5441	14.7346
50	osa-miR827_R-1	0.0054537	528.257	423.29	1005.66	782.371	-0.319592	0.92883	0.566613
51	ptc-MIR6478-p5_2ss6CT19GA	0.00582374	35.976	48.264	32.51	28.2963	0.423912	-0.146153	-0.346421
52	osa-miR167a-5p_R+1	0.00583872	69.0055	48.4783	52.688	18.6469	-0.509371	-0.389236	-1.88777
53	cca-miR156b_R-1_1ss19AG	0.00600332	23.8787	0	93.7432	60.7409	-14.5434	1.97299	1.34694
54	osa-miR530-5p_R+1	0.00621034	217.718	170.143	191.47	67.3834	-0.355715	-0.185343	-1.692
55	osa-miR396d_2ss20GT21GA	0.00646631	441.022	260.665	580.989	436.493	-0.758653	0.397659	-0.0148921
56	ata-miR396c-5p	0.00671207	145.791	75.7695	88.2557	112.06	-0.944212	-0.72414	-0.379629
57	osa-miR827	0.00671927	1978.45	1499.58	3254.75	2175.67	-0.399814	0.718176	0.13709
58	bdi-miR399a_1ss16AG	0.00687866	97.3486	60.8481	179.178	118.809	-0.677949	0.880162	0.287406
59	ata-miR399a-3p	0.00687866	97.3486	60.8481	179.178	118.809	-0.677949	0.880162	0.287406
60	PC-3p-1015_35321	0.00720356	94.1365	79.4436	157.37	55.8236	-0.244822	0.741333	-0.753879
61	osa-miR166m_L+1R-1_1ss21CT	0.00726193	626.668	670.121	814.001	547.502	0.0967203	0.377329	-0.194838
62	ptc-MIR6478-p5_1ss6CT_2	0.00804671	282.022	371.655	207.461	317.996	0.398157	-0.442966	0.173204
63	ptc-MIR6478-p5_1ss6CT_1	0.00804671	282.022	371.655	207.461	317.996	0.398157	-0.442966	0.173204
64	tae-MIR1137a-p3_1ss9CT	0.00839737	24.8886	33.6849	49.2725	33.8253	0.436614	0.985298	0.442618
65	ata-miR528-5p	0.00869174	94.9283	209.217	93.126	188.242	1.14009	-0.0276542	0.987676
66	PC-5p-11731_2899	0.00887148	53.412	35.526	31.6611	6.81846	-0.588288	-0.754451	-2.96965
67	ptc-miR6478_R+2_2ss6CT21GA	0.00901163	223.938	284.16	133.808	318.472	0.343604	-0.742932	0.508071
68	ata-miR167b-5p	0.00904314	11794.3	10901.2	10491.6	8107.84	-0.113605	-0.168851	-0.540701
69	ata-miR9674b-3p	0.00925069	241.345	266.713	517.504	368.151	0.144186	1.10047	0.609199
70	tae-MIR1847-p3_2ss13TC21TC	0.00951605	37.7412	0	4.05668	27.2138	-15.2039	-3.21777	-0.471802
71	gma-miR6300_R+1_2	0.00951824	0	34.7524	10.823	4.09404	15.0848	13.4018	11.9993
72	gma-miR6300_R+1_1	0.00951824	0	34.7524	10.823	4.09404	15.0848	13.4018	11.9993
73	ata-miR528-3p_1ss4GC	0.0100437	15.3235	67.1867	28.4369	0	2.13243	0.89202	-13.9035
74	ptc-miR6478_1ss21GA	0.0107155	732.669	778.48	564.32	1095.55	0.0874974	-0.37665	0.580422
75	gra-MIR8645-p5_2ss12TG17AG_3	0.011045	17.7121	17.733	28.6576	61.7319	0.00170024	0.694183	1.80128
76	gra-MIR8645-p5_2ss12TG17AG_1	0.011045	17.7121	17.733	28.6576	61.7319	0.00170024	0.694183	1.80128
77	gra-MIR8645-p5_2ss12TG17AG_2	0.011045	17.7121	17.733	28.6576	61.7319	0.00170024	0.694183	1.80128
78	gra-MIR8645-p5_2ss12TG17AG_4	0.011045	17.7121	17.733	28.6576	61.7319	0.00170024	0.694183	1.80128
79	PC-5p-6630_5467	0.0111096	24.4886	35.0747	38.463	19.1568	0.518321	0.651363	-0.354255
80	PC-3p-4559_8000	0.0125573	56.8916	88.5293	38.7897	65.7122	0.637939	-0.552543	0.207944
81	tae-miR159a	0.0129124	3602.37	3914.19	6043.52	4171.91	0.119768	0.746445	0.211765
82	ptc-miR6478_R+4_2ss6CT21GA	0.0134436	110.231	153.821	90.9207	135.33	0.480729	-0.277846	0.295955
83	bdi-miR167a_R+1	0.0139372	26.857	13.3758	40.3025	5.32225	-1.00568	0.58557	-2.33519
84	hvu-MIR5050-p5	0.014085	214.328	257.624	167.453	163.615	0.265447	-0.356065	-0.389515
85	tae-MIR397-p5	0.0143678	76.9771	72.5649	47.0433	127.994	-0.0851581	-0.710441	0.733571
86	tae-MIR5175-p3_1ss19GA	0.0160641	38.2445	16.0234	15.0825	0	-1.25508	-1.34238	-15.223
87	zma-miR399e-5p_L+1_2ss7TC14CA	0.01635	28.6366	39.7379	23.6137	47.9724	0.472658	-0.278233	0.744346
88	bdi-miR156g-3p	0.0167562	9.93019	3.71381	31.3489	9.84683	-1.41892	1.65852	-0.0121623
89	ata-miR156a-3p	0.0167562	9.93019	3.71381	31.3489	9.84683	-1.41892	1.65852	-0.0121623
90	gma-miR156a_2ss18CA20CT	0.0170559	58.9938	58.7086	114.796	84.3118	-0.00699087	0.960439	0.515173
91	tae-miR531_L-2R-1_1ss13CG	0.0180698	19.2027	44.6816	50.2805	51.5633	1.21837	1.38869	1.42503
92	tae-miR9674b-5p	0.0189717	1220.33	1311.42	1881.68	1513.72	0.103851	0.624749	0.310821
93	PC-3p-5390_6756	0.0204832	59.1889	58.4358	28.2201	33.5512	-0.0184738	-1.0686	-0.81896
94	tae-miR1127b-3p_1ss12TC	0.0209836	365.594	484.295	425.027	354.898	0.405645	0.217313	-0.0428381
95	ata-miR393-5p	0.0214079	307.882	364.802	501.532	467.607	0.244732	0.703961	0.602917
96	bdi-miR156h-3p	0.0217137	421.676	370.412	720.92	512.061	-0.187004	0.773703	0.280178
97	ata-miR166a-3p	0.0225582	293.536	188.88	294.579	222.639	-0.636067	0.00511727	-0.398832
98	hvu-miR5048a_L+2R-2	0.0229343	1513.41	1601.4	2086.69	1777.21	0.0815286	0.463413	0.231809
99	PC-5p-6352_5735	0.0232074	27.2324	21.3712	96.7726	85.1722	-0.349653	1.82927	1.64506
100	hvu-miR159a_1ss21GA	0.0234023	589.044	649.039	952.83	550.37	0.13993	0.693845	-0.0979736
101	zma-miR156d-3p_1ss8TC	0.0234458	282.621	263.12	515.013	380.864	-0.103151	0.865738	0.430404
102	bdi-MIR7757-p3_1ss4AG	0.0236081	90.9507	75.1885	145.924	82.759	-0.274573	0.682062	-0.136169
103	PC-3p-8439_4221	0.0241793	7.51482	0	7.50486	29.4204	-12.8755	-0.00191193	1.96901
104	osa-MIR160f-p3_1ss19TA	0.0245121	24.7302	0	14.5974	18.7069	-14.594	-0.760563	-0.4027
105	PC-3p-6317_5770	0.0247274	38.4033	35.7661	58.6498	5.52695	-0.10264	0.610893	-2.79668
106	tae-MIR9662b-p5_1ss9CG	0.0255903	1073.02	1135.85	933.855	774.732	0.0820959	-0.200404	-0.469905
107	ptc-MIR6478-p3_2ss6CT20TC	0.0262416	46.9269	62.6748	30.235	64.1806	0.417472	-0.634196	0.451723
108	ata-miR9863a-3p_2ss9TC22CA	0.0275704	123.089	137.146	139.679	76.062	0.156014	0.18242	-0.69445
109	mtr-miR156j_L+1	0.0278109	6.15262	0	26.5724	15.7811	-12.587	2.11065	1.35893
110	osa-miR5071_2ss15GA21AT	0.0283682	13.3259	37.3954	36.7541	37.6336	1.48863	1.46368	1.49779
111	osa-miR159f_R+1_2ss1CT21AT	0.028733	76.4972	40.3867	63.6903	47.3134	-0.921526	-0.264335	-0.693159
112	osa-miR444b.1	0.029154	87.7753	68.83	96.0677	144.975	-0.350776	0.130237	0.723921
113	tae-miR9662a-3p	0.0307348	3039.31	3550.84	4552.95	3789.68	0.224417	0.583057	0.318333
114	PC-5p-6979_5168	0.0323146	14.321	39.9617	6.84536	25.7137	1.48049	-1.06493	0.844412
115	ata-MIR9863a-p3_1	0.0326938	894.096	1044.64	947.495	761.988	0.2245	0.0836889	-0.230663
116	ata-MIR9863a-p3_2	0.0326938	894.096	1044.64	947.495	761.988	0.2245	0.0836889	-0.230663
117	osa-miR399d	0.0349452	58.0489	52.0777	18.2229	34.7445	-0.156604	-1.67152	-0.740484
118	ata-MIR9772a-p5	0.0351431	230.192	160.966	325.762	257.382	-0.516082	0.500979	0.16107
119	tae-MIR9772-p5	0.0351431	230.192	160.966	325.762	257.382	-0.516082	0.500979	0.16107
120	tae-MIR1137a-p5_2ss14GA21CT	0.0363653	35.9074	29.8565	85.9958	61.2625	-0.266232	1.25999	0.770726
121	osa-miR168a-3p_L-3	0.0365446	64.2266	75.1977	119.272	82.9821	0.227517	0.893011	0.369629
122	ata-miR9863a-3p_R-3_1ss9TC	0.0393605	79.1834	85.4721	99.7222	55.832	0.110256	0.332717	-0.504106
123	ata-miR393-3p_L+1R-1_1ss15TC	0.0402199	137.312	143.3	280.661	162.156	0.0615859	1.03137	0.23993
124	ata-miR396e-5p	0.0408302	31.7374	13.0128	16.1475	26.7167	-1.28625	-0.974867	-0.248438
125	PC-5p-6883_5246	0.0421578	7.62925	37.2654	5.95497	9.60295	2.28822	-0.357446	0.331937
126	tae-MIR5384-p5	0.0450786	38.7067	8.02183	10.953	4.00123	-2.27058	-1.82125	-3.27407
127	ata-miR172b-3p	0.0476715	86.9814	47.2853	165.8	77.75	-0.879314	0.930661	-0.161865
128	gma-miR6300_R+5_2	0.0492515	0	27.4101	13.4598	16.7861	14.7424	13.7164	14.035
129	gma-miR6300_R+5_1	0.0492515	0	27.4101	13.4598	16.7861	14.7424	13.7164	14.035

## Sheet: DBA Aurora - 45DPA
Table S3 continued. Differentially expressed miRNAs (DEMs) across four treatment groups in two durum wheat genotypes.
Index	miRNA name	P-value (ANOVA)	TL45_CG(mean)	TL45_WS(mean)	TL45_HS(mean)	TL45_WH(mean)	Log2fold-change (WS/CG)	Log2fold-change (HS/CG)	Log2fold-change (WH/CG)
1	PC-5p-499_74272	3.84e-08	183.235	142.279	34.3697	68.135	-0.364977	-2.41449	-1.42723
2	tae-MIR5384-p5	8.345e-07	28.4304	17.5409	2.00401	0	-0.696714	-3.82648	-14.7951
3	mtr-MIR398a-p5_1ss11AC	8.988e-07	1092.93	179.071	901.872	901.575	-2.60959	-0.277201	-0.277676
4	PC-3p-5390_6756	1.2077e-06	18.3641	40.2483	31.7901	60.2109	1.13204	0.791684	1.71313
5	tae-miR319_L-1R+1	1.3384e-06	19.6745	25.5739	19.2258	49.4357	0.378346	-0.0332836	1.32923
6	PC-3p-1015_35321	1.6929e-06	213.773	139.677	57.7807	124.455	-0.613983	-1.88742	-0.780453
7	ptc-MIR6478-p5_1ss6CT_2	4.1455e-06	151.485	192.851	110.14	350.1	0.348313	-0.459834	1.20859
8	ptc-MIR6478-p5_1ss6CT_1	4.1455e-06	151.485	192.851	110.14	350.1	0.348313	-0.459834	1.20859
9	ata-MIR9863a-p3_1	4.9514e-06	485.876	1100.18	841.378	1393.04	1.17908	0.792165	1.51957
10	ata-MIR9863a-p3_2	4.9514e-06	485.876	1100.18	841.378	1393.04	1.17908	0.792165	1.51957
11	PC-5p-6404_5677	5.177e-06	12.7239	36.6632	23.4694	40.7385	1.52679	0.883237	1.67885
12	tae-MIR1128-p5_1ss1GA	5.2853e-06	0	15.4247	14.0299	20.6064	13.913	13.7762	14.3308
13	osa-miR167d-5p_R+2_1	6.1519e-06	163.243	251.613	239.518	386.166	0.624186	0.553108	1.2422
14	osa-miR167d-5p_R+2_2	6.1519e-06	163.243	251.613	239.518	386.166	0.624186	0.553108	1.2422
15	bdi-miR159a-5p_R+1	7.7757e-06	31.9445	65.2041	181.777	83.7156	1.0294	2.50853	1.38993
16	ptc-miR6478_R-1	8.1468e-06	148.911	146.882	114.093	240.518	-0.0197979	-0.384242	0.69169
17	ptc-miR6478_R+4_2ss6CT21GA	8.7066e-06	42.5205	71.9806	42.3233	106.964	0.759448	-0.00670679	1.3309
18	PC-5p-638_57225	8.7877e-06	106.644	270.145	152.255	296.912	1.34092	0.513679	1.47723
19	bdi-miR827-5p_1ss6TC	9.355e-06	597.963	1413.14	1200.42	2121.36	1.24078	1.00541	1.82686
20	tae-miR9773	9.6583e-06	4491.82	3884.11	1276.14	1239.99	-0.209715	-1.81552	-1.85697
21	osa-miR398a	1.07349e-05	1478.39	227.392	1703.17	925.745	-2.70078	0.204192	-0.675343
22	ata-miR528-3p_1ss4GC	1.38644e-05	129.554	22.0155	31.1892	44.5095	-2.55696	-2.05444	-1.54137
23	osa-miR159f_R-1	1.51109e-05	329.339	289.47	581.825	257.077	-0.186163	0.82101	-0.357375
24	ptc-miR6478_R+1_1ss21GA	1.90127e-05	32.3453	41.1502	40.3508	99.8399	0.34734	0.319041	1.62606
25	tae-MIR1128-p5_1ss19CT_3	2.32787e-05	0	20.8162	10.557	19.9207	14.3454	13.3659	14.282
26	tae-MIR1128-p5_1ss19CT_1	2.32787e-05	0	20.8162	10.557	19.9207	14.3454	13.3659	14.282
27	tae-MIR1128-p5_1ss19CT_2	2.32787e-05	0	20.8162	10.557	19.9207	14.3454	13.3659	14.282
28	PC-3p-2739_13219	2.36496e-05	321.203	56.4234	213.025	60.9455	-2.50912	-0.592466	-2.39789
29	tae-MIR1123-p3_2ss14AG18AC	2.54599e-05	209.3	443.447	336.641	571.571	1.08319	0.685637	1.44936
30	ata-miR5062b-5p_L+2R-4	2.61024e-05	158.076	342.711	218.286	274.725	1.11637	0.465597	0.797364
31	ata-miR398g-5p_L+1R-1_1ss9GA	3.31565e-05	149.252	46.5883	80.8359	60.9536	-1.67971	-0.884682	-1.29197
32	osa-miR398a_L+1R-1	3.56589e-05	3193.69	440.572	3776.64	1921.46	-2.85778	0.241879	-0.733023
33	osa-miR530-5p_R+1	4.90469e-05	518.732	432.534	254.134	173.387	-0.262176	-1.0294	-1.58099
34	tae-MIR1121-p5_2ss16TA21TC	5.14098e-05	61.6652	119.854	79.5738	162.212	0.958745	0.367836	1.39535
35	ptc-miR6478_1ss21GA	5.44091e-05	294.309	346.417	319.839	929.525	0.235177	0.120014	1.65916
36	osa-miR396e-5p_1ss19CT	5.67336e-05	37.7224	30.9817	101.107	32.4734	-0.284007	1.42239	-0.216164
37	tae-miR171b	6.7189e-05	3.50935	14.1593	38.3758	33.5606	2.01248	3.45092	3.25749
38	ptc-miR6478_R+1_2ss6CT21GA	6.76951e-05	211.904	296.079	222.719	783.946	0.48257	0.0718124	1.88734
39	tae-MIR1127b-p5_1ss3TC	7.45415e-05	25.1645	64.7586	71.471	131.785	1.36368	1.50597	2.38872
40	ata-MIR9863a-p5_1ss20CT	9.78347e-05	38.5181	96.9189	85.2731	118.153	1.33124	1.14656	1.61705
41	tae-MIR530-p5	0.000103863	1361.61	1164.98	685.668	374.018	-0.225011	-0.989734	-1.86414
42	tae-MIR7757-p3_1ss19AG	0.00010779	94.7783	46.5657	90.879	51.7995	-1.02529	-0.0606103	-0.871619
43	bdi-MIR399a-p5	0.000137158	3.35829	35.845	62.504	13.3981	3.41597	4.21815	1.99623
44	tae-MIR397-p5	0.000142151	476.272	277.583	561.283	397.622	-0.778866	0.236942	-0.260388
45	bdi-miR171c-5p	0.000145374	26.4812	52.6594	132.279	86.7045	0.991719	2.32054	1.71114
46	vvi-miR156e_L+1R+1_1ss9GA	0.000180862	27.4717	44.8351	31.8398	56.1622	0.706684	0.212885	1.03166
47	sbi-miR159b_R-1	0.000199828	34.5939	31.2301	92.2695	29.9897	-0.147582	1.41534	-0.20605
48	ptc-MIR6478-p3_2ss6CT20TC	0.000213489	29.4983	38.7737	20.8904	66.375	0.394444	-0.497796	1.17001
49	tae-miR9653b_L+3R-1	0.000217082	193.012	256.552	432.434	465.728	0.410563	1.16379	1.2708
50	PC-5p-3845_9471	0.000221947	84.8402	65.9718	17.7164	32.1973	-0.362898	-2.25966	-1.39781
51	bdi-miR5169a_2ss19AG20CA	0.000245218	21.3641	38.6006	20.4187	20.7816	0.853431	-0.0653023	-0.0398835
52	gma-miR156a_R+1	0.00024947	96.5849	147.233	87.2999	164.766	0.608229	-0.145818	0.770548
53	tae-MIR9668-p3_1ss23AG_2	0.000262304	22.3049	15.9293	3.32654	0	-0.485676	-2.74526	-14.4451
54	tae-MIR9668-p3_1ss23AG_1	0.000262304	22.3049	15.9293	3.32654	0	-0.485676	-2.74526	-14.4451
55	tae-miR398	0.000269159	274.226	84.3344	111.716	74.6326	-1.70117	-1.29553	-1.87749
56	tae-miR1137b-5p_1ss21CT	0.000299576	0	15.3757	12.9995	24.0872	13.9084	13.6662	14.556
57	tae-miR1127b-3p_1ss12TC	0.000311004	495.703	550.145	604.546	829.199	0.150336	0.286374	0.742242
58	tae-MIR159a-p5	0.000322914	182.151	164.521	354.341	485.861	-0.146866	0.960005	1.41541
59	ata-miR166c-3p	0.000338079	199.913	109.375	311.116	217.649	-0.870093	0.638081	0.12263
60	tae-MIR9668-p5_2ss3TC21GT	0.000339167	5.22567	20.2738	27.603	46.6058	1.95593	2.40114	3.15682
61	osa-miR827	0.000361541	1635.15	2141.31	3270.51	2913.6	0.38907	1.00009	0.833378
62	ptc-miR6478_R+2_2ss6CT21GA	0.000486566	102.352	169.185	120.484	425.821	0.725065	0.235306	2.05671
63	PC-5p-8291_4307	0.000547078	8.21069	24.7759	16.4967	37.0463	1.59336	1.0066	2.17375
64	osa-miR159f_L-1_1ss21AC	0.000566964	144.113	162.02	226.801	135.892	0.168977	0.654228	-0.0847405
65	PC-5p-10158_3425	0.00059777	29.8359	0	39.4475	20.2128	-14.8648	0.402883	-0.561778
66	osa-miR399d	0.000641174	16.0476	69.4666	31.7354	42.5435	2.11396	0.983739	1.40658
67	PC-5p-2748_13198	0.000646757	9.81281	53.576	27.7479	43.5401	2.44885	1.49964	2.14961
68	zma-miR399e-5p_L+1_2ss7TC14CA	0.0007537	20.1	30.3117	43.5468	98.6833	0.592679	1.11537	2.29561
69	tae-miR9672a-3p	0.00075398	60.6186	172.373	162.047	181.802	1.5077	1.41858	1.58454
70	tae-MIR7757-p5_1ss3TC	0.000807517	76.8056	121.208	69.7858	57.1632	0.6582	-0.138278	-0.426124
71	PC-3p-10681_3239	0.000885173	9.44677	74.9987	77.6642	87.2137	2.98897	3.03936	3.20666
72	PC-5p-3520_10402	0.000898686	45.6668	41.1313	49.384	22.6614	-0.150909	0.112899	-1.01091
73	bdi-miR156b-5p	0.00109459	925.111	1029.06	760.139	1169.3	0.153623	-0.283364	0.337949
74	zma-miR156a-5p	0.00109459	925.111	1029.06	760.139	1169.3	0.153623	-0.283364	0.337949
75	osa-miR156a	0.00109459	925.111	1029.06	760.139	1169.3	0.153623	-0.283364	0.337949
76	sbi-miR156a	0.00109459	925.111	1029.06	760.139	1169.3	0.153623	-0.283364	0.337949
77	ata-miR156a-5p	0.00109459	925.111	1029.06	760.139	1169.3	0.153623	-0.283364	0.337949
78	tae-MIR1120b-p5	0.00117974	14.3531	47.1191	33.0595	59.5865	1.71495	1.2037	2.05362
79	tae-MIR5200-p5	0.00118001	797.084	627.244	541.912	346.483	-0.345704	-0.556673	-1.20195
80	ata-miR5200-5p	0.00118001	797.084	627.244	541.912	346.483	-0.345704	-0.556673	-1.20195
81	osa-miR444b.1_1ss21CT	0.00123709	150.771	103.532	91.8435	64.6581	-0.542275	-0.715105	-1.22145
82	tae-miR9664-3p	0.00128205	407.742	217.551	275.906	166.406	-0.906305	-0.563483	-1.29295
83	ata-miR164b-5p	0.00134377	70.0734	53.4647	60.7053	54.9628	-0.390281	-0.207044	-0.350413
84	tae-miR164	0.00134377	70.0734	53.4647	60.7053	54.9628	-0.390281	-0.207044	-0.350413
85	zma-miR156d-3p_1ss8TC	0.00145752	323.594	247.301	237.839	346.425	-0.387917	-0.444201	0.0983598
86	tae-MIR9674a-p3_1ss20GT	0.0015306	31.7111	13.9042	33.226	30.624	-1.18947	0.0673257	-0.0503277
87	tae-miR9774_L+1R+1	0.00162097	1372.34	901.014	615.979	874.08	-0.60702	-1.15569	-0.650805
88	PC-3p-8876_3989	0.00166133	0	12.9026	13.5258	31.87	13.6554	13.7234	14.9599
89	PC-5p-7747_4615	0.00167361	19.7557	38.2433	31.9664	42.556	0.952937	0.694285	1.10709
90	tae-MIR1120c-p5	0.00171947	38.1889	92.3318	89.2316	118.855	1.27367	1.2244	1.63797
91	osa-miR168a-3p_L-3	0.00196814	168.861	102.773	90.7045	113.885	-0.716372	-0.896589	-0.568251
92	tae-miR1120b-3p_L-1R+1	0.00206573	119.144	192.272	118.877	84.809	0.690437	-0.00324107	-0.490422
93	PC-3p-4559_8000	0.00207382	31.6382	71.1786	56.7736	85.6535	1.16978	0.843553	1.43685
94	PC-3p-2633_13702	0.00208726	18.8531	26.1267	38.5267	47.434	0.470724	1.03106	1.33112
95	PC-5p-4738_7708	0.00236139	24.0454	48.8545	25.9241	49.4054	1.02273	0.108531	1.03891
96	PC-3p-4563_7994	0.00241785	59.5508	82.0105	79.8371	94.268	0.461689	0.422939	0.662648
97	tae-MIR9662b-p5_1ss9CG	0.00245746	1053.08	1080.36	1118.08	770.748	0.0369013	0.0864049	-0.450283
98	ata-miR164a-5p_R-1	0.00270481	14.2118	9.10961	12.0948	9.89129	-0.641628	-0.232706	-0.522858
99	osa-miR159f_R+1_2ss1CT21AT	0.00281574	3.86203	17.99	21.8327	30.5558	2.21977	2.49906	2.98402
100	PC-5p-9791_3576	0.00315257	17.5656	36.1291	12.8498	25.1286	1.04041	-0.451013	0.516579
101	ata-miR9863a-3p_1ss21GA	0.0031893	81.8349	55.05	39.92	34.7862	-0.571974	-1.03561	-1.2342
102	ata-miR5062a-3p_2ss2TC18AG	0.00346444	128.2	70.7161	65.8558	42.251	-0.858286	-0.961016	-1.60134
103	tae-MIR1135-p5_1ss16TA	0.00346896	152.982	289.12	295.052	309.147	0.918308	0.947607	1.01493
104	tae-MIR1135-p3	0.00363784	289.993	413.311	537.918	494.851	0.511211	0.89137	0.770978
105	osa-miR5077_L-1_1ss5GA	0.00369422	4.03575	0	7.05227	21.3495	-11.9786	0.805253	2.40329
106	ata-miR9674a-3p_2ss4AG13AG	0.00370309	46.7612	17.6441	33.0496	29.0174	-1.40612	-0.500678	-0.688397
107	ata-miR172b-3p	0.00380585	360.597	203.247	144.383	136.405	-0.827152	-1.32049	-1.40249
108	ata-miR167b-3p	0.00395256	3280.53	4051.07	5291.64	6653.63	0.304371	0.689785	1.02021
109	osa-miR444b.1	0.0041348	329.656	272.058	201.914	173.591	-0.27705	-0.707219	-0.925268
110	PC-3p-7418_4818	0.00429121	35.2578	22.5463	41.3154	39.9458	-0.645053	0.228739	0.180101
111	tae-miR9670-3p	0.00467847	407.93	1904.55	954.099	1768.03	2.22306	1.22582	2.11575
112	ata-miR528-5p	0.00504313	380.215	176.349	315.064	319.261	-1.10838	-0.271173	-0.25208
113	ata-MIR9772a-p3_2ss1CT19TC	0.00558524	7.27754	0	4.97932	18.7652	-12.8292	-0.547502	1.36654
114	tae-miR5062-5p	0.00601787	366.075	229.949	174.142	179.711	-0.670825	-1.07187	-1.02646
115	osa-miR166m	0.00611472	426.812	259.109	558.117	440.095	-0.720039	0.386967	0.0442171
116	sbi-miR1432	0.00759288	16.8366	12.9195	19.0312	21.5153	-0.382056	0.176763	0.353762
117	tae-MIR1122a-p5_1ss3GT	0.00769678	25.0772	55.4242	65.3828	107.466	1.14414	1.38253	2.09943
118	bdi-miR827-5p_1ss22CT	0.0084731	16.0863	34.1613	29.4198	43.4637	1.08653	0.870952	1.43398
119	ath-miR156g	0.0090644	17.4871	27.7679	16.5541	26.7556	0.667124	-0.0791088	0.613549
120	tae-MIR1121-p3_1ss12CT	0.00916812	0	4.14547	11.6204	24.1156	12.0173	13.5044	14.5577
121	gra-MIR8645-p5_2ss12TG17AG_3	0.00919706	19.9499	28.2364	16.6652	32.1246	0.501172	-0.259545	0.687298
122	gra-MIR8645-p5_2ss12TG17AG_1	0.00919706	19.9499	28.2364	16.6652	32.1246	0.501172	-0.259545	0.687298
123	gra-MIR8645-p5_2ss12TG17AG_2	0.00919706	19.9499	28.2364	16.6652	32.1246	0.501172	-0.259545	0.687298
124	gra-MIR8645-p5_2ss12TG17AG_4	0.00919706	19.9499	28.2364	16.6652	32.1246	0.501172	-0.259545	0.687298
125	PC-5p-6883_5246	0.00952255	5.4123	30.5873	20.9374	25.4017	2.49862	1.95177	2.23061
126	tae-MIR1128-p5_1ss9AG	0.00969332	12.8771	21.7004	23.9157	33.7606	0.752919	0.893153	1.39054
127	ptc-miR6478_R-1_1ss20TC	0.0101947	32.2476	26.5071	26.9506	52.9069	-0.282814	-0.258872	0.714265
128	osa-miR5071_2ss15GA21AT	0.0106308	23.4694	38.5385	32.4986	47.1981	0.715517	0.469595	1.00795
129	PC-5p-1715_20676	0.0110087	94.3214	219.838	167.265	179.343	1.22079	0.826481	0.927063
130	lus-miR159b_R+1_1ss21CT	0.0118099	152.799	113.173	194.928	210.367	-0.433098	0.351313	0.461279
131	tae-MIR9664-p5	0.0122687	39.6639	12.0669	25.5944	17.1499	-1.71677	-0.631997	-1.20963
132	gma-miR6300_R+5_2	0.0122962	13.8105	21.9643	14.9606	23.9174	0.669392	0.115399	0.792288
133	gma-miR6300_R+5_1	0.0122962	13.8105	21.9643	14.9606	23.9174	0.669392	0.115399	0.792288
134	tae-MIR5048-p5	0.0127127	3856.57	3148.78	2833.07	4057.38	-0.292528	-0.444952	0.0732298
135	tae-MIR5048-p5_1ss20TC	0.0127253	1118.97	810.581	741.134	992.223	-0.465142	-0.594364	-0.173433
136	PC-5p-1553_22722	0.0127424	119.486	186.184	108.969	160.085	0.639887	-0.13293	0.421997
137	osa-MIR5339-p3_1ss3GA	0.012858	231.997	423.746	158.415	241.644	0.869094	-0.550399	0.0587794
138	tae-MIR9673-p3	0.0130161	0	4.14547	8.07642	23.0953	12.0173	12.9795	14.4953
139	tae-MIR1133-p5	0.0134401	25.0643	62.7471	86.6287	89.4191	1.32392	1.78921	1.83495
140	ata-miR9863a-5p	0.0136911	607.745	935.718	794.465	924.604	0.622607	0.386517	0.605368
141	vvi-miR167c	0.0139148	63.4931	33.1779	45.4592	32.9883	-0.936375	-0.482027	-0.944643
142	osa-miR167a-5p_R+1	0.0146195	73.2798	53.2737	55.0328	29.4092	-0.459992	-0.413124	-1.31715
143	ata-miR9674c-3p_L-1R+1	0.0150277	59.7426	33.3871	60.9306	74.4659	-0.83947	0.0284073	0.31782
144	ata-miR9863a-3p	0.0159258	2932.19	2867.01	2540.79	2521.89	-0.0324317	-0.206706	-0.217477
145	tae-MIR5175-p3_1ss19GA	0.0164088	39.1257	25.9807	31.5683	9.25365	-0.590677	-0.309639	-2.08002
146	ata-miR166d-5p	0.0170664	19.9433	10.5696	10.3515	0	-0.915982	-0.946066	-14.2836
147	tae-miR397-5p	0.0173216	81.4434	30.9588	88.4978	74.7785	-1.39545	0.119844	-0.123175
148	PC-5p-6630_5467	0.0174517	24.2647	22.0016	11.2271	28.5208	-0.141246	-1.11187	0.233156
149	tae-MIR5050-p3	0.0182601	16.0492	9.68152	12.818	0	-0.7292	-0.32433	-13.9702
150	ata-MIR9863a-p5_1ss5CT	0.019333	43.3793	72.5747	70.3043	87.3814	0.742461	0.696607	1.01032
151	gma-miR156a_2ss18CA20CT	0.019648	27.0743	38.7963	29.6875	48.6977	0.518995	0.132931	0.846929
152	PC-3p-1552_22728	0.0200456	187.724	171.742	90.0922	122.882	-0.128368	-1.05914	-0.611338
153	ata-MIR9674b-p5	0.0212192	53.2549	22.4527	44.6935	35.9768	-1.24602	-0.252849	-0.565849
154	osa-MIR5339-p3_1	0.0222708	12.6825	35.0338	12.1848	19.8897	1.46591	-0.0577511	0.649188
155	osa-MIR5339-p3_2	0.0222708	12.6825	35.0338	12.1848	19.8897	1.46591	-0.0577511	0.649188
156	stu-miR156f-5p_L-1R+1	0.0229111	1165.74	1193.38	1001.03	1565.48	0.0338066	-0.219772	0.425351
157	osa-MIR160f-p3_1ss19TA	0.0230724	19.338	23.1045	9.48414	4.80907	0.256732	-1.02785	-2.00761
158	bdi-MIR7757-p5_2ss12AG18AG	0.0236113	17.2295	47.0559	36.728	52.2587	1.4495	1.092	1.60079
159	bdi-MIR7757-p5_2ss6AG22CT	0.0237574	109.259	153.11	134.138	196.329	0.486813	0.29596	0.845521
160	tae-miR7757-5p_1ss2TC	0.0240853	9943.02	8084.72	6720.43	6692.5	-0.298486	-0.56513	-0.57114
161	osa-miR167a-5p_R+3_1ss21AG	0.0253926	20.7448	27.9683	24.727	6.48179	0.431041	0.253334	-1.67829
162	bdi-miR827-5p	0.0257311	74.5288	167.186	115.11	166.611	1.16558	0.627143	1.16061
163	ata-miR5168-3p	0.0257642	3826.43	2481.69	3086.13	3517.65	-0.624676	-0.310202	-0.121386
164	tae-MIR1122a-p3_2ss15AG23AG	0.026487	0	21.1616	34.1416	20.1962	14.3692	15.0592	14.3018
165	tae-MIR167c-p3	0.0278746	320.436	233.694	142.746	234.353	-0.455413	-1.16658	-0.451351
166	ata-miR167f-3p_L-1R+1	0.0278746	320.436	233.694	142.746	234.353	-0.455413	-1.16658	-0.451351
167	bdi-miR7731-5p_2ss8TC21AC	0.0286937	3.68481	18.6316	17.7827	4.80907	2.33809	2.27081	0.384166
168	ata-miR396c-5p	0.0288593	182.527	116.642	98.8348	109.54	-0.646017	-0.885016	-0.736651
169	ata-miR166a-3p_L+1R-1	0.0288764	3185.14	1853.44	2579.02	2347.78	-0.781154	-0.304537	-0.440064
170	bdi-miR394	0.0295624	26.809	23.1498	6.94332	7.22015	-0.211716	-1.94902	-1.89262
171	tae-MIR1120a-p5_2	0.0299364	24.8474	43.6396	48.012	58.8626	0.81254	0.950299	1.24426
172	tae-MIR1120a-p5_1	0.0299364	24.8474	43.6396	48.012	58.8626	0.81254	0.950299	1.24426
173	mdm-miR397a_1ss21AT	0.0304981	39.7694	23.6892	53.8769	38.6144	-0.747428	0.438007	-0.0425218
174	tae-MIR9668-p5_1ss14TC	0.0314026	51.013	60.9786	70.1812	80.4516	0.257437	0.460219	0.657255
175	osa-miR160f-5p	0.0320937	44.712	37.4769	53.1248	55.5724	-0.254658	0.248725	0.313709
176	tae-MIR9670-p5	0.0323969	2066.75	2253.85	2229.05	2826.34	0.125022	0.109062	0.451568
177	PC-5p-6382_5701	0.0323987	25.8474	21.7583	24.0641	10.877	-0.248452	-0.103132	-1.24873
178	PC-5p-6979_5168	0.033216	4.10588	9.71222	6.85223	26.3205	1.24211	0.738881	2.68042
179	PC-5p-29058_850	0.0348631	4.38668	14.2315	3.82583	17.8357	1.69788	-0.197356	2.02356
180	tae-miR167c-5p	0.0355963	2186.89	2294.42	2284.95	3140.46	0.069247	0.0632847	0.522095
181	ata-miR167f-5p	0.0355963	2186.89	2294.42	2284.95	3140.46	0.069247	0.0632847	0.522095
182	ata-miR396e-5p	0.036555	46.1113	21.3283	18.83	13.55	-1.11235	-1.29208	-1.76683
183	ata-miR9863a-3p_R-3_1ss9TC	0.0368438	42.7439	56.5854	61.1928	62.3181	0.404713	0.517645	0.543935
184	ata-miR1432-5p_L+1R-2	0.0369684	374.193	255.334	297.762	280.473	-0.551399	-0.329625	-0.415921
185	PC-5p-6347_5741	0.0405847	0	11.624	12.3859	14.3008	13.5048	13.5964	13.8038
186	gma-miR6300_R+1_2	0.0498675	4.19786	18.3945	0	6.49814	2.13155	-12.0354	0.630373
187	gma-miR6300_R+1_1	0.0498675	4.19786	18.3945	0	6.49814	2.13155	-12.0354	0.630373

## Sheet: L6 - 5DPA
Table S3 continued. Differentially expressed miRNAs (DEMs) across four treatment groups in two durum wheat genotypes.
Index	miRNA name	P-value (ANOVA)	SL5_CG(mean)	SL5_WS(mean)	SL5_HS(mean)	SL5_WH(mean)	Log2fold-change (WS/CG)	Log2fold-change (HS/CG)	Log2fold-change (WH/CG)
1	bdi-miR827-5p_1ss6TC	5e-10	329.212	221.376	1121.23	1166.72	-0.572518	1.76799	1.82537
2	ata-miR5062b-5p_L+2R-4	6.1e-09	518.386	617.572	954.165	1319.38	0.252581	0.880213	1.34777
3	mtr-MIR398a-p5_1ss11AC	7.3e-09	184.604	187.549	0	19.9913	0.0228319	-17.4941	-3.20699
4	osa-MIR444c-p3	1.08e-08	238.869	135.63	38.0457	53.3932	-0.816546	-2.65041	-2.16149
5	tae-miR9776_L-1R+1_1ss18AG	2.28e-08	1695.81	471.903	880.724	571.807	-1.84542	-0.945217	-1.56838
6	tae-MIR397-p5	2.29e-08	988.801	825.987	250.395	387.228	-0.25956	-1.98148	-1.3525
7	osa-miR398a	2.5e-08	240.835	324.837	58.3304	79.6094	0.431675	-2.04572	-1.59703
8	tae-miR9774_L+1R+1	4.68e-08	256.121	2169.02	541.46	766.825	3.08215	1.08003	1.58207
9	PC-5p-2748_13198	5.75e-08	101.096	23.6287	262.09	270.01	-2.09711	1.37434	1.41729
10	tae-MIR9662b-p5_1ss9CG	6.15e-08	1637.79	1383.03	510.583	596.322	-0.243919	-1.68153	-1.45758
11	tae-MIR1135-p3	1.112e-07	333.331	366.846	755.801	708.599	0.13822	1.18105	1.08801
12	PC-5p-3303_11082	4.614e-07	75.0136	111.309	137.844	241.67	0.569351	0.877812	1.68782
13	ptc-miR6478_1ss21GA	4.944e-07	423.141	510.514	1094	1040.29	0.270812	1.3704	1.29777
14	bdi-MIR7757-p5_2ss6AG22CT	5.46e-07	195.589	224.361	418.827	507.499	0.197997	1.09853	1.37558
15	tae-MIR1135-p5_1ss16TA	8.385e-07	305.217	412.065	696.596	805.235	0.433038	1.19049	1.39958
16	osa-miR444b.1	8.939e-07	498.477	212.675	89.3741	91.2464	-1.22887	-2.4796	-2.44969
17	ata-MIR9863a-p3_1	9.657e-07	824.687	1134.9	2177.33	2554.5	0.460649	1.40064	1.63112
18	ata-MIR9863a-p3_2	9.657e-07	824.687	1134.9	2177.33	2554.5	0.460649	1.40064	1.63112
19	osa-miR398a_L+1R-1	1.2856e-06	597.893	620.088	124.643	196.342	0.0525861	-2.26209	-1.60652
20	ptc-miR6478_R+1_2ss6CT21GA	1.5039e-06	295.39	386.64	889.768	920.525	0.388369	1.59081	1.63983
21	PC-5p-1947_18258	1.6403e-06	188.931	223.969	466.488	306.779	0.245444	1.30398	0.699345
22	PC-5p-4738_7708	1.7048e-06	28.2571	26.1725	84.5047	78.3304	-0.11056	1.58042	1.47096
23	PC-5p-499_74272	2.4139e-06	1080.44	1187.63	1712.53	655.23	0.136471	0.664508	-0.721547
24	ptc-miR6478_R+1_1ss21GA	2.7858e-06	45.5543	58.7688	121.862	102.902	0.367464	1.41959	1.17562
25	zma-miR399e-5p_L+1_2ss7TC14CA	3.3265e-06	24.0155	26.9626	92.5327	127.274	0.166995	1.946	2.4059
26	ata-miR528-3p_1ss4GC	3.3757e-06	150.613	170.164	25.0975	5.56348	0.176082	-2.58523	-4.75871
27	tae-MIR9668-p3_1ss23AG_2	3.7054e-06	38.5704	64.5283	44.2351	0	0.742437	0.197699	-15.2352
28	tae-MIR9668-p3_1ss23AG_1	3.7054e-06	38.5704	64.5283	44.2351	0	0.742437	0.197699	-15.2352
29	osa-miR396d_R-1_1ss20GC	3.8866e-06	233.431	181.962	160.077	81.1023	-0.359362	-0.544228	-1.52518
30	bdi-MIR7757-p5_1ss6AG	4.0351e-06	1080.75	1064.88	1511.73	1567.32	-0.0213495	0.484164	0.536268
31	ptc-miR6478_R+2_2ss6CT21GA	4.3662e-06	158.659	169.951	502.531	461.836	0.099189	1.66328	1.54145
32	tae-MIR1123-p3_2ss14AG18AC	4.6577e-06	247.646	357.876	728.813	859.127	0.53118	1.55727	1.79459
33	tae-MIR1133-p5	6.2063e-06	70.3746	117.216	290.65	282.478	0.736041	2.04616	2.00501
34	osa-miR444b.1_1ss21CT	6.9744e-06	197.467	83.7892	50.1312	43.1893	-1.23677	-1.97783	-2.19286
35	tae-miR9658-3p	7.1765e-06	104.302	213.165	145.709	267.082	1.03121	0.482325	1.35652
36	ata-miR528-5p	8.2596e-06	473.262	281.178	86.3821	111.422	-0.751157	-2.45383	-2.08661
37	bdi-MIR7757-p5_2ss12AG18AG	1.03948e-05	37.4295	55.1151	148.661	289.662	0.558271	1.98978	2.95212
38	osa-miR396e-5p_R-1	1.21093e-05	1322.31	1007.77	976.897	576.951	-0.391906	-0.436787	-1.19654
39	PC-3p-5390_6756	1.28233e-05	22.0977	21.1212	84.7064	244.854	-0.0652044	1.93857	3.46995
40	ata-miR167b-5p	1.31316e-05	7131.04	4240.34	3870.47	4609.54	-0.749934	-0.881603	-0.629491
41	tae-MIR1137b-p3_2ss7TC17AG_1	1.56393e-05	294.35	134.223	151.255	143.031	-1.1329	-0.960553	-1.04121
42	tae-MIR1137b-p3_2ss7TC17AG_2	1.56393e-05	294.35	134.223	151.255	143.031	-1.1329	-0.960553	-1.04121
43	tae-MIR1137b-p3_2ss7TC17AG_3	1.56393e-05	294.35	134.223	151.255	143.031	-1.1329	-0.960553	-1.04121
44	tae-miR9653b_L+3R-1	2.36453e-05	511.515	464.765	985.058	683.474	-0.138274	0.945433	0.418112
45	PC-5p-4165_8736	2.56638e-05	56.9665	45.0604	113.628	106.421	-0.338253	0.996126	0.901599
46	PC-5p-6404_5677	3.99233e-05	33.5763	28.7088	52.1902	81.5463	-0.225949	0.636337	1.28018
47	ata-miR393-3p_L+1R-1_1ss15TC	4.09727e-05	331.679	232.707	246.419	141.284	-0.511276	-0.428676	-1.23119
48	ata-miR9674a-3p_2ss4AG13AG	4.12302e-05	71.6818	54.1569	0	8.51871	-0.404463	-16.1293	-3.0729
49	PC-5p-1553_22722	4.306e-05	120.809	113.779	89.5099	154.086	-0.0865047	-0.432613	0.351007
50	ata-miR166a-3p_L+1R-1	4.49374e-05	5709.5	3524.63	4873.16	4190.98	-0.695894	-0.228507	-0.446077
51	PC-3p-4559_8000	5.05207e-05	74.6063	113.699	250.429	196.735	0.607847	1.74704	1.39888
52	tae-miR408_L-1	5.57015e-05	132.956	176.294	43.7856	66.589	0.407032	-1.60242	-0.997592
53	ptc-miR6478_R+4_2ss6CT21GA	5.62563e-05	37.5291	47.1222	153.807	129.09	0.328399	2.03504	1.7823
54	PC-3p-8876_3989	5.67322e-05	41.7341	36.4829	95.2617	66.2662	-0.194005	1.19067	0.667046
55	ata-miR398g-5p_L+1R-1_1ss9GA	5.79376e-05	137.019	103.627	30.2214	30.9684	-0.402978	-2.18073	-2.1455
56	PC-3p-2739_13219	5.90596e-05	227.644	215.957	51.9266	47.4658	-0.0760382	-2.13224	-2.26182
57	tae-MIR5384-p5	6.08607e-05	143.552	139.389	38.7556	26.8049	-0.0424655	-1.8891	-2.42101
58	PC-3p-1015_35321	6.0946e-05	424.812	436.164	268.625	236.907	0.0380442	-0.661234	-0.842503
59	PC-5p-638_57225	6.17608e-05	225.985	284.089	379.525	439.097	0.330114	0.747966	0.958312
60	osa-miR168a-3p_L-3	6.80632e-05	257.035	359.949	70.8548	73.7935	0.485829	-1.85903	-1.8004
61	bdi-miR5200a-3p	7.20437e-05	171.023	184.141	268.433	274.396	0.106621	0.650373	0.682071
62	tae-miR5200	7.20437e-05	171.023	184.141	268.433	274.396	0.106621	0.650373	0.682071
63	ata-miR5200-3p	7.20437e-05	171.023	184.141	268.433	274.396	0.106621	0.650373	0.682071
64	PC-3p-2633_13702	7.23016e-05	43.913	53.6377	77.2411	117.782	0.288598	0.81472	1.4234
65	tae-MIR9664-p5	7.24139e-05	36.1411	29.9429	0	29.7525	-0.271426	-15.1414	-0.28063
66	tae-MIR9672b-p3_1ss3GA	7.80285e-05	7660.28	5516.99	8551.37	7727.14	-0.473515	0.158758	0.0125369
67	tae-miR167c-5p	8.1554e-05	4097.65	3528.09	8314.07	5678.27	-0.215912	1.02076	0.470653
68	ata-miR167f-5p	8.1554e-05	4097.65	3528.09	8314.07	5678.27	-0.215912	1.02076	0.470653
69	tae-miR398	8.91085e-05	215.27	141.54	45.8545	68.0866	-0.604935	-2.23102	-1.66071
70	tae-miR397-5p	0.000110052	93.7519	84.2536	27.928	57.0695	-0.15411	-1.74714	-0.716129
71	tae-MIR5048-p5	0.000114785	5543.74	4745	5441.39	4158.02	-0.22445	-0.026882	-0.414963
72	tae-MIR1128-p5_1ss1GA	0.000116714	24.6392	29.9155	66.0686	57.53	0.279937	1.42301	1.22336
73	PC-5p-10158_3425	0.000118766	32.8932	36.888	0	18.1746	0.165362	-15.0055	-0.855866
74	tae-MIR530-p5	0.000124459	2571.36	1893.27	2015.83	984.327	-0.441653	-0.351156	-1.38532
75	tae-MIR1136-p5	0.000130123	301.213	386.929	620.296	673.183	0.361284	1.04217	1.16021
76	tae-miR9664-3p	0.000140348	381.94	225.968	189.383	273.081	-0.75723	-1.01204	-0.484017
77	bdi-miR156b-5p	0.000152112	1139.16	936.552	841.765	774.911	-0.282543	-0.436485	-0.555871
78	zma-miR156a-5p	0.000152112	1139.16	936.552	841.765	774.911	-0.282543	-0.436485	-0.555871
79	osa-miR156a	0.000152112	1139.16	936.552	841.765	774.911	-0.282543	-0.436485	-0.555871
80	sbi-miR156a	0.000152112	1139.16	936.552	841.765	774.911	-0.282543	-0.436485	-0.555871
81	ata-miR156a-5p	0.000152112	1139.16	936.552	841.765	774.911	-0.282543	-0.436485	-0.555871
82	PC-5p-7747_4615	0.000158777	36.8416	11.7847	56.505	0	-1.64442	0.61704	-15.169
83	tae-miR9670-3p	0.000190265	332.288	277.671	384.638	525.933	-0.259055	0.21107	0.662446
84	tae-MIR1120a-p5_2	0.000208048	51.5437	35.5675	91.0088	88.8467	-0.535236	0.820211	0.785523
85	tae-MIR1120a-p5_1	0.000208048	51.5437	35.5675	91.0088	88.8467	-0.535236	0.820211	0.785523
86	tae-MIR1120c-p5	0.000208635	61.3885	40.9823	78.9628	115.601	-0.582967	0.363205	0.913115
87	ata-MIR9863a-p5_1ss20CT	0.00021944	34.4973	58.8608	107.945	139.902	0.770824	1.64574	2.01986
88	PC-3p-6317_5770	0.000252607	46.3942	56.5623	34.715	25.2759	0.285897	-0.418385	-0.876179
89	PC-5p-3845_9471	0.000273365	129.403	101.804	48.4881	26.2058	-0.346071	-1.41617	-2.30391
90	tae-MIR1122a-p5_1ss3GT	0.000304026	107.132	255.458	301.392	578.624	1.2537	1.49225	2.43324
91	ata-miR164b-5p	0.000337271	80.1286	44.3982	42.1179	43.8162	-0.851816	-0.927884	-0.870852
92	tae-miR164	0.000337271	80.1286	44.3982	42.1179	43.8162	-0.851816	-0.927884	-0.870852
93	mdm-miR397a_1ss21AT	0.000400055	55.5201	66.6227	8.40754	28.7169	0.263004	-2.72325	-0.951109
94	osa-miR1432-5p_L-1R+1	0.000409138	102.827	156.327	94.0852	150.375	0.604341	-0.128184	0.548345
95	ptc-MIR6478-p3_2ss6CT20TC	0.000459776	50.24	41.0863	72.7133	79.9552	-0.290179	0.533383	0.670356
96	stu-miR156f-5p_L-1R+1	0.000520529	1244.57	1131.87	910.74	808.03	-0.136939	-0.450533	-0.623162
97	bdi-miR395a	0.000526693	0.928901	1.82581	4.05953	0.448965	0.97494	2.12771	-1.04892
98	ata-miR395a-3p	0.000526693	0.928901	1.82581	4.05953	0.448965	0.97494	2.12771	-1.04892
99	tae-miR395a_L-1	0.000526693	0.928901	1.82581	4.05953	0.448965	0.97494	2.12771	-1.04892
100	osa-miR395b_L-1	0.000526693	0.928901	1.82581	4.05953	0.448965	0.97494	2.12771	-1.04892
101	zma-miR395a-3p_L-1	0.000526693	0.928901	1.82581	4.05953	0.448965	0.97494	2.12771	-1.04892
102	tae-MIR1122a-p3_2ss15AG23AG	0.000542516	39.6387	92.1364	213.677	269.541	1.21686	2.43045	2.76553
103	PC-5p-1715_20676	0.000543601	226.832	203.019	152.358	145.536	-0.16001	-0.574162	-0.640246
104	tae-MIR5175-p5_1ss1AT	0.000570816	127.845	126.144	168.498	176.651	-0.0193191	0.398333	0.466506
105	tae-MIR1128-p3_2ss8CG21GA	0.000652671	4.90036	20.9194	33.9085	40.9212	2.09388	2.79069	3.06189
106	PC-5p-8481_4197	0.000705695	21.615	30.2578	53.8356	51.3864	0.485275	1.31653	1.24935
107	tae-miR1127b-3p_1ss12TC	0.000775186	618.19	733.818	857.579	1292	0.247372	0.47222	1.06349
108	tae-MIR5048-p3_2ss18TG21GA	0.000784232	771.556	635.034	571.54	547.576	-0.280938	-0.432916	-0.494711
109	tae-MIR9674a-p5_1ss21AT	0.000798528	1573.23	1500.6	1383.74	1138.79	-0.0681883	-0.185154	-0.466222
110	osa-miR396d_R-1_1ss20GA	0.000816282	93.7338	63.3039	52.2204	30.4822	-0.566275	-0.843954	-1.6206
111	bdi-miR1878-3p_1ss14AG	0.000833853	84.4263	37.5378	53.2611	41.6691	-1.16935	-0.664611	-1.01872
112	ata-MIR9863a-p5_1ss5CT	0.000931138	58.701	70.5637	111.006	131.804	0.265541	0.919178	1.16694
113	tae-miR9773	0.000941863	4495.85	3531.27	3019.86	1265.44	-0.348408	-0.574112	-1.82896
114	PC-5p-8291_4307	0.00100033	7.4254	30.8066	52.3354	48.9604	2.0527	2.81725	2.72107
115	tae-MIR1136-p3_2ss16CT20GA	0.00101683	13.2613	13.5493	3.00269	0	0.0309877	-2.1429	-13.6949
116	PC-5p-6979_5168	0.00102943	32.5535	68.0178	133.294	109.61	1.0631	2.03372	1.7515
117	sbi-miR159b_R-1	0.00104373	91.2179	86.9244	73.5726	33.7065	-0.0695547	-0.310149	-1.43629
118	osa-miR396d_2ss20GT21GA	0.00104904	906.248	735.721	591.697	373.827	-0.300747	-0.615048	-1.27754
119	PC-5p-17118_1807	0.00108146	33.6757	49.475	96.4981	61.1896	0.554994	1.51879	0.861579
120	osa-miR159f_R-1	0.00113093	570.287	543.929	468.558	285.049	-0.0682695	-0.283459	-1.00048
121	ata-miR9863a-5p	0.0011423	593.691	670.331	1054.13	1362.95	0.175161	0.828264	1.19894
122	bdi-miR827-5p	0.00114281	51.5564	42.2492	80.4266	75.2965	-0.287229	0.64152	0.546431
123	ata-MIR9674b-p5	0.00118855	111.887	71.6051	10.0427	39.7226	-0.643909	-3.47782	-1.49401
124	osa-miR827	0.00141491	1128.44	662.878	1359.92	1168.59	-0.767514	0.26919	0.0504401
125	tae-miR319_L-1R+1	0.00145661	21.7466	58.2965	57.3352	47.8574	1.42262	1.39863	1.13795
126	tae-MIR167c-p3	0.00147614	1111.99	727.107	1192.57	730.948	-0.612911	0.100922	-0.60531
127	ata-miR167f-3p_L-1R+1	0.00147614	1111.99	727.107	1192.57	730.948	-0.612911	0.100922	-0.60531
128	osa-miR444a-3p.2	0.00175823	33.5569	43.5554	35.0639	23.5801	0.376242	0.0633777	-0.509038
129	PC-5p-6630_5467	0.00189588	46.1275	45.1784	40.1476	66.3607	-0.0299931	-0.200313	0.524701
130	tae-MIR531-p5_2ss11CG20AG	0.00191858	269.503	260.154	205.435	164.917	-0.050936	-0.391617	-0.708561
131	tae-MIR7757-p5_1ss3TC	0.00197621	82.5081	104.608	59.7942	124.921	0.342386	-0.46453	0.598405
132	ata-miR1432-5p_L+1R-2	0.00197981	1105.83	1384.59	762.67	1518.64	0.324334	-0.535993	0.45766
133	ata-miR396e-5p	0.00212025	205.917	120.209	115.099	63.0477	-0.776523	-0.839192	-1.70755
134	ata-miR9863a-3p_1ss22CT	0.00231228	634.371	694.053	544.322	550.191	0.129719	-0.220864	-0.205392
135	osa-miR166g-3p	0.00233243	54.6009	47.6833	38.4404	13.3173	-0.19544	-0.506303	-2.03562
136	osa-miR159f_R+1_2ss1CT21AT	0.00239576	34.5663	48.2641	83.0826	75.489	0.481585	1.26518	1.1269
137	ata-miR396c-5p	0.00262016	800.672	458.295	558.24	376.249	-0.804935	-0.520326	-1.08952
138	tae-miR1120b-3p_L-1R+1	0.00272702	134.636	151.926	65.9791	82.0649	0.174307	-1.02898	-0.714224
139	tae-MIR5200-p5	0.0027426	82.8158	84.7701	126.641	83.0758	0.03365	0.612769	0.00452303
140	ata-miR5200-5p	0.0027426	82.8158	84.7701	126.641	83.0758	0.03365	0.612769	0.00452303
141	ptc-miR6478_R-1	0.00279948	228.572	244.53	345.105	266.487	0.0973651	0.59439	0.221419
142	tae-MIR9673-p3	0.00291242	5.72275	6.23194	33.7441	35.9405	0.122972	2.55985	2.65083
143	ata-miR167a-5p_R-2	0.00297307	498.245	313.474	574.277	340.091	-0.668509	0.204891	-0.550936
144	tae-miR9672a-3p	0.00297402	255.332	241.409	391.975	378.078	-0.0808985	0.618388	0.56631
145	zma-miR156d-3p_1ss8TC	0.00301666	463.658	531.985	298.641	202.145	0.198325	-0.634651	-1.19767
146	bdi-miR399a_1ss16AG	0.00307238	12.0321	7.03965	35.3867	43.9839	-0.77331	1.55632	1.87009
147	ata-miR399a-3p	0.00307238	12.0321	7.03965	35.3867	43.9839	-0.77331	1.55632	1.87009
148	PC-5p-6347_5741	0.00308564	20.5472	25.6428	64.3611	62.4918	0.319611	1.64725	1.60473
149	tae-MIR1120c-p3_2ss7TA17TG	0.00317889	20.8425	13.4164	20.5521	59.2952	-0.635527	-0.0202395	1.50839
150	osa-miR166m_L+1R-1_1ss21CT	0.00330565	1264.77	895.598	1176.01	939.276	-0.497949	-0.10497	-0.42925
151	tae-miR1847-5p	0.00333269	32.8309	37.9548	10.0427	0	0.209231	-1.7089	-15.0028
152	osa-miR166m	0.00340972	516.641	514.797	464.137	337.988	-0.00515986	-0.154613	-0.612191
153	tae-MIR9668-p5_1ss14TC	0.00348633	53.3776	54.4475	87.8402	109.553	0.0286303	0.718647	1.03732
154	PC-5p-6883_5246	0.00354195	25.2981	34.7476	70.8972	63.179	0.457881	1.4867	1.32041
155	tae-MIR9668-p3_1ss18GT	0.00359751	0	10.7188	6.60593	33.3766	13.3879	12.6895	15.0265
156	bdi-miR156g-3p	0.0035986	21.1098	24.0063	0	6.54564	0.185504	-14.3656	-1.6893
157	ata-miR156a-3p	0.0035986	21.1098	24.0063	0	6.54564	0.185504	-14.3656	-1.6893
158	PC-3p-5230_6978	0.00365741	9.09575	26.6152	31.7118	23.9717	1.54899	1.80175	1.39807
159	osa-MIR5339-p3_1	0.00378195	27.2123	13.8644	42.5989	38.5737	-0.972869	0.64656	0.503359
160	osa-MIR5339-p3_2	0.00378195	27.2123	13.8644	42.5989	38.5737	-0.972869	0.64656	0.503359
161	bdi-MIR7757-p3_1ss6AG	0.00391346	97.0415	108.126	210.71	197.206	0.156035	1.11859	1.02303
162	PC-3p-1840_19246	0.00401871	262.545	220.631	244.291	153.218	-0.25093	-0.10396	-0.77698
163	hvu-miR159a_1ss21GA	0.00426008	863.928	1004.4	569.177	490.598	0.217355	-0.602035	-0.816371
164	PC-3p-4242_8557	0.00427633	23.7921	24.0517	36.0856	44.1541	0.0156565	0.600941	0.892063
165	hvu-MIR5050-p5	0.0046489	324.479	225.482	274.209	344.442	-0.525109	-0.242849	0.0861361
166	tae-miR5048-5p	0.00486127	4035.19	3491.44	3919.66	2668.49	-0.208816	-0.0419088	-0.596616
167	osa-MIR5339-p3_1ss3GA	0.00504339	280.337	217.344	326.705	263.109	-0.367187	0.220826	-0.0915022
168	gma-miR6300_R+1_2	0.00534421	15.1951	46.1255	38.5502	33.4287	1.60196	1.34313	1.13748
169	gma-miR6300_R+1_1	0.00534421	15.1951	46.1255	38.5502	33.4287	1.60196	1.34313	1.13748
170	PC-3p-1076_33015	0.00573908	425.945	288.355	344.03	270.872	-0.562823	-0.308133	-0.653059
171	tae-MIR1128-p5_1ss19CT_3	0.0058984	11.1097	25.2069	41.1617	40.3033	1.182	1.88948	1.85907
172	tae-MIR1128-p5_1ss19CT_1	0.0058984	11.1097	25.2069	41.1617	40.3033	1.182	1.88948	1.85907
173	tae-MIR1128-p5_1ss19CT_2	0.0058984	11.1097	25.2069	41.1617	40.3033	1.182	1.88948	1.85907
174	PC-5p-5606_6502	0.00591785	59.0375	46.028	46.9589	30.2639	-0.359121	-0.330233	-0.964036
175	ptc-MIR6478-p5_1ss6CT_2	0.00594941	196.455	258.979	411.447	407.681	0.398637	1.06651	1.05324
176	ptc-MIR6478-p5_1ss6CT_1	0.00594941	196.455	258.979	411.447	407.681	0.398637	1.06651	1.05324
177	bdi-miR394	0.006034	97.3964	80.1362	62.6663	41.5297	-0.281415	-0.63618	-1.22972
178	ata-miR166c-3p	0.00619628	259.715	226.767	316.972	226.641	-0.195715	0.287425	-0.196517
179	ata-miR166a-3p	0.00633378	742.181	688.032	774.806	561.742	-0.109296	0.0620634	-0.401865
180	bdi-miR156h-3p	0.00674672	331.888	247.227	327.948	403.474	-0.42486	-0.0172286	0.281779
181	bdi-miR159a-5p_R+1	0.00716404	179.479	144.398	242.68	218.076	-0.313765	0.435242	0.281017
182	tae-miR9674b-5p	0.00732064	2979.68	2938.37	2700	2270.12	-0.0201407	-0.142201	-0.392387
183	tae-MIR9674a-p3_1ss20GT	0.00767232	45.3911	33.3581	8.10727	13.9846	-0.444374	-2.48512	-1.69857
184	tae-MIR1127b-p5_1ss3TC	0.00775909	34.0088	30.2846	70.0258	65.2165	-0.167325	1.04198	0.939329
185	osa-miR530-5p_R+1	0.00799251	896.59	950.79	1257.7	594.494	0.0846787	0.488267	-0.592786
186	tae-MIR9676-p3	0.00827549	168.323	84.1046	65.5728	96.5158	-1.00098	-1.36006	-0.802396
187	ata-miR167b-3p	0.00834191	2467.93	1936.45	2192.27	2415.36	-0.34989	-0.170879	-0.0310646
188	PC-3p-8439_4221	0.00851709	0	39.234	45.8616	10.0399	15.2598	15.485	13.2935
189	PC-3p-9028_3917	0.00854279	35.4793	56.7729	54.4582	105.013	0.678226	0.618173	1.56552
190	tae-miR1122b-3p_1ss11GT	0.00952365	76.4859	40.4416	45.8041	88.8303	-0.919355	-0.739719	0.215857
191	ata-miR5168-3p	0.00975135	7744.77	7062.44	10233.8	8867.83	-0.133055	0.402045	0.195358
192	tae-miR1137b-5p_1ss21CT	0.0104676	15.1051	6.23194	31.8668	38.1909	-1.27729	1.07701	1.33819
193	tae-miR5062-5p	0.0123234	383.788	337.691	322.147	266.082	-0.184604	-0.252591	-0.528438
194	ata-miR167d-3p	0.0125717	22.2412	30.4068	0	16.1308	0.45116	-14.4409	-0.463412
195	bdi-MIR7757-p3_1ss18CT	0.0139052	66.9308	32.7479	9.52517	33.7253	-1.03127	-2.81285	-0.988837
196	ata-miR172b-3p	0.0148359	834.349	698.965	733.186	301.054	-0.255431	-0.186472	-1.47063
197	tae-MIR9672b-p5	0.0152534	1141.07	853.809	1190.25	1004.33	-0.418397	0.0608816	-0.184155
198	tae-MIR9672a-p5	0.0152534	1141.07	853.809	1190.25	1004.33	-0.418397	0.0608816	-0.184155
199	PC-5p-8820_4018	0.0153855	38.9995	35.2811	20.2383	58.2952	-0.144562	-0.946372	0.579919
200	tae-MIR1137a-p3_1ss9CT	0.015618	201.794	145.792	132.288	117.253	-0.468968	-0.609193	-0.783258
201	tae-MIR1121-p5_2ss16TA21TC	0.0156698	180.599	98.2309	153.283	174.386	-0.878544	-0.236598	-0.0505118
202	ata-miR393-5p	0.0197192	505.043	400.158	462.224	313.097	-0.335836	-0.127815	-0.689798
203	mtr-miR156j	0.0203374	28.5251	25.7835	0	19.4513	-0.145782	-14.7999	-0.552363
204	tae-miR159a	0.0218223	8394.91	10053.1	6535.92	5921.11	0.26005	-0.361125	-0.503646
205	bdi-miR171a	0.0228364	25.3768	18.4787	23.982	12.2466	-0.457646	-0.0815532	-1.05113
206	osa-miR171a	0.0228364	25.3768	18.4787	23.982	12.2466	-0.457646	-0.0815532	-1.05113
207	tae-MIR1137a-p5_2ss14GA21CT	0.0243583	253.914	114.286	187.09	166.007	-1.15169	-0.440607	-0.613092
208	hbr-MIR6171-p3_2ss10GA18GC	0.0249368	0	15.7894	17.9431	35.2369	13.9467	14.1311	15.1048
209	ata-miR9674b-3p	0.0259191	379.255	430.474	343.899	303.399	0.182759	-0.141183	-0.321951
210	tae-miR9676-5p	0.0277712	91.3571	29.542	35.5209	31.4987	-1.62875	-1.36285	-1.53622
211	osa-miR167d-5p_R+2_1	0.0283079	92.6273	81.7047	100.395	124.101	-0.181019	0.116172	0.422
212	osa-miR167d-5p_R+2_2	0.0283079	92.6273	81.7047	100.395	124.101	-0.181019	0.116172	0.422
213	osa-miR159f_L-1_1ss21AC	0.0294619	230.077	251.443	211.393	126.674	0.128111	-0.122192	-0.861003
214	hvu-miR5048a_L+2R-2	0.0312533	2219.7	1872.89	2059.66	1521.23	-0.245096	-0.107959	-0.545126
215	bdi-MIR530b-p3_1ss14GC	0.0317214	28.049	39.7918	9.58622	12.5089	0.504525	-1.54891	-1.165
216	tae-MIR5049-p5_1ss5AC	0.0317978	5.1231	0	8.40754	26.1795	-12.3228	0.714667	2.35335
217	osa-miR396e-5p	0.0333719	6162.45	4491.21	5043.91	2874.1	-0.4564	-0.288961	-1.10039
218	PC-5p-11731_2899	0.0367075	9.78258	25.3818	9.90889	45.1869	1.37551	0.0185091	2.20762
219	bdi-miR5169a_2ss19AG20CA	0.0387902	31.1999	22.3871	6.9062	13.4737	-0.478871	-2.17558	-1.21139
220	bdi-miR167a_R+1	0.0390179	9.92881	6.5029	33.4555	13.3931	-0.610538	1.75255	0.431794
221	bdi-miR156h-3p_L+1	0.0407531	173.122	97.4249	143.874	146.832	-0.829427	-0.266983	-0.237621
222	PC-5p-9791_3576	0.0424048	19.0177	51.5001	48.9369	50.1855	1.43723	1.36358	1.39993
223	ath-miR156g	0.0471993	26.8319	22.4397	7.20647	6.67618	-0.257895	-1.89658	-2.00685
224	tae-MIR9670-p5	0.0478543	2758.9	2858.13	3384.23	3138.86	0.0509811	0.294735	0.186147
225	gma-miR156a_R+1	0.0488508	69.6124	69.0246	57.0801	48.473	-0.0122334	-0.286356	-0.522165

## Sheet: L6 - 15DPA
Table S3 continued. Differentially expressed miRNAs (DEMs) across four treatment groups in two durum wheat genotypes.
Index	miRNA name	P-value (ANOVA)	SL15_CG(mean)	SL15_WS(mean)	SL15_HS(mean)	SL15_WH(mean)	Log2fold-change (WS/CG)	Log2fold-change (HS/CG)	Log2fold-change (WH/CG)
1	tae-MIR1121-p5_2ss16TA21TC	2.79e-08	546.895	150.11	651.433	231.59	-1.86525	0.252353	-1.23969
2	PC-5p-1947_18258	8.3e-08	154.278	216.614	437.947	229.095	0.489596	1.50522	0.570413
3	bdi-miR827-5p_1ss6TC	1.82e-07	390.207	510.663	629.564	1435.05	0.388132	0.690112	1.87879
4	PC-5p-9791_3576	6.345e-07	22.5163	34.4166	107.011	28.6827	0.612136	2.24873	0.349212
5	gma-miR6300_R+1_2	5.2778e-06	31.5723	0	36.014	23.4974	-14.9464	0.189899	-0.426156
6	gma-miR6300_R+1_1	5.2778e-06	31.5723	0	36.014	23.4974	-14.9464	0.189899	-0.426156
7	tae-miR9776_L-1R+1_1ss18AG	5.4873e-06	1235.93	531.395	961.381	1283.75	-1.21774	-0.362417	0.0547677
8	tae-MIR1133-p5	9.4195e-06	74.7594	127.601	279.574	110.083	0.77131	1.9029	0.558259
9	PC-3p-5390_6756	1.21437e-05	0	54.123	155.775	6.38618	15.724	17.2491	12.6407
10	tae-MIR9672b-p3_1ss3GA	1.35319e-05	3205.65	8086.65	9078.08	6110.47	1.33492	1.50177	0.930666
11	osa-miR530-5p_R+1	1.83644e-05	721.856	1801.13	1894.29	751.629	1.31912	1.39187	0.05831
12	ata-miR5062b-5p_L+2R-4	2.15356e-05	857.827	565.937	892.407	850.033	-0.600045	0.0570157	-0.0131668
13	tae-MIR1136-p5	3.08058e-05	253.054	321.001	664.263	393.351	0.343133	1.39231	0.636374
14	tae-MIR1135-p5_1ss16TA	4.70809e-05	344.969	371.751	769.825	373.075	0.107868	1.15806	0.112998
15	PC-5p-6347_5741	4.96533e-05	23.7899	36.4461	59.0033	30.3187	0.615419	1.31045	0.349861
16	tae-MIR1122a-p3_2ss15AG23AG	5.12237e-05	46.472	13.386	178.824	45.3501	-1.79564	1.94411	-0.0352576
17	tae-miR9672a-3p	9.16782e-05	85.1633	279.549	421.505	287.043	1.7148	2.30725	1.75297
18	tae-MIR9668-p5_2ss3TC21GT	0.000107966	4.63443	0	36.2121	21.4125	-12.1782	2.96601	2.20799
19	tae-MIR1123-p3_2ss14AG18AC	0.000113578	306.751	289.697	805.017	482.377	-0.08252	1.39195	0.653096
20	ptc-miR6478_R+1_1ss21GA	0.000156067	62.935	65.1585	80.2844	132.973	0.0500899	0.351257	1.0792
21	tae-MIR1120c-p5	0.000160729	62.9266	51.9005	113.133	88.8098	-0.277922	0.846285	0.497051
22	bdi-miR827-5p	0.000177346	39.6165	59.2859	58.1564	133.58	0.581587	0.553836	1.75353
23	ata-miR528-3p_1ss4GC	0.000188838	55.9867	177.107	61.9027	61.2694	1.66147	0.144919	0.130083
24	osa-miR396e-5p_R-1	0.000207898	697.87	1626.84	879.859	729.78	1.22104	0.334313	0.0645016
25	ata-miR167b-3p	0.000271006	3064.91	2539.99	4875.86	5048.52	-0.271024	0.669811	0.720014
26	PC-5p-2748_13198	0.000278963	107.839	127.988	170.221	181.439	0.247135	0.65853	0.750608
27	bdi-MIR399a-p5	0.000288107	19.4175	42.8616	0	38.9828	1.14233	-14.2451	1.00548
28	PC-3p-4559_8000	0.000306105	89.4854	116.521	226.043	110.875	0.380869	1.33687	0.309213
29	PC-5p-4165_8736	0.000309499	46.1734	58.7092	128.482	48.5468	0.346526	1.47644	0.0723145
30	tae-MIR1122a-p5_1ss3GT	0.000371316	142.591	135.597	444.073	239.454	-0.0725561	1.63892	0.747868
31	tae-MIR1128-p5_1ss1GA	0.000380319	24.8581	30.4077	56.1411	29.4875	0.290719	1.17534	0.246388
32	PC-5p-8820_4018	0.00038146	36.2028	43.782	94.4718	37.9069	0.274237	1.38378	0.0663582
33	tae-MIR1135-p3	0.000395116	338.98	419.75	718.97	353.412	0.308331	1.08473	0.0601485
34	PC-5p-638_57225	0.000446089	248.427	247.987	469.199	321.046	-0.00255846	0.917377	0.369956
35	ata-MIR9863a-p5_1ss20CT	0.000462866	60.2952	28.4069	119.051	82.8621	-1.0858	0.981471	0.45867
36	ata-MIR9863a-p3_1	0.000485822	957.375	796.895	1926.9	1561.25	-0.264696	1.00913	0.705541
37	ata-MIR9863a-p3_2	0.000485822	957.375	796.895	1926.9	1561.25	-0.264696	1.00913	0.705541
38	tae-miR9661-5p_1ss14GA	0.000524397	146.456	0	86.0605	141.922	-17.1601	-0.767049	-0.0453779
39	tae-miR9664-3p	0.000529023	168.949	264.293	536.418	481.022	0.64555	1.66677	1.50952
40	PC-5p-6883_5246	0.000535489	22.6654	31.538	63.8119	29.622	0.476596	1.49333	0.386175
41	hbr-MIR6171-p3_2ss10GA18GC	0.000553643	31.2617	26.0305	0	11.2888	-0.264192	-14.9321	-1.46951
42	tae-MIR9668-p3_1ss23AG_2	0.000568205	35.0421	48.7186	49.5871	0	0.475384	0.500875	-15.0968
43	tae-MIR9668-p3_1ss23AG_1	0.000568205	35.0421	48.7186	49.5871	0	0.475384	0.500875	-15.0968
44	bdi-miR156h-3p	0.000572656	319.026	254.595	598.358	498.566	-0.325469	0.907337	0.644113
45	ata-MIR9772a-p3_2ss1CT19TC	0.000737003	17.2209	26.8668	0	10.1142	0.641666	-14.0719	-0.767778
46	PC-5p-499_74272	0.000848986	574.89	1122.77	1218.19	612.219	0.965708	1.08338	0.0907611
47	tae-MIR9672b-p5	0.000985933	470.829	1205.42	1332.48	962.599	1.35626	1.50083	1.03173
48	tae-MIR9672a-p5	0.000985933	470.829	1205.42	1332.48	962.599	1.35626	1.50083	1.03173
49	ptc-miR6478_R-1	0.00102676	266.337	242.768	259.861	372.516	-0.133673	-0.0355105	0.484052
50	PC-5p-8481_4197	0.00103226	23.3146	26.4923	54.6454	31.4036	0.184343	1.22887	0.429696
51	bdi-MIR7757-p5_2ss12AG18AG	0.00103978	60.4357	24.8587	121.383	74.3569	-1.28165	1.00609	0.299067
52	osa-miR398a_L+1R-1	0.00110584	1746.31	710.268	1087.11	776.732	-1.29787	-0.683804	-1.16882
53	tae-MIR1128-p5_1ss19CT_3	0.00112774	15.8063	7.43666	47.4426	19.4237	-1.08777	1.58568	0.297319
54	tae-MIR1128-p5_1ss19CT_1	0.00112774	15.8063	7.43666	47.4426	19.4237	-1.08777	1.58568	0.297319
55	tae-MIR1128-p5_1ss19CT_2	0.00112774	15.8063	7.43666	47.4426	19.4237	-1.08777	1.58568	0.297319
56	mtr-MIR398a-p5_1ss11AC	0.00113536	334.548	302.683	418.656	267.187	-0.144407	0.323552	-0.324364
57	bdi-MIR7757-p5_2ss6AG22CT	0.00128257	206.553	138.376	259.617	185.939	-0.577916	0.329873	-0.151684
58	PC-5p-3303_11082	0.00128431	69.4917	89.095	127.997	69.7402	0.358503	0.881196	0.00514817
59	ptc-miR6478_1ss21GA	0.0012916	681.357	607.451	851.381	1082.62	-0.165644	0.321394	0.668044
60	bdi-miR159a-5p_R+1	0.00129466	104.961	102.554	267.555	202.429	-0.033468	1.34998	0.947559
61	osa-miR159f_R+1_2ss1CT21AT	0.00138665	22.3794	41.7125	54.0138	35.3572	0.898309	1.27116	0.659834
62	PC-5p-4738_7708	0.00158844	28.1867	37.996	59.6119	57.1758	0.430832	1.08059	1.02039
63	PC-5p-11731_2899	0.0016696	4.51376	0	27.2065	4.45152	-12.1401	2.59155	-0.0200298
64	zma-miR399e-5p_L+1_2ss7TC14CA	0.00187812	16.8582	46.836	59.8905	68.976	1.47417	1.82887	2.03264
65	osa-miR166m_L+1R-1_1ss21CT	0.00205327	765.385	1077.62	1059.93	640.722	0.493594	0.46971	-0.256487
66	ata-miR396e-5p	0.00214416	88.0272	189.665	80.1008	76.8321	1.10744	-0.136133	-0.19624
67	bdi-miR156h-3p_L+1	0.00221481	194.902	145.243	211.405	288.069	-0.424281	0.117259	0.563667
68	osa-miR398a	0.00257632	785.521	388.974	450.547	351.574	-1.01398	-0.801972	-1.15982
69	tae-miR167c-5p	0.00259808	3255.06	4305	8398.94	6227.53	0.40333	1.36753	0.935976
70	ata-miR167f-5p	0.00259808	3255.06	4305	8398.94	6227.53	0.40333	1.36753	0.935976
71	tae-MIR5384-p5	0.00286143	77.2944	131.165	49.9058	77.0892	0.762949	-0.631156	-0.00383696
72	ata-miR5062a-3p_2ss2TC18AG	0.00295391	403.155	307.544	173.49	162.7	-0.390542	-1.21648	-1.30912
73	ata-miR9674a-3p_2ss4AG13AG	0.00301782	61.1097	91.3215	51.189	49.987	0.579554	-0.255566	-0.289849
74	tae-MIR7757-p3_1ss19AG	0.00309095	73.26	151.85	190.715	108.402	1.05155	1.38032	0.565293
75	tae-MIR9661-p3	0.00309972	16.7171	0	5.91381	22.7249	-14.029	-1.49917	0.442947
76	tae-MIR159a-p5	0.00310433	204.391	116.872	358.234	279.485	-0.806409	0.809569	0.45144
77	osa-miR396d_R-1_1ss20GC	0.00345956	126.434	331.26	150.329	123.02	1.38958	0.249737	-0.0394968
78	PC-3p-4242_8557	0.00359852	26.1195	21.0584	38.5031	43.0398	-0.31073	0.559848	0.720548
79	hvu-MIR5050-p5	0.00377261	187.798	355.418	462.823	348.769	0.920334	1.30128	0.893088
80	tae-miR9653b_L+3R-1	0.00436397	774.228	749.155	1200.45	1062.08	-0.047493	0.632744	0.456064
81	PC-3p-8876_3989	0.00454991	25.9177	34.2747	50.2646	38.5585	0.403205	0.955603	0.573107
82	ptc-miR6478_R+4_2ss6CT21GA	0.00551314	68.2699	62.453	123.935	110.618	-0.128479	0.860259	0.696271
83	ata-miR9674c-3p_L-1R+1	0.00586982	114.074	157.24	235.985	217.732	0.463004	1.04873	0.932587
84	tae-MIR1128-p5_1ss9AG	0.00593358	0	6.08592	22.5673	20.7721	12.5713	14.4619	14.3424
85	tae-MIR1120a-p5_2	0.00645597	40.8496	47.9538	75.8176	61.3598	0.231323	0.892209	0.586972
86	tae-MIR1120a-p5_1	0.00645597	40.8496	47.9538	75.8176	61.3598	0.231323	0.892209	0.586972
87	PC-5p-6979_5168	0.00667142	47.4225	54.0996	105.743	43.6207	0.190043	1.15691	-0.120559
88	osa-miR159f_L-1_1ss21AC	0.00682262	162.056	244.21	205.382	228.899	0.59163	0.341816	0.498219
89	ptc-miR6478_R+2_2ss6CT21GA	0.00684017	246.761	254.219	380.084	389.524	0.0429537	0.6232	0.658594
90	tae-MIR1128-p3_2ss8CG21GA	0.00686003	5.50145	7.43666	40.458	11.4636	0.434842	2.87854	1.05917
91	PC-5p-7747_4615	0.00709439	47.0238	45.2356	49.5814	16.9229	-0.0559341	0.0764076	-1.47441
92	PC-5p-17118_1807	0.0074881	42.7198	18.1154	92.7867	44.283	-1.23769	1.11901	0.0518473
93	tae-MIR5048-p5	0.00763563	4553.31	5685.87	6406.51	5417.39	0.320467	0.492623	0.250684
94	gma-miR156a_R+1	0.00769562	84.8666	108.857	146.936	115.255	0.35916	0.791915	0.441558
95	PC-3p-19296_1541	0.0087963	9.82499	24.1245	47.1699	22.761	1.29597	2.26334	1.21204
96	ata-miR1432-5p_L+1R-2	0.00887163	1686.54	966.326	1137.37	710.657	-0.803487	-0.568365	-1.24684
97	PC-3p-1076_33015	0.0091382	123.589	424.869	336.252	259.158	1.78147	1.444	1.06829
98	tae-MIR1128-p3_1ss7CG_1	0.00975618	37.9924	37.4427	70.9946	43.7672	-0.0210283	0.901997	0.204138
99	tae-MIR1128-p3_1ss7CG_2	0.00975618	37.9924	37.4427	70.9946	43.7672	-0.0210283	0.901997	0.204138
100	osa-miR167d-5p_R+2_1	0.0102822	112.937	88.836	193.046	190.076	-0.346302	0.773428	0.751059
101	osa-miR167d-5p_R+2_2	0.0102822	112.937	88.836	193.046	190.076	-0.346302	0.773428	0.751059
102	tae-miR1847-5p	0.0106387	17.3459	15.9914	50.7728	10.2949	-0.117295	1.54946	-0.752663
103	osa-miR827	0.0116122	959.02	1378.3	965.781	1852.77	0.52326	0.0101359	0.950052
104	ata-miR393-3p_L+1R-1_1ss15TC	0.0117455	132.822	412.461	301.622	321.754	1.63476	1.18325	1.27646
105	osa-miR166m	0.0120477	296.211	593.517	513.658	443.175	1.00266	0.794182	0.58125
106	ata-miR166a-3p_L+1R-1	0.0125263	3556.14	5139.66	4284.18	3220.09	0.531361	0.268705	-0.143212
107	tae-miR9670-3p	0.0129945	657.675	392.616	355.415	378.993	-0.744257	-0.887872	-0.795203
108	zma-miR156d-3p_1ss8TC	0.0130406	438.127	612.751	755.801	764.288	0.483954	0.786658	0.802769
109	bdi-MIR7757-p3_1ss6AG	0.0137861	145.544	77.8477	159.22	118.173	-0.902729	0.129563	-0.300558
110	osa-MIR444c-p3	0.0141229	233.438	230.006	212.243	129.26	-0.0213702	-0.137322	-0.852767
111	bdi-miR5200a-3p	0.0152639	125.536	145.93	186.103	217.741	0.217175	0.567994	0.794511
112	tae-miR5200	0.0152639	125.536	145.93	186.103	217.741	0.217175	0.567994	0.794511
113	ata-miR5200-3p	0.0152639	125.536	145.93	186.103	217.741	0.217175	0.567994	0.794511
114	osa-miR396d_R-1_1ss20GA	0.0160133	47.7289	126.568	55.6847	44.8302	1.40697	0.222418	-0.0903907
115	tae-MIR167c-p3	0.0163719	572.165	1253.9	1088.45	945.903	1.13192	0.927775	0.725262
116	ata-miR167f-3p_L-1R+1	0.0163719	572.165	1253.9	1088.45	945.903	1.13192	0.927775	0.725262
117	ata-miR164b-5p	0.0165167	45.4763	69.1439	71.3156	73.91	0.604489	0.649104	0.700656
118	tae-miR164	0.0165167	45.4763	69.1439	71.3156	73.91	0.604489	0.649104	0.700656
119	PC-3p-2633_13702	0.016572	53.2184	63.1552	96.1972	48.3511	0.246977	0.85407	-0.138378
120	tae-MIR9670-p5	0.0169172	2576.06	2738.61	3951.31	3387.74	0.0882784	0.617163	0.395156
121	ptc-miR6478_R+1_2ss6CT21GA	0.0177942	489.012	517.927	748.983	806.627	0.0828786	0.615062	0.722032
122	PC-5p-6352_5735	0.0179879	86.4154	47.5564	120.47	120.238	-0.861648	0.47931	0.476535
123	tae-miR1137b-5p_1ss21CT	0.0181937	6.11745	15.7981	34.2456	34.691	1.36875	2.48492	2.50356
124	tae-MIR7757-p5_1ss3TC	0.018413	128.058	69.9581	61.521	79.848	-0.872236	-1.05765	-0.681471
125	ata-miR398g-5p_L+1R-1_1ss9GA	0.0194597	127.486	110.389	64.1162	64.3507	-0.207734	-0.991574	-0.986307
126	ata-miR9863a-3p_1ss21GA	0.0202157	37.7343	68.3217	36.5279	35.6009	0.856467	-0.0468772	-0.0839636
127	vvi-miR167c	0.0208795	28.4651	42.7953	31.6849	23.9344	0.588258	0.154601	-0.250109
128	bdi-miR399a_1ss16AG	0.021329	49.5376	47.0107	20.6591	72.3041	-0.0755364	-1.26174	0.545553
129	ata-miR399a-3p	0.021329	49.5376	47.0107	20.6591	72.3041	-0.0755364	-1.26174	0.545553
130	ata-MIR9863a-p5_1ss5CT	0.0235966	71.4909	60.1841	97.8939	102.653	-0.248379	0.453459	0.521944
131	tae-MIR1127b-p5_1ss3TC	0.0241344	35.1672	38.4833	79.2539	77.817	0.130002	1.17225	1.14585
132	mdm-miR397a_1ss21AT	0.025879	44.9923	53.6372	80.6749	62.7644	0.253556	0.842441	0.480269
133	tae-MIR9673-p3	0.0258905	5.00518	8.62652	33.2179	31.6528	0.785355	2.73047	2.66084
134	ata-miR166a-3p	0.0260829	409.267	798.884	709.194	597.962	0.964941	0.793137	0.54701
135	ata-miR528-5p	0.0265942	435.704	368.238	172.618	205.58	-0.24271	-1.33577	-1.08365
136	PC-3p-10681_3239	0.0269133	72.1548	165.601	214.856	190.754	1.19855	1.5742	1.40255
137	tae-MIR530-p5	0.0282575	1976.59	3349.68	2693.15	1663.88	0.761005	0.446279	-0.248462
138	tae-MIR531-p5_2ss11CG20AG	0.031311	324.839	299.002	257.782	229.509	-0.11957	-0.333573	-0.501179
139	tae-miR1120b-3p_L-1R+1	0.032082	153.746	163.668	102.521	88.3801	0.0902155	-0.584633	-0.798759
140	ata-miR167a-5p_R-2	0.0321488	411.469	485.944	589.812	514.298	0.240008	0.519472	0.321822
141	bdi-MIR530b-p3_1ss14GC	0.0323686	36.7594	53.3243	29.1041	13.9817	0.536678	-0.336894	-1.39458
142	tae-miR9774_L+1R+1	0.0324386	544.792	352.658	665.454	689.833	-0.627434	0.288633	0.340543
143	osa-miR1432-5p_L-1R+1	0.0343229	149.628	125.861	134.847	96.4923	-0.249542	-0.150055	-0.632891
144	PC-5p-6382_5701	0.0348519	43.1065	49.1069	34.8714	32.0026	0.188021	-0.305861	-0.429717
145	PC-5p-6404_5677	0.0356398	34.0467	22.1966	59.3363	45.456	-0.617178	0.8014	0.416957
146	PC-5p-1553_22722	0.0360468	139.782	164.05	161.017	127.227	0.230962	0.204035	-0.135773
147	osa-miR444b.1	0.0379324	238.506	393.963	270.19	194.269	0.724035	0.179947	-0.295969
148	osa-miR399d	0.0393699	11.3244	48.0129	33.1318	32.0333	2.08398	1.54878	1.50013
149	bdi-miR171a	0.0419895	4.54187	24.9414	12.841	13.0265	2.45718	1.4994	1.52009
150	osa-miR171a	0.0419895	4.54187	24.9414	12.841	13.0265	2.45718	1.4994	1.52009
151	PC-5p-8291_4307	0.0420687	15.3065	12.9276	35.9796	30.1624	-0.243684	1.23303	0.978609
152	tae-MIR1127a-p3_1ss1TA	0.0444346	68.6255	76.7606	64.2883	18.4056	0.161621	-0.0941878	-1.8986
153	ata-miR166c-3p	0.0447577	154.665	236.549	272.134	243.998	0.612994	0.815172	0.657725
154	PC-3p-5230_6978	0.0452822	13.6134	23.8383	35.882	6.14966	0.80825	1.39823	-1.14645
155	tae-MIR9662b-p5_1ss9CG	0.0470223	1284	1536.68	1522.31	1199.07	0.259164	0.245616	-0.0987333

## Sheet: L6 - 25DPA
Table S3 continued. Differentially expressed miRNAs (DEMs) across four treatment groups in two durum wheat genotypes.
Index	miRNA name	P-value (ANOVA)	SL25_CG(mean)	SL25_WS(mean)	SL25_HS(mean)	SL25_WH(mean)	Log2fold-change (WS/CG)	Log2fold-change (HS/CG)	Log2fold-change (WH/CG)
1	osa-miR396e-5p_R-1	3.38e-08	151.007	866.07	469.262	772.839	2.51986	1.63577	2.35555
2	PC-5p-638_57225	5.995e-07	509.566	203.616	289.999	374.756	-1.32341	-0.813221	-0.443317
3	ptc-miR6478_1ss21GA	2.4825e-06	733.091	357.585	971.072	769.446	-1.03571	0.405587	0.0698281
4	tae-MIR9664-p5	2.5884e-06	24.6544	154.693	21.4179	42.0952	2.6495	-0.203026	0.771815
5	ata-miR5062b-5p_L+2R-4	2.7519e-06	469.621	437.471	200.118	930.085	-0.10231	-1.23064	0.985866
6	mtr-MIR398a-p5_1ss11AC	4.5272e-06	25.7974	26.0926	221.717	223.789	0.016416	3.10342	3.11684
7	ptc-miR6478_R+1_2ss6CT21GA	5.7675e-06	679.365	310.033	830.136	659.043	-1.13177	0.289161	-0.0438153
8	osa-miR396d_R-1_1ss20GA	9.649e-06	0	59.1434	21.9254	44.2222	15.8519	14.4203	15.4325
9	bdi-miR827-5p_1ss6TC	1.26434e-05	472.817	772.097	1228.55	1342.09	0.7075	1.3776	1.50512
10	osa-MIR444c-p3_1ss21CT	1.61553e-05	3.93509	33.6564	67.0274	4.2253	3.09641	4.09028	0.102656
11	tae-miR9664-3p	1.71796e-05	398.199	1018.77	243.989	536.041	1.35527	-0.706673	0.428856
12	tae-miR9776_L-1R+1_1ss18AG	2.55937e-05	2566.89	1548.22	2729.39	1779.44	-0.729415	0.0885535	-0.528601
13	osa-miR159f_R+1_2ss1CT21AT	2.71406e-05	18.5626	18.7531	35.7907	67.1612	0.014731	0.947186	1.85523
14	osa-miR159f_L-1_1ss21AC	3.73087e-05	232.378	229.786	100.427	176.728	-0.0161808	-1.21032	-0.394945
15	PC-5p-7747_4615	4.5369e-05	42.717	23.1228	21.9934	0	-0.885491	-0.957742	-15.3825
16	ata-miR167b-3p	4.71146e-05	4928.96	3524.73	8539.17	4782.43	-0.483772	0.792812	-0.0435395
17	bdi-MIR7757-p5_2ss6AG22CT	4.87351e-05	247.174	130.197	177.359	310.37	-0.924832	-0.478851	0.328461
18	ata-miR167a-5p_R-2	5.75068e-05	273.889	410.969	537.629	537.341	0.585435	0.973018	0.972246
19	osa-miR827	5.78414e-05	515.656	1662.54	2258.66	1662.27	1.68891	2.13099	1.68867
20	PC-5p-499_74272	6.24412e-05	407.747	334.078	136.549	337.84	-0.287491	-1.57825	-0.271333
21	PC-3p-5390_6756	6.96945e-05	130.267	66.1397	47.2116	59.7526	-0.977885	-1.46426	-1.1244
22	PC-5p-2748_13198	7.47613e-05	200.058	79.0775	102.23	204.936	-1.33908	-0.968594	0.0347553
23	tae-MIR531-p5_2ss11CG20AG	8.08806e-05	112.936	216.12	107.583	206.676	0.936325	-0.0700527	0.871869
24	PC-5p-3845_9471	8.46675e-05	15.4719	70.753	35.1226	12.1624	2.19314	1.18275	-0.347214
25	ata-miR167b-5p	0.000102077	8918.32	8068.38	15514.5	7943.98	-0.144493	0.798776	-0.16691
26	tae-MIR397-p5	0.000119022	140.608	550.308	991.838	748.442	1.96856	2.81843	2.41221
27	tae-miR1120b-3p_L-1R+1	0.000142038	217.234	92.7254	82.6911	72.8455	-1.22821	-1.39344	-1.57634
28	tae-MIR9676-p3	0.000156643	40.6695	45.4905	75.3771	134.804	0.161618	0.890179	1.72885
29	zma-miR156d-3p_1ss8TC	0.000164639	200.482	522.223	477.318	456.346	1.38119	1.25148	1.18666
30	lus-miR159b_R+1_1ss21CT	0.000166614	101.431	149.415	201.061	348.889	0.558818	0.98713	1.78226
31	osa-miR398a	0.000174796	60.5471	77.2308	214.219	282.967	0.351119	1.82296	2.22451
32	osa-miR398a_L+1R-1	0.000200646	169.743	264.86	829.082	804.58	0.641883	2.28817	2.24489
33	tae-miR9653b_L+3R-1	0.000222527	335.27	556.009	689.004	840.982	0.729783	1.03919	1.32675
34	PC-5p-3303_11082	0.000223412	80.7736	106.248	56.1961	114.277	0.395476	-0.523414	0.500577
35	tae-MIR167c-p3	0.000258343	280.11	532.973	238.919	516.911	0.928071	-0.229468	0.883925
36	ata-miR167f-3p_L-1R+1	0.000258343	280.11	532.973	238.919	516.911	0.928071	-0.229468	0.883925
37	bdi-miR156h-3p	0.000259432	1260.34	477.122	681.225	404.744	-1.40139	-0.887611	-1.63874
38	tae-miR397-5p	0.000296741	22.3616	54.5486	96.4013	107.8	1.28652	2.10803	2.26926
39	bdi-MIR7757-p5_1ss6AG	0.000307878	1268.6	771.411	931.409	1336.52	-0.717667	-0.445752	0.0752412
40	osa-miR396d_R-1_1ss20GC	0.000383254	27.0747	156.096	73.0231	133.874	2.52742	1.43141	2.30586
41	tae-MIR5384-p5	0.000404706	22.0152	55.0284	13.8871	15.3058	1.32168	-0.664756	-0.524422
42	bdi-MIR399a-p5	0.000412224	0	33.3792	49.904	66.7698	15.0267	15.6069	16.0269
43	tae-MIR159a-p5	0.000465477	419.171	160.977	545.712	281.86	-1.38068	0.380601	-0.572562
44	PC-3p-2739_13219	0.000538299	40.9814	89.2667	71.6066	122.034	1.12315	0.805123	1.57425
45	bdi-miR5200a-3p	0.000540814	161.483	217.537	372.198	229.136	0.429882	1.20469	0.504823
46	tae-miR5200	0.000540814	161.483	217.537	372.198	229.136	0.429882	1.20469	0.504823
47	ata-miR5200-3p	0.000540814	161.483	217.537	372.198	229.136	0.429882	1.20469	0.504823
48	ata-MIR9863a-p3_1	0.00057849	1813.48	690.717	1110.44	1393.55	-1.39259	-0.707631	-0.379991
49	ata-MIR9863a-p3_2	0.00057849	1813.48	690.717	1110.44	1393.55	-1.39259	-0.707631	-0.379991
50	tae-miR408_L-1	0.000732568	72.2663	134.355	199.229	219.36	0.89466	1.46303	1.6019
51	ptc-miR6478_R+1_1ss21GA	0.000741513	66.5401	29.3536	96.0072	83.3244	-1.18068	0.52892	0.324516
52	tae-MIR1123-p3_2ss14AG18AC	0.000789032	467.72	244.569	420.188	462.915	-0.935402	-0.154609	-0.0148974
53	osa-miR444b.1	0.000826426	101.399	207.466	142.515	100.888	1.03284	0.491073	-0.00728516
54	tae-MIR1128-p5_1ss19CT_3	0.000831228	40.9963	19.3923	22.2236	27.7044	-1.08001	-0.883401	-0.565379
55	tae-MIR1128-p5_1ss19CT_1	0.000831228	40.9963	19.3923	22.2236	27.7044	-1.08001	-0.883401	-0.565379
56	tae-MIR1128-p5_1ss19CT_2	0.000831228	40.9963	19.3923	22.2236	27.7044	-1.08001	-0.883401	-0.565379
57	PC-3p-7418_4818	0.000835859	55.7957	28.694	50.0719	98.2151	-0.959405	-0.156152	0.815789
58	osa-miR167d-5p_R+2_1	0.000837107	196.705	120.586	317.924	175.575	-0.705966	0.692653	-0.163942
59	osa-miR167d-5p_R+2_2	0.000837107	196.705	120.586	317.924	175.575	-0.705966	0.692653	-0.163942
60	zma-miR399e-5p_L+1_2ss7TC14CA	0.000870014	0	26.8697	38.0164	49.6534	14.7137	15.2143	15.5996
61	ata-MIR9863a-p5_1ss5CT	0.000871297	122.37	51.9953	87.3782	99.8786	-1.2348	-0.48591	-0.293008
62	tae-MIR1847-p3_2ss13TC21TC	0.000919723	8.78899	10.3993	37.8493	0	0.242715	2.1065	-13.1015
63	tae-miR319_L-1R+1	0.000994804	54.2393	18.9348	50.5944	34.563	-1.5183	-0.100363	-0.650113
64	tae-MIR1122a-p3_2ss15AG23AG	0.00104048	85.4816	11.707	38.5266	117.868	-2.86824	-1.14976	0.463489
65	tae-MIR9674a-p3_1ss4GA	0.0010607	77.7763	66.2607	45.5593	68.4655	-0.231177	-0.771584	-0.183954
66	PC-3p-8876_3989	0.00107329	4.88025	13.0179	24.5207	45.2398	1.41547	2.32897	3.21257
67	osa-MIR160f-p3_1ss19TA	0.00117768	19.0939	28.0302	16.9519	37.7355	0.553869	-0.171661	0.982812
68	tae-MIR1127b-p5_2ss19CA21AC	0.00124399	0	16.598	16.1068	4.2253	14.0187	13.9754	12.0448
69	ata-miR166c-3p	0.00128946	99.6453	138.002	216.022	128.084	0.46982	1.11631	0.362222
70	ptc-MIR6478-p5_1ss6CT_2	0.00130041	341.954	188.474	317.953	301.659	-0.859437	-0.104987	-0.180884
71	ptc-MIR6478-p5_1ss6CT_1	0.00130041	341.954	188.474	317.953	301.659	-0.859437	-0.104987	-0.180884
72	hvu-MIR5050-p5	0.00130083	429.294	204.724	526.579	337.225	-1.06829	0.294685	-0.348255
73	tae-MIR5048-p5	0.00138846	3484.96	4792.61	4350.39	4290.03	0.45967	0.320005	0.299847
74	tae-MIR7757-p5_1ss3TC	0.00147863	74.0584	59.2268	58.2319	104.652	-0.322414	-0.346854	0.498865
75	ata-miR9863a-3p_1ss21GA	0.00154003	19.0804	70.4135	27.2051	44.217	1.88376	0.511781	1.21251
76	tae-MIR1120c-p3_2ss7TA17TG	0.00156085	31.8613	6.55453	25.6689	57.9406	-2.28124	-0.311786	0.862767
77	tae-MIR5200-p5	0.00162092	49.7544	120.526	135.321	99.6364	1.27645	1.44349	1.00185
78	ata-miR5200-5p	0.00162092	49.7544	120.526	135.321	99.6364	1.27645	1.44349	1.00185
79	mdm-miR397a_1ss21AT	0.00170386	0	36.5773	54.8325	45.5732	15.1587	15.7427	15.4759
80	tae-miR9774_L+1R+1	0.00173121	1428.8	1126.83	1091.17	2275.23	-0.342537	-0.388921	0.671211
81	bdi-miR399a_1ss16AG	0.00193931	1.57404	69.3798	132.623	223.836	5.46198	6.39672	7.15183
82	ata-miR399a-3p	0.00193931	1.57404	69.3798	132.623	223.836	5.46198	6.39672	7.15183
83	tae-MIR1121-p5_2ss16TA21TC	0.00215534	283.305	152.264	277.834	217.523	-0.895778	-0.0281324	-0.381188
84	PC-3p-1015_35321	0.00238384	129.868	307.088	144.997	132.898	1.2416	0.158972	0.0332697
85	ata-miR5062a-3p_2ss2TC18AG	0.00238914	46.7097	197.444	87.3887	237.789	2.07965	0.903726	2.34789
86	osa-miR530-5p_R+1	0.00243937	718.272	669.692	395.445	855.09	-0.101032	-0.861054	0.251546
87	tae-MIR1127b-p5_1ss3TC	0.00261153	68.4163	31.6159	94.9839	70.954	-1.11369	0.473343	0.0525451
88	gma-miR156a_R+1	0.00264234	208.822	187.972	165.852	60.3217	-0.151758	-0.332376	-1.79153
89	osa-miR396d_2ss20GT21GA	0.0029913	189.616	453.994	316.076	407.562	1.25959	0.737193	1.10394
90	ata-miR396e-5p	0.00324842	14.8327	62.1637	26.273	34.2728	2.06729	0.824794	1.20828
91	vvi-miR167c	0.00330548	11.9634	47.8786	31.2261	27.0227	2.00075	1.38412	1.17554
92	PC-3p-10681_3239	0.00347272	33.9169	46.8703	113.651	124.602	0.466672	1.74453	1.87725
93	osa-MIR444c-p3	0.00355598	101.292	159.331	181.413	98.6527	0.653507	0.840751	-0.0380934
94	ata-miR164b-5p	0.00362699	20.5312	37.9259	37.812	61.2008	0.885366	0.881025	1.57573
95	tae-miR164	0.00362699	20.5312	37.9259	37.812	61.2008	0.885366	0.881025	1.57573
96	osa-miR168a-3p_L-3	0.00385908	122.195	158.13	178.256	64.6889	0.371932	0.544775	-0.917589
97	PC-5p-4738_7708	0.00405787	55.5276	31.5665	48.2885	51.4471	-0.814811	-0.201525	-0.110114
98	tae-miR9672a-3p	0.00437636	149.907	172.445	240.58	235.133	0.202069	0.682446	0.649407
99	ata-miR172b-3p	0.00449671	114.339	342.608	78.337	240.112	1.58324	-0.545549	1.07039
100	PC-3p-4559_8000	0.00451	103.525	67.5138	93.1355	106.227	-0.616724	-0.152576	0.0371745
101	stu-miR156f-5p_L-1R+1	0.00451023	766.066	1409.44	1249.31	892.216	0.879579	0.705595	0.219924
102	gma-MIR5368-p5_2ss1TC21TC	0.00467218	18.7567	4.91015	21.3715	28.4025	-1.93357	0.18828	0.598611
103	ptc-miR6478_R+2_2ss6CT21GA	0.005531	309.319	194.199	414.199	313.409	-0.671562	0.421228	0.0189511
104	ata-miR166a-3p_L+1R-1	0.00558252	3940.68	2517.79	3703.6	2953.33	-0.646289	-0.0895152	-0.416101
105	ata-miR9674c-3p_L-1R+1	0.00559873	66.02	82.1451	123.531	133.899	0.315271	0.903895	1.02017
106	bdi-MIR7757-p3_2ss1CT19TA	0.00562848	35.0482	5.6742	16.6813	10.3238	-2.62685	-1.07111	-1.76337
107	osa-miR167a-5p_R+1	0.00580514	22.229	57.8018	39.0666	16.0766	1.37867	0.813493	-0.46748
108	ptc-MIR6478-p5	0.00580937	56.6044	26.9983	41.0494	51.9749	-1.06805	-0.463552	-0.123099
109	ata-miR1432-5p_L+1R-2	0.0058618	704.797	709.597	339.13	1116.58	0.00979304	-1.05537	0.66381
110	PC-3p-6317_5770	0.00599818	5.40511	36.1873	9.3677	0	2.74309	0.793373	-12.4001
111	gma-miR6300_R+1_2	0.0060646	44.589	12.2902	29.9881	13.5299	-1.85918	-0.572297	-1.72054
112	gma-miR6300_R+1_1	0.0060646	44.589	12.2902	29.9881	13.5299	-1.85918	-0.572297	-1.72054
113	hvu-miR159a_1ss21GA	0.00611547	460.241	697.931	499.873	667.145	0.600696	0.119173	0.535612
114	tae-MIR1137b-p3_2ss7TC17AG_1	0.00620277	99.7491	177.695	213.489	159.183	0.833024	1.09779	0.674315
115	tae-MIR1137b-p3_2ss7TC17AG_2	0.00620277	99.7491	177.695	213.489	159.183	0.833024	1.09779	0.674315
116	tae-MIR1137b-p3_2ss7TC17AG_3	0.00620277	99.7491	177.695	213.489	159.183	0.833024	1.09779	0.674315
117	bdi-miR156b-5p	0.00640991	812.565	1323.18	1371.28	1007.89	0.703452	0.754968	0.310784
118	zma-miR156a-5p	0.00640991	812.565	1323.18	1371.28	1007.89	0.703452	0.754968	0.310784
119	osa-miR156a	0.00640991	812.565	1323.18	1371.28	1007.89	0.703452	0.754968	0.310784
120	sbi-miR156a	0.00640991	812.565	1323.18	1371.28	1007.89	0.703452	0.754968	0.310784
121	ata-miR156a-5p	0.00640991	812.565	1323.18	1371.28	1007.89	0.703452	0.754968	0.310784
122	tae-miR9773	0.00647565	3022.07	4200.15	1672.67	3972.38	0.4749	-0.85339	0.394463
123	PC-5p-6347_5741	0.00669345	45.3526	27.1012	28.4583	41.0222	-0.742828	-0.672337	-0.14478
124	bdi-MIR5200a-p5_1ss10GT	0.00711986	0	1.49818	7.58208	1.54928	10.549	12.8884	10.5974
125	osa-miR1432-5p_L-1R+1	0.00719061	78.9778	66.5901	40.63	95.981	-0.246138	-0.958903	0.281303
126	bdi-miR156g-3p	0.00794235	10.2298	12.46	21.8098	19.4348	0.284531	1.0922	0.925868
127	ata-miR156a-3p	0.00794235	10.2298	12.46	21.8098	19.4348	0.284531	1.0922	0.925868
128	osa-miR159f_R-1	0.00882264	276.504	434.515	256.731	375.27	0.652108	-0.107041	0.440628
129	tae-MIR1128-p5_1ss9AG	0.00935311	19.027	5.61817	17.4574	0	-1.75987	-0.124209	-14.2158
130	tae-miR531_L-2R-1_1ss13CG	0.00960499	5.31237	20.5741	8.52482	26.5595	1.9534	0.682312	2.3218
131	osa-miR166m	0.0100663	177.009	319.589	287.851	238.766	0.852397	0.701505	0.431777
132	osa-miR166m_L+1R-1_1ss21CT	0.0102511	830.302	586.549	770.312	597.773	-0.501384	-0.108193	-0.474038
133	osa-miR166g-3p	0.0118663	0	28.9307	29.0921	14.4864	14.8203	14.8283	13.8224
134	ata-miR9674c-5p_L+1R-1_1ss9TG	0.0133138	17.4214	10.9255	27.315	26.1556	-0.673159	0.648832	0.586259
135	bdi-MIR7757-p3_1ss6AG	0.0134085	150.316	57.4388	128.553	178.572	-1.3879	-0.225629	0.248508
136	tae-miR7757-5p_1ss2TC	0.0135792	6955.67	7376.15	5402.36	8632.72	0.08468	-0.364599	0.311625
137	PC-5p-3520_10402	0.0136952	53.5111	46.7894	38.1996	71.2727	-0.193659	-0.486282	0.41351
138	PC-3p-19296_1541	0.0138667	41.7688	31.756	27.802	13.6042	-0.395394	-0.587236	-1.61838
139	osa-miR5071_2ss15GA21AT	0.0138975	38.0249	29.4287	38.4098	48.6646	-0.36972	0.01453	0.355928
140	PC-5p-6404_5677	0.0145551	44.0996	23.0566	53.9589	46.279	-0.935584	0.291094	0.069593
141	ata-miR164a-5p_R-1	0.0145997	3.64599	8.7544	8.34894	14.3921	1.2637	1.19528	1.9809
142	bdi-MIR166g-p3	0.0148146	0	3.74545	18.7441	4.64783	11.8709	14.1942	12.1823
143	tae-miR9658-3p	0.0151369	132.752	49.385	74.8951	87.2449	-1.42659	-0.825794	-0.605594
144	osa-miR5071_1ss15GA	0.0154369	258.028	224.108	214.801	302.945	-0.203331	-0.264526	0.23153
145	tae-MIR1120a-p5_2	0.0155638	56.0677	44.4469	78.6394	74.3702	-0.335086	0.488083	0.407554
146	tae-MIR1120a-p5_1	0.0155638	56.0677	44.4469	78.6394	74.3702	-0.335086	0.488083	0.407554
147	osa-miR5071_R-1_1ss15GA	0.0160597	78.3912	69.4459	78.2121	99.7622	-0.174803	-0.00330092	0.347801
148	tae-miR9670-3p	0.0163907	642.054	528.348	981.86	919.345	-0.281207	0.612823	0.517911
149	bdi-MIR7757-p5_2ss12AG18AG	0.0165635	132.793	31.3606	90.8349	143.738	-2.08215	-0.547858	0.114266
150	tae-MIR9673-p3	0.0166061	11.9953	0	27.6744	21.5076	-13.5502	1.20609	0.842383
151	bdi-miR7731-5p_R-3_2ss8TC21AC	0.0179592	21.3884	21.5566	29.4255	39.8668	0.0113018	0.460242	0.898362
152	ata-MIR9772a-p5	0.0180834	292.112	412.421	374.828	479.009	0.497595	0.359705	0.713529
153	tae-MIR9772-p5	0.0180834	292.112	412.421	374.828	479.009	0.497595	0.359705	0.713529
154	PC-3p-2633_13702	0.0183056	50.3785	45.4463	60.1752	77.6123	-0.148645	0.256361	0.623477
155	tae-MIR1122a-p5_1ss3GT	0.0192763	166.876	52.5183	187.407	239.45	-1.66789	0.167396	0.520944
156	PC-5p-1715_20676	0.0199373	134.858	154.558	230.03	247.568	0.196711	0.77038	0.876384
157	cca-miR156b_R-1_1ss19AG	0.0202709	8.99892	16.9823	53.3865	12.3737	0.91621	2.56865	0.459455
158	ata-miR393-5p	0.0206116	296.191	359.815	387.145	500.599	0.280726	0.386346	0.757129
159	ptc-miR6478_R-1	0.0214537	228.723	164.31	232.209	237.312	-0.477185	0.0218207	0.0531822
160	tae-MIR1120c-p5	0.0214783	105.117	60.7288	98.4012	95.8463	-0.791537	-0.0952432	-0.133196
161	osa-miR396e-5p	0.0225098	1576.8	2672.94	3001.97	3205.32	0.761423	0.928905	1.02346
162	tae-MIR9672b-p5	0.0225118	581.663	617.128	791.231	931.948	0.0853861	0.443914	0.680065
163	tae-MIR9672a-p5	0.0225118	581.663	617.128	791.231	931.948	0.0853861	0.443914	0.680065
164	PC-3p-9028_3917	0.0237897	91.4227	26.5697	56.6865	55.8569	-1.78277	-0.689547	-0.710817
165	tae-miR9661-5p_1ss14GA	0.0243263	48.876	40.6917	54.548	95.4743	-0.264394	0.158398	0.965986
166	tae-MIR1135-p5_1ss16TA	0.0257575	386.815	242.866	369.852	400.025	-0.671483	-0.0646949	0.0484456
167	tae-MIR1128-p3_1ss5CA_2	0.0257691	23.2876	0	3.34414	8.19707	-14.5073	-2.79986	-1.50638
168	tae-MIR1128-p3_1ss5CA_3	0.0257691	23.2876	0	3.34414	8.19707	-14.5073	-2.79986	-1.50638
169	tae-MIR1128-p3_1ss5CA_1	0.0257691	23.2876	0	3.34414	8.19707	-14.5073	-2.79986	-1.50638
170	bdi-miR827-5p	0.0261539	48.6672	89.5396	103.014	105.17	0.879575	1.08182	1.1117
171	PC-5p-8481_4197	0.0262488	20.2638	5.89218	18.7384	30.6716	-1.78203	-0.112911	0.597997
172	tae-miR9676-5p	0.0277686	11.3077	11.065	16.6836	33.891	-0.0313068	0.561118	1.58359
173	tae-MIR5048-p3_2ss18TG21GA	0.0279209	484.806	638.939	582.066	471.338	0.398272	0.263777	-0.0406429
174	ata-miR9863a-3p	0.0280625	2137.72	2514.96	2508.39	2354.99	0.23446	0.230687	0.139648
175	gma-miR156a_2ss18CA20CT	0.0281615	16.5647	56.1387	41.9417	20.7705	1.76088	1.34027	0.326426
176	sbi-miR159b_R-1	0.0287072	36.8094	52.1556	26.385	39.8281	0.502745	-0.480356	0.113711
177	ata-miR528-5p	0.0288851	68.6031	99.4575	97.893	154.413	0.535806	0.512931	1.17045
178	bdi-miR7731-5p_2ss8TC21AC	0.0332724	7.67343	10.0247	16.71	31.1517	0.385622	1.12277	2.02137
179	bdi-miR156h-3p_L+1	0.0337109	405.155	300.594	328.47	227.204	-0.430657	-0.302714	-0.83449
180	bdi-miR159a-5p_R+1	0.0337582	167.485	80.2765	160.67	114.684	-1.06098	-0.0599289	-0.546362
181	PC-5p-6352_5735	0.0350688	79.0072	55.5987	97.9696	134.709	-0.506933	0.31035	0.76979
182	tae-miR1127b-3p_1ss12TC	0.0358314	702.148	481.657	655.373	885.831	-0.543767	-0.0994584	0.335257
183	osa-miR396e-5p_1ss19CT	0.0378238	0	48.5795	50.5704	68.2816	15.5681	15.626	16.0592
184	tae-MIR1128-p3_1ss7CG_1	0.0379703	38.2504	30.8015	37.8243	56.1349	-0.312471	-0.0161611	0.553424
185	tae-MIR1128-p3_1ss7CG_2	0.0379703	38.2504	30.8015	37.8243	56.1349	-0.312471	-0.0161611	0.553424
186	tae-MIR9674a-p3_1ss20GT	0.0388308	20.9306	5.99271	8.73497	28.6777	-1.80433	-1.26074	0.454318
187	bdi-miR5169a_2ss19AG20CA	0.0396999	0	22.2279	17.4413	15.8769	14.4401	14.0902	13.9546
188	tae-miR9674b-5p	0.0426103	2047.06	2257.53	2134.73	2775.17	0.14119	0.0604965	0.439021
189	PC-5p-9791_3576	0.0441945	36.2489	12.7505	26.1391	23.7936	-1.50739	-0.471728	-0.607363
190	tae-MIR1136-p5	0.0455975	479.596	263.818	374.168	445.971	-0.862275	-0.358131	-0.104868
191	tae-MIR5049-p5_1ss5AC	0.0457308	28.7778	1.87272	13.4364	11.9467	-3.94175	-1.09881	-1.26835
192	tae-MIR9674a-p5_1ss21AT	0.0463114	942.731	1148.42	1060.26	1299.59	0.284739	0.169498	0.463134
193	tae-miR5048-5p	0.0476665	2496.47	3541.15	2914.7	3036.87	0.504332	0.22346	0.282698
194	tae-MIR1128-p3_2ss8CG21GA	0.0479589	5.49028	0	10.3385	19.5169	-12.4227	0.913076	1.82977
195	gma-miR6300_L-1R+8_2	0.0498491	27.0867	5.05635	15.4101	14.3865	-2.42141	-0.81371	-0.912868
196	gma-miR6300_L-1R+8_1	0.0498491	27.0867	5.05635	15.4101	14.3865	-2.42141	-0.81371	-0.912868

## Sheet: L6 - 35DPA
Table S3 continued. Differentially expressed miRNAs (DEMs) across four treatment groups in two durum wheat genotypes.
Index	miRNA name	P-value (ANOVA)	SL35_CG(mean)	SL35_WS(mean)	SL35_HS(mean)	SL35_WH(mean)	Log2fold-change (WS/CG)	Log2fold-change (HS/CG)	Log2fold-change (WH/CG)
1	tae-MIR9664-p5	5.98e-08	48.2054	19.1428	37.1433	0	-1.33239	-0.37609	-15.5569
2	ata-miR399b-5p_L-2R+2	8.09e-08	124.607	3.42129	0	13.2464	-5.18669	-16.927	-3.23371
3	bdi-miR171c-5p	6.542e-07	10.8722	20.7643	0	132.811	0.933457	-13.4084	3.61065
4	tae-miR9776_L-1R+1_1ss18AG	8.104e-07	1059.58	1775.58	1941.54	4531.52	0.744794	0.873711	2.0965
5	tae-MIR1136-p5	1.8466e-06	316.165	229.084	651.905	413.457	-0.464801	1.04398	0.387059
6	gma-miR156a_R+1	3.6523e-06	75.1752	69.313	209.284	88.1349	-0.117131	1.47714	0.229457
7	bdi-miR159a-5p_R+1	4.0461e-06	179.665	21.6596	55.8787	123.779	-3.05223	-1.68494	-0.53754
8	tae-miR167c-5p	1.66005e-05	3251.76	2388.52	5952.58	4666.41	-0.445106	0.872294	0.521091
9	ata-miR167f-5p	1.66005e-05	3251.76	2388.52	5952.58	4666.41	-0.445106	0.872294	0.521091
10	osa-MIR160f-p3_1ss19TA	2.34095e-05	17.2557	26.2594	31.3151	104.215	0.605759	0.859783	2.59441
11	ata-miR528-3p_1ss4GC	5.7145e-05	32.0922	31.437	108.294	19.3741	-0.0297608	1.75466	-0.728096
12	tae-miR408_L-1	6.21535e-05	215.397	195.017	413.344	151.86	-0.143399	0.940341	-0.504263
13	tae-MIR1123-p3_2ss14AG18AC	0.000108599	366.662	181.71	739.584	437.08	-1.01281	1.01226	0.253449
14	PC-3p-1552_22728	0.000110592	166.336	179.596	288.703	235.188	0.110651	0.795486	0.499714
15	tae-MIR1128-p5_1ss9AG	0.000112175	24.3617	14.2503	33.8795	25.9822	-0.773619	0.4758	0.0929099
16	hvu-miR1120_L-4R+1_1ss10TC	0.000154231	176.422	101.958	132.449	94.9086	-0.791058	-0.413586	-0.894417
17	tae-miR1130b-3p_1ss6TC	0.000154231	176.422	101.958	132.449	94.9086	-0.791058	-0.413586	-0.894417
18	tae-MIR1135-p5_1ss16TA	0.000160773	318.713	173.083	701.756	288.976	-0.880797	1.13871	-0.141308
19	tae-MIR1136-p3_2ss16CT20GA	0.000168993	13.8923	6.33638	45.768	14.7987	-1.13256	1.72005	0.091185
20	gma-miR156a_2ss18CA20CT	0.00017424	51.8656	28.6059	90.1334	58.1001	-0.858467	0.797284	0.163761
21	tae-MIR1120c-p5	0.000281152	92.3021	22.107	101.255	100.141	-2.06186	0.133562	0.117602
22	PC-3p-5390_6756	0.000321943	0	25.3632	47.6424	50.5355	14.6305	15.54	15.625
23	tae-MIR9668-p3_1ss23AG_2	0.000325796	24.7687	22.397	40.4664	0	-0.145214	0.708204	-14.5962
24	tae-MIR9668-p3_1ss23AG_1	0.000325796	24.7687	22.397	40.4664	0	-0.145214	0.708204	-14.5962
25	tae-MIR1135-p3	0.000332432	548.396	408.829	941.22	671.304	-0.423719	0.779315	0.291748
26	ata-miR167b-3p	0.000335933	4061.07	2946.96	4463.15	6037.94	-0.462631	0.136204	0.572197
27	osa-MIR444c-p3_1ss21CT	0.000337283	56.9094	4.23589	29.6747	145.112	-3.74793	-0.939436	1.35043
28	osa-miR396e-5p_R-1	0.000445827	1230.53	561.039	579.986	836.043	-1.1331	-1.08518	-0.557625
29	osa-miR396e-5p_1ss20TC	0.000551602	100.742	59.4507	5.52115	72.0023	-0.760894	-4.18955	-0.484544
30	ata-miR528-5p	0.000602579	245.013	356.455	424.44	169.579	0.540861	0.7927	-0.530905
31	cca-miR156b_R-1_1ss19AG	0.00060468	18.0641	24.4461	14.2974	90.6124	0.436475	-0.337372	2.32658
32	tae-MIR1120a-p5_2	0.000609346	65.8783	43.492	77.2941	68.2704	-0.599052	0.230554	0.0514552
33	tae-MIR1120a-p5_1	0.000609346	65.8783	43.492	77.2941	68.2704	-0.599052	0.230554	0.0514552
34	ata-miR9674a-3p_2ss4AG13AG	0.000712447	32.239	46.2532	62.1585	24.4607	0.520746	0.947143	-0.39834
35	osa-miR530-5p_R+1	0.000719572	446.233	258.421	458.785	252.807	-0.788073	0.040019	-0.81976
36	ata-miR5062b-5p_L+2R-4	0.00077388	371.895	395.766	0	358.769	0.0897527	-18.5045	-0.0518427
37	tae-miR9653b_L+3R-1	0.000782062	336.455	269.644	871.976	633.425	-0.319355	1.37388	0.91276
38	PC-5p-1947_18258	0.000785625	186.67	74.3435	367.262	194.102	-1.32821	0.976316	0.0563212
39	tae-miR397-5p	0.000851502	102.96	57.1649	116.329	23.5547	-0.848875	0.176139	-2.12799
40	tae-MIR1128-p5_1ss1GA	0.000886751	14.3219	4.49435	47.5584	18.0577	-1.67204	1.73148	0.334394
41	bdi-MIR7757-p5_1ss6AG	0.000951185	777.625	1141.41	702.907	1273.63	0.553669	-0.145741	0.711798
42	tae-MIR1121-p5_2ss16TA21TC	0.00102148	171.035	59.3378	120.362	80.9782	-1.52727	-0.506913	-1.07869
43	hvu-MIR6191-p5_2ss17TC19AG	0.00115804	9.62025	6.31102	27.0136	23.9216	-0.608201	1.48954	1.31417
44	tae-MIR159a-p5	0.00123407	168.674	257.271	621.65	559.157	0.609052	1.88187	1.72902
45	PC-5p-6979_5168	0.00126943	4.95994	0	41.5893	21.4252	-12.2761	3.06782	2.11092
46	PC-5p-10158_3425	0.00128107	104.532	39.5349	38.5682	43.6789	-1.40274	-1.43846	-1.25893
47	tae-miR171b	0.00131823	11.3682	14.844	12.0181	50.4754	0.384868	0.0801985	2.15057
48	PC-5p-17118_1807	0.00139859	29.1433	12.8428	74.8663	37.8287	-1.1822	1.36115	0.376317
49	ata-miR164c-3p	0.00139954	20.2647	23.5644	0	4.22048	0.217641	-14.3067	-2.26349
50	bdi-MIR7757-p5_2ss12AG18AG	0.00156049	41.1677	46.8067	69.7273	146.334	0.185202	0.760212	1.82968
51	tae-miR9774_L+1R+1	0.00173864	484.074	518.28	1279.99	935.006	0.098502	1.40283	0.949746
52	ata-MIR9863a-p3_1	0.00189488	1240.05	754.52	1737.19	1436.8	-0.716762	0.48636	0.212464
53	ata-MIR9863a-p3_2	0.00189488	1240.05	754.52	1737.19	1436.8	-0.716762	0.48636	0.212464
54	tae-miR9664-3p	0.00196431	399.459	101.4	407.205	8.87428	-1.97799	0.027706	-5.49228
55	osa-miR396d_R-1_1ss20GC	0.00202447	251.296	113.274	90.8242	143.1	-1.14957	-1.46824	-0.812366
56	ata-MIR9772a-p5	0.00210051	373.939	475.23	859.021	642.989	0.345823	1.19989	0.78199
57	tae-MIR9772-p5	0.00210051	373.939	475.23	859.021	642.989	0.345823	1.19989	0.78199
58	PC-3p-8876_3989	0.00211436	32.8858	8.61322	21.5543	22.1852	-1.93284	-0.60949	-0.567866
59	PC-5p-8291_4307	0.00215537	20.931	3.74713	52.5718	43.9951	-2.48178	1.32865	1.0717
60	tae-MIR1128-p5_1ss19CT_3	0.00260449	6.60248	0	40.1799	4.22048	-12.6888	2.60539	-0.645601
61	tae-MIR1128-p5_1ss19CT_1	0.00260449	6.60248	0	40.1799	4.22048	-12.6888	2.60539	-0.645601
62	tae-MIR1128-p5_1ss19CT_2	0.00260449	6.60248	0	40.1799	4.22048	-12.6888	2.60539	-0.645601
63	bdi-miR5200a-3p	0.00271265	3031.3	772.519	591.362	3331.7	-1.9723	-2.35783	0.136321
64	tae-miR5200	0.00271265	3031.3	772.519	591.362	3331.7	-1.9723	-2.35783	0.136321
65	ata-miR5200-3p	0.00271265	3031.3	772.519	591.362	3331.7	-1.9723	-2.35783	0.136321
66	ata-MIR9863a-p5_1ss20CT	0.00275157	60.3979	16.7133	116.183	48.1632	-1.85351	0.943825	-0.326567
67	vvi-miR156e_L+1R+1_1ss9GA	0.00301378	26.64	43.8629	82.6456	62.7025	0.719409	1.63335	1.23493
68	tae-MIR9672b-p3_1ss3GA	0.00304272	7523.42	6209.8	6975.06	4308.48	-0.276843	-0.109184	-0.80421
69	osa-miR167d-5p_R+2_1	0.00325855	160.584	135.109	266.154	220.682	-0.249206	0.728933	0.458641
70	osa-miR167d-5p_R+2_2	0.00325855	160.584	135.109	266.154	220.682	-0.249206	0.728933	0.458641
71	tae-miR9672a-3p	0.00350036	286.036	161.35	334.15	157.992	-0.826006	0.224298	-0.856349
72	bdi-MIR7757-p5_2ss6AG22CT	0.00357563	147.367	176.662	186.422	244.526	0.261578	0.339158	0.730576
73	PC-3p-5230_6978	0.00372576	10.9622	0	28.8712	3.25954	-13.4202	1.3971	-1.7498
74	bdi-MIR7757-p3_1ss6AG	0.00398619	89.5109	147.122	112.56	235.243	0.716883	0.330556	1.39402
75	tae-MIR9670-p5	0.00406003	2886.9	3264.3	5719.59	4255.48	0.177252	0.986391	0.5598
76	ata-miR398g-5p_L+1R-1_1ss9GA	0.00420067	78.0947	114.761	94.5647	32.6392	0.555333	0.276076	-1.25862
77	bdi-MIR5200a-p5_1ss10GT	0.00427043	93.0145	38.8457	18.3806	132.096	-1.2597	-2.33927	0.506058
78	PC-5p-9791_3576	0.00430705	35.2836	0	36.2513	31.1887	-15.1067	0.0390338	-0.177976
79	tae-MIR1128-p3_1ss7CG_1	0.00439213	37.0354	26.6297	58.8281	45.3667	-0.47587	0.667601	0.292729
80	tae-MIR1128-p3_1ss7CG_2	0.00439213	37.0354	26.6297	58.8281	45.3667	-0.47587	0.667601	0.292729
81	zma-miR399e-5p_L+1_2ss7TC14CA	0.00444145	114.575	30.9836	47.0547	84.0571	-1.88672	-1.28388	-0.446855
82	PC-3p-1076_33015	0.00524596	421.714	618.784	555.387	335.142	0.553168	0.397226	-0.331496
83	tae-MIR5200-p5	0.00550685	1430.86	700.474	272.326	1912.8	-1.03048	-2.39348	0.418803
84	ata-miR5200-5p	0.00550685	1430.86	700.474	272.326	1912.8	-1.03048	-2.39348	0.418803
85	tae-miR9652-5p	0.0059436	15.1576	21.7514	0	29.8347	0.521066	-13.8878	0.976946
86	tae-MIR5175-p3_1ss19GA	0.00607562	48.8682	30.6435	5.52115	10.2971	-0.673317	-3.14586	-2.24667
87	tae-MIR167c-p3	0.00620276	915.508	369.806	604.699	741.648	-1.30781	-0.598356	-0.303839
88	ata-miR167f-3p_L-1R+1	0.00620276	915.508	369.806	604.699	741.648	-1.30781	-0.598356	-0.303839
89	PC-5p-6883_5246	0.00626283	14.5476	9.86584	60.9827	26.1265	-0.560262	2.06762	0.844737
90	ata-miR1432-5p_L+1R-2	0.00632152	161.065	638.426	422.366	393.942	1.98688	1.39085	1.29034
91	tae-MIR1121-p3_1ss12CT	0.00663029	0	3.58421	25.0487	41.1465	11.8074	14.6124	15.3285
92	bdi-MIR7757-p3_2ss1CT19TA	0.00682018	0	23.1086	6.21445	11.1721	14.4961	12.6014	13.4476
93	tae-MIR1128-p5_1ss21AG	0.00716079	5.45593	0	27.0113	3.4077	-12.4136	2.30766	-0.679025
94	csi-miR399f-5p_2ss20GC21AC	0.00718399	60.2873	3.42129	0	14.547	-4.13924	-15.8796	-2.05114
95	osa-miR159f_R-1	0.00776179	631.851	392.109	375.023	481.279	-0.688332	-0.752605	-0.392713
96	tae-miR9662a-3p	0.00861079	4592.82	5009.56	7401.87	6524.13	0.125304	0.688511	0.506406
97	osa-miR1432-5p_L-1R+1	0.00867675	21.4047	76.4281	50.8934	51.0436	1.83618	1.24955	1.2538
98	ptc-miR6478_1ss21GA	0.00903739	479.581	343.253	760.965	385.216	-0.482502	0.666054	-0.316109
99	tae-MIR397-p5	0.00917254	1102.1	763.354	1393.64	241.446	-0.529832	0.338605	-2.19049
100	bdi-miR156h-3p	0.00928725	605.946	742.796	1184.39	1254.41	0.293777	0.966887	1.04975
101	tae-miR398	0.00963093	104.262	159.466	245.105	68.8791	0.61303	1.23318	-0.59808
102	tae-MIR5048-p5	0.00981921	4866.93	5093.04	6520.98	5742.9	0.0655141	0.422077	0.238768
103	tae-miR9670-3p	0.0104036	602.731	655.569	321.609	677.997	0.121234	-0.906205	0.169764
104	tae-MIR7757-p5_1ss3TC	0.0105542	79.2328	188.799	47.9949	111.318	1.25268	-0.723217	0.490514
105	PC-3p-10681_3239	0.0127242	87.6487	41.7392	116.536	93.1375	-1.07033	0.410971	0.0876289
106	tae-MIR5175-p5_1ss1AT	0.0129901	116.255	72.0957	137.94	129.403	-0.689312	0.246744	0.154579
107	PC-5p-8481_4197	0.0143694	8.92788	0	32.6047	24.9094	-13.1241	1.86869	1.4803
108	PC-5p-4738_7708	0.017247	29.1869	19.0921	73.2688	40.2534	-0.612347	1.32788	0.463791
109	sbi-miR159b_R-1	0.0174353	89.6023	43.9564	46.2433	73.9605	-1.02746	-0.95429	-0.276781
110	mtr-miR156j	0.0180751	26.4299	36.7092	46.1369	38.1701	0.473967	0.80375	0.530271
111	PC-3p-2739_13219	0.0187882	449.139	501.128	241.884	156.539	0.158017	-0.892844	-1.52064
112	osa-miR5071_2ss15GA21AT	0.01981	42.451	32.8467	53.1845	35.3351	-0.37005	0.325207	-0.264695
113	PC-3p-7418_4818	0.0210062	74.7005	22.1791	93.2089	17.031	-1.75192	0.31935	-2.13295
114	tae-MIR1120b-p5	0.0214594	27.4484	4.3044	39.9838	36.2032	-2.67284	0.542697	0.399399
115	tae-MIR1120a-p5_2ss12AC20AG	0.0222189	14.617	20.1664	38.045	25.4608	0.464306	1.38006	0.800631
116	bdi-miR156h-3p_L+1	0.0227208	352.042	450.735	540.193	641.467	0.356533	0.617727	0.865626
117	osa-miR444b.1	0.0228171	318.782	222.196	231.563	426.577	-0.520737	-0.46117	0.420236
118	tae-MIR9674a-p3_1ss20GT	0.022852	18.2005	27.8079	0	24.9527	0.61151	-14.1517	0.455216
119	osa-miR444b.1_1ss21CT	0.0232497	125.581	62.2323	102.244	189.107	-1.01289	-0.296612	0.590577
120	tae-miR9658-3p	0.0255591	74.2512	35.9452	59.6902	73.0687	-1.04662	-0.314921	-0.0231603
121	PC-5p-4165_8736	0.0256347	21.6319	15.3861	52.4706	27.7971	-0.491532	1.27835	0.361775
122	ata-miR9863a-5p	0.0264408	777.956	829.998	1043.74	1007.78	0.0934188	0.424005	0.373418
123	ata-miR5062a-3p_2ss2TC18AG	0.0265397	146.375	160.249	20.1206	154.87	0.130648	-2.86292	0.0813861
124	sbi-miR1432	0.0282312	6.5447	41.028	19.7317	26.9281	2.64821	1.59212	2.04071
125	ata-miR167a-5p_R-2	0.0303442	540.672	560.018	667.418	912.205	0.0507211	0.303837	0.754606
126	tae-miR1137b-5p_1ss21CT	0.0308283	29.3915	14.6595	34.3909	30.7813	-1.00357	0.226625	0.0666538
127	tae-MIR9674a-p3_1ss4GA	0.0309478	80.2134	156.148	94.5467	101.612	0.961	0.237184	0.341149
128	stu-miR156f-5p_L-1R+1	0.031227	1306.73	1384.23	1972.2	1423.51	0.0831166	0.593837	0.12349
129	PC-3p-19296_1541	0.0320167	10.8041	0	35.4039	3.66692	-13.3993	1.71233	-1.55893
130	tae-MIR1137b-p3_2ss7TC17AG_1	0.0337814	300.505	222.327	321.661	315.671	-0.434705	0.0981544	0.0710348
131	tae-MIR1137b-p3_2ss7TC17AG_2	0.0337814	300.505	222.327	321.661	315.671	-0.434705	0.0981544	0.0710348
132	tae-MIR1137b-p3_2ss7TC17AG_3	0.0337814	300.505	222.327	321.661	315.671	-0.434705	0.0981544	0.0710348
133	osa-miR159f_L-1_1ss21AC	0.0347045	312.516	142.386	181.749	194.221	-1.13412	-0.781978	-0.686229
134	osa-MIR444c-p3	0.0349252	262.399	102.317	161.86	317.987	-1.35872	-0.697016	0.277207
135	tae-MIR1133-p5	0.0368687	84.1596	27.4702	208.992	87.737	-1.61526	1.31225	0.0600576
136	PC-5p-2748_13198	0.0369489	132.034	72.5368	62.4126	151.791	-0.864123	-1.081	0.201182
137	PC-5p-6347_5741	0.0385574	10.8041	4.07297	39.1349	19.5872	-1.40742	1.85688	0.858335
138	PC-5p-6630_5467	0.0386031	45.0775	34.643	27.4262	31.2974	-0.379843	-0.716855	-0.526366
139	PC-5p-638_57225	0.0392573	387.148	125.857	344.44	198.227	-1.6211	-0.168635	-0.965736
140	bdi-miR156b-5p	0.0398212	1097.01	1451.89	1544.65	1445.64	0.40435	0.493702	0.398136
141	zma-miR156a-5p	0.0398212	1097.01	1451.89	1544.65	1445.64	0.40435	0.493702	0.398136
142	osa-miR156a	0.0398212	1097.01	1451.89	1544.65	1445.64	0.40435	0.493702	0.398136
143	sbi-miR156a	0.0398212	1097.01	1451.89	1544.65	1445.64	0.40435	0.493702	0.398136
144	ata-miR156a-5p	0.0398212	1097.01	1451.89	1544.65	1445.64	0.40435	0.493702	0.398136
145	ptc-miR6478_R-1_1ss20TG	0.0402954	6.94391	18.8501	0	11.864	1.44075	-12.7615	0.772768
146	ptc-miR6478_R+1_1ss21GA	0.0403719	58.2807	51.1881	91.6455	58.4425	-0.187209	0.653046	0.00399987
147	mdm-miR397a_1ss21AT	0.0407026	115.439	50.0887	135.331	16.9175	-1.20458	0.229356	-2.77054
148	tae-MIR9673-p3	0.042744	18.9502	8.4555	16.5375	33.4869	-1.16425	-0.196473	0.821383
149	osa-miR398a	0.0437563	1449.58	830.952	1511.15	450.054	-0.802796	0.0600171	-1.68746
150	bdi-miR827-5p_1ss6TC	0.046012	2495.63	1172.92	1448.17	2651.92	-1.0893	-0.785179	0.0876303
151	PC-5p-8820_4018	0.0467274	7.22174	19.6408	40.8759	31.1706	1.44344	2.50083	2.10977
152	bdi-MIR399a-p5	0.0490795	115.471	24.2424	0	45.5851	-2.25193	-16.8172	-1.3409
153	bdi-miR167a_R+1	0.0498678	31.7363	3.91005	27.5691	43.6338	-3.02088	-0.203081	0.459313
154	ptc-miR6478_R+4_2ss6CT21GA	0.0499618	62.0709	36.5435	145.192	50.4568	-0.7643	1.22597	-0.298867

## Sheet: L6 - 45DPA
Table S3 continued. Differentially expressed miRNAs (DEMs) across four treatment groups in two durum wheat genotypes.
Index	miRNA name	P-value (ANOVA)	SL45_CG(mean)	SL45_WS(mean)	SL45_HS(mean)	SL45_WH(mean)	Log2fold-change (WS/CG)	Log2fold-change (HS/CG)	Log2fold-change (WH/CG)
1	tae-MIR9664-p5	8e-10	101.627	31.5139	357.384	139.261	-1.68923	1.81419	0.454501
2	PC-3p-8439_4221	2.2e-09	0	23.1882	53.5596	48.2704	14.5011	15.7089	15.5589
3	osa-miR398a	1.64e-08	513.39	503.925	1304.35	153.546	-0.0268473	1.3452	-1.74138
4	tae-miR9776_L-1R+1_1ss18AG	1.84e-08	493.248	1942.91	2783.04	3813.97	1.97784	2.49628	2.95091
5	osa-miR444b.1	4.98e-08	366.248	356.236	146.867	141.005	-0.0399883	-1.31831	-1.37708
6	bdi-miR171c-5p	5.11e-08	0	60.9166	1040.23	268.148	15.8945	19.9885	18.0327
7	bdi-MIR5200a-p5_1ss10GT	6.12e-08	21.7972	25.9157	259.784	45.7197	0.249684	3.5751	1.06867
8	bdi-MIR7757-p5_2ss12AG18AG	6.35e-08	54.9702	38.7827	53.5596	163.335	-0.503237	-0.0375036	1.57111
9	PC-5p-3845_9471	7.17e-08	89.188	117.988	4.32303	11.2079	0.403714	-4.36673	-2.99234
10	ata-miR167b-5p	8.29e-08	12208.1	17888.8	27249.6	18581.1	0.551225	1.1584	0.606003
11	tae-MIR5175-p3_1ss19GA	8.79e-08	28.0034	29.6712	0	1.57015	0.08346	-14.7733	-4.15663
12	tae-MIR5200-p5	1.546e-07	379.248	464.709	2992.4	562.211	0.293185	2.98009	0.56797
13	ata-miR5200-5p	1.546e-07	379.248	464.709	2992.4	562.211	0.293185	2.98009	0.56797
14	osa-miR398a_L+1R-1	1.838e-07	1284.47	1106.39	4317.59	351.65	-0.21531	1.74905	-1.86896
15	ata-miR5062b-5p_L+2R-4	2.184e-07	420.833	315.563	6.30442	331.588	-0.41532	-6.06074	-0.343857
16	tae-miR171b	5.202e-07	0	32.955	223.021	130.754	15.0082	17.7668	16.9965
17	osa-miR827	8.544e-07	4288.06	4445.73	10925.2	5794.28	0.052095	1.34926	0.434307
18	tae-miR9774_L+1R+1	9.345e-07	539.285	2344.19	1485.61	2460.69	2.11997	1.46193	2.18994
19	ptc-miR6478_1ss21GA	1.0182e-06	368.171	323.697	196.713	548.834	-0.185732	-0.904283	0.575992
20	tae-MIR9662b-p5_1ss9CG	1.1117e-06	887.645	1062.31	373.653	255.864	0.259157	-1.24828	-1.7946
21	PC-3p-1015_35321	1.3024e-06	386.873	255.068	74.0217	73.7981	-0.600975	-2.38584	-2.3902
22	tae-MIR397-p5	1.561e-06	356.17	516.985	555.482	253.002	0.537559	0.641175	-0.493419
23	ata-miR167b-3p	1.6578e-06	3811.64	4312.67	5996.14	5288.55	0.178169	0.653623	0.472462
24	ata-miR9863a-3p_1ss21GA	1.7626e-06	83.234	68.6113	25.3741	33.1228	-0.278726	-1.71382	-1.32935
25	bdi-miR5200a-3p	1.7741e-06	443.332	487.374	4804.19	1037.05	0.136641	3.43783	1.22603
26	tae-miR5200	1.7741e-06	443.332	487.374	4804.19	1037.05	0.136641	3.43783	1.22603
27	ata-miR5200-3p	1.7741e-06	443.332	487.374	4804.19	1037.05	0.136641	3.43783	1.22603
28	tae-MIR159a-p5	1.8097e-06	85.8034	151.891	510.487	727.416	0.823928	2.57277	3.08367
29	tae-miR9661-5p_1ss14GA	2.5574e-06	68.9242	182.119	65.5381	154.447	1.4018	-0.0726763	1.16403
30	tae-miR9664-3p	2.839e-06	468.617	254.881	2307.39	1157.97	-0.87859	2.29978	1.30511
31	tae-miR7757-5p_1ss2TC	3.1754e-06	13707	11282.5	7154.56	8310.25	-0.280831	-0.937982	-0.721953
32	osa-miR167a-5p_R+1	3.5359e-06	114.285	160.469	79.2839	46.6099	0.489656	-0.527543	-1.29393
33	tae-miR167c-5p	3.5559e-06	2523.93	2971.36	4415.91	4756.78	0.23545	0.807039	0.914313
34	ata-miR167f-5p	3.5559e-06	2523.93	2971.36	4415.91	4756.78	0.23545	0.807039	0.914313
35	PC-3p-2739_13219	4.9838e-06	524.705	371.739	145.639	45.2149	-0.497216	-1.84911	-3.53664
36	ptc-miR6478_R+2_2ss6CT21GA	5.6363e-06	108.806	91.7924	65.9438	205.3	-0.245311	-0.722449	0.915977
37	zma-miR399e-5p_L+1_2ss7TC14CA	6.2643e-06	33.9308	25.9066	105.711	120.809	-0.389273	1.63946	1.83207
38	ata-miR393-5p	6.3083e-06	439.317	714.011	1147.83	1066.04	0.700685	1.38558	1.27892
39	ptc-miR6478_R+1_2ss6CT21GA	8.7853e-06	255.317	186.515	192.09	489.221	-0.453	-0.410511	0.938197
40	ata-miR396c-5p	1.16173e-05	291.608	162.337	325.785	454.129	-0.845034	0.159891	0.639072
41	mtr-MIR398a-p5_1ss11AC	1.63233e-05	92.3607	47.7346	35.3011	8.89178	-0.952245	-1.38757	-3.37674
42	tae-MIR167c-p3	1.67621e-05	676.519	454.906	183.566	262.01	-0.572562	-1.88183	-1.36851
43	ata-miR167f-3p_L-1R+1	1.67621e-05	676.519	454.906	183.566	262.01	-0.572562	-1.88183	-1.36851
44	bdi-MIR7757-p5_2ss6AG22CT	1.74691e-05	156.844	159.101	192.514	329.18	0.0206144	0.295634	1.06955
45	PC-5p-3303_11082	1.78921e-05	74.5808	28.9893	25.1946	27.1532	-1.36328	-1.56569	-1.45768
46	bdi-MIR7757-p3_1ss6AG	3.19438e-05	90.6937	174.125	60.9198	202.32	0.941053	-0.574092	1.15757
47	tae-miR9653b_L+3R-1	3.58719e-05	450.03	262.774	471.334	349.085	-0.776195	0.0667295	-0.366442
48	PC-5p-1715_20676	3.65398e-05	161.713	338.461	328.427	293.999	1.06555	1.02213	0.862374
49	lus-miR159b_R+1_1ss21CT	3.91696e-05	79.186	286.306	238.479	422.864	1.85424	1.59055	2.41688
50	osa-miR1432-5p_L-1R+1	4.01823e-05	124.965	35.4806	62.1765	59.0963	-1.81643	-1.00709	-1.08039
51	osa-miR167d-5p_R+2_1	4.46135e-05	141.687	210.331	326.966	287.816	0.56995	1.20643	1.02244
52	osa-miR167d-5p_R+2_2	4.46135e-05	141.687	210.331	326.966	287.816	0.56995	1.20643	1.02244
53	tae-miR9773	4.70864e-05	7486.54	6094.84	1809.35	1542.71	-0.296711	-2.04883	-2.27883
54	tae-MIR9672b-p3_1ss3GA	6.16914e-05	4698.91	6265.23	5517.79	6655.72	0.415042	0.231763	0.502268
55	PC-5p-2748_13198	6.88694e-05	88.3901	104.092	14.3198	114.127	0.235902	-2.62587	0.368689
56	ata-miR1432-5p_L+1R-2	7.1772e-05	1027.49	317.264	610.129	439.841	-1.69537	-0.751936	-1.22407
57	PC-5p-1553_22722	7.67317e-05	211.717	220.078	152.235	139.436	0.0558739	-0.475837	-0.602541
58	ata-miR164b-5p	7.89706e-05	69.8362	145.468	96.4126	122.682	1.05865	0.465247	0.812882
59	tae-miR164	7.89706e-05	69.8362	145.468	96.4126	122.682	1.05865	0.465247	0.812882
60	ata-miR396e-5p	8.03888e-05	55.7026	30.3821	51.7742	86.766	-0.874524	-0.105512	0.639386
61	tae-miR9670-3p	8.08161e-05	833.921	819.696	1556.5	1264.74	-0.0248222	0.900323	0.600862
62	ata-miR172b-3p	8.26631e-05	848.914	602.092	223.173	208.883	-0.495634	-1.92746	-2.02293
63	ppe-miR399b_L+1R-1_1ss3CG	8.43035e-05	0	5.65896	63.9802	29.4886	12.4663	15.9653	14.8479
64	tae-miR9662a-3p	9.49088e-05	4858.32	5210.75	10104.2	9076.65	0.101033	1.05642	0.901702
65	osa-miR159f_R+1_2ss1CT21AT	0.000104168	5.32325	33.3284	7.20505	63.7856	2.64637	0.436702	3.58285
66	osa-miR396d_2ss20GT21GA	0.000104869	691.692	709.333	1254.44	732.062	0.0363322	0.858836	0.0818352
67	osa-miR396e-5p_1ss19CT	0.000109066	150.962	144.941	351.492	237.52	-0.0587281	1.2193	0.653858
68	tae-miR1120b-3p_L-1R+1	0.000118257	74.8518	158.489	72.014	77.6131	1.08227	-0.0557607	0.052263
69	PC-5p-638_57225	0.00012228	136.13	125.09	111.972	198.905	-0.122018	-0.281842	0.547095
70	osa-miR166m	0.000129746	331.932	504.114	610.083	471.605	0.602861	0.878117	0.506689
71	tae-MIR1137b-p3_2ss7TC17AG_1	0.000159511	233.389	314.478	449.657	336.758	0.430225	0.946091	0.52898
72	tae-MIR1137b-p3_2ss7TC17AG_2	0.000159511	233.389	314.478	449.657	336.758	0.430225	0.946091	0.52898
73	tae-MIR1137b-p3_2ss7TC17AG_3	0.000159511	233.389	314.478	449.657	336.758	0.430225	0.946091	0.52898
74	ata-miR393-3p_L+1R-1_1ss15TC	0.000169332	376.192	518.893	545.67	622.899	0.463965	0.536559	0.727527
75	gma-miR156a_R+1	0.000178994	118.332	83.3857	159.118	154.321	-0.504964	0.427263	0.383103
76	tae-MIR1127b-p5_1ss3TC	0.000191789	19.1937	28.0271	65.0064	96.5694	0.546192	1.75995	2.33094
77	tae-MIR1135-p5_1ss16TA	0.000197735	170.559	177.381	409.584	374.421	0.0565841	1.26389	1.13439
78	osa-miR396e-5p	0.000201634	4783.38	4390.66	8641.77	6101.9	-0.123594	0.853295	0.351226
79	bdi-miR399a_1ss16AG	0.000206772	233.051	548.173	681.398	458.009	1.23399	1.54785	0.974734
80	ata-miR399a-3p	0.000206772	233.051	548.173	681.398	458.009	1.23399	1.54785	0.974734
81	PC-5p-1947_18258	0.000227847	80.7868	122.075	153.197	199.84	0.595572	0.923195	1.30665
82	tae-MIR7757-p3_1ss19AG	0.000250263	53.4706	137.141	56.8321	62.5746	1.35884	0.0879583	0.22683
83	ptc-miR6478_R+1_1ss21GA	0.000255447	51.3802	47.4098	18.0007	77.0996	-0.116027	-1.51316	0.585512
84	tae-MIR5050-p3	0.000261087	24.5025	25.04	0	3.16854	0.0313052	-14.5806	-2.95104
85	ptc-MIR6478-p5_1ss6CT_2	0.000262796	154.366	107.816	240.287	299.799	-0.517792	0.638402	0.957639
86	ptc-MIR6478-p5_1ss6CT_1	0.000262796	154.366	107.816	240.287	299.799	-0.517792	0.638402	0.957639
87	tae-MIR1120a-p5_2	0.000289652	41.3705	50.6982	105.429	114.163	0.293334	1.3496	1.46443
88	tae-MIR1120a-p5_1	0.000289652	41.3705	50.6982	105.429	114.163	0.293334	1.3496	1.46443
89	PC-5p-7747_4615	0.000306307	26.816	30.5106	0	23.3567	0.186218	-14.7108	-0.199258
90	bdi-miR159a-5p_R+1	0.000313881	40.3123	19.908	84.3816	93.6348	-1.01787	1.06571	1.21583
91	PC-3p-1840_19246	0.000320375	222.888	280.4	233.611	170.872	0.331165	0.0677847	-0.383407
92	PC-5p-6382_5701	0.000321815	33.2033	37.5891	3.96278	4.18707	0.178987	-3.06674	-2.98731
93	PC-5p-8291_4307	0.000339771	6.53358	5.79943	28.98	52.0099	-0.171962	2.14911	2.99284
94	PC-5p-499_74272	0.000345481	187.823	144.715	32.2358	83.1429	-0.376154	-2.54264	-1.17571
95	osa-miR444b.1_1ss21CT	0.000415596	130.488	142.638	54.8215	44.8504	0.128439	-1.25111	-1.54073
96	osa-miR827_R-1	0.000431464	1014.75	1181.93	3229.67	1577.85	0.220023	1.67027	0.636844
97	tae-MIR1135-p3	0.000449037	331.807	446.926	639.35	639.584	0.429692	0.946262	0.946791
98	PC-3p-1076_33015	0.000453636	339.483	520.696	384.218	354.13	0.617102	0.178585	0.0609382
99	ata-miR167a-5p_R-2	0.000504439	434.238	732.01	870.589	825.216	0.753378	1.0035	0.926285
100	gma-miR6300_R+1_2	0.000515454	0	30.9277	31.2598	49.3795	14.9166	14.932	15.5916
101	gma-miR6300_R+1_1	0.000515454	0	30.9277	31.2598	49.3795	14.9166	14.932	15.5916
102	tae-MIR5048-p3_2ss18TG21GA	0.00053706	953.789	943.201	690.77	514.657	-0.0161043	-0.465463	-0.890058
103	osa-miR530-5p_R+1	0.000544812	382.218	394.216	263.041	186.705	0.0445889	-0.539111	-1.03363
104	osa-MIR444c-p3	0.00056809	173.806	153.427	129.346	75.3435	-0.179923	-0.426245	-1.20592
105	osa-miR160f-5p	0.000597633	83.6111	46.8451	105.668	113.3	-0.835796	0.337766	0.438378
106	bdi-miR827-5p_1ss6TC	0.000646175	1192.76	1207.82	1867.78	1967.52	0.0181032	0.647025	0.722077
107	osa-miR396e-5p_R-1	0.000681675	447.441	524.388	778.968	576.813	0.228937	0.799866	0.366404
108	tae-MIR9672b-p5	0.000695307	796.172	1238.62	1057.3	1007.48	0.637584	0.409237	0.339597
109	tae-MIR9672a-p5	0.000695307	796.172	1238.62	1057.3	1007.48	0.637584	0.409237	0.339597
110	osa-miR319a-3p.2-3p_R+1	0.000716089	26.6119	0	4.1429	3.48539	-14.6998	-2.68336	-2.93268
111	tae-MIR1120c-p5	0.000739507	19.6971	44.1321	100.342	131.041	1.16385	2.34887	2.73396
112	gra-MIR8645-p5_2ss12TG17AG_3	0.000755067	24.3331	23.7782	4.86341	31.042	-0.0332822	-2.32288	0.351304
113	gra-MIR8645-p5_2ss12TG17AG_1	0.000755067	24.3331	23.7782	4.86341	31.042	-0.0332822	-2.32288	0.351304
114	gra-MIR8645-p5_2ss12TG17AG_2	0.000755067	24.3331	23.7782	4.86341	31.042	-0.0332822	-2.32288	0.351304
115	gra-MIR8645-p5_2ss12TG17AG_4	0.000755067	24.3331	23.7782	4.86341	31.042	-0.0332822	-2.32288	0.351304
116	tae-MIR9674a-p3_1ss4GA	0.000791669	157.644	114.479	98.6267	82.024	-0.461579	-0.676618	-0.94255
117	ata-MIR9863a-p5_1ss5CT	0.00079519	93.9108	94.9913	133.77	172.173	0.0165042	0.510393	0.874496
118	ptc-MIR6478-p3_2ss6CT20TC	0.000837957	35.637	29.185	49.0357	61.816	-0.288147	0.460456	0.794605
119	bdi-miR7731-5p_R-3_2ss8TC21AC	0.000895319	5.85557	8.92838	38.6891	43.5831	0.608589	2.72404	2.89589
120	ata-miR164a-5p_R-1	0.0010893	10.5263	33.145	16.1895	17.2336	1.65479	0.621057	0.711218
121	tae-MIR1847-p3_2ss13TC21TC	0.00109489	0	10.3074	86.9837	26.9042	13.3314	16.4085	14.7155
122	vvi-miR167c	0.00125942	55.0554	98.9465	69.0702	40.9521	0.845766	0.32718	-0.426947
123	bdi-MIR7757-p5_1ss6AG	0.00128038	1144.77	1094.9	1059.47	1625.95	-0.0642514	-0.111715	0.506226
124	bdi-miR827-5p	0.0013364	199.802	214.888	133.815	128.181	0.105013	-0.578329	-0.64039
125	bdi-miR156h-3p	0.00133977	341.79	787.916	392.011	636.712	1.20493	0.197783	0.897529
126	hvu-miR5048a_L+2R-2	0.00139174	2584.65	2909.46	2139.34	2156.05	0.170782	-0.272806	-0.261581
127	tae-MIR1121-p5_2ss16TA21TC	0.00154814	51.5891	96.154	86.5149	116.574	0.89828	0.745882	1.17611
128	ptc-miR6478_R+4_2ss6CT21GA	0.00161563	51.2436	29.2515	42.9634	91.0178	-0.808861	-0.254263	0.828777
129	PC-3p-9028_3917	0.00166331	61.8644	31.798	44.1799	43.6248	-0.960174	-0.485719	-0.503963
130	bdi-MIR399a-p5	0.00174979	72.7849	25.1301	37.3203	14.0615	-1.53423	-0.96368	-2.37189
131	PC-3p-4563_7994	0.00176748	145.484	173.138	141.171	119.569	0.251064	-0.0434163	-0.283015
132	tae-miR9674b-5p	0.00183847	3633.88	3815.27	5018.88	4072.77	0.0702738	0.465855	0.1645
133	bdi-miR1878-3p_1ss14AG	0.00185628	31.57	0	3.96278	12.728	-14.9463	-2.99397	-1.31055
134	tae-miR397-5p	0.00213148	31.0238	39.2752	79.0447	17.1498	0.340243	1.34929	-0.85518
135	tae-MIR531-p5_2ss11CG20AG	0.00215965	239.32	226.074	176.729	180.038	-0.0821512	-0.437403	-0.410645
136	PC-3p-7418_4818	0.00217425	12.6649	24.8349	69.8902	47.2586	0.97153	2.46425	1.89973
137	ata-MIR9863a-p3_1	0.00224881	618.427	645.69	729.717	1013.29	0.062238	0.238734	0.712376
138	ata-MIR9863a-p3_2	0.00224881	618.427	645.69	729.717	1013.29	0.062238	0.238734	0.712376
139	bdi-MIR530b-p3_1ss14GC	0.00228376	37.6493	11.6186	40.4084	10.6345	-1.69619	0.102033	-1.82388
140	ata-miR5168-3p	0.00276957	5236.37	6776.23	5157.64	5053.35	0.371916	-0.0218557	-0.0513266
141	ata-miR5062a-3p_2ss2TC18AG	0.00277053	107.12	175.381	31.1485	119.065	0.711261	-1.782	0.152516
142	csi-miR399f-3p	0.00278728	40.7954	12.3432	42.2507	3.66369	-1.72469	0.0505698	-3.47704
143	tae-miR5062-5p	0.00282396	559.123	545.55	321.434	306.918	-0.0354566	-0.798645	-0.865312
144	ata-miR528-5p	0.00288033	128.34	176.276	108.803	79.0755	0.457862	-0.238251	-0.69867
145	tae-MIR9670-p5	0.00300965	2843.01	3641.15	4453.86	4576.03	0.356976	0.647638	0.686677
146	ata-miR398g-5p_L+1R-1_1ss9GA	0.00335003	35.3898	52.5481	44.2064	12.9025	0.570304	0.32092	-1.45569
147	PC-3p-5390_6756	0.00337576	54.0849	38.232	9.00631	7.67246	-0.500447	-2.58622	-2.81746
148	bdi-MIR7757-p3_1ss18CT	0.00344876	112.569	129.715	155.772	88.7324	0.204536	0.468633	-0.343272
149	tae-MIR1122a-p5_1ss3GT	0.00346613	43.9463	26.0961	74.9559	95.8664	-0.751906	0.770303	1.12528
150	tae-miR398	0.00380533	39.5516	63.7161	42.9652	12.6658	0.687921	0.119434	-1.6428
151	bdi-miR156h-3p_L+1	0.00395286	227.227	481.754	240.952	336.249	1.08416	0.0846113	0.565399
152	PC-5p-17118_1807	0.00443685	0	20.435	9.18644	39.0878	14.3188	13.1653	15.2544
153	tae-MIR1123-p3_2ss14AG18AC	0.00456393	124.345	231.996	133.048	298.606	0.899755	0.097596	1.2639
154	osa-miR166g-3p	0.00463679	35.3628	52.0564	49.3772	33.793	0.557845	0.481613	-0.065508
155	ata-miR9674c-3p_L-1R+1	0.00464843	142.077	65.0553	65.3633	54.6806	-1.12693	-1.12012	-1.37757
156	PC-5p-10158_3425	0.0053818	46.7346	53.9057	24.8479	7.92518	0.205946	-0.911368	-2.55998
157	tae-miR9652-5p	0.00547333	23.8149	33.1462	4.68328	10.841	0.47698	-2.34627	-1.13537
158	PC-3p-4242_8557	0.00550954	42.8016	55.2521	76.7267	59.676	0.368365	0.842064	0.479487
159	tae-MIR530-p5	0.00559587	1423.41	1380.76	1906.2	1038.85	-0.0438876	0.421351	-0.454359
160	bdi-MIR7757-p3_1ss4AG	0.00566245	304.863	333.189	274.363	225.215	0.12818	-0.152075	-0.436861
161	tae-MIR1123-p5_1ss6AG	0.00569914	125.808	77.4661	78.1407	67.4067	-0.699587	-0.687077	-0.900259
162	bdi-miR394	0.00607782	46.9673	42.0745	47.73	70.0965	-0.15871	0.0232409	0.577687
163	ata-miR167d-3p	0.00626697	23.9506	65.6417	21.2714	31.2298	1.45455	-0.171145	0.382864
164	bdi-miR156b-5p	0.00652002	1076.77	1223.33	1571.34	1331.57	0.184106	0.545287	0.306424
165	zma-miR156a-5p	0.00652002	1076.77	1223.33	1571.34	1331.57	0.184106	0.545287	0.306424
166	osa-miR156a	0.00652002	1076.77	1223.33	1571.34	1331.57	0.184106	0.545287	0.306424
167	sbi-miR156a	0.00652002	1076.77	1223.33	1571.34	1331.57	0.184106	0.545287	0.306424
168	ata-miR156a-5p	0.00652002	1076.77	1223.33	1571.34	1331.57	0.184106	0.545287	0.306424
169	tae-miR5048-5p	0.00694644	3844	4390.36	3310.19	3454.3	0.191732	-0.215693	-0.154214
170	ptc-miR6478_R-1_1ss20TG	0.0100818	5.32325	0	27.0316	27.1155	-12.3781	2.34427	2.34874
171	osa-miR399d	0.0103601	74.882	51.3473	45.1108	55.5473	-0.54433	-0.731145	-0.430901
172	ptc-miR6478_R-1	0.0105524	199.853	168.167	187.016	257.076	-0.24904	-0.0957773	0.363259
173	tae-MIR5384-p5	0.0108926	42.0144	13.4916	0	4.1191	-1.63882	-15.3586	-3.35048
174	osa-miR168a-3p_L-3	0.0118729	218.844	197.776	237.321	158.81	-0.146035	0.116937	-0.462601
175	hvu-miR159a_1ss21GA	0.0121706	884.855	1330.64	1149.35	885.369	0.588611	0.377305	0.000838631
176	ptc-MIR6478-p5_2ss6CT19GA	0.0129933	18.4797	17.8932	71.0386	38.1418	-0.046529	1.94266	1.04543
177	ata-miR9674c-5p_L+1R-1_1ss9TG	0.0129958	30.3641	24.723	52.472	36.8808	-0.296511	0.789183	0.280505
178	tae-miR159a	0.0132869	8791.54	11771.4	14504.3	10935.2	0.421092	0.722291	0.314792
179	osa-miR5071_1ss15GA	0.0144797	498.899	501.355	445.244	346.009	0.00708366	-0.164152	-0.527939
180	osa-miR167d-5p_R+1_1	0.014505	987.603	1706.5	3225.95	2060.43	0.789036	1.70772	1.06094
181	osa-miR167d-5p_R+1_2	0.014505	987.603	1706.5	3225.95	2060.43	0.789036	1.70772	1.06094
182	gma-miR6300	0.014878	0	4.24422	25.5108	15.0441	12.0513	14.6388	13.8769
183	tae-miR1127b-3p_1ss12TC	0.0157738	401.245	500.209	431.057	603.242	0.318048	0.103395	0.588254
184	tae-miR399_R-1_1ss18CT	0.0158658	0	1.2268	12.2327	1.88252	10.2607	13.5785	10.8784
185	PC-5p-3520_10402	0.0160981	113.318	81.0715	79.9405	68.1453	-0.483106	-0.503373	-0.733687
186	osa-miR396d_R-1_1ss20GC	0.0162084	80.9118	112.319	125.318	86.4261	0.473185	0.631176	0.0951169
187	tae-MIR1137a-p5_2ss14GA21CT	0.0168897	334.866	468.097	329.385	315.428	0.483222	-0.0238101	-0.0862752
188	tae-MIR9674a-p5_1ss21AT	0.0178224	1749.67	2025.79	2476.27	1980.19	0.211401	0.501089	0.17856
189	PC-5p-8820_4018	0.0200246	25.2971	22.1421	3.60253	28.4769	-0.192183	-2.81189	0.17082
190	bdi-miR827-5p_1ss22CT	0.0206803	39.074	38.2346	6.12429	18.8002	-0.0313282	-2.67359	-1.05546
191	ata-miR166c-3p	0.0227445	150.528	227.362	252.561	223.588	0.594966	0.746602	0.570813
192	mdm-miR397a_1ss21AT	0.0247292	17.067	38.7955	30.6379	9.35294	1.18468	0.844111	-0.867717
193	ata-miR9863a-3p_R-3_1ss9TC	0.025015	58.7309	91.2224	97.5095	77.5669	0.635268	0.731423	0.40132
194	tae-MIR1136-p5	0.0277108	239.231	268.766	184.629	311.579	0.167948	-0.373774	0.381194
195	PC-3p-2633_13702	0.0282655	5.32325	9.5766	4.50316	25.6163	0.847207	-0.241369	2.26669
196	PC-3p-4559_8000	0.0290546	41.3537	18.384	16.6426	44.051	-1.16956	-1.31313	0.091158
197	tae-miR9658-3p	0.0322313	56.1124	28.8374	32.7515	66.9794	-0.96038	-0.776756	0.255399
198	osa-MIR160f-p3_1ss19TA	0.0326053	42.9761	14.459	35.8494	30.1589	-1.57157	-0.261585	-0.51095
199	ata-miR166a-3p	0.0333317	576.955	637.025	618.834	529.198	0.142892	0.101094	-0.124652
200	sbi-miR159b_R-1	0.0340258	44.7952	71.7006	72.0657	58.9789	0.67864	0.685967	0.396852
201	tae-MIR5048-p5	0.0355785	4741.67	4012.24	4295.77	4112.49	-0.24099	-0.14248	-0.205384
202	tae-miR9672a-3p	0.0392964	87.2428	144.391	118.313	144.238	0.726869	0.439499	0.725346
203	tae-MIR1128-p5_1ss9AG	0.039721	7.73353	15.6126	35.6228	28.8598	1.01352	2.2036	1.89986
204	tae-MIR1137a-p3_1ss9CT	0.0418538	204.211	242.981	172.142	169.225	0.250788	-0.246457	-0.271118
205	osa-miR396d_R-1_1ss20GA	0.0436947	25.9011	50.0973	44.5703	28.8201	0.951716	0.783068	0.154059
206	csi-miR399f-5p_2ss20GC21AC	0.0447513	6.01089	21.5686	11.4333	0	1.84328	0.927591	-12.5534
207	vvi-miR156e_L+1R+1_1ss9GA	0.0451384	49.302	41.4475	69.5314	53.5951	-0.250361	0.496019	0.120455
208	sbi-miR156e_L+1	0.0456611	0	18.7809	17.535	20.5152	14.197	14.098	14.3244
209	ata-miR399b-5p_L-2R+2	0.0457244	11.5955	30.0644	16.1651	0	1.37449	0.479316	-13.5013
210	gma-miR6300_R+5_2	0.045982	12.3891	25.7382	5.94417	23.1	1.05483	-1.05953	0.898816
211	gma-miR6300_R+5_1	0.045982	12.3891	25.7382	5.94417	23.1	1.05483	-1.05953	0.898816
212	hvu-miR444b	0.0462574	0	21.9874	6.12429	12.4272	14.4244	12.5803	13.6012
213	mtr-miR156j_L+1	0.046588	28.5036	29.1022	42.683	36.4209	0.0299824	0.582518	0.35362
