# Supplementary material for: Integrated Analysis of Small RNA, Transcriptome, and Degradome Sequencing Reveals the Water-Deficit and Heat Stress Response Network in Durum Wheat
Source: Int J Mol Sci. 2020 Aug 21;21(17):6017. doi: 10.3390/ijms21176017 (PMC7504575; doi:10.3390/ijms21176017)
Supplement: Supplementary file 1 [file ijms-21-06017-s001.zip › Supplementary files R2/Table S4.xlsx]

## Sheet: DBA Aurora - CG
Table S4. Differentially expressed miRNAs (DEMs) across five time-points within each treatment group in two genotypes.
Index	miRNA name	pvalue(ANOVA)	TL5_CG(mean)	TL15_CG(mean)	TL25_CG(mean)	TL35_CG(mean)	TL45_CG(mean)	Log2fold-change (15DPA/5DPA)	Log2fold-change (25DPA/5DPA)	Log2fold-change (35DPA/5DPA)	Log2fold-change (45DPA/5DPA)
1	osa-miR398a	0	164.288	23.1244	56.3766	213.054	1478.39	-2.82874	-1.54306	0.374996	3.16973
2	mtr-MIR398a-p5_1ss11AC	2e-10	131.623	27.8966	11.6381	342.242	1092.93	-2.23824	-3.49948	1.37861	3.05372
3	tae-MIR397-p5	5e-10	297.743	43.7915	43.8617	76.9771	476.272	-2.76535	-2.76303	-1.95157	0.677718
4	bdi-miR5200a-3p	4.2e-09	195.965	181.921	603.224	916.781	1116.05	-0.107284	1.6221	2.22598	2.50973
5	tae-miR5200	4.2e-09	195.965	181.921	603.224	916.781	1116.05	-0.107284	1.6221	2.22598	2.50973
6	ata-miR5200-3p	4.2e-09	195.965	181.921	603.224	916.781	1116.05	-0.107284	1.6221	2.22598	2.50973
7	tae-MIR5384-p5	8.7e-09	175.11	48.6669	105.251	38.7067	28.4304	-1.84725	-0.734424	-2.1776	-2.62275
8	ata-miR167b-5p	1.16e-08	3782.91	6122.84	7985.13	11794.3	11503.3	0.694705	1.07782	1.64052	1.60448
9	ata-miR528-3p_1ss4GC	1.62e-08	31.0113	0	0	15.3235	129.554	-14.9205	-14.9205	-1.01705	2.06269
10	bdi-miR156h-3p	2.65e-08	138.684	321.405	255.085	421.676	697.409	1.21259	0.879176	1.60434	2.3302
11	tae-miR9664-3p	3.02e-08	25.514	6.37418	169.888	329.992	407.742	-2.00098	2.73522	3.69307	3.99829
12	tae-MIR9668-p3_1ss23AG_2	3.58e-08	91.6015	34.7925	19.8367	0	22.3049	-1.3966	-2.2072	-16.4831	-2.03801
13	tae-MIR9668-p3_1ss23AG_1	3.58e-08	91.6015	34.7925	19.8367	0	22.3049	-1.3966	-2.2072	-16.4831	-2.03801
14	tae-miR9653b_L+3R-1	5.26e-08	466.456	367.874	621.432	720.891	193.012	-0.342529	0.413854	0.62804	-1.27305
15	ata-miR1432-5p_L+1R-2	5.66e-08	1169.16	701.25	744.234	263.911	374.193	-0.737474	-0.651646	-2.14735	-1.64362
16	tae-MIR1137b-p3_2ss7TC17AG_1	7.87e-08	65.4127	56.411	76.8738	48.1187	193.109	-0.213594	0.232922	-0.442972	1.56177
17	tae-MIR1137b-p3_2ss7TC17AG_2	7.87e-08	65.4127	56.411	76.8738	48.1187	193.109	-0.213594	0.232922	-0.442972	1.56177
18	tae-MIR1137b-p3_2ss7TC17AG_3	7.87e-08	65.4127	56.411	76.8738	48.1187	193.109	-0.213594	0.232922	-0.442972	1.56177
19	ata-miR172b-3p	9.4e-08	1450.57	382.31	778.949	86.9814	360.597	-1.9238	-0.897017	-4.05977	-2.00816
20	osa-miR398a_L+1R-1	1.021e-07	368.385	43.3633	211.731	554.911	3193.69	-3.08667	-0.79898	0.591043	3.11594
21	osa-miR396d_R-1_1ss20GC	1.093e-07	335.496	134.84	177.883	70.3183	85.4879	-1.31504	-0.915365	-2.25432	-1.9725
22	tae-miR9776_L-1R+1_1ss18AG	1.14e-07	564.255	1762	2600.56	2612.84	1906.68	1.64279	2.2044	2.2112	1.75664
23	ata-miR5062a-3p_2ss2TC18AG	1.219e-07	412.346	384.251	261.725	86.5789	128.2	-0.101807	-0.655802	-2.25177	-1.68546
24	bdi-miR394	2.119e-07	144.425	42.7696	75.588	6.39872	26.809	-1.75567	-0.934097	-4.4964	-2.42954
25	bdi-miR827-5p	2.503e-07	45.7514	104.94	198.528	205.064	74.5288	1.19768	2.11745	2.16418	0.703983
26	PC-3p-1076_33015	2.754e-07	341.992	244.5	239.235	93.9118	204.616	-0.484128	-0.515534	-1.86458	-0.741045
27	bdi-miR827-5p_1ss22CT	3.233e-07	30.037	64.7793	106.212	125.821	16.0863	1.10879	1.82213	2.06655	-0.900904
28	tae-miR398	3.468e-07	31.0445	0	0	4.9221	274.226	-14.9221	-14.9221	-2.65699	3.14295
29	osa-miR1432-5p_L-1R+1	3.713e-07	149.584	85.4074	95.2993	33.6858	28.1897	-0.80852	-0.650416	-2.15074	-2.40771
30	ata-miR166a-3p_L+1R-1	3.779e-07	2154.81	1998.21	1653.14	1214.98	3185.14	-0.108854	-0.382356	-0.826632	0.563797
31	tae-miR7757-5p_1ss2TC	3.851e-07	18736.8	13604.6	12021.9	6958	9943.02	-0.461785	-0.640212	-1.42913	-0.914119
32	tae-MIR9672b-p5	4.714e-07	1078.84	719.491	829.006	368.3	458.069	-0.584432	-0.380026	-1.55053	-1.23584
33	tae-MIR9672a-p5	4.714e-07	1078.84	719.491	829.006	368.3	458.069	-0.584432	-0.380026	-1.55053	-1.23584
34	ata-miR398g-5p_L+1R-1_1ss9GA	4.754e-07	51.8095	24.8408	13.4265	14.4461	149.252	-1.06051	-1.94813	-1.84254	1.52646
35	PC-3p-1015_35321	5.506e-07	365.243	217.531	242.839	94.1365	213.773	-0.747634	-0.588858	-1.95603	-0.77278
36	ata-miR5062b-5p_L+2R-4	5.582e-07	531.418	610.439	482.919	431.398	158.076	0.199998	-0.138068	-0.300829	-1.74923
37	ata-miR167b-3p	5.866e-07	2367.49	3248.62	4077.53	5962.83	3280.53	0.456468	0.784338	1.33264	0.470572
38	bdi-miR156h-3p_L+1	6.322e-07	38.5384	129.005	150.395	185.48	342.123	1.74306	1.96439	2.2669	3.15015
39	ata-miR396c-5p	6.783e-07	567.764	271.994	297.178	145.791	182.527	-1.06172	-0.933965	-1.96139	-1.63719
40	ata-miR393-3p_L+1R-1_1ss15TC	9.818e-07	447.698	265.485	564.023	137.312	198.973	-0.753897	0.333227	-1.70507	-1.16995
41	osa-miR827	1.0084e-06	1150.64	1342.22	3066.53	1978.45	1635.15	0.22219	1.41417	0.781939	0.506993
42	PC-3p-2739_13219	1.0663e-06	121.417	6.66392	78.0211	49.599	321.203	-4.18745	-0.638034	-1.29159	1.40352
43	tae-miR408_L-1	1.0863e-06	65.9469	0	0	7.87535	96.2991	-16.009	-16.009	-3.06589	0.546216
44	ata-miR164b-5p	1.1185e-06	23.3208	21.7144	31.2745	9.72442	70.0734	-0.102961	0.423368	-1.26193	1.58725
45	tae-miR164	1.1185e-06	23.3208	21.7144	31.2745	9.72442	70.0734	-0.102961	0.423368	-1.26193	1.58725
46	bdi-MIR7757-p5_2ss6AG22CT	1.2935e-06	461.142	480.491	398.089	402.547	109.259	0.0592976	-0.212121	-0.196056	-2.07746
47	tae-MIR5200-p5	1.769e-06	136.299	192.297	1006.37	873.703	797.084	0.49656	2.88432	2.68036	2.54795
48	ata-miR5200-5p	1.769e-06	136.299	192.297	1006.37	873.703	797.084	0.49656	2.88432	2.68036	2.54795
49	tae-miR9674b-5p	1.944e-06	2115.79	1449.55	1944.34	1220.33	2209.08	-0.545589	-0.121916	-0.793922	0.0622519
50	tae-MIR531-p5_2ss11CG20AG	1.9517e-06	337.708	245.273	277.844	115.865	166.5	-0.461388	-0.2815	-1.54333	-1.02025
51	bdi-MIR399a-p5	2.2202e-06	15.623	15.1318	116.727	109.388	3.35829	-0.0460859	2.9014	2.80772	-2.21787
52	PC-5p-499_74272	2.5706e-06	1093.75	772.113	585.046	218.127	183.235	-0.502397	-0.902659	-2.32604	-2.57751
53	ata-miR528-5p	2.9486e-06	70.5724	20.0333	36.2258	94.9283	380.215	-1.81671	-0.962087	0.427735	2.42964
54	ata-MIR9863a-p3_1	3.3356e-06	415.695	471.336	411.983	894.096	485.876	0.181231	-0.0129383	1.10491	0.225066
55	ata-MIR9863a-p3_2	3.3356e-06	415.695	471.336	411.983	894.096	485.876	0.181231	-0.0129383	1.10491	0.225066
56	osa-miR160f-5p	3.4399e-06	125.169	69.8233	74.6966	46.2194	44.712	-0.842098	-0.744765	-1.43731	-1.48515
57	bdi-MIR5200a-p5_1ss10GT	3.8201e-06	4.12556	2.31789	33.1962	30.1351	40.665	-0.831782	3.00836	2.86878	3.30113
58	osa-miR444b.1	4.246e-06	247.714	138.381	203.926	87.7753	329.656	-0.840026	-0.280633	-1.49679	0.412285
59	PC-5p-1715_20676	4.7942e-06	368.406	229.488	227.247	126.561	94.3214	-0.682877	-0.697038	-1.54146	-1.96564
60	tae-MIR1123-p3_2ss14AG18AC	5.1421e-06	163.885	163.961	102.121	400.071	209.3	0.000671025	-0.682401	1.28758	0.352891
61	osa-miR396d_R-1_1ss20GA	5.6528e-06	213.964	89.1932	109.035	43.9761	36.1234	-1.26236	-0.972569	-2.28257	-2.56636
62	osa-miR396d_2ss20GT21GA	5.8773e-06	1917.19	757.654	1188.09	441.022	427.807	-1.33938	-0.690355	-2.12007	-2.16396
63	PC-5p-6382_5701	7.1108e-06	64.8572	34.3853	32.1707	0	25.8474	-0.915474	-1.01152	-15.985	-1.32725
64	tae-MIR167c-p3	7.4149e-06	758.981	330.448	433.602	240.452	320.436	-1.19964	-0.807691	-1.65831	-1.24403
65	ata-miR167f-3p_L-1R+1	7.4149e-06	758.981	330.448	433.602	240.452	320.436	-1.19964	-0.807691	-1.65831	-1.24403
66	ata-MIR9772a-p5	7.6498e-06	560.759	283.409	404.598	230.192	218.816	-0.984496	-0.470892	-1.28454	-1.35766
67	tae-MIR9772-p5	7.6498e-06	560.759	283.409	404.598	230.192	218.816	-0.984496	-0.470892	-1.28454	-1.35766
68	tae-MIR1137a-p3_1ss9CT	8.0186e-06	185.569	81.6785	69.2975	24.8886	104.056	-1.18393	-1.42108	-2.8984	-0.834596
69	osa-MIR160f-p3_1ss19TA	8.6838e-06	75.1009	33.0108	32.4716	24.7302	19.338	-1.1859	-1.20965	-1.60256	-1.95739
70	osa-miR396e-5p_R-1	9.4386e-06	1886.64	758.883	1127.19	405.214	433.255	-1.31387	-0.743094	-2.21907	-2.12253
71	bdi-miR171c-5p	9.8575e-06	0	0	21.3709	84.273	26.4812	0	14.3834	16.3628	14.6927
72	ata-miR9863a-3p_1ss22CT	1.17178e-05	1515.05	1777.18	1657.34	2077.19	819.606	0.230227	0.129501	0.455265	-0.886362
73	ata-miR393-5p	1.4311e-05	682.271	351.942	702.532	307.882	276.497	-0.955008	0.0422186	-1.14796	-1.30308
74	osa-miR159f_R+1_2ss1CT21AT	1.56829e-05	60.2109	56.514	46.4362	76.4972	3.86203	-0.0914165	-0.374775	0.345382	-3.96259
75	tae-MIR7757-p3_2ss3TC19TC	1.68942e-05	33.2628	29.2039	41.9651	0	4.47914	-0.187749	0.33528	-15.0216	-2.89262
76	ata-miR166a-3p	1.73984e-05	708.211	395.345	487.784	293.536	462.529	-0.841067	-0.537936	-1.27064	-0.614636
77	ata-miR167a-5p_R-2	1.76917e-05	536.753	515.303	936.016	743.417	495.73	-0.0588396	0.802273	0.469912	-0.114704
78	bdi-miR399a_1ss16AG	1.84766e-05	15.8934	24.3397	143.798	97.3486	96.2202	0.614887	3.17755	2.61473	2.59791
79	ata-miR399a-3p	1.84766e-05	15.8934	24.3397	143.798	97.3486	96.2202	0.614887	3.17755	2.61473	2.59791
80	zma-miR156d-3p_1ss8TC	2.12952e-05	558.65	386.912	898.68	282.621	323.594	-0.529939	0.685862	-0.983075	-0.787762
81	tae-MIR530-p5	2.1563e-05	2613.64	1581.22	1846.5	941.69	1361.61	-0.725026	-0.501266	-1.47274	-0.940745
82	osa-miR167d-5p_R+2_1	2.48412e-05	44.4727	69.4622	125.077	161.706	163.243	0.64331	1.49182	1.86239	1.87603
83	osa-miR167d-5p_R+2_2	2.48412e-05	44.4727	69.4622	125.077	161.706	163.243	0.64331	1.49182	1.86239	1.87603
84	ata-MIR9863a-p5_1ss20CT	2.63481e-05	65.4362	94.6711	67.1769	174.189	38.5181	0.532834	0.0378765	1.4125	-0.764554
85	tae-miR5062-5p	3.35337e-05	921.103	619.918	750.205	166.2	366.075	-0.571286	-0.296077	-2.47044	-1.33122
86	PC-3p-4563_7994	4.30866e-05	69.3069	28.9111	45.624	5.1682	59.5508	-1.26138	-0.603206	-3.74526	-0.218878
87	osa-miR168a-3p_L-3	4.90972e-05	315.677	128.143	247.689	64.2266	168.861	-1.3007	-0.349922	-2.29721	-0.902615
88	osa-miR530-5p_R+1	5.06309e-05	492.258	348.354	330.948	217.718	518.732	-0.498862	-0.572807	-1.17695	0.0755761
89	osa-miR159f_L-1_1ss21AC	5.59887e-05	380.874	418.845	494.842	449.425	144.113	0.137101	0.377653	0.238766	-1.40212
90	tae-MIR1121-p5_2ss16TA21TC	5.68438e-05	93.773	136.465	89.9047	263.623	61.6652	0.541291	-0.0607763	1.49123	-0.604716
91	PC-3p-5390_6756	5.70298e-05	0	14.7892	6.66589	59.1889	18.3641	13.8523	12.7026	15.853	14.1646
92	bdi-miR827-5p_1ss6TC	5.89308e-05	239.933	476.192	1108.59	1954.05	597.963	0.988914	2.20802	3.02577	1.31743
93	ata-miR396e-5p	6.59453e-05	223.591	69.9949	99.7621	31.7374	46.1113	-1.67554	-1.1643	-2.81661	-2.27767
94	tae-MIR7757-p3_1ss19AG	7.10203e-05	192.655	52.1821	71.8632	48.7253	94.7783	-1.88439	-1.42269	-1.98327	-1.02339
95	tae-MIR9664-p5	7.26946e-05	0	0	28.5401	30.2511	39.6639	0	14.8007	14.8847	15.2755
96	ata-miR166c-3p	7.61317e-05	286.593	121.83	200.567	117.988	199.913	-1.23413	-0.514917	-1.28036	-0.51963
97	osa-miR396e-5p_1ss19CT	7.97488e-05	170.226	55.1924	100.915	0	37.7224	-1.62491	-0.754313	-17.3771	-2.17396
98	tae-miR9670-3p	8.31917e-05	211.85	281.625	415.606	1369.2	407.93	0.410729	0.972171	2.69222	0.945278
99	ata-MIR9674b-p5	8.9856e-05	77.5263	43.591	36.0126	23.4667	53.2549	-0.830655	-1.10618	-1.72407	-0.541772
100	tae-miR397-5p	9.85852e-05	61.1923	0	5.2935	24.6014	81.4434	-15.9011	-3.53106	-1.31461	0.412447
101	csi-miR172a-3p_R+1	9.95902e-05	81.6085	23.406	39.7036	0	9.03155	-1.80184	-1.03945	-16.3164	-3.17567
102	tae-MIR7757-p5_1ss3TC	0.000114652	199.298	215.31	324.105	122.922	76.8056	0.111486	0.701533	-0.697185	-1.37565
103	ata-miR9674b-3p	0.000142429	618.803	345.578	541.629	241.345	376.678	-0.84047	-0.192177	-1.35838	-0.716151
104	osa-miR5071_1ss15GA	0.00015421	274.31	170.066	211.271	130.588	230.118	-0.689713	-0.376717	-1.07078	-0.253437
105	stu-miR156f-5p_L-1R+1	0.000182029	1622.25	1745.5	2521.14	2103.03	1165.74	0.105645	0.636082	0.374472	-0.476746
106	tae-MIR9672b-p3_1ss3GA	0.00018543	4879.5	3587.92	3452.72	2748.33	2959.03	-0.443586	-0.499002	-0.828181	-0.721608
107	ata-miR5168-3p	0.000234093	5451.99	2786.29	3144.84	2126.92	3826.43	-0.968436	-0.793795	-1.35802	-0.510784
108	osa-miR444b.1_1ss21CT	0.000234977	170.271	97.2389	158.389	74.4506	150.771	-0.808227	-0.104359	-1.19348	-0.175477
109	tae-MIR1135-p5_1ss16TA	0.000237177	302.849	202.084	127.151	188.755	152.982	-0.583646	-1.25206	-0.682087	-0.985239
110	tae-miR1127b-3p_1ss12TC	0.000247654	588.535	342.482	294.689	365.594	495.703	-0.7811	-0.997938	-0.686887	-0.247652
111	bdi-miR159a-5p_R+1	0.00024792	69.8997	121.735	82.808	88.0855	31.9445	0.800386	0.244484	0.333619	-1.12972
112	hvu-miR1120_L-4R+1_1ss10TC	0.000256727	20.625	6.00037	23.3666	26.7309	87.4264	-1.78127	0.180053	0.374114	2.08367
113	tae-miR1130b-3p_1ss6TC	0.000256727	20.625	6.00037	23.3666	26.7309	87.4264	-1.78127	0.180053	0.374114	2.08367
114	osa-MIR5339-p3_1ss3GA	0.000260636	378.356	305.457	494.402	203.739	231.997	-0.308775	0.385942	-0.893019	-0.705638
115	gma-miR156a_R+1	0.000280362	110.289	114.321	140.726	218.453	96.5849	0.0517972	0.351594	0.986033	-0.191422
116	PC-5p-3303_11082	0.000282051	87.5551	106.385	74.3181	104.056	45.4046	0.281034	-0.236477	0.249096	-0.947352
117	tae-MIR9662b-p5_1ss9CG	0.000285635	1630.05	1308.26	1106.62	1073.02	1053.08	-0.317269	-0.558752	-0.603242	-0.630302
118	ata-miR9863a-3p	0.000295623	2374.07	2614.56	2636.62	3016.86	2932.19	0.139205	0.151324	0.345682	0.304616
119	mdm-miR397a_1ss21AT	0.000299367	62.9775	5.63456	0	20.6785	39.7694	-3.48246	-15.9425	-1.60671	-0.663178
120	tae-MIR1122a-p3_2ss15AG23AG	0.000317302	53.1253	6.19802	8.8225	5.90651	0	-3.09952	-2.59014	-3.16902	-15.6971
121	PC-3p-8876_3989	0.00033394	5.45692	9.15464	4.70533	49.49	0	0.746416	-0.21379	3.18098	-12.4139
122	bdi-MIR7757-p5_1ss6AG	0.000364122	1096.16	984.425	892.221	778.003	756.672	-0.155111	-0.296991	-0.494617	-0.534724
123	tae-MIR9674a-p5_1ss21AT	0.000381932	1611.55	1119.77	1483.15	907.802	1202.49	-0.525251	-0.119783	-0.828002	-0.42243
124	tae-miR9672a-3p	0.000382277	209.003	167.238	102.634	89.9605	60.6186	-0.321625	-1.02602	-1.21616	-1.78569
125	PC-5p-638_57225	0.0003998	154.295	187.195	121.074	278.863	106.644	0.278853	-0.349801	0.853866	-0.53288
126	tae-MIR9674a-p3_1ss4GA	0.00043821	95.9277	62.6128	98.9588	46.1569	64.0729	-0.615489	0.0448803	-1.0554	-0.582234
127	ptc-miR6478_R+1_2ss6CT21GA	0.000487338	176.138	217.642	246.246	425.028	211.904	0.305255	0.483395	1.27085	0.266708
128	PC-5p-11731_2899	0.00060258	45.4118	54.8358	39.727	53.412	8.84492	0.272053	-0.192948	0.234097	-2.36015
129	tae-MIR5048-p3_2ss18TG21GA	0.000667446	703.613	481.124	667.176	439.529	448.932	-0.548373	-0.0767151	-0.678824	-0.648286
130	tae-miR159a	0.000673501	7763.32	4562.29	7080.36	3602.37	8143.08	-0.766913	-0.132851	-1.10773	0.068902
131	tae-miR9773	0.000674387	5821.54	5508	6247.09	2436.18	4491.82	-0.079874	0.101783	-1.25678	-0.374102
132	tae-miR9774_L+1R+1	0.000705726	1962.3	2185.27	1961.55	662.264	1372.34	0.155266	-0.000554714	-1.56707	-0.515907
133	tae-MIR5048-p5	0.000707615	5579.26	4894.01	5627.05	4349.64	3856.57	-0.189058	0.012304	-0.359177	-0.532757
134	osa-miR166m	0.000747836	657.729	415.112	520.693	337.373	426.812	-0.663992	-0.33706	-0.963148	-0.623893
135	tae-MIR9670-p5	0.000800534	3417.84	2111.72	3370.75	1716.5	2066.75	-0.694667	-0.0200145	-0.993618	-0.725719
136	bdi-miR1878-3p_1ss14AG	0.000909299	66.9671	29.3073	33.2154	17.9171	7.21101	-1.19219	-1.0116	-1.90212	-3.21518
137	osa-miR160f-5p_R-1_1ss20CT	0.00097776	63.7314	16.2907	28.5949	17.808	0	-1.96795	-1.15624	-1.83948	-15.9597
138	PC-3p-7418_4818	0.000984031	0	14.842	27.3593	49.9875	35.2578	13.8574	14.7397	15.6093	15.1057
139	bdi-miR156b-5p	0.00120877	675.716	676.854	1044.09	875.7	925.111	0.00242887	0.627761	0.374021	0.45321
140	zma-miR156a-5p	0.00120877	675.716	676.854	1044.09	875.7	925.111	0.00242887	0.627761	0.374021	0.45321
141	osa-miR156a	0.00120877	675.716	676.854	1044.09	875.7	925.111	0.00242887	0.627761	0.374021	0.45321
142	sbi-miR156a	0.00120877	675.716	676.854	1044.09	875.7	925.111	0.00242887	0.627761	0.374021	0.45321
143	ata-miR156a-5p	0.00120877	675.716	676.854	1044.09	875.7	925.111	0.00242887	0.627761	0.374021	0.45321
144	tae-MIR1127a-p3_1ss1TA	0.00121091	70.6397	20.2144	11.1707	14.7553	26.853	-1.8051	-2.66076	-2.25924	-1.39539
145	PC-3p-6317_5770	0.00128842	130.743	75.8367	88.0952	38.4033	24.4656	-0.785767	-0.569599	-1.76743	-2.41791
146	tae-MIR159a-p5	0.00148011	181.617	67.0008	125.141	163.485	182.151	-1.43865	-0.537343	-0.151743	0.00423076
147	hvu-miR159a_1ss21GA	0.00160563	1189.61	768.568	1092.28	589.044	767.984	-0.630247	-0.123149	-1.01405	-0.631343
148	bdi-MIR530b-p3_1ss14GC	0.00162074	45.9411	6.95366	38.9496	0	12.743	-2.72394	-0.238179	-15.4875	-1.85009
149	osa-miR5077_L-1_1ss5GA	0.00181997	0	6.47974	38.6463	0	4.03575	12.6617	15.238	0	11.9786
150	tae-MIR1128-p5_1ss1GA	0.00182652	32.6264	28.5283	11.5286	26.8406	0	-0.193644	-1.50082	-0.281625	-14.9938
151	hvu-miR5048a_L+2R-2	0.00185142	2984.05	1959.06	2533.49	1513.41	1904.28	-0.60711	-0.236144	-0.979464	-0.648021
152	PC-5p-4738_7708	0.00186981	36.0134	37.7688	32.1877	69.9907	24.0454	0.0686603	-0.162023	0.958628	-0.582773
153	tae-miR531_L-2R-1_1ss13CG	0.00188746	53.0211	39.8543	45.0707	19.2027	8.34117	-0.411831	-0.234378	-1.46526	-2.66824
154	tae-miR5048-5p	0.00207255	4816.07	3330.49	4155.39	2700.21	3285.72	-0.532121	-0.212873	-0.834784	-0.551649
155	tae-miR167c-5p	0.00208038	2066.28	1777.16	2212.4	2683.56	2186.89	-0.21746	0.0985757	0.377112	0.0818436
156	ata-miR167f-5p	0.00208038	2066.28	1777.16	2212.4	2683.56	2186.89	-0.21746	0.0985757	0.377112	0.0818436
157	PC-3p-1552_22728	0.00211669	245.527	175.832	160.616	99.2647	187.724	-0.481681	-0.61227	-1.30653	-0.38727
158	tae-miR1120b-3p_L-1R+1	0.00228016	85.1896	82.5531	63.4783	50.6077	119.144	-0.0453554	-0.424413	-0.75132	0.483962
159	ptc-MIR6478-p5_1ss6CT_2	0.00250986	208.638	171.865	283.627	282.022	151.485	-0.279728	0.442994	0.434804	-0.461827
160	ptc-MIR6478-p5_1ss6CT_1	0.00250986	208.638	171.865	283.627	282.022	151.485	-0.279728	0.442994	0.434804	-0.461827
161	ata-miR164a-5p_R-1	0.00254527	5.60308	5.64224	11.3486	0	14.2118	0.0100481	1.01822	-12.452	1.3428
162	bdi-miR171a	0.00257922	31.2905	7.40501	9.88705	0	4.9262	-2.07915	-1.66211	-14.9334	-2.66718
163	osa-miR171a	0.00257922	31.2905	7.40501	9.88705	0	4.9262	-2.07915	-1.66211	-14.9334	-2.66718
164	tae-miR1122b-3p_1ss11GT	0.00259409	54.7509	23.0027	45.4668	0	47.7433	-1.25108	-0.268069	-15.7406	-0.197585
165	osa-miR167a-5p_R+3_1ss21AG	0.0026121	8.10922	0	48.403	8.61367	20.7448	-12.9853	2.57746	0.0870641	1.35512
166	ptc-miR6478_R+2_2ss6CT21GA	0.00268339	93.3848	114.02	125.565	223.938	102.352	0.288029	0.427169	1.26184	0.13228
167	PC-5p-3520_10402	0.00268346	97.7291	83.3197	99.0057	38.2848	45.6668	-0.23013	0.0187232	-1.35202	-1.09764
168	tae-MIR5048-p5_1ss20TC	0.00314381	1785.96	1212.99	1736.53	940.551	1118.97	-0.558138	-0.0404934	-0.925123	-0.674532
169	tae-MIR5175-p5_1ss1AT	0.00316187	125.674	64.8322	90.5927	99.5203	96.7404	-0.954899	-0.472216	-0.33662	-0.377491
170	bdi-MIR7757-p3_1ss18CT	0.00325957	41.2333	12.2905	33.1493	0	41.409	-1.74627	-0.314832	-15.3315	0.00613482
171	osa-miR827_R-1	0.0032736	388.248	336.013	1050.15	528.257	564.854	-0.208459	1.43554	0.444262	0.540899
172	ptc-miR6478_R+1_1ss21GA	0.00358875	14.1185	30.9503	43.9199	53.4667	32.3453	1.13237	1.63729	1.92106	1.19598
173	bdi-miR156g-3p	0.00370401	34.5526	20.0193	32.3309	9.93019	21.4165	-0.7874	-0.0958806	-1.7989	-0.690069
174	ata-miR156a-3p	0.00370401	34.5526	20.0193	32.3309	9.93019	21.4165	-0.7874	-0.0958806	-1.7989	-0.690069
175	vvi-miR156e_L+1R+1_1ss9GA	0.00376978	0	10.7467	38.6224	35.9736	27.4717	13.3916	15.2372	15.1347	14.7457
176	lus-miR159b_R+1_1ss21CT	0.00402095	260.438	136.171	240.779	130.269	152.799	-0.935518	-0.113231	-0.99944	-0.769306
177	ata-miR9863a-3p_2ss9TC22CA	0.00416593	191.903	157.001	183.722	123.089	61.3493	-0.289601	-0.0628525	-0.640681	-1.64526
178	tae-MIR1123-p5_1ss6AG	0.00422304	96.3705	69.4002	93.9867	34.1887	80.1225	-0.473651	-0.0361348	-1.49507	-0.266385
179	ptc-miR6478_R-1	0.00432748	288.334	219.414	383.806	284.085	148.911	-0.394084	0.412638	-0.0214189	-0.953286
180	ptc-miR6478_R+4_2ss6CT21GA	0.00469251	39.0338	57.9662	63.0413	110.231	42.5205	0.570489	0.691576	1.49773	0.123437
181	zma-miR399e-5p_L+1_2ss7TC14CA	0.00498736	0	0	17.6065	28.6366	20.1	0	14.1038	14.8056	14.2949
182	cca-miR156b_R-1_1ss19AG	0.00530812	32.3996	24.2422	71.3704	23.8787	27.4169	-0.418458	1.13935	-0.440253	-0.24091
183	osa-miR5071_R-1_1ss15GA	0.00536197	79.7278	58.8973	79.1632	51.0217	55.3627	-0.436882	-0.0102531	-0.643971	-0.526169
184	ata-miR9863a-3p_1ss21GA	0.0060168	82.2749	47.6333	62.7019	30.4231	81.8349	-0.788481	-0.391944	-1.43529	-0.00773687
185	PC-5p-6630_5467	0.0062353	43.0747	43.4336	46.7532	24.4886	24.2647	0.0119713	0.118223	-0.814731	-0.827983
186	mtr-miR156j	0.00654455	0	0	13.2864	5.1682	22.9509	0	13.6977	12.3354	14.4863
187	tae-MIR1137a-p5_2ss14GA21CT	0.00677602	110.395	51.9463	100.502	35.9074	83.3741	-1.08759	-0.135459	-1.62033	-0.405009
188	ata-miR9863a-5p	0.00744419	378.035	394.11	406.769	582.003	607.745	0.0600804	0.10569	0.622507	0.684947
189	tae-MIR1847-p3_2ss13TC21TC	0.00837561	0	0	14.0706	37.7412	18.0206	0	13.7804	15.2039	14.1374
190	bdi-miR167a_R+1	0.00885031	42.6245	23.2838	29.7422	26.857	7.98663	-0.872356	-0.519172	-0.666382	-2.41602
191	tae-MIR1128-p5_1ss19CT_3	0.00902171	28.7279	37.1425	17.2144	42.0513	0	0.37062	-0.738837	0.5497	-14.8102
192	tae-MIR1128-p5_1ss19CT_1	0.00902171	28.7279	37.1425	17.2144	42.0513	0	0.37062	-0.738837	0.5497	-14.8102
193	tae-MIR1128-p5_1ss19CT_2	0.00902171	28.7279	37.1425	17.2144	42.0513	0	0.37062	-0.738837	0.5497	-14.8102
194	ptc-miR6478_1ss21GA	0.00902866	393.799	424.538	513.751	732.669	294.309	0.108435	0.383612	0.895704	-0.420128
195	PC-3p-2633_13702	0.00929707	24.0701	29.3745	3.92111	38.3029	18.8531	0.287322	-2.61791	0.670213	-0.352439
196	tae-MIR1135-p3	0.00934082	271.898	145.765	206.242	213.304	289.993	-0.899421	-0.398724	-0.350151	0.0929528
197	ata-miR9674a-3p_2ss4AG13AG	0.00973259	82.2175	53.2881	27.1997	22.7062	46.7612	-0.625632	-1.59585	-1.85636	-0.814132
198	PC-5p-1553_22722	0.00988006	70.5746	100.397	112.957	114.926	119.486	0.508496	0.678553	0.703486	0.759621
199	ata-miR166d-5p	0.0100985	26.4324	16.8942	28.5287	0	19.9433	-0.645779	0.110108	-14.69	-0.4064
200	bdi-MIR7757-p3_1ss4AG	0.0116892	132.12	130.858	166.841	90.9507	135.446	-0.0138477	0.336626	-0.538693	0.0358679
201	vvi-miR167c	0.0117973	55.6147	52.1559	98.9892	59.6066	63.4931	-0.0926345	0.831806	0.100006	0.191134
202	tae-MIR1128-p3_1ss7CG_1	0.0121454	5.45692	0	0	26.0084	15.7032	-12.4139	-12.4139	2.25282	1.5249
203	tae-MIR1128-p3_1ss7CG_2	0.0121454	5.45692	0	0	26.0084	15.7032	-12.4139	-12.4139	2.25282	1.5249
204	PC-5p-3845_9471	0.0129208	59.3496	38.1321	55.3244	30.8984	84.8402	-0.638234	-0.101322	-0.941706	0.515509
205	ptc-miR6478_R-1_1ss20TC	0.0131523	69.2114	47.0968	80.2268	48.5434	32.2476	-0.555382	0.213075	-0.511735	-1.10182
206	ata-miR9863a-3p_R-3_1ss9TC	0.0135066	131.666	83.8921	126.387	79.1834	42.7439	-0.650275	-0.0590399	-0.733613	-1.62309
207	osa-miR166m_L+1R-1_1ss21CT	0.0158326	825.203	975.52	618.031	626.668	719.937	0.241422	-0.41707	-0.397048	-0.196878
208	tae-MIR5050-p3	0.0159877	18.9389	0	27.3706	0	16.0492	-14.2091	0.531272	-14.2091	-0.23885
209	tae-MIR9674a-p3_1ss20GT	0.0164043	38.2825	30.5774	12.3859	13.6123	31.7111	-0.324219	-1.62799	-1.49178	-0.271697
210	osa-miR166g-3p	0.0190014	50.8925	26.0489	37.4655	14.2551	39.1409	-0.966233	-0.441891	-1.83597	-0.378774
211	bdi-miR7731-5p_2ss8TC21AC	0.0195619	27.5733	19.148	18.6575	0	3.68481	-0.526075	-0.563517	-14.751	-2.90361
212	osa-miR444a-3p.2	0.019901	41.5477	25.7879	31.7803	0	25.2878	-0.688073	-0.386636	-15.3425	-0.716328
213	osa-MIR444c-p3	0.0202679	178.768	122.761	160.596	182.638	160.037	-0.542229	-0.154654	0.0309	-0.159683
214	tae-MIR1136-p3_2ss16CT20GA	0.0228056	18.2434	7.1513	3.03886	0	7.98464	-1.3511	-2.58578	-14.1551	-1.19208
215	gra-MIR8645-p5_2ss12TG17AG_3	0.0232931	32.6581	31.0537	50.0218	17.7121	19.9499	-0.0726726	0.615119	-0.882705	-0.711057
216	gra-MIR8645-p5_2ss12TG17AG_1	0.0232931	32.6581	31.0537	50.0218	17.7121	19.9499	-0.0726726	0.615119	-0.882705	-0.711057
217	gra-MIR8645-p5_2ss12TG17AG_2	0.0232931	32.6581	31.0537	50.0218	17.7121	19.9499	-0.0726726	0.615119	-0.882705	-0.711057
218	gra-MIR8645-p5_2ss12TG17AG_4	0.0232931	32.6581	31.0537	50.0218	17.7121	19.9499	-0.0726726	0.615119	-0.882705	-0.711057
219	ata-MIR9863a-p5_1ss5CT	0.023677	40.9082	47.968	36.6356	77.5035	43.3793	0.229683	-0.159142	0.921871	0.0846158
220	tae-MIR1136-p5	0.0257695	235.646	155.576	140.991	163.811	169.103	-0.598999	-0.741016	-0.524588	-0.478721
221	ata-miR9863a-3p_1ss9TC	0.026077	2449.42	1998.74	2457.85	1690.48	1675.26	-0.293352	0.00495518	-0.535005	-0.548058
222	tae-MIR1133-p5	0.0265484	64.9229	42.3118	31.5564	41.8694	25.0643	-0.617666	-1.04079	-0.632832	-1.3731
223	gma-miR156a_2ss18CA20CT	0.0267221	69.0998	48.3431	91.0152	58.9938	27.0743	-0.515371	0.397427	-0.228119	-1.35176
224	osa-miR159f_R-1	0.027386	423.051	338.089	431.495	231.416	329.339	-0.323429	0.0285117	-0.870346	-0.361258
225	ptc-MIR6478-p3_2ss6CT20TC	0.0291738	46.4586	32.0835	58.3777	46.9269	29.4983	-0.534116	0.329472	0.0144679	-0.655312
226	osa-miR396e-5p	0.0296202	5315.88	3146.91	3659.04	2018.76	2288.98	-0.756371	-0.538843	-1.39684	-1.21561
227	ata-miR167d-3p	0.0302373	37.6464	60.7573	54.8902	35.2147	53.9681	0.690545	0.544035	-0.096334	0.519595
228	bdi-MIR7757-p3_1ss6AG	0.0327804	164.206	121.47	121.013	155.553	69.3392	-0.434909	-0.44035	-0.0781051	-1.24377
229	PC-3p-10681_3239	0.036526	78.2219	32.8813	25.9982	22.3955	9.44677	-1.25031	-1.58916	-1.80436	-3.04968
230	PC-5p-2748_13198	0.0367952	14.6795	13.4334	11.4785	39.5141	9.81281	-0.127982	-0.354868	1.42856	-0.581068
231	ath-miR156g	0.0408492	0	0	12.8509	12.7382	17.4871	0	13.6496	13.6369	14.094
232	tae-MIR9668-p5_1ss14TC	0.0415836	31.8812	28.383	39.137	45.5136	51.013	-0.167679	0.295829	0.513593	0.67816
233	tae-MIR9676-p3	0.0440317	48.5837	37.6107	25.2494	19.8456	45.1798	-0.36933	-0.944225	-1.29166	-0.104794
234	tae-MIR1120c-p5	0.04731	68.101	10.0447	49.0623	44.365	38.1889	-2.76125	-0.47306	-0.618251	-0.834521
235	hbr-MIR6171-p3_2ss10GA18GC	0.0486551	7.35498	8.40233	29.244	25.9093	9.7826	0.192069	1.99135	1.81667	0.411497
236	PC-5p-7747_4615	0.0489175	4.74515	17.3024	12.901	32.9961	19.7557	1.86645	1.44296	2.79777	2.05775

## Sheet: DBA Aurora - WS
Table S4 continued. Differentially expressed miRNAs (DEMs) across five time-points within each treatment group in two genotypes.
Index	miRNA name	pvalue(ANOVA)	TL5_WS(mean)	TL15_WS(mean)	TL25_WS(mean)	TL35_WS(mean)	TL45_WS(mean)	Log2fold-change (15DPA/5DPA)	Log2fold-change (25DPA/5DPA)	Log2fold-change (35DPA/5DPA)	Log2fold-change (45DPA/5DPA)
1	osa-miR398a	0	71.2779	33.0168	13.2995	72.6844	227.392	-1.11025	-2.42208	0.0281909	1.67365
2	osa-miR398a_L+1R-1	4.7e-09	139.34	58.7145	35.8075	103.756	440.572	-1.24683	-1.96028	-0.425421	1.66076
3	bdi-miR5200a-3p	7.8e-09	186.207	178.826	356.328	580.897	1040.21	-0.0583543	0.936298	1.64137	2.48189
4	tae-miR5200	7.8e-09	186.207	178.826	356.328	580.897	1040.21	-0.0583543	0.936298	1.64137	2.48189
5	ata-miR5200-3p	7.8e-09	186.207	178.826	356.328	580.897	1040.21	-0.0583543	0.936298	1.64137	2.48189
6	tae-MIR397-p5	4.75e-08	281.847	39.083	44.7218	72.5649	277.583	-2.8503	-2.65586	-1.95757	-0.0219893
7	tae-miR9776_L-1R+1_1ss18AG	7.69e-08	437.4	1494.95	2353.69	2590.37	2586.06	1.77307	2.4279	2.56613	2.56373
8	ata-miR396c-5p	8.15e-08	557.832	278.537	200.805	75.7695	116.642	-1.00196	-1.47404	-2.88014	-2.25774
9	mtr-MIR398a-p5_1ss11AC	1.168e-07	11.0299	17.5105	20.2131	186.753	179.071	0.666805	0.873876	4.08165	4.02104
10	ata-miR5062a-3p_2ss2TC18AG	2.57e-07	361.465	322.388	209.996	72.0666	70.7161	-0.165057	-0.783492	-2.32645	-2.35374
11	tae-MIR1122a-p3_2ss15AG23AG	2.863e-07	115.677	0	15.0988	24.9674	21.1616	-16.8197	-2.9376	-2.21199	-2.45058
12	bdi-MIR5200a-p5_1ss10GT	1.0514e-06	1.82082	0	14.2295	10.1051	30.1765	-10.8304	2.96623	2.47242	4.05076
13	osa-miR167d-5p_R+2_1	1.0648e-06	34.7865	83.1568	85.3944	217.906	251.613	1.25731	1.29561	2.6471	2.85461
14	osa-miR167d-5p_R+2_2	1.0648e-06	34.7865	83.1568	85.3944	217.906	251.613	1.25731	1.29561	2.6471	2.85461
15	ata-miR396e-5p	1.3942e-06	187.962	94.4294	67.1172	13.0128	21.3283	-0.993136	-1.48569	-3.85244	-3.1396
16	osa-miR1432-5p_L-1R+1	1.4916e-06	161.902	64.4485	69.9407	21.8793	26.6325	-1.32891	-1.21092	-2.88749	-2.60386
17	ata-miR167b-3p	2.1312e-06	2288.12	2898.61	3707.72	4618.89	4051.07	0.341199	0.696369	1.01338	0.824139
18	bdi-miR399a_1ss16AG	2.9743e-06	29.4015	18.9281	77.0981	60.8481	136.367	-0.635363	1.3908	1.04932	2.21353
19	ata-miR399a-3p	2.9743e-06	29.4015	18.9281	77.0981	60.8481	136.367	-0.635363	1.3908	1.04932	2.21353
20	ata-miR1432-5p_L+1R-2	3.1452e-06	1241.42	591.551	531.09	284.851	255.334	-1.06942	-1.22496	-2.12371	-2.28153
21	bdi-miR171c-5p	4.5937e-06	0	0	4.36194	87.9998	52.6594	0	12.0908	16.4252	15.6844
22	ata-miR166a-3p	5.0765e-06	556.178	417.874	374.351	188.88	313.978	-0.412479	-0.571157	-1.55808	-0.824884
23	tae-miR9670-3p	5.4317e-06	291.67	314.173	556.117	2823.57	1904.55	0.107223	0.931051	3.27511	2.70705
24	ata-miR528-5p	5.5017e-06	60.5009	43.947	14.1785	209.217	176.349	-0.461194	-2.09326	1.78997	1.54341
25	osa-MIR160f-p3_1ss19TA	6.7062e-06	125.295	20.0296	16.8179	0	23.1045	-2.64512	-2.89726	-16.935	-2.43909
26	osa-miR396d_2ss20GT21GA	7.2297e-06	1535.06	727.061	612.864	260.665	269.916	-1.07814	-1.32465	-2.55802	-2.50771
27	tae-MIR1137b-p3_2ss7TC17AG_1	8.6298e-06	49.6283	53.2434	51.0664	41.7125	184.734	0.101438	0.0412112	-0.250686	1.89621
28	tae-MIR1137b-p3_2ss7TC17AG_2	8.6298e-06	49.6283	53.2434	51.0664	41.7125	184.734	0.101438	0.0412112	-0.250686	1.89621
29	tae-MIR1137b-p3_2ss7TC17AG_3	8.6298e-06	49.6283	53.2434	51.0664	41.7125	184.734	0.101438	0.0412112	-0.250686	1.89621
30	tae-MIR5200-p5	9.079e-06	131.032	138.755	442.898	257.858	627.244	0.0826229	1.75706	0.97666	2.25911
31	ata-miR5200-5p	9.079e-06	131.032	138.755	442.898	257.858	627.244	0.0826229	1.75706	0.97666	2.25911
32	zma-miR399e-5p_L+1_2ss7TC14CA	9.1296e-06	0	0	19.0445	39.7379	30.3117	0	14.2171	15.2782	14.8876
33	tae-miR1120b-3p_L-1R+1	1.48998e-05	87.6835	78.301	69.3781	105.776	192.272	-0.163275	-0.337826	0.270634	1.13277
34	tae-MIR5048-p5	1.7195e-05	5649.3	5086.01	5424.93	3161.57	3148.78	-0.151539	-0.0584665	-0.837431	-0.843281
35	tae-MIR5384-p5	1.86807e-05	184.683	68.3679	91.4975	8.02183	17.5409	-1.43366	-1.01325	-4.52498	-3.39626
36	PC-5p-6382_5701	2.5839e-05	47.9422	40.1449	29.4303	0	21.7583	-0.256079	-0.703995	-15.549	-1.13973
37	bdi-miR156h-3p_L+1	2.68873e-05	62.0527	146.183	195.68	166.846	361.282	1.23621	1.65693	1.42695	2.54156
38	ata-miR9863a-5p	2.95686e-05	455.925	387.688	504.388	789.753	935.718	-0.233901	0.145739	0.792606	1.03728
39	tae-miR9774_L+1R+1	3.56537e-05	1905.81	4792.48	1961.92	2667.65	901.014	1.33037	0.0418594	0.485164	-1.08078
40	PC-5p-499_74272	3.6272e-05	1461.8	888.97	807.345	314.927	142.279	-0.717538	-0.856487	-2.21466	-3.36095
41	ata-MIR9674b-p5	4.09527e-05	85.8898	37.918	45.6914	20.3015	22.4527	-1.1796	-0.910562	-2.0809	-1.9356
42	tae-MIR531-p5_2ss11CG20AG	4.45557e-05	342.748	231.412	240.614	190.938	149.654	-0.566683	-0.510429	-0.844045	-1.19552
43	gma-miR6300_L-1R+8_2	4.5912e-05	3.10032	32.053	13.9277	70.009	5.36847	3.36997	2.16747	4.49705	0.792094
44	gma-miR6300_L-1R+8_1	4.5912e-05	3.10032	32.053	13.9277	70.009	5.36847	3.36997	2.16747	4.49705	0.792094
45	ata-miR167b-5p	5.37805e-05	3986.32	5918.82	8594.52	10901.2	12219.7	0.570252	1.10836	1.45136	1.61609
46	tae-miR9664-3p	6.65594e-05	81.4935	21.8263	62.6125	56.1963	217.551	-1.90062	-0.380234	-0.53621	1.4166
47	tae-MIR9672b-p5	6.65961e-05	1016.67	641.739	588.407	354.391	535.03	-0.663789	-0.788961	-1.52043	-0.926155
48	tae-MIR9672a-p5	6.65961e-05	1016.67	641.739	588.407	354.391	535.03	-0.663789	-0.788961	-1.52043	-0.926155
49	PC-3p-1552_22728	6.87739e-05	222.836	145.247	160.614	102.837	171.742	-0.617473	-0.472389	-1.11563	-0.375741
50	tae-MIR1127b-p5_1ss3TC	7.13221e-05	3.10032	0	6.43906	48.4805	64.7586	-11.5982	1.05443	3.96692	4.38458
51	tae-miR408_L-1	7.34541e-05	36.9619	0	12.7228	28.303	102.632	-15.1738	-1.53862	-0.385085	1.47337
52	sbi-miR159b_R-1	7.67818e-05	38.7497	34.3602	30.8592	0	31.2301	-0.173449	-0.328486	-15.2419	-0.311251
53	tae-miR7757-5p_1ss2TC	7.81926e-05	17181.5	12393.6	11019	6609.05	8084.72	-0.471268	-0.640859	-1.37834	-1.08759
54	ptc-miR6478_R+4_2ss6CT21GA	8.13966e-05	58.5913	65.9184	64.7751	153.821	71.9806	0.169994	0.144751	1.3925	0.29692
55	PC-3p-1015_35321	8.14417e-05	335.9	187.465	181.799	79.4436	139.677	-0.841412	-0.88569	-2.08003	-1.26594
56	tae-miR398	8.35979e-05	24.4666	5.75674	0	14.8349	84.3344	-2.08749	-14.5785	-0.721816	1.78531
57	tae-miR9653b_L+3R-1	8.9018e-05	647.471	444.616	595.75	477.519	256.552	-0.542256	-0.120109	-0.439258	-1.33556
58	bdi-miR5169a_2ss19AG20CA	0.000106377	11.2069	0	11.0037	0	38.6006	-13.4521	-0.0263983	-13.4521	1.78424
59	tae-MIR1121-p5_2ss16TA21TC	0.000108387	147.016	151.61	115.987	275.213	119.854	0.0443867	-0.342015	0.904572	-0.294701
60	PC-3p-1076_33015	0.00013716	305.529	244.305	197.013	106.878	278.877	-0.322629	-0.633017	-1.51535	-0.131681
61	tae-MIR5048-p5_1ss20TC	0.000149143	1635.81	1263.31	1393.3	912.143	810.581	-0.372793	-0.231495	-0.842672	-1.01298
62	ata-miR5168-3p	0.000149863	4420.64	3005.79	2599.96	1527.28	2481.69	-0.556508	-0.765763	-1.53329	-0.832931
63	tae-MIR167c-p3	0.0001668	638.932	363.237	377.425	146.388	233.694	-0.814751	-0.759473	-2.12587	-1.45104
64	ata-miR167f-3p_L-1R+1	0.0001668	638.932	363.237	377.425	146.388	233.694	-0.814751	-0.759473	-2.12587	-1.45104
65	osa-miR166g-3p	0.0001679	45.7239	26.3473	27.8295	0	25.7512	-0.795295	-0.716332	-15.4807	-0.828309
66	osa-miR444b.1	0.000171696	262.69	218.873	155.68	68.83	272.058	-0.263266	-0.754774	-1.93225	0.0505503
67	PC-3p-1840_19246	0.000173856	170.115	115.272	185.155	109.577	224.175	-0.561476	0.122222	-0.634564	0.398111
68	bdi-MIR7757-p5_2ss6AG22CT	0.000192015	462.623	450.835	352.577	384.941	153.11	-0.0372381	-0.391899	-0.2652	-1.59527
69	ptc-miR6478_1ss21GA	0.000208703	430.496	467.162	402.054	778.48	346.417	0.117922	-0.0986111	0.85466	-0.313491
70	bdi-miR827-5p_1ss6TC	0.00021274	533.546	428.364	875.498	1866.34	1413.14	-0.316776	0.714491	1.80653	1.40522
71	osa-miR530-5p_R+1	0.000227751	344.962	234.581	428.792	170.143	432.534	-0.556351	0.313843	-1.01969	0.326378
72	tae-miR1847-5p	0.000236708	7.97225	0	66.8568	6.2392	26.4772	-12.9608	3.06802	-0.353626	1.73169
73	osa-miR396e-5p_R-1	0.0002394	1421.85	915.868	812.669	316.692	363.255	-0.634556	-0.807028	-2.16662	-1.96871
74	ata-miR393-3p_L+1R-1_1ss15TC	0.000256129	379.55	210.573	381.395	143.3	141.635	-0.849971	0.0069962	-1.40525	-1.42212
75	tae-MIR7757-p3_1ss19AG	0.000267987	127.05	61.6092	84.1875	74.3107	46.5657	-1.04418	-0.593722	-0.773759	-1.44806
76	ata-miR166c-3p	0.00028192	222.625	132.522	140.705	90.9337	109.375	-0.748382	-0.661939	-1.29173	-1.02533
77	hvu-miR1120_L-4R+1_1ss10TC	0.000343415	32.7622	15.5392	10.5165	28.696	66.6067	-1.07612	-1.63938	-0.19118	1.02364
78	tae-miR1130b-3p_1ss6TC	0.000343415	32.7622	15.5392	10.5165	28.696	66.6067	-1.07612	-1.63938	-0.19118	1.02364
79	osa-miR160f-5p_R-1_1ss20CT	0.000355957	57.9312	6.28008	21.019	0	0	-3.20549	-1.46265	-15.8221	-15.8221
80	osa-miR166m	0.000370037	550.279	493.699	406.222	194.673	259.109	-0.15653	-0.437895	-1.49911	-1.0866
81	ata-miR5062b-5p_L+2R-4	0.000376223	751.08	654.596	604.012	522.516	342.711	-0.198362	-0.31439	-0.523492	-1.13197
82	tae-MIR1136-p5	0.000379895	322.576	167.579	170.493	290.76	267.335	-0.944793	-0.919929	-0.149808	-0.27099
83	osa-miR159f_L-1_1ss21AC	0.000402353	423.177	416.889	463.102	313.082	162.02	-0.0215999	0.130069	-0.434721	-1.38509
84	osa-miR396e-5p	0.000402709	5543.59	2791.64	2200.28	1114.26	2012.37	-0.989711	-1.33313	-2.31473	-1.46192
85	osa-miR396d_R-1_1ss20GC	0.000406549	234.806	173.982	159.942	51.5285	65.6368	-0.432525	-0.553918	-2.18803	-1.83889
86	PC-5p-3520_10402	0.000415835	114.741	63.0094	58.5957	18.7105	41.1313	-0.864742	-0.969515	-2.61646	-1.48007
87	cca-miR156b_R-1_1ss19AG	0.000428958	40.1748	34.1846	35.6268	0	10.4179	-0.232942	-0.173327	-15.294	-1.94723
88	tae-miR159a	0.00045782	6082.08	5080.95	5694.72	3914.19	8113.57	-0.259467	-0.0949391	-0.635851	0.415773
89	ata-miR172b-3p	0.000521021	964.469	413.419	294.837	47.2853	203.247	-1.22213	-1.70982	-4.35027	-2.2465
90	tae-MIR1127a-p3_1ss1TA	0.000548628	53.3155	14.9203	11.0653	14.0988	32.2557	-1.83728	-2.26851	-1.91898	-0.724998
91	PC-5p-638_57225	0.000562085	288.472	227.591	156.983	347.296	270.145	-0.341988	-0.877819	0.267734	-0.0946974
92	lus-miR159b_R+1_1ss21CT	0.000573345	250.64	169.886	170.193	143.741	113.173	-0.561045	-0.558441	-0.802142	-1.14708
93	ata-MIR9863a-p3_1	0.000577586	691.231	520.079	637.598	1044.64	1100.18	-0.410436	-0.116522	0.595762	0.670503
94	ata-MIR9863a-p3_2	0.000577586	691.231	520.079	637.598	1044.64	1100.18	-0.410436	-0.116522	0.595762	0.670503
95	osa-miR396d_R-1_1ss20GA	0.000629551	158.653	111.912	107.645	18.6243	24.7291	-0.503517	-0.559594	-3.09062	-2.6816
96	osa-MIR444c-p3_1ss21CT	0.000629586	157.913	105.187	81.5788	55.4135	40.1464	-0.58617	-0.952862	-1.51082	-1.97579
97	osa-miR396e-5p_1ss19CT	0.000669723	138.74	30.4733	32.0551	0	30.9817	-2.18677	-2.11376	-17.082	-2.1629
98	tae-MIR1137a-p3_1ss9CT	0.000712714	116.277	50.9057	51.526	33.6849	94.2834	-1.19166	-1.17419	-1.78739	-0.302487
99	ata-miR9674a-3p_2ss4AG13AG	0.000765248	58.3803	40.5148	35.4761	23.7789	17.6441	-0.527032	-0.718635	-1.2958	-1.72629
100	bdi-miR156h-3p	0.000766728	244.027	364.01	411.64	370.412	616.704	0.576939	0.754346	0.602093	1.33754
101	tae-MIR1123-p3_2ss14AG18AC	0.000783624	267.339	137.424	225.891	548.966	443.447	-0.960033	-0.243045	1.03805	0.730091
102	osa-miR444b.1_1ss21CT	0.000792571	200.67	168.183	127.617	56.6727	103.532	-0.254791	-0.653	-1.8241	-0.954745
103	tae-MIR9668-p5_1ss14TC	0.000801187	38.8771	25.2289	35.6163	48.811	60.9786	-0.623845	-0.126383	0.328284	0.64938
104	ata-miR164b-5p	0.000832598	36.409	14.5601	20.9566	10.9199	53.4647	-1.32227	-0.79689	-1.73734	0.554291
105	tae-miR164	0.000832598	36.409	14.5601	20.9566	10.9199	53.4647	-1.32227	-0.79689	-1.73734	0.554291
106	ata-MIR9772a-p5	0.00094063	517.686	342.161	390.803	160.966	215.591	-0.597401	-0.405635	-1.68532	-1.26378
107	tae-MIR9772-p5	0.00094063	517.686	342.161	390.803	160.966	215.591	-0.597401	-0.405635	-1.68532	-1.26378
108	osa-miR167a-5p_R+1	0.00095768	45.9356	57.7424	81.154	48.4783	53.2737	0.330019	0.821051	0.0777287	0.213812
109	osa-miR444a-3p.2	0.000989374	50.3465	18.2561	26.9127	0	23.9957	-1.46352	-0.903606	-15.6196	-1.06912
110	tae-MIR9668-p3_1ss23AG_2	0.00121233	68.1427	40.2375	16.0749	6.5363	15.9293	-0.760017	-2.08375	-3.38201	-2.09688
111	tae-MIR9668-p3_1ss23AG_1	0.00121233	68.1427	40.2375	16.0749	6.5363	15.9293	-0.760017	-2.08375	-3.38201	-2.09688
112	mdm-miR397a_1ss21AT	0.00127114	59.5243	5.75674	0	18.8444	23.6892	-3.37016	-15.8612	-1.65934	-1.32925
113	tae-MIR1120b-p5	0.00135207	5.90537	4.47354	2.49254	16.94	47.1191	-0.400611	-1.24441	1.52033	2.99621
114	tae-MIR1123-p5_1ss6AG	0.00143129	88.9108	62.8198	57.5529	6.5363	48.2012	-0.501139	-0.627471	-3.76581	-0.883291
115	tae-MIR9668-p5_2ss3TC21GT	0.00143843	9.91285	0	7.69632	48.2996	20.2738	-13.2751	-0.365132	2.28464	1.03225
116	PC-3p-4563_7994	0.00149955	41.8221	19.7002	13.6077	7.72472	82.0105	-1.08606	-1.61984	-2.43671	0.971544
117	tae-miR1127b-3p_1ss12TC	0.00170315	502.079	333.546	325.527	484.295	550.145	-0.590026	-0.625137	-0.0520265	0.131899
118	tae-MIR1136-p3_2ss16CT20GA	0.00174194	15.3948	7.65979	0	0	2.17637	-1.00706	-13.9102	-13.9102	-2.82244
119	ata-miR9863a-3p_1ss22CT	0.00179327	1639.98	1772.29	1768.48	1888.38	745.645	0.111932	0.10883	0.203468	-1.13712
120	osa-MIR444c-p3	0.00179374	242.386	194.469	170.57	147.633	158.792	-0.317766	-0.506941	-0.71529	-0.610167
121	PC-5p-1553_22722	0.00179657	85.8306	111.862	156.032	214.595	186.184	0.382162	0.862276	1.32205	1.11717
122	tae-miR9672a-3p	0.0018543	256.584	171.507	133.464	121.165	172.373	-0.581167	-0.942985	-1.08246	-0.573901
123	bdi-miR394	0.00190446	116.266	43.5121	42.5507	6.5363	23.1498	-1.41793	-1.45017	-4.15281	-2.32835
124	ata-miR167a-5p_R-2	0.00224123	453.085	555.752	766.691	624.095	450.9	0.294658	0.758863	0.461982	-0.00697555
125	osa-miR166m_L+1R-1_1ss21CT	0.00229412	769.822	1072.51	799.71	670.121	413.607	0.478398	0.0549524	-0.200104	-0.896265
126	PC-3p-6317_5770	0.00265624	126.578	75.5652	63.158	35.7661	11.9523	-0.74423	-1.00299	-1.82336	-3.40467
127	tae-MIR1137a-p5_2ss14GA21CT	0.00268785	99.2865	60.9545	53.9747	29.8565	95.6037	-0.703866	-0.879316	-1.73355	-0.0545316
128	osa-miR396e-5p_1ss20TC	0.00298227	48.1729	8.11177	4.36194	0	4.58871	-2.57013	-3.46518	-15.5559	-3.39206
129	PC-5p-9791_3576	0.00302729	31.9391	0	0	22.7706	36.1291	-14.963	-14.963	-0.488152	0.177838
130	tae-MIR1120a-p5_2	0.00308248	10.9263	0	11.6268	15.198	43.6396	-13.4155	0.0896504	0.476072	1.99783
131	tae-MIR1120a-p5_1	0.00308248	10.9263	0	11.6268	15.198	43.6396	-13.4155	0.0896504	0.476072	1.99783
132	tae-miR5062-5p	0.0032788	726.405	561.424	414.203	143.226	229.949	-0.371685	-0.810436	-2.34249	-1.65946
133	osa-miR399d	0.00336258	18.8558	34.9736	56.4048	52.0777	69.4666	0.891253	1.58081	1.46565	1.88131
134	tae-MIR159a-p5	0.00352337	161.815	80.5179	228.185	204.111	164.521	-1.00697	0.495859	0.335005	0.0239206
135	tae-MIR1120c-p3_2ss7TA17TG	0.00377988	8.11988	0	4.56965	26.8723	28.5028	-12.9872	-0.829374	1.72659	1.81157
136	osa-miR5071_1ss15GA	0.00392421	237.154	168.739	167.459	134.844	243.292	-0.491027	-0.502013	-0.814535	0.0368653
137	tae-miR9674b-5p	0.00406913	1956.07	1789.17	1608.63	1311.42	2389.89	-0.128669	-0.282123	-0.576831	0.288988
138	tae-MIR1135-p3	0.00418121	344.231	170.354	193.425	247.238	413.311	-1.01484	-0.831598	-0.477477	0.263851
139	ata-miR528-3p_1ss4GC	0.00424148	25.5477	6.28008	0	67.1867	22.0155	-2.02434	-14.6409	1.39498	-0.214676
140	ath-miR156g	0.00431849	10.0258	0	6.85448	0	27.7679	-13.2914	-0.548599	-13.2914	1.4697
141	gma-miR6300_R+5_2	0.00440528	0	31.1061	23.9927	27.4101	21.9643	14.9249	14.5503	14.7424	14.4229
142	gma-miR6300_R+5_1	0.00440528	0	31.1061	23.9927	27.4101	21.9643	14.9249	14.5503	14.7424	14.4229
143	bdi-miR827-5p_1ss22CT	0.00448696	41.4644	87.9	55.4932	114.481	34.1613	1.08399	0.420436	1.46517	-0.279512
144	osa-miR5071_2ss15GA21AT	0.00452749	25.4186	6.01841	19.5292	37.3954	38.5385	-2.07843	-0.380255	0.556975	0.600413
145	bdi-MIR7757-p3_1ss18CT	0.00476186	35.857	8.11177	21.9696	0	47.8401	-2.14417	-0.706751	-15.13	0.415964
146	bdi-miR156b-5p	0.00481867	795.392	755.812	1032.08	869.821	1029.06	-0.0736378	0.375814	0.129053	0.371583
147	zma-miR156a-5p	0.00481867	795.392	755.812	1032.08	869.821	1029.06	-0.0736378	0.375814	0.129053	0.371583
148	osa-miR156a	0.00481867	795.392	755.812	1032.08	869.821	1029.06	-0.0736378	0.375814	0.129053	0.371583
149	sbi-miR156a	0.00481867	795.392	755.812	1032.08	869.821	1029.06	-0.0736378	0.375814	0.129053	0.371583
150	ata-miR156a-5p	0.00481867	795.392	755.812	1032.08	869.821	1029.06	-0.0736378	0.375814	0.129053	0.371583
151	tae-miR167c-5p	0.00487341	2084.94	1737.71	1903.85	2235.14	2294.42	-0.262821	-0.131091	0.100356	0.13812
152	ata-miR167f-5p	0.00487341	2084.94	1737.71	1903.85	2235.14	2294.42	-0.262821	-0.131091	0.100356	0.13812
153	PC-3p-10681_3239	0.00497453	90.5088	6.80342	14.3321	13.9639	74.9987	-3.73373	-2.65881	-2.69635	-0.271193
154	ata-miR393-5p	0.00505972	576.767	398.958	424.828	364.802	297.476	-0.531752	-0.44111	-0.660876	-0.955214
155	osa-miR827	0.0052676	1267.61	1168.7	1759.36	1499.58	2141.31	-0.117211	0.472931	0.24244	0.756378
156	csi-miR172a-3p_R+1	0.00528015	52.7402	24.5875	10.6727	0	0	-1.10098	-2.30497	-15.6866	-15.6866
157	osa-miR827_R-1	0.00534162	379.717	321.688	526.808	423.29	490.105	-0.239263	0.472352	0.156723	0.368167
158	bdi-MIR7757-p3_1ss6AG	0.00567178	167.811	130.784	111.556	168.211	85.1095	-0.359653	-0.589079	0.00342716	-0.979449
159	ata-miR164a-5p_R-1	0.00598052	9.91454	2.35503	4.66593	0	9.10961	-2.0738	-1.08738	-13.2753	-0.122157
160	osa-miR168a-3p_L-3	0.00606268	211.494	143.248	158.331	75.1977	102.773	-0.562101	-0.417673	-1.49185	-1.04115
161	PC-5p-11731_2899	0.00645369	49.3559	47.8467	42.965	35.526	0	-0.0448038	-0.200062	-0.474348	-15.5909
162	bdi-miR159a-5p_R+1	0.00654213	94.2798	67.0436	63.6677	20.7699	65.2041	-0.491849	-0.566387	-2.18245	-0.531986
163	osa-miR159f_R-1	0.00659653	369.305	307.083	290.146	156.565	289.47	-0.266185	-0.348037	-1.23805	-0.351402
164	tae-MIR1135-p5_1ss16TA	0.00676746	450.674	195.473	222.251	332.05	289.12	-1.20511	-1.01989	-0.440686	-0.640416
165	mtr-miR156j_L+1	0.00685299	3.54322	0	6.23135	0	21.8676	-11.7908	0.814483	-11.7908	2.62566
166	tae-miR5048-5p	0.00696396	4313.86	3761.01	3438.41	2539.4	3034.94	-0.197858	-0.327238	-0.764492	-0.507308
167	PC-3p-4559_8000	0.00698284	58.5155	33.1714	28.5098	88.5293	71.1786	-0.818877	-1.03736	0.597337	0.282624
168	osa-miR160f-5p	0.00726119	117.722	55.8344	60.818	19.6529	37.4769	-1.07616	-0.952813	-2.58257	-1.65131
169	ptc-miR6478_R+1_2ss6CT21GA	0.00749708	178.038	308.209	236.661	493.142	296.079	0.79172	0.410633	1.46982	0.733794
170	ptc-miR6478_R+2_2ss6CT21GA	0.00752531	91.8587	143.21	126.931	284.16	169.185	0.640649	0.466558	1.62921	0.881117
171	tae-miR531_L-2R-1_1ss13CG	0.00787075	51.7275	35.3547	38.2964	44.6816	13.334	-0.54903	-0.433723	-0.21125	-1.95582
172	tae-MIR9672b-p3_1ss3GA	0.00800425	4610.61	3822.74	3149.05	3288.42	4181.9	-0.270353	-0.550044	-0.487564	-0.140801
173	ptc-MIR6478-p5_1ss6CT_2	0.00863597	201.782	250.187	218.299	371.655	192.851	0.31021	0.113509	0.881164	-0.0653108
174	ptc-MIR6478-p5_1ss6CT_1	0.00863597	201.782	250.187	218.299	371.655	192.851	0.31021	0.113509	0.881164	-0.0653108
175	bdi-miR156g-3p	0.00870042	27.7631	9.79954	29.482	3.71381	17.2356	-1.50238	0.086668	-2.9022	-0.687774
176	ata-miR156a-3p	0.00870042	27.7631	9.79954	29.482	3.71381	17.2356	-1.50238	0.086668	-2.9022	-0.687774
177	ata-miR9674c-3p_L-1R+1	0.00923014	119.358	47.5852	64.5892	28.7804	33.3871	-1.3267	-0.885924	-2.05213	-1.83793
178	PC-3p-8439_4221	0.00999629	14.9726	51.0703	6.67045	0	9.91605	1.77016	-1.16647	-13.87	-0.594485
179	ata-miR9863a-3p_R-3_1ss9TC	0.0107513	124.458	85.9122	82.6426	85.4721	56.5854	-0.534728	-0.590706	-0.542137	-1.13716
180	tae-MIR1122c-p3	0.0109357	20.9143	0	10.4988	0	3.57898	-14.3522	-0.994269	-14.3522	-2.54687
181	PC-5p-3845_9471	0.0111011	61.5556	24.0558	50.7543	19.8725	65.9718	-1.3555	-0.278359	-1.63111	0.0999614
182	hvu-miR5048a_L+2R-2	0.0111086	2589.45	2120.12	2052.49	1601.4	1629.05	-0.288497	-0.335268	-0.693309	-0.668608
183	tae-MIR1128-p5_1ss9AG	0.0119623	0	5.2334	0	13.6993	21.7004	12.3535	0	13.7418	14.4054
184	bdi-miR171a	0.0120179	22.2255	11.3273	2.80159	0	1.87896	-0.972407	-2.9879	-14.4399	-3.56421
185	osa-miR171a	0.0120179	22.2255	11.3273	2.80159	0	1.87896	-0.972407	-2.9879	-14.4399	-3.56421
186	tae-MIR1122a-p5_1ss3GT	0.012382	138.007	25.4503	27.2485	62.2054	55.4242	-2.43899	-2.34049	-1.14963	-1.31616
187	ptc-miR6478_R-1_1ss20TC	0.0126048	58.4369	54.4066	52.2679	46.3075	26.5071	-0.103098	-0.160954	-0.335633	-1.1405
188	bdi-MIR399a-p5	0.0126702	21.6168	14.5346	68.3803	26.3208	35.845	-0.572664	1.66143	0.284049	0.729617
189	PC-5p-6404_5677	0.012861	2.95268	0	7.68533	22.5526	36.6632	-11.5278	1.38008	2.93319	3.63423
190	zma-miR156d-3p_1ss8TC	0.0129684	675.751	504.562	633.584	263.12	247.301	-0.421458	-0.0929544	-1.36077	-1.45022
191	bdi-miR827-5p	0.0133784	91.6072	96.084	115.695	182.731	167.186	0.068835	0.336793	0.996187	0.867917
192	sbi-miR156a_R+1	0.0138886	21.1635	0	17.199	0	23.4626	-14.3693	-0.299254	-14.3693	0.148783
193	tae-MIR1128-p5_1ss19CT_3	0.0146635	46.897	38.0993	42.424	58.8107	20.8162	-0.299729	-0.144615	0.326584	-1.17179
194	tae-MIR1128-p5_1ss19CT_1	0.0146635	46.897	38.0993	42.424	58.8107	20.8162	-0.299729	-0.144615	0.326584	-1.17179
195	tae-MIR1128-p5_1ss19CT_2	0.0146635	46.897	38.0993	42.424	58.8107	20.8162	-0.299729	-0.144615	0.326584	-1.17179
196	PC-5p-1715_20676	0.0155119	315.071	200.548	179.744	173.573	219.838	-0.651731	-0.809734	-0.860131	-0.519235
197	ata-miR9863a-3p_1ss21GA	0.0162791	54.2753	49.7588	54.2348	20.7699	55.05	-0.125345	-0.0010766	-1.3858	0.0204462
198	tae-miR319_L-1R+1	0.0164257	3.69086	10.811	4.36194	37.6364	25.5739	1.55048	0.241016	3.3501	2.79265
199	PC-3p-2739_13219	0.0169302	29.5156	18.5524	7.73772	5.94209	56.4234	-0.669871	-1.9315	-2.31243	0.934817
200	vvi-miR167c	0.017897	45.3865	58.8095	79.4842	37.9645	33.1779	0.373787	0.808407	-0.257613	-0.452038
201	osa-miR396d_R-1	0.0190962	59.591	35.1185	34.5463	0	14.2786	-0.762865	-0.786566	-15.8628	-2.06124
202	PC-3p-5390_6756	0.0192651	15.1643	18.3206	29.8814	58.4358	40.2483	0.272791	0.97857	1.94617	1.40825
203	tae-MIR530-p5	0.0196365	1601.03	1187.96	1848.37	816.795	1164.98	-0.430511	0.207251	-0.970956	-0.458696
204	osa-miR159f_R+1_2ss1CT21AT	0.0196656	52.8748	68.4855	51.9268	40.3867	17.99	0.373218	-0.0261	-0.388698	-1.55538
205	tae-MIR1120a-p5_2ss12AC20AG	0.0206247	13.4361	0	6.23135	0	21.8034	-13.7138	-1.1085	-13.7138	0.698438
206	PC-5p-2748_13198	0.0207276	42.9037	17.765	22.3798	50.7454	53.576	-1.27206	-0.938902	0.242177	0.320486
207	tae-MIR9676-p3	0.0208099	57.6759	30.4229	19.4895	8.02183	39.4234	-0.922813	-1.56528	-2.84597	-0.548917
208	PC-5p-6630_5467	0.0216344	51.538	36.9641	29.3277	35.0747	22.0016	-0.47951	-0.813372	-0.555205	-1.22802
209	PC-3p-7418_4818	0.0225685	29.6832	59.2027	15.4518	22.1236	22.5463	0.996015	-0.941875	-0.424058	-0.396759
210	ptc-MIR6478-p5_2ss6CT19GA	0.0236082	36.2477	32.0445	25.1835	48.264	22.0711	-0.17781	-0.52541	0.413059	-0.715731
211	bdi-MIR7757-p3_1ss4AG	0.0247277	139.894	128.123	90.8828	75.1885	135.046	-0.126803	-0.62225	-0.895746	-0.0508761
212	bdi-MIR530b-p3_1ss14GC	0.0269164	31.8698	7.06509	8.27136	0	12.188	-2.17341	-1.94599	-14.9599	-1.38673
213	ata-MIR9863a-p5_1ss20CT	0.0277884	124.185	111.994	111.891	197.625	96.9189	-0.149074	-0.150397	0.670279	-0.35764
214	PC-5p-8291_4307	0.0288861	27.4229	6.28008	19.3518	37.5696	24.7759	-2.12653	-0.50291	0.454184	-0.146445
215	hvu-MIR5050-p5	0.0289057	204.121	245.595	306.901	257.624	253.046	0.266858	0.58835	0.335847	0.309979
216	ata-miR166a-3p_L+1R-1	0.0305549	1763.84	2048.98	1737.46	1216.75	1853.44	0.216189	-0.0217422	-0.535687	0.0714848
217	bdi-miR167a_R+1	0.0306701	41.4399	24.23	24.761	13.3758	0	-0.774227	-0.742951	-1.6314	-15.3387
218	ata-miR9863a-3p	0.0317512	2436.12	2591.96	2655.66	2867.43	2867.01	0.0894604	0.124488	0.235175	0.234966
219	PC-5p-8481_4197	0.0323674	20.1759	0	0	7.42762	9.06243	-14.3003	-14.3003	-1.44166	-1.15466
220	osa-miR5071_R-1_1ss15GA	0.0330839	58.6901	60.2179	67.3638	43.2335	60.4619	0.0370758	0.198857	-0.440966	0.0429102
221	PC-5p-1011_35482	0.0333659	113.593	93.7399	92.8057	153.437	112.38	-0.277142	-0.291592	0.433766	-0.0154956
222	ata-miR9674b-3p	0.0339264	503.953	375.329	407.981	266.713	335.152	-0.425135	-0.304788	-0.918004	-0.588474
223	gma-miR6300_R+1_2	0.0347555	3.54322	18.468	4.77737	34.7524	18.3945	2.38189	0.431154	3.29398	2.37614
224	gma-miR6300_R+1_1	0.0347555	3.54322	18.468	4.77737	34.7524	18.3945	2.38189	0.431154	3.29398	2.37614
225	osa-miR167a-5p_R+3_1ss21AG	0.0347794	0	5.49507	27.2907	17.9773	27.9683	12.4239	14.7361	14.1339	14.7715
226	gma-miR166h-3p_L-2R+2	0.0376262	24.1292	0	7.32983	0	8.70453	-14.5585	-1.71893	-14.5585	-1.47094
227	PC-5p-6883_5246	0.0382297	13.9385	10.4383	6.02363	37.2654	30.5873	-0.41719	-1.21036	1.41877	1.13386
228	vvi-miR156e_L+1R+1_1ss9GA	0.0394184	20.405	0	32.8025	25.0947	44.8351	-14.3166	0.684885	0.298461	1.13571
229	tae-MIR9662b-p5_1ss9CG	0.03954	1516.45	1394.77	1482.95	1135.85	1080.36	-0.120674	-0.0322306	-0.416929	-0.489183
230	stu-miR156f-5p_L-1R+1	0.0396922	2159.38	2075.15	2496.79	1949.16	1193.38	-0.0574055	0.209459	-0.147764	-0.855562
231	PC-5p-8820_4018	0.04151	32.3974	36.8698	31.8064	8.68802	25.6942	0.186561	-0.0265602	-1.89878	-0.334437
232	osa-miR167d-5p_R+1_1	0.0416689	334.069	351.498	628.984	590.553	648.712	0.0733715	0.912878	0.821923	0.957434
233	osa-miR167d-5p_R+1_2	0.0416689	334.069	351.498	628.984	590.553	648.712	0.0733715	0.912878	0.821923	0.957434
234	tae-miR1122b-3p_1ss11GT	0.0434228	40.1533	27.4855	40.086	13.6465	43.072	-0.546847	-0.00242028	-1.55699	0.101231
235	ata-miR9863a-3p_2ss9TC22CA	0.0471993	193.57	155.368	138.575	137.146	59.2654	-0.317164	-0.482185	-0.497143	-1.70759
236	tae-MIR1120c-p5	0.0473491	56.2592	16.2487	29.4005	42.1928	92.3318	-1.79177	-0.936248	-0.415092	0.714739
237	tae-MIR5048-p3_2ss18TG21GA	0.0474256	620.332	601.383	615.095	449.623	416.751	-0.0447573	-0.0122312	-0.464325	-0.573854

## Sheet: DBA Aurora - HS
Table S4 continued. Differentially expressed miRNAs (DEMs) across five time-points within each treatment group in two genotypes.
Index	miRNA name	pvalue(ANOVA)	TL5_HS(mean)	TL15_HS(mean)	TL25_HS(mean)	TL35_HS(mean)	TL45_HS(mean)	Log2fold-change (15DPA/5DPA)	Log2fold-change (25DPA/5DPA)	Log2fold-change (35DPA/5DPA)	Log2fold-change (45DPA/5DPA)
1	tae-miR9774_L+1R+1	0	3601.3	3524.68	10639.3	1487.81	615.979	-0.0310252	1.56282	-1.27533	-2.54756
2	osa-miR398a_L+1R-1	0	89.4885	209.612	740.414	358.616	3776.64	1.22795	3.04856	2.00267	5.39926
3	tae-MIR397-p5	1e-10	16.0748	107.134	222.168	47.0433	561.283	2.73654	3.78878	1.54919	5.12586
4	osa-miR398a	2e-10	26.0314	61.3874	285.651	231.086	1703.17	1.23769	3.45593	3.1501	6.03183
5	bdi-miR5200a-3p	7e-10	261.589	180.739	585.501	1975.84	1086.95	-0.533399	1.16237	2.91709	2.05491
6	tae-miR5200	7e-10	261.589	180.739	585.501	1975.84	1086.95	-0.533399	1.16237	2.91709	2.05491
7	ata-miR5200-3p	7e-10	261.589	180.739	585.501	1975.84	1086.95	-0.533399	1.16237	2.91709	2.05491
8	bdi-miR171c-5p	2.33e-08	0	7.38247	0	103.364	132.279	12.8499	0	16.6574	17.0132
9	bdi-MIR5200a-p5_1ss10GT	2.42e-08	6.11681	0	10.9543	74.324	25.6794	-12.5786	0.840646	3.60298	2.06976
10	ata-miR167b-5p	2.79e-08	4074.89	6787.57	8074.17	10491.6	14750.1	0.736134	0.986554	1.36441	1.85589
11	mtr-MIR398a-p5_1ss11AC	3.47e-08	0	61.2328	346.5	173.611	901.872	15.902	18.4025	17.4055	19.7826
12	bdi-miR399a_1ss16AG	3.96e-08	20.8187	10.5744	59.5561	179.178	164.525	-0.977304	1.51637	3.10544	2.98235
13	ata-miR399a-3p	3.96e-08	20.8187	10.5744	59.5561	179.178	164.525	-0.977304	1.51637	3.10544	2.98235
14	ata-miR528-3p_1ss4GC	7.99e-08	0	0	97.4254	28.4369	31.1892	0	16.572	14.7955	14.9288
15	osa-miR159f_R-1	8.39e-08	312.817	512.613	256.325	177.235	581.825	0.712552	-0.287342	-0.819654	0.895266
16	ptc-miR6478_R-1	8.64e-08	370.51	430.777	309.952	268.161	114.093	0.217429	-0.257467	-0.466414	-1.6993
17	tae-MIR5200-p5	9.73e-08	205.99	65.2632	343.267	1371.02	541.912	-1.65823	0.73676	2.73461	1.39549
18	ata-miR5200-5p	9.73e-08	205.99	65.2632	343.267	1371.02	541.912	-1.65823	0.73676	2.73461	1.39549
19	PC-3p-2739_13219	1.358e-07	29.3595	20.1071	61.0639	29.9309	213.025	-0.546124	1.05649	0.0278087	2.85912
20	bdi-miR159a-5p_R+1	1.897e-07	128.662	245.593	28.344	20.9865	181.777	0.932685	-2.18247	-2.61605	0.498581
21	ata-miR396c-5p	2.528e-07	345.937	204.637	220.614	88.2557	98.8348	-0.757446	-0.648984	-1.97075	-1.80742
22	tae-miR9664-3p	3.401e-07	0	7.43798	281.891	56.4743	275.906	12.8607	18.1048	15.7853	18.0738
23	bdi-MIR7757-p5_1ss6AG	5.378e-07	1460.96	1015.15	836.482	902.534	702.797	-0.525225	-0.80451	-0.694863	-1.05574
24	tae-miR9776_L-1R+1_1ss18AG	5.398e-07	898.924	2227.03	1667.92	2877.45	2772.48	1.30885	0.891774	1.67852	1.62491
25	bdi-MIR7757-p5_2ss6AG22CT	6.782e-07	748.037	506.192	399.833	429.81	134.138	-0.563426	-0.903712	-0.799412	-2.4794
26	bdi-miR827-5p_1ss6TC	7.257e-07	582.994	959.758	1310.83	2088	1200.42	0.71919	1.16893	1.84057	1.04198
27	ata-miR5062b-5p_L+2R-4	1.0306e-06	859.75	553.691	429.577	460.885	218.286	-0.634836	-1.001	-0.89951	-1.9777
28	osa-miR159f_L-1_1ss21AC	1.0892e-06	415.471	603.848	341.549	202.564	226.801	0.539439	-0.282656	-1.03637	-0.873322
29	bdi-MIR399a-p5	2.1276e-06	0	0	6.34127	4.66519	62.504	0	12.6306	12.1877	15.9317
30	PC-5p-3520_10402	4.0853e-06	131.781	71.965	47.5581	64.4255	49.384	-0.872773	-1.47038	-1.03244	-1.41603
31	hvu-miR1120_L-4R+1_1ss10TC	4.4219e-06	15.9893	0	19.1443	25.0656	86.3923	-13.9648	0.259815	0.648604	2.4338
32	tae-miR1130b-3p_1ss6TC	4.4219e-06	15.9893	0	19.1443	25.0656	86.3923	-13.9648	0.259815	0.648604	2.4338
33	ata-miR528-5p	4.9467e-06	17.6318	57.2696	172.585	93.126	315.064	1.69959	3.29105	2.401	4.15939
34	bdi-miR827-5p_1ss22CT	6.5057e-06	55.7861	90.3611	77.3123	116.447	29.4198	0.695797	0.470793	1.06169	-0.923116
35	tae-MIR1135-p3	7.9e-06	292.206	205.111	241.643	371.548	537.918	-0.510579	-0.274109	0.346561	0.8804
36	tae-MIR1137b-p3_2ss7TC17AG_1	8.629e-06	47.7844	51.5895	61.5783	55.7488	195.494	0.110537	0.365881	0.2224	2.03251
37	tae-MIR1137b-p3_2ss7TC17AG_2	8.629e-06	47.7844	51.5895	61.5783	55.7488	195.494	0.110537	0.365881	0.2224	2.03251
38	tae-MIR1137b-p3_2ss7TC17AG_3	8.629e-06	47.7844	51.5895	61.5783	55.7488	195.494	0.110537	0.365881	0.2224	2.03251
39	tae-miR1120b-3p_L-1R+1	8.9194e-06	32.617	22.7176	38.955	44.5886	118.877	-0.521814	0.256184	0.451048	1.86577
40	PC-5p-499_74272	8.9794e-06	654.015	284.622	222.813	188.717	34.3697	-1.20028	-1.55349	-1.7931	-4.25011
41	tae-MIR9662b-p5_1ss9CG	9.0103e-06	524.825	775.245	1079.63	933.855	1118.08	0.562815	1.04063	0.831361	1.09111
42	ata-miR167b-3p	1.55822e-05	3452.47	7024.36	4678.07	7277	5291.64	1.02474	0.438287	1.07572	0.616088
43	mdm-miR397a_1ss21AT	1.58347e-05	0	33.1622	42.6078	11.3901	53.8769	15.0173	15.3788	13.4755	15.7174
44	sbi-miR159b_R-1	1.65125e-05	44.2471	53.399	15.6198	5.47652	92.2695	0.271231	-1.5022	-3.01425	1.06027
45	tae-MIR531-p5_2ss11CG20AG	1.80282e-05	264.587	221.698	296.03	270.212	128.096	-0.255149	0.161999	0.0303496	-1.04652
46	tae-miR408_L-1	1.997e-05	6.10826	17.8902	42.2721	20.191	103.065	1.55033	2.79087	1.72488	4.07665
47	tae-MIR1122a-p3_2ss15AG23AG	2.00479e-05	119.131	80.9142	14.205	42.2104	34.1416	-0.558079	-3.06807	-1.49687	-1.80294
48	tae-miR171b	2.36148e-05	1.27983	0	0	12.1571	38.3758	-10.3217	-10.3217	3.24778	4.90618
49	tae-MIR167c-p3	2.65999e-05	467.987	290.732	301.419	337.202	142.746	-0.68678	-0.634698	-0.472856	-1.71302
50	ata-miR167f-3p_L-1R+1	2.65999e-05	467.987	290.732	301.419	337.202	142.746	-0.68678	-0.634698	-0.472856	-1.71302
51	tae-MIR530-p5	2.87828e-05	1067.51	1986.96	1304.38	790.693	685.668	0.896308	0.289113	-0.433062	-0.63867
52	tae-MIR159a-p5	3.06486e-05	65.2887	151.198	246.528	607.814	354.341	1.21154	1.91685	3.21872	2.44023
53	ata-miR167a-5p_R-2	4.48898e-05	397.909	606.208	647.487	841.772	519.519	0.607376	0.702414	1.08099	0.384738
54	ata-miR166c-3p	4.64089e-05	148.59	153.096	193.035	236.511	311.116	0.0430984	0.377523	0.670567	1.06611
55	osa-miR827_R-1	4.71684e-05	421.742	390.869	532.015	1005.66	776.767	-0.109677	0.335107	1.25371	0.881121
56	ata-miR398g-5p_L+1R-1_1ss9GA	4.99219e-05	14.7488	7.77606	47.7257	29.7672	80.8359	-0.923483	1.69417	1.01313	2.4544
57	ata-miR1432-5p_L+1R-2	7.18018e-05	1040.81	650.667	429.335	415.3	297.762	-0.67772	-1.27754	-1.32549	-1.80548
58	gma-miR156a_R+1	7.8024e-05	80.1467	121.42	152.189	239.309	87.2999	0.599293	0.925146	1.57816	0.123336
59	osa-miR827	7.97111e-05	1433.23	1379.04	1836.34	3254.75	3270.51	-0.0556087	0.357557	1.18327	1.19024
60	osa-miR396d_2ss20GT21GA	8.31712e-05	1010.08	641.146	616.398	580.989	433.298	-0.655746	-0.712535	-0.797886	-1.22104
61	ptc-miR6478_R+4_2ss6CT21GA	8.5133e-05	149.71	123.921	125.126	90.9207	42.3233	-0.272744	-0.258783	-0.719488	-1.82264
62	tae-miR159a	9.87803e-05	4925.16	5157.72	4685.63	6043.52	8876.16	0.066562	-0.071928	0.295218	0.849764
63	bdi-MIR7757-p3_1ss6AG	0.000106164	172.195	115.714	129.643	222.764	60.9007	-0.573484	-0.409496	0.371469	-1.49951
64	tae-MIR5048-p5	0.000115728	4734.08	4909.31	5241.78	5971.32	2833.07	0.0524354	0.146974	0.334966	-0.740718
65	osa-miR167d-5p_R+2_1	0.000118217	39.7682	73.2318	144.124	146.84	239.518	0.880856	1.85762	1.88456	2.59045
66	osa-miR167d-5p_R+2_2	0.000118217	39.7682	73.2318	144.124	146.84	239.518	0.880856	1.85762	1.88456	2.59045
67	ata-miR164b-5p	0.000124138	9.72416	21.4287	28.1983	28.2395	60.7053	1.1399	1.53596	1.53807	2.64218
68	tae-miR164	0.000124138	9.72416	21.4287	28.1983	28.2395	60.7053	1.1399	1.53596	1.53807	2.64218
69	tae-miR9653b_L+3R-1	0.00012641	705.297	645.67	746.242	813.808	432.434	-0.127434	0.0814136	0.206458	-0.705752
70	PC-3p-8439_4221	0.000137614	52.2347	39.1138	66.8289	7.50486	16.3411	-0.41733	0.355465	-2.79911	-1.6765
71	ptc-miR6478_1ss21GA	0.00014242	815.667	881.251	796.887	564.32	319.839	0.111573	-0.033605	-0.531468	-1.35064
72	gma-miR6300_L-1R+8_2	0.000142864	15.4588	50.8638	67.0329	0	6.1235	1.71821	2.11644	-13.9161	-1.33601
73	gma-miR6300_L-1R+8_1	0.000142864	15.4588	50.8638	67.0329	0	6.1235	1.71821	2.11644	-13.9161	-1.33601
74	tae-MIR1120a-p5_2	0.000149023	7.56261	0	6.05303	20.5711	48.012	-12.8847	-0.321227	1.44367	2.66644
75	tae-MIR1120a-p5_1	0.000149023	7.56261	0	6.05303	20.5711	48.012	-12.8847	-0.321227	1.44367	2.66644
76	bdi-miR156h-3p_L+1	0.000161483	54.855	141.857	149.132	259.993	268.989	1.37074	1.44289	2.24478	2.29385
77	tae-miR1127b-3p_1ss12TC	0.000165538	466.194	316.348	357.645	425.027	604.546	-0.559418	-0.382401	-0.133376	0.374921
78	mtr-miR156j_L+1	0.000174868	0	0	6.33017	26.5724	23.3107	0	12.628	14.6976	14.5087
79	ptc-MIR6478-p5_1ss6CT_2	0.000202648	384.188	412.416	342.19	207.461	110.14	0.102287	-0.167015	-0.888974	-1.80247
80	ptc-MIR6478-p5_1ss6CT_1	0.000202648	384.188	412.416	342.19	207.461	110.14	0.102287	-0.167015	-0.888974	-1.80247
81	PC-3p-10681_3239	0.00025525	0	0	32.8524	21.3444	77.6642	0	15.0037	14.3816	16.245
82	osa-miR444b.1	0.000258291	74.7596	48.0141	100.487	96.0677	201.914	-0.638803	0.426673	0.361791	1.43341
83	bdi-miR1878-3p_1ss14AG	0.000268443	55.0432	15.902	15.0961	0	9.77439	-1.79136	-1.86638	-15.7483	-2.49348
84	tae-MIR1121-p5_2ss16TA21TC	0.000272004	148.471	175.314	155.866	157.898	79.5738	0.239759	0.0701251	0.0888065	-0.89982
85	tae-miR397-5p	0.000296996	12.8655	28.5728	77.0936	16.6446	88.4978	1.15113	2.5831	0.371539	2.78213
86	tae-miR398	0.000299908	0	6.7618	28.5906	13.6497	111.716	12.7232	14.8033	13.7366	16.7695
87	gra-MIR8645-p5_2ss12TG17AG_3	0.000345824	56.3361	37.3404	38.0291	28.6576	16.6652	-0.593322	-0.566956	-0.975142	-1.75722
88	gra-MIR8645-p5_2ss12TG17AG_1	0.000345824	56.3361	37.3404	38.0291	28.6576	16.6652	-0.593322	-0.566956	-0.975142	-1.75722
89	gra-MIR8645-p5_2ss12TG17AG_2	0.000345824	56.3361	37.3404	38.0291	28.6576	16.6652	-0.593322	-0.566956	-0.975142	-1.75722
90	gra-MIR8645-p5_2ss12TG17AG_4	0.000345824	56.3361	37.3404	38.0291	28.6576	16.6652	-0.593322	-0.566956	-0.975142	-1.75722
91	tae-MIR1127b-p5_1ss3TC	0.000393295	7.85348	14.8204	31.5967	37.4031	71.471	0.916185	2.00837	2.25175	3.18595
92	ptc-miR6478_R+1_1ss21GA	0.000395715	51.2437	74.4772	60.7835	48.81	40.3508	0.539425	0.246304	-0.070197	-0.344776
93	bdi-miR156b-5p	0.000401053	524.187	776.426	857.889	1074.69	760.139	0.566768	0.71071	1.03577	0.536182
94	zma-miR156a-5p	0.000401053	524.187	776.426	857.889	1074.69	760.139	0.566768	0.71071	1.03577	0.536182
95	osa-miR156a	0.000401053	524.187	776.426	857.889	1074.69	760.139	0.566768	0.71071	1.03577	0.536182
96	sbi-miR156a	0.000401053	524.187	776.426	857.889	1074.69	760.139	0.566768	0.71071	1.03577	0.536182
97	ata-miR156a-5p	0.000401053	524.187	776.426	857.889	1074.69	760.139	0.566768	0.71071	1.03577	0.536182
98	osa-miR396e-5p_1ss19CT	0.00040255	73.5128	32.0137	32.6385	33.9408	101.107	-1.1993	-1.17142	-1.11497	0.459819
99	hvu-miR5048a_L+2R-2	0.000409259	2038.68	2221.17	2050.15	2086.69	1222.87	0.123687	0.00809676	0.0335834	-0.737359
100	osa-miR396e-5p_R-1	0.000523897	890.225	650.498	705.331	510.918	507.696	-0.452624	-0.335868	-0.801078	-0.810204
101	PC-5p-6382_5701	0.000529923	30.38	0	21.9072	18.7269	24.0641	-14.8908	-0.471718	-0.698015	-0.336239
102	bdi-miR156h-3p	0.000539337	178.14	345.301	350.105	720.92	397.556	0.954839	0.974773	2.01683	1.15814
103	PC-5p-8291_4307	0.000563832	42.742	33.4042	37.7681	44.4676	16.4967	-0.355623	-0.178485	0.0571019	-1.37348
104	ptc-MIR6478-p5_2ss6CT19GA	0.000623024	51.8637	65.0147	36.5794	32.51	11.7044	0.326038	-0.503693	-0.673843	-2.14767
105	tae-MIR9668-p5_1ss14TC	0.000713477	39.522	33.4042	38.2232	49.234	70.1812	-0.242626	-0.0482087	0.317	0.828429
106	osa-miR530-5p_R+1	0.000742327	222.191	427.921	366.31	191.47	254.134	0.945543	0.721265	-0.214681	0.193792
107	ata-miR396e-5p	0.000844173	90.3643	39.5214	52.5434	16.1475	18.83	-1.19312	-0.782243	-2.48444	-2.26272
108	ata-miR172b-3p	0.00116753	557.96	321.132	192.227	165.8	144.383	-0.796996	-1.53735	-1.75072	-1.95027
109	tae-MIR5048-p5_1ss20TC	0.00135878	1268.1	1248.79	1285.09	1566.45	741.134	-0.0221429	0.0191981	0.304829	-0.774865
110	bdi-miR827-5p	0.00147736	64.0406	126.6	121.348	189.118	115.11	0.983223	0.922092	1.56223	0.845955
111	PC-3p-8876_3989	0.0014778	60.6326	11.4951	34.7392	22.9291	13.5258	-2.39908	-0.803529	-1.40292	-2.16438
112	ata-miR9863a-3p_1ss22CT	0.00148673	1800.12	1655.14	1542.76	1612	789.975	-0.121133	-0.222574	-0.159237	-1.18821
113	cca-miR156b_R-1_1ss19AG	0.00164041	16.917	29.1165	15.0301	93.7432	24.7041	0.783364	-0.170615	2.47024	0.546277
114	osa-miR1432-5p_L-1R+1	0.00168982	130.018	92.5929	64.1608	48.5889	31.0805	-0.489733	-1.01894	-1.42001	-2.06463
115	tae-MIR9672b-p3_1ss3GA	0.0018187	4126.2	3969.41	3189.8	2638.37	4133.17	-0.0558899	-0.371348	-0.645167	0.00243242
116	vvi-miR156e_L+1R+1_1ss9GA	0.00211744	12.8154	7.38247	25.1055	43.2583	31.8398	-0.795697	0.970132	1.75511	1.31296
117	PC-5p-3303_11082	0.00224745	102.022	67.9924	73.2022	53.0445	34.3778	-0.585432	-0.47892	-0.943602	-1.56933
118	tae-MIR7757-p5_1ss3TC	0.00233707	256.192	241.131	149.633	260.718	69.7858	-0.0874108	-0.775794	0.0252666	-1.87622
119	tae-MIR1120c-p3_2ss7TA17TG	0.00264253	0	7.09989	0	20.9445	24.4403	12.7936	0	14.3543	14.577
120	stu-miR156f-5p_L-1R+1	0.00285002	1432.84	2103.98	1922.1	2854.37	1001.03	0.55424	0.423805	0.994292	-0.517401
121	tae-MIR1128-p5_1ss1GA	0.00290996	50.2168	61.8934	43.7343	31.9766	14.0299	0.301614	-0.199404	-0.651152	-1.83966
122	PC-3p-4242_8557	0.0030307	6.63009	0	12.0818	25.5197	27.6706	-12.6948	0.86573	1.94451	2.06125
123	lus-miR159b_R+1_1ss21CT	0.00304487	332.123	312.907	282.187	395.756	194.928	-0.0859839	-0.235066	0.252893	-0.768775
124	tae-miR9662a-3p	0.0032047	3121.83	4004.67	3247.64	4552.95	3772.07	0.359293	0.0570033	0.544411	0.272965
125	ata-miR9863a-5p	0.00320472	395.453	560.324	550.693	648.969	794.465	0.502753	0.47774	0.714641	1.00648
126	PC-5p-638_57225	0.00323473	252.9	263.087	321.172	234.139	152.255	0.0569728	0.34478	-0.111198	-0.732077
127	tae-MIR1137a-p3_1ss9CT	0.00349117	58.7048	42.4542	53.1592	49.2725	119.516	-0.467571	-0.143157	-0.252693	1.02566
128	zma-miR399e-5p_L+1_2ss7TC14CA	0.00384638	14.8771	0	7.53592	23.6137	43.5468	-13.8608	-0.981239	0.66653	1.54947
129	tae-MIR5048-p3_2ss18TG21GA	0.00401162	452.958	406.828	381.591	516.374	331.017	-0.154959	-0.247352	0.189039	-0.452475
130	PC-5p-6630_5467	0.00428141	43.6159	44.3487	10.6649	38.463	11.2271	0.0240362	-2.03199	-0.181383	-1.95787
131	PC-5p-11731_2899	0.00442018	58.5468	42.9427	35.0322	31.6611	7.46518	-0.447178	-0.74091	-0.886879	-2.97134
132	ptc-miR6478_R+1_2ss6CT21GA	0.00453306	454.383	464.071	493.334	254.692	222.719	0.0304363	0.118655	-0.835155	-1.02869
133	ata-miR9863a-3p_2ss9TC22CA	0.00456845	151.936	140.079	111.664	139.679	74.9822	-0.117228	-0.444298	-0.12135	-1.01885
134	ptc-MIR6478-p3_2ss6CT20TC	0.00461086	91.6515	68.2929	67.9848	30.235	20.8904	-0.424422	-0.430946	-1.59994	-2.13332
135	ptc-miR6478_R-1_1ss20TC	0.00474394	75.7752	69.1484	56.9193	54.7993	26.9506	-0.132031	-0.412809	-0.46757	-1.49141
136	osa-miR160f-5p	0.00516028	93.9299	72.8967	27.4508	18.6478	53.1248	-0.365732	-1.77473	-2.33258	-0.822199
137	ata-miR166a-3p_L+1R-1	0.005225	1561.26	1845.24	1400.27	1669.62	2579.02	0.2411	-0.157002	0.0968103	0.724113
138	osa-miR167d-5p_R+1_1	0.00529217	238.127	436.751	411.295	680.334	767.419	0.875078	0.788442	1.51451	1.68828
139	osa-miR167d-5p_R+1_2	0.00529217	238.127	436.751	411.295	680.334	767.419	0.875078	0.788442	1.51451	1.68828
140	PC-3p-6317_5770	0.00573253	57.6149	46.6099	38.0075	58.6498	6.69692	-0.305805	-0.60016	0.0256828	-3.10487
141	tae-MIR1127a-p3_1ss1TA	0.00600376	25.6471	0	9.35564	12.1287	45.4762	-14.6465	-1.45489	-1.08038	0.826315
142	PC-3p-4563_7994	0.00617699	20.6945	0	13.8355	32.497	79.8371	-14.337	-0.580873	0.65106	1.94781
143	cpa-miR159a_1ss20TC	0.00666539	9.79571	0	0	5.81549	8.77867	-13.2579	-13.2579	-0.752248	-0.158146
144	osa-miR167a-5p_R+1	0.00681852	31.708	40.8602	37.9802	52.688	55.0328	0.365848	0.2604	0.732628	0.795445
145	tae-miR7757-5p_1ss2TC	0.00731996	14770.4	9885.73	9909.55	10401.9	6720.43	-0.57929	-0.575817	-0.505867	-1.13608
146	tae-miR5048-5p	0.007628	3505.8	3609.24	3535.17	3700.94	2345.97	0.0419519	0.0120356	0.0781509	-0.579556
147	PC-5p-6979_5168	0.00770958	47.1635	41.4063	35.5559	6.84536	6.85223	-0.187821	-0.407582	-2.78447	-2.78303
148	tae-miR9773	0.00772621	3026.27	3935.4	4875	4216.73	1276.14	0.378971	0.687865	0.478585	-1.24576
149	osa-miR396d_R-1_1ss20GA	0.00783078	84.4532	61.7864	73.3434	42.9938	32.0773	-0.450862	-0.203485	-0.974022	-1.3966
150	tae-MIR9676-p3	0.00787591	17.8713	46.2337	26.8765	14.0683	65.0265	1.3713	0.588695	-0.345196	1.86338
151	osa-MIR160f-p3_1ss19TA	0.00795451	58.7638	21.2576	32.3511	14.5974	9.48414	-1.46695	-0.861112	-2.00922	-2.63134
152	tae-miR531_L-2R-1_1ss13CG	0.0079789	46.9072	47.1499	46.8716	50.2805	12.3277	0.00744572	-0.00109263	0.10019	-1.9279
153	osa-miR166m	0.00833564	437.158	439.095	409.841	370.62	558.117	0.00637668	-0.0930913	-0.238215	0.352411
154	ata-MIR9863a-p5_1ss20CT	0.00835235	140.767	194.856	173.031	183.55	85.2731	0.469099	0.297722	0.382858	-0.723148
155	ata-MIR9674b-p5	0.00858366	7.27174	19.256	33.5317	11.0225	44.6935	1.40493	2.20516	0.600077	2.61969
156	PC-5p-4738_7708	0.00902688	66.2353	56.7728	59.6093	89.1868	25.9241	-0.222399	-0.152061	0.429231	-1.35331
157	osa-miR159f_R+1_2ss1CT21AT	0.00950617	71.1679	70.8126	75.3016	63.6903	21.8327	-0.00721997	0.0814544	-0.160154	-1.70473
158	PC-3p-7418_4818	0.0096394	37.7172	45.0112	48.1332	22.3581	41.3154	0.255063	0.351812	-0.754424	0.131458
159	osa-MIR5339-p3_1ss3GA	0.00966307	400.376	398.84	317.571	331.235	158.415	-0.00554659	-0.334277	-0.273502	-1.33765
160	tae-MIR9672b-p5	0.0101154	414.17	671.507	453.41	530.523	655.967	0.69718	0.130593	0.357193	0.663402
161	tae-MIR9672a-p5	0.0101154	414.17	671.507	453.41	530.523	655.967	0.69718	0.130593	0.357193	0.663402
162	osa-miR5077_L-1_1ss5GA	0.0102083	22.6453	34.7029	21.7916	0	7.05227	0.615849	-0.0554351	-14.4669	-1.68305
163	PC-3p-1552_22728	0.0103315	128.618	141.701	144.7	134.434	90.0922	0.13976	0.169969	0.0638042	-0.513619
164	hvu-MIR5050-p5	0.0106097	154.962	189.019	220.654	167.453	236.87	0.286616	0.50987	0.111845	0.612185
165	PC-5p-6883_5246	0.0115633	25.0906	7.77606	30.623	5.95497	20.9374	-1.69004	0.287466	-2.07498	-0.261063
166	gma-miR6300_R+1_2	0.0119014	20.7287	50.2282	16.73	10.823	0	1.27687	-0.309193	-0.937531	-14.3393
167	gma-miR6300_R+1_1	0.0119014	20.7287	50.2282	16.73	10.823	0	1.27687	-0.309193	-0.937531	-14.3393
168	tae-MIR1128-p3_1ss7CG_1	0.0119377	0	6.7618	0	12.6895	24.4076	12.7232	0	13.6313	14.575
169	tae-MIR1128-p3_1ss7CG_2	0.0119377	0	6.7618	0	12.6895	24.4076	12.7232	0	13.6313	14.575
170	tae-MIR1137a-p5_2ss14GA21CT	0.0123613	55.1045	44.4134	56.0173	85.9958	104.452	-0.311176	0.0237041	0.642097	0.922602
171	osa-miR166m_L+1R-1_1ss21CT	0.0124988	772.862	1022.32	643.554	814.001	685.433	0.403571	-0.264149	0.0748204	-0.173194
172	ata-MIR9772a-p5	0.0128025	363.794	454.998	297.661	325.762	193.195	0.322739	-0.289451	-0.159304	-0.913061
173	tae-MIR9772-p5	0.0128025	363.794	454.998	297.661	325.762	193.195	0.322739	-0.289451	-0.159304	-0.913061
174	osa-miR5071_R-1_1ss15GA	0.0130911	60.823	76.2729	54.1369	67.4675	65.4384	0.326553	-0.168006	0.149575	0.105519
175	bdi-MIR7757-p5_2ss12AG18AG	0.0140232	121.29	97.5057	47.6825	76.4419	36.728	-0.3149	-1.34693	-0.666023	-1.72351
176	PC-3p-1840_19246	0.0145769	137.347	104.998	146.425	166.743	179.605	-0.38747	0.0923341	0.279798	0.387006
177	tae-MIR1120c-p5	0.0160058	24.3731	22.2029	37.7351	109.861	89.2316	-0.134541	0.630616	2.17232	1.87226
178	tae-MIR1128-p5_1ss19CT_3	0.0185919	51.0328	64.4703	43.3915	42.5713	10.557	0.337208	-0.234012	-0.261546	-2.27323
179	tae-MIR1128-p5_1ss19CT_1	0.0185919	51.0328	64.4703	43.3915	42.5713	10.557	0.337208	-0.234012	-0.261546	-2.27323
180	tae-MIR1128-p5_1ss19CT_2	0.0185919	51.0328	64.4703	43.3915	42.5713	10.557	0.337208	-0.234012	-0.261546	-2.27323
181	PC-5p-6404_5677	0.0197224	6.63009	0	14.1258	21.1922	23.4694	-12.6948	1.09123	1.67643	1.82368
182	PC-5p-9791_3576	0.0199054	25.2015	6.7618	27.1773	22.6939	12.8498	-1.89803	0.108889	-0.151205	-0.971771
183	gma-miR156a_2ss18CA20CT	0.022428	47.02	58.6153	64.2442	114.796	29.6875	0.318003	0.450293	1.28773	-0.663418
184	tae-MIR9674a-p3_1ss4GA	0.0231299	76.3942	30.0194	48.4526	43.8987	45.5843	-1.34757	-0.656887	-0.799286	-0.744926
185	ata-miR393-5p	0.0234173	506.526	354.104	418.974	501.532	334.988	-0.516464	-0.273778	-0.0142965	-0.596528
186	tae-MIR5175-p3_1ss19GA	0.0235741	5.81739	0	7.49423	15.0825	31.5683	-12.5062	0.365407	1.37443	2.44003
187	PC-3p-2633_13702	0.0241939	38.5641	57.4849	42.345	29.1765	38.5267	0.575923	0.134934	-0.402453	-0.0014001
188	tae-miR9658-3p	0.0247039	42.8317	15.537	8.35895	18.803	40.1103	-1.46297	-2.35729	-1.18772	-0.0947066
189	tae-MIR9668-p3_1ss23AG_2	0.0258707	26.4793	0	7.53592	9.96398	3.32654	-14.6926	-1.81301	-1.41007	-2.99277
190	tae-MIR9668-p3_1ss23AG_1	0.0258707	26.4793	0	7.53592	9.96398	3.32654	-14.6926	-1.81301	-1.41007	-2.99277
191	zma-miR156d-3p_1ss8TC	0.0269086	271.496	537.364	445.903	515.013	237.839	0.984969	0.715799	0.923678	-0.190947
192	ata-miR9674a-3p_2ss4AG13AG	0.027716	0	20.933	25.378	19.7969	33.0496	14.3535	14.6313	14.273	15.0123
193	bdi-miR5169a_2ss19AG20CA	0.0285042	13.1576	0	0	6.49069	20.4187	-13.6836	-13.6836	-1.01945	0.633998
194	ata-miR166a-3p	0.0293903	413.183	358.439	363.52	294.579	359.587	-0.205054	-0.184747	-0.488129	-0.200439
195	tae-miR9670-3p	0.0300831	289.791	328.306	315.164	682.144	954.099	0.180027	0.121089	1.23506	1.71912
196	tae-MIR1121-p3_1ss12CT	0.0307675	0	7.09989	0	21.0072	11.6204	12.7936	0	14.3586	13.5044
197	osa-miR160f-5p_R-1_1ss20CT	0.031221	37.3642	18.6067	13.5494	6.55047	4.1902	-1.00583	-1.46343	-2.51199	-3.15657
198	PC-3p-1015_35321	0.0320094	143.599	120.511	133.249	157.37	57.7807	-0.252876	-0.107919	0.132116	-1.31338
199	ata-MIR9863a-p5_1ss5CT	0.0340672	80.7928	106.988	69.2634	93.3302	70.3043	0.405144	-0.222135	0.208117	-0.200614
200	PC-3p-4559_8000	0.0352995	80.4923	61.3382	59.006	38.7897	56.7736	-0.392063	-0.447989	-1.05318	-0.50363
201	tae-miR1122b-3p_1ss11GT	0.0354993	25.5283	28.7822	23.0602	48.9315	58.0492	0.173078	-0.146694	0.938666	1.18518
202	osa-miR444a-3p.2	0.0422196	34.5074	15.5235	35.303	37.4585	33.972	-1.15245	0.0328829	0.118387	-0.0225592
203	osa-MIR5339-p3_1	0.0424937	49.7747	42.2215	49.2414	37.6715	12.1848	-0.237437	-0.0155426	-0.401941	-2.03033
204	osa-MIR5339-p3_2	0.0424937	49.7747	42.2215	49.2414	37.6715	12.1848	-0.237437	-0.0155426	-0.401941	-2.03033
205	osa-MIR444c-p3	0.0452004	42.2839	95.8883	129.677	176.175	136.914	1.18125	1.61674	2.05883	1.69509
206	PC-5p-2748_13198	0.0473847	9.88957	32.9183	35.0041	23.3338	27.7479	1.73491	1.82354	1.23844	1.4884
207	tae-MIR7757-p3_2ss3TC19TC	0.0485013	34.4153	23.488	14.9642	27.4791	0	-0.551124	-1.20154	-0.324714	-15.0708

## Sheet: DBA Aurora - WH
Table S4 continued. Differentially expressed miRNAs (DEMs) across five time-points within each treatment group in two genotypes.
Index	miRNA name	pvalue(ANOVA)	TL5_WH(mean)	TL15_WH(mean)	TL25_WH(mean)	TL35_WH(mean)	TL45_WH(mean)	Log2fold-change (15DPA/5DPA)	Log2fold-change (25DPA/5DPA)	Log2fold-change (35DPA/5DPA)	Log2fold-change (45DPA/5DPA)
1	mtr-MIR398a-p5_1ss11AC	0	7.1576	0	0	169.973	901.575	-12.8053	-12.8053	4.56969	6.97683
2	PC-5p-499_74272	0	1918.14	473.278	75.9292	99.2384	68.135	-2.01895	-4.65891	-4.27266	-4.81516
3	osa-miR167d-5p_R+2_1	4.8e-09	58.8635	57.0914	147.735	183.471	386.166	-0.0440982	1.32756	1.64011	2.71378
4	osa-miR167d-5p_R+2_2	4.8e-09	58.8635	57.0914	147.735	183.471	386.166	-0.0440982	1.32756	1.64011	2.71378
5	ata-miR5062b-5p_L+2R-4	2.67e-08	1101.26	642.7	526.934	515.78	274.725	-0.776932	-1.06346	-1.09432	-2.00309
6	bdi-MIR399a-p5	5.78e-08	0	0	137.293	12.1475	13.3981	0	17.0669	13.5684	13.7097
7	osa-miR159f_L-1_1ss21AC	9e-08	404.287	388.986	359.814	152.504	135.892	-0.0556607	-0.168129	-1.40653	-1.57292
8	bdi-miR5200a-3p	1.164e-07	195.361	214.05	490.282	665.863	952.109	0.131802	1.32747	1.76908	2.28498
9	tae-miR5200	1.164e-07	195.361	214.05	490.282	665.863	952.109	0.131802	1.32747	1.76908	2.28498
10	ata-miR5200-3p	1.164e-07	195.361	214.05	490.282	665.863	952.109	0.131802	1.32747	1.76908	2.28498
11	ata-miR528-5p	1.576e-07	41.6564	15.1114	17.1176	188.242	319.261	-1.4629	-1.28306	2.17598	2.93813
12	tae-miR1127b-3p_1ss12TC	1.693e-07	538.547	353.884	327.586	354.898	829.199	-0.605795	-0.717198	-0.601669	0.622646
13	ata-miR164b-5p	1.84e-07	24.884	15.7126	25.6418	24.3386	54.9628	-0.663298	0.0432796	-0.0319761	1.14324
14	tae-miR164	1.84e-07	24.884	15.7126	25.6418	24.3386	54.9628	-0.663298	0.0432796	-0.0319761	1.14324
15	osa-miR1432-5p_L-1R+1	3.84e-07	155.206	67.6391	67.171	29.6981	28.8492	-1.19825	-1.20827	-2.38574	-2.42758
16	tae-MIR397-p5	6.079e-07	41.0233	41.8432	59.0299	127.994	397.622	0.0285524	0.525004	1.64156	3.27688
17	osa-miR5077_L-1_1ss5GA	8.646e-07	0	53.9744	19.0084	38.9982	21.3495	15.72	14.2143	15.2511	14.3819
18	ata-miR1432-5p_L+1R-2	1.077e-06	1209.81	609.285	566.244	296.051	280.473	-0.989587	-1.09528	-2.03086	-2.10884
19	tae-MIR1127b-p5_1ss3TC	1.2963e-06	17.583	7.49888	24.7882	44.1894	131.785	-1.22943	0.495475	1.32952	2.90593
20	tae-miR7757-5p_1ss2TC	1.5414e-06	16076	12406.9	8965.49	6887.45	6692.5	-0.373762	-0.842454	-1.22287	-1.26429
21	tae-miR408_L-1	2.1867e-06	5.3682	0	5.52801	4.91284	104.91	-12.3902	0.042322	-0.127881	4.28857
22	PC-5p-3303_11082	2.39e-06	121.767	66.5854	48.0712	29.957	34.2065	-0.87084	-1.34087	-2.02315	-1.83177
23	tae-MIR167c-p3	2.8381e-06	683.65	439.39	280.92	183.385	234.353	-0.637756	-1.2831	-1.89839	-1.54458
24	ata-miR167f-3p_L-1R+1	2.8381e-06	683.65	439.39	280.92	183.385	234.353	-0.637756	-1.2831	-1.89839	-1.54458
25	bdi-miR159a-5p_R+1	3.0246e-06	223.924	59.7202	90.0062	58.7784	83.7156	-1.90672	-1.31491	-1.92965	-1.41944
26	bdi-miR827-5p_1ss6TC	3.8388e-06	869.737	509.778	1954.56	1614.14	2121.36	-0.77071	1.16819	0.89211	1.28634
27	tae-miR9776_L-1R+1_1ss18AG	6.161e-06	576.475	678.054	2712.24	2651.36	2482.93	0.234141	2.23416	2.2014	2.10671
28	osa-miR398a	6.1686e-06	64.5748	0	9.61952	166.022	925.745	-15.9787	-2.74693	1.36233	3.84157
29	tae-miR9658-3p	6.3306e-06	121.129	20.3554	16.8067	4.00123	43.907	-2.57306	-2.84943	-4.91995	-1.46402
30	ata-MIR9863a-p3_1	8.703e-06	1147.72	713.196	818.331	761.988	1393.04	-0.686403	-0.488019	-0.590935	0.27946
31	ata-MIR9863a-p3_2	8.703e-06	1147.72	713.196	818.331	761.988	1393.04	-0.686403	-0.488019	-0.590935	0.27946
32	tae-miR9774_L+1R+1	9.1616e-06	2774.62	4420.2	3975.96	1950.07	874.08	0.671823	0.519015	-0.508765	-1.66645
33	bdi-miR171c-5p	9.3427e-06	0	0	110.539	65.4385	86.7045	0	16.7542	15.9979	16.4038
34	osa-MIR160f-p3_1ss19TA	1.00041e-05	63.8229	41.4008	30.084	18.7069	4.80907	-0.624417	-1.08508	-1.7705	-3.73024
35	osa-MIR5339-p3_1	1.25271e-05	76.6427	29.9177	52.4443	48.4881	19.8897	-1.35715	-0.547362	-0.660517	-1.94613
36	osa-MIR5339-p3_2	1.25271e-05	76.6427	29.9177	52.4443	48.4881	19.8897	-1.35715	-0.547362	-0.660517	-1.94613
37	PC-5p-11731_2899	1.26143e-05	54.6441	40.3457	24.5359	6.81846	0	-0.437653	-1.15517	-3.00255	-15.7378
38	ata-miR396e-5p	1.3015e-05	106.069	59.4663	33.3234	26.7167	13.55	-0.834865	-1.6704	-1.98919	-2.96864
39	hvu-miR1120_L-4R+1_1ss10TC	1.65759e-05	9.96951	0	18.4664	21.1268	90.9516	-13.2833	0.889305	1.08348	3.1895
40	tae-miR1130b-3p_1ss6TC	1.65759e-05	9.96951	0	18.4664	21.1268	90.9516	-13.2833	0.889305	1.08348	3.1895
41	tae-MIR9668-p3_1ss23AG_2	1.70184e-05	32.5059	29.796	4.22219	0	0	-0.125585	-2.94464	-14.9884	-14.9884
42	tae-MIR9668-p3_1ss23AG_1	1.70184e-05	32.5059	29.796	4.22219	0	0	-0.125585	-2.94464	-14.9884	-14.9884
43	tae-MIR7757-p5_1ss3TC	1.75769e-05	245.858	91.0307	263.78	109.096	57.1632	-1.4334	0.101514	-1.17222	-2.10467
44	osa-miR398a_L+1R-1	2.02991e-05	193.06	13.2673	34.9751	253.271	1921.46	-3.86311	-2.46465	0.39163	3.31508
45	ptc-miR6478_R+1_1ss21GA	2.15202e-05	67.5577	77.6063	45.3068	75.2222	99.8399	0.200054	-0.576393	0.155039	0.563496
46	ata-miR9863a-3p_R-3_1ss9TC	2.15623e-05	108.985	65.4697	101.084	55.832	62.3181	-0.735233	-0.108577	-0.964969	-0.806409
47	PC-3p-6317_5770	2.24949e-05	68.3067	52.9333	43.3656	5.52695	9.89026	-0.367851	-0.655476	-3.62747	-2.78795
48	tae-MIR159a-p5	2.52366e-05	67.5179	86.5295	276.892	293.527	485.861	0.357921	2.03598	2.12015	2.8472
49	ata-miR396c-5p	3.5133e-05	407.947	268.624	142.038	112.06	109.54	-0.602793	-1.5221	-1.86411	-1.89693
50	ptc-MIR6478-p5_1ss6CT_2	3.80537e-05	255.647	495.423	235.19	317.996	350.1	0.954511	-0.120324	0.31486	0.453615
51	ptc-MIR6478-p5_1ss6CT_1	3.80537e-05	255.647	495.423	235.19	317.996	350.1	0.954511	-0.120324	0.31486	0.453615
52	tae-MIR1128-p5_1ss19CT_3	4.12937e-05	80.2216	60.4626	42.7049	40.424	19.9207	-0.407947	-0.909588	-0.988778	-2.00972
53	tae-MIR1128-p5_1ss19CT_1	4.12937e-05	80.2216	60.4626	42.7049	40.424	19.9207	-0.407947	-0.909588	-0.988778	-2.00972
54	tae-MIR1128-p5_1ss19CT_2	4.12937e-05	80.2216	60.4626	42.7049	40.424	19.9207	-0.407947	-0.909588	-0.988778	-2.00972
55	PC-3p-1015_35321	4.56497e-05	206.866	129.543	150.929	55.8236	124.455	-0.675263	-0.454829	-1.88975	-0.73307
56	ata-miR9674c-3p_L-1R+1	4.58879e-05	146.61	47.259	69.7182	22.4064	74.4659	-1.63332	-1.07237	-2.71	-0.977329
57	bdi-miR399a_1ss16AG	6.25703e-05	14.6771	21.3372	246.068	118.809	166.492	0.539797	4.06741	3.017	3.50381
58	ata-miR399a-3p	6.25703e-05	14.6771	21.3372	246.068	118.809	166.492	0.539797	4.06741	3.017	3.50381
59	bdi-miR827-5p_1ss22CT	6.65917e-05	65.3625	50.9044	125.016	101.743	43.4637	-0.360674	0.935578	0.638395	-0.588652
60	tae-miR398	8.3589e-05	6.13509	0	0	24.4187	74.6326	-12.5829	-12.5829	1.99283	3.60465
61	PC-5p-3520_10402	0.000101897	111.677	52.3533	72.0374	21.8051	22.6614	-1.09298	-0.632512	-2.35659	-2.30102
62	ata-miR167b-5p	0.000102391	4021.8	4565.82	8354.13	8107.84	13984.3	0.183033	1.05465	1.01148	1.79789
63	PC-3p-10681_3239	0.000120122	0	12.9788	41.3447	14.1064	87.2137	13.6639	15.3354	13.7841	16.4123
64	ata-miR9863a-3p_2ss9TC22CA	0.000122283	167.403	98.4399	153.532	76.062	63.5912	-0.766005	-0.124782	-1.13807	-1.39642
65	ath-miR156g	0.00015852	0	0	18.0533	11.1008	26.7556	0	14.14	13.4384	14.7076
66	tae-MIR7757-p3_1ss19AG	0.000175333	150.651	111.202	61.43	53.5465	51.7995	-0.438026	-1.29419	-1.49234	-1.5402
67	osa-miR827	0.000184051	1230.03	900.198	3234.79	2175.67	2913.6	-0.450378	1.39498	0.822769	1.24411
68	bdi-MIR7757-p5_2ss6AG22CT	0.000201246	607.86	564.828	477.426	357.92	196.329	-0.105927	-0.348463	-0.764102	-1.63046
69	PC-3p-4563_7994	0.000209721	14.0596	0	43.8002	27.1423	94.268	-13.7793	1.63939	0.948992	2.74522
70	bdi-miR394	0.00022067	84.628	70.0239	59.8311	22.0758	7.22015	-0.273289	-0.500239	-1.93867	-3.55103
71	ptc-miR6478_R+1_2ss6CT21GA	0.000239267	364.614	625.402	269.076	629.785	783.946	0.778414	-0.438358	0.788489	1.10438
72	zma-miR399e-5p_L+1_2ss7TC14CA	0.000247161	22.0341	0	34.8007	47.9724	98.6833	-14.4274	0.659379	1.12247	2.16307
73	ata-miR172b-3p	0.000251476	612.434	366.577	337.078	77.75	136.405	-0.740438	-0.861471	-2.97764	-2.16666
74	ata-miR9863a-3p_1ss9TC	0.000279333	2301.47	1279.06	2164.59	1377.81	1825.13	-0.847471	-0.0884623	-0.740181	-0.334557
75	ptc-miR6478_1ss21GA	0.000286839	667.725	979.725	530.949	1095.55	929.525	0.553122	-0.330682	0.714329	0.477239
76	tae-MIR1122a-p3_2ss15AG23AG	0.000298607	209.028	122.794	54.9061	49.4808	20.1962	-0.767462	-1.92866	-2.07876	-3.37154
77	tae-MIR530-p5	0.000380442	825.097	1075.78	746.556	300.447	374.018	0.382752	-0.144312	-1.45746	-1.14146
78	tae-miR9670-3p	0.000388533	299.274	261.818	534.192	1110.51	1768.03	-0.192899	0.835891	1.89168	2.5626
79	ata-miR528-3p_1ss4GC	0.000467403	5.11257	0	3.86961	0	44.5095	-12.3198	-0.401862	-12.3198	3.12199
80	tae-MIR5384-p5	0.000516948	44.1177	49.337	8.48718	4.00123	0	0.161315	-2.378	-3.46284	-15.4291
81	tae-MIR5200-p5	0.000543939	104.124	87.2878	441.329	313.141	346.483	-0.25445	2.08355	1.58851	1.73448
82	ata-miR5200-5p	0.000543939	104.124	87.2878	441.329	313.141	346.483	-0.25445	2.08355	1.58851	1.73448
83	ata-miR9863a-5p	0.000613129	656.144	457.65	527.984	677.229	924.604	-0.519768	-0.313519	0.0456317	0.494822
84	sbi-miR159b_R-1	0.000666387	40.6547	34.5811	24.4763	4.50344	29.9897	-0.233441	-0.73204	-3.17432	-0.438957
85	tae-MIR1128-p5_1ss9AG	0.000690564	0	0	12.7511	20.7805	33.7606	0	13.6383	14.3429	15.0431
86	osa-miR530-5p_R+1	0.000774624	185.9	245.741	171.286	67.3834	173.387	0.402611	-0.118122	-1.46406	-0.100531
87	tae-miR397-5p	0.000819136	7.1576	9.63074	10.6505	30.4161	74.7785	0.428171	0.573373	2.08729	3.38507
88	bdi-miR156b-5p	0.000875464	699.934	637.145	971.683	1048.04	1169.3	-0.135596	0.473268	0.582409	0.740357
89	zma-miR156a-5p	0.000875464	699.934	637.145	971.683	1048.04	1169.3	-0.135596	0.473268	0.582409	0.740357
90	osa-miR156a	0.000875464	699.934	637.145	971.683	1048.04	1169.3	-0.135596	0.473268	0.582409	0.740357
91	sbi-miR156a	0.000875464	699.934	637.145	971.683	1048.04	1169.3	-0.135596	0.473268	0.582409	0.740357
92	ata-miR156a-5p	0.000875464	699.934	637.145	971.683	1048.04	1169.3	-0.135596	0.473268	0.582409	0.740357
93	ata-miR167b-3p	0.000893249	4027.38	3055.91	5937.76	5588.23	6653.63	-0.398239	0.560077	0.472549	0.724299
94	PC-5p-6979_5168	0.000912153	80.0461	47.8299	19.8899	25.7137	26.3205	-0.742916	-2.00879	-1.63829	-1.60464
95	osa-miR827_R-1	0.000918872	318.825	273.226	924.678	782.371	641.026	-0.22267	1.53619	1.29509	1.00762
96	PC-5p-9791_3576	0.0012404	47.7497	38.7351	10.8256	9.30027	25.1286	-0.301852	-2.14105	-2.36015	-0.92616
97	ptc-miR6478_R+2_2ss6CT21GA	0.00129259	171.476	265.112	134.51	318.472	425.821	0.628596	-0.350291	0.89316	1.31224
98	bdi-miR1878-3p_1ss14AG	0.00131064	47.1509	21.5266	14.6684	0	0	-1.13117	-1.68457	-15.525	-15.525
99	tae-MIR1137b-p3_2ss7TC17AG_1	0.00131112	49.2093	59.3684	66.1884	41.1584	188.96	0.270766	0.427648	-0.257745	1.94108
100	tae-MIR1137b-p3_2ss7TC17AG_2	0.00131112	49.2093	59.3684	66.1884	41.1584	188.96	0.270766	0.427648	-0.257745	1.94108
101	tae-MIR1137b-p3_2ss7TC17AG_3	0.00131112	49.2093	59.3684	66.1884	41.1584	188.96	0.270766	0.427648	-0.257745	1.94108
102	tae-MIR1120a-p5_2	0.00137684	15.1427	0	25.5558	14.3668	58.8626	-13.8863	0.755031	-0.0758832	1.95873
103	tae-MIR1120a-p5_1	0.00137684	15.1427	0	25.5558	14.3668	58.8626	-13.8863	0.755031	-0.0758832	1.95873
104	bdi-miR827-5p	0.00139683	123.871	74.2174	250.119	254.184	166.611	-0.73901	1.01378	1.03703	0.427646
105	tae-MIR1133-p5	0.00148261	210.717	112.652	49.1879	49.1653	89.4191	-0.903428	-2.09893	-2.0996	-1.23665
106	tae-MIR1136-p5	0.0015418	511.25	293.106	240.912	148.152	264.192	-0.802608	-1.08552	-1.78695	-0.952443
107	osa-miR167d-5p_R+1_1ss20TG	0.00155565	6.13509	15.3072	32.8943	76.7496	42.9092	1.31905	2.42268	3.645	2.80613
108	zma-miR167e-5p_R+1_1ss20TG	0.00155565	6.13509	15.3072	32.8943	76.7496	42.9092	1.31905	2.42268	3.645	2.80613
109	tae-MIR7757-p3_2ss3TC19TC	0.0016644	35.184	14.5171	32.5836	5.93635	0	-1.27717	-0.110773	-2.56727	-15.1026
110	gma-miR156a_R+1	0.0017028	126.629	120.221	134.711	210.664	164.766	-0.074918	0.0892548	0.734335	0.379809
111	osa-miR396e-5p_R-1	0.0018638	931.568	728.498	603.757	572.289	369.482	-0.354736	-0.625692	-0.702916	-1.33415
112	mtr-miR156j_L+1	0.00189462	0	0	21.9194	15.7811	29.9511	0	14.4199	13.9459	14.8703
113	bdi-miR7731-5p_2ss8TC21AC	0.00198489	0	32.7252	10.2798	9.51426	4.80907	14.9981	13.3275	13.2159	12.2315
114	ptc-miR6478_R-1	0.00211624	317.429	428.242	277.672	274.372	240.518	0.431993	-0.193056	-0.210302	-0.400291
115	PC-3p-5390_6756	0.00212151	60.3051	19.7086	33.1559	33.5512	60.2109	-1.61345	-0.863015	-0.845914	-0.00225543
116	PC-3p-8439_4221	0.00217193	45.4328	69.1478	81.4595	29.4204	13.6508	0.605947	0.842348	-0.626917	-1.73475
117	osa-miR160f-5p	0.00224488	129.55	68.8508	77.1502	37.4995	55.5724	-0.911961	-0.747765	-1.78856	-1.22107
118	ata-MIR9863a-p5_1ss5CT	0.00237477	105.665	60.3498	120.043	71.1259	87.3814	-0.808079	0.184052	-0.571052	-0.274101
119	ata-miR5168-3p	0.00250302	4426.49	3919.73	2070.33	1614.24	3517.65	-0.175406	-1.0963	-1.4553	-0.331549
120	hbr-MIR6171-p3_2ss10GA18GC	0.00251004	30.2053	0	26.5977	11.701	10.5852	-14.8825	-0.183504	-1.36817	-1.51276
121	tae-miR9773	0.00279452	4102.55	3845.25	5773.98	5002.4	1239.99	-0.0934444	0.493044	0.2861	-1.7262
122	bdi-miR171a	0.00280666	19.6	8.32264	3.46422	0	0	-1.23574	-2.50025	-14.2586	-14.2586
123	osa-miR171a	0.00280666	19.6	8.32264	3.46422	0	0	-1.23574	-2.50025	-14.2586	-14.2586
124	tae-miR9653b_L+3R-1	0.00280999	883.706	1338	825.639	843.763	465.728	0.598446	-0.0980539	-0.0667271	-0.924078
125	tae-miR159a	0.00286942	5188.92	4193.42	5757.72	4171.91	7435.9	-0.307308	0.150064	-0.314725	0.519072
126	ata-miR9863a-3p	0.00287996	2319.72	1720.64	2479.2	3210.43	2521.89	-0.431005	0.0959223	0.468812	0.12055
127	vvi-miR156e_L+1R+1_1ss9GA	0.00307847	18.6055	14.4078	50.0672	59.3427	56.1622	-0.368876	1.42814	1.67334	1.59387
128	ata-MIR9772a-p5	0.00359668	538.615	420.621	419.866	257.382	284.375	-0.356731	-0.359324	-1.06534	-0.921458
129	tae-MIR9772-p5	0.00359668	538.615	420.621	419.866	257.382	284.375	-0.356731	-0.359324	-1.06534	-0.921458
130	ata-miR398g-5p_L+1R-1_1ss9GA	0.00384037	21.5217	20.6132	3.68534	23.9573	60.9536	-0.0622255	-2.54593	0.154672	1.50192
131	tae-miR171b	0.00419644	1.73827	0	22.6498	0	33.5606	-10.7634	3.70377	-10.7634	4.27104
132	tae-MIR1135-p5_1ss16TA	0.00421033	693.18	378.203	346.455	314.915	309.147	-0.874069	-1.00056	-1.13827	-1.16494
133	PC-5p-4165_8736	0.00428534	47.6307	26.7634	14.7597	4.80147	22.9088	-0.831633	-1.69023	-3.31034	-1.05599
134	tae-MIR1128-p5_1ss1GA	0.00445936	87.5631	37.6955	34.4834	21.7529	20.6064	-1.21593	-1.34442	-2.00911	-2.08723
135	bdi-miR156h-3p_L+1	0.00459214	92.3178	135.245	192.501	224.23	363.767	0.550892	1.06019	1.2803	1.97834
136	osa-miR159f_R-1	0.00476291	335.113	319.575	274.392	141.742	257.077	-0.0684909	-0.288406	-1.24138	-0.382446
137	PC-3p-2633_13702	0.004839	80.0177	67.1159	30.0487	53.7211	47.434	-0.253665	-1.41302	-0.57483	-0.754399
138	osa-miR396d_2ss20GT21GA	0.00484044	899.764	656.2	745.382	436.493	298.16	-0.455412	-0.271567	-1.04359	-1.59346
139	tae-MIR9674a-p3_1ss20GT	0.0049582	40.1018	8.02562	20.3166	9.90974	30.624	-2.32098	-0.981007	-2.01675	-0.389007
140	ata-miR164a-5p_R-1	0.0056032	1.7894	2.11507	8.04312	7.04016	9.89129	0.241229	2.16828	1.97613	2.46668
141	bdi-MIR7757-p3_1ss6AG	0.00595552	154.653	136.92	174.106	173.44	87.0492	-0.175704	0.170936	0.1654	-0.829129
142	mtr-miR156j	0.00597625	5.11257	0	20.2577	13.7619	26.5837	-12.3198	1.98635	1.42856	2.37842
143	tae-MIR1128-p3_1ss7CG_1	0.00605826	18.4079	0	9.43536	21.2719	45.4098	-14.168	-0.964173	0.208628	1.30268
144	tae-MIR1128-p3_1ss7CG_2	0.00605826	18.4079	0	9.43536	21.2719	45.4098	-14.168	-0.964173	0.208628	1.30268
145	tae-MIR9670-p5	0.00624457	3250.09	2356.69	2957.25	1975.53	2826.34	-0.46372	-0.136224	-0.718241	-0.201546
146	zma-miR156d-3p_1ss8TC	0.00647725	516.469	467.574	604.994	380.864	346.425	-0.143486	0.228239	-0.439407	-0.576137
147	ata-miR166a-3p	0.00650561	524.925	482.568	298.419	222.639	385.993	-0.12138	-0.814771	-1.23741	-0.443538
148	bdi-MIR7757-p5_1ss6AG	0.00653047	1275.14	1028	1091.1	768.516	795.426	-0.310809	-0.224868	-0.730507	-0.680855
149	tae-miR531_L-2R-1_1ss13CG	0.00671355	49.6345	53.5212	42.08	51.5633	10.6484	0.108769	-0.238206	0.055003	-2.22071
150	bdi-miR167a_R+1	0.00674526	35.5556	34.3356	29.2674	5.32225	0	-0.0503704	-0.280781	-2.73997	-15.1178
151	PC-5p-8820_4018	0.00723266	45.2694	15.6708	40.9356	12.9292	36.4503	-1.53046	-0.145179	-1.8079	-0.312603
152	osa-miR168a-3p_L-3	0.00780234	102.461	80.6106	147.995	82.9821	113.885	-0.346031	0.53048	-0.304201	0.15251
153	tae-miR1120b-3p_L-1R+1	0.00794214	26.9134	30.871	36.1764	40.9698	84.809	0.197924	0.426723	0.606235	1.65589
154	osa-miR160f-5p_R-1_1ss20CT	0.00795678	45.5101	20.6283	24.2554	16.653	0	-1.14156	-0.907877	-1.4504	-15.4739
155	tae-MIR9673-p3	0.007994	5.3682	0	0	4.60141	23.0953	-12.3902	-12.3902	-0.222361	2.10509
156	tae-MIR5048-p3_2ss18TG21GA	0.00875177	580.83	339.316	407.906	280.766	355.856	-0.775485	-0.509878	-1.04875	-0.70682
157	ata-MIR9863a-p5_1ss20CT	0.00895025	222.064	132.1	128.021	147.361	118.153	-0.74935	-0.794592	-0.591622	-0.910317
158	hvu-miR5048a_L+2R-2	0.00960625	2553.55	1978.78	1867.72	1777.21	1577.22	-0.367889	-0.451223	-0.522889	-0.695115
159	ata-miR167a-5p_R-2	0.0098311	405.943	414.591	711.965	655.986	460.12	0.0304132	0.81053	0.692388	0.180734
160	ptc-MIR6478-p3_2ss6CT20TC	0.00984914	57.5244	109.092	46.293	64.1806	66.375	0.923306	-0.313378	0.157964	0.206467
161	PC-5p-8481_4197	0.00985947	37.9215	8.35105	11.1204	4.60141	15.3356	-2.18299	-1.76981	-3.04287	-1.30613
162	bdi-MIR5200a-p5_1ss10GT	0.00990024	0	0	18.7219	9.49415	21.3264	0	14.1924	13.2128	14.3804
163	PC-5p-1553_22722	0.0100145	105.729	47.3531	132.511	103.906	160.085	-1.15884	0.325745	-0.0250896	0.598469
164	tae-miR167c-5p	0.0105622	2978.41	2118.15	2277.75	2390.5	3140.46	-0.491736	-0.386935	-0.31723	0.0764321
165	ata-miR167f-5p	0.0105622	2978.41	2118.15	2277.75	2390.5	3140.46	-0.491736	-0.386935	-0.31723	0.0764321
166	tae-miR9664-3p	0.01091	153.82	104.228	86.5799	56.5237	166.406	-0.561506	-0.829142	-1.44432	0.113464
167	PC-5p-6347_5741	0.0111741	40.6072	16.3569	11.0098	10.3284	14.3008	-1.31184	-1.88294	-1.97511	-1.50564
168	tae-miR319_L-1R+1	0.0113631	22.2423	8.36414	9.44606	27.2623	49.4357	-1.41102	-1.23552	0.2936	1.15225
169	osa-miR159f_R+1_2ss1CT21AT	0.0117391	63.5155	66.3169	62.6124	47.3134	30.5558	0.0622689	-0.0206603	-0.42486	-1.05566
170	gma-miR6300_R+1_2	0.0117715	42.6716	8.07572	13.6002	4.09404	6.49814	-2.40161	-1.64964	-3.38168	-2.71518
171	gma-miR6300_R+1_1	0.0117715	42.6716	8.07572	13.6002	4.09404	6.49814	-2.40161	-1.64964	-3.38168	-2.71518
172	PC-5p-6630_5467	0.0127315	50.5246	19.748	33.8974	19.1568	28.5208	-1.35528	-0.575811	-1.39913	-0.824974
173	tae-MIR1137a-p3_1ss9CT	0.0130574	74.7077	63.4345	51.492	33.8253	104.554	-0.235989	-0.536906	-1.14315	0.484918
174	tae-MIR1847-p3_2ss13TC21TC	0.0139419	5.3682	0	12.3299	27.2138	22.3081	-12.3902	1.19966	2.34183	2.05506
175	tae-MIR1123-p3_2ss14AG18AC	0.0143475	522.932	362.702	361.022	513.12	571.571	-0.527837	-0.534536	-0.0273265	0.12831
176	bdi-miR156g-3p	0.0148999	26.2365	15.4748	31.4893	9.84683	13.4891	-0.761655	0.263283	-1.41385	-0.959781
177	ata-miR156a-3p	0.0148999	26.2365	15.4748	31.4893	9.84683	13.4891	-0.761655	0.263283	-1.41385	-0.959781
178	ptc-MIR6478-p5_2ss6CT19GA	0.0149875	52.5278	42.0065	43.8186	28.2963	26.4594	-0.322469	-0.261537	-0.892466	-0.9893
179	PC-5p-8291_4307	0.0155871	73.8038	30.6291	49.8678	18.996	37.0463	-1.26879	-0.565586	-1.958	-0.994364
180	tae-MIR9668-p5_1ss14TC	0.015839	52.8995	29.493	41.0629	51.814	80.4516	-0.84288	-0.365419	-0.0299113	0.604867
181	PC-5p-29058_850	0.0164441	0	0	5.15948	8.89551	17.8357	0	12.333	13.1189	14.1225
182	tae-miR9672a-3p	0.0164983	198.774	224.55	148.787	140.019	181.802	0.175907	-0.417879	-0.505506	-0.128761
183	PC-5p-6352_5735	0.0172016	83.0827	31.075	128.073	85.1722	49.0558	-1.4188	0.624347	0.0358332	-0.760126
184	gra-MIR8645-p5_2ss12TG17AG_3	0.0172743	20.5109	45.895	30.8934	61.7319	32.1246	1.16195	0.590912	1.58963	0.647291
185	gra-MIR8645-p5_2ss12TG17AG_1	0.0172743	20.5109	45.895	30.8934	61.7319	32.1246	1.16195	0.590912	1.58963	0.647291
186	gra-MIR8645-p5_2ss12TG17AG_2	0.0172743	20.5109	45.895	30.8934	61.7319	32.1246	1.16195	0.590912	1.58963	0.647291
187	gra-MIR8645-p5_2ss12TG17AG_4	0.0172743	20.5109	45.895	30.8934	61.7319	32.1246	1.16195	0.590912	1.58963	0.647291
188	tae-MIR531-p5_2ss11CG20AG	0.0175892	293.04	310.559	217.16	278.427	156.579	0.0837719	-0.432335	-0.073799	-0.904205
189	tae-miR5048-5p	0.0178819	4416.13	3615.64	3041.79	3168.38	3051.4	-0.288533	-0.537862	-0.479036	-0.533313
190	ata-miR9674c-5p_L+1R-1_1ss9TG	0.0182917	9.14595	0	21.3896	8.25588	12.5223	-13.1589	1.22571	-0.147711	0.453297
191	tae-miR5062-5p	0.0189696	360.866	295.504	337.695	127.23	179.711	-0.288288	-0.0957441	-1.50402	-1.00578
192	osa-miR444b.1	0.0191028	86.9808	74.8245	82.3004	144.975	173.591	-0.217186	-0.0797983	0.737038	0.996924
193	osa-miR396d_R-1_1ss20GA	0.0197498	86.5468	75.9032	57.3641	56.6434	22.0049	-0.18932	-0.593331	-0.611572	-1.97566
194	osa-miR5071_2ss15GA21AT	0.0200141	19.4083	9.22946	21.6393	37.6336	47.1981	-1.07236	0.156979	0.955343	1.28205
195	osa-miR166m	0.020217	491.969	518.603	341.244	251.126	440.095	0.0760623	-0.527765	-0.970158	-0.160751
196	PC-3p-1552_22728	0.0209511	210.765	135.094	128.84	121.264	122.882	-0.641672	-0.710059	-0.797481	-0.778363
197	csi-miR172a-3p_R+1	0.0216421	30.3896	19.4746	7.81106	0	0	-0.641981	-1.95999	-14.8913	-14.8913
198	bdi-miR156h-3p	0.0225489	320.419	327.428	417.908	512.061	650.95	0.0312172	0.383223	0.676354	1.02259
199	PC-5p-6883_5246	0.0235695	46.3527	19.6387	12.0049	9.60295	25.4017	-1.23895	-1.94904	-2.2711	-0.86773
200	tae-MIR1122a-p5_1ss3GT	0.024283	216.68	72.3604	75.8771	42.0117	107.466	-1.58229	-1.51383	-2.3667	-1.01168
201	tae-miR1122b-3p_1ss11GT	0.0259464	14.0596	15.2862	36.5939	10.2351	66.9209	0.120676	1.38005	-0.458029	2.2509
202	gma-miR6300_L-1R+8_2	0.0264582	56.2937	24.2927	20.6907	16.9593	12.2943	-1.21245	-1.44399	-1.7309	-2.19498
203	gma-miR6300_L-1R+8_1	0.0264582	56.2937	24.2927	20.6907	16.9593	12.2943	-1.21245	-1.44399	-1.7309	-2.19498
204	PC-5p-638_57225	0.0284502	369.391	296.834	253.233	289.577	296.912	-0.315492	-0.544684	-0.351201	-0.315112
205	ata-MIR9674b-p5	0.0305662	24.8803	0	15.2965	20.0797	35.9768	-14.6027	-0.701799	-0.309264	0.532064
206	tae-MIR1120b-p5	0.030615	23.7761	8.02562	31.6268	23.7789	59.5865	-1.56683	0.411636	0.000174933	1.32548
207	ata-miR9863a-3p_1ss22CT	0.0316112	1533.99	1200.96	1414.67	1720.09	784.184	-0.353097	-0.11682	0.165203	-0.96802
208	tae-MIR1121-p5_2ss16TA21TC	0.0336385	195.554	126.357	169.407	240.146	162.212	-0.630066	-0.207072	0.29634	-0.269692
209	PC-3p-4559_8000	0.0339164	141.67	72.5272	41.9975	65.7122	85.6535	-0.965942	-1.75416	-1.1083	-0.725953
210	osa-miR396e-5p	0.0348099	4023.76	2608.67	3561.67	2398.44	2486.46	-0.625234	-0.175993	-0.74645	-0.694451
211	osa-MIR5339-p3_1ss3GA	0.0352294	425.725	293.716	551.657	391.243	241.644	-0.535499	0.373849	-0.121856	-0.817038
212	tae-MIR9664-p5	0.0353573	28.1261	10.032	5.69996	0	17.1499	-1.4873	-2.30289	-14.7796	-0.713708
213	osa-miR399d	0.0359819	7.66886	17.2614	39.2468	34.7445	42.5435	1.17047	2.35549	2.1797	2.47186
214	tae-MIR1120c-p5	0.0376701	36.2993	8.35105	114.182	86.2912	118.855	-2.11991	1.65333	1.24927	1.71119
215	bdi-MIR1135-p5_2ss16TA17GC	0.0383638	5.87946	0	18.8441	6.50853	0	-12.5215	1.68036	0.146648	-12.5215
216	ata-miR9674b-3p	0.0407334	524.47	331.628	509.422	368.151	311.681	-0.661295	-0.0419972	-0.510561	-0.750788
217	hvu-miR159a_1ss21GA	0.0432265	872.524	692.116	867.472	550.37	702.489	-0.334182	-0.00837765	-0.664795	-0.312721
218	osa-MIR444c-p3	0.0443608	82.2086	65.176	113.516	169.713	307.735	-0.334948	0.465532	1.04574	1.90433
219	ptc-miR6478_R+4_2ss6CT21GA	0.0462724	119.376	145.913	87.4378	135.33	106.964	0.289592	-0.449189	0.180964	-0.158388
220	osa-MIR444c-p3_1ss21CT	0.0476981	16.6306	14.1953	49.4869	62.4667	78.8287	-0.228431	1.57321	1.90925	2.24488
221	osa-miR167a-5p_R+3_1ss21AG	0.0483258	0	0	20.9247	15.9393	6.48179	0	14.3529	13.9603	12.6622
222	PC-5p-2748_13198	0.0485824	50.93	9.14639	39.3372	22.0341	43.5401	-2.47724	-0.372621	-1.20878	-0.226171

## Sheet: L6 - CG
Table S4 continued. Differentially expressed miRNAs (DEMs) across five time-points within each treatment group in two genotypes.
Index	miRNA name	pvalue(ANOVA)	SL5_CG(mean)	SL15_CG(mean)	SL25_CG(mean)	SL35_CG(mean)	SL45_CG(mean)	Log2fold-change (15DPA/5DPA)	Log2fold-change (25DPA/5DPA)	Log2fold-change (35DPA/5DPA)	Log2fold-change (45DPA/5DPA)
1	tae-miR9776_L-1R+1_1ss18AG	6e-10	1695.81	1235.93	2566.89	1059.58	493.248	-0.456381	0.598044	-0.678485	-1.78159
2	tae-MIR1121-p5_2ss16TA21TC	1.5e-09	180.599	546.895	283.305	171.035	51.5891	1.59847	0.649565	-0.0784991	-1.80765
3	ata-miR528-3p_1ss4GC	1.7e-09	150.613	55.9867	0	32.0922	0	-1.42769	-17.2005	-2.23055	-17.2005
4	PC-3p-1076_33015	4.07e-08	425.945	123.589	146.902	421.714	339.483	-1.78512	-1.53582	-0.0144024	-0.327329
5	PC-3p-5390_6756	6.15e-08	22.0977	0	130.267	0	54.0849	-14.4316	2.5595	-14.4316	1.29133
6	ata-miR396c-5p	1.559e-07	800.672	323.557	138.799	195.725	291.608	-1.30719	-2.52822	-2.03238	-1.45718
7	osa-miR167a-5p_R+1	1.707e-07	42.9934	37.5607	22.229	54.4502	114.285	-0.19489	-0.951672	0.340821	1.41046
8	gma-miR6300_R+1_2	2.271e-07	15.1951	31.5723	44.589	0	0	1.05506	1.55308	-13.8913	-13.8913
9	gma-miR6300_R+1_1	2.271e-07	15.1951	31.5723	44.589	0	0	1.05506	1.55308	-13.8913	-13.8913
10	tae-MIR9664-p5	4.21e-07	36.1411	24.0239	24.6544	48.2054	101.627	-0.589169	-0.551797	0.415554	1.49158
11	PC-5p-499_74272	4.735e-07	1080.44	574.89	407.747	218.296	187.823	-0.910261	-1.40587	-2.30726	-2.52417
12	PC-5p-1947_18258	5.432e-07	188.931	154.278	199.081	186.67	80.7868	-0.292324	0.0754997	-0.0173642	-1.22566
13	ata-miR396e-5p	6.005e-07	205.917	88.0272	14.8327	39.6565	55.7026	-1.22604	-3.79521	-2.37644	-1.88625
14	osa-miR396e-5p_R-1	1.0824e-06	1322.31	697.87	151.007	1230.53	447.441	-0.922034	-3.13037	-0.10379	-1.56329
15	osa-miR166g-3p	1.7604e-06	54.6009	21.1784	0	50.7672	35.3628	-1.36633	-15.7366	-0.105027	-0.626693
16	PC-5p-1553_22722	2.4952e-06	120.809	139.782	187.834	186.983	211.717	0.210442	0.636729	0.630175	0.809407
17	bdi-miR1878-3p_1ss14AG	3.0207e-06	84.4263	43.3927	9.78594	17.9806	31.57	-0.960241	-3.10891	-2.23125	-1.41914
18	tae-MIR1137b-p3_2ss7TC17AG_1	4.0752e-06	294.35	222.909	99.7491	300.505	233.389	-0.401079	-1.56116	0.0298574	-0.334797
19	tae-MIR1137b-p3_2ss7TC17AG_2	4.0752e-06	294.35	222.909	99.7491	300.505	233.389	-0.401079	-1.56116	0.0298574	-0.334797
20	tae-MIR1137b-p3_2ss7TC17AG_3	4.0752e-06	294.35	222.909	99.7491	300.505	233.389	-0.401079	-1.56116	0.0298574	-0.334797
21	tae-MIR9672b-p3_1ss3GA	6.0061e-06	7660.28	3205.65	5236.19	7523.42	4698.91	-1.25678	-0.548879	-0.0260076	-0.705071
22	PC-5p-7747_4615	1.10792e-05	36.8416	47.0238	42.717	0	26.816	0.352054	0.213472	-15.169	-0.458243
23	tae-MIR9668-p3_1ss23AG_2	2.26332e-05	38.5704	35.0421	10.4212	24.7687	0	-0.138404	-1.88797	-0.638974	-15.2352
24	tae-MIR9668-p3_1ss23AG_1	2.26332e-05	38.5704	35.0421	10.4212	24.7687	0	-0.138404	-1.88797	-0.638974	-15.2352
25	osa-miR396d_R-1_1ss20GC	2.31184e-05	233.431	126.434	27.0747	251.296	80.9118	-0.884613	-3.10798	0.106392	-1.52857
26	osa-miR1432-5p_L-1R+1	2.31869e-05	102.827	149.628	78.9778	21.4047	124.965	0.541152	-0.380705	-2.26422	0.281306
27	osa-miR530-5p_R+1	2.51839e-05	896.59	721.856	718.272	446.233	382.218	-0.312737	-0.319918	-1.00665	-1.23005
28	tae-MIR167c-p3	2.83391e-05	1111.99	572.165	280.11	915.508	676.519	-0.958647	-1.98909	-0.280505	-0.716947
29	ata-miR167f-3p_L-1R+1	2.83391e-05	1111.99	572.165	280.11	915.508	676.519	-0.958647	-1.98909	-0.280505	-0.716947
30	bdi-miR156h-3p	3.2065e-05	331.888	319.026	1260.34	605.946	341.79	-0.0570228	1.92505	0.868493	0.0424157
31	PC-3p-8876_3989	3.25816e-05	41.7341	25.9177	4.88025	32.8858	0	-0.687286	-3.0962	-0.343762	-15.3489
32	PC-5p-3303_11082	3.71659e-05	75.0136	69.4917	80.7736	33.6449	74.5808	-0.110312	0.10673	-1.15677	-0.00834937
33	tae-miR9774_L+1R+1	4.60575e-05	256.121	544.792	1428.8	484.074	539.285	1.08888	2.4799	0.918402	1.07422
34	bdi-miR171a	5.25804e-05	25.3768	4.54187	0	0	6.06872	-2.48215	-14.6312	-14.6312	-2.06404
35	osa-miR171a	5.25804e-05	25.3768	4.54187	0	0	6.06872	-2.48215	-14.6312	-14.6312	-2.06404
36	tae-MIR5048-p5	5.47039e-05	5543.74	4553.31	3484.96	4866.93	4741.67	-0.283944	-0.669717	-0.187846	-0.225462
37	ata-miR398g-5p_L+1R-1_1ss9GA	5.47708e-05	137.019	127.486	12.2327	78.0947	35.3898	-0.104037	-3.48556	-0.811075	-1.95297
38	tae-MIR1135-p3	5.6593e-05	333.331	338.98	380.355	548.396	331.807	0.0242461	0.190392	0.718263	-0.00661107
39	tae-MIR5048-p5_1ss20TC	9.09473e-05	1396.28	1269.35	769.144	1544.48	1348.21	-0.137501	-0.860261	0.145532	-0.0505367
40	tae-MIR159a-p5	0.000120375	136.059	204.391	419.171	168.674	85.8034	0.587096	1.6233	0.309997	-0.665131
41	tae-MIR1120c-p5	0.00012661	61.3885	62.9266	105.117	92.3021	19.6971	0.0357013	0.775952	0.588396	-1.63998
42	ata-miR9674a-3p_2ss4AG13AG	0.000130967	71.6818	61.1097	15.8011	32.239	32.346	-0.230206	-2.18158	-1.1528	-1.14802
43	ata-miR1432-5p_L+1R-2	0.000143439	1105.83	1686.54	704.797	161.065	1027.49	0.608945	-0.649844	-2.77941	-0.106003
44	ata-miR5062b-5p_L+2R-4	0.000164901	518.386	857.827	469.621	371.895	420.833	0.72666	-0.14253	-0.47913	-0.300779
45	sbi-miR156e_L+1	0.00017219	9.31849	14.0935	0	23.0696	0	0.596862	-13.1859	1.30782	-13.1859
46	tae-miR408_L-1	0.00018079	132.956	166.236	72.2663	215.397	111.101	0.322285	-0.879554	0.696053	-0.259073
47	ata-miR167d-3p	0.000219189	22.2412	36.8598	22.9251	60.3674	23.9506	0.728816	0.0436978	1.44054	0.106826
48	zma-miR399e-5p_L+1_2ss7TC14CA	0.000232474	24.0155	16.8582	0	114.575	33.9308	-0.510512	-14.5517	2.25426	0.498629
49	tae-MIR1128-p5_1ss19CT_3	0.000264631	11.1097	15.8063	40.9963	6.60248	0	0.508676	1.88367	-0.750744	-13.4395
50	tae-MIR1128-p5_1ss19CT_1	0.000264631	11.1097	15.8063	40.9963	6.60248	0	0.508676	1.88367	-0.750744	-13.4395
51	tae-MIR1128-p5_1ss19CT_2	0.000264631	11.1097	15.8063	40.9963	6.60248	0	0.508676	1.88367	-0.750744	-13.4395
52	osa-miR444b.1	0.000274696	498.477	238.506	101.399	318.782	366.248	-1.0635	-2.29749	-0.644955	-0.444704
53	tae-MIR530-p5	0.000305907	2571.36	1976.59	1617.13	1076.7	1423.41	-0.379515	-0.669097	-1.25591	-0.853185
54	tae-miR9672a-3p	0.000311773	255.332	85.1633	149.907	286.036	87.2428	-1.58407	-0.768305	0.163823	-1.54927
55	ata-miR5062a-3p_2ss2TC18AG	0.000332724	185.683	403.155	46.7097	146.375	107.12	1.11849	-1.99105	-0.343174	-0.793613
56	PC-3p-2739_13219	0.000397957	227.644	210.306	40.9814	449.139	524.705	-0.11429	-2.47374	0.98038	1.20472
57	ata-miR528-5p	0.000434719	473.262	435.704	68.6031	245.013	128.34	-0.11929	-2.78629	-0.949778	-1.88267
58	tae-miR7757-5p_1ss2TC	0.000443187	12100.1	8674.93	6955.67	9630.54	13707	-0.480092	-0.798756	-0.329328	0.1799
59	tae-MIR1120a-p5_2	0.000453047	51.5437	40.8496	56.0677	65.8783	41.3705	-0.335472	0.121375	0.354009	-0.317194
60	tae-MIR1120a-p5_1	0.000453047	51.5437	40.8496	56.0677	65.8783	41.3705	-0.335472	0.121375	0.354009	-0.317194
61	ata-MIR9863a-p3_1	0.000469776	824.687	957.375	1813.48	1240.05	618.427	0.215238	1.13684	0.588476	-0.415243
62	ata-MIR9863a-p3_2	0.000469776	824.687	957.375	1813.48	1240.05	618.427	0.215238	1.13684	0.588476	-0.415243
63	PC-5p-10158_3425	0.000482697	32.8932	51.9044	10.1272	104.532	46.7346	0.658064	-1.69955	1.66808	0.5067
64	tae-MIR1123-p3_2ss14AG18AC	0.000519348	247.646	306.751	467.72	366.662	124.345	0.308789	0.917367	0.566171	-0.993931
65	PC-5p-8820_4018	0.00070203	38.9995	36.2028	54.5098	7.22174	25.2971	-0.107356	0.483059	-2.43304	-0.624484
66	tae-MIR1136-p3_2ss16CT20GA	0.000742207	13.2613	7.42358	0	13.8923	11.7959	-0.837039	-13.6949	0.0670635	-0.16894
67	ptc-miR6478_1ss21GA	0.000797224	423.141	681.357	733.091	479.581	368.171	0.687272	0.792853	0.180637	-0.200761
68	PC-5p-3520_10402	0.000869222	78.5326	103.66	53.5111	31.6272	113.318	0.40049	-0.553451	-1.31212	0.52901
69	bdi-MIR7757-p5_2ss12AG18AG	0.000897339	37.4295	60.4357	132.793	41.1677	54.9702	0.691222	1.82693	0.137335	0.554472
70	bdi-miR159a-5p_R+1	0.000910116	179.479	104.961	167.485	179.665	40.3123	-0.773962	-0.0997871	0.00149524	-2.15453
71	gma-miR156a_R+1	0.000918	69.6124	84.8666	208.822	75.1752	118.332	0.285852	1.58486	0.110912	0.765419
72	osa-miR159f_R-1	0.000920391	570.287	441.404	276.504	631.851	398.208	-0.369587	-1.04439	0.147898	-0.518166
73	PC-5p-3845_9471	0.000986374	129.403	101.607	15.4719	93.9436	89.188	-0.348866	-3.06415	-0.462	-0.536947
74	osa-MIR160f-p3_1ss19TA	0.000991735	58.6161	34.7117	19.0939	17.2557	42.9761	-0.755877	-1.61819	-1.76422	-0.447764
75	bdi-miR5200a-3p	0.00104538	171.023	125.536	161.483	3031.3	443.332	-0.446082	-0.0828091	4.14768	1.3742
76	tae-miR5200	0.00104538	171.023	125.536	161.483	3031.3	443.332	-0.446082	-0.0828091	4.14768	1.3742
77	ata-miR5200-3p	0.00104538	171.023	125.536	161.483	3031.3	443.332	-0.446082	-0.0828091	4.14768	1.3742
78	osa-miR166m	0.00106367	516.641	296.211	177.009	663.78	331.932	-0.802535	-1.54534	0.361542	-0.638272
79	PC-3p-1015_35321	0.00112234	424.812	432.912	129.868	228.122	386.873	0.0272468	-1.70978	-0.897021	-0.134966
80	PC-5p-6347_5741	0.00113525	20.5472	23.7899	45.3526	10.8041	0	0.211406	1.14225	-0.927366	-14.3267
81	tae-MIR9676-p3	0.00115318	168.323	113.172	40.6695	95.8865	45.2909	-0.572719	-2.04921	-0.811832	-1.89394
82	hvu-miR159a_1ss21GA	0.00120869	863.928	800.222	460.241	1189.66	884.855	-0.110511	-0.908523	0.461561	0.0345288
83	bdi-miR5169a_2ss19AG20CA	0.00124482	31.1999	18.2568	0	45.674	33.0824	-0.773108	-14.9293	0.549832	0.0845244
84	ata-MIR9863a-p5_1ss20CT	0.00134325	34.4973	60.2952	86.2095	60.3979	18.9131	0.80556	1.32136	0.808016	-0.867097
85	PC-3p-10681_3239	0.001369	131.373	72.1548	33.9169	87.6487	35.3844	-0.864498	-1.95359	-0.583861	-1.89248
86	ata-MIR9772a-p3_2ss1CT19TC	0.00146446	24.7789	17.2209	0	0	12.6457	-0.524953	-14.5968	-14.5968	-0.970466
87	osa-miR827_R-1	0.00159377	242.353	357.707	95.4978	1765.36	1014.75	0.561668	-1.34357	2.86478	2.06594
88	ata-miR166a-3p	0.00170644	742.181	409.267	269.699	793.73	576.955	-0.858727	-1.46042	0.0968767	-0.363313
89	tae-miR398	0.00180279	215.27	231.546	23.5315	104.262	39.5516	0.105151	-3.19348	-1.04593	-2.44434
90	tae-miR9658-3p	0.0019199	104.302	169.113	132.752	74.2512	56.1124	0.697223	0.347972	-0.490278	-0.894374
91	tae-miR397-5p	0.00207091	93.7519	163.27	22.3616	102.96	31.0238	0.800344	-2.06783	0.135157	-1.59547
92	PC-5p-6883_5246	0.00209283	25.2981	22.6654	37.8269	14.5476	0	-0.158537	0.58038	-0.798255	-14.6267
93	ata-miR167b-3p	0.00212309	2467.93	3064.91	4928.96	4061.07	3811.64	0.312543	0.99798	0.718556	0.627107
94	osa-miR396d_R-1_1ss20GA	0.00231084	93.7338	47.7289	0	94.3817	25.9011	-0.973706	-16.5163	0.00993834	-1.85555
95	osa-miR444a-3p.2	0.00240768	33.5569	0	9.20885	59.5431	35.3467	-15.0343	-1.86552	0.827325	0.0749681
96	tae-MIR1133-p5	0.00269144	70.3746	74.7594	109.102	84.1596	27.9526	0.0872011	0.632556	0.258073	-1.33207
97	ata-miR164b-5p	0.00271819	80.1286	45.4763	20.5312	218.322	69.8362	-0.817204	-1.9645	1.44607	-0.198343
98	tae-miR164	0.00271819	80.1286	45.4763	20.5312	218.322	69.8362	-0.817204	-1.9645	1.44607	-0.198343
99	PC-5p-638_57225	0.0027575	225.985	248.427	509.566	387.148	136.13	0.136595	1.17304	0.776658	-0.731245
100	osa-miR444b.1_1ss21CT	0.00289036	197.467	127.06	35.9571	125.581	130.488	-0.636103	-2.45726	-0.652986	-0.597686
101	bdi-miR827-5p_1ss6TC	0.00297554	329.212	390.207	472.817	2495.63	1192.76	0.245224	0.522266	2.92232	1.85721
102	mtr-MIR398a-p5_1ss11AC	0.00312045	184.604	334.548	25.7974	321.523	92.3607	0.857779	-2.83913	0.800488	-0.999081
103	ata-miR9863a-3p_1ss21GA	0.00313539	71.8466	37.7343	19.0804	96.283	83.234	-0.929044	-1.91282	0.422361	0.212253
104	bdi-miR156h-3p_L+1	0.00316396	173.122	194.902	405.155	352.042	227.227	0.17096	1.22669	1.02396	0.392343
105	tae-MIR1136-p5	0.00330374	301.213	253.054	479.596	316.165	239.231	-0.251339	0.671036	0.0698952	-0.332379
106	ptc-miR6478_R+4_2ss6CT21GA	0.00357402	37.5291	68.2699	96.6365	62.0709	51.2436	0.863241	1.36456	0.725908	0.449363
107	bdi-MIR7757-p3_1ss4AG	0.00358305	122.203	121.482	97.4648	156.59	304.863	-0.00853361	-0.326321	0.357719	1.31889
108	sbi-miR159b_R-1	0.00363286	91.2179	49.5866	36.8094	89.6023	44.7952	-0.879366	-1.30924	-0.0257802	-1.02597
109	bdi-MIR5200a-p5_1ss10GT	0.00369072	1.62431	1.92114	0	93.0145	21.7972	0.24214	-10.6656	5.83956	3.74625
110	tae-MIR397-p5	0.00390843	988.801	1019.34	140.608	1102.1	356.17	0.0438783	-2.814	0.156504	-1.47311
111	tae-MIR5200-p5	0.0039308	82.8158	54.2167	49.7544	1430.86	379.248	-0.611169	-0.735082	4.11084	2.19516
112	ata-miR5200-5p	0.0039308	82.8158	54.2167	49.7544	1430.86	379.248	-0.611169	-0.735082	4.11084	2.19516
113	PC-5p-6382_5701	0.00400756	45.3413	43.1065	12.2392	33.3673	33.2033	-0.0729193	-1.88931	-0.44239	-0.449499
114	tae-MIR1123-p5_1ss6AG	0.00444947	112.881	124.342	87.1765	47.504	125.808	0.13952	-0.372786	-1.24868	0.156426
115	bdi-miR394	0.00445041	97.3964	49.4219	28.3436	34.5585	46.9673	-0.978719	-1.78084	-1.49483	-1.05221
116	ata-MIR9674b-p5	0.00445151	111.887	109.27	29.314	44.371	43.3316	-0.0341522	-1.93238	-1.33436	-1.36855
117	bdi-MIR7757-p5_2ss6AG22CT	0.00447995	195.589	206.553	247.174	147.367	156.844	0.0786857	0.337702	-0.408412	-0.318495
118	PC-5p-5606_6502	0.00451913	59.0375	44.2069	35.6411	54.304	51.1365	-0.41736	-0.728091	-0.120573	-0.207278
119	ata-miR166a-3p_L+1R-1	0.00454255	5709.5	3556.14	3940.68	5570.61	5285.16	-0.683053	-0.534921	-0.0355304	-0.11142
120	PC-5p-9791_3576	0.00455903	19.0177	22.5163	36.2489	35.2836	6.92022	0.243625	0.930592	0.891656	-1.45845
121	PC-5p-6979_5168	0.00465629	32.5535	47.4225	38.6934	4.95994	0	0.542759	0.249273	-2.71442	-14.9905
122	bdi-MIR530b-p3_1ss14GC	0.004738	28.049	36.7594	23.4267	4.73927	37.6493	0.390166	-0.259794	-2.56521	0.424676
123	tae-MIR1122c-p3	0.00484501	17.8817	18.3693	0	18.0377	11.339	0.0388131	-14.1262	0.0125263	-0.657198
124	ata-miR166c-3p	0.00525028	259.715	154.665	99.6453	336.603	150.528	-0.747786	-1.38206	0.374121	-0.786901
125	osa-miR167d-5p_R+2_1	0.00564123	92.6273	112.937	196.705	160.584	141.687	0.286008	1.08652	0.793815	0.613199
126	osa-miR167d-5p_R+2_2	0.00564123	92.6273	112.937	196.705	160.584	141.687	0.286008	1.08652	0.793815	0.613199
127	bdi-MIR7757-p3_1ss18CT	0.00575467	66.9308	46.3146	21.7572	62.3525	112.569	-0.531205	-1.62118	-0.102223	0.750062
128	tae-MIR1128-p5_1ss9AG	0.00579426	19.0047	0	19.027	24.3617	7.73353	-14.2141	0.00168688	0.358253	-1.29716
129	PC-5p-4165_8736	0.00601766	56.9665	46.1734	36.8774	21.6319	12.1182	-0.303054	-0.627377	-1.39695	-2.23294
130	ata-miR172b-3p	0.00612764	834.349	254.223	114.339	726.809	848.914	-1.71456	-2.86734	-0.199074	0.0249675
131	sbi-miR1432	0.00642541	40.3284	35.2478	21.3501	6.5447	26.3222	-0.194264	-0.917553	-2.6234	-0.615514
132	hvu-miR1120_L-4R+1_1ss10TC	0.00716681	96.4611	124.049	108.968	176.422	87.9422	0.362896	0.175892	0.871007	-0.133392
133	tae-miR1130b-3p_1ss6TC	0.00716681	96.4611	124.049	108.968	176.422	87.9422	0.362896	0.175892	0.871007	-0.133392
134	osa-miR827	0.00729167	1128.44	959.02	515.656	6423.18	4288.06	-0.234697	-1.12985	2.50896	1.92599
135	hvu-MIR5050-p5	0.00734814	324.479	187.798	429.294	443.341	347.575	-0.78894	0.403842	0.450295	0.0992025
136	PC-3p-6317_5770	0.00758645	46.3942	44.6902	5.40511	21.7668	35.448	-0.0539852	-3.10155	-1.09181	-0.388238
137	osa-miR398a	0.00761249	240.835	785.521	60.5471	1449.58	513.39	1.70561	-1.99191	2.58952	1.09201
138	tae-miR9664-3p	0.00761321	381.94	168.949	398.199	399.459	468.617	-1.17676	0.0601404	0.0647016	0.295063
139	csi-miR172a-3p_R+1	0.00780116	24.5459	0	0	19.6216	26.9481	-14.5832	-14.5832	-0.323041	0.134703
140	PC-3p-1840_19246	0.00905806	262.545	246.799	154.802	343.411	222.888	-0.0892291	-0.76214	0.387371	-0.236242
141	tae-MIR5384-p5	0.00923934	143.552	77.2944	22.0152	99.0714	42.0144	-0.893141	-2.705	-0.535038	-1.77262
142	bdi-MIR7757-p5_1ss6AG	0.00993867	1080.75	929.923	1268.6	777.625	1144.77	-0.216851	0.231205	-0.474889	0.0830205
143	bdi-miR395a	0.0103527	0.928901	1.79542	0	0	0.457351	0.950724	-9.85938	-9.85938	-1.02223
144	ata-miR395a-3p	0.0103527	0.928901	1.79542	0	0	0.457351	0.950724	-9.85938	-9.85938	-1.02223
145	tae-miR395a_L-1	0.0103527	0.928901	1.79542	0	0	0.457351	0.950724	-9.85938	-9.85938	-1.02223
146	osa-miR395b_L-1	0.0103527	0.928901	1.79542	0	0	0.457351	0.950724	-9.85938	-9.85938	-1.02223
147	zma-miR395a-3p_L-1	0.0103527	0.928901	1.79542	0	0	0.457351	0.950724	-9.85938	-9.85938	-1.02223
148	tae-MIR5049-p5_1ss5AC	0.0105271	5.1231	3.27467	28.7778	18.8668	0	-0.645667	2.48987	1.88076	-12.3228
149	osa-MIR444c-p3_1ss21CT	0.0105541	94.5904	80.9407	3.93509	56.9094	50.0285	-0.224829	-4.58723	-0.733026	-0.918943
150	tae-miR9676-5p	0.0108868	91.3571	32.6564	11.3077	18.833	32.7009	-1.48415	-3.01421	-2.27826	-1.48219
151	gma-miR156a_2ss18CA20CT	0.0110134	35.3475	29.0812	16.5647	51.8656	38.6388	-0.281521	-1.0935	0.553169	0.128439
152	ata-miR164a-5p_R-1	0.0111775	20.8324	10.8291	3.64599	50.1534	10.5263	-0.943914	-2.51444	1.26752	-0.984825
153	osa-miR166m_L+1R-1_1ss21CT	0.0119584	1264.77	765.385	830.302	1427.45	1019.65	-0.724614	-0.607164	0.174565	-0.310797
154	tae-MIR531-p5_2ss11CG20AG	0.0124298	269.503	324.839	112.936	202.014	239.32	0.269428	-1.25479	-0.415841	-0.171356
155	PC-5p-2748_13198	0.0124802	101.096	107.839	200.058	132.034	88.3901	0.0931552	0.984698	0.385188	-0.193762
156	tae-MIR9672b-p5	0.0133823	1141.07	470.829	581.663	1077	796.172	-1.27711	-0.972126	-0.0833697	-0.51923
157	tae-MIR9672a-p5	0.0133823	1141.07	470.829	581.663	1077	796.172	-1.27711	-0.972126	-0.0833697	-0.51923
158	PC-3p-7418_4818	0.0135776	12.9475	11.8806	55.7957	74.7005	12.6649	-0.124068	2.10748	2.52845	-0.0318307
159	bdi-miR399a_1ss16AG	0.0142961	12.0321	49.5376	1.57404	526.936	233.051	2.04164	-2.93435	5.45267	4.27568
160	ata-miR399a-3p	0.0142961	12.0321	49.5376	1.57404	526.936	233.051	2.04164	-2.93435	5.45267	4.27568
161	tae-MIR5048-p3_2ss18TG21GA	0.0149451	771.556	613.09	484.806	706.495	953.789	-0.331673	-0.670364	-0.127092	0.305899
162	osa-miR398a_L+1R-1	0.0154942	597.893	1746.31	169.743	3927.28	1284.47	1.54635	-1.81654	2.71557	1.10322
163	tae-miR9653b_L+3R-1	0.0157768	511.515	774.228	335.27	336.455	450.03	0.597983	-0.609451	-0.604362	-0.184755
164	tae-MIR1135-p5_1ss16TA	0.015949	305.217	344.969	386.815	318.713	170.559	0.176634	0.341809	0.0624247	-0.839565
165	bdi-miR827-5p	0.0160958	51.5564	39.6165	48.6672	249.739	199.802	-0.380051	-0.0832018	2.27619	1.95434
166	bdi-MIR166g-p3	0.0164463	22.9048	11.5989	0	25.9523	0	-0.981658	-14.4834	0.180212	-14.4834
167	bdi-MIR399a-p5	0.0165707	0	19.4175	0	115.471	72.7849	14.2451	0	16.8172	16.1514
168	gra-MIR8678-p5_2ss11GA17CG	0.0173028	17.0124	4.81981	0	4.73927	0	-1.81954	-14.0543	-1.84385	-14.0543
169	tae-MIR5050-p3	0.0173029	11.9376	0	19.6947	9.47352	24.5025	-13.5432	0.722294	-0.333542	1.03741
170	PC-5p-8481_4197	0.0174472	21.615	23.3146	20.2638	8.92788	0	0.109198	-0.0931254	-1.27564	-14.3997
171	tae-MIR9674a-p3_1ss4GA	0.018515	88.5094	94.8061	77.7763	80.2134	157.644	0.0991492	-0.1865	-0.141987	0.832765
172	tae-MIR1120a-p5_1ss10TC	0.0190255	5.97157	0	5.40511	21.4678	0	-12.5439	-0.143788	1.84599	-12.5439
173	tae-miR9652-5p	0.0190787	6.23682	0	0	15.1576	23.8149	-12.6066	-12.6066	1.28116	1.93298
174	osa-miR159f_R+1_2ss1CT21AT	0.0199333	34.5663	22.3794	18.5626	65.1633	5.32325	-0.627195	-0.89697	0.914692	-2.69899
175	osa-miR160f-5p	0.0204023	171.146	111.81	73.2528	70.8927	83.6111	-0.614188	-1.22428	-1.27152	-1.03347
176	osa-miR159f_L-1_1ss21AC	0.0207202	230.077	162.056	232.378	312.516	161.422	-0.505626	0.014356	0.44181	-0.51128
177	tae-MIR1127a-p3_1ss1TA	0.0207416	58.4063	68.6255	46.5505	33.0707	38.8064	0.23262	-0.327327	-0.820571	-0.589832
178	PC-5p-6630_5467	0.0209107	46.1275	30.0083	28.3055	45.0775	37.5731	-0.620267	-0.704546	-0.0332186	-0.295927
179	ptc-miR6478_R+1_2ss6CT21GA	0.0213175	295.39	489.012	679.365	547.126	255.317	0.727247	1.20156	0.889251	-0.210333
180	osa-miR319a-3p.2-3p_R+1	0.0218718	43.5247	30.0527	0	51.9716	26.6119	-0.534341	-15.4095	0.255888	-0.709765
181	tae-MIR9674a-p3_1ss20GT	0.024721	45.3911	35.1716	20.9306	18.2005	6.01089	-0.367999	-1.1168	-1.31843	-2.91676
182	PC-5p-11731_2899	0.0264221	9.78258	4.51376	14.7544	0	0	-1.11589	0.592856	-13.256	-13.256
183	osa-miR399d	0.0266791	28.5718	11.3244	11.9692	106.613	74.882	-1.33515	-1.25526	1.89972	1.39003
184	ata-miR167b-5p	0.026958	7131.04	8097.61	8918.32	12080.8	12208.1	0.183382	0.322659	0.760528	0.775649
185	lus-miR159b_R+1_1ss21CT	0.0270105	220.373	247.223	101.431	387.773	79.186	0.165866	-1.11944	0.815268	-1.47663
186	ata-miR166b-5p_L-2R+1	0.0272439	17.0868	0	0	11.0756	5.32325	-14.0606	-14.0606	-0.625497	-1.6825
187	bdi-miR7731-5p_2ss8TC21AC	0.0272658	25.7118	30.4761	7.67343	21.4999	27.0792	0.245249	-1.74449	-0.258099	0.0747596
188	osa-miR396e-5p_1ss19CT	0.0287515	172.302	61.4393	0	244.23	150.962	-1.4877	-17.3946	0.503303	-0.190748
189	tae-miR9670-3p	0.0288217	332.288	657.675	642.054	602.731	833.921	0.984943	0.950263	0.859082	1.32748
190	tae-MIR1128-p5_1ss1GA	0.0311586	24.6392	24.8581	29.8689	14.3219	5.48821	0.0127601	0.277691	-0.782736	-2.16655
191	tae-MIR9668-p5_2ss3TC21GT	0.0359847	0	4.63443	10.9928	46.9446	0	12.1782	13.4243	15.5187	0
192	tae-MIR1127b-p5_1ss3TC	0.0361565	34.0088	35.1672	68.4163	97.4226	19.1937	0.0483232	1.00843	1.51835	-0.825276
193	PC-3p-4563_7994	0.0362912	91.5717	62.4272	49.4238	108.493	145.484	-0.552728	-0.889695	0.244624	0.667882
194	tae-miR531_L-2R-1_1ss13CG	0.0368322	29.9206	31.6409	5.31237	17.2309	6.38789	0.0806511	-2.49371	-0.796141	-2.22773
195	mdm-miR397a_1ss21AT	0.0413647	55.5201	44.9923	0	115.439	17.067	-0.303332	-15.7607	1.05605	-1.7018
196	tae-MIR1120b-p5	0.0420816	12.6397	32.1842	22.0703	27.4484	0	1.34839	0.804143	1.11876	-13.6257
197	tae-MIR5175-p5_1ss1AT	0.0442581	127.845	88.5022	122.129	116.255	85.2103	-0.530609	-0.0659888	-0.137097	-0.585295
198	bdi-miR7731-5p_R-3_2ss8TC21AC	0.0443797	19.8462	33.1762	21.3884	15.8458	5.85557	0.741287	0.107966	-0.324759	-1.76098
199	ptc-MIR6478-p5_1ss6CT_2	0.0451263	196.455	313.789	341.954	329.641	154.366	0.675594	0.7996	0.746698	-0.347843
200	ptc-MIR6478-p5_1ss6CT_1	0.0451263	196.455	313.789	341.954	329.641	154.366	0.675594	0.7996	0.746698	-0.347843
201	PC-3p-19296_1541	0.0495003	14.514	9.82499	41.7688	10.8041	5.32325	-0.562921	1.52498	-0.425875	-1.44707

## Sheet: L6 - WS
Table S4 continued. Differentially expressed miRNAs (DEMs) across five time-points within each treatment group in two genotypes.
Index	miRNA name	pvalue(ANOVA)	SL5_WS(mean)	SL15_WS(mean)	SL25_WS(mean)	SL35_WS(mean)	SL45_WS(mean)	Log2fold-change (15DPA/5DPA)	Log2fold-change (25DPA/5DPA)	Log2fold-change (35DPA/5DPA)	Log2fold-change (45DPA/5DPA)
1	tae-MIR5200-p5	1e-10	84.7701	77.9081	120.526	700.474	464.709	-0.121783	0.507723	3.0467	2.4547
2	ata-miR5200-5p	1e-10	84.7701	77.9081	120.526	700.474	464.709	-0.121783	0.507723	3.0467	2.4547
3	bdi-miR5200a-3p	2e-10	184.141	145.93	217.537	772.519	487.374	-0.335528	0.240452	2.06876	1.40422
4	tae-miR5200	2e-10	184.141	145.93	217.537	772.519	487.374	-0.335528	0.240452	2.06876	1.40422
5	ata-miR5200-3p	2e-10	184.141	145.93	217.537	772.519	487.374	-0.335528	0.240452	2.06876	1.40422
6	bdi-miR399a_1ss16AG	1.5e-09	7.03965	47.0107	69.3798	291.691	548.173	2.73941	3.30094	5.37279	6.28298
7	ata-miR399a-3p	1.5e-09	7.03965	47.0107	69.3798	291.691	548.173	2.73941	3.30094	5.37279	6.28298
8	PC-5p-499_74272	2.5e-09	1187.63	1122.77	334.078	243.528	144.715	-0.081024	-1.82983	-2.28593	-3.0368
9	tae-miR9776_L-1R+1_1ss18AG	5.3e-09	471.903	531.395	1548.22	1775.58	1942.91	0.171295	1.71405	1.91172	2.04166
10	osa-miR827_R-1	7.1e-09	144.858	346.572	424.5	1111.85	1181.93	1.25851	1.55112	2.94024	3.02843
11	ata-miR167b-5p	7.7e-09	4240.34	6076.62	8068.38	13904.4	17888.8	0.51909	0.928101	1.71329	2.07681
12	mtr-MIR398a-p5_1ss11AC	8.1e-09	187.549	302.683	26.0926	211.418	47.7346	0.690541	-2.84555	0.172834	-1.97416
13	tae-miR9664-3p	2.17e-08	225.968	264.293	1018.77	101.4	254.881	0.226018	2.17265	-1.15606	0.173704
14	ata-miR164b-5p	2.29e-08	44.3982	69.1439	37.9259	172.533	145.468	0.639101	-0.227317	1.9583	1.71213
15	tae-miR164	2.29e-08	44.3982	69.1439	37.9259	172.533	145.468	0.639101	-0.227317	1.9583	1.71213
16	osa-miR827	2.86e-08	662.878	1378.3	1662.54	4051.34	4445.73	1.05608	1.32657	2.61158	2.7456
17	tae-miR9653b_L+3R-1	3.39e-08	464.765	749.155	556.009	269.644	262.774	0.688764	0.258606	-0.785443	-0.822677
18	bdi-miR827-5p_1ss6TC	4.42e-08	221.376	510.663	772.097	1172.92	1207.82	1.20587	1.80228	2.40553	2.44783
19	osa-miR398a_L+1R-1	7.68e-08	620.088	710.268	264.86	1882.06	1106.39	0.195892	-1.22724	1.60177	0.835321
20	ata-miR528-3p_1ss4GC	1.057e-07	170.164	177.107	3.74545	31.437	0	0.0576973	-5.50564	-2.43639	-17.3766
21	tae-miR9774_L+1R+1	1.689e-07	2169.02	352.658	1126.83	518.28	2344.19	-2.6207	-0.944781	-2.06524	0.112044
22	osa-miR1432-5p_L-1R+1	3.206e-07	156.327	125.861	66.5901	76.4281	35.4806	-0.312731	-1.23118	-1.03239	-2.13946
23	tae-MIR9664-p5	3.412e-07	29.9429	18.1212	154.693	19.1428	31.5139	-0.724538	2.36913	-0.645412	0.0737747
24	osa-miR167a-5p_R+1	5.595e-07	17.439	47.9278	57.8018	91.6239	160.469	1.45855	1.7288	2.39341	3.20191
25	PC-5p-2748_13198	7.019e-07	23.6287	127.988	79.0775	72.5368	104.092	2.4374	1.74272	1.61817	2.13925
26	ata-miR167b-3p	1.5163e-06	1936.45	2539.99	3524.73	2946.96	4312.67	0.39141	0.864098	0.605815	1.15517
27	PC-3p-8439_4221	1.7712e-06	39.234	0	4.91015	0	23.1882	-15.2598	-2.99827	-15.2598	-0.758715
28	gma-miR156a_R+1	1.9617e-06	69.0246	108.857	187.972	69.313	83.3857	0.657246	1.44533	0.00601491	0.272688
29	bdi-MIR5200a-p5_1ss10GT	2.1659e-06	1.80636	0	1.49818	38.8457	25.9157	-10.8189	-0.269877	4.4266	3.84267
30	ata-miR9674a-3p_2ss4AG13AG	2.1774e-06	54.1569	91.3215	31.621	46.2532	24.1961	0.75381	-0.776261	-0.227589	-1.16237
31	osa-miR530-5p_R+1	2.9006e-06	950.79	1801.13	669.692	258.421	394.216	0.921701	-0.505628	-1.8794	-1.27014
32	PC-5p-3303_11082	3.1592e-06	111.309	89.095	106.248	36.9077	28.9893	-0.32116	-0.0671451	-1.59258	-1.94098
33	osa-miR398a	3.9033e-06	324.837	388.974	77.2308	830.952	503.925	0.259955	-2.07247	1.35505	0.633491
34	ata-miR167a-5p_R-2	5.4195e-06	313.474	485.944	410.969	560.018	732.01	0.632444	0.390681	0.837128	1.22352
35	tae-MIR1137a-p5_2ss14GA21CT	5.5227e-06	114.286	270.827	105.301	374.276	468.097	1.24472	-0.118131	1.71145	2.03416
36	ptc-MIR6478-p5_1ss6CT_2	5.5377e-06	258.979	273.386	188.474	138.964	107.816	0.0781043	-0.458473	-0.898123	-1.26427
37	ptc-MIR6478-p5_1ss6CT_1	5.5377e-06	258.979	273.386	188.474	138.964	107.816	0.0781043	-0.458473	-0.898123	-1.26427
38	ata-miR1432-5p_L+1R-2	5.8283e-06	1384.59	966.326	709.597	638.426	317.264	-0.518876	-0.964385	-1.11687	-2.1257
39	bdi-MIR7757-p3_1ss18CT	8.4932e-06	32.7479	50.675	22.09	119.229	129.715	0.629871	-0.568008	1.86426	1.98587
40	tae-MIR7757-p5_1ss3TC	9.3413e-06	104.608	69.9581	59.2268	188.799	150.773	-0.580431	-0.820673	0.851855	0.527386
41	PC-5p-1947_18258	9.8699e-06	223.969	216.614	201.959	74.3435	122.075	-0.048172	-0.149236	-1.59102	-0.875537
42	osa-miR396e-5p_R-1	1.04522e-05	1007.77	1626.84	866.07	561.039	524.388	0.690915	-0.218605	-0.844985	-0.942452
43	bdi-miR827-5p	1.07186e-05	42.2492	59.2859	89.5396	138.518	214.888	0.488764	1.0836	1.71308	2.34659
44	bdi-MIR7757-p3_1ss4AG	1.11993e-05	97.0775	123.827	85.1751	289.469	333.189	0.351123	-0.188705	1.5762	1.77913
45	osa-MIR444c-p3	1.59519e-05	135.63	230.006	159.331	102.317	153.427	0.761997	0.232358	-0.406626	0.17788
46	tae-MIR5384-p5	1.82677e-05	139.389	131.165	55.0284	71.0905	13.4916	-0.0877263	-1.34086	-0.971384	-3.36898
47	osa-miR167d-5p_R+1_1	1.9603e-05	237.012	302.304	493.363	1245.27	1706.5	0.351043	1.05769	2.39343	2.84801
48	osa-miR167d-5p_R+1_2	1.9603e-05	237.012	302.304	493.363	1245.27	1706.5	0.351043	1.05769	2.39343	2.84801
49	tae-MIR1121-p5_2ss16TA21TC	2.03325e-05	98.2309	150.11	152.264	59.3378	96.154	0.611769	0.63233	-0.727227	-0.0308296
50	tae-miR9658-3p	2.12231e-05	213.165	87.6995	49.385	35.9452	28.8374	-1.28133	-2.10983	-2.5681	-2.88596
51	ata-miR5062b-5p_L+2R-4	2.22639e-05	617.572	565.937	437.471	395.766	315.563	-0.125966	-0.497421	-0.641958	-0.96868
52	bdi-miR827-5p_1ss22CT	2.27987e-05	0	0	23.6628	27.713	38.2346	0	14.5303	14.7583	15.2226
53	ata-miR166a-3p_L+1R-1	3.25914e-05	3524.63	5139.66	2517.79	4523.52	5378.46	0.544201	-0.485316	0.359973	0.609722
54	tae-MIR1122a-p3_2ss15AG23AG	3.26442e-05	92.1364	13.386	11.707	3.42129	0	-2.78305	-2.9764	-4.75116	-16.4915
55	gra-MIR8645-p5_2ss12TG17AG_3	3.75258e-05	33.3106	56.5209	26.689	33.4615	23.7782	0.762804	-0.319737	0.00652175	-0.486344
56	gra-MIR8645-p5_2ss12TG17AG_1	3.75258e-05	33.3106	56.5209	26.689	33.4615	23.7782	0.762804	-0.319737	0.00652175	-0.486344
57	gra-MIR8645-p5_2ss12TG17AG_2	3.75258e-05	33.3106	56.5209	26.689	33.4615	23.7782	0.762804	-0.319737	0.00652175	-0.486344
58	gra-MIR8645-p5_2ss12TG17AG_4	3.75258e-05	33.3106	56.5209	26.689	33.4615	23.7782	0.762804	-0.319737	0.00652175	-0.486344
59	tae-miR171b	3.94744e-05	1.74892	2.85809	0	14.844	32.955	0.708588	-10.7722	3.08534	4.23597
60	osa-miR159f_R+1_2ss1CT21AT	4.45028e-05	48.2641	41.7125	18.7531	25.0413	33.3284	-0.210471	-1.36382	-0.946643	-0.534201
61	bdi-miR156h-3p_L+1	4.80841e-05	97.4249	145.243	300.594	450.735	481.754	0.576106	1.62546	2.20992	2.30593
62	PC-3p-1076_33015	4.91944e-05	288.355	424.869	165.512	618.784	520.696	0.559174	-0.80091	1.10159	0.852596
63	bdi-miR156h-3p	4.98697e-05	247.227	254.595	477.122	742.796	787.916	0.0423686	0.948523	1.58713	1.67221
64	PC-3p-4242_8557	5.73697e-05	24.0517	21.0584	21.0493	30.9001	55.2521	-0.191747	-0.192369	0.36147	1.19989
65	osa-miR167d-5p_R+2_1	6.28406e-05	81.7047	88.836	120.586	135.109	210.331	0.120726	0.561574	0.725628	1.36417
66	osa-miR167d-5p_R+2_2	6.28406e-05	81.7047	88.836	120.586	135.109	210.331	0.120726	0.561574	0.725628	1.36417
67	vvi-miR167c	7.23732e-05	12.0617	42.7953	47.8786	64.716	98.9465	1.82702	1.98895	2.42369	3.03622
68	osa-miR160f-5p	8.18646e-05	160.322	161.096	74.3	66.1773	46.8451	0.00695375	-1.10954	-1.27656	-1.775
69	tae-MIR1135-p5_1ss16TA	9.60326e-05	412.065	371.751	242.866	173.083	177.381	-0.148536	-0.762713	-1.25141	-1.21602
70	tae-MIR1133-p5	0.000108146	117.216	127.601	68.2457	27.4702	27.806	0.12247	-0.780358	-2.09323	-2.0757
71	ata-MIR9674b-p5	0.000108997	71.6051	109.142	40.1475	59.8895	27.907	0.608067	-0.834751	-0.25776	-1.35944
72	bdi-MIR7757-p3_2ss1CT19TA	0.000111925	0	0	5.6742	23.1086	24.9398	0	12.4702	14.4961	14.6062
73	tae-MIR9672b-p5	0.000114597	853.809	1205.42	617.128	1340.74	1238.62	0.497549	-0.468343	0.651047	0.536751
74	tae-MIR9672a-p5	0.000114597	853.809	1205.42	617.128	1340.74	1238.62	0.497549	-0.468343	0.651047	0.536751
75	tae-MIR167c-p3	0.000117003	727.107	1253.9	532.973	369.806	454.906	0.786185	-0.448104	-0.975399	-0.676597
76	ata-miR167f-3p_L-1R+1	0.000117003	727.107	1253.9	532.973	369.806	454.906	0.786185	-0.448104	-0.975399	-0.676597
77	PC-3p-5230_6978	0.00013232	26.6152	23.8383	11.5411	0	0	-0.158971	-1.20546	-14.7	-14.7
78	ata-miR164a-5p_R-1	0.000133215	9.60754	16.4446	8.7544	35.3757	33.145	0.775376	-0.134158	1.88052	1.78656
79	PC-3p-7418_4818	0.000139114	0	0	28.694	22.1791	24.8349	0	14.8085	14.4369	14.6001
80	PC-5p-638_57225	0.000147468	284.089	247.987	203.616	125.857	125.09	-0.196078	-0.480488	-1.17456	-1.18338
81	osa-MIR5339-p3_1ss3GA	0.000148742	217.344	277.489	267.807	449.357	492.571	0.352453	0.301216	1.04788	1.18035
82	osa-miR167a-5p_R+3_1ss21AG	0.000151516	0	0	11.427	15.5244	31.8198	0	13.4802	13.9223	14.9576
83	tae-MIR1122a-p5_1ss3GT	0.000187078	255.458	135.597	52.5183	72.6558	26.0961	-0.91376	-2.28219	-1.81394	-3.29118
84	PC-3p-4563_7994	0.000193676	69.7721	91.4923	43.0889	134.873	173.138	0.391001	-0.695332	0.950879	1.3112
85	ptc-miR6478_R-1	0.00020852	244.53	242.768	164.31	203.741	168.167	-0.0104348	-0.573594	-0.263276	-0.540116
86	ata-miR398g-5p_L+1R-1_1ss9GA	0.000214768	103.627	110.389	28.8622	114.761	52.5481	0.0912068	-1.84414	0.147236	-0.979684
87	ata-miR396e-5p	0.000215145	120.209	189.665	62.1637	29.3943	30.3821	0.657915	-0.951397	-2.03193	-1.98425
88	hvu-MIR6191-p5_2ss17TC19AG	0.00023475	18.2355	0	1.87272	6.31102	10.2166	-14.1545	-3.28354	-1.5308	-0.835827
89	PC-5p-1553_22722	0.000249507	113.779	164.05	147.182	196.924	220.078	0.52791	0.371372	0.791409	0.951786
90	tae-MIR1137a-p3_1ss9CT	0.000279422	145.792	211.775	90.6912	252.275	242.981	0.538621	-0.684877	0.791085	0.736934
91	ata-miR528-5p	0.000289087	281.178	368.238	99.4575	356.455	176.276	0.389156	-1.49933	0.34224	-0.673646
92	tae-MIR1137b-p3_2ss7TC17AG_1	0.000296268	134.223	231.374	177.695	222.327	314.478	0.785602	0.404773	0.728057	1.22833
93	tae-MIR1137b-p3_2ss7TC17AG_2	0.000296268	134.223	231.374	177.695	222.327	314.478	0.785602	0.404773	0.728057	1.22833
94	tae-MIR1137b-p3_2ss7TC17AG_3	0.000296268	134.223	231.374	177.695	222.327	314.478	0.785602	0.404773	0.728057	1.22833
95	tae-MIR530-p5	0.000312109	1893.27	3349.68	1162.84	861.231	1380.76	0.823143	-0.70323	-1.13641	-0.45542
96	bdi-MIR7757-p3_1ss6AG	0.000330174	108.126	77.8477	57.4388	147.122	174.125	-0.473982	-0.91261	0.444309	0.687419
97	ptc-MIR6478-p3_2ss6CT20TC	0.000331024	41.0863	61.4262	37.5905	32.9604	29.185	0.580198	-0.128288	-0.317921	-0.493429
98	bdi-MIR399a-p5	0.000371043	0	42.8616	33.3792	24.2424	25.1301	15.3874	15.0267	14.5652	14.6171
99	osa-miR5071_1ss15GA	0.000376926	335.198	343.842	224.108	511.491	501.355	0.0367338	-0.580817	0.609697	0.580819
100	tae-MIR5048-p5	0.000380346	4745	5685.87	4792.61	5093.04	4012.24	0.260974	0.0144033	0.102118	-0.242001
101	tae-miR9670-3p	0.000394405	277.671	392.616	528.348	655.569	819.696	0.49974	0.92811	1.23937	1.56171
102	osa-miR5071_R-1_1ss15GA	0.000408133	92.4514	95.8745	69.4459	111.925	92.2474	0.0524533	-0.412806	0.275763	-0.00318557
103	PC-5p-1715_20676	0.000408908	203.019	243.938	154.558	271.527	338.461	0.264902	-0.393464	0.419482	0.737373
104	tae-MIR9676-p3	0.000416198	84.1046	145.033	45.4905	75.0016	57.4363	0.786123	-0.88662	-0.165263	-0.550222
105	tae-MIR9672b-p3_1ss3GA	0.000446176	5516.99	8086.65	4666.84	6209.8	6265.23	0.55166	-0.241435	0.170664	0.183486
106	ata-miR167d-3p	0.000448342	30.4068	23.702	31.669	48.3393	65.6417	-0.359385	0.0586762	0.668802	1.11022
107	tae-MIR5048-p3_2ss18TG21GA	0.000474027	635.034	761.981	638.939	1011.45	943.201	0.262922	0.00884529	0.67152	0.570732
108	tae-MIR9674a-p3_1ss4GA	0.000516626	82.3109	118.92	66.2607	156.148	114.479	0.530839	-0.31293	0.92376	0.475933
109	tae-miR9674b-5p	0.000534702	2938.37	3071.49	2257.53	3940.86	3815.27	0.0639231	-0.380272	0.423494	0.376766
110	tae-miR9773	0.000551935	3531.27	4792.71	4200.15	7515.09	6094.84	0.440656	0.250252	1.0896	0.787401
111	gma-miR6300_R+1_2	0.00067514	46.1255	0	12.2902	6.84258	30.9277	-15.4933	-1.90805	-2.75295	-0.576664
112	gma-miR6300_R+1_1	0.00067514	46.1255	0	12.2902	6.84258	30.9277	-15.4933	-1.90805	-2.75295	-0.576664
113	tae-MIR9674a-p5_1ss21AT	0.000699622	1500.6	1576.08	1148.42	2013.19	2025.79	0.0707979	-0.385884	0.423939	0.432942
114	PC-3p-19296_1541	0.000703429	13.7546	24.1245	31.756	0	0	0.810585	1.20712	-13.7476	-13.7476
115	bdi-MIR7757-p5_1ss6AG	0.000766651	1064.88	908.158	771.411	1141.41	1094.9	-0.22967	-0.465113	0.10013	0.0401186
116	tae-miR397-5p	0.00079691	84.2536	99.0878	54.5486	57.1649	39.2752	0.23397	-0.627196	-0.559608	-1.10112
117	tae-MIR9662b-p5_1ss9CG	0.00085494	1383.03	1536.68	1002.56	1100.95	1062.31	0.151985	-0.464143	-0.32908	-0.380616
118	tae-miR9672a-3p	0.000878357	241.409	279.549	172.445	161.35	144.391	0.211623	-0.485337	-0.581285	-0.741499
119	bdi-miR1878-3p_1ss14AG	0.000903958	37.5378	72.7576	10.083	9.26489	0	0.954753	-1.89642	-2.0185	-15.1961
120	bdi-MIR530b-p3_1ss14GC	0.000941779	39.7918	53.3243	11.3105	3.74713	11.6186	0.42232	-1.81481	-3.40861	-1.77604
121	tae-MIR1123-p5_1ss6AG	0.000966017	130.162	154.23	73.7187	90.4978	77.4661	0.244777	-0.820201	-0.524348	-0.748667
122	osa-MIR160f-p3_1ss19TA	0.0010399	61.5743	59.9662	28.0302	26.2594	14.459	-0.0381784	-1.13535	-1.22949	-2.09036
123	tae-MIR9668-p3_1ss23AG_2	0.00106701	64.5283	48.7186	19.0549	22.397	19.2507	-0.405458	-1.75977	-1.52663	-1.74502
124	tae-MIR9668-p3_1ss23AG_1	0.00106701	64.5283	48.7186	19.0549	22.397	19.2507	-0.405458	-1.75977	-1.52663	-1.74502
125	osa-miR396d_R-1_1ss20GC	0.00110721	181.962	331.26	156.096	113.274	112.319	0.864329	-0.221201	-0.683812	-0.696028
126	tae-MIR1128-p5_1ss19CT_3	0.00117362	25.2069	7.43666	19.3923	0	0	-1.76109	-0.37834	-14.6215	-14.6215
127	tae-MIR1128-p5_1ss19CT_1	0.00117362	25.2069	7.43666	19.3923	0	0	-1.76109	-0.37834	-14.6215	-14.6215
128	tae-MIR1128-p5_1ss19CT_2	0.00117362	25.2069	7.43666	19.3923	0	0	-1.76109	-0.37834	-14.6215	-14.6215
129	bdi-miR159a-5p_R+1	0.0012646	144.398	102.554	80.2765	21.6596	19.908	-0.493664	-0.847	-2.73697	-2.85863
130	hvu-MIR5050-p5	0.00127433	225.482	355.418	204.724	376.455	416.6	0.656503	-0.139335	0.739465	0.885648
131	PC-3p-4559_8000	0.00139171	113.699	116.521	67.5138	17.1978	18.384	0.0353772	-0.751961	-2.72492	-2.62869
132	ata-miR9863a-3p_R-3_1ss9TC	0.00145107	74.5489	54.9947	53.2265	102.874	91.2224	-0.438896	-0.486042	0.464626	0.2912
133	tae-miR1127b-3p_1ss12TC	0.0014535	733.818	683.406	481.657	438.766	500.209	-0.102679	-0.607414	-0.741969	-0.55289
134	ata-MIR9863a-p5_1ss5CT	0.00154807	70.5637	60.1841	51.9953	119.027	94.9913	-0.229545	-0.440546	0.754289	0.428868
135	PC-5p-8481_4197	0.00158798	30.2578	26.4923	5.89218	0	5.79943	-0.191733	-2.36043	-14.885	-2.38332
136	PC-5p-6382_5701	0.00160203	45.7765	49.1069	22.7814	31.256	37.5891	0.10132	-1.00675	-0.550474	-0.284294
137	tae-MIR9670-p5	0.0016119	2858.13	2738.61	2013.24	3264.3	3641.15	-0.0616283	-0.505553	0.1917	0.349321
138	ata-miR396c-5p	0.00166148	458.295	582.625	228.934	141.985	162.337	0.346292	-1.00134	-1.69054	-1.49728
139	ata-MIR9772a-p5	0.00178591	416.512	584.791	412.421	475.23	493.666	0.489564	-0.0142394	0.190268	0.245176
140	tae-MIR9772-p5	0.00178591	416.512	584.791	412.421	475.23	493.666	0.489564	-0.0142394	0.190268	0.245176
141	ata-miR9863a-3p_1ss9TC	0.00188048	1804.33	1680.8	1630.08	2236.82	2456.09	-0.102318	-0.146521	0.309983	0.444896
142	ata-miR9674c-3p_L-1R+1	0.00196962	150.257	157.24	82.1451	98.4833	65.0553	0.0655425	-0.871182	-0.609477	-1.20769
143	ata-miR393-3p_L+1R-1_1ss15TC	0.00217661	232.707	412.461	248.94	481.477	518.893	0.825746	0.0972882	1.04895	1.15692
144	PC-3p-10681_3239	0.0021893	144.912	165.601	46.8703	41.7392	43.4422	0.19254	-1.62843	-1.7957	-1.73801
145	bdi-miR171a	0.002432	18.4787	24.9414	7.48629	0	0	0.432679	-1.30354	-14.1736	-14.1736
146	osa-miR171a	0.002432	18.4787	24.9414	7.48629	0	0	0.432679	-1.30354	-14.1736	-14.1736
147	tae-MIR397-p5	0.00260961	825.987	969.616	550.308	763.354	516.985	0.231293	-0.585879	-0.113767	-0.675996
148	PC-5p-9791_3576	0.00284612	51.5001	34.4166	12.7505	0	14.7088	-0.581473	-2.01403	-15.6523	-1.80789
149	tae-MIR5050-p3	0.00286924	10.7188	5.53265	0	25.5961	25.04	-0.954103	-13.3879	1.25578	1.22409
150	tae-MIR531-p5_2ss11CG20AG	0.00299897	260.154	299.002	216.12	227.261	226.074	0.200794	-0.267534	-0.195016	-0.202571
151	PC-5p-4165_8736	0.0032135	45.0604	58.7092	34.9305	15.3861	9.61849	0.381725	-0.367375	-1.55023	-2.22798
152	tae-MIR1136-p3_2ss16CT20GA	0.00327291	13.5493	13.7505	0	6.33638	13.8401	0.0212737	-13.7259	-1.09648	0.030639
153	PC-3p-2633_13702	0.00342906	53.6377	63.1552	45.4463	4.49435	9.5766	0.235655	-0.239084	-3.57706	-2.48566
154	tae-miR398	0.00364223	141.54	201.136	27.5875	159.466	63.7161	0.506955	-2.35913	0.172034	-1.15149
155	tae-MIR1123-p3_2ss14AG18AC	0.00375029	357.876	289.697	244.569	181.71	231.996	-0.304911	-0.549214	-0.977823	-0.625355
156	PC-5p-6347_5741	0.00403563	25.6428	36.4461	27.1012	4.07297	8.02999	0.507214	0.0798063	-2.6544	-1.67508
157	PC-3p-2739_13219	0.0040585	215.957	394.352	89.2667	501.128	371.739	0.868739	-1.27455	1.21443	0.783547
158	tae-MIR5175-p5_1ss1AT	0.00415637	126.144	119.928	91.3084	72.0957	109.289	-0.072911	-0.466255	-0.80709	-0.206921
159	PC-5p-6979_5168	0.00419045	68.0178	54.0996	24.1226	0	0	-0.330295	-1.49553	-16.0536	-16.0536
160	ptc-miR6478_R+1_1ss21GA	0.00423463	58.7688	65.1585	29.3536	51.1881	47.4098	0.148902	-1.00151	-0.199242	-0.309865
161	tae-miR1120b-3p_L-1R+1	0.00435745	151.926	163.668	92.7254	121.475	158.489	0.107401	-0.712332	-0.322704	0.0610142
162	osa-miR444b.1	0.00436483	212.675	393.963	207.466	222.196	356.236	0.889408	-0.0357769	0.0631821	0.744181
163	bdi-MIR7757-p5_2ss6AG22CT	0.00453979	224.361	138.376	130.197	176.662	159.101	-0.697228	-0.785127	-0.344832	-0.495877
164	bdi-miR156b-5p	0.00459802	936.552	1274.43	1323.18	1451.89	1223.33	0.444422	0.498575	0.632497	0.385383
165	zma-miR156a-5p	0.00459802	936.552	1274.43	1323.18	1451.89	1223.33	0.444422	0.498575	0.632497	0.385383
166	osa-miR156a	0.00459802	936.552	1274.43	1323.18	1451.89	1223.33	0.444422	0.498575	0.632497	0.385383
167	sbi-miR156a	0.00459802	936.552	1274.43	1323.18	1451.89	1223.33	0.444422	0.498575	0.632497	0.385383
168	ata-miR156a-5p	0.00459802	936.552	1274.43	1323.18	1451.89	1223.33	0.444422	0.498575	0.632497	0.385383
169	hvu-miR5048a_L+2R-2	0.00477305	1872.89	2362	1794.34	2703.42	2909.46	0.334741	-0.0618159	0.529515	0.635484
170	tae-MIR5175-p3_1ss19GA	0.00495693	45.5922	40.3262	44.6873	30.6435	29.6712	-0.17707	-0.0289208	-0.573206	-0.619722
171	ptc-MIR6478-p5	0.00496394	42.7383	54.9168	26.9983	70.8643	53.8681	0.361718	-0.662661	0.729529	0.333902
172	PC-3p-8876_3989	0.00500071	36.4829	34.2747	13.0179	8.61322	11.8836	-0.090076	-1.48672	-2.0826	-1.61825
173	osa-miR168a-3p_L-3	0.00503828	359.949	274.756	158.13	220.573	197.776	-0.389645	-1.18668	-0.706537	-0.863926
174	osa-miR166m	0.00538672	514.797	593.517	319.589	511.455	504.114	0.205287	-0.687785	-0.00939565	-0.030252
175	bdi-miR156g-3p	0.00541739	24.0063	15.941	12.46	21.7643	21.8908	-0.590671	-0.946106	-0.141453	-0.133086
176	ata-miR156a-3p	0.00541739	24.0063	15.941	12.46	21.7643	21.8908	-0.590671	-0.946106	-0.141453	-0.133086
177	tae-MIR9674a-p3_1ss20GT	0.00560917	33.3581	36.1871	5.99271	27.8079	15.0618	0.11744	-2.47676	-0.262545	-1.14714
178	sbi-miR159b_R-1	0.00567125	86.9244	76.4277	52.1556	43.9564	71.7006	-0.185666	-0.736941	-0.98369	-0.277777
179	ptc-miR6478_1ss21GA	0.0056956	510.514	607.451	357.585	343.253	323.697	0.250816	-0.513666	-0.572677	-0.657305
180	cpa-miR159a_1ss20TC	0.0057507	0	0	3.06885	8.23157	12.2551	0	11.5835	13.007	13.5811
181	tae-miR319_L-1R+1	0.00578487	58.2965	24.0022	18.9348	25.4321	6.69165	-1.28024	-1.62237	-1.19676	-3.12298
182	osa-miR444b.1_1ss21CT	0.00578706	83.7892	146.329	69.6544	62.2323	142.638	0.80438	-0.26655	-0.429102	0.767525
183	tae-miR9676-5p	0.00608609	29.542	67.1423	11.065	32.8937	28.6533	1.18445	-1.41676	0.155044	-0.0440657
184	lus-miR159b_R+1_1ss21CT	0.00631694	305.994	229.757	149.415	236.808	286.306	-0.413392	-1.03418	-0.36978	-0.0959452
185	tae-MIR7757-p3_1ss19AG	0.00635194	123.237	151.85	47.1559	128.143	137.141	0.301217	-1.38592	0.056325	0.15423
186	ptc-miR6478_R+2_2ss6CT21GA	0.00673442	169.951	254.219	194.199	99.5473	91.7924	0.580954	0.192417	-0.771663	-0.88867
187	osa-miR166m_L+1R-1_1ss21CT	0.00681729	895.598	1077.62	586.549	789.27	1182.98	0.266929	-0.610598	-0.182331	0.4015
188	PC-5p-7747_4615	0.00758553	11.7847	45.2356	23.1228	26.8891	30.5106	1.94054	0.972398	1.1901	1.37239
189	tae-MIR1120b-p5	0.00838891	28.5962	4.16453	18.7346	4.3044	0	-2.7796	-0.610119	-2.73194	-14.8035
190	ata-miR5168-3p	0.00855112	7062.44	7736.39	4052.51	5936.51	6776.23	0.131494	-0.801352	-0.250552	-0.0596841
191	PC-3p-5390_6756	0.00857842	21.1212	54.123	66.1397	25.3632	38.232	1.35755	1.64682	0.264047	0.856087
192	ata-miR166a-3p	0.00863379	688.032	798.884	394.304	608.951	637.025	0.215511	-0.803168	-0.17615	-0.111124
193	PC-5p-4738_7708	0.0086924	26.1725	37.996	31.5665	19.0921	25.7947	0.537793	0.27034	-0.455079	-0.0209756
194	PC-5p-17118_1807	0.00880974	49.475	18.1154	17.4794	12.8428	20.435	-1.44949	-1.50104	-1.94574	-1.27566
195	PC-5p-8291_4307	0.00886356	30.8066	12.9276	20.1199	3.74713	5.79943	-1.25278	-0.614614	-3.03938	-2.40925
196	tae-MIR1128-p5_1ss1GA	0.0096252	29.9155	30.4077	21.4621	4.49435	6.91471	0.0235425	-0.479103	-2.73471	-2.11315
197	ptc-miR6478_R+1_2ss6CT21GA	0.0101383	386.64	517.927	310.033	209.878	186.515	0.421757	-0.318572	-0.881443	-1.0517
198	bdi-miR7731-5p_2ss8TC21AC	0.0101637	22.3166	29.4942	10.0247	19.5774	30.284	0.402314	-1.15455	-0.188929	0.440436
199	tae-miR5062-5p	0.0102007	337.691	412.178	246.036	425.933	545.55	0.287563	-0.456839	0.334921	0.692005
200	tae-MIR1136-p5	0.0102733	386.929	321.001	263.818	229.084	268.766	-0.269491	-0.552524	-0.75619	-0.525715
201	ata-miR5062a-3p_2ss2TC18AG	0.0102749	266.244	307.544	197.444	160.249	175.381	0.208041	-0.431307	-0.732436	-0.602263
202	osa-miR319a-3p.2-3p_R+1	0.010374	15.5244	31.8227	11.1484	19.1547	0	1.03552	-0.477704	0.303164	-13.9222
203	csi-miR399f-3p	0.0108856	0	0	4.11999	22.2317	12.3432	0	12.0084	14.4403	13.5914
204	sbi-miR156a_R+1	0.010983	7.04526	7.74572	21.0395	48.8385	40.7009	0.136745	1.57837	2.79329	2.53034
205	zma-miR399e-5p_L+1_2ss7TC14CA	0.0111249	26.9626	46.836	26.8697	30.9836	25.9066	0.796659	-0.00497998	0.200543	-0.0576391
206	osa-miR396d_R-1_1ss20GA	0.0121228	63.3039	126.568	59.1434	40.3862	50.0973	0.999542	-0.0980765	-0.64843	-0.337562
207	PC-5p-3845_9471	0.0126723	101.804	146.723	70.753	134.855	117.988	0.527302	-0.524934	0.405615	0.212839
208	ata-MIR9772a-p3_2ss1CT19TC	0.0130387	0	26.8668	8.9011	11.6019	10.162	14.7135	13.1198	13.5021	13.3109
209	PC-3p-1015_35321	0.013172	436.164	484.58	307.088	350.379	255.068	0.151864	-0.506218	-0.315955	-0.773985
210	ata-MIR9863a-p3_1	0.0138291	1134.9	796.895	690.717	754.52	645.69	-0.510106	-0.7164	-0.588935	-0.813654
211	ata-MIR9863a-p3_2	0.0138291	1134.9	796.895	690.717	754.52	645.69	-0.510106	-0.7164	-0.588935	-0.813654
212	ata-miR164c-3p	0.0139555	0	14.7333	0	23.5644	4.24422	13.8468	0	14.5243	12.0513
213	ata-miR393-5p	0.0141449	400.158	595.86	359.815	624.276	714.011	0.574402	-0.153318	0.641613	0.835375
214	osa-miR160f-5p_R-1_1ss20CT	0.0147467	31.9098	8.29898	6.87421	0	0	-1.943	-2.21474	-14.9617	-14.9617
215	osa-miR5071_2ss15GA21AG	0.0147859	12.0776	7.43666	16.4662	47.2254	46.5374	-0.699607	0.447172	1.96723	1.94606
216	tae-MIR5048-p5_1ss20TC	0.0162719	1256.54	1513.53	1224.7	1590.3	1237.71	0.268471	-0.037022	0.339846	-0.0217813
217	osa-miR159f_L-1_1ss21AC	0.016494	251.443	244.21	229.786	142.386	176.703	-0.0421062	-0.129935	-0.820419	-0.5089
218	PC-3p-6317_5770	0.0170525	56.5623	50.1648	36.1873	27.6299	28.0862	-0.173164	-0.644357	-1.03361	-1.00998
219	hvu-miR159a_1ss21GA	0.0179975	1004.4	971.143	697.931	1127.77	1330.64	-0.0485834	-0.525182	0.167131	0.405785
220	bdi-miR7731-5p_R-3_2ss8TC21AC	0.0185744	20.7207	23.483	21.5566	14.3041	8.92838	0.180541	0.0570555	-0.534646	-1.2146
221	PC-3p-1552_22728	0.0187878	248.299	254.35	141.925	179.596	160.683	0.0347409	-0.806946	-0.467324	-0.627858
222	tae-miR9652-5p	0.0194168	13.5482	10.512	0	21.7514	33.1462	-0.366054	-13.7258	0.683014	1.29075
223	ata-miR166c-3p	0.0195045	226.767	236.549	138.002	255.816	227.362	0.0609235	-0.716519	0.173892	0.00378106
224	PC-5p-6883_5246	0.0198423	34.7476	31.538	24.8116	9.86584	10.5334	-0.139821	-0.4859	-1.8164	-1.72194
225	tae-miR9662a-3p	0.0199442	4278.3	4641.38	4022.6	5009.56	5210.75	0.117517	-0.0889073	0.227646	0.284455
226	tae-miR7757-5p_1ss2TC	0.0200337	11945.9	12518.2	7376.15	12464.2	11282.5	0.0675094	-0.695574	0.0612802	-0.0824285
227	ata-miR9674c-5p_L+1R-1_1ss9TG	0.0202716	11.5379	18.967	10.9255	29.9092	24.723	0.71711	-0.0786761	1.37421	1.09947
228	tae-miR159a	0.0241554	10053.1	9482.46	7437.73	11614.9	11771.4	-0.0843033	-0.434702	0.208342	0.227644
229	mdm-miR397a_1ss21AT	0.0271626	66.6227	53.6372	36.5773	50.0887	38.7955	-0.31278	-0.865064	-0.41153	-0.780124
230	ata-miR9863a-3p	0.0294249	2199.62	2234.36	2514.96	2243.3	2212.23	0.0226118	0.193283	0.0283724	0.00825172
231	tae-MIR1135-p3	0.0309323	366.846	419.75	263.515	408.829	446.926	0.194357	-0.47729	0.156323	0.284861
232	PC-5p-8820_4018	0.0311129	35.2811	43.782	52.9922	19.6408	22.1421	0.311444	0.586884	-0.845041	-0.672106
233	cca-miR156b_R-1_1ss19AG	0.0323221	0	13.3899	16.9823	24.4461	36.2081	13.7089	14.0517	14.5773	15.144
234	tae-MIR159a-p5	0.0324876	178.31	116.872	160.977	257.271	151.891	-0.609461	-0.147528	0.528901	-0.231351
235	hvu-miR1120_L-4R+1_1ss10TC	0.0329957	98.087	124.505	56.7635	101.958	92.7973	0.344075	-0.789097	0.0558351	-0.0799791
236	tae-miR1130b-3p_1ss6TC	0.0329957	98.087	124.505	56.7635	101.958	92.7973	0.344075	-0.789097	0.0558351	-0.0799791
237	bdi-miR394	0.0355255	80.1362	84.7123	27.3817	40.2458	42.0745	0.0801177	-1.54924	-0.993616	-0.929507
238	sbi-miR156e	0.0374005	0	6.84172	15.2662	19.411	8.72627	12.7401	13.898	14.2446	13.0911
239	ptc-miR6478_R+4_2ss6CT21GA	0.0379971	47.1222	62.453	60.9383	36.5435	29.2515	0.406363	0.370943	-0.36679	-0.687897
240	tae-MIR1120c-p3_2ss7TA17TG	0.0383177	13.4164	18.632	6.55453	35.1617	38.0845	0.473781	-1.03344	1.39	1.5052
241	PC-3p-9028_3917	0.0403614	56.7729	26.1528	26.5697	39.999	31.798	-1.11824	-1.09542	-0.505238	-0.836267
242	tae-miR408_L-1	0.040544	176.294	182.966	134.355	195.017	174.242	0.0535947	-0.391926	0.145622	-0.0168861
243	ata-miR9674b-3p	0.0416421	430.474	422.14	324.888	553.851	494.312	-0.0282037	-0.405986	0.363573	0.199495
244	gma-miR6300_R+5_2	0.0425016	15.0654	25.4483	5.24362	20.7797	25.7382	0.756333	-1.5226	0.463935	0.772673
245	gma-miR6300_R+5_1	0.0425016	15.0654	25.4483	5.24362	20.7797	25.7382	0.756333	-1.5226	0.463935	0.772673
246	sbi-miR156e_L+1	0.0451195	5.29974	0	13.1581	16.0716	18.7809	-12.3717	1.31196	1.60052	1.82527
247	tae-miR531_L-2R-1_1ss13CG	0.047238	27.9154	29.2546	20.5741	23.4078	13.0543	0.0676025	-0.440229	-0.254068	-1.09654
248	tae-miR167c-5p	0.0491611	3528.09	4305	2496.11	2388.52	2971.36	0.287127	-0.499207	-0.562772	-0.247763
249	ata-miR167f-5p	0.0491611	3528.09	4305	2496.11	2388.52	2971.36	0.287127	-0.499207	-0.562772	-0.247763

## Sheet: L6 - HS
Table S4 continued. Differentially expressed miRNAs (DEMs) across five time-points within each treatment group in two genotypes.
Index	miRNA name	pvalue(ANOVA)	SL5_HS(mean)	SL15_HS(mean)	SL25_HS(mean)	SL35_HS(mean)	SL45_HS(mean)	Log2fold-change (15DPA/5DPA)	Log2fold-change (25DPA/5DPA)	Log2fold-change (35DPA/5DPA)	Log2fold-change (45DPA/5DPA)
1	tae-MIR9664-p5	0	0	53.9506	21.4179	37.1433	357.384	15.7194	14.3865	15.1808	18.4471
2	ata-miR5062b-5p_L+2R-4	0	954.165	892.407	200.118	0	6.30442	-0.0965375	-2.25339	-19.8639	-7.24173
3	bdi-MIR5200a-p5_1ss10GT	4e-10	5.3483	0	7.58208	18.3806	259.784	-12.3849	0.503511	1.78103	5.60209
4	mtr-MIR398a-p5_1ss11AC	4e-10	0	418.656	221.717	254.091	35.3011	18.6754	17.7584	17.955	15.1074
5	osa-miR827	6e-10	1359.92	965.781	2258.66	3301.95	10925.2	-0.493751	0.731948	1.2798	3.00606
6	tae-MIR5200-p5	1.3e-09	126.641	50.2775	135.321	272.326	2992.4	-1.33276	0.0956383	1.10459	4.56248
7	ata-miR5200-5p	1.3e-09	126.641	50.2775	135.321	272.326	2992.4	-1.33276	0.0956383	1.10459	4.56248
8	PC-5p-6979_5168	1.8e-09	133.294	105.743	34.8159	41.5893	0	-0.334051	-1.93679	-1.68032	-17.0242
9	PC-5p-3303_11082	2.3e-09	137.844	127.997	56.1961	44.1105	25.1946	-0.106927	-1.2945	-1.64384	-2.45185
10	tae-miR9670-3p	3.8e-09	384.638	355.415	981.86	321.609	1556.5	-0.113999	1.35202	-0.258192	2.01673
11	ata-miR9674a-3p_2ss4AG13AG	7.4e-09	0	51.189	35.0117	62.1585	0	15.6435	15.0956	15.9237	0
12	tae-MIR1121-p5_2ss16TA21TC	9.7e-09	153.283	651.433	277.834	120.362	86.5149	2.08742	0.85803	-0.348814	-0.825174
13	tae-miR171b	1.15e-08	1.6669	0	31.4672	12.0181	223.021	-10.703	4.23861	2.84996	7.06386
14	PC-5p-499_74272	1.82e-08	1712.53	1218.19	136.549	109.423	32.2358	-0.491393	-3.64863	-3.96814	-5.73132
15	osa-miR530-5p_R+1	2.09e-08	1257.7	1894.29	395.445	458.785	263.041	0.590871	-1.66924	-1.4549	-2.25743
16	ata-miR528-5p	2.8e-08	86.3821	172.618	97.893	424.44	108.803	0.998776	0.180473	2.29676	0.332917
17	tae-MIR1128-p5_1ss1GA	3.13e-08	66.0686	56.1411	23.5507	47.5584	3.96278	-0.234907	-1.48819	-0.474264	-4.05938
18	tae-MIR9662b-p5_1ss9CG	3.31e-08	510.583	1522.31	966.643	853.002	373.653	1.57605	0.920839	0.740405	-0.450446
19	ata-miR167b-5p	3.86e-08	3870.47	7563.45	15514.5	12171.4	27249.6	0.966535	2.00304	1.65292	2.81566
20	bdi-miR5200a-3p	4.34e-08	268.433	186.103	372.198	591.362	4804.19	-0.528462	0.471508	1.13948	4.16166
21	tae-miR5200	4.34e-08	268.433	186.103	372.198	591.362	4804.19	-0.528462	0.471508	1.13948	4.16166
22	ata-miR5200-3p	4.34e-08	268.433	186.103	372.198	591.362	4804.19	-0.528462	0.471508	1.13948	4.16166
23	osa-miR398a	5.27e-08	58.3304	450.547	214.219	1511.15	1304.35	2.94936	1.87677	4.69526	4.48294
24	osa-miR398a_L+1R-1	5.84e-08	124.643	1087.11	829.082	3280.76	4317.59	3.12463	2.73371	4.71816	5.11435
25	bdi-miR5062a_1ss22CA	8.73e-08	0	102.656	123.597	475.055	586.452	16.6475	16.9153	18.8577	19.1617
26	PC-3p-8876_3989	9.99e-08	95.2617	50.2646	24.5207	21.5543	3.60253	-0.922354	-1.9579	-2.14392	-4.72482
27	bdi-miR399a_1ss16AG	1.226e-07	35.3867	20.6591	132.623	209.614	681.398	-0.776426	1.90605	2.56646	4.26722
28	ata-miR399a-3p	1.226e-07	35.3867	20.6591	132.623	209.614	681.398	-0.776426	1.90605	2.56646	4.26722
29	tae-miR9664-3p	1.964e-07	189.383	536.418	243.989	407.205	2307.39	1.50205	0.365508	1.10445	3.60688
30	PC-5p-4165_8736	1.987e-07	113.628	128.482	38.5442	52.4706	3.78265	0.177255	-1.55973	-1.11473	-4.90877
31	PC-5p-2748_13198	2.568e-07	262.09	170.221	102.23	62.4126	14.3198	-0.622659	-1.35824	-2.07015	-4.19398
32	ata-miR167b-3p	2.975e-07	2192.27	4875.86	8539.17	4463.15	5996.14	1.15323	1.96167	1.02564	1.45161
33	bdi-MIR7757-p5_2ss6AG22CT	3.278e-07	418.827	259.617	177.359	186.422	192.514	-0.689972	-1.23968	-1.16778	-1.12139
34	PC-3p-4559_8000	4.916e-07	250.429	226.043	93.1355	145.993	16.6426	-0.147808	-1.427	-0.778508	-3.91145
35	bdi-MIR7757-p5_1ss6AG	5.812e-07	1511.73	1103.38	931.409	702.907	1059.47	-0.454264	-0.698712	-1.10479	-0.512858
36	tae-MIR1138-p3_1ss17AG	6.773e-07	27.015	23.216	0	20.2789	0	-0.21864	-14.7215	-0.413785	-14.7215
37	tae-miR9776_L-1R+1_1ss18AG	7.749e-07	880.724	961.381	2729.39	1941.54	2783.04	0.126419	1.63181	1.14044	1.6599
38	ata-MIR9772a-p5	9.078e-07	508.125	554.468	374.828	859.021	411.173	0.125921	-0.438955	0.75751	-0.305437
39	tae-MIR9772-p5	9.078e-07	508.125	554.468	374.828	859.021	411.173	0.125921	-0.438955	0.75751	-0.305437
40	PC-5p-9791_3576	1.1772e-06	48.9369	107.011	26.1391	36.2513	0	1.12877	-0.904715	-0.43289	-15.5786
41	ata-miR5062a-3p_2ss2TC18AG	1.1786e-06	158.829	173.49	87.3887	20.1206	31.1485	0.127381	-0.861956	-2.98073	-2.35024
42	tae-miR9653b_L+3R-1	1.7342e-06	985.058	1200.45	689.004	871.976	471.334	0.285294	-0.515695	-0.17592	-1.06346
43	tae-MIR1136-p5	1.8509e-06	620.296	664.263	374.168	651.905	184.629	0.0987971	-0.729269	0.0717057	-1.74833
44	osa-miR396e-5p_1ss19CT	2.1847e-06	96.1781	91.0469	50.5704	70.0461	351.492	-0.0790996	-0.927416	-0.457404	1.86971
45	ptc-miR6478_1ss21GA	2.6467e-06	1094	851.381	971.072	760.965	196.713	-0.361732	-0.171957	-0.523706	-2.47544
46	bdi-miR159a-5p_R+1	2.8597e-06	242.68	267.555	160.67	55.8787	84.3816	0.140777	-0.594958	-2.11869	-1.52406
47	tae-miR9661-5p_1ss14GA	3.185e-06	0	86.0605	54.548	345.923	65.5381	16.3931	15.7352	18.4001	16
48	osa-miR827_R-1	3.3758e-06	304.873	227.065	531.269	853.054	3229.67	-0.425107	0.801233	1.48443	3.4051
49	tae-MIR397-p5	3.5814e-06	250.395	1148.32	991.838	1393.64	555.482	2.19725	1.9859	2.47659	1.14954
50	PC-3p-1015_35321	3.5976e-06	268.625	398.661	144.997	266.68	74.0217	0.569569	-0.889573	-0.0104798	-1.85957
51	PC-5p-10158_3425	3.6286e-06	0	57.0397	20.7236	38.5682	24.8479	15.7997	14.339	15.2351	14.6008
52	tae-miR408_L-1	3.8674e-06	43.7856	192.13	199.229	413.344	138.132	2.13356	2.1859	3.23881	1.65752
53	ata-miR1432-5p_L+1R-2	4.4175e-06	762.67	1137.37	339.13	422.366	610.129	0.576573	-1.16922	-0.852565	-0.321946
54	PC-5p-7747_4615	4.6442e-06	56.505	49.5814	21.9934	0	0	-0.188579	-1.36131	-15.7861	-15.7861
55	tae-MIR1136-p3_2ss16CT20GA	4.6929e-06	3.00269	14.6338	2.8913	45.768	15.9558	2.28498	-0.0545415	3.93001	2.40976
56	gma-miR156a_R+1	4.7309e-06	57.0801	146.936	165.852	209.284	159.118	1.36412	1.53884	1.8744	1.47904
57	tae-miR319_L-1R+1	6.9793e-06	57.3352	52.2196	50.5944	31.848	5.40379	-0.13483	-0.180445	-0.84822	-3.40738
58	PC-5p-8481_4197	7.3011e-06	53.8356	54.6454	18.7384	32.6047	0	0.0215413	-1.52256	-0.723481	-15.7163
59	bdi-miR171a	7.4008e-06	23.982	12.841	0	2.76058	0	-0.901196	-14.5497	-3.11891	-14.5497
60	osa-miR171a	7.4008e-06	23.982	12.841	0	2.76058	0	-0.901196	-14.5497	-3.11891	-14.5497
61	osa-miR167d-5p_R+1_1	7.6714e-06	161.565	289.39	632.483	685.307	3225.95	0.840902	1.96892	2.08464	4.31954
62	osa-miR167d-5p_R+1_2	7.6714e-06	161.565	289.39	632.483	685.307	3225.95	0.840902	1.96892	2.08464	4.31954
63	ptc-miR6478_R+1_1ss21GA	7.7155e-06	121.862	80.2844	96.0072	91.6455	18.0007	-0.602056	-0.344033	-0.411113	-2.75912
64	tae-MIR5175-p3_1ss19GA	8.4486e-06	0	42.4905	22.8145	5.52115	0	15.3749	14.4777	12.4308	0
65	bdi-miR1878-3p_1ss14AG	8.7671e-06	53.2611	51.5794	17.3296	7.34435	3.96278	-0.0462864	-1.61985	-2.85838	-3.7485
66	vvi-miR167c	8.8587e-06	0	31.6849	31.2261	46.3581	69.0702	14.9515	14.9305	15.5005	16.0758
67	osa-miR396e-5p_R-1	9.1525e-06	976.897	879.859	469.262	579.986	778.968	-0.150935	-1.05781	-0.752188	-0.326642
68	osa-MIR444c-p3	1.01548e-05	38.0457	212.243	181.413	161.86	129.346	2.47991	2.25347	2.08894	1.76542
69	bdi-MIR7757-p3_1ss18CT	1.13703e-05	9.52517	33.2867	27.4289	56.6072	155.772	1.80513	1.52588	2.57117	4.03155
70	ata-MIR9863a-p3_1	1.15255e-05	2177.33	1926.9	1110.44	1737.19	729.717	-0.176277	-0.971434	-0.325809	-1.57715
71	ata-MIR9863a-p3_2	1.15255e-05	2177.33	1926.9	1110.44	1737.19	729.717	-0.176277	-0.971434	-0.325809	-1.57715
72	PC-5p-3520_10402	1.17833e-05	59.6512	84.2031	38.1996	33.2317	79.9405	0.497322	-0.642993	-0.843991	0.422376
73	tae-miR1127b-3p_1ss12TC	1.1928e-05	857.579	928.1	655.373	575.987	431.057	0.11401	-0.387954	-0.574233	-0.992392
74	tae-MIR1123-p3_2ss14AG18AC	1.19843e-05	728.813	805.017	420.188	739.584	133.048	0.143471	-0.794513	0.0211644	-2.45361
75	PC-5p-638_57225	1.31825e-05	379.525	469.199	289.999	344.44	111.972	0.306005	-0.388147	-0.139943	-1.76105
76	tae-MIR9670-p5	1.32139e-05	3384.23	3951.31	2443.83	5719.59	4453.86	0.223502	-0.469683	0.757085	0.396228
77	tae-MIR1137b-p3_2ss7TC17AG_1	1.62897e-05	151.255	276.517	213.489	321.661	449.657	0.870389	0.497184	1.08856	1.57185
78	tae-MIR1137b-p3_2ss7TC17AG_2	1.62897e-05	151.255	276.517	213.489	321.661	449.657	0.870389	0.497184	1.08856	1.57185
79	tae-MIR1137b-p3_2ss7TC17AG_3	1.62897e-05	151.255	276.517	213.489	321.661	449.657	0.870389	0.497184	1.08856	1.57185
80	hvu-miR159a_1ss21GA	1.92989e-05	569.177	679.269	499.873	1155.89	1149.35	0.255106	-0.187315	1.02205	1.01387
81	PC-5p-1553_22722	2.37238e-05	89.5099	161.017	172.15	187.805	152.235	0.847091	0.943548	1.06911	0.766183
82	tae-MIR167c-p3	2.48881e-05	1192.57	1088.45	238.919	604.699	183.566	-0.131794	-2.31948	-0.979783	-2.6997
83	ata-miR167f-3p_L-1R+1	2.48881e-05	1192.57	1088.45	238.919	604.699	183.566	-0.131794	-2.31948	-0.979783	-2.6997
84	tae-MIR9668-p3_1ss23AG_2	2.67466e-05	44.2351	49.5871	12.8163	40.4664	0	0.164772	-1.78722	-0.128469	-15.4329
85	tae-MIR9668-p3_1ss23AG_1	2.67466e-05	44.2351	49.5871	12.8163	40.4664	0	0.164772	-1.78722	-0.128469	-15.4329
86	tae-MIR1135-p5_1ss16TA	2.76898e-05	696.596	769.825	369.852	701.756	409.584	0.144208	-0.913374	0.0106474	-0.766161
87	PC-5p-6883_5246	2.86959e-05	70.8972	63.8119	32.9538	60.9827	0	-0.151905	-1.10528	-0.217329	-16.1134
88	zma-miR399e-5p_L+1_2ss7TC14CA	3.10804e-05	92.5327	59.8905	38.0164	47.0547	105.711	-0.627638	-1.28334	-0.975624	0.192093
89	osa-miR444a-3p.2	3.22402e-05	35.0639	36.9183	3.2048	82.6685	48.4144	0.0743493	-3.45168	1.23735	0.465451
90	tae-MIR1122a-p3_2ss15AG23AG	3.64138e-05	213.677	178.824	38.5266	55.8944	0	-0.256888	-2.4715	-1.93465	-17.7051
91	tae-miR9658-3p	3.72536e-05	145.709	187.882	74.8951	59.6902	32.7515	0.366736	-0.960146	-1.28752	-2.15345
92	PC-3p-6317_5770	3.93261e-05	34.715	59.2129	9.3677	31.9929	0	0.770354	-1.88979	-0.117806	-15.0833
93	tae-MIR9672b-p3_1ss3GA	4.39052e-05	8551.37	9078.08	5611.83	6975.06	5517.79	0.0862318	-0.607683	-0.29395	-0.632066
94	tae-miR9674b-5p	4.50668e-05	2700	3240.79	2134.73	4412.63	5018.88	0.263388	-0.338906	0.708683	0.894407
95	osa-miR396e-5p	4.70022e-05	5043.91	5015.79	3001.97	3949.22	8641.77	-0.00806759	-0.748635	-0.352974	0.776783
96	mdm-miR397a_1ss21AT	4.86459e-05	8.40754	80.6749	54.8325	135.331	30.6379	3.26236	2.70528	4.00866	1.86556
97	ata-miR5168-3p	5.41073e-05	10233.8	8845.96	5204.05	9307.17	5157.64	-0.210249	-0.975631	-0.136925	-0.988556
98	zma-miR156d-3p_1ss8TC	6.10595e-05	298.641	755.801	477.318	811.764	512.879	1.3396	0.676542	1.44265	0.780207
99	osa-miR1432-5p_L-1R+1	6.15598e-05	94.0852	134.847	40.63	50.8934	62.1765	0.519281	-1.21142	-0.88649	-0.597598
100	PC-5p-1947_18258	6.3786e-05	466.488	437.947	225.675	367.262	153.197	-0.0910818	-1.0476	-0.345031	-1.60645
101	PC-3p-1552_22728	6.59641e-05	282.493	289.915	144.205	288.703	145.974	0.0374161	-0.970094	0.0313748	-0.952503
102	PC-3p-5390_6756	7.24614e-05	84.7064	155.775	47.2116	47.6424	9.00631	0.878919	-0.84333	-0.830226	-3.23346
103	ata-miR528-3p_1ss4GC	7.31206e-05	25.0975	61.9027	3.34414	108.294	0	1.30246	-2.90783	2.10934	-14.6153
104	ata-miR393-5p	7.34096e-05	462.224	544.227	387.145	535.474	1147.83	0.235616	-0.255719	0.212224	1.31225
105	tae-miR9672a-3p	7.68527e-05	391.975	421.505	240.58	334.15	118.313	0.104787	-0.704246	-0.230268	-1.72816
106	PC-5p-8291_4307	7.76758e-05	52.3354	35.9796	17.7235	52.5718	28.98	-0.540611	-1.56213	0.00650056	-0.852729
107	tae-miR167c-5p	8.5438e-05	8314.07	8398.94	4254.63	5952.58	4415.91	0.0146535	-0.96652	-0.482039	-0.912842
108	ata-miR167f-5p	8.5438e-05	8314.07	8398.94	4254.63	5952.58	4415.91	0.0146535	-0.96652	-0.482039	-0.912842
109	PC-3p-2633_13702	9.21757e-05	77.2411	96.1972	60.1752	68.5083	4.50316	0.316626	-0.360199	-0.173089	-4.10036
110	ptc-miR6478_R+2_2ss6CT21GA	9.36354e-05	502.531	380.084	414.199	315.984	65.9438	-0.402895	-0.278887	-0.669358	-2.9299
111	ata-miR396c-5p	9.43227e-05	558.24	505.155	169.694	286.072	325.785	-0.144158	-1.71795	-0.964505	-0.776964
112	tae-MIR9676-p3	9.52154e-05	65.5728	194.195	75.3771	63.4957	65.1272	1.56633	0.201027	-0.0464394	-0.00983884
113	tae-MIR1128-p3_2ss8CG21GA	9.9339e-05	33.9085	40.458	10.3385	26.0921	0	0.254778	-1.71362	-0.378037	-15.0494
114	tae-MIR1847-p3_2ss13TC21TC	0.000100428	0	0	37.8493	7.09862	86.9837	0	15.208	12.7933	16.4085
115	PC-3p-7418_4818	0.000110852	0	0	50.0719	93.2089	69.8902	0	15.6117	16.5082	16.0928
116	tae-miR397-5p	0.000114065	27.928	129.754	96.4013	116.329	79.0447	2.216	1.78734	2.05843	1.50096
117	tae-miR9773	0.000118647	3019.86	6142.62	1672.67	7273.48	1809.35	1.02437	-0.852334	1.26816	-0.739011
118	bdi-miR827-5p_1ss6TC	0.000121063	1121.23	629.564	1228.55	1448.17	1867.78	-0.832657	0.131876	0.369145	0.736243
119	PC-5p-8820_4018	0.000121086	20.2383	94.4718	45.6296	40.8759	3.60253	2.2228	1.17289	1.01417	-2.49
120	ata-miR9674c-3p_L-1R+1	0.000122149	119.031	235.985	123.531	170.907	65.3633	0.987356	0.053533	0.521876	-0.864784
121	osa-miR396d_2ss20GT21GA	0.000125574	591.697	694.11	316.076	627.736	1254.44	0.230307	-0.904587	0.0852996	1.08411
122	ata-miR9674c-5p_L+1R-1_1ss9TG	0.000135313	9.81958	15.6573	27.315	42.79	52.472	0.673101	1.47596	2.12354	2.41781
123	bdi-MIR7757-p3_1ss4AG	0.000137756	96.5984	110.675	90.8341	189.014	274.363	0.196254	-0.0887656	0.968424	1.50602
124	osa-miR160f-5p	0.000138325	204.801	185.131	70.1225	141.75	105.668	-0.14567	-1.54627	-0.530876	-0.954687
125	tae-MIR159a-p5	0.000138998	69.4247	358.234	545.712	621.65	510.487	2.36738	2.97462	3.16258	2.87835
126	osa-miR159f_R+1_2ss1CT21AT	0.000146266	83.0826	54.0138	35.7907	55.1102	7.20505	-0.621219	-1.21496	-0.592228	-3.52747
127	tae-miR1137b-5p_1ss21CT	0.000148551	31.8668	34.2456	21.3465	34.3909	0	0.103867	-0.57805	0.109973	-14.9598
128	tae-miR9774_L+1R+1	0.000159074	541.46	665.454	1091.17	1279.99	1485.61	0.297482	1.01095	1.2412	1.45612
129	tae-miR159a	0.000160868	6535.92	7158.69	7187.95	11100.2	14504.3	0.131306	0.137191	0.764129	1.15002
130	PC-3p-4563_7994	0.000164968	60.7467	82.584	56.9159	144.058	141.171	0.443057	-0.0939744	1.24577	1.21656
131	PC-5p-3845_9471	0.000167392	48.4881	108.915	35.1226	101.088	4.32303	1.1675	-0.465229	1.05991	-3.48752
132	ata-miR164b-5p	0.000183518	42.1179	71.3156	37.812	132.753	96.4126	0.759784	-0.155591	1.65624	1.19479
133	tae-miR164	0.000183518	42.1179	71.3156	37.812	132.753	96.4126	0.759784	-0.155591	1.65624	1.19479
134	tae-MIR1128-p5_1ss19CT_3	0.000190819	41.1617	47.4426	22.2236	40.1799	0	0.20488	-0.88921	-0.0348281	-15.329
135	tae-MIR1128-p5_1ss19CT_1	0.000190819	41.1617	47.4426	22.2236	40.1799	0	0.20488	-0.88921	-0.0348281	-15.329
136	tae-MIR1128-p5_1ss19CT_2	0.000190819	41.1617	47.4426	22.2236	40.1799	0	0.20488	-0.88921	-0.0348281	-15.329
137	tae-MIR9674a-p3_1ss20GT	0.000190991	8.10727	44.4426	8.73497	0	0	2.45466	0.107585	-12.985	-12.985
138	tae-MIR5048-p5	0.000206644	5441.39	6406.51	4350.39	6520.98	4295.77	0.235561	-0.32283	0.261113	-0.34106
139	ata-miR9674b-3p	0.000208173	343.899	361.854	328.215	669.081	484.545	0.0734232	-0.0673423	0.960197	0.494646
140	tae-MIR530-p5	0.000209602	2015.83	2693.15	1070.85	1043.54	1906.2	0.41792	-0.912624	-0.949894	-0.0806782
141	tae-MIR531-p5_2ss11CG20AG	0.000210351	205.435	257.782	107.583	296.329	176.729	0.327472	-0.93323	0.528516	-0.217142
142	tae-miR9662a-3p	0.000212714	5464	5911.49	5030.53	7401.87	10104.2	0.113564	-0.119246	0.437933	0.886921
143	osa-miR167d-5p_R+2_1	0.000223475	100.395	193.046	317.924	266.154	326.966	0.943264	1.663	1.40658	1.70346
144	osa-miR167d-5p_R+2_2	0.000223475	100.395	193.046	317.924	266.154	326.966	0.943264	1.663	1.40658	1.70346
145	tae-miR398	0.000234822	45.8545	153.978	44.3599	245.105	42.9652	1.74759	-0.0478049	2.41827	-0.0938922
146	PC-5p-17118_1807	0.000236792	96.4981	92.7867	49.8739	74.8663	9.18644	-0.0565822	-0.952217	-0.366184	-3.39292
147	tae-MIR1122a-p5_1ss3GT	0.000236813	301.392	444.073	187.407	243.421	74.9559	0.559159	-0.685466	-0.308186	-2.00752
148	tae-MIR1137a-p3_1ss9CT	0.000242146	132.288	199.293	124.978	240.049	172.142	0.591204	-0.0820151	0.859645	0.379913
149	gra-MIR8645-p5_2ss12TG17AG_3	0.000256218	42.2021	46.8053	40.2731	34.911	4.86341	0.149359	-0.067498	-0.273633	-3.11727
150	gra-MIR8645-p5_2ss12TG17AG_1	0.000256218	42.2021	46.8053	40.2731	34.911	4.86341	0.149359	-0.067498	-0.273633	-3.11727
151	gra-MIR8645-p5_2ss12TG17AG_2	0.000256218	42.2021	46.8053	40.2731	34.911	4.86341	0.149359	-0.067498	-0.273633	-3.11727
152	gra-MIR8645-p5_2ss12TG17AG_4	0.000256218	42.2021	46.8053	40.2731	34.911	4.86341	0.149359	-0.067498	-0.273633	-3.11727
153	ata-miR396e-5p	0.000257107	115.099	80.1008	26.273	40.2556	51.7742	-0.522984	-2.13122	-1.51561	-1.15257
154	PC-5p-6347_5741	0.000258261	64.3611	59.0033	28.4583	39.1349	0	-0.125395	-1.17734	-0.717736	-15.9739
155	tae-miR9676-5p	0.000281351	35.5209	76.2769	16.6836	30.2178	17.2316	1.10258	-1.09024	-0.233269	-1.04361
156	tae-MIR9672b-p5	0.000285948	1190.25	1332.48	791.231	1556.52	1057.3	0.162846	-0.589094	0.387064	-0.170874
157	tae-MIR9672a-p5	0.000285948	1190.25	1332.48	791.231	1556.52	1057.3	0.162846	-0.589094	0.387064	-0.170874
158	tae-MIR5175-p5_1ss1AT	0.000290961	168.498	126.854	106.743	137.94	92.3254	-0.409554	-0.65858	-0.288687	-0.867927
159	osa-miR396d_R-1_1ss20GC	0.000295007	160.077	150.329	73.0231	90.8242	125.318	-0.0906479	-1.13234	-0.81762	-0.35317
160	PC-3p-10681_3239	0.000300982	126.266	214.856	113.651	116.536	21.5249	0.766897	-0.151863	-0.115696	-2.55239
161	ptc-miR6478_R+1_2ss6CT21GA	0.000350024	889.768	748.983	830.136	665.983	192.09	-0.248497	-0.100081	-0.417943	-2.21165
162	bdi-miR156h-3p_L+1	0.000366828	143.874	211.405	328.47	540.193	240.952	0.555203	1.19096	1.90867	0.743938
163	tae-MIR9674a-p5_1ss21AT	0.000381527	1383.74	1594.48	1060.26	2273.51	2476.27	0.204512	-0.384159	0.716344	0.839597
164	ata-miR166a-3p	0.000386142	774.806	709.194	333.384	721.159	618.834	-0.127654	-1.21665	-0.103516	-0.324282
165	PC-3p-4242_8557	0.000386255	36.0856	38.5031	33.4587	54.9791	76.7267	0.0935479	-0.109044	0.607459	1.0883
166	tae-MIR7757-p5_1ss3TC	0.000444653	59.7942	61.521	58.2319	47.9949	116.736	0.0410722	-0.0381967	-0.317126	0.965171
167	osa-miR444b.1	0.000448524	89.3741	270.19	142.515	231.563	146.867	1.59604	0.673181	1.37347	0.716584
168	osa-miR168a-3p_L-3	0.000458722	70.8548	249.675	178.256	181.102	237.321	1.81712	1.33102	1.35386	1.7439
169	ata-miR393-3p_L+1R-1_1ss15TC	0.000482485	246.419	301.622	194.565	319.055	545.67	0.291629	-0.340864	0.37269	1.14692
170	ata-MIR9863a-p5_1ss5CT	0.000518017	111.006	97.8939	87.3782	168.642	133.77	-0.181345	-0.345291	0.603329	0.26912
171	hvu-miR5048a_L+2R-2	0.000572262	2059.66	2395.49	1520.65	3258.95	2139.34	0.217912	-0.437714	0.662002	0.054759
172	tae-MIR1135-p3	0.000578651	755.801	718.97	465.502	941.22	639.35	-0.0720755	-0.699219	0.316526	-0.241401
173	bdi-miR156g-3p	0.000604546	0	22.1151	21.8098	28.4398	21.2556	14.4327	14.4127	14.7956	14.3756
174	ata-miR156a-3p	0.000604546	0	22.1151	21.8098	28.4398	21.2556	14.4327	14.4127	14.7956	14.3756
175	hvu-MIR5050-p5	0.000608845	274.209	462.823	526.579	379.464	328.506	0.755187	0.941376	0.468688	0.260644
176	bdi-miR156h-3p	0.000648343	327.948	598.358	681.225	1184.39	392.011	0.867543	1.05467	1.85261	0.257427
177	bdi-MIR7757-p3_2ss1CT19TA	0.000661619	30.7635	0	16.6813	6.21445	0	-14.9089	-0.882989	-2.30752	-14.9089
178	tae-MIR5384-p5	0.000731122	38.7556	49.9058	13.8871	32.1754	0	0.364806	-1.48066	-0.268443	-15.2421
179	PC-3p-5230_6978	0.00082226	31.7118	35.882	7.26848	28.8712	0	0.178243	-2.12529	-0.135387	-14.9527
180	tae-MIR1133-p5	0.000889279	290.65	279.574	99.9955	208.992	15.671	-0.0560518	-1.53935	-0.475833	-4.21312
181	sbi-miR159b_R-1	0.0010055	73.5726	67.6559	26.385	46.2433	72.0657	-0.120952	-1.47945	-0.669922	-0.0298557
182	osa-miR159f_R-1	0.00110457	468.558	479.835	256.731	375.023	494.904	0.0343101	-0.86797	-0.321248	0.0789195
183	tae-miR7757-5p_1ss2TC	0.0012522	13440.8	11947.6	5402.36	11245.2	7154.56	-0.169904	-1.31496	-0.257304	-0.909685
184	PC-3p-8439_4221	0.0012898	45.8616	0	12.5063	16.1574	53.5596	-15.485	-1.87464	-1.50509	0.223859
185	bdi-MIR530b-p3_1ss14GC	0.00134052	9.58622	29.1041	10.7988	0	40.4084	1.60219	0.171837	-13.2267	2.07562
186	tae-MIR7757-p3_1ss19AG	0.00145667	145.452	190.715	75.1402	120.024	56.8321	0.390876	-0.952886	-0.277218	-1.35577
187	PC-3p-1076_33015	0.00152305	344.03	336.252	168.081	555.387	384.218	-0.0329908	-1.03338	0.690957	0.159389
188	ata-MIR9674b-p5	0.00156185	10.0427	72.9842	41.6031	39.7522	0	2.86143	2.05054	1.98489	-13.2939
189	osa-MIR160f-p3_1ss19TA	0.00171791	58.8761	56.6607	16.9519	31.3151	35.8494	-0.0553314	-1.79623	-0.910825	-0.715732
190	osa-miR166m	0.00173882	464.137	513.658	287.851	501.347	610.083	0.146259	-0.689225	0.111261	0.394457
191	bdi-MIR7757-p3_1ss6AG	0.00178777	210.71	159.22	128.553	112.56	60.9198	-0.404241	-0.712894	-0.904569	-1.79028
192	ata-MIR9863a-p5_1ss20CT	0.00225376	107.945	119.051	73.7685	116.183	20.1741	0.141291	-0.549218	0.106101	-2.41971
193	PC-5p-1715_20676	0.00228302	152.358	249.408	230.03	340.065	328.427	0.711047	0.594357	1.15835	1.10811
194	bdi-MIR7757-p5_2ss12AG18AG	0.0023124	148.661	121.383	90.8349	69.7273	53.5596	-0.292468	-0.710713	-1.09223	-1.47281
195	bdi-miR827-5p	0.00245055	80.4266	58.1564	103.014	101.181	133.815	-0.467734	0.357097	0.331195	0.734495
196	lus-miR159b_R+1_1ss21CT	0.00280277	295.177	271.146	201.061	322.571	238.479	-0.122513	-0.553948	0.128034	-0.307719
197	ata-miR172b-3p	0.0028789	733.186	539.409	78.337	434.841	223.173	-0.442798	-3.22641	-0.75369	-1.71602
198	osa-MIR5339-p3_1ss3GA	0.00290813	326.705	344.805	278.492	638.926	465.935	0.0777881	-0.230353	0.967658	0.51214
199	ata-miR398g-5p_L+1R-1_1ss9GA	0.00302844	30.2214	64.1162	38.5921	94.5647	44.2064	1.08512	0.352738	1.64573	0.548685
200	osa-miR5071_1ss15GA	0.00323457	327.698	380.523	214.801	402.631	445.244	0.215616	-0.609367	0.29709	0.442228
201	PC-5p-6382_5701	0.00328279	43.1244	34.8714	9.92278	28.4988	3.96278	-0.306461	-2.11969	-0.597606	-3.44392
202	ptc-miR6478_R-1	0.00333523	345.105	259.861	232.209	279.357	187.016	-0.409297	-0.571613	-0.304929	-0.883878
203	tae-MIR1123-p5_1ss6AG	0.00362303	76.1131	142.064	54.1733	68.2204	78.1407	0.90032	-0.490562	-0.157941	0.0379292
204	tae-MIR9674a-p3_1ss4GA	0.003702	79.1157	73.6013	45.5593	94.5467	98.6267	-0.104233	-0.796218	0.257063	0.318014
205	gma-miR166h-3p_L-2R+2	0.00376652	0	0	8.46086	13.0697	72.0325	0	13.0466	13.6739	16.1364
206	tae-MIR1128-p3_1ss7CG_1	0.00386566	61.4014	70.9946	37.8243	58.8281	27.768	0.209439	-0.698959	-0.0617663	-1.14485
207	tae-MIR1128-p3_1ss7CG_2	0.00386566	61.4014	70.9946	37.8243	58.8281	27.768	0.209439	-0.698959	-0.0617663	-1.14485
208	tae-MIR9668-p5_2ss3TC21GT	0.00387776	16.2277	36.2121	24.1935	42.5507	0	1.15801	0.576162	1.39072	-13.9862
209	tae-miR5048-5p	0.00394155	3919.66	4666.55	2914.7	4772.39	3310.19	0.25163	-0.427381	0.283984	-0.243813
210	bdi-MIR5064-p5	0.00424977	0	5.91381	11.2568	29.2549	32.5357	12.5299	13.4585	14.8364	14.9897
211	mtr-miR156j_L+1	0.00473143	7.807	25.8342	32.3746	43.0622	42.683	1.72644	2.05202	2.46358	2.45082
212	ata-miR9863a-5p	0.00478176	1054.13	1204.04	785.797	1043.74	721.909	0.191832	-0.42382	-0.0142826	-0.546161
213	stu-miR156f-5p_L-1R+1	0.0048159	910.74	1554.49	1249.31	1972.2	1529.93	0.771332	0.456025	1.11469	0.748351
214	gma-miR156a_2ss18CA20CT	0.00518503	24.9973	46.9746	41.9417	90.1334	18.6382	0.910111	0.746615	1.85029	-0.423505
215	osa-miR399d	0.00526512	7.20647	33.1318	23.8919	37.058	45.1108	2.20085	1.72916	2.36242	2.64611
216	bdi-miR156b-5p	0.005665	841.765	1359.5	1371.28	1544.65	1571.34	0.691584	0.704034	0.875791	0.900506
217	zma-miR156a-5p	0.005665	841.765	1359.5	1371.28	1544.65	1571.34	0.691584	0.704034	0.875791	0.900506
218	osa-miR156a	0.005665	841.765	1359.5	1371.28	1544.65	1571.34	0.691584	0.704034	0.875791	0.900506
219	sbi-miR156a	0.005665	841.765	1359.5	1371.28	1544.65	1571.34	0.691584	0.704034	0.875791	0.900506
220	ata-miR156a-5p	0.005665	841.765	1359.5	1371.28	1544.65	1571.34	0.691584	0.704034	0.875791	0.900506
221	PC-5p-4738_7708	0.00578872	84.5047	59.6119	48.2885	73.2688	38.5516	-0.503431	-0.807353	-0.205833	-1.13224
222	mtr-miR156j	0.00585989	0	34.0131	39.9353	46.1369	27.0276	15.0538	15.2854	15.4936	14.7221
223	hvu-miR1120_L-4R+1_1ss10TC	0.00591269	109.019	145.731	93.4798	132.449	90.5865	0.418723	-0.221856	0.280858	-0.267215
224	tae-miR1130b-3p_1ss6TC	0.00591269	109.019	145.731	93.4798	132.449	90.5865	0.418723	-0.221856	0.280858	-0.267215
225	tae-MIR1137a-p5_2ss14GA21CT	0.00630025	187.09	221.926	125.056	374.506	329.385	0.246348	-0.581164	1.00126	0.816042
226	bdi-miR167a_R+1	0.00659781	33.4555	32.2361	6.4096	27.5691	7.5653	-0.0535677	-2.38394	-0.279191	-2.14477
227	hvu-MIR6191-p5_2ss17TC19AG	0.00669597	7.20647	3.58709	3.76216	27.0136	0	-1.00648	-0.937732	1.90632	-12.8151
228	ata-miR166a-3p_L+1R-1	0.00721802	4873.16	4284.18	3703.6	5176.18	6003.66	-0.185841	-0.39593	0.0870277	0.300984
229	tae-MIR5048-p5_1ss20TC	0.00769754	1462.53	1679.69	993.348	1967.84	1245.5	0.199728	-0.558098	0.428147	-0.231749
230	osa-miR159f_L-1_1ss21AC	0.00788344	211.393	205.382	100.427	181.749	129.019	-0.0416182	-1.07377	-0.217976	-0.712347
231	osa-miR396d_R-1_1ss20GA	0.00799158	52.2204	55.6847	21.9254	33.2081	44.5703	0.0926656	-1.25201	-0.653078	-0.228531
232	osa-miR167a-5p_R+1	0.00863375	0	33.6886	39.0666	46.1928	79.2839	15.04	15.2536	15.4954	16.2747
233	tae-MIR9673-p3	0.00896809	33.7441	33.2179	27.6744	16.5375	0	-0.0226754	-0.286083	-1.02889	-15.0423
234	cca-miR156b_R-1_1ss19AG	0.00972041	0	7.09657	53.3865	14.2974	18.2922	12.7929	15.7042	13.8035	14.1589
235	tae-miR5062-5p	0.0107378	322.147	299.937	143.474	402.017	321.434	-0.103058	-1.16693	0.319537	-0.00319629
236	tae-miR1120b-3p_L-1R+1	0.0109959	65.9791	102.521	82.6911	64.0369	72.014	0.635839	0.325723	-0.043105	0.126268
237	ptc-MIR6478-p5	0.011011	60.4688	53.3823	41.0494	67.1714	72.9729	-0.17983	-0.558828	0.151656	0.271171
238	osa-MIR444c-p3_1ss21CT	0.0112432	0	56.6437	67.0274	29.6747	19.3453	15.7896	16.0325	14.8569	14.2397
239	sbi-miR156a_R+1	0.0113973	0	0	18.9924	26.7994	87.5794	0	14.2131	14.7099	16.4183
240	ata-miR167a-5p_R-2	0.0115035	574.277	589.812	537.629	667.418	870.589	0.0385081	-0.0951366	0.216843	0.600244
241	ath-miR156g	0.0118253	7.20647	30.683	29.2696	33.2794	28.0263	2.09007	2.02204	2.20727	1.95942
242	PC-3p-2739_13219	0.012045	51.9266	234.572	71.6066	241.884	145.639	2.17548	0.463618	2.21977	1.48785
243	PC-5p-11731_2899	0.0123748	9.90889	27.2065	3.62282	0	0	1.45715	-1.45161	-13.2745	-13.2745
244	osa-miR319a-3p.2-3p_R+1	0.0138685	21.8258	44.9967	8.53841	15.6316	4.1429	1.04379	-1.35399	-0.481572	-2.39732
245	tae-MIR1128-p5_1ss21AG	0.0160139	17.4643	26.6323	8.54873	27.0113	0	0.608769	-1.03062	0.629156	-14.0921
246	vvi-miR156e_L+1R+1_1ss9GA	0.0171126	27.3386	64.8512	59.8521	82.6456	69.5314	1.24619	1.13046	1.596	1.34673
247	PC-3p-19296_1541	0.0184191	20.7317	47.1699	27.802	35.4039	6.8448	1.18602	0.423347	0.772066	-1.59876
248	ata-miR166c-3p	0.0188555	316.972	272.134	216.022	339.665	252.561	-0.220039	-0.553173	0.0997601	-0.327724
249	ata-miR9863a-3p	0.0188865	1931.68	2161.31	2508.39	2386.42	2781	0.162047	0.376903	0.304989	0.525746
250	PC-5p-1011_35482	0.0200911	178.603	249.73	170.959	205.174	135.643	0.483615	-0.0631029	0.200093	-0.396941
251	osa-miR160f-5p_R-1_1ss20CT	0.0212037	16.0449	31.2542	4.49757	6.21445	0	0.961933	-1.8349	-1.36842	-13.9698
252	ata-miR164a-5p_R-1	0.022984	6.50675	13.5626	8.34894	21.1044	16.1895	1.05962	0.359656	1.69754	1.31505
253	PC-5p-6630_5467	0.0243879	40.1476	46.0331	24.7285	27.4262	16.2787	0.197356	-0.69914	-0.54976	-1.30233
254	PC-5p-12757_2611	0.0252659	72.8429	60.5679	43.1365	47.8338	48.4509	-0.266235	-0.75588	-0.606759	-0.588264
255	tae-MIR1120a-p5_2	0.0254022	91.0088	75.8176	78.6394	77.2941	105.429	-0.263474	-0.210753	-0.235648	0.212199
256	tae-MIR1120a-p5_1	0.0254022	91.0088	75.8176	78.6394	77.2941	105.429	-0.263474	-0.210753	-0.235648	0.212199
257	osa-miR444b.1_1ss21CT	0.0276606	50.1312	110.06	48.0405	102.244	54.8215	1.13451	-0.0614593	1.02823	0.129032
258	PC-3p-1840_19246	0.0278384	244.291	295.763	170.996	296.536	233.611	0.275837	-0.514643	0.279604	-0.0644979
259	ptc-MIR6478-p5_2ss6CT19GA	0.0281135	35.6523	29.727	25.0737	40.6706	71.0386	-0.262219	-0.507819	0.189992	0.994609
260	osa-miR5077_L-1_1ss5GA	0.02938	0	0	20.7728	5.25824	6.66467	0	14.3424	12.3604	12.7023
261	osa-miR166m_L+1R-1_1ss21CT	0.0316738	1176.01	1059.93	770.312	1334.88	1105.43	-0.149935	-0.610387	0.182805	-0.089288
262	tae-miR531_L-2R-1_1ss13CG	0.0323343	20.4315	30.2811	8.52482	31.9036	4.68328	0.567624	-1.26105	0.642924	-2.1252
263	gma-miR6300_R+1_2	0.0323947	38.5502	36.014	29.9881	14.7059	31.2598	-0.0981781	-0.362347	-1.39034	-0.302427
264	gma-miR6300_R+1_1	0.0323947	38.5502	36.014	29.9881	14.7059	31.2598	-0.0981781	-0.362347	-1.39034	-0.302427
265	tae-MIR1138-p5_2ss13AT17CT	0.0324995	9.30835	28.7193	3.76216	0	0	1.62542	-1.30697	-13.1843	-13.1843
266	osa-miR5071_R-1_1ss15GA	0.0378602	101.951	108.878	78.2121	96.2257	79.6601	0.0948369	-0.382407	-0.0833751	-0.355942
267	osa-miR5071_2ss15GA21AG	0.0405877	0	0	8.38776	32.5557	76.7275	0	13.0341	14.9906	16.2275
268	bdi-miR394	0.0412757	62.6663	72.8635	19.6711	33.7467	47.73	0.217508	-1.67161	-0.892942	-0.392791
269	PC-5p-7509_4754	0.0416141	6.60593	5.91381	25.4419	5.6495	0	-0.159673	1.94537	-0.225638	-12.6895
270	ata-miR167d-3p	0.0459215	0	19.5787	28.2057	42.3854	21.2714	14.257	14.7837	15.3713	14.3766
271	PC-5p-6404_5677	0.0487665	52.1902	59.3363	53.9589	56.3807	20.0387	0.185136	0.0480822	0.111425	-1.38099

## Sheet: L6 - WH
Table S4 continued. Differentially expressed miRNAs (DEMs) across five time-points within each treatment group in two genotypes.
Index	miRNA name	pvalue(ANOVA)	SL5_WH(mean)	SL15_WH(mean)	SL25_WH(mean)	SL35_WH(mean)	SL45_WH(mean)	Log2fold-change (15DPA/5DPA)	Log2fold-change (25DPA/5DPA)	Log2fold-change (35DPA/5DPA)	Log2fold-change (45DPA/5DPA)
1	bdi-miR5200a-3p	0	274.396	217.741	229.136	3331.7	1037.05	-0.333642	-0.260057	3.60193	1.91815
2	tae-MIR5200-p5	0	83.0758	84.0438	99.6364	1912.8	562.211	0.0167126	0.262244	4.52512	2.75861
3	tae-miR5200	0	274.396	217.741	229.136	3331.7	1037.05	-0.333642	-0.260057	3.60193	1.91815
4	ata-miR5200-5p	0	83.0758	84.0438	99.6364	1912.8	562.211	0.0167126	0.262244	4.52512	2.75861
5	ata-miR5200-3p	0	274.396	217.741	229.136	3331.7	1037.05	-0.333642	-0.260057	3.60193	1.91815
6	tae-miR9776_L-1R+1_1ss18AG	4e-10	571.807	1283.75	1779.44	4531.52	3813.97	1.16677	1.63782	2.98639	2.73769
7	ata-miR5062b-5p_L+2R-4	7e-10	1319.38	850.033	930.085	358.769	331.588	-0.634274	-0.504431	-1.87874	-1.9924
8	osa-MIR444c-p3_1ss21CT	2.4e-09	0	26.253	4.2253	145.112	8.14774	14.6802	12.0448	17.1468	12.9922
9	bdi-MIR5200a-p5_1ss10GT	2.5e-09	5.4098	4.23862	1.54928	132.096	45.7197	-0.351979	-1.80398	4.60987	3.07917
10	ptc-miR6478_1ss21GA	2.9e-09	1040.29	1082.62	769.446	385.216	548.834	0.0575407	-0.435094	-1.43325	-0.922544
11	PC-3p-2633_13702	3.4e-09	117.782	48.3511	77.6123	24.445	25.6163	-1.2845	-0.601761	-2.26851	-2.20098
12	tae-miR9664-3p	3.6e-09	273.081	481.022	536.041	8.87428	1157.97	0.816774	0.973014	-4.94356	2.08419
13	PC-5p-3303_11082	6.2e-09	241.67	69.7402	114.277	31.3372	27.1532	-1.79298	-1.08051	-2.94709	-3.15385
14	mtr-MIR398a-p5_1ss11AC	1e-08	19.9913	267.187	223.789	75.5927	8.89178	3.74041	3.4847	1.91888	-1.16883
15	bdi-MIR7757-p5_2ss6AG22CT	1.02e-08	507.499	185.939	310.37	244.526	329.18	-1.44858	-0.709416	-1.05341	-0.624525
16	tae-MIR9662b-p5_1ss9CG	1.9e-08	596.322	1199.07	923.395	699.651	255.864	1.00775	0.630855	0.230543	-1.22072
17	ata-miR167b-5p	2.31e-08	4609.54	8163	7943.98	12421.9	18581.1	0.824476	0.78524	1.43019	2.01114
18	PC-5p-499_74272	2.83e-08	655.23	612.219	337.84	167.86	83.1429	-0.0979532	-0.955659	-1.96475	-2.97834
19	osa-MIR444c-p3	2.98e-08	53.3932	129.26	98.6527	317.987	75.3435	1.27555	0.885703	2.57424	0.496828
20	bdi-miR156h-3p	3.79e-08	403.474	498.566	404.744	1254.41	636.712	0.305312	0.00453406	1.63647	0.658166
21	PC-5p-638_57225	3.97e-08	439.097	321.046	374.756	198.227	198.905	-0.451761	-0.228589	-1.14739	-1.14246
22	osa-miR444b.1	4.61e-08	91.2464	194.269	100.888	426.577	141.005	1.09022	0.144912	2.22497	0.627902
23	bdi-miR827-5p_1ss6TC	4.65e-08	1166.72	1435.05	1342.09	2651.92	1967.52	0.298643	0.202018	1.18457	0.753916
24	bdi-miR156h-3p_L+1	5.53e-08	146.832	288.069	227.204	641.467	336.249	0.972249	0.629818	2.12721	1.19536
25	PC-3p-5390_6756	6.39e-08	244.854	6.38618	59.7526	50.5355	7.67246	-5.26082	-2.03485	-2.27655	-4.99609
26	osa-miR398a	7.21e-08	79.6094	351.574	282.967	450.054	153.546	2.14282	1.82962	2.49909	0.947664
27	osa-miR827	8.75e-08	1168.59	1852.77	1662.27	5851.2	5794.28	0.664915	0.508382	2.32396	2.30986
28	tae-MIR9664-p5	1.169e-07	29.7525	37.1804	42.0952	0	139.261	0.321535	0.500648	-14.8607	2.22671
29	PC-3p-6317_5770	1.309e-07	25.2759	35.2201	0	18.1664	0	0.478637	-14.6255	-0.476493	-14.6255
30	ata-miR164b-5p	1.473e-07	43.8162	73.91	61.2008	187.482	122.682	0.754305	0.482086	2.09722	1.48539
31	tae-miR164	1.473e-07	43.8162	73.91	61.2008	187.482	122.682	0.754305	0.482086	2.09722	1.48539
32	tae-MIR397-p5	1.946e-07	387.228	1108.88	748.442	241.446	253.002	1.51785	0.950707	-0.681485	-0.614037
33	tae-miR9774_L+1R+1	2.56e-07	766.825	689.833	2275.23	935.006	2460.69	-0.15265	1.56904	0.286078	1.68209
34	ptc-miR6478_R+1_2ss6CT21GA	2.699e-07	920.525	806.627	659.043	277.638	489.221	-0.190554	-0.482085	-1.72925	-0.911969
35	osa-miR444b.1_1ss21CT	3.099e-07	43.1893	66.2579	34.4921	189.107	44.8504	0.617417	-0.32441	2.13045	0.0544452
36	ata-MIR9863a-p3_1	3.176e-07	2554.5	1561.25	1393.55	1436.8	1013.29	-0.710341	-0.874271	-0.83018	-1.33399
37	ata-MIR9863a-p3_2	3.176e-07	2554.5	1561.25	1393.55	1436.8	1013.29	-0.710341	-0.874271	-0.83018	-1.33399
38	tae-miR9658-3p	3.47e-07	267.082	156.172	87.2449	73.0687	66.9794	-0.774146	-1.61414	-1.86996	-1.99549
39	PC-5p-7747_4615	4.843e-07	0	16.9229	0	36.9317	23.3567	14.0467	0	15.1726	14.5115
40	PC-3p-4559_8000	5.511e-07	196.735	110.875	106.227	67.0305	44.051	-0.827315	-0.889099	-1.55336	-2.15901
41	tae-MIR1123-p3_2ss14AG18AC	5.746e-07	859.127	482.377	462.915	437.08	298.606	-0.83271	-0.892124	-0.974974	-1.52463
42	tae-miR9670-3p	7.198e-07	525.933	378.993	919.345	677.997	1264.74	-0.472706	0.805728	0.3664	1.26589
43	vvi-miR167c	7.59e-07	0	23.9344	27.0227	50.8832	40.9521	14.5468	14.7219	15.6349	15.3216
44	bdi-miR827-5p	8.328e-07	75.2965	133.58	105.17	224.036	128.181	0.827049	0.482069	1.57307	0.767524
45	PC-5p-6979_5168	9.476e-07	109.61	43.6207	47.9785	21.4252	4.27753	-1.3293	-1.19192	-2.355	-4.67946
46	mdm-miR397a_1ss21AT	1.0547e-06	28.7169	62.7644	45.5732	16.9175	9.35294	1.12805	0.666284	-0.763385	-1.61841
47	ptc-miR6478_R+1_1ss21GA	1.1108e-06	102.902	132.973	83.3244	58.4425	77.0996	0.369858	-0.304467	-0.816188	-0.416481
48	ata-miR164a-5p_R-1	1.5012e-06	6.43262	14.5596	14.3921	41.2881	17.2336	1.17849	1.1618	2.68225	1.42174
49	stu-miR156f-5p_L-1R+1	1.6568e-06	808.03	1380.75	892.216	1423.51	1216.17	0.772973	0.142984	0.816974	0.589869
50	PC-5p-4165_8736	1.8066e-06	106.421	48.5468	44.9223	27.7971	15.7099	-1.13234	-1.24428	-1.93678	-2.76004
51	ata-miR167b-3p	1.8094e-06	2415.36	5048.52	4782.43	6037.94	5288.55	1.06362	0.985505	1.32182	1.13063
52	ata-miR167a-5p_R-2	1.8156e-06	340.091	514.298	537.341	912.205	825.216	0.596685	0.659919	1.42344	1.27885
53	PC-5p-10158_3425	1.8954e-06	18.1746	55.5558	30.9433	43.6789	7.92518	1.61201	0.7677	1.26501	-1.19741
54	bdi-miR399a_1ss16AG	1.9089e-06	43.9839	72.3041	223.836	449.344	458.009	0.717103	2.3474	3.35277	3.38033
55	ata-miR399a-3p	1.9089e-06	43.9839	72.3041	223.836	449.344	458.009	0.717103	2.3474	3.35277	3.38033
56	PC-5p-2748_13198	1.9783e-06	270.01	181.439	204.936	151.791	114.127	-0.573529	-0.397839	-0.830923	-1.24237
57	osa-miR166m	2.2803e-06	337.988	443.175	238.766	557.808	471.605	0.390906	-0.501374	0.722798	0.480608
58	ata-miR393-5p	2.4694e-06	313.097	514.072	500.599	797.907	1066.04	0.715361	0.677047	1.34961	1.76757
59	PC-3p-1015_35321	2.6327e-06	236.907	367.885	132.898	215.113	73.7981	0.634931	-0.834006	-0.13923	-1.68267
60	tae-MIR1135-p5_1ss16TA	2.8063e-06	805.235	373.075	400.025	288.976	374.421	-1.10994	-1.00932	-1.47846	-1.10475
61	tae-miR9672a-3p	2.8521e-06	378.078	287.043	235.133	157.992	144.238	-0.397415	-0.685208	-1.25884	-1.39023
62	hvu-miR159a_1ss21GA	2.9011e-06	490.598	747.19	667.145	887.741	885.369	0.606935	0.44346	0.855598	0.851739
63	osa-miR168a-3p_L-3	3.0159e-06	73.7935	219.834	64.6889	181.742	158.81	1.57485	-0.189975	1.30033	1.10574
64	gma-miR156a_R+1	3.0274e-06	48.473	115.255	60.3217	88.1349	154.321	1.24957	0.315497	0.862534	1.67069
65	ata-miR393-3p_L+1R-1_1ss15TC	3.277e-06	141.284	321.754	212.308	579.092	622.899	1.18736	0.587561	2.03519	2.1404
66	ptc-miR6478_R-1	3.4155e-06	266.487	372.516	237.312	181.69	257.076	0.483236	-0.16728	-0.55259	-0.0518707
67	PC-5p-3845_9471	3.5924e-06	26.2058	111.129	12.1624	87.4975	11.2079	2.08428	-1.10746	1.73935	-1.22538
68	tae-MIR9672b-p3_1ss3GA	4.4216e-06	7727.14	6110.47	5747.37	4308.48	6655.72	-0.338649	-0.427032	-0.842754	-0.21534
69	bdi-MIR7757-p3_1ss4AG	4.5515e-06	101.154	120.498	114.521	269.36	225.215	0.252449	0.179055	1.41298	1.15474
70	ptc-miR6478_R+2_2ss6CT21GA	4.7435e-06	461.836	389.524	313.409	116.58	205.3	-0.24567	-0.559333	-1.98606	-1.16965
71	PC-3p-7418_4818	4.8172e-06	12.2046	0	98.2151	17.031	47.2586	-13.5751	3.00852	0.480739	1.95315
72	tae-MIR1122a-p3_2ss15AG23AG	4.8613e-06	269.541	45.3501	117.868	53.5089	15.2648	-2.57133	-1.19333	-2.33266	-4.14223
73	tae-MIR167c-p3	5.2139e-06	730.948	945.903	516.911	741.648	262.01	0.371925	-0.499851	0.0209659	-1.48015
74	ata-miR167f-3p_L-1R+1	5.2139e-06	730.948	945.903	516.911	741.648	262.01	0.371925	-0.499851	0.0209659	-1.48015
75	tae-MIR159a-p5	5.8131e-06	70.1067	279.485	281.86	559.157	727.416	1.99515	2.00735	2.99563	3.37515
76	PC-3p-1840_19246	6.5914e-06	153.218	267.664	158.915	273.537	170.872	0.80484	0.0526735	0.836152	0.157331
77	osa-MIR160f-p3_1ss19TA	6.632e-06	38.4532	46.9309	37.7355	104.215	30.1589	0.287432	-0.0271821	1.43838	-0.350521
78	tae-MIR1128-p5_1ss9AG	6.8201e-06	21.9987	20.7721	0	25.9822	28.8598	-0.0827713	-14.4251	0.240104	0.391645
79	tae-miR9773	6.9274e-06	1265.44	5530.41	3972.38	7035.42	1542.71	2.12775	1.65037	2.475	0.285836
80	tae-miR9653b_L+3R-1	7.0901e-06	683.474	1062.08	840.982	633.425	349.085	0.635934	0.299187	-0.109714	-0.969309
81	zma-miR156d-3p_1ss8TC	8.5377e-06	202.145	764.288	456.346	530.615	344.922	1.91873	1.17474	1.39228	0.770882
82	osa-miR398a_L+1R-1	1.11263e-05	196.342	776.732	804.58	953.434	351.65	1.98405	2.03486	2.27976	0.840768
83	tae-miR397-5p	1.12722e-05	57.0695	115.039	107.8	23.5547	17.1498	1.01133	0.917567	-1.27671	-1.73452
84	PC-3p-10681_3239	1.14504e-05	121.755	190.754	124.602	93.1375	25.3938	0.64773	0.0333379	-0.386551	-2.26144
85	tae-miR9674b-5p	1.19355e-05	2270.12	3033.75	2775.17	3782.58	4072.77	0.418332	0.289806	0.736599	0.843239
86	tae-miR408_L-1	1.20846e-05	66.589	196.846	219.36	151.86	133.726	1.56371	1.71994	1.18938	1.00592
87	sbi-miR159b_R-1	1.32526e-05	33.7065	74.0174	39.8281	73.9605	58.9789	1.13484	0.240759	1.13373	0.807169
88	ata-miR9674c-3p_L-1R+1	1.33285e-05	152.542	217.732	133.899	93.9987	54.6806	0.51335	-0.18806	-0.69849	-1.4801
89	osa-miR396e-5p_R-1	1.34962e-05	576.951	729.78	772.839	836.043	576.813	0.339011	0.421719	0.535128	-0.00034699
90	osa-miR530-5p_R+1	1.69797e-05	594.494	751.629	855.09	252.807	186.705	0.338359	0.524414	-1.23362	-1.6709
91	ata-miR166a-3p_L+1R-1	1.71369e-05	4190.98	3220.09	2953.33	5452.35	5085.13	-0.380189	-0.504945	0.379589	0.278996
92	ata-miR528-3p_1ss4GC	2.04819e-05	5.56348	61.2694	5.70415	19.3741	0	3.46111	0.0360234	1.80007	-12.4418
93	tae-MIR9674a-p5_1ss21AT	2.04917e-05	1138.79	1446.69	1299.59	1856.8	1980.19	0.345249	0.190544	0.705308	0.798134
94	PC-5p-6347_5741	2.13072e-05	62.4918	30.3187	41.0222	19.5872	7.6885	-1.04346	-0.607262	-1.67376	-3.02289
95	bdi-miR159a-5p_R+1	2.1955e-05	218.076	202.429	114.684	123.779	93.6348	-0.10742	-0.927166	-0.817062	-1.21972
96	tae-MIR1121-p5_2ss16TA21TC	2.41335e-05	174.386	231.59	217.523	80.9782	116.574	0.409294	0.318889	-1.10668	-0.581034
97	tae-MIR1122a-p5_1ss3GT	2.62521e-05	578.624	239.454	239.45	124.789	95.8664	-1.27288	-1.2729	-2.21314	-2.59353
98	osa-MIR5339-p3_1ss3GA	3.00022e-05	263.109	315.394	345.896	517.616	471.009	0.261495	0.394676	0.97622	0.840094
99	cca-miR156b_R-1_1ss19AG	4.43149e-05	0	11.5333	12.3737	90.6124	44.3965	13.4935	13.595	16.4674	15.4382
100	osa-miR1432-5p_L-1R+1	4.791e-05	150.375	96.4923	95.981	51.0436	59.0963	-0.640084	-0.647748	-1.55877	-1.34743
101	osa-miR167a-5p_R+1	5.02104e-05	0	28.5888	16.0766	58.3659	46.6099	14.8032	13.9727	15.8328	15.5083
102	osa-miR396d_2ss20GT21GA	6.34025e-05	373.827	571.316	407.562	960.246	732.062	0.611917	0.12465	1.36103	0.969595
103	tae-MIR1128-p5_1ss21AG	6.84516e-05	33.2896	0	10.7835	3.4077	0	-15.0228	-1.62625	-3.2882	-15.0228
104	ata-MIR9863a-p5_1ss20CT	6.84962e-05	139.902	82.8621	74.8748	48.1632	33.4614	-0.755627	-0.90186	-1.53841	-2.06384
105	tae-MIR1128-p5_1ss1GA	7.40846e-05	57.53	29.4875	28.7129	18.0577	11.5869	-0.96421	-1.00262	-1.6717	-2.31181
106	osa-miR167d-5p_R+2_1	7.60635e-05	124.101	190.076	175.575	220.682	287.816	0.615068	0.500579	0.830456	1.21363
107	osa-miR167d-5p_R+2_2	7.60635e-05	124.101	190.076	175.575	220.682	287.816	0.615068	0.500579	0.830456	1.21363
108	zma-miR399e-5p_L+1_2ss7TC14CA	7.69801e-05	127.274	68.976	49.6534	84.0571	120.809	-0.883769	-1.35797	-0.598495	-0.0752038
109	gma-MIR5368-p5_2ss1TC21TC	7.71005e-05	19.0697	20.3548	28.4025	0	7.97328	0.0940863	0.574733	-14.219	-1.25804
110	tae-MIR1133-p5	7.71702e-05	282.478	110.083	152.186	87.737	69.8939	-1.35955	-0.892307	-1.68688	-2.0149
111	ata-miR9863a-3p_1ss21GA	8.47349e-05	30.4821	35.6009	44.217	69.7742	33.1228	0.22395	0.536641	1.19473	0.119864
112	osa-miR396e-5p_1ss19CT	9.13816e-05	63.2801	102.658	68.2816	245.225	237.52	0.698018	0.109744	1.95428	1.90822
113	tae-MIR1137b-p3_2ss7TC17AG_1	9.20184e-05	143.031	242.264	159.183	315.671	336.758	0.760256	0.154365	1.1421	1.23539
114	tae-MIR1137b-p3_2ss7TC17AG_2	9.20184e-05	143.031	242.264	159.183	315.671	336.758	0.760256	0.154365	1.1421	1.23539
115	tae-MIR1137b-p3_2ss7TC17AG_3	9.20184e-05	143.031	242.264	159.183	315.671	336.758	0.760256	0.154365	1.1421	1.23539
116	PC-5p-6630_5467	9.31659e-05	66.3607	40.563	30.9226	31.2974	27.9851	-0.710164	-1.10167	-1.08429	-1.24567
117	bdi-miR156b-5p	0.000119944	774.911	1393.02	1007.89	1445.64	1331.57	0.846115	0.379235	0.89961	0.781028
118	zma-miR156a-5p	0.000119944	774.911	1393.02	1007.89	1445.64	1331.57	0.846115	0.379235	0.89961	0.781028
119	osa-miR156a	0.000119944	774.911	1393.02	1007.89	1445.64	1331.57	0.846115	0.379235	0.89961	0.781028
120	sbi-miR156a	0.000119944	774.911	1393.02	1007.89	1445.64	1331.57	0.846115	0.379235	0.89961	0.781028
121	ata-miR156a-5p	0.000119944	774.911	1393.02	1007.89	1445.64	1331.57	0.846115	0.379235	0.89961	0.781028
122	bdi-miR394	0.000121346	41.5297	53.8015	26.5744	46.872	70.0965	0.373502	-0.644108	0.174583	0.755199
123	bdi-MIR7757-p5_1ss6AG	0.000121904	1567.32	901.69	1336.52	1273.63	1625.95	-0.797599	-0.229822	-0.299359	0.0529791
124	tae-MIR1128-p3_2ss8CG21GA	0.000160169	40.9212	11.4636	19.5169	4.88931	0	-1.83579	-1.06813	-3.06515	-15.3206
125	bdi-MIR399a-p5	0.00016084	0	38.9828	66.7698	45.5851	14.0615	15.2506	16.0269	15.4763	13.7795
126	ata-miR9674c-5p_L+1R-1_1ss9TG	0.000166527	10.3215	17.2872	26.1556	31.9919	36.8808	0.744055	1.34147	1.63205	1.83722
127	PC-5p-9791_3576	0.000181437	50.1855	28.6827	23.7936	31.1887	0	-0.80709	-1.0767	-0.686247	-15.615
128	osa-miR827_R-1	0.000188306	392.643	427.091	628.095	1653.33	1577.85	0.121326	0.677765	2.07408	2.00667
129	tae-MIR9666c-p5	0.000197547	2.94098	15.828	1.73877	0	0	2.4281	-0.758229	-11.5221	-11.5221
130	tae-MIR9666a-p5	0.000197547	2.94098	15.828	1.73877	0	0	2.4281	-0.758229	-11.5221	-11.5221
131	tae-MIR9666b-p5	0.000197547	2.94098	15.828	1.73877	0	0	2.4281	-0.758229	-11.5221	-11.5221
132	tae-miR9652-5p	0.000205378	0	17.1887	0	29.8347	10.841	14.0692	0	14.8647	13.4042
133	tae-miR1847-5p	0.000232617	0	10.2949	0	32.1311	8.78145	13.3296	0	14.9717	13.1002
134	ptc-MIR6478-p5_1ss6CT_2	0.000240807	407.681	369.978	301.659	148.561	299.799	-0.140003	-0.434526	-1.45638	-0.443447
135	ptc-MIR6478-p5_1ss6CT_1	0.000240807	407.681	369.978	301.659	148.561	299.799	-0.140003	-0.434526	-1.45638	-0.443447
136	ata-miR1432-5p_L+1R-2	0.000263839	1518.64	710.657	1116.58	393.942	439.841	-1.09556	-0.443695	-1.94673	-1.78773
137	tae-miR9661-5p_1ss14GA	0.000270438	85.1899	141.922	95.4743	0	154.447	0.73634	0.164431	#NUM!	0.858358
138	ata-miR166c-3p	0.00027636	226.641	243.998	128.084	322.773	223.588	0.106456	-0.823316	0.51011	-0.0195706
139	PC-3p-2739_13219	0.000278739	47.4658	171.059	122.034	156.539	45.2149	1.84953	1.36233	1.72156	-0.0700902
140	ata-miR396c-5p	0.000286811	376.249	401.624	167.537	288.036	454.129	0.0941595	-1.16721	-0.385441	0.271413
141	bdi-MIR7757-p5_2ss12AG18AG	0.000296313	289.662	74.3569	143.738	146.334	163.335	-1.96183	-1.01093	-0.985106	-0.826534
142	PC-3p-8876_3989	0.000302419	66.2662	38.5585	45.2398	22.1852	19.5763	-0.781225	-0.55068	-1.57867	-1.75917
143	osa-miR396e-5p	0.000319761	2874.1	4809.02	3205.32	7774.4	6101.9	0.74263	0.157355	1.43562	1.08615
144	tae-MIR5048-p5	0.000321852	4158.02	5417.39	4290.03	5742.9	4112.49	0.381703	0.0450927	0.465884	-0.0158832
145	ata-miR166a-3p	0.000329303	561.742	597.962	344.457	635.717	529.198	0.090147	-0.705584	0.178477	-0.0861001
146	tae-MIR5384-p5	0.000339156	26.8049	77.0892	15.3058	49.1898	4.1191	1.52403	-0.808417	0.875863	-2.7021
147	tae-MIR1136-p5	0.000387137	673.183	393.351	445.971	413.457	311.579	-0.77518	-0.594047	-0.70326	-1.1114
148	tae-miR398	0.000400893	68.0866	155.296	48.3971	68.8791	12.6658	1.18958	-0.492451	0.0166955	-2.42643
149	tae-MIR1128-p5_1ss19CT_3	0.000410416	40.3033	19.4237	27.7044	4.22048	5.23384	-1.05308	-0.540782	-3.25542	-2.94495
150	tae-MIR1128-p5_1ss19CT_1	0.000410416	40.3033	19.4237	27.7044	4.22048	5.23384	-1.05308	-0.540782	-3.25542	-2.94495
151	tae-MIR1128-p5_1ss19CT_2	0.000410416	40.3033	19.4237	27.7044	4.22048	5.23384	-1.05308	-0.540782	-3.25542	-2.94495
152	osa-miR159f_L-1_1ss21AC	0.000433178	126.674	228.899	176.728	194.221	152.067	0.853596	0.480414	0.616584	0.263591
153	osa-miR159f_R+1_2ss1CT21AT	0.000444366	75.489	35.3572	67.1612	61.4812	63.7856	-1.09426	-0.168639	-0.296122	-0.243035
154	PC-5p-6404_5677	0.000497631	81.5463	45.456	46.279	40.4575	38.2167	-0.843149	-0.817261	-1.01121	-1.09341
155	tae-MIR9670-p5	0.000520336	3138.86	3387.74	2848.04	4255.48	4576.03	0.110083	-0.140273	0.439081	0.543855
156	osa-miR166g-3p	0.000549821	13.3173	31.4598	14.4864	60.6156	33.793	1.24021	0.121392	2.18639	1.34342
157	tae-MIR9674a-p3_1ss20GT	0.000563571	13.9846	42.7802	28.6777	24.9527	0	1.61311	1.03609	0.83536	-13.7716
158	PC-5p-11731_2899	0.000612356	45.1869	4.45152	10.9576	0	0	-3.34353	-2.04397	-15.4636	-15.4636
159	tae-miR1127b-3p_1ss12TC	0.000678356	1292	628.204	885.831	524.504	603.242	-1.0403	-0.544505	-1.30058	-1.0988
160	bdi-MIR7757-p3_1ss18CT	0.000734987	33.7253	33.0846	44.1708	78.0901	88.7324	-0.0276754	0.389258	1.21131	1.39563
161	tae-miR5048-5p	0.000757468	2668.49	4076.56	3036.87	4196.16	3454.3	0.611333	0.186564	0.65305	0.372373
162	gma-miR6300_R+1_2	0.000794924	33.4287	23.4974	13.5299	4.60416	49.3795	-0.508583	-1.30493	-2.86008	0.562825
163	gma-miR6300_R+1_1	0.000794924	33.4287	23.4974	13.5299	4.60416	49.3795	-0.508583	-1.30493	-2.86008	0.562825
164	ata-MIR9863a-p5_1ss5CT	0.000807743	131.804	102.653	99.8786	184.555	172.173	-0.360617	-0.400146	0.485655	0.385466
165	PC-5p-1947_18258	0.000840687	306.779	229.095	221.049	194.102	199.84	-0.421257	-0.472836	-0.660388	-0.618356
166	osa-miR166m_L+1R-1_1ss21CT	0.000874949	939.276	640.722	597.773	1101.29	1020.47	-0.55185	-0.651952	0.229569	0.119614
167	ata-miR5168-3p	0.000880631	8867.83	6544.31	4702.98	6937.71	5053.35	-0.438339	-0.915005	-0.35412	-0.81134
168	tae-MIR1135-p3	0.00104688	708.599	353.412	424.356	671.304	639.584	-1.00362	-0.739692	-0.0780033	-0.147834
169	tae-MIR1138-p5_2ss13AT17CT	0.00124743	25.726	30.3976	4.85909	0	0	0.240728	-2.40447	-14.6509	-14.6509
170	ata-MIR9674b-p5	0.0013319	39.7226	93.643	38.6602	48.6625	0	1.23721	-0.0391112	0.292852	-15.2777
171	hvu-miR5048a_L+2R-2	0.00136154	1521.23	2157.49	1584.43	2849.61	2156.05	0.504112	0.0587207	0.905527	0.503151
172	tae-MIR7757-p3_1ss19AG	0.00150188	99.0797	108.402	51.3524	106.988	62.5746	0.12973	-0.948157	0.110788	-0.663012
173	PC-3p-19296_1541	0.00162002	42.1463	22.761	13.6042	3.66692	11.1598	-0.888841	-1.63136	-3.52277	-1.9171
174	bdi-MIR5064-p5	0.00164566	0	16.3184	19.6682	38.1026	38.1553	13.9942	14.2636	15.2176	15.2196
175	PC-5p-4738_7708	0.00184183	78.3304	57.1758	51.4471	40.2534	47.2568	-0.454168	-0.606482	-0.960462	-0.729051
176	bdi-miR1878-3p_1ss14AG	0.00185462	41.6691	36.4374	11.0319	21.6111	12.728	-0.193556	-1.9173	-0.947205	-1.71097
177	ptc-miR6478_R+4_2ss6CT21GA	0.00188953	129.09	110.618	85.5583	50.4568	91.0178	-0.222789	-0.593402	-1.35526	-0.504161
178	ptc-MIR6478-p3_2ss6CT20TC	0.00189042	79.9552	69.7339	55.1697	31.8268	61.816	-0.197332	-0.535316	-1.32895	-0.371212
179	lus-miR159b_R+1_1ss21CT	0.00211744	269.524	297.061	348.889	398.089	422.864	0.140344	0.372353	0.562679	0.649779
180	gma-miR6300_R+5_2	0.00228948	6.67618	20.3082	0	13.3456	23.1	1.60497	-12.7048	0.999265	1.7908
181	gma-miR6300_R+5_1	0.00228948	6.67618	20.3082	0	13.3456	23.1	1.60497	-12.7048	0.999265	1.7908
182	PC-3p-4563_7994	0.00242289	47.5625	79.0362	44.2529	139.035	119.569	0.732689	-0.104052	1.54755	1.32994
183	tae-MIR5048-p3_2ss18TG21GA	0.00244154	547.576	660.316	471.338	744.574	514.657	0.270097	-0.216297	0.443355	-0.0894485
184	ata-miR167d-3p	0.00246757	16.1308	32.9116	28.6721	53.8901	31.2298	1.02878	0.829829	1.7402	0.953102
185	bdi-miR156g-3p	0.00255703	6.54564	22.0771	19.4348	21.2836	16.5094	1.75394	1.57004	1.70114	1.33468
186	ata-miR156a-3p	0.00255703	6.54564	22.0771	19.4348	21.2836	16.5094	1.75394	1.57004	1.70114	1.33468
187	bdi-MIR1135-p5_2ss16TA17GC	0.00268819	19.5306	0	4.64783	0	3.48923	-14.2535	-2.07111	-14.2535	-2.48476
188	ata-miR9863a-3p_R-3_1ss9TC	0.00291446	75.376	73.593	61.3593	102.988	77.5669	-0.0345374	-0.296823	0.450298	0.0413348
189	bdi-miR171a	0.00301258	12.2466	13.0265	2.85655	8.78662	0	0.0890663	-2.10003	-0.478997	-13.5801
190	osa-miR171a	0.00301258	12.2466	13.0265	2.85655	8.78662	0	0.0890663	-2.10003	-0.478997	-13.5801
191	PC-5p-8481_4197	0.00307056	51.3864	31.4036	30.6716	24.9094	12.3169	-0.710458	-0.744481	-1.04469	-2.06075
192	PC-3p-1552_22728	0.00327193	315.764	199.727	153.403	235.188	168.08	-0.660821	-1.04152	-0.425033	-0.909697
193	bdi-MIR166g-p3	0.00333101	27.3264	20.2626	4.64783	13.7146	5.22809	-0.431475	-2.55567	-0.994583	-2.38594
194	gra-MIR8645-p5_2ss12TG17AG_3	0.0033713	37.3478	47.9192	33.8734	19.3677	31.042	0.35958	-0.140874	-0.947371	-0.266802
195	gra-MIR8645-p5_2ss12TG17AG_1	0.0033713	37.3478	47.9192	33.8734	19.3677	31.042	0.35958	-0.140874	-0.947371	-0.266802
196	gra-MIR8645-p5_2ss12TG17AG_2	0.0033713	37.3478	47.9192	33.8734	19.3677	31.042	0.35958	-0.140874	-0.947371	-0.266802
197	gra-MIR8645-p5_2ss12TG17AG_4	0.0033713	37.3478	47.9192	33.8734	19.3677	31.042	0.35958	-0.140874	-0.947371	-0.266802
198	ata-miR9863a-3p_1ss9TC	0.00337745	1632.35	1840.09	1927.05	2357.91	2097.81	0.172826	0.239444	0.530558	0.361934
199	PC-5p-8291_4307	0.00385551	48.9604	30.1624	17.3071	43.9951	52.0099	-0.698862	-1.50025	-0.15427	0.0871707
200	tae-MIR1122b-p5_1ss10TG	0.00396548	23.7791	0	2.53518	17.963	1.74461	-14.5374	-3.22954	-0.404664	-3.76872
201	tae-MIR1120c-p5	0.00402595	115.601	88.8098	95.8463	100.141	131.041	-0.380363	-0.270359	-0.207117	0.18086
202	osa-miR159f_R-1	0.00428565	285.049	495.757	375.27	481.279	388.134	0.798421	0.396715	0.75566	0.445342
203	osa-miR399d	0.00438132	5.84166	32.0333	23.7332	45.2797	55.5473	2.45512	2.02246	2.95441	3.24927
204	tae-miR7757-5p_1ss2TC	0.00460601	11616.1	10055	8632.72	11920.6	8310.25	-0.208211	-0.428236	0.0373333	-0.483158
205	ata-miR398g-5p_L+1R-1_1ss9GA	0.004685	30.9684	64.3507	21.0957	32.6392	12.9025	1.05516	-0.553844	0.0758111	-1.26315
206	tae-MIR1137a-p5_2ss14GA21CT	0.00485034	166.007	238.698	160.889	199.747	315.428	0.523942	-0.0451796	0.266924	0.926063
207	PC-5p-1553_22722	0.00488861	154.086	127.227	160.508	168.264	139.436	-0.276337	0.0589093	0.12699	-0.14414
208	ata-miR528-5p	0.00491038	111.422	205.58	154.413	169.579	79.0755	0.883672	0.470766	0.605924	-0.494729
209	PC-3p-1076_33015	0.00496876	270.872	259.158	201.838	335.142	354.13	-0.063776	-0.424415	0.307161	0.386669
210	osa-miR396d_R-1_1ss20GC	0.00542287	81.1023	123.02	133.874	143.1	86.4261	0.601072	0.723066	0.819208	0.0917248
211	tae-MIR1120a-p5_2	0.00570382	88.8467	61.3598	74.3702	68.2704	114.163	-0.534023	-0.256594	-0.380059	0.361709
212	tae-MIR1120a-p5_1	0.00570382	88.8467	61.3598	74.3702	68.2704	114.163	-0.534023	-0.256594	-0.380059	0.361709
213	PC-3p-8439_4221	0.00581783	10.0399	0	21.3928	19.9202	48.2704	-13.2935	1.09138	0.988485	2.26539
214	bdi-miR395a	0.00609308	0.448965	1.7075	0	0.345709	0	1.92721	-8.81046	-0.377045	-8.81046
215	ata-miR395a-3p	0.00609308	0.448965	1.7075	0	0.345709	0	1.92721	-8.81046	-0.377045	-8.81046
216	tae-miR395a_L-1	0.00609308	0.448965	1.7075	0	0.345709	0	1.92721	-8.81046	-0.377045	-8.81046
217	osa-miR395b_L-1	0.00609308	0.448965	1.7075	0	0.345709	0	1.92721	-8.81046	-0.377045	-8.81046
218	zma-miR395a-3p_L-1	0.00609308	0.448965	1.7075	0	0.345709	0	1.92721	-8.81046	-0.377045	-8.81046
219	tae-MIR1120c-p3_2ss7TA17TG	0.00620357	59.2952	34.3683	57.9406	36.3145	37.4227	-0.786838	-0.0333417	-0.707368	-0.664002
220	osa-miR160f-5p	0.00627922	156.168	167.201	99.6141	89.6144	113.3	0.0984788	-0.648682	-0.8013	-0.462959
221	PC-5p-6883_5246	0.00653574	63.179	29.622	37.1142	26.1265	14.6952	-1.09278	-0.767474	-1.27393	-2.1041
222	hvu-miR1120_L-4R+1_1ss10TC	0.00656613	137.834	129.902	83.3055	94.9086	74.1359	-0.0855055	-0.72645	-0.538325	-0.89469
223	tae-miR1130b-3p_1ss6TC	0.00656613	137.834	129.902	83.3055	94.9086	74.1359	-0.0855055	-0.72645	-0.538325	-0.89469
224	ata-miR172b-3p	0.00720344	301.054	433.189	240.112	522.454	208.883	0.524972	-0.326318	0.79528	-0.527332
225	tae-MIR531-p5_2ss11CG20AG	0.00734604	164.917	229.509	206.676	233.617	180.038	0.47681	0.325636	0.502406	0.126561
226	bdi-MIR7757-p3_1ss6AG	0.0074785	197.206	118.173	178.572	235.243	202.32	-0.738805	-0.143201	0.254448	0.0369377
227	tae-MIR5175-p3_1ss19GA	0.00791558	0	60.4331	39.2824	10.2971	1.57015	15.8831	15.2616	13.3299	10.6167
228	tae-MIR5175-p5_1ss1AT	0.0080181	176.651	119.328	119.893	129.403	98.4459	-0.565971	-0.559151	-0.449024	-0.843497
229	tae-miR167c-5p	0.00833575	5678.27	6227.53	3956.96	4666.41	4756.78	0.133208	-0.521058	-0.283139	-0.255464
230	ata-miR167f-5p	0.00833575	5678.27	6227.53	3956.96	4666.41	4756.78	0.133208	-0.521058	-0.283139	-0.255464
231	PC-5p-6382_5701	0.0085465	29.1091	32.0026	13.8154	20.6418	4.18707	0.136717	-1.07519	-0.495904	-2.79746
232	PC-3p-5230_6978	0.00921676	23.9717	6.14966	4.64783	3.25954	0	-1.96275	-2.3667	-2.87859	-14.549
233	ata-miR9674a-3p_2ss4AG13AG	0.00964542	8.51871	49.987	25.7641	24.4607	0	2.55285	1.59665	1.52176	-13.0564
234	PC-3p-9028_3917	0.0104205	105.013	62.9475	55.8569	40.817	43.6248	-0.738349	-0.910762	-1.36333	-1.26735
235	ata-miR9863a-5p	0.0104406	1362.95	1081.33	896.573	1007.78	774.439	-0.333918	-0.604235	-0.43555	-0.815504
236	csi-miR399f-3p	0.0117031	0	0	12.5222	20.1309	3.66369	0	13.6122	14.2971	11.8391
237	tae-MIR9676-p3	0.0127896	96.5158	126.856	134.804	55.5299	74.1262	0.394356	0.48203	-0.797499	-0.380782
238	tae-MIR1136-p3_2ss16CT20GA	0.0135147	0	5.83611	4.91351	14.7987	19.9245	12.5108	12.2625	13.8532	14.2823
239	ata-miR396e-5p	0.0141351	63.0477	76.8321	34.2728	55.3921	86.766	0.285265	-0.879382	-0.186762	0.460686
240	ath-miR156g	0.0144707	6.67618	25.4261	23.7432	30.0713	28.5879	1.92921	1.83042	2.17129	2.09831
241	tae-MIR9674a-p3_1ss4GA	0.0145221	83.8493	73.6525	68.4655	101.612	82.024	-0.187064	-0.292422	0.277193	-0.0317528
242	ata-miR9863a-3p	0.0145277	1901.07	2018.33	2354.99	2459.71	2477.27	0.0863475	0.308908	0.371675	0.381937
243	tae-MIR530-p5	0.0149735	984.327	1663.88	1447.93	749.934	1038.85	0.757345	0.556786	-0.392374	0.0777773
244	osa-miR160f-5p_R-1_1ss20CT	0.015996	30.3787	34.1428	0	7.92655	11.272	0.168521	-14.8908	-1.93829	-1.43031
245	ata-miR9863a-3p_2ss9TC22CA	0.0163875	37.2521	49.3458	55.8061	82.9839	69.6764	0.405605	0.583099	1.15551	0.903346
246	tae-miR319_L-1R+1	0.0166864	47.8574	38.0983	34.563	38.4217	15.2025	-0.329015	-0.469516	-0.316821	-1.65443
247	tae-MIR9661-p3	0.0168902	22.2769	22.7249	8.69386	0	7.87899	0.0287264	-1.35748	-14.4433	-1.49946
248	PC-5p-1011_35482	0.0176851	106.697	239.609	135.116	200.823	150.824	1.16716	0.340684	0.912405	0.499349
249	ata-MIR9772a-p5	0.018159	426.265	481.488	479.009	642.989	468.245	0.17575	0.168303	0.593044	0.135514
250	tae-MIR9772-p5	0.018159	426.265	481.488	479.009	642.989	468.245	0.17575	0.168303	0.593044	0.135514
251	ata-miR9674b-3p	0.0192296	303.399	357.053	477.613	596.494	508.594	0.234921	0.654627	0.975291	0.745297
252	bdi-miR7731-5p_R-3_2ss8TC21AC	0.0192645	29.3613	29.3273	39.8668	31.4578	43.5831	-0.00167156	0.441273	0.0995024	0.569853
253	osa-miR444a-3p.2	0.0204269	23.5801	19.1288	15.8026	50.6718	35.0446	-0.301823	-0.577408	1.10361	0.571623
254	PC-5p-1715_20676	0.0205491	145.536	226.719	247.568	273.435	293.999	0.639525	0.766445	0.909818	1.01443
255	hbr-MIR6171-p3_2ss10GA18GC	0.0207299	35.2369	11.2888	20.1367	14.2768	0	-1.6422	-0.807256	-1.30341	-15.1048
256	ptc-miR6478_R-1_1ss20TC	0.0218066	51.3778	79.8167	44.8399	48.4413	59.3148	0.635544	-0.196364	-0.0849072	0.207245
257	bdi-miR167a_R+1	0.0228312	13.3931	16.7636	0	43.6338	21.5434	0.323842	-13.7092	1.70396	0.685763
258	tae-miR9662a-3p	0.023449	6047.27	5244.72	6112.53	6524.13	9076.65	-0.205417	0.0154867	0.109501	0.585877
259	PC-5p-5606_6502	0.0240239	30.2639	51.7132	39.3593	42.4105	51.6996	0.772937	0.379109	0.486824	0.772556
260	tae-MIR1120a-p5_2ss12AC20AG	0.0261031	37.7134	22.2004	24.8835	25.4608	27.2495	-0.764491	-0.59989	-0.566799	-0.468847
261	tae-MIR1122c-p3	0.0266404	19.0003	4.6741	0	8.39555	4.1191	-2.02327	-14.2137	-1.17833	-2.20562
262	osa-miR396d_R-1_1ss20GA	0.0284239	30.4822	44.8302	44.2222	47.4779	28.8201	0.556507	0.536806	0.639293	-0.08089
263	gma-miR156a_2ss18CA20CT	0.0291768	13.4282	47.7861	20.7705	58.1001	28.1974	1.83132	0.629267	2.11327	1.07029
264	tae-miR1137b-5p_1ss21CT	0.0318134	38.1909	34.691	13.1445	30.7813	15.5816	-0.138669	-1.53877	-0.311175	-1.29339
265	hvu-miR444b	0.0332254	0	4.89667	0	15.5827	12.4272	12.2576	0	13.9277	13.6012
266	tae-miR159a	0.0341466	5921.11	8980.62	9343.04	10112	10935.2	0.600947	0.658024	0.772125	0.885041
267	ata-MIR9772a-p3_2ss1CT19TC	0.0348542	0	10.1142	4.96792	20.6813	8.92384	13.3041	12.2784	14.336	13.1234
268	sbi-miR156e_L+1	0.0369906	0	13.2822	11.777	20.1837	20.5152	13.6972	13.5237	14.3009	14.3244
269	PC-5p-7509_4754	0.0388094	30.8896	5.56313	13.3558	4.22048	11.8255	-2.47315	-1.20966	-2.87164	-1.38522
270	sbi-miR156e	0.0409395	0	12.3957	4.64783	21.8204	9.13037	13.5976	12.1823	14.4134	13.1565
271	osa-miR5071_R-1_1ss15GA	0.0411074	84.6492	89.4294	99.7622	93.0169	73.0883	0.0792516	0.236996	0.135996	-0.211857
272	mtr-miR156j_L+1	0.0421128	19.8088	38.0412	18.138	34.5098	36.4209	0.94142	-0.127123	0.800863	0.878624
273	tae-MIR1121-p3_1ss12CT	0.0437308	19.5736	5.78698	11.7399	41.1465	25.9672	-1.75803	-0.73749	1.07186	0.407778
274	osa-MIR5339-p3_1	0.0456574	38.5737	38.1507	37.5447	22.6567	12.1584	-0.0159072	-0.0390073	-0.767677	-1.66566
275	osa-MIR5339-p3_2	0.0456574	38.5737	38.1507	37.5447	22.6567	12.1584	-0.0159072	-0.0390073	-0.767677	-1.66566
276	tae-MIR5049-p5_1ss5AC	0.0486411	26.1795	5.56313	11.9467	21.7764	3.48923	-2.23447	-1.13182	-0.265668	-2.90746
277	tae-MIR396-p3_1ss1TC	0.0489769	0	6.32174	5.21632	21.4406	9.27277	12.6261	12.3488	14.3881	13.1788
