# Supplementary material for: Integrated Analysis of Small RNA, Transcriptome, and Degradome Sequencing Reveals the Water-Deficit and Heat Stress Response Network in Durum Wheat
Source: Int J Mol Sci. 2020 Aug 21;21(17):6017. doi: 10.3390/ijms21176017 (PMC7504575; doi:10.3390/ijms21176017)
Supplement: Supplementary file 1 [file ijms-21-06017-s001.zip › Supplementary files R2/Table S5.xlsx]

## Sheet: Table S5
Table S5. List of genes and transcripts identified in the eight transcriptome libraries.
Gene_name	Transcript_ID	Chromosome	Description	FPKM.SL5_CG	FPKM.SL5_WS	FPKM.SL5_HS	FPKM.SL5_WH	FPKM.TL5_CG	FPKM.TL5_WS	FPKM.TL5_HS	FPKM.TL5_WH
TRITD_1Av1G000090	rna-TRITD_1Av1G000090	LT934111.1	vacuolar amino acid transporter 1-like [Aegilops tauschii subsp. tauschii]	0	0	0.026261	0.081061	0	0	0	0
TRITD_1Av1G000360	rna-TRITD_1Av1G000360	LT934111.1	uncharacterized protein LOC109734585 [Aegilops tauschii subsp. tauschii]	0.255633	0.087543	0	0.275411	0	0	0	0
TRITD_1Av1G000450	rna-TRITD_1Av1G000450-2;rna-TRITD_1Av1G000450-3;rna-TRITD_1Av1G000450-8;rna-TRITD_1Av1G000450-5;rna-TRITD_1Av1G000450-4;rna-TRITD_1Av1G000450-10;rna-TRITD_1Av1G000450-14;rna-TRITD_1Av1G000450-15;rna-TRITD_1Av1G000450-16;rna-TRITD_1Av1G000450-17	LT934111.1	paired amphipathic helix protein Sin3-like 4 [Aegilops tauschii subsp. tauschii];Paired amphipathic helix protein Sin3-like 3 [Triticum urartu]	13.1614	13.9701	30.7344	29.368	11.8943	12.8042	20.5986	16.7042
TRITD_1Av1G000480	rna-TRITD_1Av1G000480;rna-TRITD_1Av1G000480-4;rna-TRITD_1Av1G000480-3	LT934111.1	putative phospholipid-transporting ATPase 9 [Aegilops tauschii subsp. tauschii];Phospholipid-transporting ATPase 10 [Triticum urartu]	5.83624	10.1229	14.98	11.9867	7.14913	7.07355	8.16179	5.78623
TRITD_1Av1G000490	rna-TRITD_1Av1G000490-2;rna-TRITD_1Av1G000490;rna-TRITD_1Av1G000490-5	LT934111.1	cytochrome P450 72A15-like [Aegilops tauschii subsp. tauschii]	41.8284	49.2527	36.7407	71.4744	26.6294	27.3279	45.617	39.3759
TRITD_1Av1G000500	rna-TRITD_1Av1G000500;rna-TRITD_1Av1G000500-2;rna-TRITD_1Av1G000500-3	LT934111.1	hypothetical protein TRIUR3_00703 [Triticum urartu];uncharacterized protein At4g37920, chloroplastic [Aegilops tauschii subsp. tauschii]	42.6429	38.6196	25.2918	36.4537	34.2096	34.7251	31.008	37.2433
TRITD_1Av1G000530	rna-TRITD_1Av1G000530	LT934111.1	Proline-rich receptor-like protein kinase PERK8 [Triticum urartu]	2.07319	2.90176	4.67716	3.5956	2.27044	2.97075	5.16058	3.70683
TRITD_1Av1G000550	rna-TRITD_1Av1G000550	LT934111.1	hypothetical protein TRIUR3_00701 [Triticum urartu]	34.2715	71.9677	45.4863	42.2994	53.8906	46.2622	49.4822	37.6538
TRITD_1Av1G000570	rna-TRITD_1Av1G000570;rna-TRITD_1Av1G000570-2;rna-TRITD_1Av1G000570-5;rna-TRITD_1Av1G000570-6	LT934111.1	hypothetical protein TRIUR3_00700 [Triticum urartu]	9.30974	5.682	5.3177	7.81756	6.63069	8.10853	7.57549	10.9065
TRITD_1Av1G000580	rna-TRITD_1Av1G000580-2;rna-TRITD_1Av1G000580-4;rna-TRITD_1Av1G000580-17;rna-TRITD_1Av1G000580-10;rna-TRITD_1Av1G000580-11;rna-TRITD_1Av1G000580-12;rna-TRITD_1Av1G000580-13;rna-TRITD_1Av1G000580-14;rna-TRITD_1Av1G000580-5;rna-TRITD_1Av1G000580-6;rna-TRITD_1Av1G000580-7;rna-TRITD_1Av1G000580-9	LT934111.1	E3 ubiquitin-protein ligase SIS3 [Aegilops tauschii subsp. tauschii];predicted protein [Hordeum vulgare subsp. vulgare]	10.7058	14.1968	11.5223	14.0785	13.111	13.7692	14.6554	14.2206
TRITD_1Av1G000590	rna-TRITD_1Av1G000590	LT934111.1	50S ribosomal protein L28, chloroplastic [Triticum urartu]	167.446	195.874	49.136	61.7632	197.273	176.931	62.4496	133.201
TRITD_1Av1G000850	rna-TRITD_1Av1G000850	LT934111.1	hypothetical protein [Zea mays]	10.5817	383.454	89.5793	9.02762	9.13526	164.436	10.8891	13.4727
TRITD_1Av1G000900	rna-TRITD_1Av1G000900;rna-TRITD_1Av1G000900-2	LT934111.1	hypothetical protein MTR_0021s0160 [Medicago truncatula]	1.32358	57.1299	14.8439	1.54101	1.21851	15.1707	1.45556	2.4202
TRITD_1Av1G000910	rna-TRITD_1Av1G000910	LT934111.1	hypothetical protein MTR_0021s0160 [Medicago truncatula]	2.25628	85.1006	19.9629	2.14586	1.46787	24.9384	2.02447	2.19043
TRITD_1Av1G000950	rna-TRITD_1Av1G000950	LT934111.1	hypothetical protein [Zea mays]	0.655629	15.958	4.60639	0.463804	0.288134	8.5208	0.613325	0.994785
TRITD_1Av1G000960	rna-TRITD_1Av1G000960	LT934111.1	hypothetical protein MTR_0021s0160 [Medicago truncatula]	0.236527	3.59856	0.949632	0.110319	0	1.90295	0.169124	0.173265
TRITD_1Av1G000970	rna-TRITD_1Av1G000970	LT934111.1	hypothetical protein TanjilG_03599 [Lupinus angustifolius]	0	1.00917	0.109493	0.025113	0.012724	0.573111	0.012976	0.032044
TRITD_1Av1G000990	rna-TRITD_1Av1G000990	LT934111.1	Protein TAR1 [Capsicum baccatum]	5.626	197.442	48.5016	5.03562	5.13757	80.4419	5.88673	7.09774
TRITD_1Av1G001010	rna-TRITD_1Av1G001010	LT934111.1	hypothetical protein [Zea mays]	0.705812	25.5598	5.22371	1.21038	0.556233	10.9403	0.853538	1.36389
TRITD_1Av1G001030	rna-TRITD_1Av1G001030	LT934111.1	hypothetical protein [Zea mays]	0	1.20474	0.328399	0.136983	0.042336	0.857432	0	0.079628
TRITD_1Av1G001060	rna-TRITD_1Av1G001060	LT934111.1	hypothetical protein MTR_0021s0160 [Medicago truncatula]	0.103157	2.92735	0.811514	0.048105	0.050194	1.31804	0.149857	0
TRITD_1Av1G001070	rna-TRITD_1Av1G001070	LT934111.1	hypothetical protein MTR_0021s0160 [Medicago truncatula]	5.81524	196.031	51.0995	5.59609	5.03871	77.3266	5.52795	7.2379
TRITD_1Av1G001090	rna-TRITD_1Av1G001090	LT934111.1	hypothetical protein MTR_0021s0160 [Medicago truncatula]	0	3.00416	0.638765	0	0	0.712782	0	0
TRITD_1Av1G001120	rna-TRITD_1Av1G001120	LT934111.1	hypothetical protein [Zea mays]	13.3685	381.542	94.5087	11.5652	11.0396	164.996	14.8757	16.587
TRITD_1Av1G001140	rna-TRITD_1Av1G001140	LT934111.1	hypothetical protein [Zea mays]	0.055084	3.42734	0.951974	0.121126	0.106597	1.08438	0.063576	0.186493
TRITD_1Av1G001160	rna-TRITD_1Av1G001160	LT934111.1	Protein TAR1 [Capsicum baccatum]	5.40638	180.453	36.6105	5.41434	3.87087	68.3821	7.35994	8.13436
TRITD_1Av1G001530	rna-TRITD_1Av1G001530;rna-TRITD_1Av1G001530-3;rna-TRITD_1Av1G001530-6	LT934111.1	F-box/LRR-repeat protein 14-like [Aegilops tauschii subsp. tauschii];F-box/LRR-repeat protein 14 [Triticum urartu]	0.364949	0.532075	1.34082	0.53793	0.438766	0.635724	0.570311	0.711218
TRITD_1Av1G001540	rna-TRITD_1Av1G001540	LT934111.1	F-box/LRR-repeat protein 14-like [Aegilops tauschii subsp. tauschii]	1.04436	0.991375	0.409417	0.930935	0.988392	1.51287	1.81109	1.67925
TRITD_1Av1G001550	rna-TRITD_1Av1G001550-2;rna-TRITD_1Av1G001550;rna-TRITD_1Av1G001550-4;rna-TRITD_1Av1G001550-6;rna-TRITD_1Av1G001550-7;rna-TRITD_1Av1G001550-11;rna-TRITD_1Av1G001550-10;rna-TRITD_1Av1G001550-8;rna-TRITD_1Av1G001550-13;rna-TRITD_1Av1G001550-15;rna-TRITD_1Av1G001550-18;rna-TRITD_1Av1G001550-22;rna-TRITD_1Av1G001550-24;rna-TRITD_1Av1G001550-26	LT934111.1	MDIS1-interacting receptor like kinase 2-like isoform X1 [Aegilops tauschii subsp. tauschii];MDIS1-interacting receptor like kinase 2-like [Aegilops tauschii subsp. tauschii];uncharacterized protein LOC109766829 [Aegilops tauschii subsp. tauschii]	2.59355	3.94362	0.765333	0.887708	5.4055	4.76446	1.63605	3.82548
TRITD_1Av1G001560	rna-TRITD_1Av1G001560	LT934111.1	MDIS1-interacting receptor like kinase 2-like isoform X1 [Aegilops tauschii subsp. tauschii]	0.834017	3.14133	0	0.033234	2.1088	2.62065	0.745821	1.52041
TRITD_1Av1G001600	rna-TRITD_1Av1G001600	LT934111.1	Charged multivesicular body protein 5 [Triticum urartu]	2.0512	2.77753	1.08156	0.218927	2.22921	2.25384	1.27106	1.50266
TRITD_1Av1G001650	rna-TRITD_1Av1G001650;rna-TRITD_1Av1G001650-2	LT934111.1	hypothetical protein TRIUR3_14554 [Triticum urartu];uncharacterized protein LOC109750484 [Aegilops tauschii subsp. tauschii]	3.38647	4.13513	11.2809	4.13424	5.01292	2.73934	17.1216	4.25044
TRITD_1Av1G001700	rna-TRITD_1Av1G001700-7;rna-TRITD_1Av1G001700;rna-TRITD_1Av1G001700-2;rna-TRITD_1Av1G001700-3;rna-TRITD_1Av1G001700-4;rna-TRITD_1Av1G001700-5;rna-TRITD_1Av1G001700-6;rna-TRITD_1Av1G001700-8	LT934111.1	transcription initiation factor TFIID subunit 6 [Aegilops tauschii subsp. tauschii];Transcription initiation factor TFIID subunit 6 [Triticum urartu]	7.28969	7.05276	5.58185	8.18609	6.63691	7.17441	8.7568	8.90285
TRITD_1Av1G001740	rna-TRITD_1Av1G001740;rna-TRITD_1Av1G001740-2;rna-TRITD_1Av1G001740-3	LT934111.1	E3 ubiquitin-protein ligase ORTHRUS 2-like [Aegilops tauschii subsp. tauschii]	0.748811	0.651413	3.36267	3.10477	0.660553	0.887181	3.1824	1.45518
TRITD_1Av1G001750	rna-TRITD_1Av1G001750-8;rna-TRITD_1Av1G001750-7;rna-TRITD_1Av1G001750-6;rna-TRITD_1Av1G001750;rna-TRITD_1Av1G001750-2;rna-TRITD_1Av1G001750-9;rna-TRITD_1Av1G001750-10;rna-TRITD_1Av1G001750-12	LT934111.1	protein MEI2-like 3 [Aegilops tauschii subsp. tauschii]	5.36606	10.5779	107.567	54.3269	9.98034	9.64888	63.7817	22.0662
TRITD_1Av1G001850	rna-TRITD_1Av1G001850-2;rna-TRITD_1Av1G001850;rna-TRITD_1Av1G001850-4;rna-TRITD_1Av1G001850-5	LT934111.1	predicted protein [Hordeum vulgare subsp. vulgare];charged multivesicular body protein 5-like [Aegilops tauschii subsp. tauschii];Charged multivesicular body protein 5 [Triticum urartu]	22.9001	23.558	90.6855	49.4422	28.7694	22.5708	61.3254	29.135
TRITD_1Av1G001860	rna-TRITD_1Av1G001860;rna-TRITD_1Av1G001860-3;rna-TRITD_1Av1G001860-2;rna-TRITD_1Av1G001860-4;rna-TRITD_1Av1G001860-5;rna-TRITD_1Av1G001860-6	LT934111.1	MDIS1-interacting receptor like kinase 2-like [Aegilops tauschii subsp. tauschii];MDIS1-interacting receptor like kinase 2-like isoform X1 [Aegilops tauschii subsp. tauschii]	1.85663	2.52456	4.85059	3.07262	3.52882	2.49181	4.2439	3.16068
TRITD_1Av1G001920	rna-TRITD_1Av1G001920;rna-TRITD_1Av1G001920-4	LT934111.1	protein SUPPRESSOR OF GENE SILENCING 3 homolog isoform X1 [Aegilops tauschii subsp. tauschii];hypothetical protein TRIUR3_00587 [Triticum urartu]	7.88059	1.92099	14.22	8.55936	0	0	0	0.0196275
TRITD_1Av1G001970	rna-TRITD_1Av1G001970;rna-TRITD_1Av1G001970-2;rna-TRITD_1Av1G001970-4;rna-TRITD_1Av1G001970-3;rna-TRITD_1Av1G001970-7;rna-TRITD_1Av1G001970-6;rna-TRITD_1Av1G001970-5;rna-TRITD_1Av1G001970-8;rna-TRITD_1Av1G001970-11;rna-TRITD_1Av1G001970-15;rna-TRITD_1Av1G001970-19;rna-TRITD_1Av1G001970-16;rna-TRITD_1Av1G001970-17;rna-TRITD_1Av1G001970-22;rna-TRITD_1Av1G001970-23	LT934111.1	MDIS1-interacting receptor like kinase 2-like isoform X1 [Aegilops tauschii subsp. tauschii];MDIS1-interacting receptor like kinase 2-like isoform X2 [Aegilops tauschii subsp. tauschii];uncharacterized protein LOC109766829 [Aegilops tauschii subsp. tauschii];MDIS1-interacting receptor like kinase 2-like [Aegilops tauschii subsp. tauschii]	1.10866	1.3816	0.301057	0.278862	1.27341	1.2207	0.579318	1.37878
TRITD_1Av1G002030	rna-TRITD_1Av1G002030	LT934111.1	F-box/LRR-repeat protein 14-like [Aegilops tauschii subsp. tauschii]	1.86292	1.93074	1.631	1.27601	2.54303	3.20783	2.31706	2.71635
TRITD_1Av1G002040	rna-TRITD_1Av1G002040;rna-TRITD_1Av1G002040-2	LT934111.1	hypothetical protein TRIUR3_00483 [Triticum urartu];uncharacterized protein LOC109750462 [Aegilops tauschii subsp. tauschii]	0	0	0	0	0	0	0.040476	0
TRITD_1Av1G002070	rna-TRITD_1Av1G002070;rna-TRITD_1Av1G002070-2	LT934111.1	gamma-gliadin [Triticum monococcum]	0.0468168	0.0573603	0.0429446	0.0622844	0	0	0.167694	0.115688
TRITD_1Av1G002120	rna-TRITD_1Av1G002120;rna-TRITD_1Av1G002120-3;rna-TRITD_1Av1G002120-5	LT934111.1	gamma prolamin [Taeniatherum caput-medusae];gamma-gliadin [Triticum aestivum]	10.9175	8.03079	12.0954	13.6134	2.88616	5.97984	12.2176	14.9141
TRITD_1Av1G002200	rna-TRITD_1Av1G002200-11;rna-TRITD_1Av1G002200;rna-TRITD_1Av1G002200-10	LT934111.1	gamma-gliadin [Triticum aestivum];gamma-gliadin [Triticum turgidum]	5.06967	3.57596	4.36988	5.90409	1.31067	2.92598	7.01249	6.13741
TRITD_1Av1G002210	rna-TRITD_1Av1G002210;rna-TRITD_1Av1G002210-2	LT934111.1	peptidylprolyl isomerase [Triticum aestivum]	196.442	207.75	81.1424	118.003	184.993	192.013	126.046	196.875
TRITD_1Av1G002220	rna-TRITD_1Av1G002220	LT934111.1	hypothetical protein TRIUR3_03665 [Triticum urartu]	0.21772	0	0	0	0	0.291272	0.112624	0
TRITD_1Av1G002230	rna-TRITD_1Av1G002230	LT934111.1	Avenin-3 [Triticum urartu]	20.0305	14.8679	23.9355	24.4289	4.28738	10.4647	20.8716	24.2932
TRITD_1Av1G002240	rna-TRITD_1Av1G002240	LT934111.1	hypothetical protein TRIUR3_03662 [Triticum urartu]	95.4396	60.1838	12.4286	12.2944	73.289	79.1037	37.4564	75.7598
TRITD_1Av1G002260	rna-TRITD_1Av1G002260	LT934111.1	uncharacterized protein LOC104582784 [Brachypodium distachyon]	34.813	29.6079	25.1808	28.0932	35.5529	49.1023	55.4796	73.6488
TRITD_1Av1G002300	rna-TRITD_1Av1G002300	LT934111.1		0.739113	2.25541	0.629644	0.126286	2.94544	2.13882	2.16814	3.41521
TRITD_1Av1G002310	rna-TRITD_1Av1G002310	LT934111.1	low-molecular-weight glutenin subunit, partial [Triticum urartu]	0.32356	0.23151	0.076563	0.157766	0.219476	0.285906	0.53585	0.518129
TRITD_1Av1G002360	rna-TRITD_1Av1G002360-9	LT934111.1	LMW-glutenin [Triticum turgidum subsp. durum]	3.88429	7.17127	3.51562	9.67984	2.22215	4.86793	11.2172	12.6541
TRITD_1Av1G002410	rna-TRITD_1Av1G002410-2;rna-TRITD_1Av1G002410-4;rna-TRITD_1Av1G002410-3;rna-TRITD_1Av1G002410-7;rna-TRITD_1Av1G002410-12;rna-TRITD_1Av1G002410-13;rna-TRITD_1Av1G002410-14	LT934111.1	Pm3b-like disease resistance protein 2Q9 [Triticum aestivum];Putative disease resistance protein RGA4 [Triticum urartu];putative disease resistance protein RGA4 [Aegilops tauschii subsp. tauschii];Pm3b-like disease resistance protein 15Q1 [Triticum aestivum];Pm3b-like disease resistance protein 2Q2 [Triticum aestivum]	0.748844	0.630187	0.599877	0.618088	0.612642	0.734979	0.716221	1.02633
TRITD_1Av1G002420	rna-TRITD_1Av1G002420	LT934111.1	hypothetical protein TRIUR3_19719 [Triticum urartu]	0.088015	0	0.101102	0	0	0	0.162813	0
TRITD_1Av1G002490	rna-TRITD_1Av1G002490	LT934111.1	hypothetical protein TRIUR3_27742 [Triticum urartu]	0.037697	0	0	0	0	0.07209	0	0
TRITD_1Av1G002500	rna-TRITD_1Av1G002500	LT934111.1	hypothetical protein TRIUR3_27742 [Triticum urartu]	0.037608	0	0	0	0	0.103386	0	0
TRITD_1Av1G002590	rna-TRITD_1Av1G002590-2;rna-TRITD_1Av1G002590;rna-TRITD_1Av1G002590-3	LT934111.1	(+)-delta-cadinene synthase isozyme XC14 [Triticum urartu]	14.5087	2.12532	1.14873	4.96284	4.98408	12.7404	1.59711	8.12075
TRITD_1Av1G002700	rna-TRITD_1Av1G002700;rna-TRITD_1Av1G002700-2;rna-TRITD_1Av1G002700-3	LT934111.1	hypothetical protein TRIUR3_15614 [Triticum urartu];hypothetical protein TRIUR3_13515 [Triticum urartu]	6.29022	8.08336	6.51647	8.05996	8.15058	7.09823	7.93276	8.04358
TRITD_1Av1G002710	rna-TRITD_1Av1G002710	LT934111.1	uncharacterized protein LOC100831231 isoform X1 [Brachypodium distachyon]	0	0	0.078129	0	0.059237	0.040326	0	0
TRITD_1Av1G002720	rna-TRITD_1Av1G002720	LT934111.1	hypothetical protein TRIUR3_08601 [Triticum urartu]	0.057902	0	0.061663	0.228634	0	0.072562	0.129076	0.472808
TRITD_1Av1G002750	rna-TRITD_1Av1G002750-4;rna-TRITD_1Av1G002750;rna-TRITD_1Av1G002750-2;rna-TRITD_1Av1G002750-5	LT934111.1	hypothetical protein TRIUR3_08602 [Triticum urartu];predicted protein [Hordeum vulgare subsp. vulgare];serine/threonine-protein kinase 19 isoform X1 [Aegilops tauschii subsp. tauschii]	5.42164	3.7434	5.60478	6.47678	5.16135	6.22662	6.13422	7.20035
TRITD_1Av1G002790	rna-TRITD_1Av1G002790-4	LT934111.1	low molecular weight glutenin subunit, partial [Triticum turgidum subsp. durum]	9.05304	6.43347	10.2072	10.3839	2.49801	5.40724	10.999	11.2462
TRITD_1Av1G002800	rna-TRITD_1Av1G002800	LT934111.1	dirigent protein 15-like [Aegilops tauschii subsp. tauschii]	0	0	0.071404	0	0	0	0.06294	0
TRITD_1Av1G002840	rna-TRITD_1Av1G002840-5;rna-TRITD_1Av1G002840-4;rna-TRITD_1Av1G002840;rna-TRITD_1Av1G002840-7;rna-TRITD_1Av1G002840-9;rna-TRITD_1Av1G002840-10;rna-TRITD_1Av1G002840-11;rna-TRITD_1Av1G002840-12	LT934111.1	Putative disease resistance protein RGA4 [Triticum urartu];powdery mildew resistance protein PM3 variant [Triticum aestivum];putative disease resistance protein RGA4 [Aegilops tauschii subsp. tauschii]	0.896846	0.769923	0.517102	0.655319	0.678851	1.02012	1.03466	1.55642
TRITD_1Av1G002850	rna-TRITD_1Av1G002850-2;rna-TRITD_1Av1G002850-4	LT934111.1	predicted protein [Hordeum vulgare subsp. vulgare]	9.12455	11.8466	16.5795	14.5658	10.6801	11.3629	13.7456	12.079
TRITD_1Av1G002860	rna-TRITD_1Av1G002860	LT934111.1	2'-deoxymugineic-acid 2'-dioxygenase-like [Aegilops tauschii subsp. tauschii]	4.87678	7.59146	1.41807	4.25977	5.2564	5.04526	3.48854	3.92094
TRITD_1Av1G002870	rna-TRITD_1Av1G002870	LT934111.1	hypothetical protein GQ55_6G010900 [Panicum hallii var. hallii]	0.618775	0.498974	0.342123	0.607983	0.886365	0.564579	0.464682	0.772995
TRITD_1Av1G002880	rna-TRITD_1Av1G002880	LT934111.1	4-hydroxyphenylpyruvate dioxygenase [Zea mays]	0	0	0.023562	0	0.011219	0	0.025683	0
TRITD_1Av1G002960	rna-TRITD_1Av1G002960;rna-TRITD_1Av1G002960-2;rna-TRITD_1Av1G002960-3	LT934111.1	disease resistance protein RGA5-like isoform X1 [Oryza sativa Japonica Group];Os02g0272900, partial [Oryza sativa Japonica Group]	0.377335	0.700598	0.198297	0.216067	0.596091	0.505866	0.80365	0.692414
TRITD_1Av1G002970	rna-TRITD_1Av1G002970-3;rna-TRITD_1Av1G002970;rna-TRITD_1Av1G002970-2;rna-TRITD_1Av1G002970-5	LT934111.1	unknown [Zea mays];inversin-B [Aegilops tauschii subsp. tauschii]	15.3542	12.7901	24.1311	23.5187	14.8285	16.0966	19.7716	19.8327
TRITD_1Av1G003010	rna-TRITD_1Av1G003010-3;rna-TRITD_1Av1G003010;rna-TRITD_1Av1G003010-2	LT934111.1	Wall-associated receptor kinase 3 [Triticum urartu]	10.2731	13.0655	3.47287	5.70562	6.7709	8.11439	3.19519	7.77398
TRITD_1Av1G003020	rna-TRITD_1Av1G003020-2;rna-TRITD_1Av1G003020	LT934111.1	Wall-associated receptor kinase 2 [Triticum urartu]	1.43113	0.933959	0.482258	0.809931	0.77662	0.556708	0.410929	1.5063
TRITD_1Av1G003030	rna-TRITD_1Av1G003030	LT934111.1	Wall-associated receptor kinase-like 9 [Triticum urartu]	0.124352	0	0.010843	0.028259	0.035652	0.066349	0.168093	0.098302
TRITD_1Av1G003150	rna-TRITD_1Av1G003150	LT934111.1	putative F-box protein At1g50870 [Brachypodium distachyon]	2.16745	2.00928	1.80249	2.20372	1.55271	2.10876	3.17203	2.04819
TRITD_1Av1G003170	rna-TRITD_1Av1G003170-15;rna-TRITD_1Av1G003170-11;rna-TRITD_1Av1G003170-10;rna-TRITD_1Av1G003170-8;rna-TRITD_1Av1G003170-7;rna-TRITD_1Av1G003170-5;rna-TRITD_1Av1G003170-6;rna-TRITD_1Av1G003170-4;rna-TRITD_1Av1G003170-3;rna-TRITD_1Av1G003170;rna-TRITD_1Av1G003170-16	LT934111.1	transforming growth factor-beta receptor-associated protein 1 [Aegilops tauschii subsp. tauschii]	5.83388	6.21151	7.31744	8.50216	6.28868	6.83399	8.35084	7.87306
TRITD_1Av1G003180	rna-TRITD_1Av1G003180	LT934111.1	Polygalacturonase inhibitor [Triticum urartu]	0.011194	1.62081	0.166871	0.314555	0.720465	0.71782	0.142922	0.157866
TRITD_1Av1G003210	rna-TRITD_1Av1G003210	LT934111.1	hypothetical protein TRIUR3_01891 [Triticum urartu]	0.075577	1.16589	0.100972	0.254058	0.963945	0.60673	0.053339	0.154774
TRITD_1Av1G003230	rna-TRITD_1Av1G003230	LT934111.1	PREDICTED: uncharacterized protein LOC102703528 [Oryza brachyantha]	0	0	0	0	0.08217	0	0.03685	0
TRITD_1Av1G003250	rna-TRITD_1Av1G003250-2;rna-TRITD_1Av1G003250	LT934111.1	hypothetical protein TRIUR3_01894 [Triticum urartu];Disease resistance protein RPM1 [Triticum urartu]	0.0125866	0.180983	0.0248622	0.128491	0.152266	0.124392	0.187377	0.0613536
TRITD_1Av1G003410	rna-TRITD_1Av1G003410	LT934111.1	defensin [Triticum aestivum]	0	0	0	0.148154	0	0	0.993336	0.417703
TRITD_1Av1G003470	rna-TRITD_1Av1G003470-2;rna-TRITD_1Av1G003470;rna-TRITD_1Av1G003470-3	LT934111.1	E3 ubiquitin-protein ligase CHIP [Triticum urartu];E3 ubiquitin-protein ligase CHIP-like isoform X2 [Aegilops tauschii subsp. tauschii];E3 ubiquitin-protein ligase CHIP-like isoform X1 [Aegilops tauschii subsp. tauschii]	2.40137	3.16165	0.857413	2.29491	2.34081	3.25938	1.51112	2.99479
TRITD_1Av1G003480	rna-TRITD_1Av1G003480-6;rna-TRITD_1Av1G003480-5;rna-TRITD_1Av1G003480-4;rna-TRITD_1Av1G003480;rna-TRITD_1Av1G003480-2;rna-TRITD_1Av1G003480-3;rna-TRITD_1Av1G003480-9;rna-TRITD_1Av1G003480-13;rna-TRITD_1Av1G003480-14	LT934111.1	methionine S-methyltransferase isoform X2 [Aegilops tauschii subsp. tauschii];Methionine S-methyltransferase [Triticum urartu];methionine S-methyltransferase isoform X1 [Aegilops tauschii subsp. tauschii];hypothetical protein TRIUR3_01074 [Triticum urartu]	60.0905	86.725	49.2317	59.9664	65.6238	65.9282	73.8228	65.6744
TRITD_1Av1G003490	rna-TRITD_1Av1G003490;rna-TRITD_1Av1G003490-2	LT934111.1	Glutathione S-transferase 1 [Triticum urartu]	0	1.96361	0.0477228	0	0.629104	0.530504	0.0504197	0.0340128
TRITD_1Av1G003590	rna-TRITD_1Av1G003590-4	LT934111.1	FT-interacting protein 1-like [Aegilops tauschii subsp. tauschii]	0.0138971	0.0153974	0	0	0.0443939	0	0	0
TRITD_1Av1G003700	rna-TRITD_1Av1G003700	LT934111.1	protein EMBRYO SAC DEVELOPMENT ARREST 3, chloroplastic [Aegilops tauschii subsp. tauschii]	172.303	193.098	39.466	95.6015	199.238	220.434	95.7547	151.163
TRITD_1Av1G003710	rna-TRITD_1Av1G003710-3;rna-TRITD_1Av1G003710;rna-TRITD_1Av1G003710-2;rna-TRITD_1Av1G003710-4	LT934111.1	Tubulin-specific chaperone E [Triticum urartu];tubulin-folding cofactor E isoform X2 [Aegilops tauschii subsp. tauschii];tubulin-folding cofactor E isoform X1 [Aegilops tauschii subsp. tauschii]	1.17433	2.33682	0.585168	0.705743	1.72133	1.93082	1.05544	1.78978
TRITD_1Av1G003720	rna-TRITD_1Av1G003720;rna-TRITD_1Av1G003720-2	LT934111.1	ras-related protein RABD1-like [Aegilops tauschii subsp. tauschii]	25.3429	35.509	149.729	96.1775	32.8895	32.8413	113.775	47.2154
TRITD_1Av1G003750	rna-TRITD_1Av1G003750	LT934111.1	ras-related protein RABA2a-like [Aegilops tauschii subsp. tauschii]	0.767911	1.3011	0.838246	2.73741	1.25095	1.94983	1.23591	5.11404
TRITD_1Av1G003770	rna-TRITD_1Av1G003770;rna-TRITD_1Av1G003770-4	LT934111.1	12-oxophytodienoic acid reductase 1-A4du [Triticum turgidum subsp. durum]	0.114577	0.0317351	0	0.030463	0	0.064122	0	0
TRITD_1Av1G003820	rna-TRITD_1Av1G003820-2;rna-TRITD_1Av1G003820-5	LT934111.1	stress-induced receptor-like kinase A1du [Triticum turgidum subsp. durum];G-type lectin S-receptor-like serine/threonine-protein kinase At2g19130 [Aegilops tauschii subsp. tauschii]	1.06908	1.49626	9.87332	2.96164	1.52437	1.73965	4.47928	3.45638
TRITD_1Av1G003850	rna-TRITD_1Av1G003850	LT934111.1	G-type lectin S-receptor-like serine/threonine-protein kinase At2g19130 [Aegilops tauschii subsp. tauschii]	0.101887	0.767704	0.197863	0.09351	0.743064	0.766059	0.233888	0.218313
TRITD_1Av1G003930	rna-TRITD_1Av1G003930-2;rna-TRITD_1Av1G003930-3	LT934111.1	disease resistance protein RPM1-like [Aegilops tauschii subsp. tauschii]	0.772676	0.96702	0.256173	0.512229	0.860852	1.23114	1.16056	0.666183
TRITD_1Av1G003970	rna-TRITD_1Av1G003970-2	LT934111.1	disease resistance protein RPM1-like [Aegilops tauschii subsp. tauschii]	1.02718	1.1553	0.493793	0.756906	1.09834	1.07142	0.891847	0.738414
TRITD_1Av1G004000	rna-TRITD_1Av1G004000-2	LT934111.1	disease resistance protein RPM1-like [Aegilops tauschii subsp. tauschii]	0	0.01397	0	0	0	0	0	0
TRITD_1Av1G004040	rna-TRITD_1Av1G004040	LT934111.1	probable glutathione S-transferase GSTU6 [Aegilops tauschii subsp. tauschii]	0.141866	0.467686	0.307877	0.270324	0.131429	0.290079	0.185522	0.040366
TRITD_1Av1G004050	rna-TRITD_1Av1G004050-6;rna-TRITD_1Av1G004050-5;rna-TRITD_1Av1G004050-4;rna-TRITD_1Av1G004050;rna-TRITD_1Av1G004050-2;rna-TRITD_1Av1G004050-3;rna-TRITD_1Av1G004050-7;rna-TRITD_1Av1G004050-8	LT934111.1	predicted protein [Hordeum vulgare subsp. vulgare];phosphatidate cytidylyltransferase 1-like [Aegilops tauschii subsp. tauschii];Phosphatidate cytidylyltransferase [Triticum urartu]	11.5081	7.37148	90.1178	61.4228	7.98579	8.18844	69.6932	26.4372
TRITD_1Av1G004060	rna-TRITD_1Av1G004060-2;rna-TRITD_1Av1G004060-3	LT934111.1	RNA-binding protein with serine-rich domain 1-A [Triticum urartu]	1.95733	2.04153	0.820955	1.16815	2.08355	2.70368	1.54014	2.59422
TRITD_1Av1G004090	rna-TRITD_1Av1G004090	LT934111.1	putative glutathione S-transferase GSTU6 [Triticum urartu]	0	0.0829532	0	0	0	0	0	0
TRITD_1Av1G004190	rna-TRITD_1Av1G004190-4	LT934111.1	LRR19 [Triticum aestivum]	0.0804649	0.0253485	0.0526146	0.10711	0.0291522	0.100104	0.107871	0.076298
TRITD_1Av1G004210	rna-TRITD_1Av1G004210;rna-TRITD_1Av1G004210-3;rna-TRITD_1Av1G004210-6;rna-TRITD_1Av1G004210-7	LT934111.1	LEAF RUST 10 DISEASE-RESISTANCE LOCUS RECEPTOR-LIKE PROTEIN KINASE-like 2.3 [Aegilops tauschii subsp. tauschii]	17.3776	22.1689	12.5911	20.2736	31.8005	25.4893	37.481	40.8715
TRITD_1Av1G004220	rna-TRITD_1Av1G004220-2;rna-TRITD_1Av1G004220;rna-TRITD_1Av1G004220-3	LT934111.1	resistance-related receptor-like kinase [Triticum aestivum]	32.0853	48.5223	31.5925	30.3503	43.0013	38.2782	48.3562	43.5833
TRITD_1Av1G004250	rna-TRITD_1Av1G004250-2;rna-TRITD_1Av1G004250	LT934111.1	hypothetical protein TRIUR3_01524 [Triticum urartu]	0.121065	0.036908	0.053742	0.0297295	0.07878	0.087974	0.074459	0.05262
TRITD_1Av1G004260	rna-TRITD_1Av1G004260-3;rna-TRITD_1Av1G004260-2;rna-TRITD_1Av1G004260;rna-TRITD_1Av1G004260-5;rna-TRITD_1Av1G004260-6	LT934111.1	predicted protein [Hordeum vulgare subsp. vulgare];uncharacterized zinc finger protein At4g06634-like [Aegilops tauschii subsp. tauschii];V-type proton ATPase 16 kDa proteolipid subunit [Oryza sativa Japonica Group]	16.7015	17.2555	18.8931	19.8901	14.9934	16.222	15.8635	21.4968
TRITD_1Av1G004300	rna-TRITD_1Av1G004300-2;rna-TRITD_1Av1G004300-3	LT934111.1	Nuclear inhibitor of protein phosphatase 1 [Triticum urartu]	5.97742	7.38756	6.92458	8.1148	7.8784	7.83987	7.8425	7.54164
TRITD_1Av1G004310	rna-TRITD_1Av1G004310	LT934111.1	putative disease resistance protein [Triticum aestivum]	4.78755	5.57822	7.0798	6.88043	4.97926	4.76521	5.36576	6.01999
TRITD_1Av1G004320	rna-TRITD_1Av1G004320	LT934111.1	putative protein phosphatase 2C 21 [Triticum urartu]	3.25083	5.62569	5.89385	1.55357	5.36767	4.13865	6.6124	7.06406
TRITD_1Av1G004470	rna-TRITD_1Av1G004470	LT934111.1	hypothetical protein TRIUR3_07287 [Triticum urartu]	1.0034	0.984814	1.04646	0.968789	0.914527	1.217	1.00776	1.07048
TRITD_1Av1G004560	rna-TRITD_1Av1G004560	LT934111.1	resistance protein RGA2 [Triticum turgidum subsp. durum]	5.7227	7.27358	7.7876	9.31387	6.38542	5.76421	7.24095	8.13353
TRITD_1Av1G004570	rna-TRITD_1Av1G004570	LT934111.1	resistance protein RGA2 [Triticum turgidum subsp. durum]	0.177176	0.736265	0.020367	0.17611	1.34059	0.549037	0.10759	0.144209
TRITD_1Av1G004600	rna-TRITD_1Av1G004600-3;rna-TRITD_1Av1G004600-2;rna-TRITD_1Av1G004600-5	LT934111.1	putative chromosome condensation factor [Triticum monococcum];putative E3 ubiquitin-protein ligase HERC2 [Triticum urartu]	2.10756	1.67743	1.00743	2.28158	1.56202	1.90965	0.944508	2.88969
TRITD_1Av1G004620	rna-TRITD_1Av1G004620-7;rna-TRITD_1Av1G004620-4;rna-TRITD_1Av1G004620-5;rna-TRITD_1Av1G004620-2;rna-TRITD_1Av1G004620-10;rna-TRITD_1Av1G004620-9;rna-TRITD_1Av1G004620-11;rna-TRITD_1Av1G004620-12;rna-TRITD_1Av1G004620-13	LT934111.1	actin-97 [Brachypodium distachyon];actin, partial [Deschampsia antarctica]	57.1174	73.9818	55.9736	56.5518	68.0517	62.8373	55.1449	62.1454
TRITD_1Av1G004630	rna-TRITD_1Av1G004630	LT934111.1	uncharacterized protein LOC109765606 [Aegilops tauschii subsp. tauschii]	5.37798	4.97376	5.29526	6.35834	5.09678	5.60059	5.09873	5.78121
TRITD_1Av1G004640	rna-TRITD_1Av1G004640;rna-TRITD_1Av1G004640-4;rna-TRITD_1Av1G004640-3;rna-TRITD_1Av1G004640-2;rna-TRITD_1Av1G004640-6;rna-TRITD_1Av1G004640-5	LT934111.1	Phosphatidylinositide phosphatase SAC1 [Triticum urartu]	0.74084	1.23059	0.141576	0.331809	1.0041	0.745823	0.594086	0.820191
TRITD_1Av1G004660	rna-TRITD_1Av1G004660	LT934111.1	Bowman-Birk type trypsin inhibitor G	5.79922	3.52226	3.6938	5.50399	3.18195	5.95003	8.04191	10.449
TRITD_1Av1G004680	rna-TRITD_1Av1G004680	LT934111.1	Bowman-Birk type trypsin inhibitor [Triticum urartu]	7.14494	8.53773	8.95713	5.99964	6.28198	2.67611	6.19381	6.48262
TRITD_1Av1G004700	rna-TRITD_1Av1G004700	LT934111.1	malonyl-coenzyme A:anthocyanin 3-O-glucoside-6''-O-malonyltransferase-like [Aegilops tauschii subsp. tauschii]	10.2105	11.8973	3.2184	8.59512	11.6377	9.51276	9.76258	11.3017
TRITD_1Av1G004710	rna-TRITD_1Av1G004710;rna-TRITD_1Av1G004710-2	LT934111.1	mechanosensitive ion channel protein 5-like [Aegilops tauschii subsp. tauschii]	2.83093	1.36495	0.60939	1.49373	2.0209	1.56074	0.90415	1.25454
TRITD_1Av1G004760	rna-TRITD_1Av1G004760	LT934111.1	Bowman-Birk type trypsin inhibitor [Triticum urartu]	14.4749	54.5213	1.99376	9.71434	33.9322	14.9465	6.01228	6.74493
TRITD_1Av1G004870	rna-TRITD_1Av1G004870;rna-TRITD_1Av1G004870-2;rna-TRITD_1Av1G004870-3;rna-TRITD_1Av1G004870-4	LT934111.1	probable LRR receptor-like serine/threonine-protein kinase At3g47570 [Aegilops tauschii subsp. tauschii]	0.496876	0.35419	0.0642042	0.157324	0.649825	0.787902	0.408414	0.564274
TRITD_1Av1G004950	rna-TRITD_1Av1G004950;rna-TRITD_1Av1G004950-2;rna-TRITD_1Av1G004950-3	LT934111.1	Transcription initiation factor IIA subunit 2 [Triticum urartu];transcription initiation factor IIA subunit 2 [Aegilops tauschii subsp. tauschii]	16.7428	16.8876	13.5471	15.3932	17.7972	15.6246	20.5111	17.1967
TRITD_1Av1G004990	rna-TRITD_1Av1G004990;rna-TRITD_1Av1G004990-2	LT934111.1	protein DEHYDRATION-INDUCED 19 homolog 6-like [Aegilops tauschii subsp. tauschii];hypothetical protein TRIUR3_11606 [Triticum urartu]	3.92295	1.80862	2.05607	3.17359	2.28286	2.89476	2.66404	4.08822
TRITD_1Av1G005000	rna-TRITD_1Av1G005000	LT934111.1	uncharacterized protein LOC109741991 [Aegilops tauschii subsp. tauschii]	21.5963	19.7322	3.9859	9.91175	22.3911	24.9114	12.202	23.0067
TRITD_1Av1G005060	rna-TRITD_1Av1G005060-2;rna-TRITD_1Av1G005060	LT934111.1	50S ribosomal protein L22 [Triticum urartu]	11.9223	15.4977	0.761621	4.08865	13.6336	12.7378	5.61889	14.4558
TRITD_1Av1G005090	rna-TRITD_1Av1G005090;rna-TRITD_1Av1G005090-3;rna-TRITD_1Av1G005090-5;rna-TRITD_1Av1G005090-6	LT934111.1	hypothetical protein TRIUR3_21403 [Triticum urartu];uncharacterized protein LOC109741986 [Aegilops tauschii subsp. tauschii];uncharacterized protein LOC101781300 [Setaria italica]	19.3735	16.4983	35.4583	42.4761	17.5591	17.9554	21.1728	24.5017
TRITD_1Av1G005130	rna-TRITD_1Av1G005130	LT934111.1	Inactive rhomboid protein 1 [Triticum urartu]	0	0	0.166223	0	0	0	0.120406	0
TRITD_1Av1G005160	rna-TRITD_1Av1G005160	LT934111.1	putative disease resistance protein [Triticum aestivum]	16.0748	11.4899	20.5184	31.6563	15.0882	11.9935	8.61187	20.2554
TRITD_1Av1G005170	rna-TRITD_1Av1G005170	LT934111.1	putative disease resistance protein [Triticum aestivum]	12.9835	7.50029	14.9375	24.4289	11.146	9.25974	6.96444	15.3238
TRITD_1Av1G005370	rna-TRITD_1Av1G005370	LT934111.1	RNA polymerase II transcription factor B subunit 5-like [Aegilops tauschii subsp. tauschii]	6.22086	8.08534	4.33099	5.41814	7.01855	6.56021	7.30747	7.18325
TRITD_1Av1G005380	rna-TRITD_1Av1G005380-3;rna-TRITD_1Av1G005380	LT934111.1	cysteine protease XCP1-like [Aegilops tauschii subsp. tauschii]	0	0	0	0.107135	0.0255994	0.159609	0	0
TRITD_1Av1G005400	rna-TRITD_1Av1G005400-2;rna-TRITD_1Av1G005400	LT934111.1	hypothetical protein TRIUR3_10793 [Triticum urartu]	1.35712	0.62555	0.254197	0.585338	0.491195	0.475488	0.593713	0.503509
TRITD_1Av1G005420	rna-TRITD_1Av1G005420-2;rna-TRITD_1Av1G005420	LT934111.1	putative translation elongation factor family protein [Zea mays]	1.90752	0.781408	2.21186	3.29184	0.0950443	0.165981	0.422778	0.479689
TRITD_1Av1G005470	rna-TRITD_1Av1G005470-3;rna-TRITD_1Av1G005470-4	LT934111.1	hypothetical protein TRIUR3_10792 [Triticum urartu];hypothetical protein TRIUR3_10793 [Triticum urartu]	1.89705	0.858969	0.193332	0.701818	0.452269	0.555211	0.585351	0.895626
TRITD_1Av1G005490	rna-TRITD_1Av1G005490	LT934111.1	hypothetical protein TRIUR3_10793 [Triticum urartu]	0.687621	0.264592	0	0.363421	0.214175	0	0	0.13587
TRITD_1Av1G005570	rna-TRITD_1Av1G005570	LT934111.1	hypothetical protein TRIUR3_00721 [Triticum urartu]	8.133	9.50549	25.2613	17.1733	12.8776	14.4541	34.1219	24.9544
TRITD_1Av1G005590	rna-TRITD_1Av1G005590-2;rna-TRITD_1Av1G005590-3;rna-TRITD_1Av1G005590;rna-TRITD_1Av1G005590-5;rna-TRITD_1Av1G005590-4	LT934111.1	kinetochore protein spc25-like [Aegilops tauschii subsp. tauschii];hypothetical protein TRIUR3_00723 [Triticum urartu]	1.4152	2.91815	4.3655	4.12942	1.73582	1.53106	1.93005	1.74513
TRITD_1Av1G005620	rna-TRITD_1Av1G005620	LT934111.1	scarecrow-like protein 34 [Aegilops tauschii subsp. tauschii]	0.03203	0.075502	0.032361	0	0.061887	0.03585	0.19098	0.291084
TRITD_1Av1G005630	rna-TRITD_1Av1G005630	LT934111.1	scarecrow-like protein 30 [Aegilops tauschii subsp. tauschii]	0.13441	0.06086	0.032643	0	0.057825	0.088581	0.146573	0.549101
TRITD_1Av1G005640	rna-TRITD_1Av1G005640	LT934111.1	putative caffeine synthase 2 [Triticum urartu]	0.081971	0	0.033188	0	0	0	0.012464	0
TRITD_1Av1G005650	rna-TRITD_1Av1G005650	LT934111.1	scarecrow-like protein 34 [Aegilops tauschii subsp. tauschii]	0.713683	0.281809	0.364506	0.462208	0.158698	0.302002	0.676267	0.415285
TRITD_1Av1G005660	rna-TRITD_1Av1G005660	LT934111.1	scarecrow-like protein 34 [Aegilops tauschii subsp. tauschii]	0.087999	0.081023	0	0.033244	0.023131	0.005583	0.008902	0.148163
TRITD_1Av1G005670	rna-TRITD_1Av1G005670-2;rna-TRITD_1Av1G005670;rna-TRITD_1Av1G005670-3	LT934111.1	scarecrow-like protein 9 [Aegilops tauschii subsp. tauschii];scarecrow-like protein 34 [Aegilops tauschii subsp. tauschii];scarecrow-like protein 30 [Aegilops tauschii subsp. tauschii]	0.199795	0.0729256	0.127257	0.225785	0.0255966	0	0.0264798	0.0457921
TRITD_1Av1G005690	rna-TRITD_1Av1G005690	LT934111.1	uncharacterized protein At5g02240-like [Aegilops tauschii subsp. tauschii]	41.7455	38.6429	9.25261	30.5193	32.4173	37.4146	32.4799	63.7491
TRITD_1Av1G005720	rna-TRITD_1Av1G005720;rna-TRITD_1Av1G005720-2	LT934111.1	uncharacterized protein LOC109764668 [Aegilops tauschii subsp. tauschii]	54.6324	101.637	1.34414	15.3784	36.0375	34.7559	10.8914	29.8706
TRITD_1Av1G005820	rna-TRITD_1Av1G005820	LT934111.1	Disease resistance protein RPM1 [Triticum urartu]	0	0.016717	0.422168	0.098374	0.007185	0.028638	1.76803	0.108631
TRITD_1Av1G005870	rna-TRITD_1Av1G005870-5;rna-TRITD_1Av1G005870-4;rna-TRITD_1Av1G005870-3;rna-TRITD_1Av1G005870-6;rna-TRITD_1Av1G005870-7;rna-TRITD_1Av1G005870-8;rna-TRITD_1Av1G005870-9;rna-TRITD_1Av1G005870-10;rna-TRITD_1Av1G005870-13;rna-TRITD_1Av1G005870-14;rna-TRITD_1Av1G005870-15	LT934111.1	CSC1-like protein At3g21620 [Aegilops tauschii subsp. tauschii]	43.7217	5.57754	34.6596	23.0542	22.3846	32.1374	49.5843	52.6173
TRITD_1Av1G005910	rna-TRITD_1Av1G005910;rna-TRITD_1Av1G005910-2;rna-TRITD_1Av1G005910-3;rna-TRITD_1Av1G005910-6;rna-TRITD_1Av1G005910-7	LT934111.1	pumilio homolog 1-like [Aegilops tauschii subsp. tauschii];Pumilio-like protein 3 [Triticum urartu];BPM [Hordeum vulgare subsp. vulgare];Pumilio 2 [Zea mays]	2.06448	1.10327	0.22358	0.239078	0.570966	0.861815	0.0919873	0.7261
TRITD_1Av1G005920	rna-TRITD_1Av1G005920-3;rna-TRITD_1Av1G005920;rna-TRITD_1Av1G005920-9;rna-TRITD_1Av1G005920-29;rna-TRITD_1Av1G005920-48;rna-TRITD_1Av1G005920-53;rna-TRITD_1Av1G005920-68;rna-TRITD_1Av1G005920-71;rna-TRITD_1Av1G005920-80;rna-TRITD_1Av1G005920-79;rna-TRITD_1Av1G005920-89;rna-TRITD_1Av1G005920-87;rna-TRITD_1Av1G005920-98	LT934111.1	RGA1-F [Secale cereale];Disease resistance protein RPP13 [Triticum urartu];RGA1-D [Secale cereale];Mal-like protein [Triticum aestivum];putative disease resistance RPP13-like protein 3 isoform X1 [Aegilops tauschii subsp. tauschii]	0.329709	0.336004	0.304403	0.195743	0.38867	0.3964	0.2308	0.199119
TRITD_1Av1G006120	rna-TRITD_1Av1G006120-2;rna-TRITD_1Av1G006120-4;rna-TRITD_1Av1G006120	LT934111.1	probable serine/threonine-protein kinase PBL11 [Aegilops tauschii subsp. tauschii];putative serine/threonine-protein kinase NAK [Triticum urartu]	5.33672	7.48558	8.31238	6.7322	9.52805	11.2191	24.299	12.3015
TRITD_1Av1G006130	rna-TRITD_1Av1G006130	LT934111.1	protein NRT1/ PTR FAMILY 6.2 [Aegilops tauschii subsp. tauschii]	0.191369	0.231965	0.088415	0.163128	0.803587	0.552456	0.082615	0.20948
TRITD_1Av1G006150	rna-TRITD_1Av1G006150;rna-TRITD_1Av1G006150-2;rna-TRITD_1Av1G006150-3;rna-TRITD_1Av1G006150-4;rna-TRITD_1Av1G006150-5	LT934111.1	putative L-type lectin-domain containing receptor kinase S.7 [Triticum urartu]	4.90193	2.05857	4.17177	9.35879	0.0566248	0.0377319	0	0
TRITD_1Av1G006240	rna-TRITD_1Av1G006240;rna-TRITD_1Av1G006240-3;rna-TRITD_1Av1G006240-6	LT934111.1	protein Rf1, mitochondrial-like [Aegilops tauschii subsp. tauschii]	0.0147866	0.00992092	0	0.00955713	0.0164038	0	0.00978361	0.017739
TRITD_1Av1G006370	rna-TRITD_1Av1G006370	LT934111.1	5-pentadecatrienyl resorcinol O-methyltransferase [Triticum urartu]	0	0	0	0	0.109766	0.13481	0	0
TRITD_1Av1G006410	rna-TRITD_1Av1G006410;rna-TRITD_1Av1G006410-2	LT934111.1	hypothetical protein TRIUR3_06163 [Triticum urartu]	0	0	0.0452175	0	0	0.0896101	0.0916495	0.0831354
TRITD_1Av1G006420	rna-TRITD_1Av1G006420	LT934111.1	replication protein A 70 kDa DNA-binding subunit C-like [Aegilops tauschii subsp. tauschii]	0.058221	0.105366	0.183341	0.241828	0	0.013033	0.047047	0.046884
TRITD_1Av1G006460	rna-TRITD_1Av1G006460;rna-TRITD_1Av1G006460-4	LT934111.1	protein DETOXIFICATION 19-like isoform X1 [Aegilops tauschii subsp. tauschii];MATE efflux family protein ALF5 [Triticum urartu]	0.289982	0.203583	0.578819	0.393003	0.578223	1.69756	0.178649	0.502155
TRITD_1Av1G006470	rna-TRITD_1Av1G006470;rna-TRITD_1Av1G006470-2	LT934111.1	hypothetical protein TRIUR3_13725 [Triticum urartu];putative F-box/LRR-repeat protein 23 [Aegilops tauschii subsp. tauschii]	9.64574	18.6024	13.3422	15.0958	15.837	14.8968	31.5097	27.4555
TRITD_1Av1G006480	rna-TRITD_1Av1G006480-3;rna-TRITD_1Av1G006480;rna-TRITD_1Av1G006480-2	LT934111.1	protein RAE1-like [Aegilops tauschii subsp. tauschii]	8.14294	9.73401	18.9485	16.3676	9.90441	9.77883	11.691	11.0204
TRITD_1Av1G006510	rna-TRITD_1Av1G006510	LT934111.1	EGF domain-specific O-linked N-acetylglucosamine transferase-like [Aegilops tauschii subsp. tauschii]	1.94477	5.5853	13.4443	10.3393	7.87974	9.37858	52.3251	26.192
TRITD_1Av1G006590	rna-TRITD_1Av1G006590	LT934111.1	mitochondrial import inner membrane translocase subunit Tim9-like [Aegilops tauschii subsp. tauschii]	2.44532	2.50367	1.43049	2.29614	3.32739	3.08143	4.26869	2.55696
TRITD_1Av1G006630	rna-TRITD_1Av1G006630	LT934111.1	outer envelope pore protein 16, chloroplastic-like [Aegilops tauschii subsp. tauschii]	3.09061	9.03008	2.51493	0.945789	7.11568	11.9297	1.79507	5.08299
TRITD_1Av1G006670	rna-TRITD_1Av1G006670	LT934111.1	outer envelope pore protein 16, chloroplastic-like [Aegilops tauschii subsp. tauschii]	4.08981	44.7562	1.12853	1.80497	42.4379	47.5069	14.6754	26.9283
TRITD_1Av1G006720	rna-TRITD_1Av1G006720-2;rna-TRITD_1Av1G006720	LT934111.1	putative protein phosphatase 2C 46 [Aegilops tauschii subsp. tauschii]	0	0	0.0972362	0	0	0.0211239	0	0
TRITD_1Av1G006730	rna-TRITD_1Av1G006730;rna-TRITD_1Av1G006730-3;rna-TRITD_1Av1G006730-2;rna-TRITD_1Av1G006730-4	LT934111.1	pectin acetylesterase 5-like [Aegilops tauschii subsp. tauschii]	1.06848	3.43431	0.671217	1.39817	2.57906	1.77206	4.0435	3.95873
TRITD_1Av1G006740	rna-TRITD_1Av1G006740-3;rna-TRITD_1Av1G006740-6	LT934111.1	Putative disease resistance protein RGA3 [Triticum urartu]	0	1.32879	0	0	2.04067	1.64882	0.843857	1.47215
TRITD_1Av1G006800	rna-TRITD_1Av1G006800-2;rna-TRITD_1Av1G006800	LT934111.1	putative E3 ubiquitin-protein ligase [Triticum monococcum]	1.1257	10.8393	1.13408	1.69574	10.2149	8.69949	3.48617	6.4837
TRITD_1Av1G006920	rna-TRITD_1Av1G006920	LT934111.1	hypothetical protein TRIUR3_34290 [Triticum urartu]	0.203829	0.028468	0.09098	0.038567	0	0.02876	0.111893	0.057966
TRITD_1Av1G006990	rna-TRITD_1Av1G006990	LT934111.1	obtusifoliol 14-alpha demethylase-like [Aegilops tauschii subsp. tauschii]	0	0.420518	0.023032	0	1.22119	1.78653	0	0.065059
TRITD_1Av1G007060	rna-TRITD_1Av1G007060	LT934111.1	nuclear pore complex protein NUP43 [Aegilops tauschii subsp. tauschii]	4.6889	3.4059	0.322781	0.787755	3.13016	3.35553	2.02647	2.44647
TRITD_1Av1G007070	rna-TRITD_1Av1G007070	LT934111.1	probable clathrin assembly protein At4g32285 [Aegilops tauschii subsp. tauschii]	2.29155	7.05753	4.19926	3.57831	5.56107	4.53428	3.16636	3.4766
TRITD_1Av1G007150	rna-TRITD_1Av1G007150;rna-TRITD_1Av1G007150-2	LT934111.1	dof zinc finger protein DOF3.6-like isoform X2 [Aegilops tauschii subsp. tauschii];dof zinc finger protein DOF3.6-like isoform X1 [Aegilops tauschii subsp. tauschii]	0.157079	0.143954	0	0.0621406	0.207779	0.190328	0.058396	0
TRITD_1Av1G007160	rna-TRITD_1Av1G007160	LT934111.1	uncharacterized protein LOC109752868 [Aegilops tauschii subsp. tauschii]	1.39013	1.93438	0.405702	0.736339	1.66232	1.29128	0.866388	1.8791
TRITD_1Av1G007170	rna-TRITD_1Av1G007170	LT934111.1	cysteine-rich repeat secretory protein 55-like [Aegilops tauschii subsp. tauschii]	1.03828	7.08176	0.32485	1.40752	6.63707	3.19793	3.367	3.59083
TRITD_1Av1G007190	rna-TRITD_1Av1G007190-2	LT934111.1	predicted protein [Hordeum vulgare subsp. vulgare]	0	0.116815	0	0	0	0	0	0.126511
TRITD_1Av1G007490	rna-TRITD_1Av1G007490-2	LT934111.1	Homeobox-leucine zipper protein ROC4 [Triticum urartu]	0	0	0	0	0.0542546	0	0	0
TRITD_1Av1G007560	rna-TRITD_1Av1G007560-2;rna-TRITD_1Av1G007560-4;rna-TRITD_1Av1G007560-5	LT934111.1	wall-associated receptor kinase 3-like [Aegilops tauschii subsp. tauschii];Wall-associated receptor kinase 3 [Triticum urartu]	0.0217711	0.124876	0.0149557	0.030214	0.0888035	0.0718358	0.0827329	0.0218111
TRITD_1Av1G007620	rna-TRITD_1Av1G007620	LT934111.1	WAT1-related protein At3g30340-like [Aegilops tauschii subsp. tauschii]	0	0	0	0	0	0	0.035559	0.032879
TRITD_1Av1G007690	rna-TRITD_1Av1G007690;rna-TRITD_1Av1G007690-2;rna-TRITD_1Av1G007690-4;rna-TRITD_1Av1G007690-3	LT934111.1	ACT domain-containing protein ACR9 isoform X1 [Aegilops tauschii subsp. tauschii];ACT domain-containing protein ACR9 isoform X2 [Aegilops tauschii subsp. tauschii];hypothetical protein TRIUR3_30023 [Triticum urartu]	5.63197	9.50599	4.12091	6.32009	17.8947	21.6964	16.4108	29.6087
TRITD_1Av1G007700	rna-TRITD_1Av1G007700;rna-TRITD_1Av1G007700-2	LT934111.1	fatty-acid-binding protein 3, chloroplastic-like [Aegilops tauschii subsp. tauschii];Chalcone--flavonone isomerase 1B-1 [Triticum urartu]	37.5273	74.7794	25.2655	36.6384	77.3824	67.7525	64.3674	99.7747
TRITD_1Av1G007710	rna-TRITD_1Av1G007710;rna-TRITD_1Av1G007710-2	LT934111.1	hydroxyproline O-galactosyltransferase GALT6-like [Aegilops tauschii subsp. tauschii];putative beta-1,3-galactosyltransferase 18 [Triticum urartu]	0.170535	0.269032	0.912701	0.369682	0.198756	0.664206	0.401981	3.57906
TRITD_1Av1G007780	rna-TRITD_1Av1G007780	LT934111.1	momilactone A synthase-like [Aegilops tauschii subsp. tauschii]	0.204611	0	0	0.112576	0	0	0	0
TRITD_1Av1G007980	rna-TRITD_1Av1G007980	LT934111.1	uncharacterized protein LOC109758798 [Aegilops tauschii subsp. tauschii]	0	0	0	0.068697	0	0	0	0
TRITD_1Av1G008010	rna-TRITD_1Av1G008010;rna-TRITD_1Av1G008010-2	LT934111.1	3-ketoacyl-CoA synthase 5 [Triticum urartu];3-ketoacyl-CoA synthase 5-like [Aegilops tauschii subsp. tauschii]	0	0	0	0	0	0.023289	0.0366463	0
TRITD_1Av1G008040	rna-TRITD_1Av1G008040;rna-TRITD_1Av1G008040-2;rna-TRITD_1Av1G008040-3;rna-TRITD_1Av1G008040-21;rna-TRITD_1Av1G008040-18;rna-TRITD_1Av1G008040-15;rna-TRITD_1Av1G008040-13;rna-TRITD_1Av1G008040-12;rna-TRITD_1Av1G008040-10;rna-TRITD_1Av1G008040-11;rna-TRITD_1Av1G008040-7;rna-TRITD_1Av1G008040-8;rna-TRITD_1Av1G008040-6;rna-TRITD_1Av1G008040-28;rna-TRITD_1Av1G008040-30;rna-TRITD_1Av1G008040-26;rna-TRI…	LT934111.1	Phenylalanine ammonia-lyase [Triticum urartu];phenylalanine ammonia-lyase-like [Aegilops tauschii subsp. tauschii]	0.0637281	0.640299	0.280828	0.513918	0.596249	0.487508	1.13938	0.851284
TRITD_1Av1G008070	rna-TRITD_1Av1G008070-2;rna-TRITD_1Av1G008070-5;rna-TRITD_1Av1G008070-6	LT934111.1	Phenylalanine ammonia-lyase [Triticum urartu];phenylalanine ammonia-lyase-like [Aegilops tauschii subsp. tauschii]	0.0767509	0.225512	0.187776	0.404215	0.0387169	0.0160806	0.425246	0.108061
TRITD_1Av1G008190	rna-TRITD_1Av1G008190	LT934111.1	hypothetical protein TRIUR3_29748 [Triticum urartu]	2.52053	2.01885	4.35674	4.1963	0.560189	1.30895	2.20179	2.5997
TRITD_1Av1G008330	rna-TRITD_1Av1G008330	LT934111.1	hypothetical protein TRIUR3_07712 [Triticum urartu]	0.618286	0.103437	0.347306	0.344729	0.239191	0.238738	0.199883	0.536152
TRITD_1Av1G008370	rna-TRITD_1Av1G008370-2;rna-TRITD_1Av1G008370-3;rna-TRITD_1Av1G008370	LT934111.1	hypothetical protein TRIUR3_07714 [Triticum urartu]	54.7117	90.6062	5.08803	19.7766	72.8205	62.6887	38.5033	40.1666
TRITD_1Av1G008410	rna-TRITD_1Av1G008410	LT934111.1	Histone H2A.2.2 [Triticum urartu]	0.333375	0.224824	0.614127	0.572961	0.162467	0.228087	0.204615	0.274992
TRITD_1Av1G008420	rna-TRITD_1Av1G008420-2;rna-TRITD_1Av1G008420;rna-TRITD_1Av1G008420-3	LT934111.1	soluble inorganic pyrophosphatase 4-like [Aegilops tauschii subsp. tauschii];Soluble inorganic pyrophosphatase [Triticum urartu]	2.60014	0.855579	0.777359	0.913176	2.57871	2.32851	1.3274	2.04394
TRITD_1Av1G008430	rna-TRITD_1Av1G008430-5;rna-TRITD_1Av1G008430-2;rna-TRITD_1Av1G008430-3;rna-TRITD_1Av1G008430;rna-TRITD_1Av1G008430-6;rna-TRITD_1Av1G008430-7	LT934111.1	poly [ADP-ribose] polymerase 1 isoform X1 [Aegilops tauschii subsp. tauschii];poly [ADP-ribose] polymerase 1 isoform X2 [Aegilops tauschii subsp. tauschii]	3.71208	1.72695	0.374986	0.242609	2.15466	2.7732	0.769516	2.73642
TRITD_1Av1G008530	rna-TRITD_1Av1G008530-5;rna-TRITD_1Av1G008530;rna-TRITD_1Av1G008530-3;rna-TRITD_1Av1G008530-4;rna-TRITD_1Av1G008530-6;rna-TRITD_1Av1G008530-7;rna-TRITD_1Av1G008530-10;rna-TRITD_1Av1G008530-11;rna-TRITD_1Av1G008530-12	LT934111.1	uncharacterized protein LOC109787361 [Aegilops tauschii subsp. tauschii]	4.78506	3.57125	6.21583	9.52039	3.59556	4.85841	14.8528	16.0232
TRITD_1Av1G008600	rna-TRITD_1Av1G008600-8;rna-TRITD_1Av1G008600-7;rna-TRITD_1Av1G008600-4;rna-TRITD_1Av1G008600;rna-TRITD_1Av1G008600-9	LT934111.1	MORC family CW-type zinc finger protein 4 [Triticum urartu];protein MICRORCHIDIA 2-like isoform X2 [Aegilops tauschii subsp. tauschii];protein MICRORCHIDIA 2-like isoform X1 [Aegilops tauschii subsp. tauschii]	12.3727	17.2528	10.5205	13.6229	14.1387	13.7969	16.6248	16.6962
TRITD_1Av1G008690	rna-TRITD_1Av1G008690-2;rna-TRITD_1Av1G008690-3	LT934111.1	type I inositol polyphosphate 5-phosphatase 8-like isoform X1 [Aegilops tauschii subsp. tauschii]	0.134404	0	0	0.080458	0.0176373	0.0428762	0	0.0355251
TRITD_1Av1G008820	rna-TRITD_1Av1G008820	LT934111.1	pentatricopeptide repeat-containing protein At3g09040, mitochondrial-like [Aegilops tauschii subsp. tauschii]	0	0	0	0	0	0	0.011989	0.011085
TRITD_1Av1G008830	rna-TRITD_1Av1G008830-7;rna-TRITD_1Av1G008830-2;rna-TRITD_1Av1G008830-3;rna-TRITD_1Av1G008830-4;rna-TRITD_1Av1G008830;rna-TRITD_1Av1G008830-8	LT934111.1	protein HGH1 homolog [Brachypodium distachyon];protein HGH1 homolog isoform X1 [Aegilops tauschii subsp. tauschii]	5.29484	5.37372	3.74371	5.08037	6.1543	6.66263	5.19686	8.20101
TRITD_1Av1G008840	rna-TRITD_1Av1G008840	LT934111.1	hypothetical protein TRIUR3_04150 [Triticum urartu]	0	0	0	0	0	0	0.023225	0
TRITD_1Av1G008870	rna-TRITD_1Av1G008870-2	LT934111.1	3-ketoacyl-CoA synthase 12-like [Aegilops tauschii subsp. tauschii]	0.72086	11.1029	0.557499	3.40748	7.84367	8.86029	3.80969	4.56027
TRITD_1Av1G009040	rna-TRITD_1Av1G009040	LT934111.1	hypothetical protein TRIUR3_04728 [Triticum urartu]	0.097112	0	0.116968	0	0	0	0.033126	0
TRITD_1Av1G009050	rna-TRITD_1Av1G009050	LT934111.1	protein gar2-like [Aegilops tauschii subsp. tauschii]	5.036	5.18901	3.63219	4.83149	5.19112	5.25171	6.05358	5.25909
TRITD_1Av1G009060	rna-TRITD_1Av1G009060	LT934111.1	uncharacterized protein LOC109787357 [Aegilops tauschii subsp. tauschii]	10.1423	14.2967	5.31622	7.47604	10.9849	9.41341	10.1001	10.5459
TRITD_1Av1G009070	rna-TRITD_1Av1G009070-2;rna-TRITD_1Av1G009070-3;rna-TRITD_1Av1G009070	LT934111.1	Glucose-6-phosphate isomerase, cytosolic [Triticum urartu]	114.523	84.8599	79.9148	64.9211	117.026	106.658	61.4095	65.8352
TRITD_1Av1G009120	rna-TRITD_1Av1G009120;rna-TRITD_1Av1G009120-2	LT934111.1	disease resistance protein RPM1-like [Aegilops tauschii subsp. tauschii]	2.44132	1.76852	0.559155	0.940149	1.62318	2.909	1.37828	2.68683
TRITD_1Av1G009210	rna-TRITD_1Av1G009210;rna-TRITD_1Av1G009210-2;rna-TRITD_1Av1G009210-4;rna-TRITD_1Av1G009210-3;rna-TRITD_1Av1G009210-5	LT934111.1	uncharacterized protein LOC109787334 [Aegilops tauschii subsp. tauschii];Protein STIP1-like protein [Triticum urartu]	0.160498	0.268346	0.222845	0.969262	0.381031	0.460152	0.771525	0.587483
TRITD_1Av1G009410	rna-TRITD_1Av1G009410	LT934111.1	Curved DNA-binding protein [Triticum urartu]	0.242367	0.084293	0.040016	0.061948	0.177717	0.145542	0.031633	0.168939
TRITD_1Av1G009480	rna-TRITD_1Av1G009480-4;rna-TRITD_1Av1G009480-2;rna-TRITD_1Av1G009480-3;rna-TRITD_1Av1G009480	LT934111.1	uncharacterized protein LOC109783165 [Aegilops tauschii subsp. tauschii];hypothetical protein TRIUR3_30035 [Triticum urartu]	8.76029	7.49995	3.28357	7.24236	3.97148	4.65095	4.16088	5.39748
TRITD_1Av1G009490	rna-TRITD_1Av1G009490-4;rna-TRITD_1Av1G009490-3;rna-TRITD_1Av1G009490;rna-TRITD_1Av1G009490-2;rna-TRITD_1Av1G009490-5	LT934111.1	hypothetical protein TRIUR3_30035 [Triticum urartu]	6.00342	4.82815	3.19267	5.60762	4.13137	4.59838	3.74907	4.83507
TRITD_1Av1G009570	rna-TRITD_1Av1G009570	LT934111.1	myb-related protein MYBAS2-like [Aegilops tauschii subsp. tauschii]	17.9436	25.283	3.27219	7.36997	20.88	24.7907	12.6029	20.7392
TRITD_1Av1G009610	rna-TRITD_1Av1G009610;rna-TRITD_1Av1G009610-2	LT934111.1	uncharacterized protein LOC109741536 isoform X1 [Aegilops tauschii subsp. tauschii];uncharacterized protein LOC109741536 isoform X2 [Aegilops tauschii subsp. tauschii]	0.0555849	0.0188182	0.565623	0.604796	0	0.00581812	0.347951	0
TRITD_1Av1G009680	rna-TRITD_1Av1G009680	LT934111.1	histone-lysine N-methyltransferase family member SUVH9-like [Aegilops tauschii subsp. tauschii]	0.321225	0.202935	0.160389	0.40016	0.21553	0.339586	0.173128	0.142949
TRITD_1Av1G009900	rna-TRITD_1Av1G009900-3;rna-TRITD_1Av1G009900-2	LT934111.1	coiled-coil domain-containing protein 130 [Aegilops tauschii subsp. tauschii]	24.4713	29.4465	35.9669	33.7738	27.0048	26.6398	34.005	28.4934
TRITD_1Av1G009930	rna-TRITD_1Av1G009930	LT934111.1	fibronectin type 3 and ankyrin repeat domains protein 1-like isoform X1 [Aegilops tauschii subsp. tauschii]	1.64716	1.86387	0.781342	1.30484	1.11728	1.29815	0.912904	1.9407
TRITD_1Av1G009980	rna-TRITD_1Av1G009980	LT934111.1	uncharacterized protein LOC109741531 [Aegilops tauschii subsp. tauschii]	0	0	0	0	0	0	0	0.027405
TRITD_1Av1G010050	rna-TRITD_1Av1G010050-2;rna-TRITD_1Av1G010050	LT934111.1	uncharacterized protein LOC109741532 [Aegilops tauschii subsp. tauschii];Transcription elongation factor B polypeptide 3 [Triticum urartu]	9.20502	10.6332	27.7112	28.6847	11.4896	11.8199	19.3161	21.3221
TRITD_1Av1G010080	rna-TRITD_1Av1G010080	LT934111.1	laccase-25-like isoform X2 [Aegilops tauschii subsp. tauschii]	0.623269	3.76399	0.690953	2.06093	1.3643	1.33743	1.24879	1.21877
TRITD_1Av1G010150	rna-TRITD_1Av1G010150-2;rna-TRITD_1Av1G010150	LT934111.1	uncharacterized protein LOC109741530 [Aegilops tauschii subsp. tauschii]	4.15057	1.83474	3.31246	5.10478	2.6805	2.61004	5.14001	4.13777
TRITD_1Av1G010180	rna-TRITD_1Av1G010180	LT934111.1		0	0	0	0	0	0	0.012702	0
TRITD_1Av1G010190	rna-TRITD_1Av1G010190;rna-TRITD_1Av1G010190-2	LT934111.1	uncharacterized protein LOC109741530 [Aegilops tauschii subsp. tauschii]	12.5671	10.978	11.7445	16.6424	10.7306	10.5568	14.4696	14.5417
TRITD_1Av1G010200	rna-TRITD_1Av1G010200	LT934111.1	uncharacterized protein LOC109741530 [Aegilops tauschii subsp. tauschii]	0.247588	0.954302	1.28118	2.27923	1.31817	1.02304	1.65239	1.74663
TRITD_1Av1G010300	rna-TRITD_1Av1G010300	LT934111.1	uncharacterized protein LOC109741530 [Aegilops tauschii subsp. tauschii]	0	0	0	0.02012	0	0	0	0
TRITD_1Av1G010310	rna-TRITD_1Av1G010310-3	LT934111.1	protein transport protein SEC13 homolog B-like [Aegilops tauschii subsp. tauschii]	8.88396	10.7294	12.6715	12.8359	9.31662	10.8872	11.0297	10.9773
TRITD_1Av1G010520	rna-TRITD_1Av1G010520-2;rna-TRITD_1Av1G010520;rna-TRITD_1Av1G010520-3;rna-TRITD_1Av1G010520-5;rna-TRITD_1Av1G010520-6;rna-TRITD_1Av1G010520-8	LT934111.1	predicted protein [Hordeum vulgare subsp. vulgare];uncharacterized protein LOC109741174 isoform X1 [Aegilops tauschii subsp. tauschii];YTH domain family protein 1 [Triticum urartu]	10.7271	12.7027	16.8999	16.3248	12.5037	11.4456	9.58495	11.1742
TRITD_1Av1G010530	rna-TRITD_1Av1G010530-3;rna-TRITD_1Av1G010530-2;rna-TRITD_1Av1G010530-4;rna-TRITD_1Av1G010530-5	LT934111.1	dihydroneopterin aldolase 2-like [Aegilops tauschii subsp. tauschii];YTH domain family protein 1 [Triticum urartu]	18.5711	28.1961	3.9103	7.65965	27.3636	30.7366	11.0426	15.7582
TRITD_1Av1G010600	rna-TRITD_1Av1G010600-4;rna-TRITD_1Av1G010600-3;rna-TRITD_1Av1G010600;rna-TRITD_1Av1G010600-5;rna-TRITD_1Av1G010600-6	LT934111.1	Adenosine 3'-phospho 5'-phosphosulfate transporter 1 [Triticum urartu];UDP-galactose/UDP-glucose transporter 5-like [Aegilops tauschii subsp. tauschii]	3.12427	5.49472	4.08648	5.80143	4.07296	4.59448	4.87492	5.55624
TRITD_1Av1G011220	rna-TRITD_1Av1G011220;rna-TRITD_1Av1G011220-2;rna-TRITD_1Av1G011220-3	LT934111.1	MAP kinase phosphatase [Triticum turgidum subsp. durum]	5.71861	14.6245	13.2825	6.60951	11.4309	12.982	9.66913	10.963
TRITD_1Av1G011250	rna-TRITD_1Av1G011250-5;rna-TRITD_1Av1G011250-4;rna-TRITD_1Av1G011250-3	LT934111.1	beta-hexosaminidase 1 [Aegilops tauschii subsp. tauschii]	19.5725	30.4161	10.394	17.2498	24.1918	21.2253	19.1007	23.4113
TRITD_1Av1G011320	rna-TRITD_1Av1G011320	LT934111.1	hypothetical protein TRIUR3_33484 [Triticum urartu]	0	0	0.17021	0	0	0	0	0
TRITD_1Av1G011350	rna-TRITD_1Av1G011350	LT934111.1	MDIS1-interacting receptor like kinase 2-like isoform X1 [Aegilops tauschii subsp. tauschii]	0	0	0	0.09002	0	0.018344	0	0.450136
TRITD_1Av1G011410	rna-TRITD_1Av1G011410	LT934111.1	glutathione S-transferase DHAR2-like [Aegilops tauschii subsp. tauschii]	171.992	143.834	190.756	198.881	164.231	157.864	214.673	193.719
TRITD_1Av1G011510	rna-TRITD_1Av1G011510;rna-TRITD_1Av1G011510-2	LT934111.1	hypothetical protein TRIUR3_07024 [Triticum urartu]	0.242609	0.135317	0.0972655	0.037043	0.339129	0.459493	0.287092	0.243826
TRITD_1Av1G011570	rna-TRITD_1Av1G011570	LT934111.1	hypothetical protein TRIUR3_07022 [Triticum urartu]	4.85971	3.4926	0.555231	1.54389	4.24989	5.71941	1.93274	2.9274
TRITD_1Av1G011590	rna-TRITD_1Av1G011590;rna-TRITD_1Av1G011590-2	LT934111.1	nudix hydrolase 9 [Aegilops tauschii subsp. tauschii]	1.53737	1.57575	0.656899	0.799468	2.06034	1.25811	1.49276	3.03183
TRITD_1Av1G011820	rna-TRITD_1Av1G011820-2;rna-TRITD_1Av1G011820;rna-TRITD_1Av1G011820-3;rna-TRITD_1Av1G011820-4	LT934111.1	hypothetical protein TRIUR3_30641 [Triticum urartu];protein trichome birefringence-like 10 isoform X1 [Aegilops tauschii subsp. tauschii];protein trichome birefringence-like 11 isoform X2 [Aegilops tauschii subsp. tauschii]	11.3159	7.22949	14.1741	14.5632	8.28158	10.4664	9.29094	10.4864
TRITD_1Av1G011930	rna-TRITD_1Av1G011930-16;rna-TRITD_1Av1G011930-15;rna-TRITD_1Av1G011930-12;rna-TRITD_1Av1G011930-11;rna-TRITD_1Av1G011930-10;rna-TRITD_1Av1G011930-9;rna-TRITD_1Av1G011930-7;rna-TRITD_1Av1G011930-6;rna-TRITD_1Av1G011930-3;rna-TRITD_1Av1G011930-4;rna-TRITD_1Av1G011930-2;rna-TRITD_1Av1G011930;rna-TRITD_1Av1G011930-17;rna-TRITD_1Av1G011930-19;rna-TRITD_1Av1G011930-20;rna-TRITD_1Av1G011930-21	LT934111.1	hypothetical protein TRIUR3_17287 [Triticum urartu];E3 UFM1-protein ligase 1 homolog [Aegilops tauschii subsp. tauschii];hypothetical protein TRIUR3_17286 [Triticum urartu];predicted protein [Hordeum vulgare subsp. vulgare]	17.6723	18.7618	38.3501	39.8697	18.9108	18.0846	32.7592	29.4041
TRITD_1Av1G011960	rna-TRITD_1Av1G011960	LT934111.1	UPF0769 protein C21orf59 homolog [Aegilops tauschii subsp. tauschii]	6.51287	7.1826	6.33987	5.46343	5.7154	4.79028	1.40195	2.40536
TRITD_1Av1G012000	rna-TRITD_1Av1G012000	LT934111.1	probable membrane-associated kinase regulator 3 [Aegilops tauschii subsp. tauschii]	0.036942	0.109866	0.013229	0.078574	0.033597	0	0	0
TRITD_1Av1G012020	rna-TRITD_1Av1G012020-2;rna-TRITD_1Av1G012020-4	LT934111.1	calcium-transporting ATPase 4, endoplasmic reticulum-type-like [Aegilops tauschii subsp. tauschii]	10.2246	12.4653	64.3197	28.8752	9.27812	9.23273	24.5802	16.7188
TRITD_1Av1G012140	rna-TRITD_1Av1G012140-11;rna-TRITD_1Av1G012140-9;rna-TRITD_1Av1G012140-8;rna-TRITD_1Av1G012140-2;rna-TRITD_1Av1G012140-4;rna-TRITD_1Av1G012140;rna-TRITD_1Av1G012140-12	LT934111.1	putative potassium transporter 12 isoform X1 [Aegilops tauschii subsp. tauschii]	0.271278	0.359267	0.35289	0.466328	0.323539	0.282311	0.210981	0.235995
TRITD_1Av1G012150	rna-TRITD_1Av1G012150;rna-TRITD_1Av1G012150-2	LT934111.1	geraniol 8-hydroxylase-like [Aegilops tauschii subsp. tauschii]	3.74409	1.64679	1.76979	0.528242	3.33212	1.91226	0.711968	1.84523
TRITD_1Av1G012200	rna-TRITD_1Av1G012200	LT934111.1	uncharacterized protein LOC109758202 [Aegilops tauschii subsp. tauschii]	0.132415	0.063865	10.1367	1.4041	0.062077	0	0.980466	0.102454
TRITD_1Av1G012360	rna-TRITD_1Av1G012360;rna-TRITD_1Av1G012360-2;rna-TRITD_1Av1G012360-3;rna-TRITD_1Av1G012360-4	LT934111.1	uncharacterized protein LOC109744923 isoform X1 [Aegilops tauschii subsp. tauschii];hypothetical protein TRIUR3_21210 [Triticum urartu];hypothetical protein TRIUR3_21211 [Triticum urartu]	0.526882	2.638	14.9572	12.6765	0.264067	0.43854	0.330308	0.393771
TRITD_1Av1G012390	rna-TRITD_1Av1G012390	LT934111.1	UDP-glycosyltransferase 83A1-like [Aegilops tauschii subsp. tauschii]	0	0	0.022579	0.034514	0	0	0	0
TRITD_1Av1G012430	rna-TRITD_1Av1G012430	LT934111.1	L-type lectin-domain containing receptor kinase IV.1 [Triticum urartu]	1.00604	1.71027	5.01157	2.2762	1.71897	1.29179	5.94497	2.21404
TRITD_1Av1G012500	rna-TRITD_1Av1G012500	LT934111.1	hypothetical protein TRIUR3_30953 [Triticum urartu]	0	0	0	0	0	0	0.17769	0.056265
TRITD_1Av1G012510	rna-TRITD_1Av1G012510	LT934111.1	hypothetical protein TRIUR3_30953 [Triticum urartu]	0.050882	0	0	0.026011	0	0	0	0
TRITD_1Av1G012620	rna-TRITD_1Av1G012620	LT934111.1	hypothetical protein TRIUR3_28258 [Triticum urartu]	0	0	0	0	0	0	0.02563	0
TRITD_1Av1G012750	rna-TRITD_1Av1G012750	LT934111.1	LOW QUALITY PROTEIN: hypothetical protein BRADI_2g62580v3 [Brachypodium distachyon]	0	0.012734	0	0.024317	0	0	0	0
TRITD_1Av1G012760	rna-TRITD_1Av1G012760	LT934111.1	Ankyrin-3 [Triticum urartu]	1.31435	0.974924	0.680612	1.04328	1.0348	1.28944	1.20702	1.14845
TRITD_1Av1G012770	rna-TRITD_1Av1G012770-4;rna-TRITD_1Av1G012770-3;rna-TRITD_1Av1G012770;rna-TRITD_1Av1G012770-2;rna-TRITD_1Av1G012770-5;rna-TRITD_1Av1G012770-6;rna-TRITD_1Av1G012770-7	LT934111.1	protein GLE1-like isoform X1 [Aegilops tauschii subsp. tauschii];Nucleoporin GLE1 [Triticum urartu]	1.09519	1.53349	1.65755	0.717644	0.696337	1.17052	1.1795	1.58851
TRITD_1Av1G012780	rna-TRITD_1Av1G012780	LT934111.1	predicted protein [Hordeum vulgare subsp. vulgare]	1.76767	9.95539	61.7301	32.5399	2.17531	0.834674	16.459	7.39608
TRITD_1Av1G012990	rna-TRITD_1Av1G012990	LT934111.1	probable leucine-rich repeat receptor-like protein kinase At1g35710 isoform X2 [Aegilops tauschii subsp. tauschii]	0	0.078805	0.136566	0.060775	0.058161	0.021321	0.020665	0
TRITD_1Av1G013040	rna-TRITD_1Av1G013040	LT934111.1	hypothetical protein TRIUR3_33836 [Triticum urartu]	0.048576	0.199224	0	0.035346	0.256535	0.485469	0	0.271929
TRITD_1Av1G013080	rna-TRITD_1Av1G013080	LT934111.1	hypothetical protein TRIUR3_17599 [Triticum urartu]	0	0	0.192737	0	0	0	0.152163	0
TRITD_1Av1G013100	rna-TRITD_1Av1G013100	LT934111.1	orf173 (mitochondrion) [Triticum aestivum]	0	0	0.053191	0	0	0	0	0.05196
TRITD_1Av1G013120	rna-TRITD_1Av1G013120	LT934111.1	NADH-ubiquinone oxidoreductase chain 2 [Triticum urartu]	0	0.118844	0.030088	0.062105	0.104707	0.09341	0	0.058783
TRITD_1Av1G013130	rna-TRITD_1Av1G013130;rna-TRITD_1Av1G013130-3;rna-TRITD_1Av1G013130-5;rna-TRITD_1Av1G013130-6	LT934111.1	nuclear pore complex protein NUP107 [Aegilops tauschii subsp. tauschii]	7.70725	4.25386	0.600748	1.02244	5.03636	6.4617	2.8678	6.8823
TRITD_1Av1G013390	rna-TRITD_1Av1G013390-11	LT934111.1	ABC transporter G family member 5-like [Aegilops tauschii subsp. tauschii]	1.64227	1.07696	15.7129	11.0219	0.471063	0.550102	3.64696	3.36072
TRITD_1Av1G013500	rna-TRITD_1Av1G013500;rna-TRITD_1Av1G013500-2;rna-TRITD_1Av1G013500-3	LT934111.1	alternative splicing regulator [Triticum aestivum];Serine/arginine-rich splicing factor 4 [Triticum urartu];serine/arginine-rich splicing factor RS2Z33-like isoform X3 [Aegilops tauschii subsp. tauschii]	42.6296	31.5824	51.1172	39.1721	40.3372	47.0577	70.4537	35.8426
TRITD_1Av1G013670	rna-TRITD_1Av1G013670-4;rna-TRITD_1Av1G013670-3;rna-TRITD_1Av1G013670-2;rna-TRITD_1Av1G013670;rna-TRITD_1Av1G013670-5;rna-TRITD_1Av1G013670-6	LT934111.1	Alcohol dehydrogenase-like 3 [Triticum urartu];alcohol dehydrogenase-like 4 [Aegilops tauschii subsp. tauschii]	9.91088	5.45089	26.4727	17.6119	7.5249	9.54754	12.8775	14.0074
TRITD_1Av1G013690	rna-TRITD_1Av1G013690	LT934111.1	aromatic-L-amino-acid decarboxylase-like [Aegilops tauschii subsp. tauschii]	0	0.065212	0.023271	0.155941	0.062419	0	0.065301	0.040628
TRITD_1Av1G013760	rna-TRITD_1Av1G013760	LT934111.1	putative F-box/FBD/LRR-repeat protein At1g78760 [Aegilops tauschii subsp. tauschii]	0	0	0	0.030879	0	0	0	0
TRITD_1Av1G013870	rna-TRITD_1Av1G013870	LT934111.1	defensin [Triticum aestivum]	0.125972	0	0.100791	0	0	0	0.112098	0
TRITD_1Av1G013880	rna-TRITD_1Av1G013880	LT934111.1	defensin precursor [Triticum turgidum subsp. durum]	0	0.129398	0.242045	0	0.138404	0	0	0
TRITD_1Av1G013900	rna-TRITD_1Av1G013900-2;rna-TRITD_1Av1G013900	LT934111.1	defensin precursor [Triticum turgidum subsp. durum];hypothetical protein TRIUR3_12505 [Triticum urartu]	0.272964	0	0	0.173635	0	0	0	0
TRITD_1Av1G013910	rna-TRITD_1Av1G013910	LT934111.1	defensin [Triticum aestivum]	0.087933	0	0.135406	0	0	0	0	0
TRITD_1Av1G013930	rna-TRITD_1Av1G013930-2;rna-TRITD_1Av1G013930	LT934111.1	hypothetical protein TRIUR3_12507 [Triticum urartu]	0.351689	0.417229	0.258518	0.374672	0.163466	0.274455	0.248994	0.243541
TRITD_1Av1G013960	rna-TRITD_1Av1G013960	LT934111.1	hypothetical protein TRIUR3_13723 [Triticum urartu]	1.95368	3.84917	2.66696	3.51481	3.22223	2.57164	2.80139	3.18884
TRITD_1Av1G013970	rna-TRITD_1Av1G013970	LT934111.1	hypothetical protein TRIUR3_13722 [Triticum urartu]	0	0.505066	1.83126	2.3581	0	0	0	0
TRITD_1Av1G013990	rna-TRITD_1Av1G013990	LT934111.1	hypothetical protein TRIUR3_13721 [Triticum urartu]	0	0.283451	1.53776	0.969145	0	0	0.046381	0
TRITD_1Av1G014080	rna-TRITD_1Av1G014080;rna-TRITD_1Av1G014080-5	LT934111.1	WEB family protein At5g16730, chloroplastic-like [Aegilops tauschii subsp. tauschii]	0.26857	0.30307	0.772241	0.653644	0.204581	0.210855	0.410214	0.256834
TRITD_1Av1G014100	rna-TRITD_1Av1G014100	LT934111.1	hypothetical protein TRIUR3_13537 [Triticum urartu]	0.177626	0.211805	0.203448	0.316766	0.227249	0.282444	0.178466	0.316469
TRITD_1Av1G014160	rna-TRITD_1Av1G014160-2;rna-TRITD_1Av1G014160	LT934111.1	uncharacterized protein OsI_027940-like [Aegilops tauschii subsp. tauschii]	77.713	71.2292	162.096	116.079	71.6569	82.1264	168.973	115.754
TRITD_1Av1G014330	rna-TRITD_1Av1G014330;rna-TRITD_1Av1G014330-2	LT934111.1	hypothetical protein TRIUR3_20716 [Triticum urartu]	0	0.821981	2.39111	3.29454	0	0	0	0
TRITD_1Av1G014380	rna-TRITD_1Av1G014380;rna-TRITD_1Av1G014380-2	LT934111.1	hypothetical protein TRIUR3_16980 [Triticum urartu];UPF0014 membrane protein STAR2 [Aegilops tauschii subsp. tauschii]	1.74875	2.51223	6.09633	3.52682	2.16712	1.96487	3.8715	2.66892
TRITD_1Av1G014550	rna-TRITD_1Av1G014550	LT934111.1	PREDICTED: uncharacterized protein LOC102717669 [Oryza brachyantha]	0.63463	0.2653	0.42368	0.082707	0.33992	0.197088	0.283453	0.283179
TRITD_1Av1G014580	rna-TRITD_1Av1G014580-18;rna-TRITD_1Av1G014580-15;rna-TRITD_1Av1G014580-14;rna-TRITD_1Av1G014580-13;rna-TRITD_1Av1G014580-12;rna-TRITD_1Av1G014580-10;rna-TRITD_1Av1G014580-9;rna-TRITD_1Av1G014580-8;rna-TRITD_1Av1G014580;rna-TRITD_1Av1G014580-19;rna-TRITD_1Av1G014580-21;rna-TRITD_1Av1G014580-23;rna-TRITD_1Av1G014580-24;rna-TRITD_1Av1G014580-25	LT934111.1	uncharacterized protein LOC109765977 [Aegilops tauschii subsp. tauschii];hypothetical protein TRIUR3_20845 [Triticum urartu]	12.0174	10.4303	9.96637	9.79533	10.347	10.6725	10.0822	10.2209
TRITD_1Av1G014660	rna-TRITD_1Av1G014660-3;rna-TRITD_1Av1G014660-2;rna-TRITD_1Av1G014660;rna-TRITD_1Av1G014660-4	LT934111.1	GDSL esterase/lipase LIP-4-like [Aegilops tauschii subsp. tauschii];GDSL esterase/lipase LIP-4 [Triticum urartu]	0.577403	0.515629	0.351019	0.190804	0.30287	0.669553	0.282911	0.484104
TRITD_1Av1G014950	rna-TRITD_1Av1G014950	LT934111.1		3.53534	4.0011	2.47847	1.29339	3.58507	4.39814	3.36225	3.10006
TRITD_1Av1G015440	rna-TRITD_1Av1G015440-3;rna-TRITD_1Av1G015440	LT934111.1	protein Rf1, mitochondrial-like, partial [Aegilops tauschii subsp. tauschii]	0.35636	0.693549	0.120809	0.325745	0.478813	0.628248	0.525303	0.866256
TRITD_1Av1G015480	rna-TRITD_1Av1G015480	LT934111.1	predicted protein [Hordeum vulgare subsp. vulgare]	0	0	0	0	0	0	0.001975	0
TRITD_1Av1G015540	rna-TRITD_1Av1G015540	LT934111.1	predicted protein [Hordeum vulgare subsp. vulgare]	4.05533	16.8758	2.22886	2.3547	10.0687	9.12655	2.10106	2.68501
TRITD_1Av1G015610	rna-TRITD_1Av1G015610	LT934111.1	glycerol-3-phosphate 2-O-acyltransferase 6-like [Aegilops tauschii subsp. tauschii]	0.660326	0.660433	0.915163	0.680343	1.34453	0.999383	0.580945	3.75741
TRITD_1Av1G015620	rna-TRITD_1Av1G015620	LT934111.1	indole-2-monooxygenase-like [Aegilops tauschii subsp. tauschii]	0.256694	0.339967	0	0.064046	0.395859	0.067406	0	0.019379
TRITD_1Av1G015830	rna-TRITD_1Av1G015830;rna-TRITD_1Av1G015830-2	LT934111.1	putative protein phosphatase 2C 21 [Triticum urartu]	5.1857	7.08082	10.0061	10.1907	2.21169	5.20853	10.738	11.2113
TRITD_1Av1G015840	rna-TRITD_1Av1G015840	LT934111.1	putative protein phosphatase 2C 21 [Triticum urartu]	5.08926	8.66389	11.5015	12.7413	10.959	10.4123	12.8524	12.3786
TRITD_1Av1G015940	rna-TRITD_1Av1G015940	LT934111.1	uncharacterized protein LOC109773959 [Aegilops tauschii subsp. tauschii]	0	0	0	0	0	0	0.040202	0
TRITD_1Av1G015980	rna-TRITD_1Av1G015980	LT934111.1	hypothetical protein TRIUR3_17094 [Triticum urartu]	0.498183	0.625739	0.039433	0.135434	0.455274	0.711317	0.324765	0.352327
TRITD_1Av1G016000	rna-TRITD_1Av1G016000	LT934111.1	protein SENSITIVITY TO RED LIGHT REDUCED 1 [Aegilops tauschii subsp. tauschii]	2.70088	4.0246	1.74233	2.42322	2.0758	1.16779	1.52408	3.98018
TRITD_1Av1G016210	rna-TRITD_1Av1G016210	LT934111.1	uncharacterized protein LOC109734518 isoform X1 [Aegilops tauschii subsp. tauschii]	7.63636	5.90417	4.5712	5.90585	7.4025	7.79417	3.8423	6.64708
TRITD_1Av1G016220	rna-TRITD_1Av1G016220;rna-TRITD_1Av1G016220-10;rna-TRITD_1Av1G016220-9;rna-TRITD_1Av1G016220-2;rna-TRITD_1Av1G016220-5;rna-TRITD_1Av1G016220-6;rna-TRITD_1Av1G016220-7;rna-TRITD_1Av1G016220-12;rna-TRITD_1Av1G016220-13;rna-TRITD_1Av1G016220-15;rna-TRITD_1Av1G016220-19;rna-TRITD_1Av1G016220-21	LT934111.1	kinesin-like protein KIN-5A [Aegilops tauschii subsp. tauschii]	0.758108	0.556288	0.148945	0.202143	1.5171	1.16537	0.128758	1.02614
TRITD_1Av1G016350	rna-TRITD_1Av1G016350;rna-TRITD_1Av1G016350-2	LT934111.1	Protein Rf1, mitochondrial [Triticum urartu]	0.0354494	0	0.0242411	0	0.0258148	0.0131655	0.0320138	0
TRITD_1Av1G016370	rna-TRITD_1Av1G016370	LT934111.1	protein Rf1, mitochondrial-like [Aegilops tauschii subsp. tauschii]	0.008867	0	0	0	0	0.029113	0	0
TRITD_1Av1G016390	rna-TRITD_1Av1G016390-2;rna-TRITD_1Av1G016390	LT934111.1	Protein Rf1, mitochondrial [Triticum urartu]	0.31453	0.219606	0.049786	0.150876	0.219241	0.149976	0.250882	0.218167
TRITD_1Av1G016420	rna-TRITD_1Av1G016420-2;rna-TRITD_1Av1G016420	LT934111.1	Transcription factor IIIA [Triticum urartu];transcription factor IIIA isoform X1 [Brachypodium distachyon]	11.2157	10.2795	13.059	9.45642	9.9531	10.6733	14.6887	9.59306
TRITD_1Av1G016430	rna-TRITD_1Av1G016430	LT934111.1	thylakoid membrane protein TERC, chloroplastic [Aegilops tauschii subsp. tauschii]	20.2507	12.6209	4.34723	8.51779	15.901	17.844	8.45364	19.1599
TRITD_1Av1G016450	rna-TRITD_1Av1G016450;rna-TRITD_1Av1G016450-2	LT934111.1	hypothetical protein TRIUR3_16970 [Triticum urartu]	20.5222	29.2285	14.4258	18.8685	27.3095	24.4775	18.3792	19.7797
TRITD_1Av1G016610	rna-TRITD_1Av1G016610;rna-TRITD_1Av1G016610-5;rna-TRITD_1Av1G016610-4;rna-TRITD_1Av1G016610-2;rna-TRITD_1Av1G016610-3	LT934111.1	ribonuclease II, chloroplastic/mitochondrial [Aegilops tauschii subsp. tauschii]	26.5695	16.5547	6.68139	9.10256	21.0426	24.2137	9.67061	21.2988
TRITD_1Av1G016670	rna-TRITD_1Av1G016670;rna-TRITD_1Av1G016670-6;rna-TRITD_1Av1G016670-5	LT934111.1	Protein Rf1, mitochondrial [Triticum urartu];protein Rf1, mitochondrial-like [Aegilops tauschii subsp. tauschii]	0.333466	0.323955	0.0925957	0.207738	0.319367	0.384168	0.307252	0.59275
TRITD_1Av1G016720	rna-TRITD_1Av1G016720-2;rna-TRITD_1Av1G016720	LT934111.1	Protein Rf1, mitochondrial [Triticum urartu]	0.292573	0.41831	0.242568	0.550891	0.250713	0.30619	0.398685	0.474616
TRITD_1Av1G016850	rna-TRITD_1Av1G016850-2;rna-TRITD_1Av1G016850	LT934111.1	protein Rf1, mitochondrial-like [Aegilops tauschii subsp. tauschii]	1.2815	0.987031	0.75727	1.28402	1.02601	1.18747	1.2196	1.75319
TRITD_1Av1G016870	rna-TRITD_1Av1G016870-6;rna-TRITD_1Av1G016870-3;rna-TRITD_1Av1G016870-4;rna-TRITD_1Av1G016870-5	LT934111.1	hypothetical protein TRIUR3_01529 [Triticum urartu];putative protein ABIL2 isoform X2 [Aegilops tauschii subsp. tauschii];putative protein ABIL2 isoform X1 [Aegilops tauschii subsp. tauschii]	0.756773	0.771042	0.232074	0.665467	0.61991	0.756673	0.820862	0.979518
TRITD_1Av1G016890	rna-TRITD_1Av1G016890	LT934111.1	hypothetical protein TRIUR3_01530 [Triticum urartu]	51.5436	40.136	4.47983	7.60131	62.4955	65.147	2.68053	17.7643
TRITD_1Av1G016900	rna-TRITD_1Av1G016900	LT934111.1	hypothetical protein TRIUR3_01531 [Triticum urartu]	1.12516	0.774371	0	0.197254	0.513073	0.597618	0.160617	0.402322
TRITD_1Av1G016910	rna-TRITD_1Av1G016910	LT934111.1	hypothetical protein TRIUR3_01532 [Triticum urartu]	0	0	0	0.225863	0	0	0.068004	0
TRITD_1Av1G016920	rna-TRITD_1Av1G016920;rna-TRITD_1Av1G016920-4;rna-TRITD_1Av1G016920-3;rna-TRITD_1Av1G016920-2	LT934111.1	F-box protein SKIP1 isoform X1 [Brachypodium distachyon];hypothetical protein TRIUR3_01533 [Triticum urartu]	4.56101	3.98529	8.36986	8.48825	4.19061	3.79703	10.324	5.81278
TRITD_1Av1G016940	rna-TRITD_1Av1G016940-2;rna-TRITD_1Av1G016940-3	LT934111.1	probable uridine nucleosidase 2 isoform X1 [Aegilops tauschii subsp. tauschii];hypothetical protein TRIUR3_01534 [Triticum urartu]	0.580514	4.67582	3.30539	5.63101	3.3536	2.84675	11.5474	4.85293
TRITD_1Av1G017040	rna-TRITD_1Av1G017040	LT934111.1	heavy metal-associated isoprenylated plant protein 47-like [Aegilops tauschii subsp. tauschii]	0.230246	0.347849	0.66301	3.95896	0.059928	0.386405	1.93474	0.368571
TRITD_1Av1G017070	rna-TRITD_1Av1G017070	LT934111.1	hypothetical protein TRIUR3_01536 [Triticum urartu]	2.81034	2.73216	0	0	8.80674	4.96582	0.239277	1.35011
TRITD_1Av1G017210	rna-TRITD_1Av1G017210	LT934111.1	uncharacterized protein LOC109757062 [Aegilops tauschii subsp. tauschii]	2.77764	2.98742	3.79783	3.80134	2.92028	3.10734	2.34482	4.66448
TRITD_1Av1G017220	rna-TRITD_1Av1G017220;rna-TRITD_1Av1G017220-2	LT934111.1	glutamyl-tRNA reductase 2 isoform X2 [Aegilops tauschii subsp. tauschii];Glutamyl-tRNA reductase 1, chloroplastic [Triticum urartu]	29.9353	46.1683	9.64392	2.93504	35.7204	39.1041	6.75936	6.68757
TRITD_1Av1G017230	rna-TRITD_1Av1G017230;rna-TRITD_1Av1G017230-2;rna-TRITD_1Av1G017230-3;rna-TRITD_1Av1G017230-4	LT934111.1	Protein Rf1, mitochondrial [Triticum urartu];hypothetical protein TRIUR3_07371 [Triticum urartu]	1.42683	1.04806	0.131735	0.642912	0.980521	0.806708	0.72535	1.66106
TRITD_1Av1G017260	rna-TRITD_1Av1G017260	LT934111.1	protein Rf1, mitochondrial-like [Aegilops tauschii subsp. tauschii]	0.297835	0.141436	0.127918	0	0.233029	0.22623	0	0.268528
TRITD_1Av1G017280	rna-TRITD_1Av1G017280	LT934111.1	protein Rf1, mitochondrial-like [Aegilops tauschii subsp. tauschii]	0.190982	0.11263	0.094427	0.146182	0.066529	0.05834	0.076239	0.332805
TRITD_1Av1G017470	rna-TRITD_1Av1G017470;rna-TRITD_1Av1G017470-2	LT934111.1	remorin-like isoform X2 [Aegilops tauschii subsp. tauschii]	0	0	0	0.0348022	0	0	0	0
TRITD_1Av1G017590	rna-TRITD_1Av1G017590;rna-TRITD_1Av1G017590-2;rna-TRITD_1Av1G017590-4	LT934111.1	wall-associated receptor kinase 2-like [Aegilops tauschii subsp. tauschii]	0	0	0	0	0	0	0.00919718	0
TRITD_1Av1G017600	rna-TRITD_1Av1G017600	LT934111.1	50S ribosomal protein L10, chloroplastic-like [Aegilops tauschii subsp. tauschii]	1.82451	3.0457	1.48115	1.88644	1.68746	0.922345	1.1139	2.07275
TRITD_1Av1G017620	rna-TRITD_1Av1G017620;rna-TRITD_1Av1G017620-4;rna-TRITD_1Av1G017620-5;rna-TRITD_1Av1G017620-6;rna-TRITD_1Av1G017620-7;rna-TRITD_1Av1G017620-8	LT934111.1	Floral homeotic protein APETALA 2 [Triticum urartu];starch negative regulator RSR1 [Triticum aestivum];target of EAT1-B1 [Triticum aestivum];floral homeotic protein APETALA 2-like isoform X1 [Aegilops tauschii subsp. tauschii];hypothetical protein SETIT_3G044600v2 [Setaria italica]	6.46626	11.4099	3.7892	8.31394	18.2536	16.9361	12.5916	32.6949
TRITD_1Av1G017830	rna-TRITD_1Av1G017830;rna-TRITD_1Av1G017830-2;rna-TRITD_1Av1G017830-3	LT934111.1	DNA repair protein RAD51 homolog 2 [Aegilops tauschii subsp. tauschii];DNA repair protein RAD51-like protein 2 [Triticum urartu]	0.0151529	0.0470579	0.203474	0.195612	0.010299	0.00676893	0	0.0143126
TRITD_1Av1G017850	rna-TRITD_1Av1G017850;rna-TRITD_1Av1G017850-3	LT934111.1	hypothetical protein TRIUR3_21415 [Triticum urartu]	4.29949	3.38163	10.599	8.3862	3.09592	3.20892	5.60152	5.14356
TRITD_1Av1G017860	rna-TRITD_1Av1G017860	LT934111.1	probable sugar phosphate/phosphate translocator At3g11320 [Aegilops tauschii subsp. tauschii]	0	0	0.110303	0.1444	0	0	0.122024	0
TRITD_1Av1G017960	rna-TRITD_1Av1G017960;rna-TRITD_1Av1G017960-6;rna-TRITD_1Av1G017960-2;rna-TRITD_1Av1G017960-3;rna-TRITD_1Av1G017960-4;rna-TRITD_1Av1G017960-5	LT934111.1	Xylulose kinase [Triticum urartu]	16.0419	14.1969	3.72166	9.01661	12.5307	14.2426	5.97009	10.7595
TRITD_1Av1G018050	rna-TRITD_1Av1G018050	LT934111.1	patatin-like protein 2 [Aegilops tauschii subsp. tauschii]	1.67172	1.0695	8.61562	4.02579	1.43955	1.31394	8.52924	1.54496
TRITD_1Av1G018080	rna-TRITD_1Av1G018080;rna-TRITD_1Av1G018080-2	LT934111.1	adenine/guanine permease AZG1 [Aegilops tauschii subsp. tauschii]	0.877246	0.62227	8.18001	2.97616	0.725358	0.270615	1.57785	1.26992
TRITD_1Av1G018200	rna-TRITD_1Av1G018200	LT934111.1	uncharacterized protein LOC109744418 [Aegilops tauschii subsp. tauschii]	0.053897	0	0	0.057717	0	0	0.040593	0
TRITD_1Av1G018380	rna-TRITD_1Av1G018380	LT934111.1	E3 ubiquitin-protein ligase UPL4-like [Aegilops tauschii subsp. tauschii]	0	0	0	0	0.009097	0.011157	0	0
TRITD_1Av1G018390	rna-TRITD_1Av1G018390	LT934111.1	hypothetical protein BRADI_2g37881v3 [Brachypodium distachyon]	0	0	0	0	0	0	0.038692	0.021164
TRITD_1Av1G018560	rna-TRITD_1Av1G018560;rna-TRITD_1Av1G018560-2;rna-TRITD_1Av1G018560-3	LT934111.1	GPI-anchor transamidase [Triticum urartu];putative GPI-anchor transamidase [Aegilops tauschii subsp. tauschii]	1.04329	1.0474	0.22509	0.238879	0.919748	1.05888	0.790869	0.911027
TRITD_1Av1G018720	rna-TRITD_1Av1G018720;rna-TRITD_1Av1G018720-2	LT934111.1	interactor of constitutive active ROPs 2, chloroplastic isoform X1 [Aegilops tauschii subsp. tauschii];interactor of constitutive active ROPs 2, chloroplastic isoform X2 [Aegilops tauschii subsp. tauschii]	0	0	0	0	0	0	0	0.018864
TRITD_1Av1G018880	rna-TRITD_1Av1G018880	LT934111.1	uncharacterized protein LOC109773550 [Aegilops tauschii subsp. tauschii]	0.299356	0	0	0	0	0.180732	0	0
TRITD_1Av1G018890	rna-TRITD_1Av1G018890	LT934111.1	hypothetical protein TRIUR3_07252 [Triticum urartu]	0	0.100451	0	0	0.03003	0	0	0
TRITD_1Av1G019080	rna-TRITD_1Av1G019080-2;rna-TRITD_1Av1G019080;rna-TRITD_1Av1G019080-3;rna-TRITD_1Av1G019080-4;rna-TRITD_1Av1G019080-6	LT934111.1	UDP-glycosyltransferase 86A1 isoform X1 [Aegilops tauschii subsp. tauschii];UDP-glycosyltransferase 86A1 [Triticum urartu];predicted protein [Hordeum vulgare subsp. vulgare]	1.34113	3.29116	0.295643	1.25879	2.98286	1.65396	1.40624	2.9283
TRITD_1Av1G019110	rna-TRITD_1Av1G019110	LT934111.1	uncharacterized protein LOC109752257 [Aegilops tauschii subsp. tauschii]	0.804134	0.427446	0.212201	0.382693	0.478608	0.600606	0.356546	0.582156
TRITD_1Av1G019210	rna-TRITD_1Av1G019210;rna-TRITD_1Av1G019210-2	LT934111.1	tetraspanin-3 [Aegilops tauschii subsp. tauschii]	43.1101	69.3494	110.711	78.5083	45.294	46.2239	89.4066	51.3005
TRITD_1Av1G019250	rna-TRITD_1Av1G019250	LT934111.1	LOB domain-containing protein 1-like [Aegilops tauschii subsp. tauschii]	0	0.052998	0.768727	0.991622	0	0	2.35405	0.807117
TRITD_1Av1G019260	rna-TRITD_1Av1G019260-6;rna-TRITD_1Av1G019260-5;rna-TRITD_1Av1G019260-4;rna-TRITD_1Av1G019260;rna-TRITD_1Av1G019260-2;rna-TRITD_1Av1G019260-3	LT934111.1	uncharacterized protein LOC109760192 isoform X1 [Aegilops tauschii subsp. tauschii];uncharacterized protein LOC109760192 isoform X2 [Aegilops tauschii subsp. tauschii]	2.23034	1.78446	0.463795	0.672247	1.58748	2.41179	0.697895	2.0603
TRITD_1Av1G019270	rna-TRITD_1Av1G019270	LT934111.1	hypothetical protein TRIUR3_15065 [Triticum urartu]	7.32923	7.10299	7.6012	7.8603	1.73529	3.66937	9.20829	7.86328
TRITD_1Av1G019280	rna-TRITD_1Av1G019280	LT934111.1	hypothetical protein TRIUR3_15065 [Triticum urartu]	0	0	0	0	0	0	0.108088	0
TRITD_1Av1G019290	rna-TRITD_1Av1G019290	LT934111.1	hypothetical protein TRIUR3_15065 [Triticum urartu]	0.584392	0.215357	0.159511	0.305642	0	0.071078	0.342482	0.26797
TRITD_1Av1G019390	rna-TRITD_1Av1G019390	LT934111.1	hypothetical protein TRIUR3_28340 [Triticum urartu]	0	0	0.035491	0	0	0	0	0
TRITD_1Av1G019530	rna-TRITD_1Av1G019530;rna-TRITD_1Av1G019530-2	LT934111.1	hypothetical protein TRIUR3_21455 [Triticum urartu];endosperm transfer cell specific PR60 precursor [Triticum aestivum]	1.81244	1.58872	1.1454	0.956076	0.50187	0.764826	1.19799	1.1068
TRITD_1Av1G019850	rna-TRITD_1Av1G019850;rna-TRITD_1Av1G019850-2	LT934111.1	uncharacterized protein LOC109762699 [Aegilops tauschii subsp. tauschii];putative F-box/FBD/LRR-repeat protein At5g22610 [Aegilops tauschii subsp. tauschii]	1.45237	0	0	0	0.0206664	0	0	0.149708
TRITD_1Av1G019970	rna-TRITD_1Av1G019970-5;rna-TRITD_1Av1G019970;rna-TRITD_1Av1G019970-3	LT934111.1	uncharacterized protein LOC109762700 isoform X1 [Aegilops tauschii subsp. tauschii];uncharacterized protein LOC109762700 isoform X2 [Aegilops tauschii subsp. tauschii]	0.979014	1.02692	0.156306	0.69393	0.855124	1.10657	0.717657	0.995433
TRITD_1Av1G020310	rna-TRITD_1Av1G020310-9;rna-TRITD_1Av1G020310-7;rna-TRITD_1Av1G020310-6;rna-TRITD_1Av1G020310-5;rna-TRITD_1Av1G020310;rna-TRITD_1Av1G020310-2;rna-TRITD_1Av1G020310-10	LT934111.1	probable glucuronosyltransferase Os05g0123100 [Aegilops tauschii subsp. tauschii];beta3-glucuronyltransferase, partial [Triticum aestivum]	2.88842	1.40343	12.6981	12.952	5.13641	4.05379	7.65979	21.4802
TRITD_1Av1G020520	rna-TRITD_1Av1G020520;rna-TRITD_1Av1G020520-3	LT934111.1	Protein IQ-DOMAIN 1 [Triticum urartu]	2.62256	3.99117	4.60917	5.47475	4.17977	5.29055	3.60008	8.3592
TRITD_1Av1G020690	rna-TRITD_1Av1G020690-2;rna-TRITD_1Av1G020690;rna-TRITD_1Av1G020690-5;rna-TRITD_1Av1G020690-4;rna-TRITD_1Av1G020690-3;rna-TRITD_1Av1G020690-6	LT934111.1	uncharacterized protein LOC109760317 [Aegilops tauschii subsp. tauschii];hypothetical protein TRIUR3_29969 [Triticum urartu]	0	0	0.0334782	0.0177556	0.00822029	0	0.00854725	0.0143652
TRITD_1Av1G020950	rna-TRITD_1Av1G020950-2;rna-TRITD_1Av1G020950	LT934111.1	Alpha,alpha-trehalose-phosphate synthase [UDP-forming] 1 [Triticum urartu]	0.180467	0.353708	0.262139	0.18199	0.116523	0.353902	0.134533	0.358957
TRITD_1Av1G020960	rna-TRITD_1Av1G020960-2;rna-TRITD_1Av1G020960-4;rna-TRITD_1Av1G020960-3;rna-TRITD_1Av1G020960-5	LT934111.1	sugar transport protein 5-like [Aegilops tauschii subsp. tauschii]	0.202535	0.156444	0.0777876	0.0741817	0.255042	0.0957507	0	0.0556231
TRITD_1Av1G020980	rna-TRITD_1Av1G020980;rna-TRITD_1Av1G020980-2	LT934111.1	Importin subunit beta-1 [Triticum urartu]	0.398868	0.616446	0.728732	0.729322	0.402943	1.19964	0.326729	0.239819
TRITD_1Av1G021000	rna-TRITD_1Av1G021000	LT934111.1	uncharacterized protein LOC109766190 [Aegilops tauschii subsp. tauschii]	1.79783	1.33323	4.31772	4.9523	1.48476	1.54607	1.54068	2.11545
TRITD_1Av1G021250	rna-TRITD_1Av1G021250-6;rna-TRITD_1Av1G021250-5;rna-TRITD_1Av1G021250-4;rna-TRITD_1Av1G021250-3;rna-TRITD_1Av1G021250-2;rna-TRITD_1Av1G021250-7;rna-TRITD_1Av1G021250-9;rna-TRITD_1Av1G021250-8	LT934111.1	LEC14B protein-like isoform X1 [Aegilops tauschii subsp. tauschii];LEC14B protein-like isoform X2 [Aegilops tauschii subsp. tauschii];LEC14B protein [Triticum urartu]	2.56	2.85004	4.45038	3.32817	2.65873	1.9971	5.48907	2.86399
TRITD_1Av1G021360	rna-TRITD_1Av1G021360	LT934111.1	nuclear pore complex protein NUP98A-like isoform X2 [Aegilops tauschii subsp. tauschii]	0.870161	0.481717	0	0.034902	1.04919	0.936314	0.351796	1.23404
TRITD_1Av1G021370	rna-TRITD_1Av1G021370	LT934111.1	hypothetical protein TRIUR3_05561 [Triticum urartu]	9.06471	16.3772	2.56445	4.74472	10.249	13.8477	10.2996	9.41235
TRITD_1Av1G021430	rna-TRITD_1Av1G021430;rna-TRITD_1Av1G021430-5	LT934111.1	Importin subunit beta-1 [Triticum urartu]	1.93206	2.12886	1.1014	2.14334	1.85512	1.78531	1.00111	1.90135
TRITD_1Av1G021570	rna-TRITD_1Av1G021570-17;rna-TRITD_1Av1G021570-15;rna-TRITD_1Av1G021570-16;rna-TRITD_1Av1G021570-14;rna-TRITD_1Av1G021570-13;rna-TRITD_1Av1G021570-10;rna-TRITD_1Av1G021570-9;rna-TRITD_1Av1G021570-5;rna-TRITD_1Av1G021570-6;rna-TRITD_1Av1G021570;rna-TRITD_1Av1G021570-2;rna-TRITD_1Av1G021570-3;rna-TRITD_1Av1G021570-4;rna-TRITD_1Av1G021570-18;rna-TRITD_1Av1G021570-19;rna-TRITD_1Av1G021570-20;rna-TRIT…	LT934111.1	E3 SUMO-protein ligase SIZ1 isoform X1 [Aegilops tauschii subsp. tauschii];E3 SUMO-protein ligase SIZ1 isoform X2 [Aegilops tauschii subsp. tauschii];E3 SUMO-protein ligase SIZ1 [Triticum urartu];predicted protein [Hordeum vulgare subsp. vulgare]	8.14757	8.37092	14.7244	14.9727	9.04659	8.90161	9.21839	11.6809
TRITD_1Av1G021580	rna-TRITD_1Av1G021580	LT934111.1	serine/arginine repetitive matrix protein 1-like [Aegilops tauschii subsp. tauschii]	0.146217	0.010714	0.074536	0.057798	0.180934	0.051089	0.09812	0
TRITD_1Av1G021590	rna-TRITD_1Av1G021590	LT934111.1	hypothetical protein TRIUR3_26009 [Triticum urartu]	0	0	0.431123	0.414826	0	0	0.082816	0
TRITD_1Av1G021600	rna-TRITD_1Av1G021600-3;rna-TRITD_1Av1G021600-4;rna-TRITD_1Av1G021600-2;rna-TRITD_1Av1G021600	LT934111.1	Condensin-2 complex subunit G2 [Triticum urartu];uncharacterized protein LOC109732878 isoform X2 [Aegilops tauschii subsp. tauschii]	0.193662	0.202014	0.167379	0.159189	0.00872181	0.136321	1.08744	0.169171
TRITD_1Av1G021620	rna-TRITD_1Av1G021620-2;rna-TRITD_1Av1G021620	LT934111.1	12S seed storage globulin 1 [Triticum urartu]	3.29207	2.3174	2.83447	3.45107	0.659261	1.65209	2.85929	3.65231
TRITD_1Av1G021720	rna-TRITD_1Av1G021720-5;rna-TRITD_1Av1G021720-4;rna-TRITD_1Av1G021720-3;rna-TRITD_1Av1G021720;rna-TRITD_1Av1G021720-2;rna-TRITD_1Av1G021720-6;rna-TRITD_1Av1G021720-7	LT934111.1	predicted protein [Hordeum vulgare subsp. vulgare];hydroxyproline O-galactosyltransferase GALT3 [Aegilops tauschii subsp. tauschii]	2.33523	2.96444	0.580181	1.35807	2.23994	2.62198	1.53623	2.09421
TRITD_1Av1G021850	rna-TRITD_1Av1G021850-2	LT934111.1	probable serine/threonine-protein kinase PBL25 [Aegilops tauschii subsp. tauschii]	2.669	5.88218	21.9809	26.085	3.94125	4.50814	22.404	9.75002
TRITD_1Av1G021870	rna-TRITD_1Av1G021870-5;rna-TRITD_1Av1G021870;rna-TRITD_1Av1G021870-3;rna-TRITD_1Av1G021870-4	LT934111.1	isovaleryl-CoA dehydrogenase, mitochondrial [Aegilops tauschii subsp. tauschii]	36.1497	54.2615	386.506	537.815	40.9122	42.6356	287.032	193.052
TRITD_1Av1G021930	rna-TRITD_1Av1G021930;rna-TRITD_1Av1G021930-4;rna-TRITD_1Av1G021930-5	LT934111.1	uncharacterized protein ycf45 [Aegilops tauschii subsp. tauschii];Uncharacterized protein ycf45 [Triticum urartu]	72.1358	35.4181	198.185	180.09	59.0105	49.3761	181.853	72.4529
TRITD_1Av1G022030	rna-TRITD_1Av1G022030	LT934111.1	Protein Rf1, mitochondrial [Triticum urartu]	0.148141	0.213837	0.110233	0.090124	0.179539	0.129476	0.035255	0.280478
TRITD_1Av1G022040	rna-TRITD_1Av1G022040	LT934111.1	hypothetical protein TRIUR3_09375 [Triticum urartu]	0.27507	0.260856	0.015293	0.117976	0.123747	0.185123	0	0.383865
TRITD_1Av1G022060	rna-TRITD_1Av1G022060	LT934111.1	transcription termination factor MTEF18, mitochondrial-like [Aegilops tauschii subsp. tauschii]	6.61936	6.35691	6.02302	9.12379	7.07729	8.08953	6.72846	8.38049
TRITD_1Av1G022070	rna-TRITD_1Av1G022070;rna-TRITD_1Av1G022070-2;rna-TRITD_1Av1G022070-7;rna-TRITD_1Av1G022070-6;rna-TRITD_1Av1G022070-5;rna-TRITD_1Av1G022070-4;rna-TRITD_1Av1G022070-8;rna-TRITD_1Av1G022070-9	LT934111.1	rRNA biogenesis protein RRP5 isoform X1 [Aegilops tauschii subsp. tauschii];rRNA biogenesis protein RRP5 isoform X2 [Aegilops tauschii subsp. tauschii];rRNA biogenesis protein rrp5 [Triticum urartu]	4.87071	2.31711	0.088442	0.0495689	2.25165	2.78421	0.460809	3.17597
TRITD_1Av1G022080	rna-TRITD_1Av1G022080-2;rna-TRITD_1Av1G022080;rna-TRITD_1Av1G022080-4;rna-TRITD_1Av1G022080-3;rna-TRITD_1Av1G022080-6	LT934111.1	protein Rf1, mitochondrial-like [Aegilops tauschii subsp. tauschii];hypothetical protein TRIUR3_09375 [Triticum urartu];hypothetical protein SETIT_7G058100v2 [Setaria italica]	0.184916	0.133128	0.0226325	0.0439555	0.165155	0.106995	0.0823613	0.175249
TRITD_1Av1G022090	rna-TRITD_1Av1G022090-2;rna-TRITD_1Av1G022090-3	LT934111.1	protein Rf1, mitochondrial-like [Aegilops tauschii subsp. tauschii]	0.221351	0.163204	0.122288	0.179442	0.161044	0.169514	0.175733	0.360347
TRITD_1Av1G022100	rna-TRITD_1Av1G022100-4;rna-TRITD_1Av1G022100-3;rna-TRITD_1Av1G022100-2;rna-TRITD_1Av1G022100	LT934111.1	tetraspanin-6 isoform X1 [Aegilops tauschii subsp. tauschii];tetraspanin-6 isoform X2 [Aegilops tauschii subsp. tauschii]	3.58134	3.31781	1.92637	1.23853	3.79599	3.93244	2.36703	2.61391
TRITD_1Av1G022120	rna-TRITD_1Av1G022120;rna-TRITD_1Av1G022120-2	LT934111.1	uncharacterized protein LOC109734122 [Aegilops tauschii subsp. tauschii]	14.4145	15.0385	7.21059	6.32337	12.5308	11.3853	7.90078	10.7978
TRITD_1Av1G022180	rna-TRITD_1Av1G022180	LT934111.1	uncharacterized protein LOC109734121 [Aegilops tauschii subsp. tauschii]	10.8264	5.63252	2.81781	5.11245	6.416	8.62666	4.3508	8.91362
TRITD_1Av1G022200	rna-TRITD_1Av1G022200	LT934111.1	uncharacterized protein LOC109734120 [Aegilops tauschii subsp. tauschii]	0	0	0	0.049584	0	0	0	0
TRITD_1Av1G022380	rna-TRITD_1Av1G022380	LT934111.1	uncharacterized protein At4g08330, chloroplastic-like [Aegilops tauschii subsp. tauschii]	2.75294	2.55668	6.4726	6.18722	1.42293	0.50483	4.55659	3.68555
TRITD_1Av1G022430	rna-TRITD_1Av1G022430-2;rna-TRITD_1Av1G022430	LT934111.1	uncharacterized protein At4g08330, chloroplastic-like [Aegilops tauschii subsp. tauschii]	0.550893	0.434128	0.577038	0.288716	0.735	0.524909	0.981083	0.935657
TRITD_1Av1G022450	rna-TRITD_1Av1G022450	LT934111.1	hypothetical protein TRIUR3_22703 [Triticum urartu]	0	0	0	0	0	0	0.069299	0
TRITD_1Av1G022540	rna-TRITD_1Av1G022540	LT934111.1	hypothetical protein Zm00014a_018451 [Zea mays]	0	0	0.090263	0.062105	0	0	0.029646	0.027724
TRITD_1Av1G022640	rna-TRITD_1Av1G022640	LT934111.1	hypothetical protein TRIUR3_30953 [Triticum urartu]	0.018357	0	0	0	0.042325	0	0.14215	0.077249
TRITD_1Av1G022990	rna-TRITD_1Av1G022990-8;rna-TRITD_1Av1G022990-5;rna-TRITD_1Av1G022990-2;rna-TRITD_1Av1G022990-3;rna-TRITD_1Av1G022990-4;rna-TRITD_1Av1G022990-9	LT934111.1	phosphoinositide phospholipase C 2-like [Aegilops tauschii subsp. tauschii];Phosphoinositide phospholipase C 7 [Triticum urartu]	0.480189	0.105059	1.21923	1.11447	0.420665	0.235037	1.23903	1.26132
TRITD_1Av1G023200	rna-TRITD_1Av1G023200-2;rna-TRITD_1Av1G023200;rna-TRITD_1Av1G023200-4	LT934111.1	ADP-ribosylation factor-like protein 1 [Aegilops tauschii subsp. tauschii]	14.6828	20.93	28.4127	31.2884	19.06	16.8037	21.7439	23.3412
TRITD_1Av1G023330	rna-TRITD_1Av1G023330;rna-TRITD_1Av1G023330-2	LT934111.1	zinc finger CCCH domain-containing protein 33-like [Aegilops tauschii subsp. tauschii]	26.146	22.1508	50.3601	38.0776	19.621	24.2849	39.7387	44.209
TRITD_1Av1G023430	rna-TRITD_1Av1G023430-3;rna-TRITD_1Av1G023430;rna-TRITD_1Av1G023430-2	LT934111.1	RRP15-like protein isoform X2 [Aegilops tauschii subsp. tauschii];RRP15-like protein isoform X1 [Aegilops tauschii subsp. tauschii]	5.63651	3.76938	3.28536	3.95064	4.05865	3.85793	3.42934	6.37907
TRITD_1Av1G023490	rna-TRITD_1Av1G023490	LT934111.1	uncharacterized protein LOC109763764 [Aegilops tauschii subsp. tauschii]	21.1096	27.3551	1.78012	5.9575	24.5231	19.3844	11.6801	18.6877
TRITD_1Av1G023760	rna-TRITD_1Av1G023760-4;rna-TRITD_1Av1G023760;rna-TRITD_1Av1G023760-3	LT934111.1	DnaJ homolog subfamily B member 13 [Triticum urartu];dnaJ homolog subfamily B member 13-like [Aegilops tauschii subsp. tauschii]	4.70161	6.11197	3.93262	2.53041	6.46952	5.18227	4.35692	7.15547
TRITD_1Av1G023780	rna-TRITD_1Av1G023780;rna-TRITD_1Av1G023780-6;rna-TRITD_1Av1G023780-7;rna-TRITD_1Av1G023780-9	LT934111.1	WRKY transcription factor [Triticum aestivum]	6.55296	12.9917	159.1	148.993	12.6062	12.0643	47.9987	33.5449
TRITD_1Av1G023810	rna-TRITD_1Av1G023810;rna-TRITD_1Av1G023810-4	LT934111.1	nicotianamine aminotransferase A-like [Aegilops tauschii subsp. tauschii]	0.142581	0.0896059	0.655145	0	0.759152	0.131421	0.109133	0.23792
TRITD_1Av1G023830	rna-TRITD_1Av1G023830	LT934111.1	putative serine/threonine-protein kinase-like protein CCR3 [Aegilops tauschii subsp. tauschii]	0.749323	0.959142	3.69306	3.18769	0.552366	0.758297	2.53969	0.589317
TRITD_1Av1G023840	rna-TRITD_1Av1G023840	LT934111.1	BTB/POZ and MATH domain-containing protein 1-like [Aegilops tauschii subsp. tauschii]	0.215715	0.035193	0.163315	0.144952	0.012029	0.07111	0.034582	0.078124
TRITD_1Av1G023900	rna-TRITD_1Av1G023900	LT934111.1	BTB/POZ and MATH domain-containing protein 2-like [Aegilops tauschii subsp. tauschii]	0.054398	0	0	0	0.02998	0.073534	0.035254	0.016533
TRITD_1Av1G024000	rna-TRITD_1Av1G024000-4;rna-TRITD_1Av1G024000;rna-TRITD_1Av1G024000-2;rna-TRITD_1Av1G024000-6;rna-TRITD_1Av1G024000-7	LT934111.1	hypothetical protein TRIUR3_16869 [Triticum urartu]	0.15475	0.174869	0.0457557	0.120702	0.127536	0.0485682	0	0
TRITD_1Av1G024080	rna-TRITD_1Av1G024080-2;rna-TRITD_1Av1G024080	LT934111.1	uncharacterized protein LOC109736609 [Aegilops tauschii subsp. tauschii]	1.89248	1.9907	0.727383	0.670595	1.79252	1.71402	0.769998	0.594556
TRITD_1Av1G024090	rna-TRITD_1Av1G024090	LT934111.1	protein RCC2-like [Aegilops tauschii subsp. tauschii]	0.0144033	0	0	0	0.11299	0	0	0
TRITD_1Av1G024140	rna-TRITD_1Av1G024140;rna-TRITD_1Av1G024140-4;rna-TRITD_1Av1G024140-2;rna-TRITD_1Av1G024140-5	LT934111.1	calmodulin-interacting protein 111-like [Aegilops tauschii subsp. tauschii]	0.867163	0.688273	0.482453	0.736895	1.02727	0.913519	0.679897	1.10849
TRITD_1Av1G024250	rna-TRITD_1Av1G024250;rna-TRITD_1Av1G024250-2	LT934111.1	7-deoxyloganetin glucosyltransferase-like [Aegilops tauschii subsp. tauschii]	18.4423	38.8834	6.75145	13.2129	33.6358	33.2102	14.5925	18.8803
TRITD_1Av1G024260	rna-TRITD_1Av1G024260;rna-TRITD_1Av1G024260-2	LT934111.1	hypothetical protein TRIUR3_16557 [Triticum urartu]	7.97734	38.3651	7.84469	31.543	28.5835	21.0633	20.6332	17.0274
TRITD_1Av1G024310	rna-TRITD_1Av1G024310-2;rna-TRITD_1Av1G024310;rna-TRITD_1Av1G024310-3;rna-TRITD_1Av1G024310-4;rna-TRITD_1Av1G024310-5;rna-TRITD_1Av1G024310-6;rna-TRITD_1Av1G024310-7	LT934111.1	prolycopene isomerase, chloroplastic [Aegilops tauschii subsp. tauschii]	17.719	16.5664	10.7698	13.1862	16.6062	17.4172	11.2949	17.2787
TRITD_1Av1G024340	rna-TRITD_1Av1G024340	LT934111.1	metal tolerance protein 1-like [Aegilops tauschii subsp. tauschii]	8.37546	8.10865	23.7558	12.4357	9.28412	8.09673	12.9818	9.95924
TRITD_1Av1G024580	rna-TRITD_1Av1G024580-4;rna-TRITD_1Av1G024580-2;rna-TRITD_1Av1G024580;rna-TRITD_1Av1G024580-5	LT934111.1	glutamate--cysteine ligase B, chloroplastic [Aegilops tauschii subsp. tauschii];Glutamate--cysteine ligase B, chloroplastic [Triticum urartu]	16.9309	13.2137	54.6107	33.3939	15.2321	15.5303	52.3753	29.1981
TRITD_1Av1G024610	rna-TRITD_1Av1G024610	LT934111.1	Endoglucanase 14 [Triticum urartu]	0.700705	0.854605	4.93146	1.92025	0.716276	0.839382	21.0124	1.1845
TRITD_1Av1G024630	rna-TRITD_1Av1G024630;rna-TRITD_1Av1G024630-2	LT934111.1	Acetylornithine aminotransferase, mitochondrial [Triticum urartu];predicted protein [Hordeum vulgare subsp. vulgare]	6.87674	11.0476	103.484	63.4716	10.584	8.83325	66.8406	22.5026
TRITD_1Av1G025050	rna-TRITD_1Av1G025050	LT934111.1	endoglucanase 14-like [Aegilops tauschii subsp. tauschii]	0	0	0.095572	0	0	0	0.531124	0.060916
TRITD_1Av1G025130	rna-TRITD_1Av1G025130	LT934111.1	BTB/POZ and MATH domain-containing protein 3-like [Aegilops tauschii subsp. tauschii]	0	0	0.021001	0	0	0	0	0
TRITD_1Av1G025160	rna-TRITD_1Av1G025160	LT934111.1	bZIP transcription factor [Triticum aestivum]	19.3367	37.4253	118.522	106.609	26.9258	22.6006	59.415	70.1847
TRITD_1Av1G025170	rna-TRITD_1Av1G025170-3;rna-TRITD_1Av1G025170;rna-TRITD_1Av1G025170-2	LT934111.1	homeobox protein knotted-1-like 10 [Aegilops tauschii subsp. tauschii]	0	0	0.0448098	0	0	0	0	0
TRITD_1Av1G025310	rna-TRITD_1Av1G025310-2;rna-TRITD_1Av1G025310;rna-TRITD_1Av1G025310-3	LT934111.1	homeobox protein knotted-1-like 10 [Aegilops tauschii subsp. tauschii];predicted protein [Hordeum vulgare subsp. vulgare]	0	0.0261877	0	0.0508527	0	0	0	0
TRITD_1Av1G025470	rna-TRITD_1Av1G025470	LT934111.1	protein Rf1, mitochondrial-like [Aegilops tauschii subsp. tauschii]	0.068779	0.0127	0.027031	0.1627	0.272419	0.097462	0.402464	0.441133
TRITD_1Av1G025480	rna-TRITD_1Av1G025480-8;rna-TRITD_1Av1G025480-7;rna-TRITD_1Av1G025480-6;rna-TRITD_1Av1G025480-5;rna-TRITD_1Av1G025480;rna-TRITD_1Av1G025480-2;rna-TRITD_1Av1G025480-3;rna-TRITD_1Av1G025480-4	LT934111.1	hypothetical protein TRIUR3_05963 [Triticum urartu];beta-carotene isomerase D27, chloroplastic isoform X3 [Aegilops tauschii subsp. tauschii];beta-carotene isomerase D27, chloroplastic isoform X4 [Aegilops tauschii subsp. tauschii]	17.6335	13.37	6.3882	7.58756	15.8152	13.6135	12.4592	14.691
TRITD_1Av1G025490	rna-TRITD_1Av1G025490	LT934111.1	uncharacterized protein LOC109763864 [Aegilops tauschii subsp. tauschii]	0.255861	0.04825	0.243239	0.246934	0.100005	0.214862	0.321295	0.250359
TRITD_1Av1G025500	rna-TRITD_1Av1G025500-2;rna-TRITD_1Av1G025500	LT934111.1	probable leucine-rich repeat receptor-like protein kinase At1g35710 [Aegilops tauschii subsp. tauschii]	3.88336	4.09722	3.68306	2.3197	3.50863	3.89076	4.12684	4.50966
TRITD_1Av1G025510	rna-TRITD_1Av1G025510-2;rna-TRITD_1Av1G025510	LT934111.1	cysteine-rich receptor-like protein kinase 2 [Aegilops tauschii subsp. tauschii]	3.85887	3.57461	22.4145	10.3732	2.73171	2.38669	19.8526	6.54691
TRITD_1Av1G025590	rna-TRITD_1Av1G025590;rna-TRITD_1Av1G025590-2	LT934111.1	RNA polymerase II-associated protein 3 [Aegilops tauschii subsp. tauschii]	4.51174	3.34975	6.04601	7.52784	3.18968	4.10281	7.33065	5.57626
TRITD_1Av1G025630	rna-TRITD_1Av1G025630-3;rna-TRITD_1Av1G025630-2;rna-TRITD_1Av1G025630;rna-TRITD_1Av1G025630-4;rna-TRITD_1Av1G025630-5;rna-TRITD_1Av1G025630-6;rna-TRITD_1Av1G025630-7;rna-TRITD_1Av1G025630-8;rna-TRITD_1Av1G025630-10;rna-TRITD_1Av1G025630-11	LT934111.1	uncharacterized protein LOC109763864 [Aegilops tauschii subsp. tauschii];hypothetical protein TRIUR3_05963 [Triticum urartu];beta-carotene isomerase D27, chloroplastic isoform X4 [Aegilops tauschii subsp. tauschii];beta-carotene isomerase D27, chloroplastic isoform X3 [Aegilops tauschii subsp. tauschii]	3.89711	3.29694	2.67619	3.29362	4.30006	4.29363	6.20711	5.74294
TRITD_1Av1G025640	rna-TRITD_1Av1G025640-2;rna-TRITD_1Av1G025640-3;rna-TRITD_1Av1G025640	LT934111.1	protein Rf1, mitochondrial-like isoform X2 [Aegilops tauschii subsp. tauschii];hypothetical protein TRIUR3_05964 [Triticum urartu];protein Rf1, mitochondrial-like, partial [Aegilops tauschii subsp. tauschii]	0.510323	0.231411	0.00864201	0.205399	0.122182	0.284742	0.207395	0.393283
TRITD_1Av1G025650	rna-TRITD_1Av1G025650-2	LT934111.1	hypothetical protein TRIUR3_09375 [Triticum urartu]	0.12832	0.029114	0.054158	0.025073	0	0	0.057218	0.047839
TRITD_1Av1G025750	rna-TRITD_1Av1G025750;rna-TRITD_1Av1G025750-2	LT934111.1	annexin [Triticum aestivum]	0.220618	0.50671	0	0.13588	0.130567	0.188435	0.0464188	0.235115
TRITD_1Av1G025760	rna-TRITD_1Av1G025760;rna-TRITD_1Av1G025760-2;rna-TRITD_1Av1G025760-3	LT934111.1	hypothetical protein TRIUR3_22190 [Triticum urartu]	0.376017	0.398853	0.0219273	0.0430533	0.401888	0.298485	0.0385173	0.573664
TRITD_1Av1G025880	rna-TRITD_1Av1G025880	LT934111.1	F-box protein At5g07610-like [Aegilops tauschii subsp. tauschii]	0	0	0	0.005759	0	0	0	0
TRITD_1Av1G025900	rna-TRITD_1Av1G025900-6;rna-TRITD_1Av1G025900-3;rna-TRITD_1Av1G025900-2;rna-TRITD_1Av1G025900;rna-TRITD_1Av1G025900-9;rna-TRITD_1Av1G025900-8;rna-TRITD_1Av1G025900-10	LT934111.1	uncharacterized protein LOC109774798 [Aegilops tauschii subsp. tauschii]	11.6084	7.74042	13.2924	11.1778	8.73626	8.98607	17.4664	13.3045
TRITD_1Av1G026000	rna-TRITD_1Av1G026000	LT934111.1	hypothetical protein TRIUR3_09198 [Triticum urartu]	1.08473	0.771787	0.208631	0.438311	1.18345	2.05825	0.66629	1.53066
TRITD_1Av1G026010	rna-TRITD_1Av1G026010-2	LT934111.1	hypothetical protein TRIUR3_09198 [Triticum urartu]	0.170557	0.18768	0	0	0.029456	0.107174	0	0.179313
TRITD_1Av1G026100	rna-TRITD_1Av1G026100-2;rna-TRITD_1Av1G026100	LT934111.1	uncharacterized protein LOC109774794 [Aegilops tauschii subsp. tauschii]	7.29155	6.85395	17.5718	12.3541	8.20446	9.43357	13.9718	28.0171
TRITD_1Av1G026180	rna-TRITD_1Av1G026180	LT934111.1	pentatricopeptide repeat-containing protein At3g48810-like [Aegilops tauschii subsp. tauschii]	0.24833	0.385416	0.074568	0.289109	0.253804	0.488717	0.216125	0.662439
TRITD_1Av1G026200	rna-TRITD_1Av1G026200-3;rna-TRITD_1Av1G026200;rna-TRITD_1Av1G026200-2;rna-TRITD_1Av1G026200-4;rna-TRITD_1Av1G026200-5;rna-TRITD_1Av1G026200-6	LT934111.1	long chain acyl-CoA synthetase 1 [Aegilops tauschii subsp. tauschii];Long chain acyl-CoA synthetase 1 [Triticum urartu]	1.85168	2.1331	2.9692	1.82314	1.58386	1.16095	1.85374	1.45101
TRITD_1Av1G026240	rna-TRITD_1Av1G026240;rna-TRITD_1Av1G026240-2;rna-TRITD_1Av1G026240-5;rna-TRITD_1Av1G026240-4;rna-TRITD_1Av1G026240-6	LT934111.1	hypothetical protein TRIUR3_15613 [Triticum urartu];DUF724 domain-containing protein 3-like isoform X2 [Aegilops tauschii subsp. tauschii];DUF724 domain-containing protein 3-like isoform X1 [Aegilops tauschii subsp. tauschii]	2.18362	2.06369	1.19278	1.39351	2.2137	2.26365	2.16757	2.62194
TRITD_1Av1G026360	rna-TRITD_1Av1G026360-2;rna-TRITD_1Av1G026360-3;rna-TRITD_1Av1G026360;rna-TRITD_1Av1G026360-4	LT934111.1	interleukin-1 receptor-associated kinase 1 isoform X1 [Brachypodium distachyon];interleukin-1 receptor-associated kinase 1 isoform X2 [Brachypodium distachyon];hypothetical protein TRIUR3_34037 [Triticum urartu]	0.373172	0.568622	0.167433	0.307256	0.472823	0.47084	0.375285	0.421785
TRITD_1Av1G026430	rna-TRITD_1Av1G026430	LT934111.1	predicted protein [Hordeum vulgare subsp. vulgare]	0.035145	0.546659	0.967635	0.23065	0.107554	0.020359	0.142305	0.029326
TRITD_1Av1G026530	rna-TRITD_1Av1G026530	LT934111.1	predicted protein [Hordeum vulgare subsp. vulgare]	1.49274	2.58967	1.92399	2.28962	2.41044	2.14078	1.9181	1.47062
TRITD_1Av1G026640	rna-TRITD_1Av1G026640-4;rna-TRITD_1Av1G026640;rna-TRITD_1Av1G026640-2	LT934111.1	formin-like protein 6 isoform X1 [Aegilops tauschii subsp. tauschii]	0.0867129	0.0137318	0.054036	0.0161886	0.0598507	0.00862583	0.00842135	0.0249524
TRITD_1Av1G026730	rna-TRITD_1Av1G026730-2;rna-TRITD_1Av1G026730-3;rna-TRITD_1Av1G026730-4;rna-TRITD_1Av1G026730-5;rna-TRITD_1Av1G026730-7;rna-TRITD_1Av1G026730-6	LT934111.1	triose phosphate/phosphate translocator, chloroplastic-like isoform X2 [Aegilops tauschii subsp. tauschii];triose phosphate/phosphate translocator, chloroplastic-like isoform X1 [Aegilops tauschii subsp. tauschii];Triose phosphate/phosphate translocator TPT, chloroplastic [Triticum urartu]	29.3503	19.4589	8.05044	10.4426	23.0846	22.3028	14.6774	23.9369
TRITD_1Av1G026740	rna-TRITD_1Av1G026740-5;rna-TRITD_1Av1G026740-3;rna-TRITD_1Av1G026740-4;rna-TRITD_1Av1G026740-2;rna-TRITD_1Av1G026740	LT934111.1	B3 domain-containing protein Os01g0234100-like isoform X1 [Aegilops tauschii subsp. tauschii];B3 domain-containing protein Os01g0234100-like isoform X2 [Aegilops tauschii subsp. tauschii];B3 domain-containing protein Os01g0234100-like isoform X3 [Aegilops tauschii subsp. tauschii]	3.68344	2.88486	2.33913	1.63917	1.4805	1.8567	2.6931	3.27673
TRITD_1Av1G026750	rna-TRITD_1Av1G026750	LT934111.1	transmembrane protein 234 homolog [Aegilops tauschii subsp. tauschii]	0	0.083664	0	0	0	0	0.174699	0.182908
TRITD_1Av1G026770	rna-TRITD_1Av1G026770;rna-TRITD_1Av1G026770-6;rna-TRITD_1Av1G026770-5;rna-TRITD_1Av1G026770-3;rna-TRITD_1Av1G026770-2	LT934111.1	hypothetical protein TRIUR3_13475 [Triticum urartu];predicted protein [Hordeum vulgare subsp. vulgare];uncharacterized protein At1g04910 [Aegilops tauschii subsp. tauschii]	1.73243	2.31989	3.9148	4.25671	1.89063	1.58018	3.43484	3.49448
TRITD_1Av1G026810	rna-TRITD_1Av1G026810-3;rna-TRITD_1Av1G026810-2;rna-TRITD_1Av1G026810-4;rna-TRITD_1Av1G026810-5	LT934111.1	nitrogen regulatory protein P-II homolog [Aegilops tauschii subsp. tauschii];Nitrogen regulatory protein P-II-like protein [Triticum urartu]	15.1122	28.9182	43.8498	41.6522	20.7197	15.8456	57.8524	33.7267
TRITD_1Av1G026820	rna-TRITD_1Av1G026820;rna-TRITD_1Av1G026820-3	LT934111.1	transcription factor MYB30-like [Aegilops tauschii subsp. tauschii];R2R3 Myb-like protein [Triticum aestivum]	0	0.075503	0.225262	0.115888	0.0310995	0	0.291376	0
TRITD_1Av1G026910	rna-TRITD_1Av1G026910-4;rna-TRITD_1Av1G026910-2;rna-TRITD_1Av1G026910-3;rna-TRITD_1Av1G026910-5;rna-TRITD_1Av1G026910-6	LT934111.1	ultraviolet-B receptor UVR8 [Aegilops tauschii subsp. tauschii]	11.3631	9.08259	13.442	14.7745	7.97678	8.62765	15.5875	15.2584
TRITD_1Av1G026960	rna-TRITD_1Av1G026960	LT934111.1	putative disease resistance protein At1g58400 [Aegilops tauschii subsp. tauschii]	1.35555	2.23973	5.40619	7.07209	2.10544	1.26528	2.94342	1.71705
TRITD_1Av1G026980	rna-TRITD_1Av1G026980	LT934111.1	putative disease resistance protein At1g58400 [Aegilops tauschii subsp. tauschii]	0.326637	0.622348	0.638154	1.11758	0.845291	0.411923	0.905079	0.480378
TRITD_1Av1G026990	rna-TRITD_1Av1G026990	LT934111.1	putative disease resistance protein At1g58400 [Aegilops tauschii subsp. tauschii]	0	0.122587	0.194546	0.120439	0.067739	0.184111	0.264633	0.092039
TRITD_1Av1G027040	rna-TRITD_1Av1G027040	LT934111.1	cytochrome P450 76C3-like [Aegilops tauschii subsp. tauschii]	7.18316	0.393811	57.2907	34.2119	0.844068	0.464673	15.0246	8.87044
TRITD_1Av1G027050	rna-TRITD_1Av1G027050	LT934111.1	hypothetical protein TRIUR3_22661 [Triticum urartu]	0.919887	0.370652	2.49012	1.60967	0.496676	0.362708	2.38553	1.50554
TRITD_1Av1G027140	rna-TRITD_1Av1G027140;rna-TRITD_1Av1G027140-2	LT934111.1	hypothetical protein TRIUR3_30853 [Triticum urartu]	33.9065	2.47019	15.9486	23.9067	10.8625	22.4553	17.7593	29.8639
TRITD_1Av1G027190	rna-TRITD_1Av1G027190	LT934111.1	GDSL esterase/lipase At1g09390-like [Aegilops tauschii subsp. tauschii]	0	0.024355	0.032289	0	0	0	0.017471	0
TRITD_1Av1G027220	rna-TRITD_1Av1G027220-4;rna-TRITD_1Av1G027220-3;rna-TRITD_1Av1G027220;rna-TRITD_1Av1G027220-2	LT934111.1	GSK-like kinase [Triticum aestivum];Glycogen synthase kinase-3-like protein MsK-3 [Triticum urartu];GSK-like kinase 1A [Triticum aestivum]	15.795	26.4055	69.1682	43.5759	26.7252	23.2051	39.7776	33.8666
TRITD_1Av1G027250	rna-TRITD_1Av1G027250	LT934111.1	uncharacterized protein LOC100824808 [Brachypodium distachyon]	1.68376	1.51408	1.16492	1.2292	1.20846	1.44022	1.04686	1.98161
TRITD_1Av1G027260	rna-TRITD_1Av1G027260	LT934111.1	uncharacterized protein LOC109752419 [Aegilops tauschii subsp. tauschii]	0.041061	0.05459	0	0	0	0.055151	0	0.033065
TRITD_1Av1G027370	rna-TRITD_1Av1G027370	LT934111.1	uncharacterized protein LOC109752420 [Aegilops tauschii subsp. tauschii]	0.082569	0	0.322018	0.923939	0	0	0	0
TRITD_1Av1G027420	rna-TRITD_1Av1G027420;rna-TRITD_1Av1G027420-2	LT934111.1	probable protein phosphatase 2C 47 [Aegilops tauschii subsp. tauschii]	18.3067	20.4254	23.5039	27.7244	14.9172	14.2293	34.3862	26.2929
TRITD_1Av1G027440	rna-TRITD_1Av1G027440;rna-TRITD_1Av1G027440-2	LT934111.1	putative RNA polymerase II subunit B1 CTD phosphatase RPAP2 homolog [Aegilops tauschii subsp. tauschii]	2.72931	2.07242	3.50264	2.49503	0.829478	1.06832	1.97911	2.88935
TRITD_1Av1G027510	rna-TRITD_1Av1G027510	LT934111.1	peroxidase 2-like [Aegilops tauschii subsp. tauschii]	1.79326	3.20634	6.20885	4.91806	2.47593	2.23421	5.10806	3.23945
TRITD_1Av1G027780	rna-TRITD_1Av1G027780;rna-TRITD_1Av1G027780-4	LT934111.1	Peroxidase 2 [Triticum urartu];peroxidase 5-like [Aegilops tauschii subsp. tauschii]	0	0	0	0.0337827	0	0	0	0
TRITD_1Av1G027810	rna-TRITD_1Av1G027810	LT934111.1	peroxidase 5-like [Aegilops tauschii subsp. tauschii]	0	0.172363	0.292542	1.29185	0.061714	0	1.30025	0.581443
TRITD_1Av1G027820	rna-TRITD_1Av1G027820	LT934111.1	hypothetical protein TRIUR3_18277 [Triticum urartu]	0.30381	1.07312	0.155951	0.174624	0.594091	0.796008	0.478031	0.269384
TRITD_1Av1G027830	rna-TRITD_1Av1G027830	LT934111.1		0.411541	1.63435	0.104859	0.346547	0.75699	0.876329	0.407457	0.307008
TRITD_1Av1G027840	rna-TRITD_1Av1G027840-3;rna-TRITD_1Av1G027840-2	LT934111.1	peroxidase 5-like [Aegilops tauschii subsp. tauschii];Peroxidase 5 [Triticum urartu]	0	0	0	0.0902628	0	0	0.0163001	0.0286763
TRITD_1Av1G027910	rna-TRITD_1Av1G027910	LT934111.1	Peroxidase 5 [Triticum urartu]	0	0	0	0.046231	0	0	0	0.034032
TRITD_1Av1G027940	rna-TRITD_1Av1G027940;rna-TRITD_1Av1G027940-3;rna-TRITD_1Av1G027940-2;rna-TRITD_1Av1G027940-5;rna-TRITD_1Av1G027940-4	LT934111.1	hypothetical protein TRIUR3_18980 [Triticum urartu];uncharacterized protein LOC109773049 [Aegilops tauschii subsp. tauschii]	8.37281	8.98714	2.91468	5.14221	7.99405	7.63415	5.06934	9.77343
TRITD_1Av1G028050	rna-TRITD_1Av1G028050-2;rna-TRITD_1Av1G028050	LT934111.1	putative glutathione S-transferase GSTF1 [Triticum urartu]	32.8614	14.2371	352.381	158.869	19.529	21.3367	227.115	117.095
TRITD_1Av1G028060	rna-TRITD_1Av1G028060	LT934111.1	putative glutathione S-transferase GSTF1 [Triticum urartu]	0.049159	0.058229	0	0	0.209906	0	0.037507	0
TRITD_1Av1G028070	rna-TRITD_1Av1G028070	LT934111.1	Lecithin-cholesterol acyltransferase-like 1 [Triticum urartu]	0	0	0.095685	0	0	0.047581	0	0
TRITD_1Av1G028270	rna-TRITD_1Av1G028270	LT934111.1	peroxidase 5-like [Aegilops tauschii subsp. tauschii]	0	0.036448	0.033653	0	0.137578	0.036555	0.345817	0
TRITD_1Av1G028410	rna-TRITD_1Av1G028410;rna-TRITD_1Av1G028410-2	LT934111.1	Peroxidase 5 [Triticum urartu];peroxidase 5-like [Aegilops tauschii subsp. tauschii]	0	0	0.0985847	0.0239703	0.04581	0	0.0678747	0
TRITD_1Av1G028470	rna-TRITD_1Av1G028470	LT934111.1	protein ROOT PRIMORDIUM DEFECTIVE 1-like [Aegilops tauschii subsp. tauschii]	0.230181	0.175666	0.184347	0.157136	0.137917	0.218552	0.27076	0.429198
TRITD_1Av1G028550	rna-TRITD_1Av1G028550;rna-TRITD_1Av1G028550-4;rna-TRITD_1Av1G028550-3;rna-TRITD_1Av1G028550-2;rna-TRITD_1Av1G028550-5	LT934111.1	Pto-interacting protein 1 [Triticum urartu]	21.1937	21.5379	128.952	47.3316	28.3347	22.9312	69.0095	50.5151
TRITD_1Av1G028560	rna-TRITD_1Av1G028560	LT934111.1	tropomyosin-like [Aegilops tauschii subsp. tauschii]	14.8558	4.20198	22.3465	20.0183	8.16041	11.1786	12.8174	22.7188
TRITD_1Av1G028650	rna-TRITD_1Av1G028650	LT934111.1	hypothetical protein BRADI_5g19358v3, partial [Brachypodium distachyon]	0.793937	0.914614	35.9413	18.9823	0.870786	0.862771	15.5663	7.12078
TRITD_1Av1G028820	rna-TRITD_1Av1G028820;rna-TRITD_1Av1G028820-2	LT934111.1	actin cytoskeleton-regulatory complex protein pan1-like [Aegilops tauschii subsp. tauschii]	1.2067	0.511052	0.608495	1.10289	0.816837	0.62568	0.984302	1.21773
TRITD_1Av1G028830	rna-TRITD_1Av1G028830-4;rna-TRITD_1Av1G028830-3;rna-TRITD_1Av1G028830-2;rna-TRITD_1Av1G028830-6;rna-TRITD_1Av1G028830-5;rna-TRITD_1Av1G028830-8	LT934111.1	uncharacterized protein LOC109739427 [Aegilops tauschii subsp. tauschii];hypothetical protein TRIUR3_12822 [Triticum urartu]	3.04262	2.74807	0.757013	1.40278	1.77441	2.61268	1.86536	3.38076
TRITD_1Av1G028840	rna-TRITD_1Av1G028840-2;rna-TRITD_1Av1G028840	LT934111.1	uncharacterized protein LOC109772577 isoform X1 [Aegilops tauschii subsp. tauschii];uncharacterized protein LOC109772577 isoform X2 [Aegilops tauschii subsp. tauschii]	2.94786	3.1916	1.5286	2.51972	2.77976	3.05873	3.49477	3.84272
TRITD_1Av1G028970	rna-TRITD_1Av1G028970;rna-TRITD_1Av1G028970-2;rna-TRITD_1Av1G028970-3;rna-TRITD_1Av1G028970-4;rna-TRITD_1Av1G028970-5;rna-TRITD_1Av1G028970-6;rna-TRITD_1Av1G028970-8;rna-TRITD_1Av1G028970-9	LT934111.1	CBL-interacting protein kinase 17 [Triticum urartu];CBL-interacting protein kinase 17 [Triticum aestivum];CBL-interacting protein kinase 17-like [Aegilops tauschii subsp. tauschii]	14.4535	6.21741	35.4639	21.6503	11.1781	11.8646	19.1886	15.3261
TRITD_1Av1G029130	rna-TRITD_1Av1G029130;rna-TRITD_1Av1G029130-2	LT934111.1	CBL-interacting protein kinase 17 [Hordeum vulgare subsp. spontaneum]	52.0798	21.7823	47.6165	104.107	34.7959	39.6167	89.2061	95.2576
TRITD_1Av1G029170	rna-TRITD_1Av1G029170	LT934111.1	unnamed protein product [Triticum aestivum]	0.170349	0.069068	0.028466	0.15908	0.13487	0.245914	0.186358	0.109705
TRITD_1Av1G029350	rna-TRITD_1Av1G029350-9;rna-TRITD_1Av1G029350	LT934111.1	acyl transferase 4-like [Aegilops tauschii subsp. tauschii]	1.23873	3.97091	1.51462	5.33354	3.46781	2.46682	3.44469	5.17096
TRITD_1Av1G029450	rna-TRITD_1Av1G029450;rna-TRITD_1Av1G029450-16;rna-TRITD_1Av1G029450-10;rna-TRITD_1Av1G029450-11;rna-TRITD_1Av1G029450-3;rna-TRITD_1Av1G029450-4;rna-TRITD_1Av1G029450-5;rna-TRITD_1Av1G029450-6;rna-TRITD_1Av1G029450-7;rna-TRITD_1Av1G029450-18;rna-TRITD_1Av1G029450-19;rna-TRITD_1Av1G029450-21;rna-TRITD_1Av1G029450-22;rna-TRITD_1Av1G029450-27;rna-TRITD_1Av1G029450-28	LT934111.1	ABCB1, partial [Triticum polonicum]	26.7682	32.0926	9.3301	15.8072	28.6749	33.6143	19.3438	23.4757
TRITD_1Av1G029490	rna-TRITD_1Av1G029490;rna-TRITD_1Av1G029490-2	LT934111.1	hypothetical protein TRIUR3_25925 [Triticum urartu]	61.6545	69.0877	98.5174	85.2114	70.8704	68.8958	104.765	51.997
TRITD_1Av1G029550	rna-TRITD_1Av1G029550	LT934111.1	hypothetical protein TRIUR3_08372 [Triticum urartu]	0	0	0.041085	0	0	0	0	0.020067
TRITD_1Av1G029560	rna-TRITD_1Av1G029560	LT934111.1	uncharacterized protein LOC109777429 [Aegilops tauschii subsp. tauschii]	0	0	0.032062	0.039539	0	0	0	0.054013
TRITD_1Av1G029580	rna-TRITD_1Av1G029580	LT934111.1	hypothetical protein TRIUR3_08373 [Triticum urartu]	0	0	0.036661	0	0	0	0.034749	0
TRITD_1Av1G029760	rna-TRITD_1Av1G029760;rna-TRITD_1Av1G029760-2	LT934111.1	auxin-responsive protein IAA8-like [Aegilops tauschii subsp. tauschii]	13.4704	16.8991	6.43664	6.57791	17.8295	18.9713	6.95059	12.2991
TRITD_1Av1G029770	rna-TRITD_1Av1G029770;rna-TRITD_1Av1G029770-2	LT934111.1	Chromatin structure-remodeling complex protein BSH [Triticum urartu]	9.3005	9.76232	10.6947	11.8438	10.7647	9.73757	7.11093	11.6383
TRITD_1Av1G029870	rna-TRITD_1Av1G029870-2;rna-TRITD_1Av1G029870	LT934111.1	predicted protein [Hordeum vulgare subsp. vulgare]	6.28467	15.3787	34.1748	19.1497	10.59	9.85689	16.9198	13.4683
TRITD_1Av1G029890	rna-TRITD_1Av1G029890-2;rna-TRITD_1Av1G029890-3;rna-TRITD_1Av1G029890-5;rna-TRITD_1Av1G029890-6;rna-TRITD_1Av1G029890-7	LT934111.1	Aspartic proteinase [Triticum urartu]	106.918	107.207	193.226	202.378	94.4724	102.042	242.495	172.124
TRITD_1Av1G030060	rna-TRITD_1Av1G030060	LT934111.1	predicted protein [Hordeum vulgare subsp. vulgare]	1.80686	1.05197	4.19346	8.2635	0.175326	0.613782	1.93447	0.720979
TRITD_1Av1G030230	rna-TRITD_1Av1G030230;rna-TRITD_1Av1G030230-2;rna-TRITD_1Av1G030230-3	LT934111.1	transcription factor LAF1-like [Aegilops tauschii subsp. tauschii]	0	0	0.0275375	0	0	0	0	0
TRITD_1Av1G030400	rna-TRITD_1Av1G030400-4;rna-TRITD_1Av1G030400-3;rna-TRITD_1Av1G030400	LT934111.1	uncharacterized protein LOC109774415 [Aegilops tauschii subsp. tauschii]	5.54616	3.52508	49.9429	17.0226	3.70982	2.68267	22.4734	10.6079
TRITD_1Av1G030500	rna-TRITD_1Av1G030500-3;rna-TRITD_1Av1G030500-2;rna-TRITD_1Av1G030500	LT934111.1	RNA-binding protein 8A [Aegilops tauschii subsp. tauschii]	19.0912	25.1305	21.6003	20.6993	22.6722	19.5953	23.717	21.012
TRITD_1Av1G030510	rna-TRITD_1Av1G030510;rna-TRITD_1Av1G030510-2;rna-TRITD_1Av1G030510-3	LT934111.1	uncharacterized protein LOC109774413 isoform X1 [Aegilops tauschii subsp. tauschii]	10.1007	7.55337	17.7886	15.9809	8.02652	9.69257	15.7051	14.3057
TRITD_1Av1G031110	rna-TRITD_1Av1G031110	LT934111.1	benzyl alcohol O-benzoyltransferase-like [Aegilops tauschii subsp. tauschii]	0	0.046895	0	0	0.021276	0.026093	0	0.023466
TRITD_1Av1G031120	rna-TRITD_1Av1G031120;rna-TRITD_1Av1G031120-2;rna-TRITD_1Av1G031120-3	LT934111.1	hypothetical protein TRIUR3_16249 [Triticum urartu];uncharacterized protein LOC109774409 [Aegilops tauschii subsp. tauschii]	3.65488	6.28758	1.01075	2.21875	4.52711	4.24812	2.10124	4.81206
TRITD_1Av1G031150	rna-TRITD_1Av1G031150;rna-TRITD_1Av1G031150-3	LT934111.1	putative E3 ubiquitin-protein ligase RF298 [Aegilops tauschii subsp. tauschii]	8.18033	9.81051	13.1574	12.7865	8.4794	9.50824	11.2495	9.30726
TRITD_1Av1G031300	rna-TRITD_1Av1G031300	LT934111.1	transcription termination factor MTEF1, chloroplastic-like [Aegilops tauschii subsp. tauschii]	22.7198	23.3266	0.932196	4.83592	19.865	19.0987	7.11236	11.7124
TRITD_1Av1G031490	rna-TRITD_1Av1G031490-2;rna-TRITD_1Av1G031490	LT934111.1	phosphoglycerate mutase-like protein AT74H [Aegilops tauschii subsp. tauschii]	2.02182	1.86518	9.36003	5.65913	2.23372	2.04953	6.47836	3.51586
TRITD_1Av1G031540	rna-TRITD_1Av1G031540	LT934111.1	hypothetical protein BRADI_2g36612v3 [Brachypodium distachyon]	18.7764	17.7448	39.6349	51.6194	19.4656	11.4402	40.3092	38.7995
TRITD_1Av1G031600	rna-TRITD_1Av1G031600	LT934111.1	hypothetical protein TRIUR3_11356 [Triticum urartu]	13.6847	32.4991	46.9488	60.4295	43.1751	28.3155	106.487	24.7781
TRITD_1Av1G031610	rna-TRITD_1Av1G031610	LT934111.1	uncharacterized protein LOC109733060 [Aegilops tauschii subsp. tauschii]	7.24688	8.60533	32.3761	22.208	7.06548	7.11326	26.8627	12.3696
TRITD_1Av1G031620	rna-TRITD_1Av1G031620;rna-TRITD_1Av1G031620-2;rna-TRITD_1Av1G031620-4	LT934111.1	replication protein A 70 kDa DNA-binding subunit C-like [Aegilops tauschii subsp. tauschii]	0.407544	0.457207	3.41812	2.94234	0.0478391	0.0578629	0.0578936	0.140689
TRITD_1Av1G031780	rna-TRITD_1Av1G031780-2;rna-TRITD_1Av1G031780;rna-TRITD_1Av1G031780-3;rna-TRITD_1Av1G031780-4	LT934111.1	hypothetical protein TRIUR3_22371 [Triticum urartu];uncharacterized protein LOC109733070 [Aegilops tauschii subsp. tauschii]	12.6574	11.2071	5.0813	8.39771	13.1114	11.9427	8.18855	12.3714
TRITD_1Av1G031790	rna-TRITD_1Av1G031790;rna-TRITD_1Av1G031790-3;rna-TRITD_1Av1G031790-4	LT934111.1	alanine aminotransferase 2 isoform X2 [Aegilops tauschii subsp. tauschii];alanine aminotransferase 2 isoform X1 [Aegilops tauschii subsp. tauschii]	81.708	90.7486	134.062	125.36	85.8203	90.6046	153.585	111.609
TRITD_1Av1G031850	rna-TRITD_1Av1G031850	LT934111.1	FBD-associated F-box protein At5g60610-like, partial [Aegilops tauschii subsp. tauschii]	2.76079	2.33335	2.24076	3.04169	1.54474	2.14981	3.23549	4.06348
TRITD_1Av1G031920	rna-TRITD_1Av1G031920	LT934111.1	DIBOA-glucoside dioxygenase BX6-like [Aegilops tauschii subsp. tauschii]	0.287579	0.237064	1.39462	1.11945	0.042944	0.165518	0.463945	0.651122
TRITD_1Av1G031930	rna-TRITD_1Av1G031930	LT934111.1	hypothetical protein TRIUR3_14801 [Triticum urartu]	1.02569	1.53072	1.67194	2.24215	1.66543	1.44463	1.63575	1.63351
TRITD_1Av1G032310	rna-TRITD_1Av1G032310;rna-TRITD_1Av1G032310-2	LT934111.1	putative uncharacterized protein DDB_G0277003 [Aegilops tauschii subsp. tauschii];hypothetical protein TRIUR3_12594 [Triticum urartu]	0.507492	0.507018	0.182254	0.0516748	0.49503	0.983202	0.185444	0.577259
TRITD_1Av1G032320	rna-TRITD_1Av1G032320;rna-TRITD_1Av1G032320-2	LT934111.1	serine carboxypeptidase 2 [Aegilops tauschii subsp. tauschii]	6.71022	15.7448	8.1679	11.453	11.7654	11.5591	10.3134	15.9004
TRITD_1Av1G032340	rna-TRITD_1Av1G032340-3;rna-TRITD_1Av1G032340;rna-TRITD_1Av1G032340-5	LT934111.1	uncharacterized protein LOC109746720 [Aegilops tauschii subsp. tauschii]	341.727	240.857	66.8632	64.9323	309.319	357.014	80.9241	133.205
TRITD_1Av1G032550	rna-TRITD_1Av1G032550-6;rna-TRITD_1Av1G032550-5;rna-TRITD_1Av1G032550-4;rna-TRITD_1Av1G032550-3;rna-TRITD_1Av1G032550;rna-TRITD_1Av1G032550-2;rna-TRITD_1Av1G032550-9	LT934111.1	Os05g0143500 [Oryza sativa Japonica Group];mitogen-activated protein kinase 2 [Triticum aestivum];mitogen-activated protein kinase 14 [Aegilops tauschii subsp. tauschii];Mitogen-activated protein kinase 14 [Triticum urartu]	15.2329	12.9606	12.2748	14.265	15.1638	15.0624	12.3499	14.4069
TRITD_1Av1G032560	rna-TRITD_1Av1G032560-2;rna-TRITD_1Av1G032560-3;rna-TRITD_1Av1G032560	LT934111.1	hypothetical protein TRIUR3_00872 [Triticum urartu]	21.3919	13.8292	8.46776	12.8742	15.7023	17.2998	11.8002	17.8168
TRITD_1Av1G032580	rna-TRITD_1Av1G032580	LT934111.1	Subtilisin-chymotrypsin inhibitor-2A [Triticum urartu]	0	0.617575	0.383464	0.257769	0	0.054608	0.128829	0.220994
TRITD_1Av1G032590	rna-TRITD_1Av1G032590-4;rna-TRITD_1Av1G032590-2;rna-TRITD_1Av1G032590-3;rna-TRITD_1Av1G032590;rna-TRITD_1Av1G032590-5	LT934111.1	LEC14B homolog [Aegilops tauschii subsp. tauschii];LEC14B protein [Triticum urartu]	22.3295	13.0213	8.7233	16.1458	15.9122	16.3841	15.9326	20.2631
TRITD_1Av1G032600	rna-TRITD_1Av1G032600-8;rna-TRITD_1Av1G032600-7;rna-TRITD_1Av1G032600-6;rna-TRITD_1Av1G032600-5;rna-TRITD_1Av1G032600-4;rna-TRITD_1Av1G032600;rna-TRITD_1Av1G032600-2;rna-TRITD_1Av1G032600-9;rna-TRITD_1Av1G032600-12;rna-TRITD_1Av1G032600-11	LT934111.1	putative membrane-bound O-acyltransferase C24H6.01c [Aegilops tauschii subsp. tauschii];hypothetical protein TRIUR3_00876 [Triticum urartu]	4.33793	3.96354	3.18636	4.60319	3.9884	4.01961	3.98332	4.38582
TRITD_1Av1G032650	rna-TRITD_1Av1G032650;rna-TRITD_1Av1G032650-3;rna-TRITD_1Av1G032650-2	LT934111.1	predicted protein [Hordeum vulgare subsp. vulgare];hypothetical protein TRIUR3_00879 [Triticum urartu]	2.97057	3.12453	1.41963	1.94743	2.38376	2.45491	2.1453	3.58767
TRITD_1Av1G032800	rna-TRITD_1Av1G032800-3	LT934111.1	zinc finger CCCH domain-containing protein 4-like [Aegilops tauschii subsp. tauschii]	0	0	0.0284857	0.0407255	0	0	0.0104786	0.0096882
TRITD_1Av1G032930	rna-TRITD_1Av1G032930;rna-TRITD_1Av1G032930-2	LT934111.1	zinc finger CCCH domain-containing protein 4-like [Aegilops tauschii subsp. tauschii]	0.0638475	0.0654466	0.162327	0.0862317	0.0107519	0.0746593	0.141051	0.136382
TRITD_1Av1G032960	rna-TRITD_1Av1G032960	LT934111.1	uncharacterized protein LOC109738195 [Aegilops tauschii subsp. tauschii]	1.15363	0.939037	5.02795	2.21324	0.393931	1.29601	2.15205	1.13028
TRITD_1Av1G033050	rna-TRITD_1Av1G033050-6;rna-TRITD_1Av1G033050-4;rna-TRITD_1Av1G033050;rna-TRITD_1Av1G033050-2;rna-TRITD_1Av1G033050-8;rna-TRITD_1Av1G033050-10;rna-TRITD_1Av1G033050-12;rna-TRITD_1Av1G033050-16;rna-TRITD_1Av1G033050-15;rna-TRITD_1Av1G033050-17	LT934111.1	Lysosomal alpha-mannosidase [Triticum urartu];alpha-mannosidase-like [Aegilops tauschii subsp. tauschii]	4.5854	6.43876	1.63427	1.74147	4.95935	5.82174	3.04458	2.18383
TRITD_1Av1G033280	rna-TRITD_1Av1G033280	LT934111.1	hypothetical protein TRIUR3_19066 [Triticum urartu]	1.38658	1.21668	1.72086	2.61317	1.03165	1.36115	2.40592	2.05655
TRITD_1Av1G033600	rna-TRITD_1Av1G033600	LT934111.1	uncharacterized protein LOC109753938 [Aegilops tauschii subsp. tauschii]	0	0	0.063077	0.072107	0	0	0.155366	0.046208
TRITD_1Av1G033610	rna-TRITD_1Av1G033610-6;rna-TRITD_1Av1G033610-3;rna-TRITD_1Av1G033610-4;rna-TRITD_1Av1G033610-5;rna-TRITD_1Av1G033610-8	LT934111.1	Transcription regulatory protein SNF2 [Triticum urartu];probable ATP-dependent DNA helicase CHR12 [Aegilops tauschii subsp. tauschii]	9.33827	8.45928	14.5275	17.6135	8.8431	9.20822	15.1942	15.3874
TRITD_1Av1G033730	rna-TRITD_1Av1G033730-7;rna-TRITD_1Av1G033730-3;rna-TRITD_1Av1G033730-2;rna-TRITD_1Av1G033730-8;rna-TRITD_1Av1G033730-10;rna-TRITD_1Av1G033730-11	LT934111.1	serine/threonine-protein phosphatase BSL1 homolog isoform X1 [Aegilops tauschii subsp. tauschii];serine/threonine-protein phosphatase BSL1 homolog isoform X2 [Aegilops tauschii subsp. tauschii]	7.91748	6.77101	6.26961	7.50992	7.01102	7.1419	8.71831	10.0534
TRITD_1Av1G033850	rna-TRITD_1Av1G033850-3;rna-TRITD_1Av1G033850;rna-TRITD_1Av1G033850-2;rna-TRITD_1Av1G033850-4	LT934111.1	probable E3 ubiquitin-protein ligase XBOS34 [Aegilops tauschii subsp. tauschii]	26.9452	26.7222	31.0558	32.8101	24.9816	27.6843	27.2068	26.4002
TRITD_1Av1G033870	rna-TRITD_1Av1G033870;rna-TRITD_1Av1G033870-2;rna-TRITD_1Av1G033870-4;rna-TRITD_1Av1G033870-5	LT934111.1	DNA repair helicase UVH6 [Triticum urartu];DNA repair helicase XPD [Aegilops tauschii subsp. tauschii]	2.7671	3.09363	1.60198	2.49517	2.36465	3.09399	2.77646	3.67855
TRITD_1Av1G033930	rna-TRITD_1Av1G033930	LT934111.1	Agmatine coumaroyltransferase-1 [Triticum urartu]	0.166095	0.26206	0.283602	0.306333	0.102586	0.082103	1.49248	0.441101
TRITD_1Av1G034060	rna-TRITD_1Av1G034060-4;rna-TRITD_1Av1G034060	LT934111.1	Agmatine coumaroyltransferase-1 [Triticum urartu]	0	0	0.184426	0.168055	0	0	0.258843	0.0703102
TRITD_1Av1G034220	rna-TRITD_1Av1G034220-5;rna-TRITD_1Av1G034220-2;rna-TRITD_1Av1G034220-3;rna-TRITD_1Av1G034220	LT934111.1	probable sucrose-phosphatase 3 isoform X1 [Aegilops tauschii subsp. tauschii];probable sucrose-phosphatase 3 isoform X2 [Aegilops tauschii subsp. tauschii];putative sucrose-phosphatase 3 [Triticum urartu]	3.10671	8.63307	0.137489	0.135225	5.60378	3.64921	0.316844	1.04394
TRITD_1Av1G034230	rna-TRITD_1Av1G034230	LT934111.1	endoglucanase 20-like [Aegilops tauschii subsp. tauschii]	0.102019	0.044021	0.02265	0	0	0	0	0
TRITD_1Av1G034270	rna-TRITD_1Av1G034270	LT934111.1	syntaxin-132-like [Aegilops tauschii subsp. tauschii]	0.909296	0.957474	0.675325	0.870235	0.49886	0.81033	0.813188	1.28484
TRITD_1Av1G034280	rna-TRITD_1Av1G034280;rna-TRITD_1Av1G034280-2;rna-TRITD_1Av1G034280-3	LT934111.1	hypothetical protein TRIUR3_09023 [Triticum urartu]	26.547	40.6547	50.1609	56.7348	33.0239	27.9562	51.0727	45.9675
TRITD_1Av1G034810	rna-TRITD_1Av1G034810;rna-TRITD_1Av1G034810-2;rna-TRITD_1Av1G034810-3	LT934111.1	60S ribosomal protein L5-1 [Triticum urartu];uncharacterized protein LOC109749280 isoform X1 [Aegilops tauschii subsp. tauschii]	1.11678	1.36067	0.405882	0.611485	1.23804	0.836037	0.690687	0.701081
TRITD_1Av1G034980	rna-TRITD_1Av1G034980-3;rna-TRITD_1Av1G034980;rna-TRITD_1Av1G034980-2	LT934111.1	hypothetical protein TRIUR3_18497 [Triticum urartu];predicted protein, partial [Hordeum vulgare subsp. vulgare]	6.44764	8.31256	4.97531	6.69092	7.23775	6.99578	7.37964	7.23939
TRITD_1Av1G034990	rna-TRITD_1Av1G034990	LT934111.1	hypothetical protein TRIUR3_18499 [Triticum urartu]	0.125682	0	0	0	0	0.069589	0	0
TRITD_1Av1G035040	rna-TRITD_1Av1G035040-2;rna-TRITD_1Av1G035040;rna-TRITD_1Av1G035040-3	LT934111.1	hypothetical protein TRIUR3_31406 [Triticum urartu];uncharacterized protein LOC109768733 [Aegilops tauschii subsp. tauschii];uncharacterized protein LOC109768729 [Aegilops tauschii subsp. tauschii]	1.47801	1.89292	4.40476	6.24056	1.07118	1.84132	2.80826	3.94889
TRITD_1Av1G035100	rna-TRITD_1Av1G035100	LT934111.1	hypothetical protein TRIUR3_19024 [Triticum urartu]	2.30943	3.26016	5.21044	8.90944	2.13697	3.47735	5.99301	5.26673
TRITD_1Av1G035120	rna-TRITD_1Av1G035120;rna-TRITD_1Av1G035120-2;rna-TRITD_1Av1G035120-3;rna-TRITD_1Av1G035120-6	LT934111.1	1-aminocyclopropane-1-carboxylate oxidase-like [Aegilops tauschii subsp. tauschii]	174.848	151.54	550.519	729.985	263.228	238.04	319.495	512.813
TRITD_1Av1G035170	rna-TRITD_1Av1G035170-2;rna-TRITD_1Av1G035170	LT934111.1	predicted protein [Hordeum vulgare subsp. vulgare]	75.1753	109.414	593.296	616.843	158.601	123.916	307.509	372.08
TRITD_1Av1G035200	rna-TRITD_1Av1G035200;rna-TRITD_1Av1G035200-3	LT934111.1	protein O-glucosyltransferase 1 [Aegilops tauschii subsp. tauschii];hypothetical protein TRIUR3_27200 [Triticum urartu]	2.54451	2.14677	3.43159	6.72992	2.09237	2.70805	2.01456	5.02016
TRITD_1Av1G035420	rna-TRITD_1Av1G035420-7;rna-TRITD_1Av1G035420-2;rna-TRITD_1Av1G035420-6;rna-TRITD_1Av1G035420-8;rna-TRITD_1Av1G035420-9	LT934111.1	Cullin-1 [Triticum urartu];cullin-1 isoform X1 [Aegilops tauschii subsp. tauschii]	44.3622	36.8408	53.4068	50.5318	40.5508	38.5345	59.3678	47.1656
TRITD_1Av1G035440	rna-TRITD_1Av1G035440-8;rna-TRITD_1Av1G035440-5;rna-TRITD_1Av1G035440-7;rna-TRITD_1Av1G035440-9;rna-TRITD_1Av1G035440-10;rna-TRITD_1Av1G035440-11;rna-TRITD_1Av1G035440-12	LT934111.1	cullin-1 isoform X2 [Aegilops tauschii subsp. tauschii];Cullin-1 [Triticum urartu]	27.123	20.4313	31.9773	32.5863	23.5229	23.622	29.5105	30.8991
TRITD_1Av1G035610	rna-TRITD_1Av1G035610;rna-TRITD_1Av1G035610-2;rna-TRITD_1Av1G035610-4	LT934111.1	probable serine/threonine-protein phosphatase 2A regulatory subunit B'' subunit TON2 isoform X2 [Brachypodium distachyon];probable serine/threonine-protein phosphatase 2A regulatory subunit B'' subunit TON2 [Aegilops tauschii subsp. tauschii];Serine/threonine-protein phosphatase 2A regulatory subunit B'' subunit gamma [Triticum urartu]	6.98001	9.2693	9.61169	10.2768	8.43163	7.37864	7.70253	9.27889
TRITD_1Av1G035670	rna-TRITD_1Av1G035670-4;rna-TRITD_1Av1G035670-3;rna-TRITD_1Av1G035670;rna-TRITD_1Av1G035670-5;rna-TRITD_1Av1G035670-6	LT934111.1	anaphase-promoting complex subunit 7 [Aegilops tauschii subsp. tauschii];Anaphase-promoting complex subunit 7 [Triticum urartu]	2.42154	2.41812	4.85323	4.31175	2.05956	2.55006	3.2119	3.16394
TRITD_1Av1G035880	rna-TRITD_1Av1G035880	LT934111.1	proline synthase co-transcribed bacterial homolog protein-like [Aegilops tauschii subsp. tauschii]	56.9651	50.2635	118.485	123.089	55.3996	58.347	142.824	125.876
TRITD_1Av1G036160	rna-TRITD_1Av1G036160	LT934111.1	hypothetical protein TRIUR3_26282 [Triticum urartu]	0.722895	0	0	0	0	0	0	0
TRITD_1Av1G036210	rna-TRITD_1Av1G036210	LT934111.1	hypothetical protein TRIUR3_20614 [Triticum urartu]	6.24784	5.39992	10.1304	6.13207	3.74482	5.51137	8.47115	6.12857
TRITD_1Av1G036230	rna-TRITD_1Av1G036230	LT934111.1	E3 ubiquitin-protein ligase RING1-like protein [Triticum urartu]	1.07074	1.55744	1.92429	2.05159	0.591153	1.38688	1.91509	2.90052
TRITD_1Av1G036360	rna-TRITD_1Av1G036360-8;rna-TRITD_1Av1G036360-7;rna-TRITD_1Av1G036360-5;rna-TRITD_1Av1G036360-2;rna-TRITD_1Av1G036360-3;rna-TRITD_1Av1G036360;rna-TRITD_1Av1G036360-9;rna-TRITD_1Av1G036360-16;rna-TRITD_1Av1G036360-15;rna-TRITD_1Av1G036360-14;rna-TRITD_1Av1G036360-13;rna-TRITD_1Av1G036360-12;rna-TRITD_1Av1G036360-18;rna-TRITD_1Av1G036360-21;rna-TRITD_1Av1G036360-19;rna-TRITD_1Av1G036360-22	LT934111.1	putative chromatin-remodeling complex ATPase chain [Triticum urartu];probable chromatin-remodeling complex ATPase chain [Aegilops tauschii subsp. tauschii]	15.038	15.7483	12.328	16.5111	14.3016	14.3758	15.9152	14.9948
TRITD_1Av1G036370	rna-TRITD_1Av1G036370-2;rna-TRITD_1Av1G036370-3	LT934111.1	Double-stranded RNA-binding protein 2 [Triticum urartu]	3.13446	3.92404	11.3128	7.15386	4.12815	3.74537	8.23812	5.49852
TRITD_1Av1G036510	rna-TRITD_1Av1G036510	LT934111.1	hypothetical protein TRIUR3_02955 [Triticum urartu]	0.19116	0.222837	0.220396	0.300312	0.256949	0	0.162214	0.369226
TRITD_1Av1G036620	rna-TRITD_1Av1G036620-7;rna-TRITD_1Av1G036620-4;rna-TRITD_1Av1G036620-5	LT934111.1	transport inhibitor response 1-like protein Os05g0150500 [Aegilops tauschii subsp. tauschii]	9.7368	9.41963	9.51614	10.2595	7.30051	8.60703	15.1048	11.7418
TRITD_1Av1G036670	rna-TRITD_1Av1G036670;rna-TRITD_1Av1G036670-2;rna-TRITD_1Av1G036670-3;rna-TRITD_1Av1G036670-4;rna-TRITD_1Av1G036670-5;rna-TRITD_1Av1G036670-6;rna-TRITD_1Av1G036670-7;rna-TRITD_1Av1G036670-11	LT934111.1	ATP-dependent DNA helicase Q-like SIM isoform X1 [Aegilops tauschii subsp. tauschii];ATP-dependent DNA helicase Q-like SIM isoform X2 [Aegilops tauschii subsp. tauschii];ATP-dependent DNA helicase Q-like SIM [Triticum urartu]	1.57191	2.10673	2.08652	2.10741	1.43946	1.64424	1.93163	1.37447
TRITD_1Av1G036690	rna-TRITD_1Av1G036690-6;rna-TRITD_1Av1G036690-5;rna-TRITD_1Av1G036690-4;rna-TRITD_1Av1G036690;rna-TRITD_1Av1G036690-2;rna-TRITD_1Av1G036690-8;rna-TRITD_1Av1G036690-7;rna-TRITD_1Av1G036690-9	LT934111.1	starch synthase III [Aegilops tauschii]	0.0802367	0.0844883	0.160402	0.159493	0.0770616	0.0659156	0.0557018	0.130401
TRITD_1Av1G036700	rna-TRITD_1Av1G036700	LT934111.1	hypothetical protein TRIUR3_16001 [Triticum urartu]	0.127735	0.350436	0.159155	0.136827	0.274619	0.295606	0.250041	0.028653
TRITD_1Av1G036720	rna-TRITD_1Av1G036720	LT934111.1	DNA damage-binding protein cmr1-like isoform X2 [Aegilops tauschii subsp. tauschii]	0.0196549	0.0284468	0.121084	0.064274	0.0116181	0.0574775	0.0678311	0.070755
TRITD_1Av1G036770	rna-TRITD_1Av1G036770	LT934111.1	Putative cyclin-dependent kinase F-2 [Triticum urartu]	0	0	0.092881	0	0	0	0.315959	0.021674
TRITD_1Av1G036790	rna-TRITD_1Av1G036790	LT934111.1	Putative cyclin-dependent kinase F-2 [Triticum urartu]	0	0	0.057947	0	0	0	0.105486	0.075859
TRITD_1Av1G036850	rna-TRITD_1Av1G036850	LT934111.1	indole-2-monooxygenase-like [Aegilops tauschii subsp. tauschii]	0.119201	1.50312	3.01968	2.4734	1.104	0.58238	8.79391	2.34952
TRITD_1Av1G036860	rna-TRITD_1Av1G036860-2;rna-TRITD_1Av1G036860	LT934111.1	thaumatin-like protein [Aegilops tauschii subsp. tauschii];hypothetical protein TRIUR3_05853 [Triticum urartu]	0	0	0.107951	0	0	0	0	0
TRITD_1Av1G036870	rna-TRITD_1Av1G036870	LT934111.1	putative cyclin-dependent kinase F-2 [Aegilops tauschii subsp. tauschii]	0.104828	0	0.516086	0.251212	0.000412	0	0.671352	0.062645
TRITD_1Av1G036950	rna-TRITD_1Av1G036950-3	LT934111.1	putative cyclin-dependent kinase F-2 [Aegilops tauschii subsp. tauschii]	0.033782	0	0.154742	0.088308	0.000412	0	0.226607	0.04508
TRITD_1Av1G036990	rna-TRITD_1Av1G036990	LT934111.1	predicted protein [Hordeum vulgare subsp. vulgare]	8.21873	7.97671	5.95427	4.8026	6.42562	7.3887	7.68391	7.5479
TRITD_1Av1G037190	rna-TRITD_1Av1G037190	LT934111.1	desiccation-related protein PCC13-62-like [Aegilops tauschii subsp. tauschii]	0	0	0	0.107668	0.032571	0	0.033203	0.035923
TRITD_1Av1G037210	rna-TRITD_1Av1G037210;rna-TRITD_1Av1G037210-3	LT934111.1	40S ribosomal protein S4 [Aegilops tauschii subsp. tauschii]	186.409	187.31	55.388	72.307	153.711	153.533	90.056	119.613
TRITD_1Av1G037220	rna-TRITD_1Av1G037220	LT934111.1	40S ribosomal protein S4 [Aegilops tauschii subsp. tauschii]	0.775922	0.659009	0.079991	0.141021	0.807832	0.403283	0.075411	0.996826
TRITD_1Av1G037410	rna-TRITD_1Av1G037410	LT934111.1	translocator protein homolog [Aegilops tauschii subsp. tauschii]	0.208968	0.054189	3.17073	0.947147	0.106948	0.007455	0.40469	0.762818
TRITD_1Av1G037420	rna-TRITD_1Av1G037420	LT934111.1	BTB/POZ and MATH domain-containing protein 2-like [Aegilops tauschii subsp. tauschii]	0	0	0.019698	0	0	0	0.126073	0
TRITD_1Av1G037480	rna-TRITD_1Av1G037480	LT934111.1	pre-rRNA-processing protein TSR2-like [Aegilops tauschii subsp. tauschii]	0.541351	0.47794	0.444654	0.604573	0.289176	0.231775	0.425808	0.613086
TRITD_1Av1G037520	rna-TRITD_1Av1G037520;rna-TRITD_1Av1G037520-2;rna-TRITD_1Av1G037520-3;rna-TRITD_1Av1G037520-7;rna-TRITD_1Av1G037520-8	LT934111.1	putative glucan 1,3-beta-glucosidase A [Triticum urartu]	0.040384	2.53176	0.367474	0.599746	1.15532	2.29791	0.523781	1.024
TRITD_1Av1G037590	rna-TRITD_1Av1G037590	LT934111.1	hypothetical protein TRIUR3_34727 [Triticum urartu]	1.20526	0.711167	1.6507	1.76568	1.25093	1.01695	0.949934	0.885992
TRITD_1Av1G037660	rna-TRITD_1Av1G037660	LT934111.1	predicted protein [Hordeum vulgare subsp. vulgare]	0.209125	0.763527	0.522867	0.701561	0.462151	0.193742	0.093625	0.153266
TRITD_1Av1G037720	rna-TRITD_1Av1G037720;rna-TRITD_1Av1G037720-2	LT934111.1	BTB/POZ and MATH domain-containing protein 2-like [Aegilops tauschii subsp. tauschii]	0	0	0.149721	0.116907	0.0311168	0	0.134566	0.0959255
TRITD_1Av1G037730	rna-TRITD_1Av1G037730-2	LT934111.1	hypothetical protein TRIUR3_26221 [Triticum urartu]	180.19	77.2426	223.476	80.0818	190.849	147.143	115.041	67.1488
TRITD_1Av1G037740	rna-TRITD_1Av1G037740;rna-TRITD_1Av1G037740-11;rna-TRITD_1Av1G037740-13;rna-TRITD_1Av1G037740-4;rna-TRITD_1Av1G037740-5;rna-TRITD_1Av1G037740-7;rna-TRITD_1Av1G037740-8	LT934111.1	translocase of chloroplast 159, chloroplastic isoform X1 [Aegilops tauschii subsp. tauschii];translocase of chloroplast 159, chloroplastic isoform X2 [Aegilops tauschii subsp. tauschii]	72.8381	57.4715	34.1135	34.0415	64.4178	70.5223	49.5658	59.8925
TRITD_1Av1G037870	rna-TRITD_1Av1G037870-2;rna-TRITD_1Av1G037870	LT934111.1	beta-glucuronosyltransferase GlcAT14B-like [Aegilops tauschii subsp. tauschii]	4.85564	5.9823	7.47167	8.4351	5.7141	4.87564	7.42232	7.3258
TRITD_1Av1G037880	rna-TRITD_1Av1G037880-2;rna-TRITD_1Av1G037880	LT934111.1	hypothetical protein TRIUR3_19449 [Triticum urartu];uncharacterized protein LOC109755340 [Aegilops tauschii subsp. tauschii]	0.086829	0.031751	0.126928	0.152194	0	0	0.041137	0
TRITD_1Av1G038200	rna-TRITD_1Av1G038200-12;rna-TRITD_1Av1G038200-9;rna-TRITD_1Av1G038200-3;rna-TRITD_1Av1G038200-4;rna-TRITD_1Av1G038200-5;rna-TRITD_1Av1G038200-6;rna-TRITD_1Av1G038200-7;rna-TRITD_1Av1G038200;rna-TRITD_1Av1G038200-13	LT934111.1	Villin-1 [Triticum urartu];villin-1-like [Aegilops tauschii subsp. tauschii]	0.122122	0.0347649	0	0.025947	0.0103038	0.0638259	0.0626666	0.0519706
TRITD_1Av1G038490	rna-TRITD_1Av1G038490-3;rna-TRITD_1Av1G038490;rna-TRITD_1Av1G038490-2;rna-TRITD_1Av1G038490-4	LT934111.1	factor of DNA methylation 1-like [Aegilops tauschii subsp. tauschii];hypothetical protein TRIUR3_13658 [Triticum urartu]	0.0338587	0	0	0	0	0	0	0.0163574
TRITD_1Av1G038640	rna-TRITD_1Av1G038640-8;rna-TRITD_1Av1G038640	LT934111.1	hypothetical protein TRIUR3_35361 [Triticum urartu];uncharacterized protein LOC109761708 [Aegilops tauschii subsp. tauschii]	0.124943	0.194359	0.349778	0.316956	0.123309	0.0459221	0.317532	0.216937
TRITD_1Av1G038650	rna-TRITD_1Av1G038650-2	LT934111.1	putative pentatricopeptide repeat-containing protein At3g23330 [Aegilops tauschii subsp. tauschii]	0.929703	0.58208	0.30212	0.231577	0.398679	0.625052	0.588536	1.07823
TRITD_1Av1G038660	rna-TRITD_1Av1G038660-2	LT934111.1	predicted protein [Hordeum vulgare subsp. vulgare]	0.055859	0.061886	0	0.591624	0.050981	0.092114	0.793569	0
TRITD_1Av1G038670	rna-TRITD_1Av1G038670	LT934111.1	phenylalanine ammonia-lyase 5 [Triticum aestivum]	0.069516	0.046701	0.627324	0.296033	0.063296	0.048377	0.452913	0.156325
TRITD_1Av1G038700	rna-TRITD_1Av1G038700;rna-TRITD_1Av1G038700-7;rna-TRITD_1Av1G038700-5;rna-TRITD_1Av1G038700-3;rna-TRITD_1Av1G038700-8;rna-TRITD_1Av1G038700-11;rna-TRITD_1Av1G038700-12	LT934111.1	Kinesin-like protein KIF2C [Triticum urartu];kinesin-like protein KIN-13A [Aegilops tauschii subsp. tauschii]	7.16782	8.27771	8.89814	9.39227	8.51885	8.15938	9.80578	9.09566
TRITD_1Av1G038860	rna-TRITD_1Av1G038860	LT934111.1	uncharacterized protein LOC109765694 [Aegilops tauschii subsp. tauschii]	51.4263	47.2316	46.4833	47.2815	50.1628	53.1627	64.5502	57.022
TRITD_1Av1G038870	rna-TRITD_1Av1G038870	LT934111.1	gamma-tubulin complex component 4 [Aegilops tauschii subsp. tauschii]	1.25433	1.4252	2.71701	2.70433	1.39676	1.55784	1.2508	1.73085
TRITD_1Av1G038880	rna-TRITD_1Av1G038880	LT934111.1	protein LURP-one-related 5-like [Aegilops tauschii subsp. tauschii]	0	0	0.04424	0	0	0	0.086836	0
TRITD_1Av1G038900	rna-TRITD_1Av1G038900	LT934111.1	uncharacterized protein LOC109733775 [Aegilops tauschii subsp. tauschii]	0.256969	0.365593	0.010707	0.359596	0.199672	0.235441	0.475122	0.097529
TRITD_1Av1G038910	rna-TRITD_1Av1G038910	LT934111.1	hypothetical protein EUTSA_v10024929mg [Eutrema salsugineum]	0.988452	1.12618	6.82772	5.50698	1.18559	1.05642	5.48499	3.56753
TRITD_1Av1G038920	rna-TRITD_1Av1G038920-3;rna-TRITD_1Av1G038920;rna-TRITD_1Av1G038920-2;rna-TRITD_1Av1G038920-5;rna-TRITD_1Av1G038920-6	LT934111.1	serine/threonine-protein phosphatase PP1-like [Aegilops tauschii subsp. tauschii];hypothetical protein TRIUR3_21453 [Triticum urartu]	18.203	14.4947	34.4502	25.8151	16.465	16.0538	26.6179	19.5317
TRITD_1Av1G038980	rna-TRITD_1Av1G038980	LT934111.1	WAT1-related protein At5g64700-like [Aegilops tauschii subsp. tauschii]	3.00286	2.96257	8.43699	5.54496	3.6547	2.49407	5.38683	4.1372
TRITD_1Av1G039050	rna-TRITD_1Av1G039050	LT934111.1	Peroxidase 12 [Triticum urartu]	0	0	0.037002	0	0	0	0	0
TRITD_1Av1G039110	rna-TRITD_1Av1G039110	LT934111.1	mediator of RNA polymerase II transcription subunit 28 [Panicum miliaceum]	6.5197	10.5871	6.61208	8.22365	7.20853	5.57967	7.64225	8.30599
TRITD_1Av1G039120	rna-TRITD_1Av1G039120-4;rna-TRITD_1Av1G039120-3;rna-TRITD_1Av1G039120;rna-TRITD_1Av1G039120-6;rna-TRITD_1Av1G039120-7;rna-TRITD_1Av1G039120-8	LT934111.1	glyoxysomal fatty acid beta-oxidation multifunctional protein MFP-a-like isoform X1 [Aegilops tauschii subsp. tauschii];glyoxysomal fatty acid beta-oxidation multifunctional protein MFP-a-like isoform X2 [Aegilops tauschii subsp. tauschii]	3.2065	4.14368	11.602	9.95419	3.59163	3.39224	5.19228	5.64515
TRITD_1Av1G039170	rna-TRITD_1Av1G039170-3;rna-TRITD_1Av1G039170	LT934111.1	uncharacterized protein LOC109747013 [Aegilops tauschii subsp. tauschii]	0.0192264	0	0	0	0	0	0	0
TRITD_1Av1G039450	rna-TRITD_1Av1G039450	LT934111.1	60S ribosomal protein L18-2-like [Aegilops tauschii subsp. tauschii]	68.546	67.1613	16.3503	21.5766	62.8397	57.724	33.1884	40.5197
TRITD_1Av1G039460	rna-TRITD_1Av1G039460-4;rna-TRITD_1Av1G039460-2;rna-TRITD_1Av1G039460;rna-TRITD_1Av1G039460-5;rna-TRITD_1Av1G039460-8;rna-TRITD_1Av1G039460-9	LT934111.1	Ethylene receptor 1 [Triticum urartu];probable ethylene response sensor 2 [Aegilops tauschii subsp. tauschii]	4.14987	4.18821	2.63112	7.26954	3.82416	5.53059	3.97028	4.20979
TRITD_1Av1G039640	rna-TRITD_1Av1G039640-2;rna-TRITD_1Av1G039640	LT934111.1	NAD(P)H-quinone oxidoreductase subunit S, chloroplastic [Aegilops tauschii subsp. tauschii]	177.8	111.539	53.4709	90.3637	127.656	140.672	108.606	129.716
TRITD_1Av1G039670	rna-TRITD_1Av1G039670;rna-TRITD_1Av1G039670-4;rna-TRITD_1Av1G039670-3;rna-TRITD_1Av1G039670-2	LT934111.1	hypothetical protein TRIUR3_08966 [Triticum urartu];DNA-directed RNA polymerase III subunit RPC4 [Aegilops tauschii subsp. tauschii]	1.94523	1.82903	1.84537	2.25541	1.96925	1.70949	2.62479	1.44457
TRITD_1Av1G039680	rna-TRITD_1Av1G039680	LT934111.1	nifU-like protein 4, mitochondrial [Aegilops tauschii subsp. tauschii]	26.2444	26.2817	46.6045	35.0647	23.4145	22.7645	44.2925	30.8561
TRITD_1Av1G039700	rna-TRITD_1Av1G039700	LT934111.1	GATA transcription factor 23 [Triticum urartu]	3.71866	4.89365	6.3138	6.73218	4.21629	5.51565	6.28139	4.16044
TRITD_1Av1G039750	rna-TRITD_1Av1G039750-8;rna-TRITD_1Av1G039750-7;rna-TRITD_1Av1G039750-6;rna-TRITD_1Av1G039750-9;rna-TRITD_1Av1G039750-10	LT934111.1	Importin subunit alpha [Zea mays];importin subunit alpha-1b [Aegilops tauschii subsp. tauschii]	42.9364	44.4518	78.1963	79.6108	46.5244	42.0809	86.7022	63.903
TRITD_1Av1G039920	rna-TRITD_1Av1G039920-7;rna-TRITD_1Av1G039920-6;rna-TRITD_1Av1G039920-2;rna-TRITD_1Av1G039920-3;rna-TRITD_1Av1G039920-4;rna-TRITD_1Av1G039920-5;rna-TRITD_1Av1G039920-8;rna-TRITD_1Av1G039920-11;rna-TRITD_1Av1G039920-10;rna-TRITD_1Av1G039920-9	LT934111.1	predicted protein [Hordeum vulgare subsp. vulgare];hypothetical protein TRIUR3_17797 [Triticum urartu]	3.24937	3.5888	4.67491	5.55047	3.66623	3.89229	4.92903	4.65985
TRITD_1Av1G039930	rna-TRITD_1Av1G039930	LT934111.1	uncharacterized protein LOC109774971 isoform X1 [Aegilops tauschii subsp. tauschii]	3.9408	7.56677	3.65156	4.17955	5.10527	5.3463	3.69486	5.94595
TRITD_1Av1G039990	rna-TRITD_1Av1G039990;rna-TRITD_1Av1G039990-2;rna-TRITD_1Av1G039990-3;rna-TRITD_1Av1G039990-4	LT934111.1	putative PDI-like protein [Triticum aestivum];Protein disulfide isomerase-like 2-1 [Triticum urartu]	114.835	156.034	59.5838	61.4977	120.769	126.728	87.5864	89.2307
TRITD_1Av1G040080	rna-TRITD_1Av1G040080	LT934111.1	unnamed protein product [Brassica rapa]	0.019401	0.021646	0.633107	0.315013	0	0.164786	0.173782	0.142974
TRITD_1Av1G040110	rna-TRITD_1Av1G040110-3	LT934111.1	NADH dehydrogenase subunit 5 (mitochondrion) [Bambusa oldhamii]	0	0	0.0647059	0	0	0	0	0
TRITD_1Av1G040120	rna-TRITD_1Av1G040120	LT934111.1	hypothetical protein GW17_00031707, partial [Ensete ventricosum]	0	0	0.033259	0.008833	0	0	0.003548	0.020249
TRITD_1Av1G040130	rna-TRITD_1Av1G040130	LT934111.1	hypothetical protein SETIT_J006500v2 [Setaria italica]	0	0	0.235476	0	0	0	0	0
TRITD_1Av1G040150	rna-TRITD_1Av1G040150	LT934111.1	rps4-1 (mitochondrion) [Triticum aestivum]	0	0	0.078935	0	0	0	0	0.005419
TRITD_1Av1G040210	rna-TRITD_1Av1G040210	LT934111.1	hypothetical protein SETIT_J006500v2 [Setaria italica]	0	0.098465	0	0	0	0	0	0
TRITD_1Av1G040220	rna-TRITD_1Av1G040220	LT934111.1	hypothetical protein GW17_00031707, partial [Ensete ventricosum]	0	0	0.026163	0.008721	0	0	0	0
TRITD_1Av1G040310	rna-TRITD_1Av1G040310	LT934111.1	unnamed protein product [Triticum aestivum]	0	0	0	0.033969	0	0	0	0
TRITD_1Av1G040320	rna-TRITD_1Av1G040320	LT934111.1	cytochrome c oxidase subunit 3 (mitochondrion) [Oryza rufipogon]	0	0	0.794575	0.244532	0	0.059805	0.200175	0.150453
TRITD_1Av1G040370	rna-TRITD_1Av1G040370	LT934111.1	cytochrome c biogenesis C (mitochondrion) [Oryza sativa Indica Group]	0	0	0.00859	0	0	0	0	0
TRITD_1Av1G040400	rna-TRITD_1Av1G040400	LT934111.1	Transposon Ty3-G Gag-Pol polyprotein [Cajanus cajan]	0	0	0.035913	0	0	0	0	0
TRITD_1Av1G040520	rna-TRITD_1Av1G040520	LT934111.1	uncharacterized protein LOC109755224 [Aegilops tauschii subsp. tauschii]	5.18732	5.70122	0.245751	0.164218	11.5557	5.83946	0.978735	2.47555
TRITD_1Av1G040530	rna-TRITD_1Av1G040530	LT934111.1	hypothetical protein OsI_06880 [Oryza sativa Indica Group]	0.691569	2.18096	0.447995	1.42828	1.38071	2.35952	2.66958	2.34981
TRITD_1Av1G040630	rna-TRITD_1Av1G040630	LT934111.1	predicted protein [Hordeum vulgare subsp. vulgare]	122.027	57.0296	144.364	144.363	130.057	97.5199	149.599	161.844
TRITD_1Av1G040730	rna-TRITD_1Av1G040730-3	LT934111.1	probable mixed-linked glucan synthase 8 [Aegilops tauschii subsp. tauschii]	0	0	0.027773	0	0	0	0.029343	0.013373
TRITD_1Av1G040800	rna-TRITD_1Av1G040800	LT934111.1	uncharacterized protein LOC109755224 [Aegilops tauschii subsp. tauschii]	0.266863	4.22967	0.019987	0.040008	2.64326	0.393109	0.042384	0.08741
TRITD_1Av1G040850	rna-TRITD_1Av1G040850;rna-TRITD_1Av1G040850-5;rna-TRITD_1Av1G040850-3;rna-TRITD_1Av1G040850-2;rna-TRITD_1Av1G040850-6;rna-TRITD_1Av1G040850-7	LT934111.1	DnaJ homolog subfamily B member 2 [Triticum urartu];predicted protein [Hordeum vulgare subsp. vulgare];DnaJ homolog subfamily B member 11 [Triticum urartu]	29.6196	31.7684	104.431	132.156	32.0561	24.4728	59.7169	41.2763
TRITD_1Av1G040890	rna-TRITD_1Av1G040890;rna-TRITD_1Av1G040890-2;rna-TRITD_1Av1G040890-3;rna-TRITD_1Av1G040890-4;rna-TRITD_1Av1G040890-6	LT934111.1	tubulin gamma-2 chain [Aegilops tauschii subsp. tauschii];Tubulin gamma-2 chain [Triticum urartu]	2.53311	2.191	0.921124	1.63467	1.87073	2.06194	0.872631	1.95667
TRITD_1Av1G040900	rna-TRITD_1Av1G040900;rna-TRITD_1Av1G040900-5;rna-TRITD_1Av1G040900-2;rna-TRITD_1Av1G040900-6;rna-TRITD_1Av1G040900-7;rna-TRITD_1Av1G040900-8	LT934111.1	predicted protein [Hordeum vulgare subsp. vulgare];Dihydrolipoyl dehydrogenase [Triticum urartu]	23.1443	19.3002	4.86058	5.21621	20.0215	19.9318	5.60618	14.3228
TRITD_1Av1G041010	rna-TRITD_1Av1G041010	LT934111.1	unnamed protein product [Triticum aestivum]	0	0	0	0	0.48566	0	0	0.114953
TRITD_1Av1G041020	rna-TRITD_1Av1G041020;rna-TRITD_1Av1G041020-2	LT934111.1	hypothetical protein TRIUR3_23409 [Triticum urartu];pentatricopeptide repeat-containing protein At3g46790, chloroplastic-like [Aegilops tauschii subsp. tauschii]	0.20315	0.422517	0.202533	0.296451	0.24202	0.262896	0.231215	0.38814
TRITD_1Av1G041030	rna-TRITD_1Av1G041030	LT934111.1	pentatricopeptide repeat-containing protein At1g11900 [Aegilops tauschii subsp. tauschii]	1.82276	1.22354	0.666865	0.700675	1.33439	1.19713	1.45142	1.3879
TRITD_1Av1G041050	rna-TRITD_1Av1G041050	LT934111.1	hypothetical protein TRIUR3_21400 [Triticum urartu]	0.121373	0.177898	0.073392	0.152755	0	0.040415	0.330391	0.120145
TRITD_1Av1G041080	rna-TRITD_1Av1G041080	LT934111.1	predicted protein [Hordeum vulgare subsp. vulgare]	0.612705	0.972697	0.689772	0.966514	0.53327	0.766944	1.18406	0.660794
TRITD_1Av1G041090	rna-TRITD_1Av1G041090-2;rna-TRITD_1Av1G041090	LT934111.1	hypothetical protein TRIUR3_02434 [Triticum urartu]	0.498813	0.376293	0.0694058	0.130626	0.378657	0.345405	0.246529	0.0678002
TRITD_1Av1G041100	rna-TRITD_1Av1G041100;rna-TRITD_1Av1G041100-4;rna-TRITD_1Av1G041100-3	LT934111.1	endo-1,3;1,4-beta-D-glucanase-like [Aegilops tauschii subsp. tauschii]	0.099045	0.46056	0.106545	0.0445539	0.249196	0	0	0
TRITD_1Av1G041110	rna-TRITD_1Av1G041110-5;rna-TRITD_1Av1G041110-4;rna-TRITD_1Av1G041110-3;rna-TRITD_1Av1G041110-2;rna-TRITD_1Av1G041110	LT934111.1	uncharacterized protein LOC109770685 [Aegilops tauschii subsp. tauschii]	2.86196	4.51635	1.65018	2.22478	3.54647	3.46188	3.31664	2.75097
TRITD_1Av1G041130	rna-TRITD_1Av1G041130;rna-TRITD_1Av1G041130-4;rna-TRITD_1Av1G041130-3;rna-TRITD_1Av1G041130-2;rna-TRITD_1Av1G041130-5;rna-TRITD_1Av1G041130-6;rna-TRITD_1Av1G041130-9;rna-TRITD_1Av1G041130-8;rna-TRITD_1Av1G041130-7	LT934111.1	receptor-like serine/threonine-protein kinase SD1-7 [Aegilops tauschii subsp. tauschii];predicted protein [Hordeum vulgare subsp. vulgare];Receptor-like serine/threonine-protein kinase SD1-8 [Triticum urartu]	6.67233	4.56082	2.78684	3.86504	4.44347	5.52036	3.63948	4.54951
TRITD_1Av1G041150	rna-TRITD_1Av1G041150	LT934111.1	pentatricopeptide repeat-containing protein At3g05340 [Brachypodium distachyon]	0.142288	0.288289	0.102055	0.182567	0.300705	0.3435	0.121623	0.455266
TRITD_1Av1G041160	rna-TRITD_1Av1G041160;rna-TRITD_1Av1G041160-2;rna-TRITD_1Av1G041160-3;rna-TRITD_1Av1G041160-4;rna-TRITD_1Av1G041160-5	LT934111.1	protease Do-like 2, chloroplastic [Aegilops tauschii subsp. tauschii];Protease Do-like 2, chloroplastic [Triticum urartu]	39.8894	36.2263	3.96704	13.2811	37.2719	41.058	15.1392	34.7394
TRITD_1Av1G041460	rna-TRITD_1Av1G041460	LT934111.1	hypothetical protein TRIUR3_33937 [Triticum urartu]	2.462	3.37174	2.30551	4.71127	2.37759	2.76516	3.78186	3.53939
TRITD_1Av1G041650	rna-TRITD_1Av1G041650-4	LT934111.1	Tubulin beta-1 chain [Triticum urartu]	0.0433052	0	0.297742	0.273328	0	0	0.0692567	0
TRITD_1Av1G041740	rna-TRITD_1Av1G041740	LT934111.1	BTB/POZ and MATH domain-containing protein 1-like [Aegilops tauschii subsp. tauschii]	1.1274	0.843326	1.73554	1.31879	0.877336	1.588	1.93415	1.30607
TRITD_1Av1G041760	rna-TRITD_1Av1G041760-2;rna-TRITD_1Av1G041760-4;rna-TRITD_1Av1G041760-5	LT934111.1	NBS-LRR disease resistance protein homologue [Hordeum vulgare]	1.38956	0.785611	0.579423	0.69429	0.986775	2.03625	1.09284	1.11669
TRITD_1Av1G041770	rna-TRITD_1Av1G041770-2;rna-TRITD_1Av1G041770-3	LT934111.1	NBS-LRR disease resistance protein homologue [Hordeum vulgare]	4.44075	1.25765	0.547226	1.19543	3.22633	6.27895	0.879629	3.69408
TRITD_1Av1G041880	rna-TRITD_1Av1G041880	LT934111.1	hypothetical protein TRIUR3_11288 [Triticum urartu]	0.108204	0	0	0	0	0.035156	0	0.078951
TRITD_1Av1G041930	rna-TRITD_1Av1G041930	LT934111.1	uncharacterized protein LOC109770699 [Aegilops tauschii subsp. tauschii]	6.5616	10.5254	4.35081	6.24327	7.1484	3.18742	7.27412	10.3377
TRITD_1Av1G041990	rna-TRITD_1Av1G041990-2;rna-TRITD_1Av1G041990	LT934111.1	coiled-coil domain-containing protein SCD2-like [Aegilops tauschii subsp. tauschii];coiled-coil domain-containing protein SCD2 [Brachypodium distachyon]	0.027934	0	0	0	0.0351686	0	0	0.0472605
TRITD_1Av1G042000	rna-TRITD_1Av1G042000;rna-TRITD_1Av1G042000-3;rna-TRITD_1Av1G042000-4;rna-TRITD_1Av1G042000-5	LT934111.1	Na+/H+ antiporter [Triticum aestivum];Sodium/hydrogen exchanger 1 [Triticum urartu]	17.9165	9.86489	5.62349	10.0076	11.3842	11.9384	11.2416	12.0233
TRITD_1Av1G042200	rna-TRITD_1Av1G042200-3;rna-TRITD_1Av1G042200	LT934111.1	probable 4-hydroxy-tetrahydrodipicolinate reductase 1, chloroplastic [Aegilops tauschii subsp. tauschii]	10.641	12.2512	5.99049	7.98025	9.98852	8.89916	8.44594	17.0355
TRITD_1Av1G042210	rna-TRITD_1Av1G042210	LT934111.1	asparagine--tRNA ligase, cytoplasmic 1-like [Aegilops tauschii subsp. tauschii]	35.4022	24.1187	12.2776	14.8459	25.0174	28.5674	22.2224	27.6181
TRITD_1Av1G042220	rna-TRITD_1Av1G042220	LT934111.1	glutathione S-transferase 4-like [Aegilops tauschii subsp. tauschii]	0.315141	0.269364	1.24783	2.18667	0.180059	0.053583	1.14949	0.724115
TRITD_1Av1G042230	rna-TRITD_1Av1G042230	LT934111.1	glutathione S-transferase 4-like [Aegilops tauschii subsp. tauschii]	0.133225	0.317637	0.802528	0.558681	0	0	0.751205	0
TRITD_1Av1G042240	rna-TRITD_1Av1G042240	LT934111.1	predicted protein [Hordeum vulgare subsp. vulgare]	1.46406	3.00151	1.15202	2.28432	2.70814	1.86764	4.4528	2.30731
TRITD_1Av1G042270	rna-TRITD_1Av1G042270	LT934111.1	probable glutathione S-transferase GSTF1 [Aegilops tauschii subsp. tauschii]	0.515411	0.674031	2.50316	3.27845	0.28231	0.589975	4.08793	3.02995
TRITD_1Av1G042280	rna-TRITD_1Av1G042280-4;rna-TRITD_1Av1G042280;rna-TRITD_1Av1G042280-2	LT934111.1	glutathione S-transferase 4-like [Aegilops tauschii subsp. tauschii];Glutathione S-transferase 4 [Triticum urartu]	1.43391	1.02005	6.00489	8.52465	0.555653	0.762311	3.30687	3.25932
TRITD_1Av1G042350	rna-TRITD_1Av1G042350	LT934111.1	predicted protein [Hordeum vulgare subsp. vulgare]	1.80357	1.95961	1.52684	1.69054	1.58754	0.850358	1.61134	1.24846
TRITD_1Av1G042550	rna-TRITD_1Av1G042550;rna-TRITD_1Av1G042550-2;rna-TRITD_1Av1G042550-3	LT934111.1	F-box protein At5g07610-like isoform X1 [Aegilops tauschii subsp. tauschii]	0.821825	0.954895	0.707514	1.45677	0.774644	0.822231	0.844577	1.55893
TRITD_1Av1G042660	rna-TRITD_1Av1G042660	LT934111.1	peroxidase N-like [Aegilops tauschii subsp. tauschii]	0.160112	0.414384	0.357332	0.99529	0.173295	0.189484	1.08015	0.571229
TRITD_1Av1G042680	rna-TRITD_1Av1G042680	LT934111.1	peroxidase A2-like [Aegilops tauschii subsp. tauschii]	0	0	0	0.160192	0	0	0	0.120037
TRITD_1Av1G042780	rna-TRITD_1Av1G042780	LT934111.1	replication protein A 70 kDa DNA-binding subunit C-like [Aegilops tauschii subsp. tauschii]	0.026687	0.01481	0.013774	0	0.024357	0.112055	0	0.013456
TRITD_1Av1G042790	rna-TRITD_1Av1G042790-2	LT934111.1	hypothetical protein TRIUR3_17160 [Triticum urartu]	0.105193	0	0	0.075811	0.02426	0.029646	0	0
TRITD_1Av1G042800	rna-TRITD_1Av1G042800;rna-TRITD_1Av1G042800-2	LT934111.1	putative elongator complex protein 2 [Triticum urartu]	7.27494	5.41178	2.41419	3.37014	4.43958	5.16375	3.60442	8.70652
TRITD_1Av1G042860	rna-TRITD_1Av1G042860	LT934111.1	uncharacterized protein LOC109732211 [Aegilops tauschii subsp. tauschii]	2.01976	0.340344	1.81933	2.26863	0.742489	0.539029	3.16056	1.75814
TRITD_1Av1G043220	rna-TRITD_1Av1G043220;rna-TRITD_1Av1G043220-2;rna-TRITD_1Av1G043220-3	LT934111.1	probable GTP diphosphokinase CRSH1, chloroplastic [Aegilops tauschii subsp. tauschii];GTP pyrophosphokinase [Triticum urartu]	16.0692	9.88851	7.27307	14.3601	12.6697	13.6533	13.9069	15.0661
TRITD_1Av1G043240	rna-TRITD_1Av1G043240	LT934111.1	ubiquitin-40S ribosomal protein S27a-2 [Setaria italica]	70.2622	71.3442	33.1629	30.4151	60.9115	58.1762	38.3835	46.8216
TRITD_1Av1G043290	rna-TRITD_1Av1G043290-2;rna-TRITD_1Av1G043290;rna-TRITD_1Av1G043290-3;rna-TRITD_1Av1G043290-4	LT934111.1	Macrophage erythroblast attacher [Triticum urartu];macrophage erythroblast attacher [Aegilops tauschii subsp. tauschii]	7.76045	10.2641	16.059	16.3694	8.31333	8.89891	12.2459	12.1407
TRITD_1Av1G043470	rna-TRITD_1Av1G043470-3;rna-TRITD_1Av1G043470-2	LT934111.1	leghemoglobin reductase-like [Aegilops tauschii subsp. tauschii]	24.0896	29.0012	51.4788	34.2358	23.5502	23.4162	40.8238	34.0028
TRITD_1Av1G043630	rna-TRITD_1Av1G043630;rna-TRITD_1Av1G043630-2	LT934111.1	uncharacterized protein LOC109779760 [Aegilops tauschii subsp. tauschii];hypothetical protein TRIUR3_29992 [Triticum urartu]	2.61883	1.49664	1.7503	2.41075	1.63479	2.38496	2.6816	3.35111
TRITD_1Av1G043710	rna-TRITD_1Av1G043710-5;rna-TRITD_1Av1G043710;rna-TRITD_1Av1G043710-7;rna-TRITD_1Av1G043710-8	LT934111.1	GDSL esterase/lipase At1g09390-like [Aegilops tauschii subsp. tauschii]	0.876103	0.443501	6.79222	3.71159	1.19815	1.13913	2.68278	2.06373
TRITD_1Av1G043730	rna-TRITD_1Av1G043730-3;rna-TRITD_1Av1G043730-4;rna-TRITD_1Av1G043730;rna-TRITD_1Av1G043730-6	LT934111.1	predicted protein [Hordeum vulgare subsp. vulgare];GDSL esterase/lipase LIP-4 [Triticum urartu]	9.29457	24.2049	25.7898	15.4859	19.219	14.6189	16.6353	16.0431
TRITD_1Av1G043870	rna-TRITD_1Av1G043870;rna-TRITD_1Av1G043870-2;rna-TRITD_1Av1G043870-3;rna-TRITD_1Av1G043870-4;rna-TRITD_1Av1G043870-6;rna-TRITD_1Av1G043870-7;rna-TRITD_1Av1G043870-8;rna-TRITD_1Av1G043870-9;rna-TRITD_1Av1G043870-10	LT934111.1	E3 ubiquitin-protein ligase UPL6 isoform X1 [Aegilops tauschii subsp. tauschii];E3 ubiquitin-protein ligase UPL6 isoform X2 [Aegilops tauschii subsp. tauschii]	15.2293	16.1441	11.84	15.0147	16.2974	14.4189	16.0455	14.6484
TRITD_1Av1G043950	rna-TRITD_1Av1G043950-2;rna-TRITD_1Av1G043950	LT934111.1	GA2ox-A1 [Triticum aestivum]	0.0646457	0.37305	0.0805109	0.10164	0.306716	0.352849	0.09857	0.0745796
TRITD_1Av1G044070	rna-TRITD_1Av1G044070	LT934111.1	predicted protein [Hordeum vulgare subsp. vulgare]	1.86868	2.53279	0	0.314284	1.73437	1.44858	0.2372	1.33589
TRITD_1Av1G044200	rna-TRITD_1Av1G044200;rna-TRITD_1Av1G044200-2;rna-TRITD_1Av1G044200-6;rna-TRITD_1Av1G044200-3;rna-TRITD_1Av1G044200-4;rna-TRITD_1Av1G044200-5	LT934111.1	predicted protein, partial [Hordeum vulgare subsp. vulgare];uncharacterized protein LOC100835715 isoform X2 [Brachypodium distachyon];hypothetical protein TRIUR3_10625 [Triticum urartu]	23.3084	21.4159	7.93048	9.12478	22.0182	22.3927	12.3369	18.8967
TRITD_1Av1G044220	rna-TRITD_1Av1G044220;rna-TRITD_1Av1G044220-2;rna-TRITD_1Av1G044220-3;rna-TRITD_1Av1G044220-5;rna-TRITD_1Av1G044220-7;rna-TRITD_1Av1G044220-9;rna-TRITD_1Av1G044220-10;rna-TRITD_1Av1G044220-11;rna-TRITD_1Av1G044220-12	LT934111.1	DNA-directed RNA polymerase D subunit 1 [Triticum urartu];DNA-directed RNA polymerase IV subunit 1 isoform X1 [Aegilops tauschii subsp. tauschii]	1.48935	1.13061	1.28316	0.732198	0.927117	1.10728	1.47216	1.68269
TRITD_1Av1G044400	rna-TRITD_1Av1G044400-2	LT934111.1	putative flavin-containing monooxygenase 1 [Triticum urartu]	0	0	0	0	0	0	0.0205633	0
TRITD_1Av1G044620	rna-TRITD_1Av1G044620-12;rna-TRITD_1Av1G044620-3;rna-TRITD_1Av1G044620-4;rna-TRITD_1Av1G044620;rna-TRITD_1Av1G044620-13	LT934111.1	type I inorganic proton-pumping pyrophosphatase 3-A [Triticum aestivum];pyrophosphate-energized vacuolar membrane proton pump 1-like [Aegilops tauschii subsp. tauschii];predicted protein [Hordeum vulgare subsp. vulgare]	0.318589	0.311454	0.263181	0.316953	0.104984	0.114284	0.267622	0.24264
TRITD_1Av1G044640	rna-TRITD_1Av1G044640;rna-TRITD_1Av1G044640-2;rna-TRITD_1Av1G044640-3;rna-TRITD_1Av1G044640-4;rna-TRITD_1Av1G044640-5;rna-TRITD_1Av1G044640-7;rna-TRITD_1Av1G044640-9;rna-TRITD_1Av1G044640-10;rna-TRITD_1Av1G044640-11	LT934111.1	serine/threonine-protein phosphatase 4 regulatory subunit 3-like [Aegilops tauschii subsp. tauschii]	12.3175	10.3206	10.7898	13.3305	11.0263	10.6292	9.3941	14.4423
TRITD_1Av1G044970	rna-TRITD_1Av1G044970-5;rna-TRITD_1Av1G044970;rna-TRITD_1Av1G044970-4;rna-TRITD_1Av1G044970-6;rna-TRITD_1Av1G044970-7	LT934111.1	probable E3 ubiquitin-protein ligase RHG1A isoform X2 [Aegilops tauschii subsp. tauschii];probable E3 ubiquitin-protein ligase RHG1A isoform X1 [Aegilops tauschii subsp. tauschii]	7.30049	10.3642	20.796	15.3232	10.1713	8.95476	15.513	10.4183
TRITD_1Av1G045080	rna-TRITD_1Av1G045080;rna-TRITD_1Av1G045080-2	LT934111.1	Transcription factor ASG4 [Triticum urartu]	0.047388	0	0.766052	0.267274	0	0	0.533464	0.20146
TRITD_1Av1G045090	rna-TRITD_1Av1G045090-8;rna-TRITD_1Av1G045090-7;rna-TRITD_1Av1G045090;rna-TRITD_1Av1G045090-2;rna-TRITD_1Av1G045090-3;rna-TRITD_1Av1G045090-9;rna-TRITD_1Av1G045090-10;rna-TRITD_1Av1G045090-12;rna-TRITD_1Av1G045090-13;rna-TRITD_1Av1G045090-15	LT934111.1	arginine--tRNA ligase, cytoplasmic-like isoform X1 [Aegilops tauschii subsp. tauschii];arginine--tRNA ligase, cytoplasmic-like isoform X2 [Aegilops tauschii subsp. tauschii];Arginyl-tRNA synthetase, cytoplasmic [Triticum urartu]	32.416	29.2867	15.5733	17.9008	27.7008	29.1213	22.9011	26.6818
TRITD_1Av1G045420	rna-TRITD_1Av1G045420;rna-TRITD_1Av1G045420-2	LT934111.1	Transcription initiation factor TFIID subunit 13 [Triticum urartu];transcription initiation factor TFIID subunit 13-like [Aegilops tauschii subsp. tauschii]	6.02275	5.58261	7.88653	8.08078	4.30384	4.89706	7.56747	6.34972
TRITD_1Av1G045440	rna-TRITD_1Av1G045440;rna-TRITD_1Av1G045440-2;rna-TRITD_1Av1G045440-3;rna-TRITD_1Av1G045440-4;rna-TRITD_1Av1G045440-6;rna-TRITD_1Av1G045440-5	LT934111.1	Serine/arginine-rich splicing factor 4 [Triticum urartu];serine/arginine-rich splicing factor RS2Z32-like [Aegilops tauschii subsp. tauschii]	0	0	0	0.148314	0	0	0	0.102945
TRITD_1Av1G045460	rna-TRITD_1Av1G045460;rna-TRITD_1Av1G045460-2	LT934111.1	Receptor-like protein kinase HERK 1 [Triticum urartu]	1.73458	2.30771	2.99809	1.75023	2.11775	3.24541	4.07785	2.45621
TRITD_1Av1G045490	rna-TRITD_1Av1G045490	LT934111.1	myb domain protein 3r-3 [Zea mays]	2.03676	1.95533	2.6944	2.55614	1.50158	0.836561	3.98299	2.3243
TRITD_1Av1G045590	rna-TRITD_1Av1G045590;rna-TRITD_1Av1G045590-3;rna-TRITD_1Av1G045590-6	LT934111.1	uncharacterized protein LOC109736676 [Aegilops tauschii subsp. tauschii]	10.8065	15.3109	10.137	13.9966	11.9117	11.4082	16.3834	13.5204
TRITD_1Av1G045600	rna-TRITD_1Av1G045600	LT934111.1	hypothetical protein BRADI_2g34717v3 [Brachypodium distachyon]	0.797349	2.26071	0.131291	0.235566	0.968653	0.742769	0.211527	0.626714
TRITD_1Av1G045680	rna-TRITD_1Av1G045680	LT934111.1	uncharacterized protein LOC109785735 [Aegilops tauschii subsp. tauschii]	0.064694	0.065027	0	0	0	0	0	0
TRITD_1Av1G045710	rna-TRITD_1Av1G045710	LT934111.1	Putative protease Do-like 14 [Triticum urartu]	1.08713	1.92735	2.00566	2.0551	1.01466	1.46806	1.49845	1.21974
TRITD_1Av1G045900	rna-TRITD_1Av1G045900	LT934111.1	PH01B001I13.11 [Phyllostachys edulis]	0.504496	0.418566	0.400845	0.47744	0.278871	0.512578	0.560542	0.605652
TRITD_1Av1G046060	rna-TRITD_1Av1G046060	LT934111.1	CRM-domain containing factor CFM3, chloroplastic/mitochondrial [Aegilops tauschii subsp. tauschii]	1.75734	0.867274	0.268286	0.598059	0.549393	0.881256	1.25835	2.47382
TRITD_1Av1G046070	rna-TRITD_1Av1G046070-4;rna-TRITD_1Av1G046070-3;rna-TRITD_1Av1G046070-2	LT934111.1	VIL3 protein [Triticum monococcum subsp. aegilopoides]	4.3851	3.99418	7.86447	7.07485	4.37488	4.6195	4.64793	4.88383
TRITD_1Av1G046080	rna-TRITD_1Av1G046080	LT934111.1	GDSL esterase/lipase At1g28600-like [Aegilops tauschii subsp. tauschii]	1.0312	0.39689	0.394555	0.69724	0.519367	0.501242	0.859018	0.417815
TRITD_1Av1G046190	rna-TRITD_1Av1G046190;rna-TRITD_1Av1G046190-4;rna-TRITD_1Av1G046190-3;rna-TRITD_1Av1G046190-6;rna-TRITD_1Av1G046190-8;rna-TRITD_1Av1G046190-9	LT934111.1	Disease resistance RPP13-like protein 4 [Triticum urartu];putative disease resistance RPP13-like protein 3 [Aegilops tauschii subsp. tauschii]	2.27015	2.47362	3.31829	3.47166	2.69426	2.62002	2.74773	2.36662
TRITD_1Av1G046310	rna-TRITD_1Av1G046310	LT934111.1	GDSL esterase/lipase At1g28600-like [Aegilops tauschii subsp. tauschii]	9.16381	4.05827	1.28115	1.66686	8.66786	7.53925	1.84745	3.18563
TRITD_1Av1G046420	rna-TRITD_1Av1G046420	LT934111.1	hypothetical protein TRIUR3_18907 [Triticum urartu]	8.31557	8.6198	22.9271	19.3736	8.62457	8.89594	17.8317	10.4384
TRITD_1Av1G046430	rna-TRITD_1Av1G046430;rna-TRITD_1Av1G046430-2;rna-TRITD_1Av1G046430-3	LT934111.1	pentatricopeptide repeat-containing protein At4g35850, mitochondrial [Aegilops tauschii subsp. tauschii];hypothetical protein TRIUR3_18906 [Triticum urartu]	3.51182	3.9158	0.37983	0.456674	3.08832	3.22048	0.965754	3.65025
TRITD_1Av1G046470	rna-TRITD_1Av1G046470-7;rna-TRITD_1Av1G046470;rna-TRITD_1Av1G046470-4;rna-TRITD_1Av1G046470-5;rna-TRITD_1Av1G046470-6;rna-TRITD_1Av1G046470-11;rna-TRITD_1Av1G046470-14	LT934111.1	PAX-interacting protein 1 [Triticum urartu];mediator of DNA damage checkpoint protein 1 isoform X1 [Aegilops tauschii subsp. tauschii]	0.135529	0.00515982	0.0191964	0.00990592	0.0217961	0.0709114	0.0404551	0.137481
TRITD_1Av1G046480	rna-TRITD_1Av1G046480-3;rna-TRITD_1Av1G046480	LT934111.1	nucleolar MIF4G domain-containing protein 1 [Aegilops tauschii subsp. tauschii]	4.37551	3.40775	1.13066	2.45811	2.7222	4.00974	2.86471	4.56386
TRITD_1Av1G046490	rna-TRITD_1Av1G046490	LT934111.1	putative calcium-binding protein CML22 [Triticum urartu]	1.82463	2.54926	1.82719	1.16956	2.94547	2.28219	1.10285	1.39492
TRITD_1Av1G046510	rna-TRITD_1Av1G046510	LT934111.1	pentatricopeptide repeat-containing protein At2g34400 [Aegilops tauschii subsp. tauschii]	0.391999	0.338336	0.075911	0.326213	0.560037	0.616416	0.347957	0.711124
TRITD_1Av1G046590	rna-TRITD_1Av1G046590-2;rna-TRITD_1Av1G046590	LT934111.1	serine/threonine-protein kinase RIPK-like [Aegilops tauschii subsp. tauschii]	0.575859	0.887582	18.0491	5.58076	0.822992	0.758061	10.6776	2.94198
TRITD_1Av1G046800	rna-TRITD_1Av1G046800	LT934111.1	hypothetical protein TRIUR3_26978 [Triticum urartu]	6.57309	8.30143	6.51498	10.9283	8.04692	7.69866	9.80335	9.12347
TRITD_1Av1G046860	rna-TRITD_1Av1G046860	LT934111.1	PHD finger protein ALFIN-LIKE 1 [Aegilops tauschii subsp. tauschii]	8.28986	18.7894	12.911	15.0467	14.3607	11.8248	16.1866	13.0215
TRITD_1Av1G046870	rna-TRITD_1Av1G046870	LT934111.1	PHD finger protein ALFIN-LIKE 1 [Aegilops tauschii subsp. tauschii]	10.8611	18.0878	13.0779	15.2475	14.1691	10.9334	14.7697	15.1406
TRITD_1Av1G046980	rna-TRITD_1Av1G046980-6;rna-TRITD_1Av1G046980	LT934111.1	Acyl-coenzyme A oxidase 4, peroxisomal [Triticum urartu]	32.9683	42.0346	163.553	175.078	38.8034	40.2249	150.406	111.443
TRITD_1Av1G047280	rna-TRITD_1Av1G047280-7;rna-TRITD_1Av1G047280-6;rna-TRITD_1Av1G047280-4;rna-TRITD_1Av1G047280;rna-TRITD_1Av1G047280-2;rna-TRITD_1Av1G047280-3;rna-TRITD_1Av1G047280-8;rna-TRITD_1Av1G047280-9;rna-TRITD_1Av1G047280-10	LT934111.1	6-phosphofructo-2-kinase/fructose-2,6-bisphosphatase-like isoform X1 [Aegilops tauschii subsp. tauschii];6-phosphofructo-2-kinase/fructose-2,6-bisphosphatase-like isoform X3 [Aegilops tauschii subsp. tauschii];6-phosphofructo-2-kinase/fructose-2,6-bisphosphatase-like isoform X2 [Aegilops tauschii subsp. tauschii];6-phosphofructo-2-kinase/fructose-2,6-biphosphatase 1 [Triticum urartu]	219.684	119.119	14.2895	31.7027	201.137	205.333	37.9772	108.179
TRITD_1Av1G047300	rna-TRITD_1Av1G047300-4;rna-TRITD_1Av1G047300-3	LT934111.1	zinc transporter 6 [Aegilops tauschii subsp. tauschii]	9.83975	20.9478	13.95	14.9094	15.9833	14.5079	15.6921	18.1218
TRITD_1Av1G047410	rna-TRITD_1Av1G047410;rna-TRITD_1Av1G047410-2	LT934111.1	Aspartate--tRNA ligase 2, cytoplasmic [Dichanthelium oligosanthes]	10.7461	8.04416	3.10502	5.24904	9.50627	10.6867	5.67452	9.51748
TRITD_1Av1G047670	rna-TRITD_1Av1G047670;rna-TRITD_1Av1G047670-2;rna-TRITD_1Av1G047670-3	LT934111.1	hypothetical protein TRIUR3_04371 [Triticum urartu];armadillo repeat-containing protein 8 [Setaria italica]	0	0.0660879	0	0	0	0	0	0
TRITD_1Av1G047740	rna-TRITD_1Av1G047740;rna-TRITD_1Av1G047740-2	LT934111.1	Kelch-like protein 5 [Triticum urartu]	1.21356	1.11877	1.35507	1.14683	1.22787	1.12175	1.10071	2.16921
TRITD_1Av1G047970	rna-TRITD_1Av1G047970	LT934111.1	chlorophyll a-binding protein CP47 (chloroplast) [Triticum aestivum]	0.068037	0.047424	0	0.022042	0	0.122551	0	0.017008
TRITD_1Av1G048030	rna-TRITD_1Av1G048030	LT934111.1	uncharacterized protein LOC109753038 [Aegilops tauschii subsp. tauschii]	0	0	0	0.143822	0	0	0.060823	0
TRITD_1Av1G048040	rna-TRITD_1Av1G048040-4;rna-TRITD_1Av1G048040-3;rna-TRITD_1Av1G048040-2;rna-TRITD_1Av1G048040;rna-TRITD_1Av1G048040-5	LT934111.1	uncharacterized protein LOC109753040 isoform X1 [Aegilops tauschii subsp. tauschii];predicted protein, partial [Hordeum vulgare subsp. vulgare]	1.55861	0.848582	1.56383	2.13144	1.14441	1.88478	1.44022	1.94962
TRITD_1Av1G048170	rna-TRITD_1Av1G048170-2	LT934111.1	hypothetical protein TRIUR3_33954 [Triticum urartu]	0.093613	0.309691	0.066945	0.05615	0.323302	0.408642	0	0.237461
TRITD_1Av1G048260	rna-TRITD_1Av1G048260-2;rna-TRITD_1Av1G048260	LT934111.1	uncharacterized protein LOC109753034 [Aegilops tauschii subsp. tauschii];hypothetical protein TRIUR3_31456 [Triticum urartu]	138.155	212.568	264.89	276.824	163.903	163.095	259.726	225.846
TRITD_1Av1G048350	rna-TRITD_1Av1G048350-2;rna-TRITD_1Av1G048350	LT934111.1	uncharacterized protein LOC109780902 isoform X2 [Aegilops tauschii subsp. tauschii]	8.70207	15.2756	11.3484	15.9272	9.51565	7.49968	13.7698	15.4085
TRITD_1Av1G048360	rna-TRITD_1Av1G048360-2;rna-TRITD_1Av1G048360	LT934111.1	uncharacterized membrane protein At1g06890-like [Aegilops tauschii subsp. tauschii]	1.68271	2.29824	7.14393	5.59519	2.17869	1.69173	4.46799	3.31953
TRITD_1Av1G048640	rna-TRITD_1Av1G048640-4;rna-TRITD_1Av1G048640-2;rna-TRITD_1Av1G048640	LT934111.1	60S ribosomal protein L10-2 [Triticum urartu];60S ribosomal protein L10-2 [Aegilops tauschii subsp. tauschii]	273.382	261.128	248.788	180.389	243.571	245.475	353.969	213.382
TRITD_1Av1G048650	rna-TRITD_1Av1G048650;rna-TRITD_1Av1G048650-2	LT934111.1	RING finger and transmembrane domain-containing protein 2-like [Aegilops tauschii subsp. tauschii];predicted protein, partial [Hordeum vulgare subsp. vulgare]	6.11447	6.91589	10.9682	7.71566	7.47602	8.1324	8.95936	7.31741
TRITD_1Av1G048860	rna-TRITD_1Av1G048860-2;rna-TRITD_1Av1G048860	LT934111.1	autophagy-related protein 18d [Triticum aestivum]	8.71217	8.6283	20.117	14.5495	8.23993	9.80837	21.0981	11.325
TRITD_1Av1G048870	rna-TRITD_1Av1G048870	LT934111.1	unnamed protein product [Triticum aestivum]	6.83045	8.16231	2.10549	3.07674	9.32324	10.9101	14.5199	17.227
TRITD_1Av1G049120	rna-TRITD_1Av1G049120	LT934111.1	predicted protein [Hordeum vulgare subsp. vulgare]	0.0492863	0.0589821	0.622039	0.373436	0.23366	0.201179	0.23465	0.562448
TRITD_1Av1G049140	rna-TRITD_1Av1G049140-7;rna-TRITD_1Av1G049140-6;rna-TRITD_1Av1G049140-3;rna-TRITD_1Av1G049140-4;rna-TRITD_1Av1G049140-5;rna-TRITD_1Av1G049140-2;rna-TRITD_1Av1G049140-8	LT934111.1	Glycerophosphoryl diester phosphodiesterase [Triticum urartu];predicted protein [Hordeum vulgare subsp. vulgare]	7.3408	12.0919	4.62513	3.01658	14.2812	8.99042	3.76559	11.6796
TRITD_1Av1G049300	rna-TRITD_1Av1G049300	LT934111.1	Tryptophan aminotransferase 1 [Triticum urartu]	0	0	0	0	0	0	0.0935111	0
TRITD_1Av1G049490	rna-TRITD_1Av1G049490;rna-TRITD_1Av1G049490-2;rna-TRITD_1Av1G049490-3	LT934111.1	uncharacterized protein LOC109760955 [Aegilops tauschii subsp. tauschii]	0.631052	0.527474	0.158466	0.140895	0.127409	0.236528	0.0869179	0.109015
TRITD_1Av1G049500	rna-TRITD_1Av1G049500;rna-TRITD_1Av1G049500-3	LT934111.1	Tryptophan aminotransferase 1 [Triticum urartu];pollen-specific leucine-rich repeat extensin-like protein 2 [Aegilops tauschii subsp. tauschii]	1.74894	1.70993	1.25145	1.64745	1.59253	1.36263	1.33358	1.88021
TRITD_1Av1G049740	rna-TRITD_1Av1G049740;rna-TRITD_1Av1G049740-2;rna-TRITD_1Av1G049740-3;rna-TRITD_1Av1G049740-4;rna-TRITD_1Av1G049740-5	LT934111.1	hypothetical protein BRADI_2g34350v3 [Brachypodium distachyon];uncharacterized protein LOC109781853 [Aegilops tauschii subsp. tauschii]	0.525368	0.546562	1.33407	0.6889	0.339361	0.491561	0.634072	0.734917
TRITD_1Av1G049940	rna-TRITD_1Av1G049940	LT934111.1	hypothetical protein TRIUR3_35191 [Triticum urartu]	0.507916	0.320611	0.107339	0.229176	0.253866	0.641271	0	0.317781
TRITD_1Av1G050070	rna-TRITD_1Av1G050070;rna-TRITD_1Av1G050070-2	LT934111.1	uncharacterized protein LOC109744605 [Aegilops tauschii subsp. tauschii]	15.6323	18.7218	13.9288	22.6094	18.0303	17.8332	14.9091	18.3856
TRITD_1Av1G050140	rna-TRITD_1Av1G050140	LT934111.1	DNA-directed RNA polymerase III subunit 1 [Brachypodium distachyon]	0	0.012474	0	0	0	0.012602	0.01204	0
TRITD_1Av1G050170	rna-TRITD_1Av1G050170;rna-TRITD_1Av1G050170-2	LT934111.1	LRR receptor-like serine/threonine-protein kinase GSO1 [Triticum urartu];LRR receptor-like serine/threonine-protein kinase GSO1 [Aegilops tauschii subsp. tauschii]	0.0187704	0.0853281	0.0320929	0.0256443	0	0.0492359	0.0893596	0.0765949
TRITD_1Av1G050200	rna-TRITD_1Av1G050200	LT934111.1	hypothetical protein BAE44_0005807 [Dichanthelium oligosanthes]	0.095812	0	0	0	0	0	0	0
TRITD_1Av1G050310	rna-TRITD_1Av1G050310-3;rna-TRITD_1Av1G050310-2	LT934111.1	protein NSP-INTERACTING KINASE 3-like [Aegilops tauschii subsp. tauschii]	0	0	0	0	0	0	0.0397726	0.0262113
TRITD_1Av1G050350	rna-TRITD_1Av1G050350;rna-TRITD_1Av1G050350-2	LT934111.1	uncharacterized protein LOC109734685 [Aegilops tauschii subsp. tauschii];Protein ApaG [Triticum urartu]	198.124	167.265	46.858	96.6259	175.005	177.14	74.6749	153.565
TRITD_1Av1G050440	rna-TRITD_1Av1G050440-6;rna-TRITD_1Av1G050440;rna-TRITD_1Av1G050440-4	LT934111.1	mRNA cap guanine-N7 methyltransferase 1 [Aegilops tauschii subsp. tauschii];predicted protein [Hordeum vulgare subsp. vulgare]	11.7523	11.0435	18.497	17.2934	10.3968	11.8338	15.3934	13.1231
TRITD_1Av1G050610	rna-TRITD_1Av1G050610;rna-TRITD_1Av1G050610-3;rna-TRITD_1Av1G050610-2	LT934111.1	predicted protein [Hordeum vulgare subsp. vulgare];Phosphoenolpyruvate/phosphate translocator 3, chloroplastic [Triticum urartu]	50.1594	34.3637	6.32977	8.88295	48.7297	55.4333	18.8063	35.906
TRITD_1Av1G050630	rna-TRITD_1Av1G050630	LT934111.1	phospholipase D alpha 1-like [Aegilops tauschii subsp. tauschii]	0.678284	0.49819	1.77534	2.02417	0.343225	0.692051	2.91584	1.0504
TRITD_1Av1G050670	rna-TRITD_1Av1G050670;rna-TRITD_1Av1G050670-3	LT934111.1	predicted protein, partial [Hordeum vulgare subsp. vulgare]	2.41962	1.91133	4.84936	6.08485	1.93919	1.17105	6.67695	13.462
TRITD_1Av1G050900	rna-TRITD_1Av1G050900;rna-TRITD_1Av1G050900-2	LT934111.1	uncharacterized protein At2g34160 [Brachypodium distachyon]	0.183725	0.504734	0.240553	0	0.29448	0	0	0.204457
TRITD_1Av1G050960	rna-TRITD_1Av1G050960-2;rna-TRITD_1Av1G050960	LT934111.1	methylmalonyl-CoA epimerase, mitochondrial-like [Aegilops tauschii subsp. tauschii]	3.01334	5.54538	49.3399	81.4851	10.4809	11.5272	90.6541	98.4201
TRITD_1Av1G050970	rna-TRITD_1Av1G050970	LT934111.1	predicted protein [Hordeum vulgare subsp. vulgare]	0	0	0.121221	0.042974	0	0.054378	0.01763	0.242783
TRITD_1Av1G051160	rna-TRITD_1Av1G051160	LT934111.1	metallothionein-like protein 1 [Aegilops tauschii subsp. tauschii]	3080.51	4820.72	4111.26	5864.78	2961.79	3230.39	6716.74	4292.57
TRITD_1Av1G051170	rna-TRITD_1Av1G051170-6;rna-TRITD_1Av1G051170-2;rna-TRITD_1Av1G051170	LT934111.1	GTPase obg [Triticum urartu]	19.4338	22.9951	16.9729	21.9263	20.2338	20.6526	25.4768	25.7457
TRITD_1Av1G051430	rna-TRITD_1Av1G051430-6;rna-TRITD_1Av1G051430;rna-TRITD_1Av1G051430-2;rna-TRITD_1Av1G051430-9;rna-TRITD_1Av1G051430-12;rna-TRITD_1Av1G051430-14;rna-TRITD_1Av1G051430-17;rna-TRITD_1Av1G051430-18;rna-TRITD_1Av1G051430-21;rna-TRITD_1Av1G051430-27;rna-TRITD_1Av1G051430-30	LT934111.1	putative cellulose synthase catalytic subunit [Hordeum vulgare];probable cellulose synthase A catalytic subunit 1 [UDP-forming] [Aegilops tauschii subsp. tauschii];predicted protein [Hordeum vulgare subsp. vulgare]	0.793588	0.763447	1.78047	1.41594	0.62328	0.690858	1.00292	1.55372
TRITD_1Av1G051530	rna-TRITD_1Av1G051530	LT934111.1	hypothetical protein TRIUR3_08747 [Triticum urartu]	0.60009	0.489548	1.11485	1.01799	0.444413	0.701512	0.263858	1.28886
TRITD_1Av1G051840	rna-TRITD_1Av1G051840-3;rna-TRITD_1Av1G051840;rna-TRITD_1Av1G051840-2;rna-TRITD_1Av1G051840-4;rna-TRITD_1Av1G051840-5	LT934111.1	mitochondrial ATPase complex subunit ATP10 [Aegilops tauschii subsp. tauschii];hypothetical protein TRIUR3_22535 [Triticum urartu]	2.85207	4.44878	4.53128	4.62458	3.43709	2.63518	4.13364	5.27281
TRITD_1Av1G051850	rna-TRITD_1Av1G051850	LT934111.1	unknown protein [Oryza sativa Japonica Group]	5.02703	4.88257	6.82475	6.01704	5.323	4.74142	5.79491	5.26604
TRITD_1Av1G052060	rna-TRITD_1Av1G052060	LT934111.1	hypothetical protein TRIUR3_15934 [Triticum urartu]	0.670382	0.325683	0.977998	1.49355	0.11513	0.471977	1.46282	0.641424
TRITD_1Av1G052070	rna-TRITD_1Av1G052070	LT934111.1	hypothetical protein TRIUR3_21397 [Triticum urartu]	3.7953	6.39485	6.30996	7.26721	3.24921	1.88147	5.8026	8.29661
TRITD_1Av1G052120	rna-TRITD_1Av1G052120	LT934111.1	uncharacterized protein LOC109771888 [Aegilops tauschii subsp. tauschii]	3.21462	8.05116	14.5557	16.7622	3.67166	2.69243	31.316	9.0121
TRITD_1Av1G052130	rna-TRITD_1Av1G052130	LT934111.1	uncharacterized protein LOC109771887 [Aegilops tauschii subsp. tauschii]	0.431138	1.2478	1.26249	1.97436	0.814086	0.738669	1.99987	1.5045
TRITD_1Av1G052260	rna-TRITD_1Av1G052260	LT934111.1	Histone-lysine N-methyltransferase, H3 lysine-9 specific SUVH5 [Triticum urartu]	0.073095	0	0.029326	0.022447	0	0.013652	0.026557	0.022422
TRITD_1Av1G052350	rna-TRITD_1Av1G052350	LT934111.1	hypothetical protein [Triticum aestivum]	3.70427	7.19697	3.50384	3.04741	3.56859	2.68599	4.89455	2.7729
TRITD_1Av1G052410	rna-TRITD_1Av1G052410-3;rna-TRITD_1Av1G052410-4;rna-TRITD_1Av1G052410;rna-TRITD_1Av1G052410-2;rna-TRITD_1Av1G052410-5;rna-TRITD_1Av1G052410-8;rna-TRITD_1Av1G052410-10	LT934111.1	boron transporter 4-like [Aegilops tauschii subsp. tauschii];Boron transporter 4 [Triticum urartu]	0.0825115	0	0.0800679	0.285019	0.0118438	0.0335317	0.0635131	0.127435
TRITD_1Av1G052420	rna-TRITD_1Av1G052420	LT934111.1	pentatricopeptide repeat-containing protein At1g09900-like [Aegilops tauschii subsp. tauschii]	0.83275	0.411407	0	0.022398	0.241371	0.547433	0.103018	0.585228
TRITD_1Av1G052510	rna-TRITD_1Av1G052510	LT934111.1	UDP-glycosyltransferase 73E1-like [Aegilops tauschii subsp. tauschii]	0.315745	0.192375	0.370251	0.421293	0.254707	0.126455	0.442539	0.884826
TRITD_1Av1G052540	rna-TRITD_1Av1G052540	LT934111.1	mitogen-activated protein kinase kinase kinase 3-like [Aegilops tauschii subsp. tauschii]	0	0	0.287233	0	0	0	0	0
TRITD_1Av1G052550	rna-TRITD_1Av1G052550	LT934111.1	UDP-glycosyltransferase 73E1-like [Aegilops tauschii subsp. tauschii]	0.02841	0	0.774422	0.291203	0.051858	0	0.092786	0.105059
TRITD_1Av1G053070	rna-TRITD_1Av1G053070	LT934111.1		4.98472	7.48951	6.96814	8.14973	7.31588	6.45429	4.79934	6.61244
TRITD_1Av1G053170	rna-TRITD_1Av1G053170;rna-TRITD_1Av1G053170-2;rna-TRITD_1Av1G053170-4	LT934111.1	Serine/threonine protein phosphatase 2A 57 kDa regulatory subunit B' iota isoform [Triticum urartu]	3.14768	1.86326	2.23759	3.27476	2.45855	3.45345	2.36504	3.44199
TRITD_1Av1G053230	rna-TRITD_1Av1G053230;rna-TRITD_1Av1G053230-2;rna-TRITD_1Av1G053230-4;rna-TRITD_1Av1G053230-5	LT934111.1	auxin-responsive protein IAA15-like [Aegilops tauschii subsp. tauschii];Auxin-responsive protein IAA15 [Triticum urartu]	12.0257	11.4707	16.5751	9.99947	9.20643	9.55954	11.347	9.62991
TRITD_1Av1G053240	rna-TRITD_1Av1G053240	LT934111.1	hypothetical protein TRIUR3_32661 [Triticum urartu]	0	0	0	0	0	0	0.015068	0
TRITD_1Av1G053320	rna-TRITD_1Av1G053320-4;rna-TRITD_1Av1G053320-3;rna-TRITD_1Av1G053320	LT934111.1	hypothetical protein TRIUR3_33303 [Triticum urartu];pre-mRNA splicing factor SR-like 1 isoform X2 [Aegilops tauschii subsp. tauschii];pre-mRNA splicing factor SR-like 1 isoform X1 [Aegilops tauschii subsp. tauschii]	20.3505	15.4601	34.3764	28.8621	16.1988	16.9153	26.8175	26.0217
TRITD_1Av1G053400	rna-TRITD_1Av1G053400-2;rna-TRITD_1Av1G053400	LT934111.1	E3 ubiquitin-protein ligase At1g12760-like [Aegilops tauschii subsp. tauschii]	9.18231	4.85764	30.7895	21.3606	5.66106	6.81959	32.94	9.7769
TRITD_1Av1G053500	rna-TRITD_1Av1G053500;rna-TRITD_1Av1G053500-2	LT934111.1	hypothetical protein TRIUR3_33403 [Triticum urartu];TPD1 protein homolog 1A-like [Aegilops tauschii subsp. tauschii]	0.183553	0.0422781	0.429654	0.15816	0.0904757	0.137089	0.407253	0.0399079
TRITD_1Av1G053710	rna-TRITD_1Av1G053710-2	LT934111.1	uncharacterized protein LOC109745852 [Aegilops tauschii subsp. tauschii]	1.11444	0.367631	3.73311	1.91133	0.11462	0.75807	10.9558	1.03578
TRITD_1Av1G053780	rna-TRITD_1Av1G053780	LT934111.1	acyl transferase 7-like [Aegilops tauschii subsp. tauschii]	0.097337	0.188161	1.15314	0.970298	0.133096	0.162027	1.62914	0.808972
TRITD_1Av1G053960	rna-TRITD_1Av1G053960	LT934111.1	crocetin glucosyltransferase, chloroplastic-like [Aegilops tauschii subsp. tauschii]	2.86604	3.91644	6.17094	7.58684	2.15602	2.20481	5.1497	4.28494
TRITD_1Av1G054020	rna-TRITD_1Av1G054020;rna-TRITD_1Av1G054020-2	LT934111.1	probable strigolactone esterase DAD2 [Aegilops tauschii subsp. tauschii];hypothetical protein TRIUR3_31182 [Triticum urartu]	0	0.0473945	0	0	0	0	0	0
TRITD_1Av1G054200	rna-TRITD_1Av1G054200	LT934111.1	hypothetical protein TRIUR3_26789 [Triticum urartu]	15.8667	29.1957	95.8293	76.6353	23.3464	23.2213	129.704	43.5054
TRITD_1Av1G054520	rna-TRITD_1Av1G054520;rna-TRITD_1Av1G054520-3	LT934111.1	Leucine-rich repeat extensin-like protein 4 [Triticum urartu];leucine-rich repeat extensin-like protein 4 [Aegilops tauschii subsp. tauschii]	3.86946	2.2745	2.17189	2.1211	4.09038	5.34313	3.44734	6.42121
TRITD_1Av1G054690	rna-TRITD_1Av1G054690;rna-TRITD_1Av1G054690-3;rna-TRITD_1Av1G054690-2	LT934111.1	MAR-binding filament-like protein 1 [Aegilops tauschii subsp. tauschii];hypothetical protein TRIUR3_29935 [Triticum urartu]	7.49011	6.33609	2.11202	2.19238	5.74589	6.13326	2.545	6.92181
TRITD_1Av1G054750	rna-TRITD_1Av1G054750;rna-TRITD_1Av1G054750-2	LT934111.1	uncharacterized protein LOC109742496 isoform X1 [Aegilops tauschii subsp. tauschii];uncharacterized protein LOC109742496 isoform X2 [Aegilops tauschii subsp. tauschii]	4.13994	15.3834	4.92738	6.97416	10.9069	8.17219	3.76042	4.01991
TRITD_1Av1G054770	rna-TRITD_1Av1G054770;rna-TRITD_1Av1G054770-3;rna-TRITD_1Av1G054770-5	LT934111.1	ent-copalyl diphosphate synthase 1, chloroplastic-like [Aegilops tauschii subsp. tauschii];Ent-copalyl diphosphate synthase 1, chloroplastic [Triticum urartu]	0	0.0132868	0.0654731	0.0851527	0	0	0	0.0129853
TRITD_1Av1G054820	rna-TRITD_1Av1G054820-22;rna-TRITD_1Av1G054820-20;rna-TRITD_1Av1G054820-15;rna-TRITD_1Av1G054820-14;rna-TRITD_1Av1G054820-13;rna-TRITD_1Av1G054820-12;rna-TRITD_1Av1G054820-10;rna-TRITD_1Av1G054820-8;rna-TRITD_1Av1G054820-9;rna-TRITD_1Av1G054820-7;rna-TRITD_1Av1G054820;rna-TRITD_1Av1G054820-2;rna-TRITD_1Av1G054820-3;rna-TRITD_1Av1G054820-4	LT934111.1	Heat shock 70 kDa protein 4L [Triticum urartu]	10.754	11.131	51.6947	40.7719	12.5691	15.2089	39.1019	19.7919
TRITD_1Av1G054830	rna-TRITD_1Av1G054830;rna-TRITD_1Av1G054830-21;rna-TRITD_1Av1G054830-20;rna-TRITD_1Av1G054830-17;rna-TRITD_1Av1G054830-16;rna-TRITD_1Av1G054830-15;rna-TRITD_1Av1G054830-2;rna-TRITD_1Av1G054830-4;rna-TRITD_1Av1G054830-6;rna-TRITD_1Av1G054830-23;rna-TRITD_1Av1G054830-24	LT934111.1	Heat shock 70 kDa protein 4L [Triticum urartu];heat shock 70 kDa protein 14-like [Aegilops tauschii subsp. tauschii]	33.6313	27.5779	24.926	15.9497	37.1499	38.3375	19.4358	15.183
TRITD_1Av1G054840	rna-TRITD_1Av1G054840	LT934111.1	Cytochrome P450 86B1 [Triticum urartu]	0.04383	0.071186	0.068475	0	0	0.098205	0.030272	0.044119
TRITD_1Av1G054850	rna-TRITD_1Av1G054850	LT934111.1	60S ribosomal protein L18a-like protein [Aegilops tauschii subsp. tauschii]	1.00734	0.947612	1.14578	0.878393	0.758438	0.896482	0.941291	0.85729
TRITD_1Av1G054970	rna-TRITD_1Av1G054970	LT934111.1	LEA-like protein 2 [Triticum aestivum]	19.1351	22.8995	36.4577	27.2687	15.4262	13.5681	36.0996	31.5398
TRITD_1Av1G055020	rna-TRITD_1Av1G055020	LT934111.1	hypothetical protein TRIUR3_10580 [Triticum urartu]	0	0	0	0	0	0	0.057218	0
TRITD_1Av1G055030	rna-TRITD_1Av1G055030;rna-TRITD_1Av1G055030-2;rna-TRITD_1Av1G055030-3	LT934111.1	predicted protein, partial [Hordeum vulgare subsp. vulgare]	35.5308	21.3248	10.3496	16.7799	31.3618	32.6086	17.0638	23.8812
TRITD_1Av1G055160	rna-TRITD_1Av1G055160-3;rna-TRITD_1Av1G055160;rna-TRITD_1Av1G055160-2	LT934111.1	FACT complex subunit SSRP1-B [Aegilops tauschii subsp. tauschii]	43.7896	26.6535	52.6884	50.7589	33.5601	38.7759	47.848	54.8806
TRITD_1Av1G055190	rna-TRITD_1Av1G055190	LT934111.1	hypothetical protein TRIUR3_35391 [Triticum urartu]	0	0	0	0	0.058071	0	0	0
TRITD_1Av1G055430	rna-TRITD_1Av1G055430	LT934111.1	pentatricopeptide repeat-containing protein At5g65560-like [Aegilops tauschii subsp. tauschii]	1.73993	1.56414	5.84657	6.28875	1.34556	1.39186	4.29844	2.63117
TRITD_1Av1G055820	rna-TRITD_1Av1G055820;rna-TRITD_1Av1G055820-2;rna-TRITD_1Av1G055820-3;rna-TRITD_1Av1G055820-5	LT934111.1	hypothetical protein TRIUR3_15059 [Triticum urartu];uncharacterized protein LOC109755164 [Aegilops tauschii subsp. tauschii]	61.1491	64.0305	51.6657	55.9316	58.3872	58.9621	60.5946	59.5438
TRITD_1Av1G055830	rna-TRITD_1Av1G055830	LT934111.1	uncharacterized protein LOC109755162 isoform X2 [Aegilops tauschii subsp. tauschii]	14.8461	14.7013	14.7096	18.5167	13.2737	14.6745	18.652	17.1061
TRITD_1Av1G056020	rna-TRITD_1Av1G056020;rna-TRITD_1Av1G056020-2;rna-TRITD_1Av1G056020-3;rna-TRITD_1Av1G056020-8;rna-TRITD_1Av1G056020-9;rna-TRITD_1Av1G056020-10	LT934111.1	serine/threonine-protein kinase 38-like isoform X1 [Aegilops tauschii subsp. tauschii]	7.57041	6.44515	14.1338	20.0878	9.87088	11.051	6.43953	18.8729
TRITD_1Av1G056150	rna-TRITD_1Av1G056150	LT934111.1	protein ALP1-like [Aegilops tauschii subsp. tauschii]	1.34222	1.49415	14.9328	20.4224	1.26674	2.02483	8.85454	2.45161
TRITD_1Av1G056430	rna-TRITD_1Av1G056430-2;rna-TRITD_1Av1G056430;rna-TRITD_1Av1G056430-3;rna-TRITD_1Av1G056430-5;rna-TRITD_1Av1G056430-6;rna-TRITD_1Av1G056430-9	LT934111.1	uncharacterized protein LOC109755623 [Aegilops tauschii subsp. tauschii];hypothetical protein TRIUR3_24958 [Triticum urartu]	3.68123	3.59736	1.03267	1.68108	3.33171	3.83579	1.74554	2.9397
TRITD_1Av1G056490	rna-TRITD_1Av1G056490-2;rna-TRITD_1Av1G056490	LT934111.1	hypothetical protein TRIUR3_34010 [Triticum urartu]	2.46373	1.16273	8.4832	5.8736	2.06633	2.51246	8.14103	5.17271
TRITD_1Av1G056550	rna-TRITD_1Av1G056550;rna-TRITD_1Av1G056550-3;rna-TRITD_1Av1G056550-2	LT934111.1	pseudo histidine-containing phosphotransfer protein 2 [Aegilops tauschii subsp. tauschii]	1.13916	1.56443	0.797285	1.16629	1.87735	2.1188	0.830078	1.06872
TRITD_1Av1G056560	rna-TRITD_1Av1G056560	LT934111.1	hypothetical protein TRIUR3_22887 [Triticum urartu]	0.801452	0.685665	0.457259	0.751014	0.41381	0.379896	0.510032	0.746482
TRITD_1Av1G056950	rna-TRITD_1Av1G056950;rna-TRITD_1Av1G056950-7;rna-TRITD_1Av1G056950-6;rna-TRITD_1Av1G056950-2;rna-TRITD_1Av1G056950-8	LT934111.1	NADP-dependent malic enzyme, chloroplastic [Triticum urartu];NADP-dependent malic enzyme, chloroplastic-like isoform X2 [Aegilops tauschii subsp. tauschii];NADP-dependent malic enzyme, chloroplastic-like isoform X1 [Aegilops tauschii subsp. tauschii]	8.74424	11.9642	83.2932	45.2673	10.3057	9.37821	24.5867	10.2158
TRITD_1Av1G057320	rna-TRITD_1Av1G057320;rna-TRITD_1Av1G057320-2;rna-TRITD_1Av1G057320-3;rna-TRITD_1Av1G057320-4	LT934111.1	predicted protein [Hordeum vulgare subsp. vulgare]	0.624678	0.894204	0.038934	0.414553	1.25141	0.708802	0.274981	0.377938
TRITD_1Av1G057330	rna-TRITD_1Av1G057330;rna-TRITD_1Av1G057330-3	LT934111.1	proteasome subunit beta type-7-B-like [Aegilops tauschii subsp. tauschii];Proteasome subunit beta type-7-A [Triticum urartu]	55.9886	58.8384	99.5641	99.7257	56.7443	52.4964	100.383	78.4709
TRITD_1Av1G057370	rna-TRITD_1Av1G057370;rna-TRITD_1Av1G057370-2;rna-TRITD_1Av1G057370-3	LT934111.1	hexokinase-7 [Aegilops tauschii subsp. tauschii]	7.10213	25.6758	32.4687	49.5114	19.5312	19.0275	28.1663	27.85
TRITD_1Av1G057770	rna-TRITD_1Av1G057770	LT934111.1	derlin-1 [Aegilops tauschii subsp. tauschii]	34.117	34.0509	107.595	152.907	32.9719	30.3464	82.4124	67.5364
TRITD_1Av1G057960	rna-TRITD_1Av1G057960	LT934111.1	predicted protein [Hordeum vulgare subsp. vulgare]	6.32134	13.0932	5.26288	7.0469	9.31397	9.16128	6.67248	5.33411
TRITD_1Av1G058060	rna-TRITD_1Av1G058060-2;rna-TRITD_1Av1G058060	LT934111.1	leucine-rich repeat extensin-like protein 6 [Aegilops tauschii subsp. tauschii];Pollen-specific leucine-rich repeat extensin-like protein 1 [Triticum urartu]	0.073886	0.154603	0.123818	0.143283	0.131226	0.104232	0.0829475	0.100188
TRITD_1Av1G058260	rna-TRITD_1Av1G058260	LT934111.1	hypothetical protein TRIUR3_10300 [Triticum urartu]	0.386966	1.33753	0.119415	0.782339	0.81932	0.787169	0.350478	0.28227
TRITD_1Av1G058470	rna-TRITD_1Av1G058470	LT934111.1	probable tRNA N6-adenosine threonylcarbamoyltransferase [Aegilops tauschii subsp. tauschii]	1.95831	1.83033	1.1776	1.16731	1.52803	2.0111	1.92763	1.97686
TRITD_1Av1G058680	rna-TRITD_1Av1G058680	LT934111.1	hypothetical protein TRIUR3_14389 [Triticum urartu]	0.48081	0.370588	0	0	0.504102	0.938142	1.43586	0.778171
TRITD_1Av1G058980	rna-TRITD_1Av1G058980;rna-TRITD_1Av1G058980-9;rna-TRITD_1Av1G058980-3;rna-TRITD_1Av1G058980-5;rna-TRITD_1Av1G058980-6;rna-TRITD_1Av1G058980-11;rna-TRITD_1Av1G058980-14;rna-TRITD_1Av1G058980-13	LT934111.1	Casein kinase I-like protein 2 [Triticum urartu];casein kinase 1-like protein HD16 [Aegilops tauschii subsp. tauschii]	6.11668	4.62002	17.4324	12.694	5.81973	6.11735	15.3794	7.36876
TRITD_1Av1G059110	rna-TRITD_1Av1G059110	LT934111.1	PRA1 family protein F3-like [Aegilops tauschii subsp. tauschii]	1.0334	1.94815	15.3691	9.05087	1.9066	1.41266	9.20222	5.25114
TRITD_1Av1G059260	rna-TRITD_1Av1G059260;rna-TRITD_1Av1G059260-2;rna-TRITD_1Av1G059260-3	LT934111.1	Peroxidase 12 [Triticum urartu]	0.580362	1.65288	1.13044	1.74668	1.10327	1.02943	2.85417	2.55935
TRITD_1Av1G059380	rna-TRITD_1Av1G059380;rna-TRITD_1Av1G059380-3	LT934111.1	Polygalacturonase [Triticum urartu]	0.436452	0.497846	0.240236	0.271539	0.27494	0.221799	0.0288811	0.655321
TRITD_1Av1G059400	rna-TRITD_1Av1G059400-4;rna-TRITD_1Av1G059400;rna-TRITD_1Av1G059400-3;rna-TRITD_1Av1G059400-6	LT934111.1	thioredoxin-like 2, chloroplastic [Aegilops tauschii subsp. tauschii]	21.9344	15.7624	12.5544	14.7646	18.8794	21.2683	15.0773	23.3498
TRITD_1Av1G059410	rna-TRITD_1Av1G059410	LT934111.1	uncharacterized protein LOC109740084 [Aegilops tauschii subsp. tauschii]	0.105621	0.243618	0.105181	0.38601	0.158216	0.070196	0.14305	0.514433
TRITD_1Av1G059470	rna-TRITD_1Av1G059470	LT934111.1	hypothetical protein TRIUR3_26951 [Triticum urartu]	1.47018	1.54305	1.30258	1.41665	1.54091	1.21226	1.17637	1.55745
TRITD_1Av1G059480	rna-TRITD_1Av1G059480-7;rna-TRITD_1Av1G059480;rna-TRITD_1Av1G059480-5;rna-TRITD_1Av1G059480-6;rna-TRITD_1Av1G059480-8;rna-TRITD_1Av1G059480-9	LT934111.1	hypothetical protein TRIUR3_24084 [Triticum urartu];mitochondrial dicarboxylate/tricarboxylate transporter DTC-like [Aegilops tauschii subsp. tauschii]	16.1271	26.7005	19.2062	15.3763	22.9956	18.5751	15.7602	17.7679
TRITD_1Av1G059510	rna-TRITD_1Av1G059510-2;rna-TRITD_1Av1G059510	LT934111.1	Receptor-like protein kinase THESEUS 1 [Triticum urartu]	0	0.10167	0	0	0.0118802	0	0	0
TRITD_1Av1G059520	rna-TRITD_1Av1G059520	LT934111.1	Receptor-like serine/threonine-protein kinase ALE2 [Triticum urartu]	0.07658	0.049141	0	0	0	0	0	0.050383
TRITD_1Av1G059540	rna-TRITD_1Av1G059540	LT934111.1	uncharacterized protein LOC109781215 [Aegilops tauschii subsp. tauschii]	0.066573	0.122719	0.108799	0.059978	0.072446	0.053333	0.354939	0.244879
TRITD_1Av1G059580	rna-TRITD_1Av1G059580-6;rna-TRITD_1Av1G059580;rna-TRITD_1Av1G059580-4;rna-TRITD_1Av1G059580-5;rna-TRITD_1Av1G059580-7	LT934111.1	SHAGGY-like kinase [Triticum aestivum];Shaggy-related protein kinase iota [Triticum urartu]	11.3997	16.5542	12.1939	11.1541	15.2701	13.8413	10.7594	16.1291
TRITD_1Av1G059740	rna-TRITD_1Av1G059740-2;rna-TRITD_1Av1G059740;rna-TRITD_1Av1G059740-3	LT934111.1	60S ribosomal protein L11 [Triticum urartu]	82.4589	94.3683	18.3908	24.3966	73.7425	74.3767	34.5011	50.5776
TRITD_1Av1G059820	rna-TRITD_1Av1G059820;rna-TRITD_1Av1G059820-5;rna-TRITD_1Av1G059820-4;rna-TRITD_1Av1G059820-3;rna-TRITD_1Av1G059820-6	LT934111.1	hypothetical protein TRIUR3_35139 [Triticum urartu];diacylglycerol O-acyltransferase 1-like isoform X1 [Aegilops tauschii subsp. tauschii];diacylglycerol O-acyltransferase 1-like isoform X2 [Aegilops tauschii subsp. tauschii]	9.42223	5.97021	8.36526	7.86195	8.18993	8.9192	7.00291	9.27846
TRITD_1Av1G059870	rna-TRITD_1Av1G059870;rna-TRITD_1Av1G059870-2	LT934111.1	hypothetical protein TRIUR3_31101 [Triticum urartu];IQ domain-containing protein IQM1-like isoform X3 [Aegilops tauschii subsp. tauschii]	1.03489	1.05824	2.27277	1.74655	0.749589	0.996465	1.52577	1.65239
TRITD_1Av1G059880	rna-TRITD_1Av1G059880-2	LT934111.1	zinc transporter 7-like [Aegilops tauschii subsp. tauschii]	28.8819	29.7919	7.22859	12.7811	23.061	21.7008	12.1552	9.85439
TRITD_1Av1G059890	rna-TRITD_1Av1G059890;rna-TRITD_1Av1G059890-3;rna-TRITD_1Av1G059890-2;rna-TRITD_1Av1G059890-4	LT934111.1	putative beta-1,3-galactosyltransferase 12 [Triticum urartu];probable beta-1,3-galactosyltransferase 12 [Aegilops tauschii subsp. tauschii]	3.63125	2.69382	1.92482	1.74717	2.20725	3.15438	2.8547	3.9615
TRITD_1Av1G059910	rna-TRITD_1Av1G059910	LT934111.1	NDR1/HIN1-like protein 13 [Aegilops tauschii subsp. tauschii]	4.01305	2.46975	6.64365	5.72111	2.34148	2.21052	5.61685	6.8837
TRITD_1Av1G060010	rna-TRITD_1Av1G060010;rna-TRITD_1Av1G060010-2;rna-TRITD_1Av1G060010-3	LT934111.1	MIKC-type MADS-box transcription factor WM2 [Triticum aestivum];MADS-box transcription factor 58-like isoform X1 [Aegilops tauschii subsp. tauschii]	2.14993	0.876825	0.167992	0	5.61067	0.306479	0.177412	0.37359
TRITD_1Av1G060130	rna-TRITD_1Av1G060130	LT934111.1	uncharacterized protein LOC109761641 [Aegilops tauschii subsp. tauschii]	3.28276	2.74435	23.7618	9.97335	3.61962	0.68659	7.72708	7.11832
TRITD_1Av1G060140	rna-TRITD_1Av1G060140-3;rna-TRITD_1Av1G060140;rna-TRITD_1Av1G060140-2	LT934111.1	N-alpha-acetyltransferase MAK3 [Aegilops tauschii subsp. tauschii]	4.9805	7.24479	5.56996	7.35484	5.4669	6.96235	7.84267	7.12107
TRITD_1Av1G060370	rna-TRITD_1Av1G060370;rna-TRITD_1Av1G060370-2;rna-TRITD_1Av1G060370-3;rna-TRITD_1Av1G060370-4;rna-TRITD_1Av1G060370-5	LT934111.1	mannosyl-oligosaccharide 1,2-alpha-mannosidase MNS3 [Aegilops tauschii subsp. tauschii];Mannosyl-oligosaccharide 1,2-alpha-mannosidase MNS3 [Triticum urartu];putative alpha-mannosidase [Oryza sativa Japonica Group]	8.86092	11.2891	12.8297	16.8657	9.11264	9.90448	14.4504	15.4674
TRITD_1Av1G060440	rna-TRITD_1Av1G060440;rna-TRITD_1Av1G060440-2;rna-TRITD_1Av1G060440-4	LT934111.1	GA2ox-A10 [Triticum aestivum]	0	0	0.480008	0.159701	0	0	0.11356	0.105637
TRITD_1Av1G060900	rna-TRITD_1Av1G060900-4;rna-TRITD_1Av1G060900-3;rna-TRITD_1Av1G060900-2;rna-TRITD_1Av1G060900	LT934111.1	abscisic acid receptor PYL9-like [Aegilops tauschii subsp. tauschii]	67.0383	110.12	89.0929	85.4467	84.0404	90.2873	68.9176	76.0384
TRITD_1Av1G061050	rna-TRITD_1Av1G061050-5;rna-TRITD_1Av1G061050-3;rna-TRITD_1Av1G061050-2;rna-TRITD_1Av1G061050-6;rna-TRITD_1Av1G061050-7	LT934111.1	ABC transporter G family member 15 [Triticum urartu];ABC transporter G family member 12-like [Aegilops tauschii subsp. tauschii];ABCG12, partial [Triticum polonicum]	7.649	5.40961	1.93944	2.45352	5.40658	5.96075	1.32225	5.22236
TRITD_1Av1G061110	rna-TRITD_1Av1G061110;rna-TRITD_1Av1G061110-2	LT934111.1	coiled-coil domain-containing protein 25 [Aegilops tauschii subsp. tauschii]	35.1496	30.9913	38.5352	46.0809	29.8628	32.9742	41.6307	44.8648
TRITD_1Av1G061300	rna-TRITD_1Av1G061300;rna-TRITD_1Av1G061300-2	LT934111.1	predicted protein [Hordeum vulgare subsp. vulgare];Rhomboid protease AarA [Triticum urartu]	10.4917	13.213	9.10833	13.0449	8.72901	10.4609	17.5292	19.396
TRITD_1Av1G061350	rna-TRITD_1Av1G061350;rna-TRITD_1Av1G061350-4	LT934111.1	S-type anion channel SLAH3 [Triticum urartu]	0.235673	0.383112	0.0513292	0.309209	0.455101	0.48887	0.084654	0.755605
TRITD_1Av1G061510	rna-TRITD_1Av1G061510-4;rna-TRITD_1Av1G061510-3;rna-TRITD_1Av1G061510;rna-TRITD_1Av1G061510-2	LT934111.1	ATP-dependent DNA helicase DDX11-like [Aegilops tauschii subsp. tauschii];ATP-dependent RNA helicase chl1 [Triticum urartu];ATP-dependent DNA helicase DDX11 [Aegilops tauschii subsp. tauschii]	0	0	0.0173231	0.0470856	0	0	0.0122014	0
TRITD_1Av1G061550	rna-TRITD_1Av1G061550	LT934111.1	unnamed protein product [Triticum aestivum]	8.6463	10.1854	4.39264	6.33212	7.95303	8.9884	5.67934	5.99023
TRITD_1Av1G061830	rna-TRITD_1Av1G061830;rna-TRITD_1Av1G061830-2	LT934111.1	predicted protein [Hordeum vulgare subsp. vulgare];uncharacterized protein LOC109735028 [Aegilops tauschii subsp. tauschii]	14.1778	14.3134	16.675	15.7358	15.8589	15.5127	20.2705	16.6563
TRITD_1Av1G062180	rna-TRITD_1Av1G062180-4;rna-TRITD_1Av1G062180-2;rna-TRITD_1Av1G062180;rna-TRITD_1Av1G062180-5	LT934111.1	uncharacterized protein LOC109755951 [Aegilops tauschii subsp. tauschii]	7.5359	10.7022	11.9319	11.331	10.3977	8.55861	9.5836	9.5234
TRITD_1Av1G062330	rna-TRITD_1Av1G062330	LT934111.1	hypothetical protein TRIUR3_21600 [Triticum urartu]	0.373962	0.284236	0	0.228943	0.209155	0.19861	0.198808	0.427686
TRITD_1Av1G062550	rna-TRITD_1Av1G062550-4;rna-TRITD_1Av1G062550-3;rna-TRITD_1Av1G062550-7	LT934111.1	predicted protein [Hordeum vulgare subsp. vulgare];U1 small nuclear ribonucleoprotein 70 kDa-like [Aegilops tauschii subsp. tauschii]	23.52	24.2534	17.1908	9.7788	21.8676	25.7014	15.2761	23.775
TRITD_1Av1G062820	rna-TRITD_1Av1G062820-5;rna-TRITD_1Av1G062820-3;rna-TRITD_1Av1G062820-9;rna-TRITD_1Av1G062820-8;rna-TRITD_1Av1G062820-13	LT934111.1	transcription factor bHLH68-like isoform X3 [Aegilops tauschii subsp. tauschii];transcription factor bHLH68-like isoform X2 [Aegilops tauschii subsp. tauschii];hypothetical protein TRIUR3_20955 [Triticum urartu];predicted protein [Hordeum vulgare subsp. vulgare]	1.04155	1.40115	0.487327	0.4644	1.68643	1.30808	0.570962	0.695655
TRITD_1Av1G063510	rna-TRITD_1Av1G063510;rna-TRITD_1Av1G063510-2	LT934111.1	40S ribosomal protein S7 [Aegilops tauschii subsp. tauschii];40S ribosomal protein S7 [Triticum urartu]	60.4032	59.0409	9.50629	17.9677	42.0497	47.5181	25.7622	42.9997
TRITD_1Av1G063530	rna-TRITD_1Av1G063530;rna-TRITD_1Av1G063530-3;rna-TRITD_1Av1G063530-4	LT934111.1	uncharacterized protein LOC109767166 [Aegilops tauschii subsp. tauschii];Zinc finger protein-like 1-like protein [Triticum urartu]	7.04458	8.33119	9.12633	10.821	7.29773	7.11653	7.35868	8.90499
TRITD_1Av1G063980	rna-TRITD_1Av1G063980;rna-TRITD_1Av1G063980-3	LT934111.1	R1R2R3-MYB protein [Triticum aestivum]	1.66677	0.804529	0.231076	0.330435	1.03996	0.874794	0.240317	0.401573
TRITD_1Av1G064200	rna-TRITD_1Av1G064200;rna-TRITD_1Av1G064200-2;rna-TRITD_1Av1G064200-3;rna-TRITD_1Av1G064200-4	LT934111.1	DNA replication licensing factor MCM6 [Aegilops tauschii subsp. tauschii]	0.0725647	0.0465114	0.403718	0.137908	0.153811	0.0842098	0.134528	0.324831
TRITD_1Av1G064310	rna-TRITD_1Av1G064310	LT934111.1		0.497334	1.12901	0	0	1.0959	1.06268	2.1207	1.39724
TRITD_1Av1G064510	rna-TRITD_1Av1G064510;rna-TRITD_1Av1G064510-2;rna-TRITD_1Av1G064510-3	LT934111.1	putative ubiquitin-conjugating enzyme E2 26 [Triticum urartu]	9.09361	10.2415	21.4431	12.915	11.1316	9.74263	18.1934	10.775
TRITD_1Av1G064850	rna-TRITD_1Av1G064850;rna-TRITD_1Av1G064850-3	LT934111.1	bidirectional sugar transporter SWEET3a [Aegilops tauschii subsp. tauschii]	6.06095	9.02512	1.06498	1.40022	5.95185	4.3782	1.19369	1.60302
TRITD_1Av1G065060	rna-TRITD_1Av1G065060;rna-TRITD_1Av1G065060-2	LT934111.1	hypothetical protein TRIUR3_23331 [Triticum urartu]	0.040136	0.109405	0.113024	0	0.020452	0.12859	0.016045	0.0828242
TRITD_1Av1G065070	rna-TRITD_1Av1G065070;rna-TRITD_1Av1G065070-2	LT934111.1	predicted protein, partial [Hordeum vulgare subsp. vulgare]	4.54199	5.92192	3.10038	3.97969	5.18732	6.55644	4.26746	6.19889
TRITD_1Av1G065310	rna-TRITD_1Av1G065310	LT934111.1	PREDICTED: uncharacterized protein LOC109235942 [Nicotiana attenuata]	0	0	0	0	0	0.075512	0	0
TRITD_1Av1G065420	rna-TRITD_1Av1G065420-3;rna-TRITD_1Av1G065420-2;rna-TRITD_1Av1G065420;rna-TRITD_1Av1G065420-4;rna-TRITD_1Av1G065420-5;rna-TRITD_1Av1G065420-6;rna-TRITD_1Av1G065420-7	LT934111.1	DNA polymerase epsilon catalytic subunit A-like [Aegilops tauschii subsp. tauschii];DNA polymerase epsilon catalytic subunit A [Triticum urartu]	0.545894	0.365394	0.158092	0.221188	0.23096	0.455563	0.405571	0.540904
TRITD_1Av1G065600	rna-TRITD_1Av1G065600	LT934111.1		2.02891	4.44729	3.81548	2.23748	3.95137	3.47928	2.2222	3.0865
TRITD_1Av1G065930	rna-TRITD_1Av1G065930-4;rna-TRITD_1Av1G065930-2;rna-TRITD_1Av1G065930	LT934111.1	RNA-binding protein 39-like [Aegilops tauschii subsp. tauschii];predicted protein [Hordeum vulgare subsp. vulgare]	19.2447	17.2264	21.35	23.6975	17.648	18.0028	16.7584	18.0917
TRITD_1Av1G066300	rna-TRITD_1Av1G066300;rna-TRITD_1Av1G066300-2;rna-TRITD_1Av1G066300-3;rna-TRITD_1Av1G066300-4;rna-TRITD_1Av1G066300-5;rna-TRITD_1Av1G066300-7;rna-TRITD_1Av1G066300-8;rna-TRITD_1Av1G066300-9;rna-TRITD_1Av1G066300-10	LT934111.1	hypothetical protein TRIUR3_17389 [Triticum urartu];uncharacterized protein LOC109783093 [Aegilops tauschii subsp. tauschii];hypothetical protein TRIUR3_17388 [Triticum urartu];hypothetical protein TRIUR3_17387 [Triticum urartu]	9.68694	6.38863	3.67411	6.16627	6.85033	9.51948	7.42822	9.85079
TRITD_1Av1G066890	rna-TRITD_1Av1G066890-10;rna-TRITD_1Av1G066890-9;rna-TRITD_1Av1G066890-8;rna-TRITD_1Av1G066890-6;rna-TRITD_1Av1G066890-5;rna-TRITD_1Av1G066890;rna-TRITD_1Av1G066890-2;rna-TRITD_1Av1G066890-3;rna-TRITD_1Av1G066890-11;rna-TRITD_1Av1G066890-12;rna-TRITD_1Av1G066890-14;rna-TRITD_1Av1G066890-13;rna-TRITD_1Av1G066890-15;rna-TRITD_1Av1G066890-17	LT934111.1	phospholipid-transporting ATPase 3 isoform X1 [Aegilops tauschii subsp. tauschii];phospholipid-transporting ATPase 3 isoform X3 [Aegilops tauschii subsp. tauschii];Phospholipid-transporting ATPase 3 [Triticum urartu]	12.4419	16.7519	14.9104	17.5292	13.2829	12.9659	15.2797	15.5093
TRITD_1Av1G067410	rna-TRITD_1Av1G067410	LT934111.1		1.94939	2.32499	1.85684	1.96939	1.68949	1.7673	2.12186	1.54774
TRITD_1Av1G067490	rna-TRITD_1Av1G067490-8;rna-TRITD_1Av1G067490-6;rna-TRITD_1Av1G067490-5;rna-TRITD_1Av1G067490-4;rna-TRITD_1Av1G067490;rna-TRITD_1Av1G067490-2;rna-TRITD_1Av1G067490-9;rna-TRITD_1Av1G067490-11	LT934111.1	heat shock 70 kDa protein 6, chloroplastic-like [Aegilops tauschii subsp. tauschii];Stromal 70 kDa heat shock-related protein, chloroplastic [Triticum urartu]	196.138	166.32	968.743	356.096	167.055	173.498	372.153	257.963
TRITD_1Av1G067540	rna-TRITD_1Av1G067540;rna-TRITD_1Av1G067540-2	LT934111.1	hypothetical protein TRIUR3_20267 [Triticum urartu];uncharacterized protein LOC109787240 [Aegilops tauschii subsp. tauschii]	0.106285	0.0241421	0	0	0.0431044	0	0	0.0899143
TRITD_1Av1G068120	rna-TRITD_1Av1G068120-6;rna-TRITD_1Av1G068120;rna-TRITD_1Av1G068120-2;rna-TRITD_1Av1G068120-3;rna-TRITD_1Av1G068120-5;rna-TRITD_1Av1G068120-7	LT934111.1	putative zinc transporter At3g08650 [Aegilops tauschii subsp. tauschii];hypothetical protein TRIUR3_31071 [Triticum urartu]	13.4373	12.7712	27.9598	27.8281	14.4588	16.188	24.0825	21.3914
TRITD_1Av1G068360	rna-TRITD_1Av1G068360-23;rna-TRITD_1Av1G068360-22;rna-TRITD_1Av1G068360-21;rna-TRITD_1Av1G068360-20;rna-TRITD_1Av1G068360-19;rna-TRITD_1Av1G068360-17;rna-TRITD_1Av1G068360-16;rna-TRITD_1Av1G068360-15;rna-TRITD_1Av1G068360-14;rna-TRITD_1Av1G068360-11;rna-TRITD_1Av1G068360-3;rna-TRITD_1Av1G068360-4;rna-TRITD_1Av1G068360-6;rna-TRITD_1Av1G068360-8;rna-TRITD_1Av1G068360-24;rna-TRITD_1Av1G068360-25;rna…	LT934111.1	pentatricopeptide repeat-containing protein MRL1, chloroplastic isoform X2 [Aegilops tauschii subsp. tauschii];pentatricopeptide repeat-containing protein MRL1, chloroplastic isoform X1 [Aegilops tauschii subsp. tauschii];hypothetical protein TRIUR3_27440 [Triticum urartu]	55.3481	50.2818	16.5333	24.5109	50.7448	56.7858	29.0506	39.1463
TRITD_1Av1G068370	rna-TRITD_1Av1G068370	LT934111.1	hypothetical protein TRIUR3_19472 [Triticum urartu]	0.168111	0.215021	0.089196	0.233047	0.251562	0.263634	0.367026	0.438412
TRITD_1Av1G068400	rna-TRITD_1Av1G068400	LT934111.1	putative lactoylglutathione lyase, chloroplast [Triticum urartu]	88.7515	81.2781	54.9469	73.7626	76.0341	86.512	84.1146	99.86
TRITD_1Av1G068790	rna-TRITD_1Av1G068790-6;rna-TRITD_1Av1G068790-5;rna-TRITD_1Av1G068790-4;rna-TRITD_1Av1G068790-2;rna-TRITD_1Av1G068790-3;rna-TRITD_1Av1G068790;rna-TRITD_1Av1G068790-8;rna-TRITD_1Av1G068790-9;rna-TRITD_1Av1G068790-12;rna-TRITD_1Av1G068790-13	LT934111.1	hypothetical protein TRIUR3_31633 [Triticum urartu];ER membrane protein complex subunit 1 [Aegilops tauschii subsp. tauschii]	16.8371	20.3003	11.4236	13.8182	16.5719	16.8812	14.681	17.643
TRITD_1Av1G068870	rna-TRITD_1Av1G068870;rna-TRITD_1Av1G068870-3;rna-TRITD_1Av1G068870-4;rna-TRITD_1Av1G068870-5;rna-TRITD_1Av1G068870-6;rna-TRITD_1Av1G068870-12;rna-TRITD_1Av1G068870-11	LT934111.1	Lysine-specific demethylase 5A [Triticum urartu]	2.94073	2.64767	13.8767	10.1975	3.08162	3.15288	6.57301	6.7612
TRITD_1Av1G069390	rna-TRITD_1Av1G069390	LT934111.1	probable histone H2A variant 2 [Aegilops tauschii subsp. tauschii]	0.082591	0.150233	0.184696	0	0.280134	0.096704	0.17122	0.188087
TRITD_1Av1G069760	rna-TRITD_1Av1G069760;rna-TRITD_1Av1G069760-3;rna-TRITD_1Av1G069760-4;rna-TRITD_1Av1G069760-5;rna-TRITD_1Av1G069760-6;rna-TRITD_1Av1G069760-7;rna-TRITD_1Av1G069760-8;rna-TRITD_1Av1G069760-12;rna-TRITD_1Av1G069760-11;rna-TRITD_1Av1G069760-14	LT934111.1	uncharacterized protein LOC109762302 [Aegilops tauschii subsp. tauschii];hypothetical protein TRIUR3_19770 [Triticum urartu]	13.8307	13.5574	18.0897	20.037	13.813	13.2988	26.4035	18.3008
TRITD_1Av1G070310	rna-TRITD_1Av1G070310	LT934111.1	hypothetical protein TRIUR3_27713 [Triticum urartu]	20.8929	26.531	6.67311	16.5264	25.8968	29.3686	22.2232	28.9251
TRITD_1Av1G070570	rna-TRITD_1Av1G070570-4;rna-TRITD_1Av1G070570-3;rna-TRITD_1Av1G070570;rna-TRITD_1Av1G070570-6;rna-TRITD_1Av1G070570-7;rna-TRITD_1Av1G070570-9	LT934111.1	Serine/threonine-protein kinase CTR1 [Triticum urartu];EDR1 [Triticum aestivum]	3.59839	5.20404	5.94129	7.43394	3.80508	4.55241	6.59779	6.47683
TRITD_1Av1G070600	rna-TRITD_1Av1G070600	LT934111.1	hypothetical protein TRIUR3_29218 [Triticum urartu]	24.1493	19.3817	10.2781	13.1696	18.8656	24.741	14.1259	20.6011
TRITD_1Av1G070990	rna-TRITD_1Av1G070990	LT934111.1	Ras-related protein Rab11C [Triticum urartu]	17.1746	20.2288	13.3438	12.6112	17.6058	19.5261	16.9039	21.1454
TRITD_1Av1G071000	rna-TRITD_1Av1G071000	LT934111.1	Ras-related protein Rab11D [Triticum urartu]	6.07205	7.21769	5.39621	4.3933	7.24534	7.52331	7.896	6.58809
TRITD_1Av1G071250	rna-TRITD_1Av1G071250-4;rna-TRITD_1Av1G071250;rna-TRITD_1Av1G071250-3;rna-TRITD_1Av1G071250-5;rna-TRITD_1Av1G071250-6	LT934111.1	uncharacterized calcium-binding protein At1g02270 [Aegilops tauschii subsp. tauschii];predicted protein [Hordeum vulgare subsp. vulgare]	15.7456	6.61583	7.67783	8.78388	9.34162	10.9835	5.85984	15.3286
TRITD_1Av1G071780	rna-TRITD_1Av1G071780;rna-TRITD_1Av1G071780-2	LT934111.1	Transcription initiation factor IIA subunit 1 [Triticum urartu]	24.8298	20.2159	19.6696	24.4447	19.6496	21.5135	24.3944	23.2143
TRITD_1Av1G071860	rna-TRITD_1Av1G071860	LT934111.1	hypothetical protein TRIUR3_33407 [Triticum urartu]	0	0	0.070308	0	0	0	0	0
TRITD_1Av1G071980	rna-TRITD_1Av1G071980;rna-TRITD_1Av1G071980-5;rna-TRITD_1Av1G071980-6;rna-TRITD_1Av1G071980-12;rna-TRITD_1Av1G071980-14;rna-TRITD_1Av1G071980-13;rna-TRITD_1Av1G071980-16	LT934111.1	uncharacterized protein LOC109768506 isoform X1 [Aegilops tauschii subsp. tauschii];uncharacterized protein LOC109768506 isoform X2 [Aegilops tauschii subsp. tauschii]	8.60213	8.92886	7.89626	11.0605	9.00295	9.61565	10.1353	11.1711
TRITD_1Av1G072230	rna-TRITD_1Av1G072230	LT934111.1	protein trichome birefringence-like 25 [Aegilops tauschii subsp. tauschii]	10.3075	9.3856	1.60962	2.59625	9.36566	11.8231	4.79042	12.2108
TRITD_1Av1G072420	rna-TRITD_1Av1G072420	LT934111.1	putative calcium-binding protein CML18 [Triticum urartu]	66.1878	51.5972	106.247	118.898	53.6733	57.3488	188.117	87.6107
TRITD_1Av1G073530	rna-TRITD_1Av1G073530	LT934111.1	sucrose transport protein SUT3-like [Aegilops tauschii subsp. tauschii]	1.24735	0.201309	0.072818	0.336517	1.1673	0.586998	1.62217	1.64528
TRITD_1Av1G074670	rna-TRITD_1Av1G074670	LT934111.1	Calcium-dependent protein kinase 13 [Triticum urartu]	3.42395	2.88919	0	0	3.23889	4.44894	4.6305	3.59333
TRITD_1Av1G075020	rna-TRITD_1Av1G075020	LT934111.1	zinc finger AN1 domain-containing stress-associated protein 15-like [Aegilops tauschii subsp. tauschii]	28.0641	32.717	36.4566	51.8771	31.3281	35.2149	36.606	47.7883
TRITD_1Av1G075040	rna-TRITD_1Av1G075040-3;rna-TRITD_1Av1G075040-4;rna-TRITD_1Av1G075040-2;rna-TRITD_1Av1G075040;rna-TRITD_1Av1G075040-5	LT934111.1	tRNA pseudouridine synthase A 1 [Triticum urartu];uncharacterized protein LOC109744368 [Aegilops tauschii subsp. tauschii]	13.3985	13.9322	5.94817	5.3276	13.1228	11.9317	8.24462	10.1575
TRITD_1Av1G075090	rna-TRITD_1Av1G075090;rna-TRITD_1Av1G075090-2;rna-TRITD_1Av1G075090-5;rna-TRITD_1Av1G075090-8;rna-TRITD_1Av1G075090-7;rna-TRITD_1Av1G075090-10;rna-TRITD_1Av1G075090-11	LT934111.1	vacuolar-sorting receptor 1-like [Aegilops tauschii subsp. tauschii];hypothetical protein TRIUR3_18779 [Triticum urartu]	8.35659	6.73745	4.21022	5.07097	6.5134	6.52958	7.63779	8.39178
TRITD_1Av1G075580	rna-TRITD_1Av1G075580;rna-TRITD_1Av1G075580-2	LT934111.1	uncharacterized protein LOC109787242 [Aegilops tauschii subsp. tauschii];hypothetical protein TRIUR3_30736 [Triticum urartu]	3.00428	3.56307	2.17362	3.21104	3.71197	4.48127	1.67638	3.56176
TRITD_1Av1G075820	rna-TRITD_1Av1G075820	LT934111.1	uncharacterized protein LOC109787243 [Aegilops tauschii subsp. tauschii]	7.50219	6.54958	6.81098	6.44254	4.61543	4.92228	4.54035	7.25194
TRITD_1Av1G076240	rna-TRITD_1Av1G076240	LT934111.1	hypothetical protein TRIUR3_31238 [Triticum urartu]	0	0	0	0	0	0	0.103753	0
TRITD_1Av1G076320	rna-TRITD_1Av1G076320-6;rna-TRITD_1Av1G076320;rna-TRITD_1Av1G076320-4;rna-TRITD_1Av1G076320-5	LT934111.1	DNA mismatch repair protein MSH2 [Triticum urartu];DNA mismatch repair protein MSH2 [Aegilops tauschii subsp. tauschii]	0.501307	0.0854478	0.114745	0.0530769	0.334447	0.391432	0.11632	0.413384
TRITD_1Av1G076610	rna-TRITD_1Av1G076610;rna-TRITD_1Av1G076610-7;rna-TRITD_1Av1G076610-2;rna-TRITD_1Av1G076610-4;rna-TRITD_1Av1G076610-5	LT934111.1	hypothetical protein TRIUR3_28642 [Triticum urartu];uncharacterized ATP-dependent helicase C29A10.10c-like [Aegilops tauschii subsp. tauschii]	15.3573	12.2329	15.3625	15.1596	12.343	13.4451	17.4086	12.4721
TRITD_1Av1G076690	rna-TRITD_1Av1G076690;rna-TRITD_1Av1G076690-2;rna-TRITD_1Av1G076690-3	LT934111.1	hypothetical protein TRIUR3_15689 [Triticum urartu]	0.332364	0.406863	0.0474592	0.0658842	0.379124	0.789257	0.0418736	0.41363
TRITD_1Av1G076820	rna-TRITD_1Av1G076820-5;rna-TRITD_1Av1G076820-4;rna-TRITD_1Av1G076820-2;rna-TRITD_1Av1G076820-3;rna-TRITD_1Av1G076820;rna-TRITD_1Av1G076820-7;rna-TRITD_1Av1G076820-6;rna-TRITD_1Av1G076820-9;rna-TRITD_1Av1G076820-12;rna-TRITD_1Av1G076820-11;rna-TRITD_1Av1G076820-10	LT934111.1	putative ion channel POLLUX-like 2 isoform X2 [Aegilops tauschii subsp. tauschii];putative ion channel POLLUX-like 2 isoform X1 [Aegilops tauschii subsp. tauschii]	13.9693	14.3896	3.5458	5.29662	16.2702	16.6807	9.77824	11.4001
TRITD_1Av1G076990	rna-TRITD_1Av1G076990-5;rna-TRITD_1Av1G076990;rna-TRITD_1Av1G076990-3;rna-TRITD_1Av1G076990-4;rna-TRITD_1Av1G076990-7	LT934111.1	ferrochelatase-2, chloroplastic [Aegilops tauschii subsp. tauschii];predicted protein [Hordeum vulgare subsp. vulgare]	108.455	100.532	24.8282	47.0895	96.6521	103.61	64.8504	81.9451
TRITD_1Av1G077980	rna-TRITD_1Av1G077980;rna-TRITD_1Av1G077980-2	LT934111.1	probable NAD(P)H dehydrogenase (quinone) FQR1-like 1 [Aegilops tauschii subsp. tauschii];hypothetical protein TRIUR3_19664 [Triticum urartu]	8.02577	16.774	6.51832	7.86132	12.8015	6.4053	5.81469	10.4633
TRITD_1Av1G078540	rna-TRITD_1Av1G078540-4;rna-TRITD_1Av1G078540;rna-TRITD_1Av1G078540-2;rna-TRITD_1Av1G078540-5	LT934111.1	E3 ubiquitin-protein ligase SINAT3 [Triticum urartu];E3 ubiquitin-protein ligase SINAT5-like [Aegilops tauschii subsp. tauschii]	8.37366	10.7645	6.15224	7.85233	9.28417	10.6243	11.172	11.0814
TRITD_1Av1G079040	rna-TRITD_1Av1G079040;rna-TRITD_1Av1G079040-2;rna-TRITD_1Av1G079040-3;rna-TRITD_1Av1G079040-4;rna-TRITD_1Av1G079040-6;rna-TRITD_1Av1G079040-5;rna-TRITD_1Av1G079040-7	LT934111.1	uncharacterized aarF domain-containing protein kinase At1g79600, chloroplastic [Aegilops tauschii subsp. tauschii]	62.4832	46.9646	57.8889	70.5828	53.4749	57.0826	79.4176	67.6642
TRITD_1Av1G079220	rna-TRITD_1Av1G079220-2	LT934111.1	RNA-binding KH domain-containing protein PEPPER-like [Aegilops tauschii subsp. tauschii]	0.0485281	0	0	0	0	0	0.0291894	0.0816309
TRITD_1Av1G079250	rna-TRITD_1Av1G079250	LT934111.1	hypothetical protein TRIUR3_29565 [Triticum urartu]	0	0	0.017981	0	0	0	0.047771	0
TRITD_1Av1G079320	rna-TRITD_1Av1G079320-6;rna-TRITD_1Av1G079320-5;rna-TRITD_1Av1G079320-4;rna-TRITD_1Av1G079320-3;rna-TRITD_1Av1G079320;rna-TRITD_1Av1G079320-2	LT934111.1	hypothetical protein TRIUR3_28717 [Triticum urartu];uncharacterized protein LOC109739781 isoform X2 [Aegilops tauschii subsp. tauschii];predicted protein [Hordeum vulgare subsp. vulgare];uncharacterized protein LOC109739781 isoform X1 [Aegilops tauschii subsp. tauschii]	20.0242	17.7939	8.78737	10.8397	18.9952	23.3041	12.0856	17.2991
TRITD_1Av1G079600	rna-TRITD_1Av1G079600-2;rna-TRITD_1Av1G079600	LT934111.1	beta-glucuronosyltransferase GlcAT14A-like [Aegilops tauschii subsp. tauschii]	1.5852	2.38778	2.08993	2.37531	1.67952	2.13043	3.3664	1.79938
TRITD_1Av1G079790	rna-TRITD_1Av1G079790-4;rna-TRITD_1Av1G079790;rna-TRITD_1Av1G079790-2;rna-TRITD_1Av1G079790-6;rna-TRITD_1Av1G079790-7	LT934111.1	protein RRP6-like 2 [Aegilops tauschii subsp. tauschii];Exosome component 10 [Triticum urartu]	5.58721	2.22545	0.28565	0.48049	2.70952	3.64964	0.787904	3.43628
TRITD_1Av1G080190	rna-TRITD_1Av1G080190;rna-TRITD_1Av1G080190-2;rna-TRITD_1Av1G080190-3;rna-TRITD_1Av1G080190-4;rna-TRITD_1Av1G080190-7;rna-TRITD_1Av1G080190-8;rna-TRITD_1Av1G080190-9	LT934111.1	soluble starch synthase 2-1, chloroplastic/amyloplastic-like isoform X2 [Aegilops tauschii subsp. tauschii];soluble starch synthase 2-1, chloroplastic/amyloplastic-like isoform X3 [Aegilops tauschii subsp. tauschii];soluble starch synthase 2-1, chloroplastic/amyloplastic-like isoform X4 [Aegilops tauschii subsp. tauschii];starch synthase IIc precursor [Triticum aestivum]	8.49865	6.4556	8.26985	9.6742	6.40672	7.85374	5.45745	9.56911
TRITD_1Av1G080320	rna-TRITD_1Av1G080320;rna-TRITD_1Av1G080320-2;rna-TRITD_1Av1G080320-3;rna-TRITD_1Av1G080320-5;rna-TRITD_1Av1G080320-4	LT934111.1	RING finger and transmembrane domain-containing protein 1-like [Aegilops tauschii subsp. tauschii];hypothetical protein TRIUR3_16730 [Triticum urartu]	3.94879	5.98817	5.41082	5.17956	5.49031	5.00107	6.5285	5.53189
TRITD_1Av1G080670	rna-TRITD_1Av1G080670;rna-TRITD_1Av1G080670-2	LT934111.1	mediator of RNA polymerase II transcription subunit 32 [Aegilops tauschii subsp. tauschii]	8.35108	6.9908	6.64196	8.89558	8.63752	7.8122	10.069	9.66441
TRITD_1Av1G080880	rna-TRITD_1Av1G080880-3;rna-TRITD_1Av1G080880-2;rna-TRITD_1Av1G080880;rna-TRITD_1Av1G080880-4	LT934111.1	hypothetical protein TRIUR3_29725 [Triticum urartu];predicted protein [Hordeum vulgare subsp. vulgare]	27.2907	27.8961	30.4457	32.6393	28.6692	29.4644	26.2187	25.1924
TRITD_1Av1G081170	rna-TRITD_1Av1G081170-12;rna-TRITD_1Av1G081170-13;rna-TRITD_1Av1G081170-11;rna-TRITD_1Av1G081170-10;rna-TRITD_1Av1G081170-7;rna-TRITD_1Av1G081170-4;rna-TRITD_1Av1G081170;rna-TRITD_1Av1G081170-2;rna-TRITD_1Av1G081170-3;rna-TRITD_1Av1G081170-14;rna-TRITD_1Av1G081170-15;rna-TRITD_1Av1G081170-16;rna-TRITD_1Av1G081170-18	LT934111.1	ubiquitin carboxyl-terminal hydrolase 9-like [Aegilops tauschii subsp. tauschii];Ubiquitin carboxyl-terminal hydrolase 10 [Triticum urartu];Putative ubiquitin carboxyl-terminal hydrolase 11 [Triticum urartu];Ubiquitin carboxyl-terminal hydrolase 9 [Triticum urartu]	7.81474	9.52482	10.1523	9.29627	8.38287	8.77993	10.5754	7.88985
TRITD_1Av1G081430	rna-TRITD_1Av1G081430;rna-TRITD_1Av1G081430-3;rna-TRITD_1Av1G081430-4;rna-TRITD_1Av1G081430-5	LT934111.1	carbon catabolite repressor protein 4 homolog 1-like [Aegilops tauschii subsp. tauschii]	14.6021	13.7884	19.7602	23.3734	14.2381	15.049	21.8256	23.4226
TRITD_1Av1G081790	rna-TRITD_1Av1G081790-4;rna-TRITD_1Av1G081790;rna-TRITD_1Av1G081790-2;rna-TRITD_1Av1G081790-5;rna-TRITD_1Av1G081790-6;rna-TRITD_1Av1G081790-7;rna-TRITD_1Av1G081790-8	LT934111.1	hypothetical protein TRIUR3_29894 [Triticum urartu];uncharacterized protein LOC109786157 [Aegilops tauschii subsp. tauschii];uncharacterized protein LOC100277740 isoform X3 [Zea mays];Os05g0279600 [Oryza sativa Japonica Group]	3.43694	3.4934	1.64915	2.10687	3.47687	2.78547	2.21766	3.6272
TRITD_1Av1G082160	rna-TRITD_1Av1G082160;rna-TRITD_1Av1G082160-3	LT934111.1	probable serine/threonine-protein kinase PBL16 [Aegilops tauschii subsp. tauschii]	2.70935	3.69421	1.35023	3.40903	2.65309	2.14933	1.89681	1.58882
TRITD_1Av1G082500	rna-TRITD_1Av1G082500-4;rna-TRITD_1Av1G082500-2;rna-TRITD_1Av1G082500-3;rna-TRITD_1Av1G082500;rna-TRITD_1Av1G082500-5	LT934111.1	Histone acetyltransferase GCN5 [Triticum urartu];putative histone acetyltransferase GCN5 [Hordeum vulgare];histone acetyltransferase GCN5 [Aegilops tauschii subsp. tauschii]	5.27409	4.78114	6.51093	6.35434	5.2287	5.30627	4.87398	5.10425
TRITD_1Av1G082720	rna-TRITD_1Av1G082720-4;rna-TRITD_1Av1G082720;rna-TRITD_1Av1G082720-2;rna-TRITD_1Av1G082720-3	LT934111.1	cyclin-A1-4-like isoform X2 [Aegilops tauschii subsp. tauschii];cyclin-A1-4-like isoform X1 [Aegilops tauschii subsp. tauschii]	0	0	0	0.0381869	0	0	0	0
TRITD_1Av1G083160	rna-TRITD_1Av1G083160;rna-TRITD_1Av1G083160-2	LT934111.1	hypothetical protein TRIUR3_09113 [Triticum urartu]	4.21671	5.11086	11.3896	12.4264	4.21309	4.56998	8.16357	6.95634
TRITD_1Av1G083170	rna-TRITD_1Av1G083170-4;rna-TRITD_1Av1G083170;rna-TRITD_1Av1G083170-2;rna-TRITD_1Av1G083170-3	LT934111.1	predicted protein [Hordeum vulgare subsp. vulgare]	10.347	8.48593	7.05236	8.35054	9.51711	10.3639	10.0065	11.6146
TRITD_1Av1G083260	rna-TRITD_1Av1G083260;rna-TRITD_1Av1G083260-2	LT934111.1	heme oxygenase 1 [Triticum aestivum]	2.94712	8.6934	9.47701	0	6.25667	7.8865	7.54153	8.97237
TRITD_1Av1G083270	rna-TRITD_1Av1G083270;rna-TRITD_1Av1G083270-13;rna-TRITD_1Av1G083270-10;rna-TRITD_1Av1G083270-7;rna-TRITD_1Av1G083270-8;rna-TRITD_1Av1G083270-3;rna-TRITD_1Av1G083270-4;rna-TRITD_1Av1G083270-5;rna-TRITD_1Av1G083270-2;rna-TRITD_1Av1G083270-14;rna-TRITD_1Av1G083270-16	LT934111.1	transcription initiation factor IIF subunit alpha isoform X3 [Aegilops tauschii subsp. tauschii];Transcription initiation factor IIF subunit alpha [Triticum urartu];transcription initiation factor IIF subunit alpha isoform X2 [Aegilops tauschii subsp. tauschii];transcription initiation factor IIF subunit alpha isoform X4 [Aegilops tauschii subsp. tauschii];hypothetical protein C2845_PM02G16240 [P…	22.6946	27.5806	29.2259	39.4763	24.4557	27.8516	38.0169	34.1502
TRITD_1Av1G083790	rna-TRITD_1Av1G083790-7;rna-TRITD_1Av1G083790-5;rna-TRITD_1Av1G083790-2;rna-TRITD_1Av1G083790-3;rna-TRITD_1Av1G083790	LT934111.1	predicted protein [Hordeum vulgare subsp. vulgare]	64.3184	72.0918	31.7425	30.7707	71.9836	65.6463	46.428	43.4722
TRITD_1Av1G083920	rna-TRITD_1Av1G083920;rna-TRITD_1Av1G083920-2;rna-TRITD_1Av1G083920-3;rna-TRITD_1Av1G083920-4;rna-TRITD_1Av1G083920-5	LT934111.1	maspardin isoform X1 [Aegilops tauschii subsp. tauschii];maspardin isoform X2 [Aegilops tauschii subsp. tauschii]	16.5233	23.2379	6.58481	7.32127	20.0936	20.8947	14.4389	16.4657
TRITD_1Av1G084110	rna-TRITD_1Av1G084110	LT934111.1		1.97084	4.24706	3.82681	4.39703	3.22234	4.16351	4.22226	3.58356
TRITD_1Av1G084150	rna-TRITD_1Av1G084150-4;rna-TRITD_1Av1G084150-3;rna-TRITD_1Av1G084150-2;rna-TRITD_1Av1G084150	LT934111.1	glycerol-3-phosphate 2-O-acyltransferase 6-like [Aegilops tauschii subsp. tauschii]	0.0209473	0.0231088	0	0.0436095	0.0191181	0	0.0228042	0
TRITD_1Av1G084160	rna-TRITD_1Av1G084160;rna-TRITD_1Av1G084160-2	LT934111.1	Prolyl 4-hydroxylase subunit alpha-2 [Triticum urartu];probable prolyl 4-hydroxylase 7 [Aegilops tauschii subsp. tauschii]	20.7281	25.4221	16.5191	22.2303	22.4406	21.4815	30.4579	26.7803
TRITD_1Av1G084420	rna-TRITD_1Av1G084420-10;rna-TRITD_1Av1G084420-8;rna-TRITD_1Av1G084420-7;rna-TRITD_1Av1G084420-5;rna-TRITD_1Av1G084420-6;rna-TRITD_1Av1G084420-4;rna-TRITD_1Av1G084420;rna-TRITD_1Av1G084420-2;rna-TRITD_1Av1G084420-11;rna-TRITD_1Av1G084420-12	LT934111.1	hypothetical protein TRIUR3_34620 [Triticum urartu];uncharacterized protein LOC109758129 [Aegilops tauschii subsp. tauschii]	3.92025	4.16915	3.80889	3.17836	3.8151	3.66177	6.80509	5.864
TRITD_1Av1G084790	rna-TRITD_1Av1G084790-4;rna-TRITD_1Av1G084790;rna-TRITD_1Av1G084790-2;rna-TRITD_1Av1G084790-3;rna-TRITD_1Av1G084790-5;rna-TRITD_1Av1G084790-8	LT934111.1	E3 ubiquitin-protein ligase hel2-like isoform X1 [Aegilops tauschii subsp. tauschii];zinc finger protein 598-like isoform X2 [Aegilops tauschii subsp. tauschii];hypothetical protein TRIUR3_18733 [Triticum urartu]	6.37819	6.46536	7.66282	10.9799	7.12463	6.58098	7.81678	4.724
TRITD_1Av1G084910	rna-TRITD_1Av1G084910	LT934111.1	hypothetical protein TRIUR3_26898 [Triticum urartu]	0.434525	0.27568	2.98815	1.02743	0.473687	0.724889	7.03369	6.49701
TRITD_1Av1G084980	rna-TRITD_1Av1G084980;rna-TRITD_1Av1G084980-2	LT934111.1	TATA-box-binding protein 1 [Triticum urartu]	15.648	19.2912	11.9675	11.5233	15.9786	16.8234	14.0107	12.7616
TRITD_1Av1G085070	rna-TRITD_1Av1G085070-2;rna-TRITD_1Av1G085070	LT934111.1	Transcription factor-like protein DPB [Triticum urartu];transcription factor-like protein DPB [Aegilops tauschii subsp. tauschii]	4.5134	3.08176	6.76213	6.75075	3.07562	3.32285	2.96796	4.07412
TRITD_1Av1G085120	rna-TRITD_1Av1G085120;rna-TRITD_1Av1G085120-2	LT934111.1	hypothetical protein TRIUR3_27281 [Triticum urartu]	227.105	211.146	218.887	236.955	212.42	269.469	228.47	183
TRITD_1Av1G085460	rna-TRITD_1Av1G085460	LT934111.1		18.541	16.1278	10.9045	14.4425	16.0433	17.0758	15.2598	15.838
TRITD_1Av1G085470	rna-TRITD_1Av1G085470	LT934111.1	ras-related protein RABF1-like [Aegilops tauschii subsp. tauschii]	46.3375	38.5299	23.7387	37.3966	38.8124	44.654	32.4104	35.8055
TRITD_1Av1G085480	rna-TRITD_1Av1G085480	LT934111.1	L-type lectin-domain containing receptor kinase IV.1-like [Panicum miliaceum]	0.238302	0.429331	1.52244	2.39932	0.475593	0.237393	2.80117	0.144243
TRITD_1Av1G085490	rna-TRITD_1Av1G085490	LT934111.1	hypothetical protein BRADI_3g27580v3 [Brachypodium distachyon]	0.061504	0.127823	0.375311	1.63822	0.108485	0.211892	1.28857	0.317012
TRITD_1Av1G085530	rna-TRITD_1Av1G085530-4;rna-TRITD_1Av1G085530-3;rna-TRITD_1Av1G085530-2;rna-TRITD_1Av1G085530-5;rna-TRITD_1Av1G085530-6;rna-TRITD_1Av1G085530-7	LT934111.1	uncharacterized protein LOC109779783 isoform X2 [Aegilops tauschii subsp. tauschii]	4.37676	3.82969	1.4919	1.73685	4.26957	6.32557	3.01067	4.70792
TRITD_1Av1G085540	rna-TRITD_1Av1G085540	LT934111.1	unnamed protein product [Triticum aestivum]	0	0.096561	0	0	0	0	0	0
TRITD_1Av1G085630	rna-TRITD_1Av1G085630-5;rna-TRITD_1Av1G085630-4;rna-TRITD_1Av1G085630-2;rna-TRITD_1Av1G085630	LT934111.1	uncharacterized protein LOC109733168 [Aegilops tauschii subsp. tauschii]	0.39772	0.217462	0.610347	0.248892	0.367729	0.165747	0.19655	0.0835831
TRITD_1Av1G085680	rna-TRITD_1Av1G085680	LT934111.1	predicted protein [Hordeum vulgare subsp. vulgare]	0.217853	0.180056	0.448369	0.36567	0.191497	0.110794	0.673632	0.336533
TRITD_1Av1G085690	rna-TRITD_1Av1G085690-2;rna-TRITD_1Av1G085690;rna-TRITD_1Av1G085690-4	LT934111.1	probable serine/threonine-protein kinase PBL1 isoform X1 [Aegilops tauschii subsp. tauschii]	0.995786	1.68531	25.5238	8.17244	1.19784	1.00515	14.0771	5.11508
TRITD_1Av1G085840	rna-TRITD_1Av1G085840-2;rna-TRITD_1Av1G085840;rna-TRITD_1Av1G085840-4;rna-TRITD_1Av1G085840-3;rna-TRITD_1Av1G085840-5;rna-TRITD_1Av1G085840-7;rna-TRITD_1Av1G085840-8;rna-TRITD_1Av1G085840-10;rna-TRITD_1Av1G085840-9;rna-TRITD_1Av1G085840-15;rna-TRITD_1Av1G085840-14;rna-TRITD_1Av1G085840-16;rna-TRITD_1Av1G085840-17	LT934111.1	ABC transporter G family member 28-like isoform X1 [Aegilops tauschii subsp. tauschii];Putative white-brown complex-like protein 30 [Triticum urartu];ABC transporter G family member 28-like isoform X2 [Aegilops tauschii subsp. tauschii]	3.5823	3.46499	3.92355	2.73471	3.36147	3.69661	2.99663	4.24336
TRITD_1Av1G085860	rna-TRITD_1Av1G085860	LT934111.1	chitinase 2-like [Aegilops tauschii subsp. tauschii]	0.376313	1.74093	0.518945	0.544308	1.08145	0.717835	0.774863	0.805021
TRITD_1Av1G085980	rna-TRITD_1Av1G085980	LT934111.1	translin [Aegilops tauschii subsp. tauschii]	0.781748	1.14045	0.764959	1.23214	1.09042	1.59148	2.04132	1.6444
TRITD_1Av1G085990	rna-TRITD_1Av1G085990	LT934111.1	translin [Aegilops tauschii subsp. tauschii]	1.5327	0.928782	1.31804	1.79683	0.703298	0.841799	2.04608	1.32904
TRITD_1Av1G086200	rna-TRITD_1Av1G086200;rna-TRITD_1Av1G086200-2;rna-TRITD_1Av1G086200-5	LT934111.1	uncharacterized protein LOC109778885 [Aegilops tauschii subsp. tauschii]	1.03606	0.4129	0.562347	0.453346	1.05961	0.320562	0.346494	0.23283
TRITD_1Av1G086240	rna-TRITD_1Av1G086240-5;rna-TRITD_1Av1G086240;rna-TRITD_1Av1G086240-2;rna-TRITD_1Av1G086240-4;rna-TRITD_1Av1G086240-7;rna-TRITD_1Av1G086240-8	LT934111.1	protein GDAP2 homolog isoform X1 [Aegilops tauschii subsp. tauschii];protein GDAP2 homolog isoform X2 [Aegilops tauschii subsp. tauschii]	0.915735	0.984734	1.28783	1.34025	0.950837	0.839023	0.978729	0.759296
TRITD_1Av1G086410	rna-TRITD_1Av1G086410-3;rna-TRITD_1Av1G086410-2;rna-TRITD_1Av1G086410	LT934111.1	uncharacterized protein LOC109763373 [Aegilops tauschii subsp. tauschii]	8.28025	30.0937	6.21335	11.2509	19.4877	22.4638	8.98611	20.8269
TRITD_1Av1G086480	rna-TRITD_1Av1G086480	LT934111.1	rubisco accumulation factor 1, chloroplastic-like [Aegilops tauschii subsp. tauschii]	42.0965	43.2767	7.44337	16.622	39.6807	38.1933	18.7812	39.0508
TRITD_1Av1G086490	rna-TRITD_1Av1G086490	LT934111.1	uncharacterized protein LOC109741663 [Aegilops tauschii subsp. tauschii]	0.102325	0	0.316319	0.4828	0.111044	0.057062	0.238074	0.135334
TRITD_1Av1G086500	rna-TRITD_1Av1G086500-9;rna-TRITD_1Av1G086500-8;rna-TRITD_1Av1G086500;rna-TRITD_1Av1G086500-2;rna-TRITD_1Av1G086500-3;rna-TRITD_1Av1G086500-4;rna-TRITD_1Av1G086500-10;rna-TRITD_1Av1G086500-11;rna-TRITD_1Av1G086500-13;rna-TRITD_1Av1G086500-12;rna-TRITD_1Av1G086500-14	LT934111.1	uncharacterized protein LOC109763369 isoform X1 [Aegilops tauschii subsp. tauschii];uncharacterized protein LOC109763369 isoform X2 [Aegilops tauschii subsp. tauschii];hypothetical protein TRIUR3_26438 [Triticum urartu]	7.49515	6.19043	2.10807	2.32405	6.42066	6.48654	5.51633	8.64295
TRITD_1Av1G086780	rna-TRITD_1Av1G086780	LT934111.1	hypothetical protein TRIUR3_17760 [Triticum urartu]	1.96585	1.7626	1.50609	1.09488	2.3057	2.43687	0.768655	1.48679
TRITD_1Av1G086820	rna-TRITD_1Av1G086820	LT934111.1	hypothetical protein TRIUR3_17761 [Triticum urartu]	2.87659	2.65786	1.3874	1.05058	2.15939	2.9628	1.39225	2.37828
TRITD_1Av1G086930	rna-TRITD_1Av1G086930-2;rna-TRITD_1Av1G086930;rna-TRITD_1Av1G086930-4;rna-TRITD_1Av1G086930-5	LT934111.1	putative transporter arsB [Aegilops tauschii subsp. tauschii]	3.19709	3.23728	1.46433	2.31393	3.34329	3.50243	3.62339	7.62569
TRITD_1Av1G087110	rna-TRITD_1Av1G087110;rna-TRITD_1Av1G087110-2;rna-TRITD_1Av1G087110-3;rna-TRITD_1Av1G087110-5	LT934111.1	predicted protein [Hordeum vulgare subsp. vulgare];plant intracellular Ras-group-related LRR protein 8 [Aegilops tauschii subsp. tauschii]	9.91537	8.10297	11.7572	15.8772	9.34591	12.0311	12.8159	18.9755
TRITD_1Av1G087180	rna-TRITD_1Av1G087180-2;rna-TRITD_1Av1G087180;rna-TRITD_1Av1G087180-3;rna-TRITD_1Av1G087180-4	LT934111.1	ubiquitin-conjugating enzyme E2 5-like isoform X1 [Aegilops tauschii subsp. tauschii];ubiquitin-conjugating enzyme E2 4-like isoform X2 [Aegilops tauschii subsp. tauschii]	49.1688	54.3078	26.2079	33.2985	52.1811	46.3156	40.0185	50.0743
TRITD_1Av1G087460	rna-TRITD_1Av1G087460;rna-TRITD_1Av1G087460-2;rna-TRITD_1Av1G087460-3;rna-TRITD_1Av1G087460-4	LT934111.1	Tubulin beta-1 chain [Triticum urartu]	3.4531	2.74471	1.88565	2.51111	3.2074	4.08007	2.0551	3.40433
TRITD_1Av1G087470	rna-TRITD_1Av1G087470	LT934111.1	uncharacterized protein LOC109781091 isoform X4 [Aegilops tauschii subsp. tauschii]	0	0	0	0	0.011086	0	0	0
TRITD_1Av1G087480	rna-TRITD_1Av1G087480	LT934111.1	unnamed protein product [Triticum aestivum]	4.10389	3.68125	5.60173	5.09992	3.05378	3.42515	6.19728	3.19077
TRITD_1Av1G087730	rna-TRITD_1Av1G087730-5;rna-TRITD_1Av1G087730;rna-TRITD_1Av1G087730-2;rna-TRITD_1Av1G087730-4;rna-TRITD_1Av1G087730-6	LT934111.1	protein fluG [Aegilops tauschii subsp. tauschii];Protein fluG [Triticum urartu]	9.25258	12.9241	8.46709	9.91084	11.9378	11.7785	7.88032	8.57008
TRITD_1Av1G087750	rna-TRITD_1Av1G087750;rna-TRITD_1Av1G087750-2	LT934111.1	ras-related protein RABC2a-like [Aegilops tauschii subsp. tauschii]	10.6352	15.0639	33.021	69.3043	16.6171	16.205	25.9978	41.2918
TRITD_1Av1G087900	rna-TRITD_1Av1G087900;rna-TRITD_1Av1G087900-2;rna-TRITD_1Av1G087900-3;rna-TRITD_1Av1G087900-4	LT934111.1	unnamed protein product [Triticum aestivum];uncharacterized protein LOC109784316 isoform X1 [Aegilops tauschii subsp. tauschii];hypothetical protein TRIUR3_25181 [Triticum urartu]	0.0957253	0.119411	0.119498	0.0961449	0.069427	0.0079541	0.0760991	0.0846043
TRITD_1Av1G087990	rna-TRITD_1Av1G087990-5;rna-TRITD_1Av1G087990-4;rna-TRITD_1Av1G087990-2;rna-TRITD_1Av1G087990-3;rna-TRITD_1Av1G087990-7	LT934111.1	CHY zinc finger family protein, expressed [Oryza sativa Japonica Group];RING finger and CHY zinc finger domain-containing protein 1 [Triticum urartu];E3 ubiquitin-protein ligase MIEL1-like [Aegilops tauschii subsp. tauschii];CHY-type zinc finger protein [Triticum aestivum]	20.3941	31.7441	16.6085	23.7705	27.6924	37.101	38.8155	32.8157
TRITD_1Av1G088150	rna-TRITD_1Av1G088150-5;rna-TRITD_1Av1G088150-3;rna-TRITD_1Av1G088150;rna-TRITD_1Av1G088150-2;rna-TRITD_1Av1G088150-7;rna-TRITD_1Av1G088150-8;rna-TRITD_1Av1G088150-9;rna-TRITD_1Av1G088150-10;rna-TRITD_1Av1G088150-11;rna-TRITD_1Av1G088150-12;rna-TRITD_1Av1G088150-13;rna-TRITD_1Av1G088150-14;rna-TRITD_1Av1G088150-15	LT934111.1	midasin isoform X2 [Aegilops tauschii subsp. tauschii];midasin isoform X1 [Aegilops tauschii subsp. tauschii];Midasin [Triticum urartu]	3.70805	2.27077	0.143543	0.188129	2.05726	2.38158	0.525323	2.3502
TRITD_1Av1G088420	rna-TRITD_1Av1G088420	LT934111.1	splicing factor 3B subunit 4 [Aegilops tauschii subsp. tauschii]	8.12047	7.46909	11.0815	11.5283	6.79889	9.43953	13.6984	9.98914
TRITD_1Av1G088430	rna-TRITD_1Av1G088430;rna-TRITD_1Av1G088430-2	LT934111.1	probable pectate lyase 5 [Aegilops tauschii subsp. tauschii]	0	0	0.118945	0	0	0.0393652	0.0861691	0.0924953
TRITD_1Av1G088510	rna-TRITD_1Av1G088510;rna-TRITD_1Av1G088510-2	LT934111.1	SHUGOSHIN 2-like [Aegilops tauschii subsp. tauschii]	0	0	0.0790742	0.0531705	0	0.0390372	0	0
TRITD_1Av1G088520	rna-TRITD_1Av1G088520	LT934111.1	putative inosine triphosphate pyrophosphatase [Triticum urartu]	11.3089	20.9414	11.5196	16.0682	18.4094	12.6373	16.312	16.3246
TRITD_1Av1G088550	rna-TRITD_1Av1G088550	LT934111.1	3-ketoacyl-CoA thiolase 2, peroxisomal-like isoform X1 [Aegilops tauschii subsp. tauschii]	9.84535	10.4249	5.55481	2.81845	10.3786	9.53489	3.28208	4.31911
TRITD_1Av1G088560	rna-TRITD_1Av1G088560-6;rna-TRITD_1Av1G088560-5;rna-TRITD_1Av1G088560;rna-TRITD_1Av1G088560-2;rna-TRITD_1Av1G088560-3;rna-TRITD_1Av1G088560-7;rna-TRITD_1Av1G088560-8;rna-TRITD_1Av1G088560-9	LT934111.1	Transcriptional regulator ATRX [Triticum urartu];protein CHROMATIN REMODELING 20 [Aegilops tauschii subsp. tauschii]	1.88316	1.79493	2.15568	1.32038	1.71325	1.96656	2.23847	2.12555
TRITD_1Av1G088770	rna-TRITD_1Av1G088770;rna-TRITD_1Av1G088770-2	LT934111.1	probable LRR receptor-like serine/threonine-protein kinase At3g47570 [Brachypodium distachyon]	0.138662	0.0720909	0.406163	0.230748	0.0135069	0.0376709	0.283662	0.261774
TRITD_1Av1G088870	rna-TRITD_1Av1G088870-7;rna-TRITD_1Av1G088870-5;rna-TRITD_1Av1G088870-6;rna-TRITD_1Av1G088870-3;rna-TRITD_1Av1G088870-2;rna-TRITD_1Av1G088870	LT934111.1	uncharacterized protein LOC109741811 [Aegilops tauschii subsp. tauschii];predicted protein [Hordeum vulgare subsp. vulgare]	2.99762	4.11445	2.97505	3.3145	3.15	2.95333	3.72822	4.54584
TRITD_1Av1G088920	rna-TRITD_1Av1G088920	LT934111.1	Xyloglucan galactosyltransferase KATAMARI1-like protein [Triticum urartu]	0	0.043113	0	0	0.058958	0.043902	0.047249	0
TRITD_1Av1G088950	rna-TRITD_1Av1G088950-2	LT934111.1	Xyloglucan galactosyltransferase KATAMARI1-like protein [Triticum urartu]	0	0	0	0	0.019049	0	0.045444	0
TRITD_1Av1G088970	rna-TRITD_1Av1G088970;rna-TRITD_1Av1G088970-2;rna-TRITD_1Av1G088970-3	LT934111.1	hypothetical protein TRIUR3_27291 [Triticum urartu];uncharacterized protein LOC109750848 [Aegilops tauschii subsp. tauschii]	2.96179	2.18544	1.26944	2.11207	2.08571	2.13155	3.76689	2.12132
TRITD_1Av1G089150	rna-TRITD_1Av1G089150-5;rna-TRITD_1Av1G089150-4;rna-TRITD_1Av1G089150-2;rna-TRITD_1Av1G089150;rna-TRITD_1Av1G089150-7;rna-TRITD_1Av1G089150-8;rna-TRITD_1Av1G089150-9	LT934111.1	uncharacterized protein LOC109750839 [Aegilops tauschii subsp. tauschii]	20.156	15.0932	0.974788	2.37789	15.2522	18.1429	3.69065	17.259
TRITD_1Av1G089270	rna-TRITD_1Av1G089270-2;rna-TRITD_1Av1G089270-5;rna-TRITD_1Av1G089270-3;rna-TRITD_1Av1G089270-4;rna-TRITD_1Av1G089270-6	LT934111.1	chaperonin CPN60-1, mitochondrial [Aegilops tauschii subsp. tauschii];Chaperonin CPN60-2, mitochondrial [Triticum urartu]	10.4688	5.67603	52.0116	31.6756	6.8913	8.24758	33.2849	44.1562
TRITD_1Av1G089280	rna-TRITD_1Av1G089280;rna-TRITD_1Av1G089280-2	LT934111.1	Cysteinyl-tRNA synthetase [Triticum urartu]	0.126935	0.275319	1.01008	0.25043	0.170839	0.325218	0.634897	0.179571
TRITD_1Av1G089290	rna-TRITD_1Av1G089290;rna-TRITD_1Av1G089290-2;rna-TRITD_1Av1G089290-3	LT934111.1	GDSL esterase/lipase LTL1-like [Aegilops tauschii subsp. tauschii]	0.218859	0.0937862	0.211096	0.408395	0.0543509	0.183146	0.318286	0.257376
TRITD_1Av1G089370	rna-TRITD_1Av1G089370;rna-TRITD_1Av1G089370-2;rna-TRITD_1Av1G089370-3	LT934111.1	hypothetical protein TRIUR3_09898 [Triticum urartu]	2.90433	2.15072	6.88515	5.43042	2.12267	2.64047	4.23106	2.83617
TRITD_1Av1G089420	rna-TRITD_1Av1G089420	LT934111.1	hypothetical protein TRIUR3_09896 [Triticum urartu]	0.620215	0.976688	0.93913	1.03892	0.894248	1.73286	3.07618	1.28643
TRITD_1Av1G089530	rna-TRITD_1Av1G089530	LT934111.1	uncharacterized protein LOC109750846 [Aegilops tauschii subsp. tauschii]	0	0	0	0	0.046286	0	0	0
TRITD_1Av1G089780	rna-TRITD_1Av1G089780;rna-TRITD_1Av1G089780-2;rna-TRITD_1Av1G089780-3	LT934111.1	uncharacterized protein LOC109737618 [Aegilops tauschii subsp. tauschii]	28.9903	37.397	498.785	651.079	22.7799	23.9617	418.659	252.372
TRITD_1Av1G089830	rna-TRITD_1Av1G089830	LT934111.1	hypothetical protein TRIUR3_22885 [Triticum urartu]	4.55622	12.1719	16.9601	16.6632	10.9558	11.3596	19.748	12.4301
TRITD_1Av1G089840	rna-TRITD_1Av1G089840	LT934111.1	Hypersensitive-induced response protein 1 [Triticum urartu]	1.08043	3.85228	0.325071	0.231	3.02816	1.88242	0.519456	0.569961
TRITD_1Av1G089920	rna-TRITD_1Av1G089920;rna-TRITD_1Av1G089920-3;rna-TRITD_1Av1G089920-5;rna-TRITD_1Av1G089920-6;rna-TRITD_1Av1G089920-7;rna-TRITD_1Av1G089920-8	LT934111.1	WD repeat-containing protein 70 [Aegilops tauschii subsp. tauschii];predicted protein [Hordeum vulgare subsp. vulgare];WD repeat-containing protein 70 [Triticum urartu];hypothetical protein TRIUR3_25388 [Triticum urartu]	10.4127	9.02203	14.324	12.8524	9.89709	10.9415	14.168	13.9669
TRITD_1Av1G089950	rna-TRITD_1Av1G089950	LT934111.1	hypothetical protein TRIUR3_32523 [Triticum urartu]	0.386771	1.07635	0.73238	0.639745	0.842738	0.497503	0.633891	0.656444
TRITD_1Av1G090030	rna-TRITD_1Av1G090030	LT934111.1	uncharacterized protein LOC109734356 [Aegilops tauschii subsp. tauschii]	0	0	0	0.054652	0	0	0	0
TRITD_1Av1G090070	rna-TRITD_1Av1G090070;rna-TRITD_1Av1G090070-2;rna-TRITD_1Av1G090070-3;rna-TRITD_1Av1G090070-4	LT934111.1	Riboflavin kinase [Triticum urartu];bifunctional riboflavin kinase/FMN phosphatase [Aegilops tauschii subsp. tauschii]	33.4348	33.3298	23.071	24.4588	32.6194	37.0018	26.9349	31.6474
TRITD_1Av1G090340	rna-TRITD_1Av1G090340	LT934111.1	hypothetical protein TRIUR3_21257 [Triticum urartu]	0.254636	0.311535	0.036729	0.090885	0.258768	0.417215	0.214568	0.182255
TRITD_1Av1G090350	rna-TRITD_1Av1G090350;rna-TRITD_1Av1G090350-3;rna-TRITD_1Av1G090350-5;rna-TRITD_1Av1G090350-7;rna-TRITD_1Av1G090350-8;rna-TRITD_1Av1G090350-9	LT934111.1	WD repeat-containing protein 26 [Triticum urartu];WD repeat-containing protein 26 isoform X2 [Aegilops tauschii subsp. tauschii];WD repeat-containing protein 26 isoform X1 [Aegilops tauschii subsp. tauschii]	14.7599	16.5479	7.72675	10.9709	14.6939	13.7652	10.1182	11.2069
TRITD_1Av1G090460	rna-TRITD_1Av1G090460	LT934111.1	60S ribosomal protein L21-1 [Aegilops tauschii subsp. tauschii]	102.369	98.1983	19.4614	27.2722	80.2532	77.9494	40.9555	65.5974
TRITD_1Av1G090630	rna-TRITD_1Av1G090630	LT934111.1	myosin-binding protein 7-like [Aegilops tauschii subsp. tauschii]	0	0	0	0.0236929	0	0	0	0
TRITD_1Av1G090680	rna-TRITD_1Av1G090680;rna-TRITD_1Av1G090680-2	LT934111.1	predicted protein, partial [Hordeum vulgare subsp. vulgare]	0	0.0268557	0	0	0	0.022917	0	0
TRITD_1Av1G090690	rna-TRITD_1Av1G090690-3;rna-TRITD_1Av1G090690;rna-TRITD_1Av1G090690-2;rna-TRITD_1Av1G090690-5;rna-TRITD_1Av1G090690-4	LT934111.1	ketohexokinase-like isoform X2 [Aegilops tauschii subsp. tauschii];ketohexokinase-like isoform X1 [Aegilops tauschii subsp. tauschii];hypothetical protein TRIUR3_08233 [Triticum urartu]	2.39647	3.16162	0.652715	1.2611	3.80761	2.97816	1.95151	3.98699
TRITD_1Av1G090740	rna-TRITD_1Av1G090740-5;rna-TRITD_1Av1G090740-2;rna-TRITD_1Av1G090740-3;rna-TRITD_1Av1G090740-4	LT934111.1	hypothetical protein TRIUR3_08232 [Triticum urartu]	9.85032	10.6629	10.9758	11.2129	7.22155	11.6223	7.46559	10.0297
TRITD_1Av1G091000	rna-TRITD_1Av1G091000;rna-TRITD_1Av1G091000-2	LT934111.1	hypothetical protein TRIUR3_13038 [Triticum urartu];uncharacterized protein LOC109751530 [Aegilops tauschii subsp. tauschii]	2.16657	1.5218	0.206487	0.188117	1.58414	2.76353	0.32504	1.09794
TRITD_1Av1G091240	rna-TRITD_1Av1G091240-7;rna-TRITD_1Av1G091240-5;rna-TRITD_1Av1G091240;rna-TRITD_1Av1G091240-2;rna-TRITD_1Av1G091240-8;rna-TRITD_1Av1G091240-10;rna-TRITD_1Av1G091240-11	LT934111.1	pre-mRNA-processing factor 19 isoform X2 [Aegilops tauschii subsp. tauschii];U-box domain-containing protein 72 [Triticum urartu];pre-mRNA-processing factor 19 isoform X1 [Aegilops tauschii subsp. tauschii]	24.8575	21.1647	13.621	18.3288	20.8217	21.8638	18.1559	20.9332
TRITD_1Av1G091440	rna-TRITD_1Av1G091440	LT934111.1	uncharacterized protein LOC109771915 isoform X3 [Aegilops tauschii subsp. tauschii]	0.104839	0.247524	1.08631	1.19266	0.120423	0.190978	0.893667	0.693069
TRITD_1Av1G091450	rna-TRITD_1Av1G091450	LT934111.1	ribosomal Pr 117, partial [Triticum aestivum]	90.3484	87.8132	44.7016	61.1059	67.2323	62.5662	55.7083	63.3298
TRITD_1Av1G091590	rna-TRITD_1Av1G091590	LT934111.1	cytochrome b559 alpha chain (chloroplast) [Oryza sativa Indica Group]	1.02848	1.66782	0.971764	0.453186	0.968974	1.25224	0.852378	0.994975
TRITD_1Av1G091650	rna-TRITD_1Av1G091650	LT934111.1	hypothetical protein TRIUR3_32003 [Triticum urartu]	0.274238	0.042256	0	0	0.159218	0.173225	0.112886	0.025619
TRITD_1Av1G091670	rna-TRITD_1Av1G091670	LT934111.1	Nucleobase-ascorbate transporter 7 [Triticum urartu]	1.3202	1.40353	1.02572	0.970996	1.09639	1.39504	1.24514	1.1141
TRITD_1Av1G091730	rna-TRITD_1Av1G091730;rna-TRITD_1Av1G091730-2;rna-TRITD_1Av1G091730-3	LT934111.1	Peroxisome biogenesis protein 12 [Triticum urartu]	7.16979	5.32774	10.9971	11.127	5.82693	6.24399	10.5578	11.102
TRITD_1Av1G091740	rna-TRITD_1Av1G091740;rna-TRITD_1Av1G091740-2	LT934111.1	initiation factor (iso)4F p28 subunit [Triticum aestivum]	30.1825	34.5681	30.1023	27.5064	33.6123	32.1232	32.5418	34.5785
TRITD_1Av1G091750	rna-TRITD_1Av1G091750-7;rna-TRITD_1Av1G091750-6;rna-TRITD_1Av1G091750-5;rna-TRITD_1Av1G091750;rna-TRITD_1Av1G091750-2;rna-TRITD_1Av1G091750-3;rna-TRITD_1Av1G091750-10	LT934111.1	cellulose synthase A catalytic subunit 7 [UDP-forming] [Aegilops tauschii subsp. tauschii];cellulose synthase [Hordeum vulgare subsp. vulgare]	0.425941	0.211442	0.89583	1.32766	0.242279	0.0952791	0.575417	0.284367
TRITD_1Av1G091770	rna-TRITD_1Av1G091770;rna-TRITD_1Av1G091770-2	LT934111.1	MDIS1-interacting receptor like kinase 2-like [Aegilops tauschii subsp. tauschii]	0	0	0.0427563	0.0676598	0	0	0.0452128	0
TRITD_1Av1G091780	rna-TRITD_1Av1G091780	LT934111.1	probable leucine-rich repeat receptor-like protein kinase At1g35710 [Aegilops tauschii subsp. tauschii]	0.502748	0.271943	0.106048	0.302271	0.349876	0.388264	0.388629	0.407075
TRITD_1Av1G091790	rna-TRITD_1Av1G091790;rna-TRITD_1Av1G091790-2	LT934111.1	hypothetical protein TRIUR3_33313 [Triticum urartu]	0	0.145245	0.760946	0.871663	0.053442	0.034746	0.223925	0.306819
TRITD_1Av1G091950	rna-TRITD_1Av1G091950-3;rna-TRITD_1Av1G091950;rna-TRITD_1Av1G091950-4	LT934111.1	probable leucine-rich repeat receptor-like protein kinase At1g35710 [Aegilops tauschii subsp. tauschii]	0.258074	0.394581	2.29651	0.504163	0.278534	0.273163	1.0746	1.27901
TRITD_1Av1G092030	rna-TRITD_1Av1G092030	LT934111.1	acyltransferase-like protein At1g54570, chloroplastic [Aegilops tauschii subsp. tauschii]	25.6562	8.14221	57.4156	43.2591	23.3865	26.0716	56.3408	50.447
TRITD_1Av1G092060	rna-TRITD_1Av1G092060-2	LT934111.1	Receptor-like protein 12 [Triticum urartu]	14.7968	23.4499	66.793	46.2527	22.5368	15.9097	27.7781	18.8268
TRITD_1Av1G092170	rna-TRITD_1Av1G092170-3;rna-TRITD_1Av1G092170-2;rna-TRITD_1Av1G092170;rna-TRITD_1Av1G092170-4	LT934111.1	protein NRT1/ PTR FAMILY 5.2-like [Aegilops tauschii subsp. tauschii]	0.121355	0.363482	0.425781	0.364602	0.626202	0.200153	0.360574	0.367106
TRITD_1Av1G092200	rna-TRITD_1Av1G092200	LT934111.1	CASP-like protein 4A2 [Aegilops tauschii subsp. tauschii]	0.262344	0.098492	0.924653	0.29482	0	0	0	0
TRITD_1Av1G092270	rna-TRITD_1Av1G092270-2;rna-TRITD_1Av1G092270;rna-TRITD_1Av1G092270-3	LT934111.1	protein NRT1/ PTR FAMILY 5.2-like [Aegilops tauschii subsp. tauschii];Peptide transporter PTR3-A [Triticum urartu]	10.8449	16.7907	2.46356	3.45346	14.8886	13.6545	6.77106	12.5567
TRITD_1Av1G092280	rna-TRITD_1Av1G092280;rna-TRITD_1Av1G092280-2	LT934111.1	hypothetical protein TRIUR3_22912 [Triticum urartu];uncharacterized protein LOC109759785 [Aegilops tauschii subsp. tauschii]	1.17851	0.900289	0.557775	0.720663	1.17881	0.868364	1.22097	1.55024
TRITD_1Av1G092520	rna-TRITD_1Av1G092520-2	LT934111.1	Protein WAX2 [Triticum urartu]	0	0	0.0801539	0.0396457	0	0	0	0
TRITD_1Av1G092530	rna-TRITD_1Av1G092530-6;rna-TRITD_1Av1G092530-5;rna-TRITD_1Av1G092530-4;rna-TRITD_1Av1G092530;rna-TRITD_1Av1G092530-3;rna-TRITD_1Av1G092530-8;rna-TRITD_1Av1G092530-10;rna-TRITD_1Av1G092530-12;rna-TRITD_1Av1G092530-11	LT934111.1	hypothetical protein TRIUR3_05201 [Triticum urartu];protein ECERIFERUM 1-like [Aegilops tauschii subsp. tauschii];Protein WAX2 [Triticum urartu]	12.36	5.43426	2.77832	3.72566	2.83916	2.97664	0.848886	1.32581
TRITD_1Av1G092620	rna-TRITD_1Av1G092620;rna-TRITD_1Av1G092620-3;rna-TRITD_1Av1G092620-2	LT934111.1	Cyanate hydratase [Triticum urartu];cyanate hydratase-like [Aegilops tauschii subsp. tauschii]	14.4965	14.593	29.9874	29.9759	12.4777	14.7813	23.733	19.7636
TRITD_1Av1G092630	rna-TRITD_1Av1G092630-6;rna-TRITD_1Av1G092630-2;rna-TRITD_1Av1G092630-8;rna-TRITD_1Av1G092630-9	LT934111.1	DExH-box ATP-dependent RNA helicase DExH1 isoform X3 [Aegilops tauschii subsp. tauschii];DExH-box ATP-dependent RNA helicase DExH1 isoform X2 [Aegilops tauschii subsp. tauschii];putative ATP-dependent RNA helicase DHX36 [Triticum urartu];DExH-box ATP-dependent RNA helicase DExH1 isoform X1 [Aegilops tauschii subsp. tauschii]	8.57967	5.97424	5.10887	6.55091	7.02639	6.72186	5.69106	7.85388
TRITD_1Av1G092640	rna-TRITD_1Av1G092640;rna-TRITD_1Av1G092640-3;rna-TRITD_1Av1G092640-4;rna-TRITD_1Av1G092640-5;rna-TRITD_1Av1G092640-6;rna-TRITD_1Av1G092640-7	LT934111.1	protein NPGR2 [Aegilops tauschii subsp. tauschii];Putative ATP-dependent RNA helicase DHX57 [Triticum urartu]	1.33816	3.09785	3.74849	3.25534	1.87888	2.04489	2.79445	2.21005
TRITD_1Av1G093090	rna-TRITD_1Av1G093090;rna-TRITD_1Av1G093090-2	LT934111.1	predicted protein [Hordeum vulgare subsp. vulgare]	5.88475	3.34422	2.10835	2.41953	2.81896	3.26542	2.40099	4.3885
TRITD_1Av1G093320	rna-TRITD_1Av1G093320-2	LT934111.1	tyrosine--tRNA ligase, chloroplastic/mitochondrial [Aegilops tauschii subsp. tauschii]	5.96996	4.55534	1.905	1.9077	5.47068	6.65231	4.12683	7.08284
TRITD_1Av1G093330	rna-TRITD_1Av1G093330	LT934111.1	uncharacterized protein KIAA0754-like [Aegilops tauschii subsp. tauschii]	0.983678	0.468164	11.5393	7.22256	0.499083	0.755679	5.0416	3.08499
TRITD_1Av1G093340	rna-TRITD_1Av1G093340	LT934111.1	uncharacterized protein LOC109758730 [Aegilops tauschii subsp. tauschii]	3.37759	7.87061	1.67003	2.46916	3.87021	1.93573	0.793126	2.20074
TRITD_1Av1G093400	rna-TRITD_1Av1G093400-12;rna-TRITD_1Av1G093400-11;rna-TRITD_1Av1G093400-9;rna-TRITD_1Av1G093400-6;rna-TRITD_1Av1G093400-7;rna-TRITD_1Av1G093400-5;rna-TRITD_1Av1G093400;rna-TRITD_1Av1G093400-3;rna-TRITD_1Av1G093400-13	LT934111.1	WD repeat-containing protein 91 homolog isoform X1 [Aegilops tauschii subsp. tauschii]	2.8063	2.25039	3.5173	4.37599	2.77334	2.68286	3.74432	4.00792
TRITD_1Av1G093450	rna-TRITD_1Av1G093450	LT934111.1	3-ketoacyl-CoA synthase 12 [Triticum urartu]	0	0.027413	0	0.016096	0.076985	0.069731	0	0.06859
TRITD_1Av1G093530	rna-TRITD_1Av1G093530	LT934111.1	putative methyltransferase PMT12 [Triticum urartu]	6.37803	5.95051	3.03696	4.19729	6.55967	9.04026	4.12874	5.05415
TRITD_1Av1G093540	rna-TRITD_1Av1G093540	LT934111.1	uncharacterized protein LOC109770729 [Aegilops tauschii subsp. tauschii]	7.77111	14.0569	4.62206	7.86302	12.0631	12.2509	5.97727	8.43948
TRITD_1Av1G093680	rna-TRITD_1Av1G093680-7;rna-TRITD_1Av1G093680-6;rna-TRITD_1Av1G093680-5;rna-TRITD_1Av1G093680-4;rna-TRITD_1Av1G093680;rna-TRITD_1Av1G093680-2;rna-TRITD_1Av1G093680-3;rna-TRITD_1Av1G093680-8;rna-TRITD_1Av1G093680-12;rna-TRITD_1Av1G093680-13	LT934111.1	non-lysosomal glucosylceramidase-like [Aegilops tauschii subsp. tauschii];Os10g0473400 [Oryza sativa Japonica Group]	12.0708	12.292	17.7216	16.2661	12.5163	13.2417	11.2827	15.1564
TRITD_1Av1G093770	rna-TRITD_1Av1G093770	LT934111.1	putative disease resistance protein RGA3 isoform X1 [Aegilops tauschii subsp. tauschii]	0.186126	0.138642	0.29242	0.379743	0.145637	0.11538	0.303041	0.178025
TRITD_1Av1G093780	rna-TRITD_1Av1G093780-8;rna-TRITD_1Av1G093780-7;rna-TRITD_1Av1G093780-4;rna-TRITD_1Av1G093780;rna-TRITD_1Av1G093780-3;rna-TRITD_1Av1G093780-10;rna-TRITD_1Av1G093780-13;rna-TRITD_1Av1G093780-14	LT934111.1	UDP-glucose:glycoprotein glucosyltransferase isoform X2 [Aegilops tauschii subsp. tauschii];UDP-glucose:glycoprotein glucosyltransferase 1 [Triticum urartu];UDP-glucose:glycoprotein glucosyltransferase isoform X1 [Aegilops tauschii subsp. tauschii]	19.7598	21.1102	6.80673	9.55883	19.8758	21.0825	14.4269	17.2868
TRITD_1Av1G094040	rna-TRITD_1Av1G094040	LT934111.1		2.68956	1.48656	1.27043	2.40695	2.02823	2.94471	2.61942	3.92236
TRITD_1Av1G094060	rna-TRITD_1Av1G094060-2	LT934111.1	ubiquitin-like-specific protease ESD4 [Aegilops tauschii subsp. tauschii]	0	0	0.589878	0.177647	0	0.041614	0.348064	0.093561
TRITD_1Av1G094190	rna-TRITD_1Av1G094190;rna-TRITD_1Av1G094190-2	LT934111.1	Ribonuclease 1 [Triticum urartu]	22.7694	64.5239	4.64821	10.9311	10.6736	10.6485	4.1336	7.4392
TRITD_1Av1G094800	rna-TRITD_1Av1G094800	LT934111.1	probable phosphoribosylformylglycinamidine synthase, chloroplastic/mitochondrial [Aegilops tauschii subsp. tauschii]	5.98527	3.92753	4.18109	5.67311	4.07545	4.44893	4.87353	4.66307
TRITD_1Av1G094810	rna-TRITD_1Av1G094810	LT934111.1	putative phosphoribosylformylglycinamidine synthase, chloroplastic/mitochondrial [Triticum urartu]	5.78895	3.28925	3.48147	5.68641	2.32939	3.02506	4.11547	3.6659
TRITD_1Av1G094820	rna-TRITD_1Av1G094820;rna-TRITD_1Av1G094820-2;rna-TRITD_1Av1G094820-3	LT934111.1	Long-chain-alcohol oxidase FAO1 [Triticum urartu];long-chain-alcohol oxidase FAO1-like [Aegilops tauschii subsp. tauschii]	0.966616	2.37357	2.22801	2.02828	1.38125	1.06487	0.929628	0.855822
TRITD_1Av1G095070	rna-TRITD_1Av1G095070;rna-TRITD_1Av1G095070-3;rna-TRITD_1Av1G095070-4;rna-TRITD_1Av1G095070-6	LT934111.1	long-chain-alcohol oxidase FAO1-like [Aegilops tauschii subsp. tauschii]	5.57863	7.53151	27.6529	19.974	4.90382	3.64213	23.2486	12.925
TRITD_1Av1G095420	rna-TRITD_1Av1G095420	LT934111.1	uncharacterized protein At1g03900 [Aegilops tauschii subsp. tauschii]	9.41281	12.0735	15.0339	12.1362	10.0141	10.2168	14.4169	11.5927
TRITD_1Av1G095430	rna-TRITD_1Av1G095430	LT934111.1	serine/threonine-protein kinase tricorner-like [Aegilops tauschii subsp. tauschii]	0.0356238	0.028672	0.150709	0.146792	0.0635189	0	0.0907924	0.0571356
TRITD_1Av1G095440	rna-TRITD_1Av1G095440	LT934111.1	hypothetical protein TRIUR3_10605 [Triticum urartu]	0	0.008906	0.277281	0.086719	0	0	0.526026	0.024624
TRITD_1Av1G095450	rna-TRITD_1Av1G095450	LT934111.1	vacuolar protein sorting-associated protein 2 homolog 3 [Aegilops tauschii subsp. tauschii]	30.8576	44.3927	54.588	43.8723	43.9257	36.8324	40.0854	33.9352
TRITD_1Av1G095530	rna-TRITD_1Av1G095530	LT934111.1	hypothetical protein TRIUR3_20711 [Triticum urartu]	2.76704	2.20246	2.73784	2.9775	2.46784	3.60012	2.5215	3.30641
TRITD_1Av1G095540	rna-TRITD_1Av1G095540-2;rna-TRITD_1Av1G095540-3;rna-TRITD_1Av1G095540-4	LT934111.1	uncharacterized protein LOC109785869 [Aegilops tauschii subsp. tauschii]	0	0.0297221	0	0	0.0244851	0	0	0
TRITD_1Av1G095730	rna-TRITD_1Av1G095730-6;rna-TRITD_1Av1G095730-5;rna-TRITD_1Av1G095730-4;rna-TRITD_1Av1G095730;rna-TRITD_1Av1G095730-2;rna-TRITD_1Av1G095730-7;rna-TRITD_1Av1G095730-8	LT934111.1	TaPP2AbB''-alpha [Triticum aestivum];probable serine/threonine protein phosphatase 2A regulatory subunit B''delta [Aegilops tauschii subsp. tauschii];Serine/threonine-protein phosphatase 2A regulatory subunit B'' subunit alpha [Triticum urartu]	20.4168	15.8085	37.3985	35.6968	15.3474	17.2281	31.9264	23.8093
TRITD_1Av1G095800	rna-TRITD_1Av1G095800	LT934111.1		0	0	0	0	0	0.068933	0.123955	0.076105
TRITD_1Av1G095900	rna-TRITD_1Av1G095900;rna-TRITD_1Av1G095900-2	LT934111.1	pentatricopeptide repeat-containing protein At1g08610-like [Aegilops tauschii subsp. tauschii]	1.84307	1.12195	2.25637	1.48828	0.994963	1.37395	2.52065	3.54825
TRITD_1Av1G096030	rna-TRITD_1Av1G096030;rna-TRITD_1Av1G096030-2	LT934111.1	hypothetical protein TRIUR3_33902 [Triticum urartu]	3.18895	4.38827	5.67453	5.89663	3.17849	3.59254	4.56224	3.55189
TRITD_1Av1G096190	rna-TRITD_1Av1G096190-6;rna-TRITD_1Av1G096190;rna-TRITD_1Av1G096190-2;rna-TRITD_1Av1G096190-7;rna-TRITD_1Av1G096190-8;rna-TRITD_1Av1G096190-9	LT934111.1	exportin-4 isoform X2 [Aegilops tauschii subsp. tauschii];exportin-4 isoform X1 [Aegilops tauschii subsp. tauschii]	6.74493	5.82347	4.82294	5.5235	5.41482	5.37456	5.46352	7.5437
TRITD_1Av1G096200	rna-TRITD_1Av1G096200-2;rna-TRITD_1Av1G096200;rna-TRITD_1Av1G096200-5	LT934111.1	predicted protein [Hordeum vulgare subsp. vulgare];putative methyltransferase PMT8 [Triticum urartu]	9.82634	8.46993	10.2016	10.2904	9.18383	9.49528	11.0439	13.4686
TRITD_1Av1G096390	rna-TRITD_1Av1G096390;rna-TRITD_1Av1G096390-2;rna-TRITD_1Av1G096390-3;rna-TRITD_1Av1G096390-4;rna-TRITD_1Av1G096390-5	LT934111.1	uncharacterized protein LOC109771320 isoform X3 [Aegilops tauschii subsp. tauschii]	1.11927	1.30075	0.985893	1.74804	1.11021	1.89472	1.9864	2.72944
TRITD_1Av1G096410	rna-TRITD_1Av1G096410	LT934111.1	pentatricopeptide repeat-containing protein At5g04780-like [Aegilops tauschii subsp. tauschii]	4.00326	1.83699	4.94062	4.35692	2.79242	3.31688	5.93508	5.24205
TRITD_1Av1G096550	rna-TRITD_1Av1G096550-8;rna-TRITD_1Av1G096550-7;rna-TRITD_1Av1G096550;rna-TRITD_1Av1G096550-2;rna-TRITD_1Av1G096550-4;rna-TRITD_1Av1G096550-9	LT934111.1	transportin MOS14 [Aegilops tauschii subsp. tauschii];Transportin-3 [Triticum urartu]	9.43894	6.44505	10.6051	10.6823	7.24867	8.31432	9.60551	10.5384
TRITD_1Av1G097060	rna-TRITD_1Av1G097060-5;rna-TRITD_1Av1G097060-4;rna-TRITD_1Av1G097060;rna-TRITD_1Av1G097060-2;rna-TRITD_1Av1G097060-3;rna-TRITD_1Av1G097060-6	LT934111.1	uncharacterized protein LOC109771335 isoform X1 [Aegilops tauschii subsp. tauschii];uncharacterized protein LOC109771335 isoform X3 [Aegilops tauschii subsp. tauschii]	0.688822	0.218781	0.115367	0.062616	0.155952	0.234889	0.0436219	0.195238
TRITD_1Av1G097180	rna-TRITD_1Av1G097180	LT934111.1	uncharacterized protein LOC100821223 [Brachypodium distachyon]	0.180363	0.19801	0.353988	0.169791	0.245473	0.375034	0.836614	0.073055
TRITD_1Av1G097200	rna-TRITD_1Av1G097200	LT934111.1	uncharacterized protein LOC109774528 isoform X4 [Aegilops tauschii subsp. tauschii]	4.27013	5.56045	10.9487	8.91879	4.79585	6.47686	10.067	8.97744
TRITD_1Av1G097410	rna-TRITD_1Av1G097410;rna-TRITD_1Av1G097410-2;rna-TRITD_1Av1G097410-4	LT934111.1	cytosolic malate dehydrogenase [Triticum aestivum]	255.778	309.926	115.573	133.694	285.412	281.808	174.797	183.012
TRITD_1Av1G097830	rna-TRITD_1Av1G097830-2	LT934111.1	uncharacterized protein LOC109771327 [Aegilops tauschii subsp. tauschii]	2.48218	3.64586	2.5036	2.92737	2.8369	2.94081	2.29125	1.95284
TRITD_1Av1G098710	rna-TRITD_1Av1G098710;rna-TRITD_1Av1G098710-4	LT934111.1	putative pentatricopeptide repeat-containing protein At1g13630 [Aegilops tauschii subsp. tauschii]	1.21458	0.724323	0.0865206	0.081915	0.445891	0.933908	0.473734	1.65022
TRITD_1Av1G098830	rna-TRITD_1Av1G098830-3;rna-TRITD_1Av1G098830-2;rna-TRITD_1Av1G098830;rna-TRITD_1Av1G098830-5	LT934111.1	probable cytokinin riboside 5'-monophosphate phosphoribohydrolase LOGL10 isoform X1 [Aegilops tauschii subsp. tauschii];hypothetical protein TRIUR3_18970 [Triticum urartu]	0.646211	0.845127	4.55497	7.63535	1.03342	1.9723	4.71714	2.84784
TRITD_1Av1G098850	rna-TRITD_1Av1G098850	LT934111.1	hypothetical protein TRIUR3_30362 [Triticum urartu]	2.26429	2.70385	1.85328	2.3457	2.58371	2.78842	1.50063	2.7587
TRITD_1Av1G098900	rna-TRITD_1Av1G098900	LT934111.1	Mitochondrial import inner membrane translocase subunit tim16 [Triticum urartu]	15.7396	26.2457	45.6493	45.278	19.7827	19.9202	47.9838	41.1676
TRITD_1Av1G098950	rna-TRITD_1Av1G098950;rna-TRITD_1Av1G098950-4	LT934111.1	uncharacterized membrane protein At1g06890-like [Aegilops tauschii subsp. tauschii]	1.46801	2.67713	3.88913	2.66692	1.67279	1.185	3.67064	2.53123
TRITD_1Av1G099260	rna-TRITD_1Av1G099260-8;rna-TRITD_1Av1G099260-7;rna-TRITD_1Av1G099260;rna-TRITD_1Av1G099260-2;rna-TRITD_1Av1G099260-10;rna-TRITD_1Av1G099260-11;rna-TRITD_1Av1G099260-12;rna-TRITD_1Av1G099260-14	LT934111.1	protein ENHANCED DISEASE RESISTANCE 2-like [Aegilops tauschii subsp. tauschii]	6.94011	3.21411	7.52526	6.22534	4.83675	5.34928	6.93947	6.56008
TRITD_1Av1G099460	rna-TRITD_1Av1G099460;rna-TRITD_1Av1G099460-2;rna-TRITD_1Av1G099460-4;rna-TRITD_1Av1G099460-3;rna-TRITD_1Av1G099460-9	LT934111.1	predicted protein, partial [Hordeum vulgare subsp. vulgare];auxin response factor 22-like [Aegilops tauschii subsp. tauschii]	5.49803	5.31395	9.17375	11.7802	5.99966	6.58616	12.0403	11.0161
TRITD_1Av1G099680	rna-TRITD_1Av1G099680	LT934111.1	NADH dehydrogenase subunit 7 (mitochondrion) [Hordeum vulgare subsp. vulgare]	0	0.819325	0.79582	0.45392	0.01521	1.26538	0.216568	0.17601
TRITD_1Av1G099690	rna-TRITD_1Av1G099690	LT934111.1	hypothetical protein GQ55_9G272500 [Panicum hallii var. hallii]	0	0.014787	0	0	0	0.016493	0	0
TRITD_1Av1G099700	rna-TRITD_1Av1G099700;rna-TRITD_1Av1G099700-4;rna-TRITD_1Av1G099700-9;rna-TRITD_1Av1G099700-5;rna-TRITD_1Av1G099700-10	LT934111.1	ribosomal protein S7 (plastid) [Danthonia californica];NADPH-quinone oxidoreductase subunit 2 [Cinnamomum micranthum f. kanehirae];NADH-plastoquinone oxidoreductase subunit 2 (chloroplast) [Triticum turgidum subsp. durum];NAD(P)H-quinone oxidoreductase subunit 2 B, chloroplastic [Triticum urartu];NdhB (chloroplast) [Oryza sativa Japonica Group]	0.987134	0.916875	0.202597	0.273974	1.31905	1.41217	0.361775	0.441267
TRITD_1Av1G099720	rna-TRITD_1Av1G099720	LT934111.1	NADH dehydrogenase subunit 4L (mitochondrion) [Ferrocalamus rimosivaginus]	0.031766	0	0.340048	0.180747	0	0	0.034582	0
TRITD_1Av1G100030	rna-TRITD_1Av1G100030-10;rna-TRITD_1Av1G100030-9;rna-TRITD_1Av1G100030-7;rna-TRITD_1Av1G100030-4;rna-TRITD_1Av1G100030-3;rna-TRITD_1Av1G100030;rna-TRITD_1Av1G100030-11;rna-TRITD_1Av1G100030-14;rna-TRITD_1Av1G100030-15;rna-TRITD_1Av1G100030-16	LT934111.1	predicted protein [Hordeum vulgare subsp. vulgare];Homeobox-leucine zipper protein HOX9 [Triticum urartu];homeobox-leucine zipper protein HOX9 [Aegilops tauschii subsp. tauschii]	8.69991	5.54351	6.94677	7.88713	6.36465	7.00491	7.71753	9.72063
TRITD_1Av1G100090	rna-TRITD_1Av1G100090	LT934111.1	uncharacterized protein LOC104584570 [Brachypodium distachyon]	5.1231	4.64091	3.03859	4.42061	4.08547	3.88505	4.24687	4.36938
TRITD_1Av1G100120	rna-TRITD_1Av1G100120	LT934111.1	uncharacterized protein LOC109736826 [Aegilops tauschii subsp. tauschii]	3.49391	3.56875	2.36337	2.58371	4.97571	6.24081	4.09637	3.11091
TRITD_1Av1G100150	rna-TRITD_1Av1G100150-3;rna-TRITD_1Av1G100150;rna-TRITD_1Av1G100150-2;rna-TRITD_1Av1G100150-4	LT934111.1	Double-stranded RNA-binding protein 6 [Triticum urartu];double-stranded RNA-binding protein 6-like [Aegilops tauschii subsp. tauschii]	1.12981	1.1976	3.28198	2.68692	1.40181	1.64768	2.52623	2.57249
TRITD_1Av1G100470	rna-TRITD_1Av1G100470-2	LT934111.1	uncharacterized protein LOC109787057 [Aegilops tauschii subsp. tauschii]	1.76604	4.6877	1.40936	5.09921	1.84213	1.6093	1.76836	1.35747
TRITD_1Av1G100640	rna-TRITD_1Av1G100640	LT934111.1		3.27445	4.06074	7.34732	7.06375	1.98807	3.72492	4.37071	4.71577
TRITD_1Av1G100650	rna-TRITD_1Av1G100650	LT934111.1	hypothetical protein TRIUR3_19636 [Triticum urartu]	0	0.152505	0	0	0	0	0.132321	0
TRITD_1Av1G100780	rna-TRITD_1Av1G100780-2;rna-TRITD_1Av1G100780	LT934111.1	uncharacterized protein LOC109784918 [Aegilops tauschii subsp. tauschii]	33.8355	57.6914	41.9277	48.5198	37.0993	33.6464	51.8059	46.4124
TRITD_1Av1G100950	rna-TRITD_1Av1G100950;rna-TRITD_1Av1G100950-2;rna-TRITD_1Av1G100950-3	LT934111.1	E3 ubiquitin-protein ligase MARCH11-like isoform X3 [Aegilops tauschii subsp. tauschii];uncharacterized protein LOC109772408 isoform X1 [Aegilops tauschii subsp. tauschii];hypothetical protein TRIUR3_34552 [Triticum urartu]	20.9805	38.9976	5.52549	14.1975	27.6283	33.0447	8.40984	13.6277
TRITD_1Av1G101140	rna-TRITD_1Av1G101140;rna-TRITD_1Av1G101140-2	LT934111.1	hypothetical protein TRIUR3_18664 [Triticum urartu];uncharacterized protein LOC109772405 [Aegilops tauschii subsp. tauschii]	7.15564	5.77581	4.02314	3.07061	5.65118	5.77869	5.85348	8.15909
TRITD_1Av1G101150	rna-TRITD_1Av1G101150;rna-TRITD_1Av1G101150-4	LT934111.1	uncharacterized protein LOC109772407 [Aegilops tauschii subsp. tauschii];hypothetical protein TRIUR3_18665 [Triticum urartu]	47.9712	79.4147	524.348	249.245	79.4723	65.1293	424.473	124.85
TRITD_1Av1G101210	rna-TRITD_1Av1G101210-4;rna-TRITD_1Av1G101210-3;rna-TRITD_1Av1G101210;rna-TRITD_1Av1G101210-2	LT934111.1	Coatomer subunit gamma-2 [Triticum urartu];coatomer subunit gamma-2 [Aegilops tauschii subsp. tauschii]	22.7449	22.3002	37.8962	29.4836	21.7319	21.1554	31.8398	25.5437
TRITD_1Av1G101600	rna-TRITD_1Av1G101600-3;rna-TRITD_1Av1G101600-2;rna-TRITD_1Av1G101600;rna-TRITD_1Av1G101600-5;rna-TRITD_1Av1G101600-6;rna-TRITD_1Av1G101600-7;rna-TRITD_1Av1G101600-8;rna-TRITD_1Av1G101600-10;rna-TRITD_1Av1G101600-11	LT934111.1	probable Xaa-Pro aminopeptidase P [Aegilops tauschii subsp. tauschii];Xaa-Pro aminopeptidase 1 [Triticum urartu]	21.3762	16.9304	11.5541	12.7837	18.2334	18.9811	10.5156	13.8453
TRITD_1Av1G101700	rna-TRITD_1Av1G101700-3;rna-TRITD_1Av1G101700;rna-TRITD_1Av1G101700-4;rna-TRITD_1Av1G101700-5;rna-TRITD_1Av1G101700-7	LT934111.1	hypothetical protein TRIUR3_27645 [Triticum urartu];uncharacterized protein LOC109744270 [Aegilops tauschii subsp. tauschii]	8.58689	7.87142	18.9543	14.8381	7.5624	8.32683	16.438	10.5873
TRITD_1Av1G101850	rna-TRITD_1Av1G101850-2	LT934111.1	40S ribosomal protein S17-4 [Triticum urartu]	67.8169	74.5774	26.3579	26.357	63.3633	62.4492	37.1361	47.8982
TRITD_1Av1G102170	rna-TRITD_1Av1G102170	LT934111.1	hypothetical protein TRIUR3_23092 [Triticum urartu]	3.01589	3.75946	10.4914	7.2365	3.24456	3.47596	3.27961	7.07568
TRITD_1Av1G102180	rna-TRITD_1Av1G102180	LT934111.1		0.072543	0.013977	0.213691	0.088888	0.139255	0	0.115888	0.127391
TRITD_1Av1G102210	rna-TRITD_1Av1G102210;rna-TRITD_1Av1G102210-3;rna-TRITD_1Av1G102210-2	LT934111.1	basic transcription factor 3-like [Aegilops tauschii subsp. tauschii];hypothetical protein TRIUR3_23093 [Triticum urartu]	68.3287	70.7071	15.9904	22.39	70.2082	70.3769	33.0746	60.2289
TRITD_1Av1G102340	rna-TRITD_1Av1G102340;rna-TRITD_1Av1G102340-2	LT934111.1	hypothetical protein TRIUR3_20030 [Triticum urartu]	5.41645	6.47368	6.5313	5.30936	5.63985	6.20106	6.43626	4.3578
TRITD_1Av1G102490	rna-TRITD_1Av1G102490-3;rna-TRITD_1Av1G102490-2;rna-TRITD_1Av1G102490;rna-TRITD_1Av1G102490-4	LT934111.1	putative receptor-like protein kinase At4g00960 isoform X1 [Aegilops tauschii subsp. tauschii]	2.67859	1.84054	3.86488	2.06196	2.42119	2.58745	1.74816	2.53279
TRITD_1Av1G102510	rna-TRITD_1Av1G102510-3;rna-TRITD_1Av1G102510-2;rna-TRITD_1Av1G102510	LT934111.1	Cytokinin dehydrogenase 3 [Triticum urartu]	0	0.119204	0	0	0.22507	0.0166066	0	0
TRITD_1Av1G102680	rna-TRITD_1Av1G102680	LT934111.1	uncharacterized protein LOC109746019 [Aegilops tauschii subsp. tauschii]	20.3874	23.3361	23.4306	24.8268	22.7876	21.454	23.5978	27.3901
TRITD_1Av1G102690	rna-TRITD_1Av1G102690	LT934111.1	hypothetical protein TRIUR3_23105 [Triticum urartu]	0.357752	0.678745	0.335396	0.425603	0.529331	0.394482	0.453034	0.30617
TRITD_1Av1G102880	rna-TRITD_1Av1G102880;rna-TRITD_1Av1G102880-3	LT934111.1	PREDICTED: pentatricopeptide repeat-containing protein At1g09820-like [Oryza brachyantha];pentatricopeptide repeat-containing protein At1g09820-like [Aegilops tauschii subsp. tauschii]	0.894616	0.486953	0.266165	0.233498	0.538536	0.546583	0.438837	1.27247
TRITD_1Av1G102970	rna-TRITD_1Av1G102970	LT934111.1	uncharacterized protein LOC109741841 [Aegilops tauschii subsp. tauschii]	1.79783	1.84898	0.939493	1.8931	1.49185	1.77887	1.89754	1.39379
TRITD_1Av1G103040	rna-TRITD_1Av1G103040-2;rna-TRITD_1Av1G103040;rna-TRITD_1Av1G103040-4;rna-TRITD_1Av1G103040-5;rna-TRITD_1Av1G103040-6;rna-TRITD_1Av1G103040-7	LT934111.1	Aminotransferase YbdL [Triticum urartu];uncharacterized protein LOC109741839 [Aegilops tauschii subsp. tauschii]	3.18655	3.71645	1.60781	3.56074	4.19924	4.32043	1.35561	3.35316
TRITD_1Av1G103060	rna-TRITD_1Av1G103060-2	LT934111.1	pentatricopeptide repeat-containing protein At1g61870, mitochondrial-like [Aegilops tauschii subsp. tauschii]	3.10775	3.12566	0.574045	1.31491	3.04281	3.21966	2.28836	3.0496
TRITD_1Av1G103070	rna-TRITD_1Av1G103070;rna-TRITD_1Av1G103070-4;rna-TRITD_1Av1G103070-3;rna-TRITD_1Av1G103070-2;rna-TRITD_1Av1G103070-5;rna-TRITD_1Av1G103070-6	LT934111.1	Transcription elongation regulator 1 [Triticum urartu];pre-mRNA-processing protein 40C isoform X2 [Aegilops tauschii subsp. tauschii];pre-mRNA-processing protein 40C isoform X1 [Aegilops tauschii subsp. tauschii]	4.33218	3.29038	4.353	4.71225	3.64187	4.17911	4.64456	5.82554
TRITD_1Av1G103270	rna-TRITD_1Av1G103270;rna-TRITD_1Av1G103270-4;rna-TRITD_1Av1G103270-3;rna-TRITD_1Av1G103270-5;rna-TRITD_1Av1G103270-6;rna-TRITD_1Av1G103270-7;rna-TRITD_1Av1G103270-8;rna-TRITD_1Av1G103270-9;rna-TRITD_1Av1G103270-10;rna-TRITD_1Av1G103270-11	LT934111.1	hypothetical protein TRIUR3_14832 [Triticum urartu];uncharacterized protein LOC109771617 isoform X1 [Aegilops tauschii subsp. tauschii];uncharacterized protein LOC109771617 isoform X2 [Aegilops tauschii subsp. tauschii];hypothetical protein TRIUR3_14833 [Triticum urartu]	5.07428	4.22574	5.38036	4.72335	4.10381	4.95348	5.55716	4.98845
TRITD_1Av1G103350	rna-TRITD_1Av1G103350-7;rna-TRITD_1Av1G103350-5;rna-TRITD_1Av1G103350-6;rna-TRITD_1Av1G103350-2;rna-TRITD_1Av1G103350-4;rna-TRITD_1Av1G103350-8;rna-TRITD_1Av1G103350-9;rna-TRITD_1Av1G103350-10;rna-TRITD_1Av1G103350-11;rna-TRITD_1Av1G103350-12	LT934111.1	protein EXECUTER 1, chloroplastic [Aegilops tauschii subsp. tauschii];hypothetical protein TRIUR3_15831 [Triticum urartu]	22.5432	15.7108	11.5245	16.9197	17.2748	17.4595	14.457	21.7839
TRITD_1Av1G103640	rna-TRITD_1Av1G103640	LT934111.1	uncharacterized protein LOC109761469 [Aegilops tauschii subsp. tauschii]	2.81366	2.55888	8.32927	6.55782	2.75264	2.42377	9.3158	4.41991
TRITD_1Av1G103650	rna-TRITD_1Av1G103650-2;rna-TRITD_1Av1G103650;rna-TRITD_1Av1G103650-4	LT934111.1	endoribonuclease Dicer homolog 3b-like [Aegilops tauschii subsp. tauschii]	0	0.00951473	0.00705894	0	0	0	0.0552387	0.00381181
TRITD_1Av1G103750	rna-TRITD_1Av1G103750	LT934111.1	putative calcium-transporting ATPase 13, plasma membrane-type [Aegilops tauschii subsp. tauschii]	0	0.017265	0.009224	0.040667	0	0	0.026711	0
TRITD_1Av1G103840	rna-TRITD_1Av1G103840;rna-TRITD_1Av1G103840-2;rna-TRITD_1Av1G103840-3	LT934111.1	uncharacterized protein LOC109744037 isoform X1 [Aegilops tauschii subsp. tauschii];uncharacterized protein LOC109744037 isoform X2 [Aegilops tauschii subsp. tauschii]	13.7219	12.0296	10.1547	11.8443	16.2394	18.6551	10.9628	15.3532
TRITD_1Av1G103860	rna-TRITD_1Av1G103860	LT934111.1	uncharacterized protein LOC109751961 [Aegilops tauschii subsp. tauschii]	14.7291	22.6502	6.22201	10.7158	22.2411	18.9354	13.314	19.6645
TRITD_1Av1G103880	rna-TRITD_1Av1G103880	LT934111.1	cytochrome P450 86B1-like [Aegilops tauschii subsp. tauschii]	0	0.023249	0.086495	0.105601	0.035708	0.023488	0.022846	0.046087
TRITD_1Av1G103910	rna-TRITD_1Av1G103910	LT934111.1	uncharacterized protein LOC100835856 [Brachypodium distachyon]	0.042077	0	0	0	0	0	0	0.018354
TRITD_1Av1G104110	rna-TRITD_1Av1G104110	LT934111.1	Thioredoxin-like protein 4A [Triticum urartu]	18.6383	23.767	18.1515	16.7833	26.6909	29.7497	121.609	90.3536
TRITD_1Av1G104120	rna-TRITD_1Av1G104120	LT934111.1	uncharacterized protein LOC109783432 [Aegilops tauschii subsp. tauschii]	0	0	1.02041	0.087049	0	0	0.563995	0
TRITD_1Av1G104300	rna-TRITD_1Av1G104300	LT934111.1	uncharacterized protein LOC109772946 [Aegilops tauschii subsp. tauschii]	0	0.082351	0.676295	0.145419	0	0	0.151106	0.066829
TRITD_1Av1G104420	rna-TRITD_1Av1G104420-3;rna-TRITD_1Av1G104420;rna-TRITD_1Av1G104420-2	LT934111.1	NBS1 [Triticum turgidum]	3.29964	3.20646	2.0433	3.30802	2.69604	2.76341	2.33657	3.13886
TRITD_1Av1G104430	rna-TRITD_1Av1G104430;rna-TRITD_1Av1G104430-3;rna-TRITD_1Av1G104430-4;rna-TRITD_1Av1G104430-2;rna-TRITD_1Av1G104430-8;rna-TRITD_1Av1G104430-9;rna-TRITD_1Av1G104430-10	LT934111.1	uncharacterized protein LOC109772933 isoform X1 [Aegilops tauschii subsp. tauschii];uncharacterized protein LOC109772933 isoform X2 [Aegilops tauschii subsp. tauschii];putative sugar kinase yeiI [Triticum urartu]	3.13962	4.32806	2.99764	4.21835	3.64371	3.94808	3.63613	3.45287
TRITD_1Av1G104550	rna-TRITD_1Av1G104550	LT934111.1	E3 ubiquitin-protein ligase RING1-like [Aegilops tauschii subsp. tauschii]	5.33444	8.76714	11.7706	11.245	7.64149	6.56125	15.3939	9.49536
TRITD_1Av1G104610	rna-TRITD_1Av1G104610;rna-TRITD_1Av1G104610-2	LT934111.1	hypothetical protein TRIUR3_20004 [Triticum urartu]	0.0244335	0	0	0.0415861	0	0	0	0
TRITD_1Av1G104640	rna-TRITD_1Av1G104640-2;rna-TRITD_1Av1G104640-3	LT934111.1	putative pentatricopeptide repeat-containing protein At5g52630 [Aegilops tauschii subsp. tauschii]	0.843973	0.722881	0.231574	0.410665	0.325827	0.474032	0.292302	0.890128
TRITD_1Av1G104720	rna-TRITD_1Av1G104720-11;rna-TRITD_1Av1G104720-10;rna-TRITD_1Av1G104720-9;rna-TRITD_1Av1G104720-8;rna-TRITD_1Av1G104720-7;rna-TRITD_1Av1G104720-3;rna-TRITD_1Av1G104720-4;rna-TRITD_1Av1G104720-5;rna-TRITD_1Av1G104720-6;rna-TRITD_1Av1G104720-14;rna-TRITD_1Av1G104720-16;rna-TRITD_1Av1G104720-17;rna-TRITD_1Av1G104720-18	LT934111.1	myosin-1-like [Aegilops tauschii subsp. tauschii]	25.337	6.36812	13.0953	12.7552	15.4339	19.4359	25.194	27.0291
TRITD_1Av1G104880	rna-TRITD_1Av1G104880	LT934111.1	uncharacterized protein LOC109743854 [Aegilops tauschii subsp. tauschii]	4.29625	4.25174	3.45841	3.53757	3.21658	1.36864	6.24712	4.94741
TRITD_1Av1G104890	rna-TRITD_1Av1G104890-3;rna-TRITD_1Av1G104890-2;rna-TRITD_1Av1G104890;rna-TRITD_1Av1G104890-13;rna-TRITD_1Av1G104890-12;rna-TRITD_1Av1G104890-6;rna-TRITD_1Av1G104890-7;rna-TRITD_1Av1G104890-8;rna-TRITD_1Av1G104890-9	LT934111.1	uncharacterized protein LOC109753192 [Aegilops tauschii subsp. tauschii];unnamed protein product [Triticum aestivum]	7.77254	7.00513	7.18468	9.99299	7.00168	4.1949	13.5841	9.11404
TRITD_1Av1G104930	rna-TRITD_1Av1G104930	LT934111.1	hypothetical protein TRIUR3_32700 [Triticum urartu]	0.051975	0.078697	0	0	0	0	0.233879	0
TRITD_1Av1G105030	rna-TRITD_1Av1G105030	LT934111.1	uncharacterized protein LOC109772947 [Aegilops tauschii subsp. tauschii]	0.158153	13.9119	2.56137	5.60416	5.79464	6.24347	6.22066	7.0191
TRITD_1Av1G105090	rna-TRITD_1Av1G105090;rna-TRITD_1Av1G105090-11;rna-TRITD_1Av1G105090-10;rna-TRITD_1Av1G105090-8;rna-TRITD_1Av1G105090-9;rna-TRITD_1Av1G105090-5;rna-TRITD_1Av1G105090-6;rna-TRITD_1Av1G105090-3;rna-TRITD_1Av1G105090-4;rna-TRITD_1Av1G105090-16;rna-TRITD_1Av1G105090-17;rna-TRITD_1Av1G105090-18;rna-TRITD_1Av1G105090-19;rna-TRITD_1Av1G105090-20;rna-TRITD_1Av1G105090-21;rna-TRITD_1Av1G105090-22;rna-TRIT…	LT934111.1	hypothetical protein TRIUR3_21719 [Triticum urartu];vacuolar protein sorting-associated protein 52 A-like isoform X3 [Aegilops tauschii subsp. tauschii];vacuolar protein sorting-associated protein 52 A-like isoform X5 [Aegilops tauschii subsp. tauschii];vacuolar protein sorting-associated protein 52 A-like isoform X2 [Aegilops tauschii subsp. tauschii];vacuolar protein sorting-associated protein …	0.445173	0.281808	0.246769	0.311956	0.278043	0.444851	0.275715	0.357374
TRITD_1Av1G105410	rna-TRITD_1Av1G105410-6;rna-TRITD_1Av1G105410-5;rna-TRITD_1Av1G105410;rna-TRITD_1Av1G105410-7;rna-TRITD_1Av1G105410-8	LT934111.1	DNA-directed RNA polymerase I subunit 2 isoform X1 [Aegilops tauschii subsp. tauschii]	5.76858	3.49867	0.385738	0.583586	3.45855	3.88187	1.65076	5.21674
TRITD_1Av1G105460	rna-TRITD_1Av1G105460-4;rna-TRITD_1Av1G105460;rna-TRITD_1Av1G105460-2	LT934111.1	uncharacterized protein LOC109740951 [Aegilops tauschii subsp. tauschii]	15.8034	10.5429	16.1694	11.5001	12.7811	11.1827	15.0315	16.1147
TRITD_1Av1G105580	rna-TRITD_1Av1G105580-4;rna-TRITD_1Av1G105580;rna-TRITD_1Av1G105580-2;rna-TRITD_1Av1G105580-3	LT934111.1	uncharacterized protein LOC109779637 [Aegilops tauschii subsp. tauschii]	0.0347225	0	0.070037	0.036927	0	0	0	0
TRITD_1Av1G105790	rna-TRITD_1Av1G105790	LT934111.1	vacuolar protein-sorting protein bro1-like [Aegilops tauschii subsp. tauschii]	0.006998	0	0	0.008721	0	0	0	0
TRITD_1Av1G105800	rna-TRITD_1Av1G105800-2;rna-TRITD_1Av1G105800-3	LT934111.1	nucleolar complex protein 2 homolog [Aegilops tauschii subsp. tauschii]	8.31297	5.95038	10.9053	11.9846	6.42168	8.12855	9.80256	10.5411
TRITD_1Av1G105880	rna-TRITD_1Av1G105880;rna-TRITD_1Av1G105880-3;rna-TRITD_1Av1G105880-4;rna-TRITD_1Av1G105880-7	LT934111.1	ALG-2 interacting protein X-like [Aegilops tauschii subsp. tauschii];predicted protein [Hordeum vulgare subsp. vulgare]	12.7634	14.8297	24.8613	20.0269	14.0341	14.4756	18.4231	15.6239
TRITD_1Av1G105920	rna-TRITD_1Av1G105920-10;rna-TRITD_1Av1G105920-5;rna-TRITD_1Av1G105920-9;rna-TRITD_1Av1G105920;rna-TRITD_1Av1G105920-11;rna-TRITD_1Av1G105920-12;rna-TRITD_1Av1G105920-16;rna-TRITD_1Av1G105920-17;rna-TRITD_1Av1G105920-18;rna-TRITD_1Av1G105920-20	LT934111.1	KH domain-containing protein At4g18375-like isoform X1 [Aegilops tauschii subsp. tauschii]	9.92962	10.8469	12.692	15.5104	10.006	10.4593	13.2386	13.2752
TRITD_1Av1G106020	rna-TRITD_1Av1G106020-6;rna-TRITD_1Av1G106020-5;rna-TRITD_1Av1G106020;rna-TRITD_1Av1G106020-2;rna-TRITD_1Av1G106020-4;rna-TRITD_1Av1G106020-7;rna-TRITD_1Av1G106020-8	LT934111.1	katanin p80 WD40 repeat-containing subunit B1 homolog isoform X2 [Aegilops tauschii subsp. tauschii];katanin p80 WD40 repeat-containing subunit B1 homolog isoform X1 [Aegilops tauschii subsp. tauschii]	4.13476	3.62393	6.5245	7.9517	3.5142	3.5544	6.72033	6.54391
TRITD_1Av1G106030	rna-TRITD_1Av1G106030-2;rna-TRITD_1Av1G106030	LT934111.1	E3 ubiquitin-protein ligase ZNF645-like [Aegilops tauschii subsp. tauschii]	6.58127	6.35719	9.15322	7.74607	5.22931	6.03675	9.27983	9.4077
TRITD_1Av1G106250	rna-TRITD_1Av1G106250;rna-TRITD_1Av1G106250-4	LT934111.1	uncharacterized protein LOC109740955 isoform X1 [Aegilops tauschii subsp. tauschii]	3.62826	2.39074	0.474829	0.800528	2.23718	2.85747	1.47267	2.61051
TRITD_1Av1G106470	rna-TRITD_1Av1G106470-2;rna-TRITD_1Av1G106470	LT934111.1	uncharacterized protein LOC109740946 [Aegilops tauschii subsp. tauschii]	5.45175	21.7904	19.3338	20.7926	13.7888	15.8357	18.7371	10.7882
TRITD_1Av1G106550	rna-TRITD_1Av1G106550	LT934111.1	WAT1-related protein At3g02690, chloroplastic [Aegilops tauschii subsp. tauschii]	28.2909	24.0176	6.2895	11.621	23.206	22.6181	12.8773	21.2058
TRITD_1Av1G106590	rna-TRITD_1Av1G106590;rna-TRITD_1Av1G106590-2;rna-TRITD_1Av1G106590-5;rna-TRITD_1Av1G106590-3;rna-TRITD_1Av1G106590-4	LT934111.1	Alpha-galactosidase [Triticum urartu];alpha-galactosidase-like [Aegilops tauschii subsp. tauschii]	19.06	32.7713	14.6183	78.301	22.9031	30.9053	97.9393	90.7782
TRITD_1Av1G106600	rna-TRITD_1Av1G106600-3;rna-TRITD_1Av1G106600-2;rna-TRITD_1Av1G106600	LT934111.1	Alpha-galactosidase [Triticum urartu];alpha-galactosidase-like [Aegilops tauschii subsp. tauschii]	15.0877	30.5794	50.0796	54.5868	26.3611	22.4448	59.5717	52.5437
TRITD_1Av1G106610	rna-TRITD_1Av1G106610	LT934111.1	cytochrome b559 alpha chain (chloroplast) [Oryza sativa Indica Group]	0	0	0	0	0	0.010927	0	0
TRITD_1Av1G106670	rna-TRITD_1Av1G106670;rna-TRITD_1Av1G106670-2	LT934111.1	uncharacterized protein LOC109775842 [Aegilops tauschii subsp. tauschii]	11.4305	17.0852	13.7119	16.3077	11.8908	12.5607	10.7379	14.9661
TRITD_1Av1G106730	rna-TRITD_1Av1G106730	LT934111.1	probable aquaporin TIP3-1 [Aegilops tauschii subsp. tauschii]	0	0.047664	0.101956	0.189947	0	0	0.177539	0.068872
TRITD_1Av1G106790	rna-TRITD_1Av1G106790-2	LT934111.1	probable inactive receptor kinase At5g16590 [Aegilops tauschii subsp. tauschii]	0.40487	0.897181	1.33576	0.903678	0.363778	0.581977	0.394213	0.441723
TRITD_1Av1G107020	rna-TRITD_1Av1G107020-2;rna-TRITD_1Av1G107020;rna-TRITD_1Av1G107020-3;rna-TRITD_1Av1G107020-4;rna-TRITD_1Av1G107020-6	LT934111.1	predicted protein [Hordeum vulgare subsp. vulgare];hypothetical protein TRIUR3_05353 [Triticum urartu]	131.009	125.105	39.8401	41.0626	161.667	154.833	49.9407	62.7867
TRITD_1Av1G107030	rna-TRITD_1Av1G107030-2;rna-TRITD_1Av1G107030-3;rna-TRITD_1Av1G107030-4;rna-TRITD_1Av1G107030-5;rna-TRITD_1Av1G107030-6	LT934111.1	protein TIC110, chloroplastic [Aegilops tauschii subsp. tauschii];hypothetical protein TRIUR3_05354 [Triticum urartu]	42.9611	41.0274	13.3128	19.6931	40.3659	46.4205	25.7352	42.8761
TRITD_1Av1G107040	rna-TRITD_1Av1G107040;rna-TRITD_1Av1G107040-2	LT934111.1	G patch domain-containing protein 11-like isoform X2 [Aegilops tauschii subsp. tauschii];G patch domain-containing protein 11-like isoform X1 [Aegilops tauschii subsp. tauschii]	9.52446	14.189	89.1009	49.3812	12.5633	9.12868	79.3042	24.0433
TRITD_1Av1G107050	rna-TRITD_1Av1G107050;rna-TRITD_1Av1G107050-2	LT934111.1	unknown [Triticum aestivum]	341.347	623.745	1365.21	1582.17	501.149	474.516	887.78	782.943
TRITD_1Av1G107070	rna-TRITD_1Av1G107070	LT934111.1	hypothetical protein [Hordeum vulgare]	16.7033	41.2488	390.674	517.988	31.8325	33.3522	275.065	232.81
TRITD_1Av1G107100	rna-TRITD_1Av1G107100	LT934111.1	uncharacterized protein LOC101768140 [Setaria italica]	0	0	0	0	0	0	0	0.055424
TRITD_1Av1G107460	rna-TRITD_1Av1G107460	LT934111.1	uncharacterized protein LOC109746693 [Aegilops tauschii subsp. tauschii]	23.7435	131.628	278.499	1013.51	73.4059	101.661	623.265	351.411
TRITD_1Av1G107570	rna-TRITD_1Av1G107570;rna-TRITD_1Av1G107570-8;rna-TRITD_1Av1G107570-7;rna-TRITD_1Av1G107570-5;rna-TRITD_1Av1G107570-4;rna-TRITD_1Av1G107570-3;rna-TRITD_1Av1G107570-11;rna-TRITD_1Av1G107570-10;rna-TRITD_1Av1G107570-13;rna-TRITD_1Av1G107570-12;rna-TRITD_1Av1G107570-16;rna-TRITD_1Av1G107570-17;rna-TRITD_1Av1G107570-20;rna-TRITD_1Av1G107570-21;rna-TRITD_1Av1G107570-22;rna-TRITD_1Av1G107570-23;rna-TRI…	LT934111.1	Myosin-J heavy chain [Triticum urartu];myosin-8-like isoform X1 [Aegilops tauschii subsp. tauschii];hypothetical protein TRIUR3_14855 [Triticum urartu]	2.45545	3.75393	4.51951	4.24814	3.50096	2.58715	7.16357	4.77387
TRITD_1Av1G107750	rna-TRITD_1Av1G107750	LT934111.1	hypothetical protein TRIUR3_10211 [Triticum urartu]	52.2077	56.2591	61.1033	55.8366	41.7575	38.5298	71.3261	57.1876
TRITD_1Av1G107760	rna-TRITD_1Av1G107760	LT934111.1	UPF0415 protein C7orf25 homolog [Aegilops tauschii subsp. tauschii]	3.57338	5.5393	3.41197	4.18553	4.72957	2.76611	4.13648	4.61123
TRITD_1Av1G107770	rna-TRITD_1Av1G107770-3;rna-TRITD_1Av1G107770	LT934111.1	hypothetical protein TRIUR3_10209 [Triticum urartu];CDT1-like protein a, chloroplastic [Aegilops tauschii subsp. tauschii]	3.29158	1.63575	1.13947	1.32748	1.70697	2.34546	1.39155	2.51415
TRITD_1Av1G107950	rna-TRITD_1Av1G107950-2	LT934111.1	uncharacterized protein At5g01610-like [Aegilops tauschii subsp. tauschii]	2.87951	7.80664	3.03436	3.04474	4.39227	4.81228	4.20817	4.01528
TRITD_1Av1G108030	rna-TRITD_1Av1G108030	LT934111.1	ripening-related protein 3-like [Aegilops tauschii subsp. tauschii]	0.050234	0	0	0.057989	0	0	0.059128	0
TRITD_1Av1G108040	rna-TRITD_1Av1G108040-2;rna-TRITD_1Av1G108040-3	LT934111.1	putative ripening-related protein 6 [Aegilops tauschii subsp. tauschii]	0.212235	0	0.682972	1.3379	0.0299804	0.131423	0.359642	0.0491288
TRITD_1Av1G108100	rna-TRITD_1Av1G108100;rna-TRITD_1Av1G108100-2;rna-TRITD_1Av1G108100-3;rna-TRITD_1Av1G108100-4;rna-TRITD_1Av1G108100-5	LT934111.1	Serine carboxypeptidase-like 51 [Triticum urartu];serine carboxypeptidase-like 51 [Aegilops tauschii subsp. tauschii]	26.3774	15.417	17.4	16.4658	22.9717	23.6931	7.4291	21.1287
TRITD_1Av1G108160	rna-TRITD_1Av1G108160	LT934111.1	putative ripening-related protein 6 [Aegilops tauschii subsp. tauschii]	0	0	0.944374	0.606568	0	0	0.909389	0.06319
TRITD_1Av1G108170	rna-TRITD_1Av1G108170	LT934111.1		0.485014	0.871296	2.02194	1.87386	1.39272	0.739673	0.735526	0.558859
TRITD_1Av1G108180	rna-TRITD_1Av1G108180	LT934111.1	putative ripening-related protein 6 [Aegilops tauschii subsp. tauschii]	0.412148	0.696284	1.50111	4.32321	0.957713	0.298045	0.866598	0.56786
TRITD_1Av1G108230	rna-TRITD_1Av1G108230;rna-TRITD_1Av1G108230-4;rna-TRITD_1Av1G108230-5;rna-TRITD_1Av1G108230-6;rna-TRITD_1Av1G108230-7	LT934111.1	predicted protein [Hordeum vulgare subsp. vulgare];uncharacterized protein LOC109773674 [Aegilops tauschii subsp. tauschii]	24.2999	20.4371	5.27384	8.98387	23.6516	25.5667	8.81255	13.8921
TRITD_1Av1G108260	rna-TRITD_1Av1G108260-3;rna-TRITD_1Av1G108260-2;rna-TRITD_1Av1G108260-4	LT934111.1	calcium uniporter protein 2, mitochondrial-like [Aegilops tauschii subsp. tauschii]	16.3687	3.85307	72.8966	47.3277	7.51083	5.73206	42.3653	19.4582
TRITD_1Av1G108300	rna-TRITD_1Av1G108300-4;rna-TRITD_1Av1G108300-3;rna-TRITD_1Av1G108300-2	LT934111.1	pentatricopeptide repeat-containing protein At2g20710, mitochondrial-like [Aegilops tauschii subsp. tauschii]	1.95131	1.29488	0.626806	0.49334	1.86637	2.05198	2.05166	2.2493
TRITD_1Av1G108380	rna-TRITD_1Av1G108380	LT934111.1	pentatricopeptide repeat-containing protein At4g21705, mitochondrial-like [Aegilops tauschii subsp. tauschii]	1.49636	1.06008	0.966401	0.499007	1.36088	1.5222	0.782652	1.95644
TRITD_1Av1G108390	rna-TRITD_1Av1G108390-2;rna-TRITD_1Av1G108390;rna-TRITD_1Av1G108390-4;rna-TRITD_1Av1G108390-5;rna-TRITD_1Av1G108390-8;rna-TRITD_1Av1G108390-9;rna-TRITD_1Av1G108390-10	LT934111.1	predicted protein [Hordeum vulgare subsp. vulgare];Monothiol glutaredoxin-S11 [Triticum urartu];uncharacterized protein LOC109773678 [Aegilops tauschii subsp. tauschii]	19.3926	20.8514	55.6379	35.1946	20.7507	21.1832	37.9262	21.3786
TRITD_1Av1G108430	rna-TRITD_1Av1G108430-2;rna-TRITD_1Av1G108430;rna-TRITD_1Av1G108430-3;rna-TRITD_1Av1G108430-4	LT934111.1	30S ribosomal protein S18 [Triticum urartu];uncharacterized protein LOC109773679 [Aegilops tauschii subsp. tauschii];hypothetical protein TRIUR3_21594 [Triticum urartu]	8.87168	14.3192	9.88986	11.448	11.2104	11.7421	11.8135	15.6801
TRITD_1Av1G108450	rna-TRITD_1Av1G108450-2;rna-TRITD_1Av1G108450	LT934111.1	Putative ribosomal-protein-alanine acetyltransferase [Triticum urartu]	0.166805	0.467662	1.5551	0.656099	0.262355	0.000943202	0.580833	0.163467
TRITD_1Av1G108460	rna-TRITD_1Av1G108460	LT934111.1	E3 ubiquitin-protein ligase rnf8-A-like [Aegilops tauschii subsp. tauschii]	6.7123	5.85594	25.5485	20.4124	3.09866	5.16556	24.3013	4.36807
TRITD_1Av1G108690	rna-TRITD_1Av1G108690	LT934111.1	protein NEOXANTHIN-DEFICIENT 1 [Aegilops tauschii subsp. tauschii]	9.91222	3.791	3.97905	6.83425	3.79516	6.11336	7.99032	6.70736
TRITD_1Av1G108910	rna-TRITD_1Av1G108910-3;rna-TRITD_1Av1G108910-4;rna-TRITD_1Av1G108910;rna-TRITD_1Av1G108910-2	LT934111.1	maf-like protein DDB_G0281937 [Aegilops tauschii subsp. tauschii]	8.38215	9.68135	5.9269	5.43192	8.0195	9.55457	5.88782	10.4617
TRITD_1Av1G109450	rna-TRITD_1Av1G109450	LT934111.1	CBS domain-containing protein CBSX5-like [Aegilops tauschii subsp. tauschii]	6.47398	4.311	24.4791	8.90509	4.52862	4.31118	10.5823	11.0802
TRITD_1Av1G109510	rna-TRITD_1Av1G109510-3;rna-TRITD_1Av1G109510;rna-TRITD_1Av1G109510-2	LT934111.1	microtubule-associated protein RP/EB family member 1C [Aegilops tauschii subsp. tauschii]	0.255012	0.299291	1.24731	0.16366	0.194166	0.224373	0.830143	0.314289
TRITD_1Av1G109520	rna-TRITD_1Av1G109520;rna-TRITD_1Av1G109520-2	LT934111.1	uncharacterized protein LOC109765810 [Aegilops tauschii subsp. tauschii]	14.0226	6.74588	8.14273	9.71118	7.00833	11.3991	13.7775	16.3869
TRITD_1Av1G109580	rna-TRITD_1Av1G109580;rna-TRITD_1Av1G109580-2;rna-TRITD_1Av1G109580-3;rna-TRITD_1Av1G109580-4;rna-TRITD_1Av1G109580-5;rna-TRITD_1Av1G109580-6;rna-TRITD_1Av1G109580-7;rna-TRITD_1Av1G109580-9;rna-TRITD_1Av1G109580-10;rna-TRITD_1Av1G109580-11;rna-TRITD_1Av1G109580-18;rna-TRITD_1Av1G109580-17;rna-TRITD_1Av1G109580-16;rna-TRITD_1Av1G109580-15;rna-TRITD_1Av1G109580-14;rna-TRITD_1Av1G109580-12;rna-TRITD…	LT934111.1	hypothetical protein TRIUR3_28510 [Triticum urartu];trafficking protein particle complex subunit 13 [Aegilops tauschii subsp. tauschii];mediator of RNA polymerase II transcription subunit 16 isoform X2 [Aegilops tauschii subsp. tauschii];mediator of RNA polymerase II transcription subunit 16 isoform X1 [Aegilops tauschii subsp. tauschii]	12.6949	9.82906	7.15779	7.93471	11.5198	11.5789	9.90191	11.0159
TRITD_1Av1G109870	rna-TRITD_1Av1G109870-3	LT934111.1	protein STABILIZED1-like [Aegilops tauschii subsp. tauschii]	8.61124	10.7862	13.39	11.6315	9.63124	9.6562	13.2646	11.487
TRITD_1Av1G109900	rna-TRITD_1Av1G109900-5;rna-TRITD_1Av1G109900-3;rna-TRITD_1Av1G109900-4;rna-TRITD_1Av1G109900;rna-TRITD_1Av1G109900-2	LT934111.1	AB hydrolase superfamily protein yfhM [Triticum urartu];uncharacterized protein LOC109744361 [Aegilops tauschii subsp. tauschii]	56.7837	61.8853	21.9653	39.2679	60.2153	58.3727	42.1923	49.0231
TRITD_1Av1G109990	rna-TRITD_1Av1G109990-2;rna-TRITD_1Av1G109990	LT934111.1	predicted protein, partial [Hordeum vulgare subsp. vulgare];bifunctional epoxide hydrolase 2-like [Aegilops tauschii subsp. tauschii]	5.74362	3.07473	0.849241	1.36877	6.08375	3.9489	2.68385	5.42262
TRITD_1Av1G110000	rna-TRITD_1Av1G110000	LT934111.1	LanC-like protein 2 [Triticum urartu]	0.307265	0.310086	0.891076	0.606044	0.139102	0.342634	0.522575	0.312075
TRITD_1Av1G110040	rna-TRITD_1Av1G110040	LT934111.1	Prolyl 4-hydroxylase subunit alpha-2 [Triticum urartu]	4.54399	4.17312	4.41124	6.13994	4.85004	4.03519	4.39705	4.61618
TRITD_1Av1G110120	rna-TRITD_1Av1G110120-4;rna-TRITD_1Av1G110120;rna-TRITD_1Av1G110120-2	LT934111.1	Protochlorophyllide reductase B, chloroplastic [Triticum urartu];RecName: Full=Protochlorophyllide reductase B, chloroplastic; Short=PCR B; AltName: Full=NADPH-protochlorophyllide oxidoreductase B; Short=POR B; Flags: Precursor	131.694	163.433	18.2824	42.8333	130.554	113.204	57.9314	70.2533
TRITD_1Av1G110220	rna-TRITD_1Av1G110220-8;rna-TRITD_1Av1G110220;rna-TRITD_1Av1G110220-2;rna-TRITD_1Av1G110220-4;rna-TRITD_1Av1G110220-5;rna-TRITD_1Av1G110220-6;rna-TRITD_1Av1G110220-7;rna-TRITD_1Av1G110220-11;rna-TRITD_1Av1G110220-12;rna-TRITD_1Av1G110220-13;rna-TRITD_1Av1G110220-14;rna-TRITD_1Av1G110220-15;rna-TRITD_1Av1G110220-16;rna-TRITD_1Av1G110220-17;rna-TRITD_1Av1G110220-18;rna-TRITD_1Av1G110220-19;rna-TRIT…	LT934111.1	uncharacterized protein LOC109732554 isoform X4 [Aegilops tauschii subsp. tauschii];uncharacterized protein LOC109732554 isoform X1 [Aegilops tauschii subsp. tauschii];uncharacterized protein LOC109732554 isoform X2 [Aegilops tauschii subsp. tauschii];uncharacterized protein LOC109732554 isoform X3 [Aegilops tauschii subsp. tauschii];hypothetical protein TRIUR3_18010 [Triticum urartu]	5.91483	5.21905	10.188	10.0777	4.49827	6.15393	8.54735	7.08034
TRITD_1Av1G110230	rna-TRITD_1Av1G110230;rna-TRITD_1Av1G110230-2	LT934111.1	1-acyl-sn-glycerol-3-phosphate acyltransferase 1, chloroplastic [Aegilops tauschii subsp. tauschii]	4.79344	5.16835	2.51599	4.45352	5.30388	4.31235	5.47887	5.07037
TRITD_1Av1G110240	rna-TRITD_1Av1G110240	LT934111.1	dof zinc finger protein 13 [Hordeum vulgare subsp. vulgare]	0	0.010524	0.160357	0.263485	0	0.033667	0.048602	0.027728
TRITD_1Av1G110330	rna-TRITD_1Av1G110330;rna-TRITD_1Av1G110330-4;rna-TRITD_1Av1G110330-3;rna-TRITD_1Av1G110330-2	LT934111.1	hypothetical protein TRIUR3_33229 [Triticum urartu];uncharacterized protein LOC109770889 [Aegilops tauschii subsp. tauschii]	1.94959	2.90756	3.85693	3.12051	2.42874	1.52581	2.81897	2.37805
TRITD_1Av1G110350	rna-TRITD_1Av1G110350-5;rna-TRITD_1Av1G110350-2;rna-TRITD_1Av1G110350	LT934111.1	RNA-binding protein 40 [Triticum urartu];U11/U12 small nuclear ribonucleoprotein 65 kDa protein-like isoform X1 [Aegilops tauschii subsp. tauschii]	1.70317	1.78362	1.08459	1.53623	1.38174	1.52277	1.45665	1.79367
TRITD_1Av1G110390	rna-TRITD_1Av1G110390	LT934111.1	predicted protein [Hordeum vulgare subsp. vulgare]	5.07005	8.3618	3.76428	3.82642	8.59285	8.00235	5.98684	7.74533
TRITD_1Av1G110520	rna-TRITD_1Av1G110520	LT934111.1	putative protein arginine N-methyltransferase 6.2 [Triticum urartu]	3.27513	2.63416	6.32506	6.23797	3.38185	3.10928	3.8256	4.68541
TRITD_1Av1G110530	rna-TRITD_1Av1G110530	LT934111.1	predicted protein [Hordeum vulgare subsp. vulgare]	1.37275	1.90108	5.3994	5.57016	2.31096	2.98749	3.73188	3.37817
TRITD_1Av1G110770	rna-TRITD_1Av1G110770-2;rna-TRITD_1Av1G110770;rna-TRITD_1Av1G110770-3;rna-TRITD_1Av1G110770-4;rna-TRITD_1Av1G110770-5	LT934111.1	DNA ligase 1 isoform X2 [Aegilops tauschii subsp. tauschii];DNA ligase 1 [Triticum urartu]	3.68737	1.78779	0.438968	0.33331	2.39631	2.58672	1.06995	4.40839
TRITD_1Av1G111010	rna-TRITD_1Av1G111010;rna-TRITD_1Av1G111010-2;rna-TRITD_1Av1G111010-4	LT934111.1	small GTPase LIP1-like [Aegilops tauschii subsp. tauschii]	5.08493	5.09048	8.95982	10.013	4.50186	4.21412	8.03808	8.45889
TRITD_1Av1G111140	rna-TRITD_1Av1G111140	LT934111.1	hypothetical protein TRIUR3_19959 [Triticum urartu]	7.10683	5.42068	2.79835	3.24478	6.41283	8.29257	5.07401	6.47334
TRITD_1Av1G111250	rna-TRITD_1Av1G111250;rna-TRITD_1Av1G111250-2	LT934111.1	UDP-glucose 6-dehydrogenase 4 [Brachypodium distachyon];UDP-glucose 6-dehydrogenase 4-like [Aegilops tauschii subsp. tauschii]	19.45	23.0901	41.4176	47.6024	0.277876	0.254857	0.1556	0.126579
TRITD_1Av1G111270	rna-TRITD_1Av1G111270	LT934111.1	uncharacterized protein LOC109773671 [Aegilops tauschii subsp. tauschii]	0.142472	0.095199	0.400707	0.228518	0.05438	0.070372	0.439008	0.275632
TRITD_1Av1G111280	rna-TRITD_1Av1G111280;rna-TRITD_1Av1G111280-2	LT934111.1	thylakoid lumenal 17.4 kDa protein, chloroplastic-like [Aegilops tauschii subsp. tauschii]	89.055	70.7904	11.7584	22.8252	82.8267	70.0499	20.4755	54.4394
TRITD_1Av1G111350	rna-TRITD_1Av1G111350	LT934111.1	hypothetical protein TRIUR3_15646 [Triticum urartu]	5.2996	5.81412	0.641441	1.41024	5.42242	6.59408	2.8254	3.66627
TRITD_1Av1G111360	rna-TRITD_1Av1G111360	LT934111.1		4.62938	5.76587	1.67511	2.68687	5.66124	6.48923	2.99798	4.05235
TRITD_1Av1G111390	rna-TRITD_1Av1G111390	LT934111.1	hypothetical protein TRIUR3_15645 [Triticum urartu]	0.441394	0.307107	0.754149	0.701116	0.094951	0.053906	0.839128	0.534903
TRITD_1Av1G111400	rna-TRITD_1Av1G111400-3;rna-TRITD_1Av1G111400-4;rna-TRITD_1Av1G111400-2;rna-TRITD_1Av1G111400	LT934111.1	glutamyl-tRNA reductase 2 isoform X2 [Aegilops tauschii subsp. tauschii];glutamyl tRNA reductase [Triticum aestivum];glutamyl-tRNA reductase 1, chloroplastic [Aegilops tauschii subsp. tauschii];Glutamyl-tRNA reductase 1, chloroplastic [Triticum urartu]	32.0561	24.7258	7.10609	13.7504	26.8714	39.9025	12.2176	18.8894
TRITD_1Av1G111450	rna-TRITD_1Av1G111450-4;rna-TRITD_1Av1G111450-5;rna-TRITD_1Av1G111450;rna-TRITD_1Av1G111450-2;rna-TRITD_1Av1G111450-3	LT934111.1	Membrane steroid-binding protein 1 [Triticum urartu];membrane steroid-binding protein 1-like [Aegilops tauschii subsp. tauschii]	12.347	37.9	18.4327	20.4471	29.6597	21.1101	29.0983	27.5773
TRITD_1Av1G111660	rna-TRITD_1Av1G111660-2;rna-TRITD_1Av1G111660-5	LT934111.1	Membrane steroid-binding protein 2 [Triticum urartu];putative steroid membrane binding protein [Triticum aestivum]	88.2029	160.566	79.033	83.8702	123.751	105.597	101.008	91.3169
TRITD_1Av1G111700	rna-TRITD_1Av1G111700-2;rna-TRITD_1Av1G111700-3;rna-TRITD_1Av1G111700	LT934111.1	F-box/LRR-repeat protein At3g48880 isoform X1 [Aegilops tauschii subsp. tauschii]	5.88053	5.44441	20.8401	13.0025	7.26508	5.23487	18.2139	7.59781
TRITD_1Av1G111890	rna-TRITD_1Av1G111890	LT934111.1	Pollen-specific protein SF3 [Triticum urartu]	0.526604	0.23936	0.413901	0.12371	0.380467	0.571295	0.774595	0.532725
TRITD_1Av1G111900	rna-TRITD_1Av1G111900;rna-TRITD_1Av1G111900-2;rna-TRITD_1Av1G111900-3;rna-TRITD_1Av1G111900-4;rna-TRITD_1Av1G111900-5;rna-TRITD_1Av1G111900-6;rna-TRITD_1Av1G111900-7;rna-TRITD_1Av1G111900-8	LT934111.1	folylpolyglutamate synthase-like isoform X1 [Aegilops tauschii subsp. tauschii]	14.7914	8.99105	1.50719	2.59284	12.0885	13.0998	3.40591	7.49024
TRITD_1Av1G111950	rna-TRITD_1Av1G111950;rna-TRITD_1Av1G111950-2	LT934111.1	benzyl alcohol O-benzoyltransferase-like [Aegilops tauschii subsp. tauschii]	2.99283	9.07723	3.00154	3.90236	8.63975	5.25531	6.59487	3.56174
TRITD_1Av1G112110	rna-TRITD_1Av1G112110-2;rna-TRITD_1Av1G112110-3;rna-TRITD_1Av1G112110;rna-TRITD_1Av1G112110-7;rna-TRITD_1Av1G112110-8;rna-TRITD_1Av1G112110-6;rna-TRITD_1Av1G112110-5;rna-TRITD_1Av1G112110-9;rna-TRITD_1Av1G112110-10;rna-TRITD_1Av1G112110-11;rna-TRITD_1Av1G112110-13	LT934111.1	NAD-dependent malic enzyme 59 kDa isoform, mitochondrial [Aegilops tauschii subsp. tauschii];NAD-dependent malic enzyme 59 kDa isoform, mitochondrial [Triticum urartu]	18.4574	25.5268	8.59651	10.054	21.2386	21.2884	10.0925	13.6971
TRITD_1Av1G112120	rna-TRITD_1Av1G112120	LT934111.1	hypothetical protein TRIUR3_25845 [Triticum urartu]	0.218412	0.094169	0.142358	0.030809	0.206518	0.162754	0.30704	0.406308
TRITD_1Av1G112230	rna-TRITD_1Av1G112230-2;rna-TRITD_1Av1G112230	LT934111.1	hypothetical protein TRIUR3_25845 [Triticum urartu];hypothetical protein C2845_PM09G04880 [Panicum miliaceum]	0.368814	0.573646	0.10138	0.0875822	0.677908	0.583033	1.40566	1.29634
TRITD_1Av1G112380	rna-TRITD_1Av1G112380-2;rna-TRITD_1Av1G112380-3	LT934111.1	hypothetical protein TRIUR3_34962 [Triticum urartu];uncharacterized protein LOC109736749 [Aegilops tauschii subsp. tauschii]	0	0	0	0.0237138	0	0	0	0.0296633
TRITD_1Av1G112490	rna-TRITD_1Av1G112490	LT934111.1	hypothetical protein TRIUR3_28372 [Triticum urartu]	0.318475	0.601993	0.346229	0.527094	0.566621	0.596092	0.953078	2.06019
TRITD_1Av1G112500	rna-TRITD_1Av1G112500-3;rna-TRITD_1Av1G112500-2;rna-TRITD_1Av1G112500	LT934111.1	predicted protein [Hordeum vulgare subsp. vulgare];tetraspanin-10 [Aegilops tauschii subsp. tauschii]	4.65857	4.03479	0.720859	1.0909	1.69005	1.78502	0.792668	2.12259
TRITD_1Av1G112530	rna-TRITD_1Av1G112530-6;rna-TRITD_1Av1G112530;rna-TRITD_1Av1G112530-9;rna-TRITD_1Av1G112530-10	LT934111.1	DEAD-box ATP-dependent RNA helicase 12 [Triticum urartu];DEAD-box ATP-dependent RNA helicase 12 [Aegilops tauschii subsp. tauschii]	15.2854	12.5287	20.8033	20.7067	10.9858	12.0076	16.6881	17.2178
TRITD_1Av1G112620	rna-TRITD_1Av1G112620	LT934111.1	remorin-like [Aegilops tauschii subsp. tauschii]	167.275	195.38	214.309	232.08	133.78	160.383	278.688	239.677
TRITD_1Av1G112830	rna-TRITD_1Av1G112830	LT934111.1	hypothetical protein TRIUR3_25596 [Triticum urartu]	0	0	0.064811	0.270135	0.127158	0	0.398626	0.202908
TRITD_1Av1G112840	rna-TRITD_1Av1G112840-2;rna-TRITD_1Av1G112840	LT934111.1	predicted protein [Hordeum vulgare subsp. vulgare]	1.23942	3.3734	1.4609	2.87114	2.57034	3.47188	1.47583	1.70569
TRITD_1Av1G112900	rna-TRITD_1Av1G112900-13;rna-TRITD_1Av1G112900-9;rna-TRITD_1Av1G112900-6;rna-TRITD_1Av1G112900;rna-TRITD_1Av1G112900-2;rna-TRITD_1Av1G112900-3;rna-TRITD_1Av1G112900-5;rna-TRITD_1Av1G112900-15;rna-TRITD_1Av1G112900-19;rna-TRITD_1Av1G112900-18;rna-TRITD_1Av1G112900-20	LT934111.1	putative leucine-rich repeat-containing protein DDB_G0290503 isoform X1 [Aegilops tauschii subsp. tauschii];hypothetical protein TRIUR3_32347 [Triticum urartu]	0.763541	1.38077	0.810915	1.32803	1.13207	1.15677	1.21234	1.38587
TRITD_1Av1G112980	rna-TRITD_1Av1G112980	LT934111.1	Non-specific lipid-transfer protein 2 [Triticum urartu]	0.106351	0.252214	2.09229	0.850308	0	0	0.422204	0.366728
TRITD_1Av1G113130	rna-TRITD_1Av1G113130	LT934111.1	uncharacterized protein LOC8079158 [Sorghum bicolor]	1.36682	1.91128	0	0	3.19953	3.20035	4.25423	3.1032
TRITD_1Av1G113230	rna-TRITD_1Av1G113230-3;rna-TRITD_1Av1G113230;rna-TRITD_1Av1G113230-2	LT934111.1	low-temperature-induced 65 kDa protein-like isoform X1 [Aegilops tauschii subsp. tauschii]	0.553426	1.10718	22.1956	6.39205	0.235926	0.17829	11.9405	1.45299
TRITD_1Av1G113270	rna-TRITD_1Av1G113270	LT934111.1	hypothetical protein TRIUR3_21392 [Triticum urartu]	0.214916	0.398641	0.09597	0.21002	0.288325	0.414692	0.186572	0.4608
TRITD_1Av1G113280	rna-TRITD_1Av1G113280	LT934111.1	hypothetical protein TRIUR3_21393 [Triticum urartu]	6.36768	3.51764	3.54756	3.10446	6.94337	11.7541	2.41507	4.22651
TRITD_1Av1G113360	rna-TRITD_1Av1G113360;rna-TRITD_1Av1G113360-4;rna-TRITD_1Av1G113360-2;rna-TRITD_1Av1G113360-3;rna-TRITD_1Av1G113360-6;rna-TRITD_1Av1G113360-7;rna-TRITD_1Av1G113360-8;rna-TRITD_1Av1G113360-10	LT934111.1	Valyl-tRNA synthetase [Triticum urartu];predicted protein [Hordeum vulgare subsp. vulgare]	2.491	3.57448	10.9283	10.4491	2.25383	1.95109	2.49204	2.40164
TRITD_1Av1G113370	rna-TRITD_1Av1G113370-6;rna-TRITD_1Av1G113370-5;rna-TRITD_1Av1G113370;rna-TRITD_1Av1G113370-2;rna-TRITD_1Av1G113370-4;rna-TRITD_1Av1G113370-7;rna-TRITD_1Av1G113370-8;rna-TRITD_1Av1G113370-9;rna-TRITD_1Av1G113370-10;rna-TRITD_1Av1G113370-11;rna-TRITD_1Av1G113370-12;rna-TRITD_1Av1G113370-13	LT934111.1	SET and MYND domain-containing protein 4 isoform X2 [Aegilops tauschii subsp. tauschii];SET and MYND domain-containing protein 4 isoform X1 [Aegilops tauschii subsp. tauschii];RNA polymerase II-associated protein 3 [Triticum urartu];Vesicle-associated protein 1-1 [Triticum urartu]	5.16832	5.20839	3.90291	4.9258	5.25553	5.09579	5.43193	6.27173
TRITD_1Av1G113380	rna-TRITD_1Av1G113380-3;rna-TRITD_1Av1G113380;rna-TRITD_1Av1G113380-2	LT934111.1	uncharacterized protein LOC109747692 isoform X1 [Aegilops tauschii subsp. tauschii]	8.28289	7.72517	9.01653	7.56631	6.02593	6.18826	4.9218	8.95225
TRITD_1Av1G113470	rna-TRITD_1Av1G113470-6;rna-TRITD_1Av1G113470-5;rna-TRITD_1Av1G113470-4;rna-TRITD_1Av1G113470;rna-TRITD_1Av1G113470-2;rna-TRITD_1Av1G113470-3	LT934111.1	chaperone protein dnaJ 13 [Aegilops tauschii subsp. tauschii];Chaperone protein dnaJ 13 [Triticum urartu]	7.3069	6.0223	7.89822	8.40853	6.43656	7.17896	8.3067	10.9499
TRITD_1Av1G113630	rna-TRITD_1Av1G113630-2;rna-TRITD_1Av1G113630;rna-TRITD_1Av1G113630-4	LT934111.1	Monocopper oxidase-like protein SKU5 [Triticum urartu]	0	0	0.0178718	0.049838	0	0	0.0259006	0
TRITD_1Av1G113740	rna-TRITD_1Av1G113740	LT934111.1	uncharacterized protein LOC109764528 [Aegilops tauschii subsp. tauschii]	1.55109	2.75489	3.79317	1.9356	2.87038	2.01687	2.31087	1.83784
TRITD_1Av1G113800	rna-TRITD_1Av1G113800	LT934111.1	protein YABBY 3-like [Aegilops tauschii subsp. tauschii]	0.502466	0.095671	0.081219	0	0	0	0	0
TRITD_1Av1G113900	rna-TRITD_1Av1G113900	LT934111.1	hypothetical protein TRIUR3_32395 [Triticum urartu]	17.0306	16.1771	0.065776	0	25.3392	31.1498	15.28	25.7478
TRITD_1Av1G114210	rna-TRITD_1Av1G114210-7;rna-TRITD_1Av1G114210-5;rna-TRITD_1Av1G114210-6;rna-TRITD_1Av1G114210-4;rna-TRITD_1Av1G114210-3;rna-TRITD_1Av1G114210-2	LT934111.1	U1 small nuclear ribonucleoprotein 70 kDa-like [Aegilops tauschii subsp. tauschii]	48.1023	41.4469	66.411	55.1476	40.1914	48.18	29.3455	42.8916
TRITD_1Av1G114700	rna-TRITD_1Av1G114700-8;rna-TRITD_1Av1G114700-7;rna-TRITD_1Av1G114700;rna-TRITD_1Av1G114700-9	LT934111.1	trihelix transcription factor GTL1-like isoform X2 [Aegilops tauschii subsp. tauschii];trihelix transcription factor GTL1-like isoform X1 [Aegilops tauschii subsp. tauschii]	0.129004	0.100759	10.6188	5.84122	0	0.0400521	0.453752	0.75366
TRITD_1Av1G114960	rna-TRITD_1Av1G114960	LT934111.1	protein CDI-like [Aegilops tauschii subsp. tauschii]	0.438178	0.484208	7.09639	2.5559	0.548726	0.717993	2.01761	1.58862
TRITD_1Av1G114970	rna-TRITD_1Av1G114970-4;rna-TRITD_1Av1G114970-3;rna-TRITD_1Av1G114970-2;rna-TRITD_1Av1G114970	LT934111.1	electron transfer flavoprotein-ubiquinone oxidoreductase, mitochondrial isoform X1 [Aegilops tauschii subsp. tauschii];Electron transfer flavoprotein-ubiquinone oxidoreductase, mitochondrial [Triticum urartu]	10.4887	10.346	38.3973	43.3023	8.5563	6.07603	17.108	7.18083
TRITD_1Av1G115360	rna-TRITD_1Av1G115360-3;rna-TRITD_1Av1G115360-5	LT934111.1	cytochrome P450 89A2-like [Aegilops tauschii subsp. tauschii]	4.27437	3.96909	5.60169	3.17637	3.24975	2.57233	11.5484	3.36719
TRITD_1Av1G115550	rna-TRITD_1Av1G115550	LT934111.1	cytochrome P450 89A2-like [Aegilops tauschii subsp. tauschii]	0.033204	0	0.171559	0.035437	0.055433	0	0.03409	0.030687
TRITD_1Av1G115590	rna-TRITD_1Av1G115590	LT934111.1	hypothetical protein TRIUR3_23386 [Triticum urartu]	5.33936	5.13734	4.45352	2.94019	5.13165	5.52011	5.45319	3.44621
TRITD_1Av1G115640	rna-TRITD_1Av1G115640	LT934111.1	aquaporin NIP3-1 [Aegilops tauschii subsp. tauschii]	0.183968	0.234077	0.326354	0.425974	0.560292	0.3487	0.149462	0.802836
TRITD_1Av1G115730	rna-TRITD_1Av1G115730-6;rna-TRITD_1Av1G115730-2;rna-TRITD_1Av1G115730-5;rna-TRITD_1Av1G115730;rna-TRITD_1Av1G115730-7;rna-TRITD_1Av1G115730-9;rna-TRITD_1Av1G115730-12;rna-TRITD_1Av1G115730-13	LT934111.1	kinesin-like protein KIN-7K, chloroplastic [Aegilops tauschii subsp. tauschii];Centromere-associated protein E [Triticum urartu]	2.22971	1.6732	4.74423	4.56249	2.2468	2.24269	3.94811	3.04789
TRITD_1Av1G115850	rna-TRITD_1Av1G115850	LT934111.1	SH3 domain-containing protein 2-like [Aegilops tauschii subsp. tauschii]	6.25579	10.6503	3.65542	4.72519	9.14205	8.58038	6.67083	7.0745
TRITD_1Av1G115860	rna-TRITD_1Av1G115860	LT934111.1	uncharacterized protein LOC109746193 [Aegilops tauschii subsp. tauschii]	52.4491	52.5843	7.18094	17.5658	61.4442	61.6621	22.1239	54.7316
TRITD_1Av1G116000	rna-TRITD_1Av1G116000-5;rna-TRITD_1Av1G116000-2;rna-TRITD_1Av1G116000	LT934111.1	cytochrome P450 84A1-like [Aegilops tauschii subsp. tauschii];Cytochrome P450 84A1 [Triticum urartu]	2.30024	5.84499	4.32255	3.75399	2.88506	2.82355	5.211	1.54231
TRITD_1Av1G116160	rna-TRITD_1Av1G116160	LT934111.1	transmembrane and coiled-coil domain-containing protein 4-like [Aegilops tauschii subsp. tauschii]	0	0	0.00767788	0.0149269	0	0	0	0
TRITD_1Av1G116170	rna-TRITD_1Av1G116170-4;rna-TRITD_1Av1G116170;rna-TRITD_1Av1G116170-2;rna-TRITD_1Av1G116170-3;rna-TRITD_1Av1G116170-5;rna-TRITD_1Av1G116170-6	LT934111.1	zinc finger CCCH domain-containing protein 19-like [Aegilops tauschii subsp. tauschii];zinc finger CCCH domain-containing protein 19-like, partial [Aegilops tauschii subsp. tauschii];Zinc finger CCCH domain-containing protein 44 [Triticum urartu]	2.92864	1.20624	11.3521	8.4867	1.92517	1.81357	4.39824	5.92342
TRITD_1Av1G116390	rna-TRITD_1Av1G116390;rna-TRITD_1Av1G116390-2;rna-TRITD_1Av1G116390-3;rna-TRITD_1Av1G116390-4;rna-TRITD_1Av1G116390-6;rna-TRITD_1Av1G116390-10;rna-TRITD_1Av1G116390-11	LT934111.1	probable serine protease EDA2 [Aegilops tauschii subsp. tauschii];putative serine protease EDA2 [Triticum urartu]	9.04121	10.9629	5.35244	5.48961	10.3542	11.0147	5.35604	6.80097
TRITD_1Av1G116400	rna-TRITD_1Av1G116400;rna-TRITD_1Av1G116400-2;rna-TRITD_1Av1G116400-3;rna-TRITD_1Av1G116400-5;rna-TRITD_1Av1G116400-6	LT934111.1	putative serine protease EDA2 [Triticum urartu];probable serine protease EDA2 [Aegilops tauschii subsp. tauschii]	30.3863	28.2813	35.5906	46.0803	29.9077	31.8025	59.5976	58.4797
TRITD_1Av1G116630	rna-TRITD_1Av1G116630;rna-TRITD_1Av1G116630-2;rna-TRITD_1Av1G116630-3;rna-TRITD_1Av1G116630-4;rna-TRITD_1Av1G116630-5	LT934111.1	CDPK-related kinase 3-like [Aegilops tauschii subsp. tauschii];CDPK-related protein kinase [Triticum urartu]	0.628076	0.40765	5.25302	4.80878	0.503812	0.255425	2.27338	2.31334
TRITD_1Av1G116810	rna-TRITD_1Av1G116810	LT934111.1	uncharacterized protein LOC109732819 [Aegilops tauschii subsp. tauschii]	0.725439	0.684452	0	0.245112	0.436421	0.700391	0.246416	0.32103
TRITD_1Av1G116830	rna-TRITD_1Av1G116830	LT934111.1	auxin-responsive protein SAUR32-like [Aegilops tauschii subsp. tauschii]	47.004	14.9168	100.019	67.4063	18.133	26.5705	56.5155	53.0704
TRITD_1Av1G117040	rna-TRITD_1Av1G117040;rna-TRITD_1Av1G117040-6;rna-TRITD_1Av1G117040-10	LT934111.1	actin [Alopecurus aequalis];actin-2 [Aegilops tauschii subsp. tauschii];hypothetical protein SETIT_9G195200v2 [Setaria italica]	20.2144	16.4248	35.2959	34.8077	20.6115	21.1221	29.997	24.5139
TRITD_1Av1G117150	rna-TRITD_1Av1G117150	LT934111.1	hypothetical protein TRIUR3_25220 [Triticum urartu]	0	0	0	0.136631	0	0	0	0
TRITD_1Av1G117240	rna-TRITD_1Av1G117240	LT934111.1	hypothetical protein TRIUR3_28908 [Triticum urartu]	0	0	0.240701	0	0	0	0	0
TRITD_1Av1G117440	rna-TRITD_1Av1G117440	LT934111.1	protein RESPONSE TO LOW SULFUR 3-like [Aegilops tauschii subsp. tauschii]	19.2752	11.7503	38.0475	15.9357	9.73919	4.7522	18.8773	6.68306
TRITD_1Av1G117450	rna-TRITD_1Av1G117450;rna-TRITD_1Av1G117450-2;rna-TRITD_1Av1G117450-3	LT934111.1	predicted protein [Hordeum vulgare subsp. vulgare]	24.7905	17.9902	7.0501	10.6279	19.7625	14.7691	6.05435	11.6796
TRITD_1Av1G117460	rna-TRITD_1Av1G117460	LT934111.1	uncharacterized protein LOC109732825 isoform X1 [Aegilops tauschii subsp. tauschii]	73.2085	123.518	122.94	176.631	138.959	115.639	104.796	91.3009
TRITD_1Av1G117540	rna-TRITD_1Av1G117540;rna-TRITD_1Av1G117540-2;rna-TRITD_1Av1G117540-3;rna-TRITD_1Av1G117540-4;rna-TRITD_1Av1G117540-5;rna-TRITD_1Av1G117540-6;rna-TRITD_1Av1G117540-7;rna-TRITD_1Av1G117540-9;rna-TRITD_1Av1G117540-10;rna-TRITD_1Av1G117540-12;rna-TRITD_1Av1G117540-11;rna-TRITD_1Av1G117540-15;rna-TRITD_1Av1G117540-16;rna-TRITD_1Av1G117540-17	LT934111.1	uncharacterized protein LOC109764159 isoform X1 [Aegilops tauschii subsp. tauschii];MutS2 protein [Triticum urartu];DNA mismatch repair protein MutS type 2 [Zea mays]	18.4852	11.6277	5.91724	8.89156	14.753	16.4209	8.23591	15.8537
TRITD_1Av1G117550	rna-TRITD_1Av1G117550	LT934111.1	hypothetical protein TRIUR3_22628 [Triticum urartu]	0	0	0	0.102473	0	0	0	0
TRITD_1Av1G117620	rna-TRITD_1Av1G117620	LT934111.1	21 kDa protein-like [Aegilops tauschii subsp. tauschii]	1.53293	2.32756	1.96863	1.92987	2.17569	0.952407	1.35197	0.624
TRITD_1Av1G117660	rna-TRITD_1Av1G117660-4;rna-TRITD_1Av1G117660-3;rna-TRITD_1Av1G117660;rna-TRITD_1Av1G117660-5;rna-TRITD_1Av1G117660-6	LT934111.1	tubulin-folding cofactor D [Aegilops tauschii subsp. tauschii]	2.21605	1.74237	0.641373	1.00584	1.78037	1.52598	2.18976	2.53608
TRITD_1Av1G117680	rna-TRITD_1Av1G117680;rna-TRITD_1Av1G117680-3;rna-TRITD_1Av1G117680-5;rna-TRITD_1Av1G117680-7	LT934111.1	Methionine aminopeptidase 1A [Triticum urartu];methionine aminopeptidase 1A [Aegilops tauschii subsp. tauschii]	21.0069	17.7851	18.3047	20.4837	18.884	19.4681	23.7804	29.8327
TRITD_1Av1G117940	rna-TRITD_1Av1G117940	LT934111.1	uncharacterized protein LOC109759491 [Aegilops tauschii subsp. tauschii]	1.99173	1.13924	1.66467	3.6988	0.926885	1.62846	2.87785	4.00851
TRITD_1Av1G118110	rna-TRITD_1Av1G118110-11;rna-TRITD_1Av1G118110-9;rna-TRITD_1Av1G118110-8;rna-TRITD_1Av1G118110-6;rna-TRITD_1Av1G118110-3;rna-TRITD_1Av1G118110-4;rna-TRITD_1Av1G118110-2;rna-TRITD_1Av1G118110	LT934111.1	sphingoid long-chain bases kinase 1-like isoform X1 [Aegilops tauschii subsp. tauschii];Sphingoid long-chain bases kinase 1 [Triticum urartu]	10.917	10.0313	13.8476	13.3421	8.52677	10.7144	12.1017	11.8611
TRITD_1Av1G118130	rna-TRITD_1Av1G118130	LT934111.1	hypothetical protein TRIUR3_15266 [Triticum urartu]	0	0.063587	0	0	0	0	0	0
TRITD_1Av1G118410	rna-TRITD_1Av1G118410;rna-TRITD_1Av1G118410-2	LT934111.1	pyridoxal reductase, chloroplastic [Aegilops tauschii subsp. tauschii]	25.875	17.5069	9.26282	10.4447	19.7094	17.0493	9.25631	18.3673
TRITD_1Av1G118430	rna-TRITD_1Av1G118430	LT934111.1	pyridoxal reductase, chloroplastic [Aegilops tauschii subsp. tauschii]	13.7891	10.0284	3.43396	6.17794	13.521	12.2813	7.17592	10.1407
TRITD_1Av1G118440	rna-TRITD_1Av1G118440	LT934111.1	hypothetical protein TRIUR3_23128 [Triticum urartu]	0.448101	0.332396	0.409853	0.285631	0.377897	0.170697	0.11029	0.287375
TRITD_1Av1G118450	rna-TRITD_1Av1G118450	LT934111.1	methionine gamma-lyase [Aegilops tauschii subsp. tauschii]	0.111078	0.184456	1.46777	1.74952	0.065291	0.207348	1.71223	0.652692
TRITD_1Av1G118490	rna-TRITD_1Av1G118490	LT934111.1	hypothetical protein TRIUR3_27239 [Triticum urartu]	0.122989	0.022718	29.5335	3.23757	0	0	30.3161	2.42619
TRITD_1Av1G118520	rna-TRITD_1Av1G118520-3	LT934111.1	hypothetical protein TRIUR3_29795 [Triticum urartu]	1.73379	1.33885	1.71589	2.42632	1.91081	1.64105	2.07257	2.5019
TRITD_1Av1G118650	rna-TRITD_1Av1G118650;rna-TRITD_1Av1G118650-2;rna-TRITD_1Av1G118650-6;rna-TRITD_1Av1G118650-9	LT934111.1	GTPase-activating protein GYP7 [Triticum urartu]	7.11257	12.3256	11.3768	10.995	10.9123	10.36	11.0638	9.46107
TRITD_1Av1G118670	rna-TRITD_1Av1G118670;rna-TRITD_1Av1G118670-3;rna-TRITD_1Av1G118670-4;rna-TRITD_1Av1G118670-7	LT934111.1	uncharacterized protein LOC109778028 [Aegilops tauschii subsp. tauschii];hypothetical protein TRIUR3_17845 [Triticum urartu]	7.64209	7.49751	7.35708	9.39653	7.34067	7.29448	6.85024	7.78263
TRITD_1Av1G118910	rna-TRITD_1Av1G118910-9;rna-TRITD_1Av1G118910-6;rna-TRITD_1Av1G118910-5;rna-TRITD_1Av1G118910;rna-TRITD_1Av1G118910-2;rna-TRITD_1Av1G118910-15;rna-TRITD_1Av1G118910-14;rna-TRITD_1Av1G118910-13	LT934111.1	STE20/SPS1-related proline-alanine-rich protein kinase-like isoform X3 [Aegilops tauschii subsp. tauschii];serine/threonine-protein kinase sid1-like isoform X2 [Aegilops tauschii subsp. tauschii];Serine/threonine-protein kinase fray2 [Triticum urartu]	15.7422	13.1511	8.56849	12.0572	15.4607	14.8335	13.3823	17.079
TRITD_1Av1G119000	rna-TRITD_1Av1G119000;rna-TRITD_1Av1G119000-2	LT934111.1	pectinesterase 31 [Aegilops tauschii subsp. tauschii];Pectinesterase 31 [Triticum urartu]	7.73409	9.56623	15.6307	9.31302	9.64334	6.73306	6.61847	9.18579
TRITD_1Av1G119060	rna-TRITD_1Av1G119060-2	LT934111.1	protein PHYTOCHROME KINASE SUBSTRATE 1-like [Aegilops tauschii subsp. tauschii]	0.759522	0.250533	0.0256778	0.0528156	0.20171	0.566648	0.0429067	0.177546
TRITD_1Av1G119500	rna-TRITD_1Av1G119500-10;rna-TRITD_1Av1G119500-9;rna-TRITD_1Av1G119500-8;rna-TRITD_1Av1G119500-7;rna-TRITD_1Av1G119500-2;rna-TRITD_1Av1G119500-3;rna-TRITD_1Av1G119500-4;rna-TRITD_1Av1G119500-6;rna-TRITD_1Av1G119500	LT934111.1	hypothetical protein TRIUR3_28243 [Triticum urartu];molybdate-anion transporter [Aegilops tauschii subsp. tauschii]	3.88717	5.91793	3.35036	7.70189	6.83938	7.18738	5.71567	8.7643
TRITD_1Av1G119540	rna-TRITD_1Av1G119540	LT934111.1	uncharacterized protein LOC109734420 [Aegilops tauschii subsp. tauschii]	1.42452	1.46814	3.6132	4.97623	1.0949	1.13517	4.95202	1.8366
TRITD_1Av1G119590	rna-TRITD_1Av1G119590	LT934111.1	hypothetical protein TRIUR3_02338 [Triticum urartu]	0	0	0	0	0	0	0.224704	0
TRITD_1Av1G119620	rna-TRITD_1Av1G119620-2;rna-TRITD_1Av1G119620-3;rna-TRITD_1Av1G119620-5;rna-TRITD_1Av1G119620-6	LT934111.1	plant UBX domain-containing protein 10 [Aegilops tauschii subsp. tauschii];hypothetical protein TRIUR3_23016 [Triticum urartu]	8.94826	9.67023	29.6627	18.6106	9.99972	9.42342	27.2309	12.9605
TRITD_1Av1G119650	rna-TRITD_1Av1G119650;rna-TRITD_1Av1G119650-2	LT934111.1	hypothetical protein TRIUR3_30861 [Triticum urartu]	3.3486	3.25259	8.94082	6.50055	3.59031	4.34526	8.68216	6.72315
TRITD_1Av1G119670	rna-TRITD_1Av1G119670-2;rna-TRITD_1Av1G119670-3;rna-TRITD_1Av1G119670-4;rna-TRITD_1Av1G119670	LT934111.1	37S ribosomal protein S22, mitochondrial [Aegilops tauschii subsp. tauschii];Rsm22-cox11 tandem protein 2, mitochondrial [Triticum urartu]	10.941	12.2776	7.80004	9.32031	11.3971	11.1384	10.7476	14.4127
TRITD_1Av1G119750	rna-TRITD_1Av1G119750-5;rna-TRITD_1Av1G119750-3;rna-TRITD_1Av1G119750-4;rna-TRITD_1Av1G119750-2	LT934111.1	Trehalase [Triticum urartu];probable trehalase [Aegilops tauschii subsp. tauschii]	2.03388	0.603415	18.3478	11.8853	0.629254	0.767471	10.3576	4.97686
TRITD_1Av1G120000	rna-TRITD_1Av1G120000	LT934111.1	hypothetical protein TRIUR3_27180 [Triticum urartu]	0.789621	1.05383	0.852444	0.7469	0.741921	0.724783	1.18855	0.802553
TRITD_1Av1G120320	rna-TRITD_1Av1G120320-3;rna-TRITD_1Av1G120320;rna-TRITD_1Av1G120320-2	LT934111.1	predicted protein [Hordeum vulgare subsp. vulgare];homeobox protein BEL1 homolog [Aegilops tauschii subsp. tauschii]	11.8119	10.5858	8.30149	13.595	11.9479	11.8988	9.74213	15.3499
TRITD_1Av1G120420	rna-TRITD_1Av1G120420	LT934111.1	hypothetical protein TRIUR3_15654 [Triticum urartu]	0	0	0.044469	0	0	0	0.075914	0
TRITD_1Av1G120510	rna-TRITD_1Av1G120510-9;rna-TRITD_1Av1G120510-5;rna-TRITD_1Av1G120510-4;rna-TRITD_1Av1G120510-3;rna-TRITD_1Av1G120510-10;rna-TRITD_1Av1G120510-11;rna-TRITD_1Av1G120510-14;rna-TRITD_1Av1G120510-16;rna-TRITD_1Av1G120510-19;rna-TRITD_1Av1G120510-20;rna-TRITD_1Av1G120510-21;rna-TRITD_1Av1G120510-22;rna-TRITD_1Av1G120510-24;rna-TRITD_1Av1G120510-26;rna-TRITD_1Av1G120510-27;rna-TRITD_1Av1G120510-28	LT934111.1	Xanthine dehydrogenase [Triticum urartu];xanthine dehydrogenase [Aegilops tauschii subsp. tauschii]	22.0409	13.9683	53.4802	43.7875	19.9617	20.1221	61.7377	21.4752
TRITD_1Av1G120570	rna-TRITD_1Av1G120570-6;rna-TRITD_1Av1G120570;rna-TRITD_1Av1G120570-2;rna-TRITD_1Av1G120570-3;rna-TRITD_1Av1G120570-4;rna-TRITD_1Av1G120570-7;rna-TRITD_1Av1G120570-8;rna-TRITD_1Av1G120570-9;rna-TRITD_1Av1G120570-10;rna-TRITD_1Av1G120570-12	LT934111.1	hypothetical protein TRIUR3_19872 [Triticum urartu];non-lysosomal glucosylceramidase-like [Aegilops tauschii subsp. tauschii]	8.16311	9.40638	9.43908	8.42474	8.78908	8.37647	7.10208	8.30803
TRITD_1Av1G120610	rna-TRITD_1Av1G120610;rna-TRITD_1Av1G120610-2	LT934111.1	probable RNA-binding protein 18 [Aegilops tauschii subsp. tauschii]	1.65494	3.26822	4.88812	3.04417	2.19072	2.58884	2.73841	3.73293
TRITD_1Av1G120620	rna-TRITD_1Av1G120620	LT934111.1	uncharacterized protein LOC109742034 [Aegilops tauschii subsp. tauschii]	0.172708	0.160272	0.149798	0.11345	0.573163	0.145628	0.15034	0.14258
TRITD_1Av1G120630	rna-TRITD_1Av1G120630-11;rna-TRITD_1Av1G120630-4;rna-TRITD_1Av1G120630-5;rna-TRITD_1Av1G120630-2;rna-TRITD_1Av1G120630;rna-TRITD_1Av1G120630-14;rna-TRITD_1Av1G120630-15	LT934111.1	uncharacterized GPI-anchored protein At1g61900 [Aegilops tauschii subsp. tauschii];predicted protein [Hordeum vulgare subsp. vulgare]	6.49663	2.82064	1.79302	3.35482	3.7495	4.44155	3.19392	6.45571
TRITD_1Av1G120740	rna-TRITD_1Av1G120740-3	LT934111.1	NADH dehydrogenase subunit 4 (mitochondrion) [Oryza minuta]	0	0.044968	0.0595351	0.0921662	0	0.047748	0	0.0146956
TRITD_1Av1G120790	rna-TRITD_1Av1G120790;rna-TRITD_1Av1G120790-2	LT934111.1	desumoylating isopeptidase 2-like [Aegilops tauschii subsp. tauschii];hypothetical protein TRIUR3_07091 [Triticum urartu]	13.4337	21.5664	17.7963	20.3265	20.1202	18.3958	19.2116	18.6848
TRITD_1Av1G120850	rna-TRITD_1Av1G120850	LT934111.1	L-type lectin-domain containing receptor kinase S.4 [Oryza sativa Japonica Group]	1.51529	4.78775	0.630524	1.94549	3.31605	2.44859	2.38358	2.85629
TRITD_1Av1G120860	rna-TRITD_1Av1G120860;rna-TRITD_1Av1G120860-3;rna-TRITD_1Av1G120860-4	LT934111.1	predicted protein [Hordeum vulgare subsp. vulgare]	19.3891	22.4602	15.693	16.0207	25.3983	17.6411	16.4513	15.1535
TRITD_1Av1G121110	rna-TRITD_1Av1G121110-8;rna-TRITD_1Av1G121110-7;rna-TRITD_1Av1G121110-6;rna-TRITD_1Av1G121110;rna-TRITD_1Av1G121110-2;rna-TRITD_1Av1G121110-3;rna-TRITD_1Av1G121110-4;rna-TRITD_1Av1G121110-5;rna-TRITD_1Av1G121110-10;rna-TRITD_1Av1G121110-11	LT934111.1	peptidyl-prolyl cis-trans isomerase PASTICCINO1 [Aegilops tauschii subsp. tauschii];Peptidyl-prolyl isomerase PASTICCINO1 [Triticum urartu]	7.38373	9.30195	7.07412	5.37058	8.31839	8.32557	7.19449	8.03622
TRITD_1Av1G121140	rna-TRITD_1Av1G121140	LT934111.1	hypothetical protein TRIUR3_29314 [Triticum urartu]	1.01507	1.00734	0.574201	0.646695	0.439357	1.08248	1.26643	1.40283
TRITD_1Av1G121360	rna-TRITD_1Av1G121360-3;rna-TRITD_1Av1G121360-2	LT934111.1	hypothetical protein TRIUR3_22605 [Triticum urartu]	2.59518	3.6306	12.6094	10.6972	2.94454	2.2619	13.9728	7.79067
TRITD_1Av1G121550	rna-TRITD_1Av1G121550;rna-TRITD_1Av1G121550-2	LT934111.1	probable serine/threonine-protein kinase At1g01540 isoform X2 [Aegilops tauschii subsp. tauschii]	0	0	0.0642796	0.0604755	0	0	0.043323	0.0109566
TRITD_1Av1G121560	rna-TRITD_1Av1G121560	LT934111.1	predicted protein [Hordeum vulgare subsp. vulgare]	29.3555	26.6203	15.4539	28.5756	24.1681	20.4844	17.9361	28.0335
TRITD_1Av1G121570	rna-TRITD_1Av1G121570;rna-TRITD_1Av1G121570-2;rna-TRITD_1Av1G121570-5	LT934111.1	predicted protein [Hordeum vulgare subsp. vulgare]	2.56431	4.7528	5.89392	5.39764	3.66543	3.00411	5.27719	3.37383
TRITD_1Av1G121720	rna-TRITD_1Av1G121720	LT934111.1	hypothetical protein TRIUR3_26453 [Triticum urartu]	0	0	0.144713	0.049784	0	0	0.237288	0.028072
TRITD_1Av1G121850	rna-TRITD_1Av1G121850	LT934111.1	hypothetical protein TRIUR3_34300 [Triticum urartu]	70.9644	14.0108	73.4361	41.9109	77.0986	75.5239	93.3714	65.3416
TRITD_1Av1G121890	rna-TRITD_1Av1G121890	LT934111.1	probable lysophospholipase BODYGUARD 3 [Aegilops tauschii subsp. tauschii]	0	0.065947	0	0	0	0	0	0.090516
TRITD_1Av1G122000	rna-TRITD_1Av1G122000;rna-TRITD_1Av1G122000-10;rna-TRITD_1Av1G122000-8;rna-TRITD_1Av1G122000-7;rna-TRITD_1Av1G122000-5;rna-TRITD_1Av1G122000-3;rna-TRITD_1Av1G122000-4;rna-TRITD_1Av1G122000-13;rna-TRITD_1Av1G122000-15;rna-TRITD_1Av1G122000-17	LT934111.1	U2 snRNP-associated SURP motif-containing protein [Triticum urartu];protein RRC1-like isoform X1 [Aegilops tauschii subsp. tauschii];protein RRC1-like isoform X2 [Aegilops tauschii subsp. tauschii]	5.39619	3.7554	5.53713	5.71386	3.92874	4.01714	3.74752	5.5652
TRITD_1Av1G122060	rna-TRITD_1Av1G122060;rna-TRITD_1Av1G122060-3;rna-TRITD_1Av1G122060-2;rna-TRITD_1Av1G122060-4	LT934111.1	transcription factor RF2a-like [Aegilops tauschii subsp. tauschii];predicted protein [Hordeum vulgare subsp. vulgare]	0.0235501	0.0209107	0.401252	0.0523841	0.0579415	0.0170726	0.229988	0.209441
TRITD_1Av1G122200	rna-TRITD_1Av1G122200;rna-TRITD_1Av1G122200-2	LT934111.1	probable glutathione S-transferase GSTU6 [Aegilops tauschii subsp. tauschii];putative glutathione S-transferase GSTU6 [Triticum urartu]	0	0	0.209004	0.139604	0.007826	0	0.161171	0.0980823
TRITD_1Av1G122210	rna-TRITD_1Av1G122210	LT934111.1	putative glutathione S-transferase GSTU6 [Triticum urartu]	1.72682	2.45002	1.21807	1.03151	2.30134	1.54169	3.22222	1.92302
TRITD_1Av1G122220	rna-TRITD_1Av1G122220-2;rna-TRITD_1Av1G122220;rna-TRITD_1Av1G122220-3	LT934111.1	putative glutathione S-transferase GSTU6 [Triticum urartu];probable glutathione S-transferase GSTU6 [Aegilops tauschii subsp. tauschii]	2.05476	0.754694	2.3691	0.284871	0.843715	0.521931	4.57674	0.2266
TRITD_1Av1G122240	rna-TRITD_1Av1G122240	LT934111.1	probable glutathione S-transferase GSTU6 [Aegilops tauschii subsp. tauschii]	9.02593	5.60238	3.50918	2.50102	5.87045	4.31691	7.79472	2.71428
TRITD_1Av1G122280	rna-TRITD_1Av1G122280;rna-TRITD_1Av1G122280-2	LT934111.1	putative glutathione S-transferase GSTU6 [Triticum urartu]	7.21637	8.54174	4.57676	2.33582	5.7725	5.38166	11.7131	1.81075
TRITD_1Av1G122290	rna-TRITD_1Av1G122290;rna-TRITD_1Av1G122290-2	LT934111.1	probable glutathione S-transferase GSTU6 [Aegilops tauschii subsp. tauschii]	40.489	96.6429	54.825	67.8778	98.9551	87.1038	79.6556	29.4599
TRITD_1Av1G122360	rna-TRITD_1Av1G122360	LT934111.1	putative glutathione S-transferase [Triticum urartu]	0.14237	0	0	0	0	0	0	0
TRITD_1Av1G122500	rna-TRITD_1Av1G122500-6;rna-TRITD_1Av1G122500-3;rna-TRITD_1Av1G122500-2;rna-TRITD_1Av1G122500	LT934111.1	cytochrome P450 704C1-like [Aegilops tauschii subsp. tauschii]	0.0112194	0	0	0	0	0	0	0
TRITD_1Av1G122760	rna-TRITD_1Av1G122760;rna-TRITD_1Av1G122760-2	LT934111.1	phospholipase D gamma 1-like isoform X1 [Aegilops tauschii subsp. tauschii]	4.87722	7.85132	9.15524	8.00958	6.02469	5.43447	7.93978	6.16789
TRITD_1Av1G122770	rna-TRITD_1Av1G122770-2;rna-TRITD_1Av1G122770	LT934111.1	protein HOTHEAD-like [Aegilops tauschii subsp. tauschii]	0	0	0	0.0580854	0	0	0.0410482	0
TRITD_1Av1G122780	rna-TRITD_1Av1G122780-2;rna-TRITD_1Av1G122780	LT934111.1	uncharacterized protein LOC109761482 [Aegilops tauschii subsp. tauschii]	10.4388	5.95408	5.35432	4.40771	6.74892	6.54118	8.72172	8.7585
TRITD_1Av1G122880	rna-TRITD_1Av1G122880	LT934111.1	hypothetical protein TRIUR3_07396 [Triticum urartu]	0.123973	0	0	0	0	0	0	0
TRITD_1Av1G122990	rna-TRITD_1Av1G122990	LT934111.1	ethylene-responsive transcription factor ERF026-like [Aegilops tauschii subsp. tauschii]	0	0	0.088556	0.010791	0	0	0.872701	0.095053
TRITD_1Av1G123080	rna-TRITD_1Av1G123080	LT934111.1	arogenate dehydratase 3, chloroplastic-like [Aegilops tauschii subsp. tauschii]	5.16911	18.2676	9.5066	11.8084	10.1431	8.66452	13.9431	13.798
TRITD_1Av1G123180	rna-TRITD_1Av1G123180	LT934111.1	protein DETOXIFICATION 49-like [Aegilops tauschii subsp. tauschii]	0	0.022713	0.026024	0.044316	0	0	0.03542	0.044787
TRITD_1Av1G123230	rna-TRITD_1Av1G123230;rna-TRITD_1Av1G123230-2;rna-TRITD_1Av1G123230-3	LT934111.1	2-oxoglutarate-Fe(II) type oxidoreductase [Aegilops tauschii subsp. tauschii];predicted protein, partial [Hordeum vulgare subsp. vulgare]	23.9692	35.9324	17.548	18.8716	26.6616	28.8864	35.9253	31.4528
TRITD_1Av1G123300	rna-TRITD_1Av1G123300	LT934111.1	hypothetical protein TRIUR3_30660 [Triticum urartu]	0	0	0	0.046481	0	0	0	0
TRITD_1Av1G123390	rna-TRITD_1Av1G123390-2;rna-TRITD_1Av1G123390	LT934111.1	uncharacterized protein LOC109780827 isoform X1 [Aegilops tauschii subsp. tauschii]	1.6711	1.21255	1.68158	1.60476	1.53043	1.38939	2.14986	1.14066
TRITD_1Av1G123400	rna-TRITD_1Av1G123400;rna-TRITD_1Av1G123400-3;rna-TRITD_1Av1G123400-4	LT934111.1	predicted protein [Hordeum vulgare subsp. vulgare]	4.82458	4.29487	0.265306	1.55876	3.37993	5.41285	2.20795	3.94521
TRITD_1Av1G123620	rna-TRITD_1Av1G123620	LT934111.1	hypothetical protein TRIUR3_28016 [Triticum urartu]	20.7937	22.2221	12.0936	23.1155	21.4995	19.8313	36.2317	81.2943
TRITD_1Av1G123850	rna-TRITD_1Av1G123850	LT934111.1	uncharacterized protein LOC109761932 [Aegilops tauschii subsp. tauschii]	9.81694	17.7534	2.988	6.57113	13.9722	8.42268	5.98616	23.1708
TRITD_1Av1G123950	rna-TRITD_1Av1G123950;rna-TRITD_1Av1G123950-2	LT934111.1	COP9 signalosome complex subunit 1 [Triticum urartu]	8.09262	6.35435	3.84848	3.78137	5.48064	6.04413	5.82357	8.14298
TRITD_1Av1G123960	rna-TRITD_1Av1G123960	LT934111.1	rhomboid [Triticum turgidum subsp. durum]	0.79485	0.791493	3.67891	4.34256	0.556049	0.367468	3.75773	3.08215
TRITD_1Av1G124110	rna-TRITD_1Av1G124110;rna-TRITD_1Av1G124110-2;rna-TRITD_1Av1G124110-3	LT934111.1	shaggy-related protein kinase alpha-like [Aegilops tauschii subsp. tauschii]	1.9772	1.52899	4.9473	5.75254	1.74258	1.88852	5.68239	5.87809
TRITD_1Av1G124120	rna-TRITD_1Av1G124120;rna-TRITD_1Av1G124120-4;rna-TRITD_1Av1G124120-5	LT934111.1	probable E3 ubiquitin-protein ligase XBOS33 [Aegilops tauschii subsp. tauschii]	18.744	16.4137	31.0996	25.5982	15.4949	14.8279	36.734	23.24
TRITD_1Av1G124140	rna-TRITD_1Av1G124140	LT934111.1	uncharacterized protein LOC109761995 [Aegilops tauschii subsp. tauschii]	0.178608	0.132431	0.351898	0.419833	0.200133	0.16049	0.480321	0.147596
TRITD_1Av1G124260	rna-TRITD_1Av1G124260	LT934111.1	Putative nuclease HARBI1 [Triticum urartu]	0.238297	0.355755	2.10785	1.21357	0.424489	0.239712	1.85307	0.86418
TRITD_1Av1G124400	rna-TRITD_1Av1G124400;rna-TRITD_1Av1G124400-2	LT934111.1	mitochondrial inner membrane protein OXA1-like [Aegilops tauschii subsp. tauschii]	4.61153	4.91786	4.76779	4.82399	4.58116	4.84486	5.01392	6.32092
TRITD_1Av1G124410	rna-TRITD_1Av1G124410	LT934111.1	mitochondrial inner membrane protein OXA1-like isoform X1 [Aegilops tauschii subsp. tauschii]	1.8166	0.767993	0.769453	0.546624	0.972705	0.954792	0.56824	1.52751
TRITD_1Av1G124490	rna-TRITD_1Av1G124490;rna-TRITD_1Av1G124490-2;rna-TRITD_1Av1G124490-3;rna-TRITD_1Av1G124490-5	LT934111.1	Aluminum-activated malate transporter 12 [Triticum urartu];aluminum-activated malate transporter 12 isoform X1 [Aegilops tauschii subsp. tauschii]	4.98235	2.51935	3.87974	5.57767	3.74446	3.43016	4.45215	2.9586
TRITD_1Av1G124500	rna-TRITD_1Av1G124500;rna-TRITD_1Av1G124500-6;rna-TRITD_1Av1G124500-3;rna-TRITD_1Av1G124500-4;rna-TRITD_1Av1G124500-5;rna-TRITD_1Av1G124500-2;rna-TRITD_1Av1G124500-7;rna-TRITD_1Av1G124500-9	LT934111.1	DAR GTPase 2, mitochondrial [Aegilops tauschii subsp. tauschii];Mitochondrial GTPase 1 [Triticum urartu]	1.4082	0.913354	0.986698	1.7476	1.34667	1.30435	0.823742	1.5458
TRITD_1Av1G124520	rna-TRITD_1Av1G124520;rna-TRITD_1Av1G124520-2	LT934111.1	NAC domain-containing protein 78 [Triticum urartu]	1.2131	0.172091	2.69217	1.51739	0.868798	0.816741	1.77047	1.51346
TRITD_1Av1G124530	rna-TRITD_1Av1G124530-2;rna-TRITD_1Av1G124530-3;rna-TRITD_1Av1G124530-4;rna-TRITD_1Av1G124530-5	LT934111.1	probable serine/threonine-protein kinase At4g35230 [Aegilops tauschii subsp. tauschii];serine/threonine-protein kinase BSK2 [Brachypodium distachyon]	1.31877	1.0987	0.157578	0.526097	1.04931	1.02129	0.673812	1.73471
TRITD_1Av1G124650	rna-TRITD_1Av1G124650	LT934111.1	cell division control protein 48 homolog E-like [Aegilops tauschii subsp. tauschii]	0	0.046662	0.028672	0	0.023406	0.015998	0	0.043161
TRITD_1Av1G124660	rna-TRITD_1Av1G124660-5	LT934111.1	histone H2B.2-like [Zea mays]	0.10331	0	2.46735	1.42005	0.114807	0.215355	1.95703	0.784188
TRITD_1Av1G124740	rna-TRITD_1Av1G124740	LT934111.1	plant intracellular Ras-group-related LRR protein 5-like [Aegilops tauschii subsp. tauschii]	11.7515	13.2323	34.5315	18.1429	13.1148	14.2011	32.4027	22.8633
TRITD_1Av1G124860	rna-TRITD_1Av1G124860;rna-TRITD_1Av1G124860-2;rna-TRITD_1Av1G124860-3	LT934111.1	hypothetical protein TRIUR3_13451 [Triticum urartu]	10.5724	11.9565	23.4231	20.3181	11.7009	12.3234	31.4802	12.9686
TRITD_1Av1G125140	rna-TRITD_1Av1G125140-5;rna-TRITD_1Av1G125140-4;rna-TRITD_1Av1G125140-3;rna-TRITD_1Av1G125140;rna-TRITD_1Av1G125140-2	LT934111.1	3-hydroxyisobutyryl-CoA hydrolase 1-like [Aegilops tauschii subsp. tauschii];3-hydroxyisobutyryl-CoA hydrolase 1 [Triticum urartu]	20.8742	24.8224	50.7556	61.2813	23.4477	24.9794	67.517	45.4558
TRITD_1Av1G125190	rna-TRITD_1Av1G125190-4;rna-TRITD_1Av1G125190-3;rna-TRITD_1Av1G125190	LT934111.1	hypothetical protein TRIUR3_28332 [Triticum urartu];AT-hook motif nuclear-localized protein 10-like [Aegilops tauschii subsp. tauschii];predicted protein [Hordeum vulgare subsp. vulgare]	1.04098	1.45982	0.925123	0.784136	0.923337	0.508645	0.902484	0.860015
TRITD_1Av1G125250	rna-TRITD_1Av1G125250	LT934111.1	hypothetical protein TRIUR3_22837 [Triticum urartu]	1.18574	1.31034	1.14617	1.19053	1.51024	1.1372	1.08083	0.987994
TRITD_1Av1G125470	rna-TRITD_1Av1G125470;rna-TRITD_1Av1G125470-3;rna-TRITD_1Av1G125470-4	LT934111.1	predicted protein [Hordeum vulgare subsp. vulgare];predicted protein, partial [Hordeum vulgare subsp. vulgare];uncharacterized protein At2g38710 [Aegilops tauschii subsp. tauschii]	34.6425	28.3415	43.9987	40.0827	32.4215	34.4148	43.2882	39.2716
TRITD_1Av1G125480	rna-TRITD_1Av1G125480	LT934111.1	hypothetical protein TRIUR3_22508 [Triticum urartu]	0	0	0.079964	0.063901	0	0	0.235599	0.077627
TRITD_1Av1G125490	rna-TRITD_1Av1G125490	LT934111.1	hypothetical protein TRIUR3_22508 [Triticum urartu]	0.043306	0.047979	0.133873	0.084435	0	0.048472	1.38981	0.087029
TRITD_1Av1G125680	rna-TRITD_1Av1G125680;rna-TRITD_1Av1G125680-2	LT934111.1	hypothetical protein TRIUR3_28277 [Triticum urartu];uncharacterized protein LOC109737535 isoform X2 [Aegilops tauschii subsp. tauschii]	0.947522	1.76243	2.02979	2.54658	1.19893	1.36953	1.4494	1.60688
TRITD_1Av1G125700	rna-TRITD_1Av1G125700-2;rna-TRITD_1Av1G125700	LT934111.1	uncharacterized protein LOC109737534 [Aegilops tauschii subsp. tauschii]	0	0.0790759	0.306109	0	0	0	0.103605	0
TRITD_1Av1G125910	rna-TRITD_1Av1G125910-2;rna-TRITD_1Av1G125910	LT934111.1	hypothetical protein TRIUR3_24131 [Triticum urartu];mitochondrial carnitine/acylcarnitine carrier-like protein [Aegilops tauschii subsp. tauschii]	32.6009	10.3106	0.885948	0.697084	28.5628	19.8526	1.41301	2.81744
TRITD_1Av1G125920	rna-TRITD_1Av1G125920-2	LT934111.1	mitochondrial carnitine/acylcarnitine carrier-like protein [Aegilops tauschii subsp. tauschii]	6.7555	9.21125	4.32194	6.49987	8.91454	8.73787	9.4564	11.7549
TRITD_1Av1G126070	rna-TRITD_1Av1G126070-2	LT934111.1	60S ribosomal export protein NMD3 [Aegilops tauschii subsp. tauschii]	9.80368	9.25997	9.9216	7.27985	7.42955	8.39892	9.62075	7.43707
TRITD_1Av1G126080	rna-TRITD_1Av1G126080-3;rna-TRITD_1Av1G126080;rna-TRITD_1Av1G126080-2;rna-TRITD_1Av1G126080-5	LT934111.1	hypothetical protein TRIUR3_14735 [Triticum urartu];protein DGS1, mitochondrial [Aegilops tauschii subsp. tauschii]	4.19114	6.79765	5.23459	6.70189	4.42006	4.16502	8.77078	7.15341
TRITD_1Av1G126190	rna-TRITD_1Av1G126190-2	LT934111.1	armadillo repeat-containing protein 7 [Aegilops tauschii subsp. tauschii]	10.1752	16.3002	8.05475	13.4286	12.0148	12.4882	11.5918	13.2686
TRITD_1Av1G126200	rna-TRITD_1Av1G126200-2;rna-TRITD_1Av1G126200	LT934111.1	replication factor C subunit 5-like [Aegilops tauschii subsp. tauschii]	0	0.0214578	0.0127176	0.0264486	0	0	0.0129238	0.0194963
TRITD_1Av1G126300	rna-TRITD_1Av1G126300-3;rna-TRITD_1Av1G126300;rna-TRITD_1Av1G126300-2	LT934111.1	uncharacterized protein LOC109750778 [Aegilops tauschii subsp. tauschii]	1.63163	4.78707	7.87072	2.56977	3.66327	2.26455	3.87292	1.44232
TRITD_1Av1G126390	rna-TRITD_1Av1G126390	LT934111.1	Ubiquitin carboxyl-terminal hydrolase 21 [Triticum urartu]	0	0	0.017757	0	0	0	0	0
TRITD_1Av1G126420	rna-TRITD_1Av1G126420-2;rna-TRITD_1Av1G126420	LT934111.1	putative ADP-ribosylation factor GTPase-activating protein AGD8 [Triticum urartu]	16.0849	18.411	32.7365	31.3006	17.2183	18.5351	26.4252	25.4346
TRITD_1Av1G126490	rna-TRITD_1Av1G126490	LT934111.1	LOW QUALITY PROTEIN: uncharacterized protein LOC109750803 [Aegilops tauschii subsp. tauschii]	0.412962	0.146586	2.08621	2.40826	0.477024	0.637363	0.997037	1.61595
TRITD_1Av1G126650	rna-TRITD_1Av1G126650-2;rna-TRITD_1Av1G126650-4;rna-TRITD_1Av1G126650-5	LT934111.1	transcription factor MYC2-like [Aegilops tauschii subsp. tauschii]	8.80345	5.92279	23.3306	29.8859	8.16033	8.07643	12.5587	16.3151
TRITD_1Av1G126850	rna-TRITD_1Av1G126850-2;rna-TRITD_1Av1G126850-3	LT934111.1	dnaJ homolog subfamily C GRV2 [Aegilops tauschii subsp. tauschii]	14.6086	14.0198	13.6501	12.6979	13.4603	14.0165	14.5404	13.6193
TRITD_1Av1G127020	rna-TRITD_1Av1G127020-3;rna-TRITD_1Av1G127020-2;rna-TRITD_1Av1G127020	LT934111.1	homeobox-leucine zipper protein ROC3 [Aegilops tauschii subsp. tauschii];Homeobox-leucine zipper protein ROC3 [Triticum urartu]	0.145008	0.183677	1.67588	0.716345	0.450857	0.361851	0.858541	0.818184
TRITD_1Av1G127150	rna-TRITD_1Av1G127150-2	LT934111.1	probable plastid-lipid-associated protein 3, chloroplastic [Aegilops tauschii subsp. tauschii]	228.618	168.964	163.778	158.443	190.163	155.286	143.464	160.687
TRITD_1Av1G127160	rna-TRITD_1Av1G127160-2;rna-TRITD_1Av1G127160;rna-TRITD_1Av1G127160-3	LT934111.1	TEL2-interacting protein 1-like protein [Triticum urartu];uncharacterized protein LOC109782882 isoform X1 [Aegilops tauschii subsp. tauschii];uncharacterized protein LOC109782882 isoform X2 [Aegilops tauschii subsp. tauschii]	4.12553	2.70573	2.05407	2.30244	2.97686	3.51068	2.25717	4.64412
TRITD_1Av1G127350	rna-TRITD_1Av1G127350	LT934111.1	putative calcium-binding protein CML11 [Triticum urartu]	0.148283	0.067379	0.22163	0.215953	0.157506	0.077431	0.084684	0.484235
TRITD_1Av1G127410	rna-TRITD_1Av1G127410	LT934111.1	hypothetical protein TRIUR3_14765 [Triticum urartu]	7.02937	15.5969	11.7738	11.3666	13.116	9.12972	14.3146	10.376
TRITD_1Av1G127420	rna-TRITD_1Av1G127420-2;rna-TRITD_1Av1G127420	LT934111.1	NADH dehydrogenase [ubiquinone] 1 beta subcomplex subunit 10-B-like [Aegilops tauschii subsp. tauschii];hypothetical protein TRIUR3_14766 [Triticum urartu]	45.5163	57.8043	25.2432	28.0343	48.076	49.8701	43.3098	44.4122
TRITD_1Av1G127440	rna-TRITD_1Av1G127440	LT934111.1		7.30384	4.43995	2.48239	4.92172	5.29297	5.65833	5.08567	8.5305
TRITD_1Av1G127450	rna-TRITD_1Av1G127450	LT934111.1	inositol-tetrakisphosphate 1-kinase 5 [Aegilops tauschii subsp. tauschii]	7.52151	7.41683	3.28593	6.02265	6.22253	5.93652	5.0949	7.38179
TRITD_1Av1G127510	rna-TRITD_1Av1G127510	LT934111.1	predicted protein [Hordeum vulgare subsp. vulgare]	0	0	0	0.175342	0	0	0.059894	0
TRITD_1Av1G127640	rna-TRITD_1Av1G127640	LT934111.1	hypothetical protein TRIUR3_34788 [Triticum urartu]	14.0791	16.1902	10.9759	12.2261	14.8047	15.4368	14.6478	14.5479
TRITD_1Av1G127730	rna-TRITD_1Av1G127730	LT934111.1	hypothetical protein TRIUR3_20518 [Triticum urartu]	1.49539	2.38725	4.81837	2.75031	2.2465	2.06579	4.71657	3.2788
TRITD_1Av1G127740	rna-TRITD_1Av1G127740-3	LT934111.1	hypothetical protein TRIUR3_20519 [Triticum urartu]	0	0.034182	0.042743	0	0	0.011607	0.099726	0
TRITD_1Av1G127810	rna-TRITD_1Av1G127810	LT934111.1	uncharacterized protein LOC109780386 [Aegilops tauschii subsp. tauschii]	26.2001	23.1736	24.0363	21.5364	23.8483	26.0108	25.8918	24.5868
TRITD_1Av1G127820	rna-TRITD_1Av1G127820-3;rna-TRITD_1Av1G127820;rna-TRITD_1Av1G127820-2	LT934111.1	Dihydroflavonol-4-reductase [Triticum urartu];cinnamoyl-CoA reductase-like SNL6 [Aegilops tauschii subsp. tauschii]	4.60165	3.9615	35.7987	50.1499	3.55305	4.44248	18.9242	19.4507
TRITD_1Av1G127910	rna-TRITD_1Av1G127910	LT934111.1	hypothetical protein TRIUR3_19723 [Triticum urartu]	0.111294	0	0	0.01398	0	0	0	0.040336
TRITD_1Av1G128070	rna-TRITD_1Av1G128070-2;rna-TRITD_1Av1G128070;rna-TRITD_1Av1G128070-3	LT934111.1	TOM1-like protein 2 [Triticum urartu];TOM1-like protein 2 [Aegilops tauschii subsp. tauschii]	11.3387	14.8563	22.8817	21.7405	12.2883	13.3314	17.7155	16.1884
TRITD_1Av1G128090	rna-TRITD_1Av1G128090;rna-TRITD_1Av1G128090-5;rna-TRITD_1Av1G128090-2;rna-TRITD_1Av1G128090-3;rna-TRITD_1Av1G128090-4	LT934111.1	glycerol-3-phosphate acyltransferase, chloroplastic isoform X1 [Aegilops tauschii subsp. tauschii];glycerol-3-phosphate acyltransferase, chloroplastic isoform X2 [Aegilops tauschii subsp. tauschii]	29.047	20.9936	5.55496	9.12589	27.7758	24.2616	12.253	17.3322
TRITD_1Av1G128320	rna-TRITD_1Av1G128320;rna-TRITD_1Av1G128320-2;rna-TRITD_1Av1G128320-3;rna-TRITD_1Av1G128320-5;rna-TRITD_1Av1G128320-6;rna-TRITD_1Av1G128320-8;rna-TRITD_1Av1G128320-7	LT934111.1	putative phenylalanyl-tRNA synthetase beta chain [Triticum urartu];phenylalanine--tRNA ligase beta subunit, cytoplasmic-like isoform X2 [Aegilops tauschii subsp. tauschii]	9.01066	7.05016	7.49839	10.4469	6.27961	8.7421	9.15375	10.0116
TRITD_1Av1G128360	rna-TRITD_1Av1G128360	LT934111.1	pentatricopeptide repeat-containing protein At4g19440, chloroplastic-like [Aegilops tauschii subsp. tauschii]	1.47788	0.509757	0.723081	0.601259	0.126583	0.180186	0.119684	0.175757
TRITD_1Av1G128460	rna-TRITD_1Av1G128460-14;rna-TRITD_1Av1G128460-13;rna-TRITD_1Av1G128460-10;rna-TRITD_1Av1G128460-11;rna-TRITD_1Av1G128460-6;rna-TRITD_1Av1G128460-7;rna-TRITD_1Av1G128460-8;rna-TRITD_1Av1G128460-5;rna-TRITD_1Av1G128460-2;rna-TRITD_1Av1G128460	LT934111.1	hypothetical protein TRIUR3_22494 [Triticum urartu]	60.97	77.6574	220.818	154.016	67.4258	66.0639	129.194	101.368
TRITD_1Av1G128470	rna-TRITD_1Av1G128470;rna-TRITD_1Av1G128470-2;rna-TRITD_1Av1G128470-3	LT934111.1	Shikimate kinase [Triticum urartu];shikimate kinase [Triticum aestivum]	23.4372	29.1439	19.0203	25.9609	25.3322	25.4811	16.509	20.0415
TRITD_1Av1G128630	rna-TRITD_1Av1G128630;rna-TRITD_1Av1G128630-3;rna-TRITD_1Av1G128630-2;rna-TRITD_1Av1G128630-7	LT934111.1	predicted protein, partial [Hordeum vulgare subsp. vulgare];lysine-specific demethylase JMJ706-like [Aegilops tauschii subsp. tauschii]	3.14653	2.74779	29.2031	8.89265	4.28892	2.97398	7.41085	9.04922
TRITD_1Av1G128640	rna-TRITD_1Av1G128640;rna-TRITD_1Av1G128640-3	LT934111.1	probable xyloglucan endotransglucosylase/hydrolase protein 29 [Aegilops tauschii subsp. tauschii];predicted protein, partial [Hordeum vulgare subsp. vulgare]	17.4174	15.0874	32.7673	21.8391	19.474	23.6628	32.8848	62.7342
TRITD_1Av1G128700	rna-TRITD_1Av1G128700;rna-TRITD_1Av1G128700-2	LT934111.1	uncharacterized protein LOC109784660 [Aegilops tauschii subsp. tauschii]	0	0.028958	0	0	0	0	0	0
TRITD_1Av1G128760	rna-TRITD_1Av1G128760	LT934111.1	cellulose synthase-like protein D1 [Aegilops tauschii subsp. tauschii]	0.409412	0.461838	0.770678	0.341399	0.433988	0.337565	0.51651	0.516676
TRITD_1Av1G128770	rna-TRITD_1Av1G128770	LT934111.1	putative pentatricopeptide repeat-containing protein At1g16830 [Aegilops tauschii subsp. tauschii]	0.555131	0.317483	0.720742	0.561888	0.403568	0.506141	0.491729	0.634459
TRITD_1Av1G128790	rna-TRITD_1Av1G128790;rna-TRITD_1Av1G128790-2;rna-TRITD_1Av1G128790-3;rna-TRITD_1Av1G128790-5	LT934111.1	26S proteasome non-ATPase regulatory subunit 13 [Triticum urartu]	14.5674	13.4355	27.3984	22.9161	13.5005	15.3225	24.0292	20.3447
TRITD_1Av1G128900	rna-TRITD_1Av1G128900	LT934111.1	uncharacterized protein LOC109784649 [Aegilops tauschii subsp. tauschii]	0	0.028407	0.031437	0.032445	0.034855	0.018769	0	0
TRITD_1Av1G128930	rna-TRITD_1Av1G128930-6;rna-TRITD_1Av1G128930-3;rna-TRITD_1Av1G128930-4;rna-TRITD_1Av1G128930	LT934111.1	Uncharacterized protein ywbG [Triticum urartu];plastidal glycolate/glycerate translocator 1, chloroplastic [Aegilops tauschii subsp. tauschii]	40.3663	30.0252	11.5853	17.4139	41.834	42.6879	14.8856	20.1194
TRITD_1Av1G128940	rna-TRITD_1Av1G128940-3	LT934111.1	Choline-phosphate cytidylyltransferase B [Triticum urartu]	8.3769	7.05982	45.3401	36.1279	4.72105	6.01777	14.809	18.3647
TRITD_1Av1G128950	rna-TRITD_1Av1G128950	LT934111.1	4-coumarate--CoA ligase-like 3 [Triticum urartu]	0	0.129398	0	0	0	0	0	0
TRITD_1Av1G128960	rna-TRITD_1Av1G128960;rna-TRITD_1Av1G128960-3	LT934111.1	Uncharacterized membrane protein C2G11.09 [Triticum urartu]	4.60647	3.49845	8.07654	8.3304	2.06701	2.85214	3.07163	3.02082
TRITD_1Av1G129090	rna-TRITD_1Av1G129090-6;rna-TRITD_1Av1G129090-5;rna-TRITD_1Av1G129090-4;rna-TRITD_1Av1G129090-3;rna-TRITD_1Av1G129090;rna-TRITD_1Av1G129090-9;rna-TRITD_1Av1G129090-11	LT934111.1	uncharacterized protein LOC109745028 [Aegilops tauschii subsp. tauschii];wall-associated receptor kinase-like 4 [Aegilops tauschii subsp. tauschii];Wall-associated receptor kinase 3 [Triticum urartu]	4.40508	2.63479	6.49099	9.15019	0.619237	0.772056	0.799114	1.32442
TRITD_1Av1G129100	rna-TRITD_1Av1G129100;rna-TRITD_1Av1G129100-3;rna-TRITD_1Av1G129100-2;rna-TRITD_1Av1G129100-4	LT934111.1	cytochrome P450 85A1-like [Aegilops tauschii subsp. tauschii];Abscisic acid 8'-hydroxylase 4 [Triticum urartu]	0.371941	0.475343	3.25529	0.674379	0.231625	0.208589	0.683027	0.501352
TRITD_1Av1G129110	rna-TRITD_1Av1G129110-5;rna-TRITD_1Av1G129110;rna-TRITD_1Av1G129110-2	LT934111.1	D-xylose-proton symporter-like 2 [Triticum urartu]	29.411	16.052	319.386	194.229	23.244	20.9894	175.565	150.326
TRITD_1Av1G129160	rna-TRITD_1Av1G129160;rna-TRITD_1Av1G129160-2	LT934111.1	probable NADH dehydrogenase [ubiquinone] 1 alpha subcomplex subunit 12 [Aegilops tauschii subsp. tauschii];putative NADH dehydrogenase [ubiquinone] 1 alpha subcomplex subunit 12 [Triticum urartu]	45.5034	57.5602	53.3692	63.235	48.9367	47.1003	52.9517	44.8877
TRITD_1Av1G129180	rna-TRITD_1Av1G129180	LT934111.1	putative WRKY transcription factor 35 [Triticum urartu]	0.093395	0	0	0	0.035532	0	0.051402	0
TRITD_1Av1G129190	rna-TRITD_1Av1G129190;rna-TRITD_1Av1G129190-2;rna-TRITD_1Av1G129190-3	LT934111.1	uncharacterized protein LOC109744572 [Aegilops tauschii subsp. tauschii];hypothetical protein TRIUR3_03770 [Triticum urartu]	4.66025	5.98308	3.17425	5.68235	4.04121	5.56668	5.89246	5.07329
TRITD_1Av1G129380	rna-TRITD_1Av1G129380;rna-TRITD_1Av1G129380-3;rna-TRITD_1Av1G129380-2;rna-TRITD_1Av1G129380-6;rna-TRITD_1Av1G129380-4;rna-TRITD_1Av1G129380-5;rna-TRITD_1Av1G129380-7;rna-TRITD_1Av1G129380-8	LT934111.1	uncharacterized protein LOC109744571 [Aegilops tauschii subsp. tauschii];Peptide transporter PTR1 [Triticum urartu]	28.2216	34.783	27.8969	36.4767	29.4181	31.1749	50.3411	49.2261
TRITD_1Av1G129440	rna-TRITD_1Av1G129440;rna-TRITD_1Av1G129440-2	LT934111.1	ADP-ribosylation factor-like [Aegilops tauschii subsp. tauschii];ADP-ribosylation factor [Triticum urartu]	14.487	17.7902	16.1008	19.2863	16.2284	14.0698	20.1281	18.3824
TRITD_1Av1G129460	rna-TRITD_1Av1G129460	LT934111.1	uncharacterized protein LOC109744573 [Aegilops tauschii subsp. tauschii]	117.604	123.552	22.5905	34.2594	104.089	81.6615	38.4362	105.683
TRITD_1Av1G129480	rna-TRITD_1Av1G129480;rna-TRITD_1Av1G129480-3;rna-TRITD_1Av1G129480-4	LT934111.1	uncharacterized protein LOC109744566 isoform X1 [Aegilops tauschii subsp. tauschii];uncharacterized protein LOC109744566 isoform X2 [Aegilops tauschii subsp. tauschii]	4.66371	7.60784	6.8285	5.10894	6.71528	6.31375	5.93832	4.97988
TRITD_1Av1G129510	rna-TRITD_1Av1G129510-2;rna-TRITD_1Av1G129510-3;rna-TRITD_1Av1G129510-4;rna-TRITD_1Av1G129510-5;rna-TRITD_1Av1G129510-6;rna-TRITD_1Av1G129510-7	LT934111.1	cyclin-dependent kinase E-1 [Aegilops tauschii subsp. tauschii];Cyclin-dependent kinase E-1 [Triticum urartu]	15.9232	18.1175	23.4469	26.8327	17.9669	18.4879	25.1829	23.2995
TRITD_1Av1G129730	rna-TRITD_1Av1G129730-4;rna-TRITD_1Av1G129730;rna-TRITD_1Av1G129730-2;rna-TRITD_1Av1G129730-3	LT934111.1	putative E3 ubiquitin-protein ligase RING1a isoform X3 [Aegilops tauschii subsp. tauschii];hypothetical protein TRIUR3_26823 [Triticum urartu]	12.5605	9.86603	6.73391	7.88513	8.32275	10.9284	10.8333	13.5845
TRITD_1Av1G129740	rna-TRITD_1Av1G129740-2;rna-TRITD_1Av1G129740	LT934111.1	urea-proton symporter DUR3 [Aegilops tauschii subsp. tauschii]	1.91717	5.64785	1.33401	1.80965	4.23121	2.64213	1.86886	1.9972
TRITD_1Av1G129790	rna-TRITD_1Av1G129790	LT934111.1	ATP-dependent Clp protease proteolytic subunit 4, chloroplastic-like [Aegilops tauschii subsp. tauschii]	88.2373	116.846	31.6045	53.4401	110.926	102.236	60.1679	86.69
TRITD_1Av1G129800	rna-TRITD_1Av1G129800-2;rna-TRITD_1Av1G129800	LT934111.1	uncharacterized protein LOC109772394 [Aegilops tauschii subsp. tauschii]	10.9157	8.91181	94.726	33.3083	10.9176	10.5919	27.833	22.7834
TRITD_1Av1G129980	rna-TRITD_1Av1G129980-2;rna-TRITD_1Av1G129980;rna-TRITD_1Av1G129980-7;rna-TRITD_1Av1G129980-3	LT934111.1	probable methyltransferase PMT21 [Aegilops tauschii subsp. tauschii]	0.273003	0.457245	1.95667	0.903217	0.228909	0.138196	1.41081	0.835064
TRITD_1Av1G129990	rna-TRITD_1Av1G129990;rna-TRITD_1Av1G129990-5;rna-TRITD_1Av1G129990-4;rna-TRITD_1Av1G129990-2;rna-TRITD_1Av1G129990-3;rna-TRITD_1Av1G129990-6;rna-TRITD_1Av1G129990-7;rna-TRITD_1Av1G129990-8;rna-TRITD_1Av1G129990-10	LT934111.1	uncharacterized protein LOC109772395 [Aegilops tauschii subsp. tauschii];hypothetical protein TRIUR3_14083 [Triticum urartu]	4.42407	3.34335	1.47624	2.38572	3.67908	4.21019	3.75719	5.19883
TRITD_1Av1G130000	rna-TRITD_1Av1G130000	LT934111.1	CASP-like protein 4B4 [Aegilops tauschii subsp. tauschii]	0.350033	0.635976	6.3903	5.40594	0.164691	0	3.12938	1.97133
TRITD_1Av1G130150	rna-TRITD_1Av1G130150-2;rna-TRITD_1Av1G130150	LT934111.1	patellin-6 [Aegilops tauschii subsp. tauschii]	0	0	0	0.0268268	0.0226881	0.0566737	0	0.0258532
TRITD_1Av1G130220	rna-TRITD_1Av1G130220-7;rna-TRITD_1Av1G130220-5;rna-TRITD_1Av1G130220-4;rna-TRITD_1Av1G130220;rna-TRITD_1Av1G130220-10	LT934111.1	N-alpha-acetyltransferase 25, NatB auxiliary subunit [Triticum urartu];phagocyte signaling-impaired protein isoform X2 [Aegilops tauschii subsp. tauschii];phagocyte signaling-impaired protein isoform X1 [Aegilops tauschii subsp. tauschii]	5.46358	4.29424	1.21313	1.53676	3.73776	4.05618	2.65504	5.347
TRITD_1Av1G130230	rna-TRITD_1Av1G130230	LT934111.1	hypothetical protein TRIUR3_12221 [Triticum urartu]	0	0.572603	0	0	0	0	0	0
TRITD_1Av1G130240	rna-TRITD_1Av1G130240-5;rna-TRITD_1Av1G130240-4;rna-TRITD_1Av1G130240-3;rna-TRITD_1Av1G130240;rna-TRITD_1Av1G130240-2;rna-TRITD_1Av1G130240-6	LT934111.1	uncharacterized protein LOC109774476 [Aegilops tauschii subsp. tauschii];hypothetical protein TRIUR3_12222 [Triticum urartu]	1.13769	3.04575	0.806705	1.43154	1.94211	1.10944	1.68778	1.83258
TRITD_1Av1G130410	rna-TRITD_1Av1G130410;rna-TRITD_1Av1G130410-3	LT934111.1	putative expansin-A30 [Aegilops tauschii subsp. tauschii]	0	0	0.0347244	0	0	0	0.0414691	0
TRITD_1Av1G130430	rna-TRITD_1Av1G130430-2;rna-TRITD_1Av1G130430-3	LT934111.1	SUMO-conjugating enzyme SCE1-like [Aegilops tauschii subsp. tauschii]	74.1508	102.559	47.287	54.6561	86.7894	78.9511	68.7375	64.8102
TRITD_1Av1G130620	rna-TRITD_1Av1G130620;rna-TRITD_1Av1G130620-2;rna-TRITD_1Av1G130620-3;rna-TRITD_1Av1G130620-4;rna-TRITD_1Av1G130620-5	LT934111.1	MADS-box transcription factor 56 [Triticum urartu];MADS-box transcription factor TaAGL7 [Triticum aestivum]	15.748	23.3807	8.78286	11.7071	28.2314	18.5382	15.5284	20.7399
TRITD_1Av1G130800	rna-TRITD_1Av1G130800-3;rna-TRITD_1Av1G130800;rna-TRITD_1Av1G130800-4	LT934111.1	MADS-box transcription factor TaAGL7 [Triticum aestivum];MADS-box transcription factor 56-like [Aegilops tauschii subsp. tauschii]	1.54694	1.04936	1.48858	1.52709	0.877939	1.31154	0.678405	1.26043
TRITD_1Av1G130880	rna-TRITD_1Av1G130880-2;rna-TRITD_1Av1G130880	LT934111.1	protein CURVATURE THYLAKOID 1B, chloroplastic-like [Aegilops tauschii subsp. tauschii]	229.343	192.42	35.8223	89.4184	173.197	196.802	151.08	246.535
TRITD_1Av1G131010	rna-TRITD_1Av1G131010	LT934111.1	peroxidase 5-like [Aegilops tauschii subsp. tauschii]	0.069031	0	0	0	0	0.108501	0	0.068255
TRITD_1Av1G131380	rna-TRITD_1Av1G131380	LT934111.1	putative B3 domain-containing protein Os10g0537100 [Aegilops tauschii subsp. tauschii]	0	0.05445	0	0.039424	0.036141	0.125107	0.055798	0.035195
TRITD_1Av1G131390	rna-TRITD_1Av1G131390	LT934111.1	hypothetical protein TRIUR3_30499 [Triticum urartu]	0.03733	0.083381	0	0	0.176522	0.240152	0.158675	0.056868
TRITD_1Av1G131450	rna-TRITD_1Av1G131450-3;rna-TRITD_1Av1G131450-2;rna-TRITD_1Av1G131450	LT934111.1	tobamovirus multiplication protein 3-like [Aegilops tauschii subsp. tauschii]	11.525	13.8907	23.8674	25.0542	15.2111	12.8797	23.8211	21.3585
TRITD_1Av1G131520	rna-TRITD_1Av1G131520;rna-TRITD_1Av1G131520-2;rna-TRITD_1Av1G131520-5;rna-TRITD_1Av1G131520-3;rna-TRITD_1Av1G131520-4	LT934111.1	uncharacterized protein LOC109742350 [Aegilops tauschii subsp. tauschii];hypothetical protein TRIUR3_30958 [Triticum urartu]	3.29818	3.56275	5.17405	5.62514	2.96927	4.00139	4.25423	4.61396
TRITD_1Av1G131660	rna-TRITD_1Av1G131660;rna-TRITD_1Av1G131660-2	LT934111.1	uncharacterized protein LOC109742352 [Aegilops tauschii subsp. tauschii]	0.478047	0.751331	0.657556	0.656655	0.210618	1.03105	0.701633	0.932568
TRITD_1Av1G131700	rna-TRITD_1Av1G131700;rna-TRITD_1Av1G131700-2	LT934111.1	transcription factor MYB23-like [Aegilops tauschii subsp. tauschii]	0	0.1046	0.594742	0.288503	0.0603792	0.0867389	0.670717	0.108074
TRITD_1Av1G131750	rna-TRITD_1Av1G131750-4	LT934111.1	hypothetical protein EUGRSUZ_J02062, partial [Eucalyptus grandis]	19.1183	20.2816	14.0217	18.6539	15.3682	17.3888	16.2966	9.59757
TRITD_1Av1G131780	rna-TRITD_1Av1G131780-2	LT934111.1	protein PLASTID MOVEMENT IMPAIRED 1-like [Aegilops tauschii subsp. tauschii]	8.99087	7.82849	29.0355	16.1158	6.49987	5.71652	16.8947	7.74605
TRITD_1Av1G131880	rna-TRITD_1Av1G131880	LT934111.1	predicted protein [Hordeum vulgare subsp. vulgare]	2.66005	1.769	1.5212	2.02657	2.50138	2.23043	5.36292	3.2365
TRITD_1Av1G131940	rna-TRITD_1Av1G131940-17;rna-TRITD_1Av1G131940-16;rna-TRITD_1Av1G131940;rna-TRITD_1Av1G131940-8;rna-TRITD_1Av1G131940-19	LT934111.1	Monosaccharide-sensing protein 2 [Triticum urartu]	56.8646	38.5545	30.0735	25.3521	32.041	43.7867	27.1014	31.8394
TRITD_1Av1G132030	rna-TRITD_1Av1G132030	LT934111.1	probable E3 ubiquitin-protein ligase ATL44 [Aegilops tauschii subsp. tauschii]	3.28546	4.1075	8.38852	5.21836	3.47916	1.86695	4.30911	1.59595
TRITD_1Av1G132060	rna-TRITD_1Av1G132060-2;rna-TRITD_1Av1G132060-4	LT934111.1	putative pentatricopeptide repeat-containing protein At3g25060, mitochondrial [Aegilops tauschii subsp. tauschii]	0.0626853	0.0355716	0.302544	0.121663	0.0879866	0.0180682	0.0364885	0.0410628
TRITD_1Av1G132080	rna-TRITD_1Av1G132080	LT934111.1	putative pentatricopeptide repeat-containing protein At3g25060, mitochondrial [Aegilops tauschii subsp. tauschii]	0.849187	0.718444	0.066382	0.529717	0.659498	0.741848	0.758301	1.28351
TRITD_1Av1G132090	rna-TRITD_1Av1G132090-2;rna-TRITD_1Av1G132090;rna-TRITD_1Av1G132090-3;rna-TRITD_1Av1G132090-4;rna-TRITD_1Av1G132090-5;rna-TRITD_1Av1G132090-6;rna-TRITD_1Av1G132090-8	LT934111.1	seven trans-membrane protein [Triticum aestivum];MLO-like protein 9 [Aegilops tauschii subsp. tauschii]	2.85224	4.02687	0.176044	0.715377	2.43292	2.70834	0.747895	1.88865
TRITD_1Av1G132250	rna-TRITD_1Av1G132250	LT934111.1	Serine carboxypeptidase-like 34 [Triticum urartu]	0	0	0.129883	0.172431	0.03497	0.0279823	0.190414	0.0496377
TRITD_1Av1G132260	rna-TRITD_1Av1G132260	LT934111.1	hypothetical protein TRIUR3_09118 [Triticum urartu]	0.432986	0.372897	0	0.360972	0	0.500767	0.574234	0.238815
TRITD_1Av1G132270	rna-TRITD_1Av1G132270;rna-TRITD_1Av1G132270-3;rna-TRITD_1Av1G132270-2;rna-TRITD_1Av1G132270-4	LT934111.1	putative protein phosphatase 2C 27 [Triticum urartu];probable protein phosphatase 2C 47 isoform X1 [Aegilops tauschii subsp. tauschii]	20.8768	13.4922	164.614	178.297	21.1351	20.7135	86.0207	98.4052
TRITD_1Av1G132350	rna-TRITD_1Av1G132350;rna-TRITD_1Av1G132350-2	LT934111.1	hypothetical protein TRIUR3_32188 [Triticum urartu]	7.73653	7.47205	11.0772	10.7101	6.24838	7.40123	8.33924	9.89636
TRITD_1Av1G132440	rna-TRITD_1Av1G132440	LT934111.1	hypothetical protein TRIUR3_01476 [Triticum urartu]	3.22696	2.74367	1.54541	1.45158	2.72279	3.02614	1.88378	2.74144
TRITD_1Av1G132490	rna-TRITD_1Av1G132490	LT934111.1	RecName: Full=EC protein III; AltName: Full=Zinc metallothionein class II	0	0	0.586356	0.617922	0	0	0.611871	1.13702
TRITD_1Av1G132620	rna-TRITD_1Av1G132620;rna-TRITD_1Av1G132620-2;rna-TRITD_1Av1G132620-3;rna-TRITD_1Av1G132620-4;rna-TRITD_1Av1G132620-5;rna-TRITD_1Av1G132620-7	LT934111.1	ubiquitin-like protein [Triticum aestivum];Ubiquilin-1 [Triticum urartu]	39.1411	39.2937	45.4062	37.0714	41.3023	39.077	47.5238	29.3069
TRITD_1Av1G132760	rna-TRITD_1Av1G132760	LT934111.1	pentatricopeptide repeat-containing protein At3g02330 [Aegilops tauschii subsp. tauschii]	2.14293	1.7134	1.94817	1.36332	1.6347	2.28362	1.85104	3.04045
TRITD_1Av1G132770	rna-TRITD_1Av1G132770	LT934111.1	expansin-like A2 [Aegilops tauschii subsp. tauschii]	2.68842	2.00272	23.4957	14.4887	1.19457	2.30697	13.0119	6.24296
TRITD_1Av1G132780	rna-TRITD_1Av1G132780	LT934111.1	expansin-like A2 [Aegilops tauschii subsp. tauschii]	0.406832	0.310319	4.2108	2.79755	0.539223	0.598107	2.4438	0.904523
TRITD_1Av1G132870	rna-TRITD_1Av1G132870-4;rna-TRITD_1Av1G132870-3;rna-TRITD_1Av1G132870-2;rna-TRITD_1Av1G132870	LT934111.1	probable serine/threonine-protein kinase At4g35230 [Aegilops tauschii subsp. tauschii]	13.0642	13.1127	30.374	22.3326	13.3884	13.8666	25.4468	15.7005
TRITD_1Av1G132960	rna-TRITD_1Av1G132960-2;rna-TRITD_1Av1G132960;rna-TRITD_1Av1G132960-3	LT934111.1	chitinase 8-like [Aegilops tauschii subsp. tauschii];24.8 kDa class II endochitinase-antifreeze protein precursor [Secale cereale];Chitinase 8 [Triticum urartu]	77.8543	207.009	85.4669	90.1369	86.1742	94.4291	71.35	68.2948
TRITD_1Av1G133290	rna-TRITD_1Av1G133290-2;rna-TRITD_1Av1G133290-3	LT934111.1	DDB1- and CUL4-associated factor 8-like [Aegilops tauschii subsp. tauschii];DDB1- and CUL4-associated factor 8 [Triticum urartu]	12.0621	6.53383	77.733	47.9076	8.57507	9.22296	93.5869	28.6915
TRITD_1Av1G133310	rna-TRITD_1Av1G133310-2;rna-TRITD_1Av1G133310-3;rna-TRITD_1Av1G133310	LT934111.1	Tetracycline resistance protein, class A [Triticum urartu];uncharacterized protein LOC109766959 isoform X2 [Aegilops tauschii subsp. tauschii]	1.63758	0.982918	1.01594	0.992822	2.15153	1.44088	1.49487	1.50816
TRITD_1Av1G133330	rna-TRITD_1Av1G133330;rna-TRITD_1Av1G133330-2	LT934111.1	uncharacterized protein LOC109766965 [Aegilops tauschii subsp. tauschii]	0.404089	0.686275	0.27202	0.14433	0.221195	0.352791	0.288867	0.145672
TRITD_1Av1G133360	rna-TRITD_1Av1G133360	LT934111.1	hypothetical protein TRIUR3_06711 [Triticum urartu]	0.553791	0.511519	0.246033	0.546941	0.419785	0.480066	0.374802	0.593158
TRITD_1Av1G133400	rna-TRITD_1Av1G133400	LT934111.1	hypothetical protein TRIUR3_24417 [Triticum urartu]	0.214743	0.327227	0	0.040649	0.070722	0.394763	0.139967	0.049318
TRITD_1Av1G133430	rna-TRITD_1Av1G133430-2;rna-TRITD_1Av1G133430	LT934111.1	24-methylenesterol C-methyltransferase 2-like [Aegilops tauschii subsp. tauschii]	0.0812234	0.878918	0.0392117	0.231235	0.310891	0.26868	0.0428198	0.170922
TRITD_1Av1G133610	rna-TRITD_1Av1G133610	LT934111.1	hypothetical protein TRIUR3_16088 [Triticum urartu]	0.495558	0.844583	0.792796	0.999285	0.852073	1.48145	0.877301	0.973922
TRITD_1Av1G133700	rna-TRITD_1Av1G133700	LT934111.1	NEP1-interacting protein-like 1 [Aegilops tauschii subsp. tauschii]	0.111276	0.096463	0.089341	0.125046	0.030195	0.033933	0.042722	0.119968
TRITD_1Av1G133730	rna-TRITD_1Av1G133730;rna-TRITD_1Av1G133730-2;rna-TRITD_1Av1G133730-3;rna-TRITD_1Av1G133730-4;rna-TRITD_1Av1G133730-8;rna-TRITD_1Av1G133730-5;rna-TRITD_1Av1G133730-7;rna-TRITD_1Av1G133730-9;rna-TRITD_1Av1G133730-10;rna-TRITD_1Av1G133730-11	LT934111.1	T-complex protein 1 subunit alpha [Brachypodium distachyon];T-complex protein 1 subunit alpha [Triticum urartu];T-complex protein 1 subunit alpha [Oryza sativa Japonica Group]	0	0	0.0175326	0	0	0	0	0
TRITD_1Av1G133850	rna-TRITD_1Av1G133850-5;rna-TRITD_1Av1G133850-4;rna-TRITD_1Av1G133850-3;rna-TRITD_1Av1G133850-2;rna-TRITD_1Av1G133850	LT934111.1	probable protein phosphatase 2C 72 [Aegilops tauschii subsp. tauschii]	7.34912	10.7323	23.3667	23.2545	10.647	9.86784	16.8326	12.3263
TRITD_1Av1G133860	rna-TRITD_1Av1G133860-2;rna-TRITD_1Av1G133860	LT934111.1	putative magnesium transporter MRS2-G [Aegilops tauschii subsp. tauschii]	5.98703	5.84925	7.98775	9.38278	5.53404	5.58647	8.41409	7.39817
TRITD_1Av1G134020	rna-TRITD_1Av1G134020-2;rna-TRITD_1Av1G134020	LT934111.1	uncharacterized protein LOC109752553 isoform X1 [Aegilops tauschii subsp. tauschii]	38.999	52.1039	39.7292	46.9877	43.1715	38.9424	65.4912	59.7842
TRITD_1Av1G134070	rna-TRITD_1Av1G134070-2;rna-TRITD_1Av1G134070;rna-TRITD_1Av1G134070-3	LT934111.1	methylsterol monooxygenase 1-1-like [Aegilops tauschii subsp. tauschii]	15.5733	15.7227	4.68707	7.22353	14.811	15.0143	12.8524	12.9106
TRITD_1Av1G134080	rna-TRITD_1Av1G134080-5;rna-TRITD_1Av1G134080-4;rna-TRITD_1Av1G134080;rna-TRITD_1Av1G134080-7;rna-TRITD_1Av1G134080-6	LT934111.1	unknown [Zea mays];DNA-binding protein HEXBP-like [Aegilops tauschii subsp. tauschii];Zinc finger protein GIS2 [Triticum urartu];E3 ubiquitin-protein ligase RFWD3-like isoform X1 [Aegilops tauschii subsp. tauschii]	3.33965	5.02572	6.30658	5.96258	4.6037	4.38385	6.53127	4.69767
TRITD_1Av1G134090	rna-TRITD_1Av1G134090	LT934111.1	uncharacterized protein LOC109752551 [Aegilops tauschii subsp. tauschii]	0.193831	0	0.063504	0	0.063958	0.104026	0.001353	0.052279
TRITD_1Av1G134120	rna-TRITD_1Av1G134120-2;rna-TRITD_1Av1G134120	LT934111.1	hypothetical protein TRIUR3_17651 [Triticum urartu];dual-specificity phosphatase CDC25 [Triticum aestivum]	7.1998	10.6604	4.52731	4.29236	5.14415	8.39111	6.05246	6.31503
TRITD_1Av1G134320	rna-TRITD_1Av1G134320-2;rna-TRITD_1Av1G134320-3;rna-TRITD_1Av1G134320	LT934111.1	uncharacterized protein LOC109774571 [Aegilops tauschii subsp. tauschii]	2.23721	1.43801	15.9235	7.3232	2.57279	2.0292	11.7543	4.56111
TRITD_1Av1G134360	rna-TRITD_1Av1G134360	LT934111.1	uncharacterized protein LOC109774568 [Aegilops tauschii subsp. tauschii]	0.949453	1.05743	6.90083	2.17862	0.763958	0.608309	2.70019	1.90342
TRITD_1Av1G134380	rna-TRITD_1Av1G134380-2;rna-TRITD_1Av1G134380;rna-TRITD_1Av1G134380-3	LT934111.1	uncharacterized protein LOC109774569 [Aegilops tauschii subsp. tauschii];hypothetical protein OsI_18071 [Oryza sativa Indica Group]	1.75681	4.42418	3.18771	3.77082	3.09048	2.28897	1.51131	2.55007
TRITD_1Av1G134390	rna-TRITD_1Av1G134390;rna-TRITD_1Av1G134390-2;rna-TRITD_1Av1G134390-3	LT934111.1	predicted protein [Hordeum vulgare subsp. vulgare]	0.927079	1.17754	1.53779	1.4155	0.906138	1.04477	0.995278	1.45041
TRITD_1Av1G134420	rna-TRITD_1Av1G134420-3;rna-TRITD_1Av1G134420-2;rna-TRITD_1Av1G134420;rna-TRITD_1Av1G134420-4;rna-TRITD_1Av1G134420-5;rna-TRITD_1Av1G134420-7;rna-TRITD_1Av1G134420-6;rna-TRITD_1Av1G134420-8;rna-TRITD_1Av1G134420-10	LT934111.1	predicted protein [Hordeum vulgare subsp. vulgare];hypothetical protein BRADI_3g32630v3 [Brachypodium distachyon]	7.0515	5.69373	11.3865	10.2381	5.05804	6.21283	7.66268	9.16271
TRITD_1Av1G134430	rna-TRITD_1Av1G134430;rna-TRITD_1Av1G134430-2;rna-TRITD_1Av1G134430-3;rna-TRITD_1Av1G134430-7;rna-TRITD_1Av1G134430-6;rna-TRITD_1Av1G134430-11;rna-TRITD_1Av1G134430-9;rna-TRITD_1Av1G134430-12	LT934111.1	syndetin [Aegilops tauschii subsp. tauschii]	8.75312	10.6007	11.2541	11.25	10.1699	10.0854	10.4284	11.5081
TRITD_1Av1G134460	rna-TRITD_1Av1G134460;rna-TRITD_1Av1G134460-2	LT934111.1	predicted protein [Hordeum vulgare subsp. vulgare];hypothetical protein TRIUR3_27015 [Triticum urartu]	13.7951	16.4311	25.6043	31.2079	18.6177	14.6433	16.7703	39.8667
TRITD_1Av1G134470	rna-TRITD_1Av1G134470-4;rna-TRITD_1Av1G134470-3;rna-TRITD_1Av1G134470;rna-TRITD_1Av1G134470-6;rna-TRITD_1Av1G134470-5;rna-TRITD_1Av1G134470-8;rna-TRITD_1Av1G134470-7	LT934111.1	carotene epsilon-monooxygenase, chloroplastic [Aegilops tauschii subsp. tauschii];Cytochrome P450 97B2, chloroplastic [Triticum urartu]	59.8562	47.6892	11.7427	19.6651	53.7514	53.7794	21.3373	43.4957
TRITD_1Av1G134520	rna-TRITD_1Av1G134520;rna-TRITD_1Av1G134520-3;rna-TRITD_1Av1G134520-2	LT934111.1	hypothetical protein TRIUR3_32478 [Triticum urartu];myosin-2-like [Aegilops tauschii subsp. tauschii]	0.291781	0.181128	0.349662	0.264992	0.189061	0.271701	0.351273	0.32377
TRITD_1Av1G134680	rna-TRITD_1Av1G134680-3;rna-TRITD_1Av1G134680;rna-TRITD_1Av1G134680-2	LT934111.1	Retinol dehydrogenase 14 [Triticum urartu];short-chain dehydrogenase TIC 32, chloroplastic-like [Aegilops tauschii subsp. tauschii]	0.228437	0.148119	0.798935	0.12262	0	0.0546676	0.252948	0
TRITD_1Av1G134710	rna-TRITD_1Av1G134710;rna-TRITD_1Av1G134710-4;rna-TRITD_1Av1G134710-5;rna-TRITD_1Av1G134710-6;rna-TRITD_1Av1G134710-7	LT934111.1	tetratricopeptide repeat protein SKI3 isoform X1 [Aegilops tauschii subsp. tauschii];Tetratricopeptide repeat protein 37 [Triticum urartu]	4.00781	2.60963	2.19191	3.17912	2.53642	3.55269	2.31518	3.10094
TRITD_1Av1G134720	rna-TRITD_1Av1G134720	LT934111.1	hypothetical protein TRIUR3_05707 [Triticum urartu]	0	0	0.191613	0.208175	0.123933	0	0	0.100088
TRITD_1Av1G134780	rna-TRITD_1Av1G134780	LT934111.1	hypothetical protein TRIUR3_32532 [Triticum urartu]	3.19558	8.89277	29.6354	10.9587	9.82419	4.65455	9.89644	3.72256
TRITD_1Av1G134800	rna-TRITD_1Av1G134800	LT934111.1	predicted protein [Hordeum vulgare subsp. vulgare]	0.900306	1.157	3.37497	3.31643	1.08135	1.12841	2.46425	1.74594
TRITD_1Av1G134880	rna-TRITD_1Av1G134880;rna-TRITD_1Av1G134880-2	LT934111.1	U-box domain-containing protein 33-like [Aegilops tauschii subsp. tauschii];U-box domain-containing protein 57 [Triticum urartu]	0.317559	0.946019	2.60668	1.72029	0.614564	0.464456	1.91334	1.18383
TRITD_1Av1G134890	rna-TRITD_1Av1G134890	LT934111.1	expansin-B9-like [Aegilops tauschii subsp. tauschii]	0	0.085122	0	0	0	0	0.216414	0
TRITD_1Av1G134900	rna-TRITD_1Av1G134900;rna-TRITD_1Av1G134900-2;rna-TRITD_1Av1G134900-5;rna-TRITD_1Av1G134900-4;rna-TRITD_1Av1G134900-6	LT934111.1	UDP-N-acetylmuramoyl-L-alanyl-D-glutamate--2, 6-diaminopimelate ligase [Triticum urartu];uncharacterized protein LOC109766555 [Aegilops tauschii subsp. tauschii]	14.591	13.2742	13.5842	13.2681	13.1347	14.6195	12.7562	15.3974
TRITD_1Av1G134920	rna-TRITD_1Av1G134920;rna-TRITD_1Av1G134920-2;rna-TRITD_1Av1G134920-6;rna-TRITD_1Av1G134920-8	LT934111.1	Branched-chain-amino-acid aminotransferase 5, chloroplastic [Triticum urartu];branched-chain-amino-acid aminotransferase 5, chloroplastic-like [Aegilops tauschii subsp. tauschii];predicted protein [Hordeum vulgare subsp. vulgare]	14.8485	22.9545	6.79363	10.5371	17.1301	17.6132	13.873	18.6412
TRITD_1Av1G134930	rna-TRITD_1Av1G134930;rna-TRITD_1Av1G134930-10;rna-TRITD_1Av1G134930-9;rna-TRITD_1Av1G134930-2;rna-TRITD_1Av1G134930-7;rna-TRITD_1Av1G134930-11	LT934111.1	hypothetical protein TRIUR3_16485 [Triticum urartu]	8.72787	8.75014	22.0616	18.5558	9.31848	9.74	16.2251	11.6518
TRITD_1Av1G134940	rna-TRITD_1Av1G134940;rna-TRITD_1Av1G134940-3	LT934111.1	rop guanine nucleotide exchange factor 3-like [Aegilops tauschii subsp. tauschii]	0	0	0	0	0	0	0.114026	0
TRITD_1Av1G135070	rna-TRITD_1Av1G135070	LT934111.1	hypothetical protein TRIUR3_15340 [Triticum urartu]	0	0	0	0	0	0.034604	0	0
TRITD_1Av1G135080	rna-TRITD_1Av1G135080-4;rna-TRITD_1Av1G135080-3;rna-TRITD_1Av1G135080-2;rna-TRITD_1Av1G135080;rna-TRITD_1Av1G135080-5;rna-TRITD_1Av1G135080-6;rna-TRITD_1Av1G135080-7;rna-TRITD_1Av1G135080-8	LT934111.1	pectin acetylesterase 9 isoform X1 [Aegilops tauschii subsp. tauschii];hypothetical protein TRIUR3_15339 [Triticum urartu];predicted protein [Hordeum vulgare subsp. vulgare]	0.549845	0.126591	3.05593	2.02607	0.197432	0.40748	0.442951	0.755342
TRITD_1Av1G135090	rna-TRITD_1Av1G135090;rna-TRITD_1Av1G135090-5;rna-TRITD_1Av1G135090-4	LT934111.1	hypothetical protein TRIUR3_15338 [Triticum urartu];uncharacterized protein LOC109770178 isoform X2 [Aegilops tauschii subsp. tauschii]	0.0145812	0.0161541	0.0356327	0	0.0257658	0.0326407	0.0158739	0
TRITD_1Av1G135190	rna-TRITD_1Av1G135190-4;rna-TRITD_1Av1G135190;rna-TRITD_1Av1G135190-2	LT934111.1	predicted protein [Hordeum vulgare subsp. vulgare]	1.17809	3.15167	11.0937	6.933	3.60481	1.70678	4.70675	5.26862
TRITD_1Av1G135290	rna-TRITD_1Av1G135290	LT934111.1	NADH-plastoquinone oxidoreductase subunit 1 (chloroplast) [Hordeum vulgare subsp. vulgare]	0	0	0	0	0	0.091141	0	0
TRITD_1Av1G135350	rna-TRITD_1Av1G135350-2	LT934111.1	scarecrow-like protein 6 [Aegilops tauschii subsp. tauschii]	0.810622	0.469362	0.499752	0.565409	0.43807	0.294497	0.251144	0.965038
TRITD_1Av1G135380	rna-TRITD_1Av1G135380-2;rna-TRITD_1Av1G135380	LT934111.1	hypothetical protein TRIUR3_08863 [Triticum urartu]	0	0	0.0115947	0	0	0.0572047	0	0.0553431
TRITD_1Av1G135390	rna-TRITD_1Av1G135390	LT934111.1	NADH dehydrogenase [ubiquinone] 1 beta subcomplex subunit 8, mitochondrial [Aegilops tauschii subsp. tauschii]	18.1137	25.382	7.98059	10.9936	10.4404	9.40893	9.27865	11.8035
TRITD_1Av1G135400	rna-TRITD_1Av1G135400	LT934111.1	putative lipid-binding protein AIR1 isoform X1 [Aegilops tauschii subsp. tauschii]	0	0	0.569272	0.0809	0	0	0.082816	0
TRITD_1Av1G135550	rna-TRITD_1Av1G135550-3;rna-TRITD_1Av1G135550-2;rna-TRITD_1Av1G135550	LT934111.1	hypothetical protein TRIUR3_23366 [Triticum urartu];uncharacterized protein LOC109770174 [Aegilops tauschii subsp. tauschii]	50.2173	42.5151	110.866	83.2266	52.367	47.5071	69.4469	59.256
TRITD_1Av1G135590	rna-TRITD_1Av1G135590;rna-TRITD_1Av1G135590-5;rna-TRITD_1Av1G135590-3;rna-TRITD_1Av1G135590-2;rna-TRITD_1Av1G135590-6;rna-TRITD_1Av1G135590-8;rna-TRITD_1Av1G135590-9	LT934111.1	3-hydroxyisobutyryl-CoA hydrolase-like protein 2, mitochondrial [Aegilops tauschii subsp. tauschii];3-hydroxyisobutyryl-CoA hydrolase-like protein 2, mitochondrial [Triticum urartu];hypothetical protein TRIUR3_17526 [Triticum urartu]	11.2925	8.67852	3.39033	4.98893	7.54444	6.60043	6.55287	8.35514
TRITD_1Av1G135600	rna-TRITD_1Av1G135600;rna-TRITD_1Av1G135600-3;rna-TRITD_1Av1G135600-4;rna-TRITD_1Av1G135600-5	LT934111.1	probable trehalose-phosphate phosphatase 2 isoform X1 [Aegilops tauschii subsp. tauschii]	3.24091	2.129	74.1137	14.9152	2.06989	1.35576	76.9916	3.29266
TRITD_1Av1G135730	rna-TRITD_1Av1G135730	LT934111.1	probable xyloglucan galactosyltransferase GT19 [Aegilops tauschii subsp. tauschii]	1.53704	1.23283	1.08021	1.47769	1.68207	1.44709	1.59049	1.43598
TRITD_1Av1G135760	rna-TRITD_1Av1G135760-4;rna-TRITD_1Av1G135760;rna-TRITD_1Av1G135760-2;rna-TRITD_1Av1G135760-3;rna-TRITD_1Av1G135760-5;rna-TRITD_1Av1G135760-6	LT934111.1	Flavin-containing monooxygenase FMO GS-OX-like 5 [Triticum urartu];flavin-containing monooxygenase FMO GS-OX-like 5 isoform X2 [Aegilops tauschii subsp. tauschii];flavin-containing monooxygenase FMO GS-OX-like 5 isoform X1 [Aegilops tauschii subsp. tauschii]	15.2344	10.757	35.9316	35.1407	11.9093	12.6822	32.4387	21.4444
TRITD_1Av1G135770	rna-TRITD_1Av1G135770-5;rna-TRITD_1Av1G135770-4;rna-TRITD_1Av1G135770;rna-TRITD_1Av1G135770-6;rna-TRITD_1Av1G135770-7	LT934111.1	oxysterol-binding protein-related protein 1B-like [Aegilops tauschii subsp. tauschii];predicted protein [Hordeum vulgare subsp. vulgare];hypothetical protein TRIUR3_30704 [Triticum urartu]	1.60679	1.37851	6.8438	4.08825	1.54482	1.49816	4.03819	2.09622
TRITD_1Av1G135930	rna-TRITD_1Av1G135930-3;rna-TRITD_1Av1G135930-2;rna-TRITD_1Av1G135930;rna-TRITD_1Av1G135930-4	LT934111.1	protein NRT1/ PTR FAMILY 6.3-like [Aegilops tauschii subsp. tauschii]	0.433792	1.04404	0.174718	0.0994713	2.23977	0.506859	0.197463	0.177773
TRITD_1Av1G136020	rna-TRITD_1Av1G136020	LT934111.1	flavin-containing monooxygenase FMO GS-OX-like 2 [Setaria italica]	0.104827	0.14047	0.704208	0.269815	0.046325	0.182815	0.102815	0.121569
TRITD_1Av1G136110	rna-TRITD_1Av1G136110;rna-TRITD_1Av1G136110-2	LT934111.1	QWRF motif-containing protein 7-like [Aegilops tauschii subsp. tauschii]	0.0841371	0.145193	0.466753	0.204246	0.102103	0.120117	0.0914323	0
TRITD_1Av1G136140	rna-TRITD_1Av1G136140;rna-TRITD_1Av1G136140-3;rna-TRITD_1Av1G136140-4	LT934111.1	predicted protein, partial [Hordeum vulgare subsp. vulgare];Glycogenin-1 [Triticum urartu];putative glucuronosyltransferase PGSIP8 [Aegilops tauschii subsp. tauschii]	1.61094	1.06354	88.8435	21.0223	1.67213	1.0661	36.1445	4.9039
TRITD_1Av1G136150	rna-TRITD_1Av1G136150;rna-TRITD_1Av1G136150-2	LT934111.1	uncharacterized protein LOC109781570 [Aegilops tauschii subsp. tauschii]	9.87793	9.45269	1.96696	3.25884	9.36208	8.54591	4.70228	9.19908
TRITD_1Av1G136160	rna-TRITD_1Av1G136160	LT934111.1	hypothetical protein TRIUR3_16742 [Triticum urartu]	0	0	0.100824	0	0	0	0.83563	0
TRITD_1Av1G136190	rna-TRITD_1Av1G136190	LT934111.1	zinc finger protein ZAT9-like [Aegilops tauschii subsp. tauschii]	0	0.03824	0.094591	0	0	0	0	0.017988
TRITD_1Av1G136370	rna-TRITD_1Av1G136370	LT934111.1	AP-3 complex subunit delta [Aegilops tauschii subsp. tauschii]	1.95671	3.17589	2.65213	2.60712	2.99994	2.73189	2.8214	2.93879
TRITD_1Av1G136420	rna-TRITD_1Av1G136420-3;rna-TRITD_1Av1G136420	LT934111.1	Expansin-B6 [Triticum urartu]	0.237899	2.61016	1.52658	0.690701	2.90991	1.37654	0.326096	0.215471
TRITD_1Av1G136580	rna-TRITD_1Av1G136580;rna-TRITD_1Av1G136580-2	LT934111.1	Expansin-B6 [Triticum urartu];beta-expansin TaEXPB5 [Triticum aestivum]	0	0	0	0.0520455	0	0	0	0.0255029
TRITD_1Av1G136610	rna-TRITD_1Av1G136610-2;rna-TRITD_1Av1G136610	LT934111.1	beta-expansin TaEXPB4 [Triticum aestivum];Expansin-B2 [Triticum urartu]	0.2017	0.079042	0.705597	0.600183	0.0240694	0.134505	0.390151	0.748279
TRITD_1Av1G136660	rna-TRITD_1Av1G136660;rna-TRITD_1Av1G136660-2;rna-TRITD_1Av1G136660-3	LT934111.1	expansin-B3-like [Aegilops tauschii subsp. tauschii]	0.663881	0.763547	0.621954	0.534648	0.163045	0.48374	0.461382	0.388325
TRITD_1Av1G136830	rna-TRITD_1Av1G136830;rna-TRITD_1Av1G136830-2;rna-TRITD_1Av1G136830-3	LT934111.1	Expansin-B4 [Triticum urartu];expansin EXPB2 [Triticum aestivum]	0.226816	0.275556	0.388479	0.830436	0.0354532	0.0704054	0.976207	0.21388
TRITD_1Av1G136850	rna-TRITD_1Av1G136850-4;rna-TRITD_1Av1G136850-3;rna-TRITD_1Av1G136850;rna-TRITD_1Av1G136850-2;rna-TRITD_1Av1G136850-5;rna-TRITD_1Av1G136850-6;rna-TRITD_1Av1G136850-7	LT934111.1	bHLH-type transcription factor 1-A [Triticum aestivum]	16.1067	3.97149	6.55269	15.0457	9.92182	11.4669	5.19269	19.2528
TRITD_1Av1G136970	rna-TRITD_1Av1G136970;rna-TRITD_1Av1G136970-10;rna-TRITD_1Av1G136970-9;rna-TRITD_1Av1G136970-4;rna-TRITD_1Av1G136970-5;rna-TRITD_1Av1G136970-12;rna-TRITD_1Av1G136970-13	LT934111.1	hypothetical protein TRIUR3_20235 [Triticum urartu];CCR4-NOT transcription complex subunit 1-like [Aegilops tauschii subsp. tauschii]	19.4258	13.9584	25.7994	24.4029	13.712	15.6902	21.8453	23.2725
TRITD_1Av1G137050	rna-TRITD_1Av1G137050;rna-TRITD_1Av1G137050-2;rna-TRITD_1Av1G137050-4	LT934111.1	linoleate 9S-lipoxygenase 6-like [Aegilops tauschii subsp. tauschii]	3.22574	2.68656	9.94757	4.68939	4.34914	3.44636	8.98413	7.71432
TRITD_1Av1G137110	rna-TRITD_1Av1G137110;rna-TRITD_1Av1G137110-2;rna-TRITD_1Av1G137110-3	LT934111.1	NADH dehydrogenase [ubiquinone] 1 alpha subcomplex assembly factor 3-like [Aegilops tauschii subsp. tauschii];Pyruvate kinase isozyme G, chloroplastic [Triticum urartu]	9.24672	12.6321	21.1926	17.2542	14.3527	12.7444	21.664	18.0348
TRITD_1Av1G137120	rna-TRITD_1Av1G137120	LT934111.1	OSJNBa0035M09.1 [Oryza sativa Japonica Group]	0.073495	0	0.165017	0.116007	0.142982	0.222541	0.300255	0
TRITD_1Av1G137130	rna-TRITD_1Av1G137130	LT934111.1	hypothetical protein TRIUR3_09175 [Triticum urartu]	5.85623	7.85991	7.16297	8.74836	6.39241	7.64022	7.04482	7.51073
TRITD_1Av1G137220	rna-TRITD_1Av1G137220-3;rna-TRITD_1Av1G137220;rna-TRITD_1Av1G137220-4;rna-TRITD_1Av1G137220-5;rna-TRITD_1Av1G137220-6	LT934111.1	probable methyltransferase PMT2 [Aegilops tauschii subsp. tauschii];putative methyltransferase PMT2 [Triticum urartu]	32.2717	29.9184	72.649	58.0891	29.693	29.6469	59.9253	48.7363
TRITD_1Av1G137260	rna-TRITD_1Av1G137260	LT934111.1	predicted protein [Hordeum vulgare subsp. vulgare]	23.6532	18.0788	21.6819	32.2435	24.3925	21.3564	24.2486	22.3349
TRITD_1Av1G137330	rna-TRITD_1Av1G137330	LT934111.1	VAN3-binding protein-like isoform X1 [Aegilops tauschii subsp. tauschii]	0.0427104	0.143154	0	0	0.0107245	0	0	0
TRITD_1Av1G137340	rna-TRITD_1Av1G137340;rna-TRITD_1Av1G137340-2;rna-TRITD_1Av1G137340-3;rna-TRITD_1Av1G137340-4	LT934111.1	T-complex protein 1 subunit epsilon [Triticum urartu];T-complex protein 1 subunit epsilon-like [Aegilops tauschii subsp. tauschii]	1.40637	2.68896	7.64289	6.03869	1.42389	1.30366	4.23866	2.43892
TRITD_1Av1G137350	rna-TRITD_1Av1G137350-5;rna-TRITD_1Av1G137350-4;rna-TRITD_1Av1G137350-3;rna-TRITD_1Av1G137350;rna-TRITD_1Av1G137350-2	LT934111.1	dynamin-related protein 1E-like [Aegilops tauschii subsp. tauschii]	9.072	8.15199	11.3168	5.35723	11.1203	9.77698	7.67738	5.47516
TRITD_1Av1G137420	rna-TRITD_1Av1G137420;rna-TRITD_1Av1G137420-2;rna-TRITD_1Av1G137420-3;rna-TRITD_1Av1G137420-4;rna-TRITD_1Av1G137420-6;rna-TRITD_1Av1G137420-7	LT934111.1	hypothetical protein TRIUR3_13511 [Triticum urartu]	2.76414	1.70156	1.98341	1.36737	1.90875	2.53735	2.40801	2.33877
TRITD_1Av1G137480	rna-TRITD_1Av1G137480-6;rna-TRITD_1Av1G137480-4;rna-TRITD_1Av1G137480-5;rna-TRITD_1Av1G137480-3;rna-TRITD_1Av1G137480-2;rna-TRITD_1Av1G137480	LT934111.1	predicted protein [Hordeum vulgare subsp. vulgare];fluoride export protein 1 isoform X1 [Aegilops tauschii subsp. tauschii]	27.6423	19.0542	17.0809	21.5233	20.4048	22.6899	19.204	24.9688
TRITD_1Av1G137490	rna-TRITD_1Av1G137490	LT934111.1	pentatricopeptide repeat-containing protein At2g21090-like [Aegilops tauschii subsp. tauschii]	0.238989	0.120197	0.022359	0.076207	0.178866	0.176574	0.04716	0.130426
TRITD_1Av1G137540	rna-TRITD_1Av1G137540;rna-TRITD_1Av1G137540-2;rna-TRITD_1Av1G137540-3;rna-TRITD_1Av1G137540-4	LT934111.1	hypothetical protein TRIUR3_11706 [Triticum urartu];uncharacterized protein At5g43822-like [Aegilops tauschii subsp. tauschii]	0.48361	0.431079	0	0.657543	0.22064	0.517557	0.5212	0.545285
TRITD_1Av1G137630	rna-TRITD_1Av1G137630;rna-TRITD_1Av1G137630-2;rna-TRITD_1Av1G137630-3	LT934111.1	predicted protein [Hordeum vulgare subsp. vulgare]	70.6278	76.0603	91.5059	94.8581	40.9117	34.6212	53.81	127.097
TRITD_1Av1G137730	rna-TRITD_1Av1G137730	LT934111.1	hypothetical protein SORBI_3001G099700 [Sorghum bicolor]	0.020871	0.061701	0.050964	0.022196	0.065734	0.105125	0.112643	0.117561
TRITD_1Av1G138030	rna-TRITD_1Av1G138030	LT934111.1	uncharacterized protein LOC109740553 isoform X2 [Aegilops tauschii subsp. tauschii]	1.20626	2.13491	1.06708	1.64532	0.805886	1.75608	0.963394	1.11325
TRITD_1Av1G138370	rna-TRITD_1Av1G138370	LT934111.1	protein FAR1-RELATED SEQUENCE 5-like [Brachypodium distachyon]	0.783163	0.645485	1.69925	1.64381	0.842615	0.815327	2.30852	1.48382
TRITD_1Av1G138410	rna-TRITD_1Av1G138410	LT934111.1	E3 ubiquitin-protein ligase ATL4-like [Aegilops tauschii subsp. tauschii]	0.833979	0.488553	1.78227	1.63115	0.535716	0.303937	1.3134	1.03583
TRITD_1Av1G138570	rna-TRITD_1Av1G138570	LT934111.1	BOI-related E3 ubiquitin-protein ligase 1-like [Aegilops tauschii subsp. tauschii]	0.296509	0.287716	1.48917	0.441422	0.281698	0.194614	0.80706	0.293483
TRITD_1Av1G138660	rna-TRITD_1Av1G138660;rna-TRITD_1Av1G138660-2;rna-TRITD_1Av1G138660-3;rna-TRITD_1Av1G138660-4;rna-TRITD_1Av1G138660-5;rna-TRITD_1Av1G138660-7;rna-TRITD_1Av1G138660-6;rna-TRITD_1Av1G138660-8;rna-TRITD_1Av1G138660-9;rna-TRITD_1Av1G138660-10;rna-TRITD_1Av1G138660-11	LT934111.1	uncharacterized protein LOC109732134 isoform X1 [Aegilops tauschii subsp. tauschii]	14.5371	11.7436	13.8264	14.3445	11.9208	13.3832	21.5679	16.6688
TRITD_1Av1G138730	rna-TRITD_1Av1G138730	LT934111.1	beta-amylase 3, chloroplastic [Aegilops tauschii subsp. tauschii]	2.94808	5.04652	14.9079	5.4773	3.08602	2.44139	30.0863	4.04303
TRITD_1Av1G138790	rna-TRITD_1Av1G138790-3;rna-TRITD_1Av1G138790-2;rna-TRITD_1Av1G138790-4	LT934111.1	MCA1 [Triticum aestivum];metacaspase 9 [Triticum monococcum]	10.014	10.4722	13.9497	8.83096	9.90412	9.42257	12.2317	7.01422
TRITD_1Av1G138800	rna-TRITD_1Av1G138800	LT934111.1	phosphatidylinositol 4-phosphate 5-kinase 4-like [Aegilops tauschii subsp. tauschii]	4.50368	8.27192	3.52432	4.65409	6.41928	6.62582	7.26121	4.53807
TRITD_1Av1G138810	rna-TRITD_1Av1G138810;rna-TRITD_1Av1G138810-2	LT934111.1	putative casein kinase II subunit beta-4 [Aegilops tauschii subsp. tauschii]	33.727	57.3072	35.6458	37.7996	43.9866	42.3271	34.025	40.8079
TRITD_1Av1G138820	rna-TRITD_1Av1G138820;rna-TRITD_1Av1G138820-2	LT934111.1	calcineurin B-like protein 1 [Aegilops tauschii subsp. tauschii]	14.738	18.3008	20.2718	13.5264	14.0898	12.6755	23.5116	13.9346
TRITD_1Av1G139010	rna-TRITD_1Av1G139010-2;rna-TRITD_1Av1G139010	LT934111.1	serine/threonine-protein kinase SAPK3 [Aegilops tauschii subsp. tauschii];SNF1-type serine-threonine protein kinase [Triticum polonicum]	1.51987	0.192932	7.30055	6.05044	0.309643	0.358471	9.99045	2.63776
TRITD_1Av1G139180	rna-TRITD_1Av1G139180;rna-TRITD_1Av1G139180-2;rna-TRITD_1Av1G139180-3	LT934111.1	predicted protein [Hordeum vulgare subsp. vulgare];phospho-2-dehydro-3-deoxyheptonate aldolase 2, chloroplastic-like [Aegilops tauschii subsp. tauschii]	24.0874	19.5495	20.4705	20.3755	20.4706	21.8286	22.8013	29.2421
TRITD_1Av1G139200	rna-TRITD_1Av1G139200	LT934111.1	trihelix transcription factor ASIL1-like [Aegilops tauschii subsp. tauschii]	2.65877	1.93518	2.42123	2.07944	2.42233	2.12688	1.81671	2.13543
TRITD_1Av1G139650	rna-TRITD_1Av1G139650	LT934111.1	hypothetical protein TRIUR3_14452 [Triticum urartu]	4.10316	2.87128	2.08024	3.63759	3.76631	2.88917	3.57798	3.83507
TRITD_1Av1G139660	rna-TRITD_1Av1G139660;rna-TRITD_1Av1G139660-2	LT934111.1	mediator of RNA polymerase II transcription subunit 31 [Aegilops tauschii subsp. tauschii];Mediator of RNA polymerase II transcription subunit 31 [Triticum urartu]	6.85089	11.0758	8.21317	11.524	9.15374	9.3206	11.8189	9.81604
TRITD_1Av1G139670	rna-TRITD_1Av1G139670	LT934111.1	RNA-binding KH domain-containing protein PEPPER [Aegilops tauschii subsp. tauschii]	16.6748	12.8194	16.1856	16.3203	12.4366	12.3853	14.4842	15.6834
TRITD_1Av1G139840	rna-TRITD_1Av1G139840;rna-TRITD_1Av1G139840-2	LT934111.1	hypothetical protein TRIUR3_30801 [Triticum urartu];cyclin-P4-1-like [Aegilops tauschii subsp. tauschii]	0.129544	0.175685	0.685344	2.70746	0.0556385	0.199869	1.35658	1.03282
TRITD_1Av1G139880	rna-TRITD_1Av1G139880	LT934111.1	uncharacterized protein LOC109755278 [Aegilops tauschii subsp. tauschii]	0.411779	1.6245	1.84133	1.42817	1.23238	0.869626	1.76989	0.937639
TRITD_1Av1G139890	rna-TRITD_1Av1G139890	LT934111.1	nucleoside diphosphate kinase 1 [Oryza sativa Indica Group]	62.9467	55.7265	12.6237	15.9399	44.1482	46.3844	35.2153	36.5398
TRITD_1Av1G139910	rna-TRITD_1Av1G139910	LT934111.1	methionine sulfoxide reductase MSRA4.2 [Triticum aestivum x Thinopyrum elongatum]	181.195	213.771	519.643	548.076	168.442	153.389	412.068	431.692
TRITD_1Av1G139930	rna-TRITD_1Av1G139930;rna-TRITD_1Av1G139930-2	LT934111.1	uncharacterized protein LOC109758425 [Aegilops tauschii subsp. tauschii]	0.214651	0.124406	1.53435	1.19013	0.197162	0.255129	0.546879	0.460993
TRITD_1Av1G139960	rna-TRITD_1Av1G139960;rna-TRITD_1Av1G139960-3;rna-TRITD_1Av1G139960-4;rna-TRITD_1Av1G139960-5	LT934111.1	uncharacterized protein LOC109758411 isoform X2 [Aegilops tauschii subsp. tauschii];uncharacterized protein LOC109758411 isoform X1 [Aegilops tauschii subsp. tauschii];hypothetical protein TRIUR3_10679 [Triticum urartu]	1.43492	2.83675	1.89649	2.43833	1.6678	2.65534	2.59864	3.83545
TRITD_1Av1G139970	rna-TRITD_1Av1G139970;rna-TRITD_1Av1G139970-2;rna-TRITD_1Av1G139970-3;rna-TRITD_1Av1G139970-6	LT934111.1	uncharacterized protein LOC109758393 isoform X1 [Aegilops tauschii subsp. tauschii];predicted protein [Hordeum vulgare subsp. vulgare]	0.165395	0.696719	0.095536	0.148264	0.110996	0.272857	0.23386	0.352252
TRITD_1Av1G139980	rna-TRITD_1Av1G139980-2;rna-TRITD_1Av1G139980;rna-TRITD_1Av1G139980-4	LT934111.1	12-oxophytodienoate reductase 1-like [Aegilops tauschii subsp. tauschii]	0	0	0.00914255	0	0	0	0	0
TRITD_1Av1G139990	rna-TRITD_1Av1G139990	LT934111.1	WD repeat-containing protein WRAP73 [Aegilops tauschii subsp. tauschii]	0.950686	1.65292	2.47267	1.61563	1.10207	1.2847	1.97498	1.47952
TRITD_1Av1G140020	rna-TRITD_1Av1G140020;rna-TRITD_1Av1G140020-5	LT934111.1	predicted protein [Hordeum vulgare subsp. vulgare];protein ARABIDILLO 1-like [Aegilops tauschii subsp. tauschii]	13.0611	15.8591	38.034	28.7319	17.5479	15.4367	34.0631	21.1708
TRITD_1Av1G140030	rna-TRITD_1Av1G140030	LT934111.1	uncharacterized protein LOC112268497 [Brachypodium distachyon]	0.166078	0	0	0	0	0	0.419327	0
TRITD_1Av1G140170	rna-TRITD_1Av1G140170-3;rna-TRITD_1Av1G140170-2;rna-TRITD_1Av1G140170-4;rna-TRITD_1Av1G140170-5	LT934111.1	Palmitoyl-protein thioesterase 1 [Triticum urartu];palmitoyl-protein thioesterase 1-like [Aegilops tauschii subsp. tauschii]	16.7651	31.476	9.54783	12.7253	28.4756	26.5182	12.261	17.6926
TRITD_1Av1G140190	rna-TRITD_1Av1G140190	LT934111.1	ethylene-responsive transcription factor 5-like [Aegilops tauschii subsp. tauschii]	2.46881	9.17278	6.68398	22.2281	4.05583	11.4339	8.39256	7.736
TRITD_1Av1G140330	rna-TRITD_1Av1G140330	LT934111.1	uncharacterized protein LOC109758341 [Aegilops tauschii subsp. tauschii]	0.785244	1.32725	0.716844	0.433079	0.932961	0.69113	0.883643	0.636899
TRITD_1Av1G140430	rna-TRITD_1Av1G140430	LT934111.1	protein BRANCHLESS TRICHOME-like [Aegilops tauschii subsp. tauschii]	0.045865	0.118081	0.222899	0.251488	0	0.124148	0.120466	0.245125
TRITD_1Av1G140590	rna-TRITD_1Av1G140590-2	LT934111.1	serine/threonine-protein kinase D6PKL1-like [Aegilops tauschii subsp. tauschii]	0.470972	0.166771	1.01783	1.6887	0.302494	0.271214	1.29419	0.63005
TRITD_1Av1G140610	rna-TRITD_1Av1G140610;rna-TRITD_1Av1G140610-2	LT934111.1	ABC transporter E family member 2 [Triticum urartu];ABC transporter E family member 2-like isoform X1 [Aegilops tauschii subsp. tauschii]	1.98396	2.95553	28.0408	11.4311	2.86457	2.54659	16.0323	6.52487
TRITD_1Av1G140650	rna-TRITD_1Av1G140650	LT934111.1	phospholipase A1-Ibeta2, chloroplastic-like [Aegilops tauschii subsp. tauschii]	0	0	2.6414	1.04859	0.01845	0	7.45529	0.495854
TRITD_1Av1G140730	rna-TRITD_1Av1G140730;rna-TRITD_1Av1G140730-2	LT934111.1	serine hydroxymethyltransferase 4-like [Aegilops tauschii subsp. tauschii]	65.066	67.7216	174.069	121.486	61.4814	63.3299	140.093	131.34
TRITD_1Av1G140780	rna-TRITD_1Av1G140780-4;rna-TRITD_1Av1G140780-3;rna-TRITD_1Av1G140780-2;rna-TRITD_1Av1G140780	LT934111.1	MYB-related protein [Aegilops speltoides];transcription factor DIVARICATA-like [Aegilops tauschii subsp. tauschii]	38.5919	52.3665	56.8569	95.2489	37.1864	42.8281	69.7096	60.7313
TRITD_1Av1G140810	rna-TRITD_1Av1G140810-3;rna-TRITD_1Av1G140810-2	LT934111.1	putative dual specificity protein phosphatase DSP8 [Aegilops tauschii subsp. tauschii]	20.7439	25.8744	31.551	42.4553	22.4308	22.4211	36.1257	22.74
TRITD_1Av1G140920	rna-TRITD_1Av1G140920	LT934111.1	serine/arginine repetitive matrix protein 1-like [Aegilops tauschii subsp. tauschii]	1.24052	1.53267	0.601486	0.395673	1.19813	1.21698	1.02686	0.494938
TRITD_1Av1G140940	rna-TRITD_1Av1G140940;rna-TRITD_1Av1G140940-2	LT934111.1	homeobox-leucine zipper protein HOX1-like [Aegilops tauschii subsp. tauschii]	1.63042	2.78907	2.95806	1.46554	1.43498	2.20359	0.763037	0.875364
TRITD_1Av1G141030	rna-TRITD_1Av1G141030;rna-TRITD_1Av1G141030-2;rna-TRITD_1Av1G141030-3	LT934111.1	Transcription factor MYB1R1 [Triticum urartu];transcription factor MybS3 [Hordeum vulgare subsp. vulgare]	26.3467	18.2861	60.4429	48.6323	21.5821	21.8077	60.2835	34.3489
TRITD_1Av1G141040	rna-TRITD_1Av1G141040	LT934111.1	Hexose carrier protein HEX6 [Triticum urartu]	0.423228	0.433187	0	0.023785	0.615133	0.329344	0.359714	0
TRITD_1Av1G141230	rna-TRITD_1Av1G141230	LT934111.1	uncharacterized protein LOC109735229 [Aegilops tauschii subsp. tauschii]	0.162623	0.148566	0.036661	0.169458	0	0.066558	0.158637	0.190872
TRITD_1Av1G141240	rna-TRITD_1Av1G141240;rna-TRITD_1Av1G141240-2;rna-TRITD_1Av1G141240-5;rna-TRITD_1Av1G141240-6	LT934111.1	8-amino-7-oxononanoate synthase [Aegilops tauschii subsp. tauschii]	1.16789	1.19901	0.107574	0.616362	1.10355	0.90376	0.368705	0.836667
TRITD_1Av1G141250	rna-TRITD_1Av1G141250	LT934111.1	Leucyl-tRNA synthetase, cytoplasmic [Triticum urartu]	0.572469	1.023	0.683573	0.955994	0.523635	0.609347	0.509088	0.712187
TRITD_1Av1G141260	rna-TRITD_1Av1G141260	LT934111.1	ethylene-responsive transcription factor ERF039-like [Aegilops tauschii subsp. tauschii]	0.03144	0.644002	1.10494	0.343913	0.493103	0.281686	0.188648	0.277682
TRITD_1Av1G141360	rna-TRITD_1Av1G141360-2;rna-TRITD_1Av1G141360;rna-TRITD_1Av1G141360-3	LT934111.1	hypothetical protein TRIUR3_29639 [Triticum urartu];uncharacterized protein LOC109741642 [Aegilops tauschii subsp. tauschii]	0.805547	0.319414	2.79803	1.88775	0.937664	0.760816	1.04995	1.56409
TRITD_1Av1G141380	rna-TRITD_1Av1G141380-3;rna-TRITD_1Av1G141380;rna-TRITD_1Av1G141380-2	LT934111.1	autophagy-related protein 3 [Aegilops tauschii subsp. tauschii]	20.9978	21.5227	63.31	54.7985	20.6048	21.1029	53.7917	32.4805
TRITD_1Av1G141440	rna-TRITD_1Av1G141440-2;rna-TRITD_1Av1G141440;rna-TRITD_1Av1G141440-3	LT934111.1	CO-like protein [Triticum aestivum];Zinc finger protein CONSTANS-LIKE 4 [Triticum urartu]	8.47931	1.04114	2.8608	3.87984	2.02461	4.16779	3.11054	4.5032
TRITD_1Av1G141560	rna-TRITD_1Av1G141560	LT934111.1	cell number regulator 6-like [Aegilops tauschii subsp. tauschii]	1.70988	0.718336	0.127269	0.544519	1.97781	1.59963	0.768322	0.898556
TRITD_1Av1G141580	rna-TRITD_1Av1G141580	LT934111.1	hypothetical protein TRIUR3_07752 [Triticum urartu]	0.447866	0.492344	0.261493	0.040579	0.765416	0.607303	0.419701	0.476335
TRITD_1Av1G141600	rna-TRITD_1Av1G141600	LT934111.1	VAN3-binding protein-like [Aegilops tauschii subsp. tauschii]	0.076095	0.029785	0	0.09502	0.152752	0	0	0
TRITD_1Av1G141620	rna-TRITD_1Av1G141620	LT934111.1	uncharacterized protein LOC109741640 [Aegilops tauschii subsp. tauschii]	5.10363	5.08499	3.83248	4.36036	4.77677	5.75729	5.25429	7.14704
TRITD_1Av1G141630	rna-TRITD_1Av1G141630;rna-TRITD_1Av1G141630-6;rna-TRITD_1Av1G141630-3;rna-TRITD_1Av1G141630-4;rna-TRITD_1Av1G141630-2;rna-TRITD_1Av1G141630-7;rna-TRITD_1Av1G141630-8	LT934111.1	uncharacterized protein LOC109741651 isoform X2 [Aegilops tauschii subsp. tauschii];hypothetical protein TRIUR3_25411 [Triticum urartu];hypothetical protein TRIUR3_07754 [Triticum urartu]	0.176343	0.0378704	0.231125	0.207624	0.0420542	0.140591	0.173398	0.127709
TRITD_1Av1G141680	rna-TRITD_1Av1G141680;rna-TRITD_1Av1G141680-5	LT934111.1	D-3-phosphoglycerate dehydrogenase 3, chloroplastic-like [Aegilops tauschii subsp. tauschii]	0.483117	0.30287	0	0.0518545	0.0629424	0.0706461	0.115831	0.180982
TRITD_1Av1G141790	rna-TRITD_1Av1G141790-13;rna-TRITD_1Av1G141790-12;rna-TRITD_1Av1G141790-11;rna-TRITD_1Av1G141790-8;rna-TRITD_1Av1G141790-9;rna-TRITD_1Av1G141790-6;rna-TRITD_1Av1G141790-7;rna-TRITD_1Av1G141790-5;rna-TRITD_1Av1G141790-4;rna-TRITD_1Av1G141790;rna-TRITD_1Av1G141790-2;rna-TRITD_1Av1G141790-14;rna-TRITD_1Av1G141790-15	LT934111.1	hypothetical protein TRIUR3_07397 [Triticum urartu];uncharacterized protein LOC109741650 isoform X1 [Aegilops tauschii subsp. tauschii];uncharacterized protein LOC109741650 isoform X2 [Aegilops tauschii subsp. tauschii]	23.241	15.56	11.3086	10.189	16.8934	22.2677	10.3061	18.2322
TRITD_1Av1G141820	rna-TRITD_1Av1G141820;rna-TRITD_1Av1G141820-2	LT934111.1	S-norcoclaurine synthase 1 [Triticum urartu]	0.180457	0.287771	0.43598	0.13502	0.22789	0.25184	0.634006	0.282091
TRITD_1Av1G141840	rna-TRITD_1Av1G141840;rna-TRITD_1Av1G141840-2	LT934111.1	hypothetical protein TRIUR3_07401 [Triticum urartu];uncharacterized protein LOC109741646 [Aegilops tauschii subsp. tauschii]	0.149126	0.159694	0.341714	0.259757	0.125951	0.289138	0.297688	0.153832
TRITD_1Av1G142080	rna-TRITD_1Av1G142080	LT934111.1	GATA transcription factor 2-like [Aegilops tauschii subsp. tauschii]	0	0.028825	0	0	0	0.033903	0	0.028742
TRITD_1Av1G142260	rna-TRITD_1Av1G142260-3;rna-TRITD_1Av1G142260-2;rna-TRITD_1Av1G142260	LT934111.1	uncharacterized protein LOC109741654 isoform X1 [Aegilops tauschii subsp. tauschii];uncharacterized protein LOC109741654 isoform X2 [Aegilops tauschii subsp. tauschii]	0.860703	0.667312	7.52981	2.50692	0.7484	0.432325	5.59984	0.936261
TRITD_1Av1G142290	rna-TRITD_1Av1G142290	LT934111.1	unnamed protein product [Triticum aestivum]	0	0.092829	0.086338	0.038866	0	0	0.842628	0
TRITD_1Av1G142300	rna-TRITD_1Av1G142300;rna-TRITD_1Av1G142300-2	LT934111.1	hypothetical protein TRIUR3_17410 [Triticum urartu]	8.73351	9.5558	26.2034	18.7712	7.68124	8.91844	25.576	10.3485
TRITD_1Av1G142310	rna-TRITD_1Av1G142310-4;rna-TRITD_1Av1G142310;rna-TRITD_1Av1G142310-2;rna-TRITD_1Av1G142310-3	LT934111.1	AP2 transcriptional activator 1 variant 1 [Triticum turgidum subsp. durum];DREB transcription factor 4B [Triticum aestivum];DREB transcription factor 4A [Triticum aestivum]	20.9979	22.898	37.2217	22.8219	27.6573	25.9353	43.7786	17.0903
TRITD_1Av1G142470	rna-TRITD_1Av1G142470;rna-TRITD_1Av1G142470-2;rna-TRITD_1Av1G142470-3	LT934111.1	hypothetical protein TRIUR3_08400 [Triticum urartu];uncharacterized protein At5g01610-like [Aegilops tauschii subsp. tauschii]	33.0702	50.3528	38.9097	45.4244	48.4428	42.073	53.139	48.2621
TRITD_1Av1G142540	rna-TRITD_1Av1G142540	LT934111.1	cell division control protein 48 homolog E-like [Aegilops tauschii subsp. tauschii]	0.05061	0	0	0	0	0	0.011427	0
TRITD_1Av1G142550	rna-TRITD_1Av1G142550-4;rna-TRITD_1Av1G142550-2;rna-TRITD_1Av1G142550	LT934111.1	Cytosolic endo-beta-N-acetylglucosaminidase [Triticum urartu];cytosolic endo-beta-N-acetylglucosaminidase 1-like [Aegilops tauschii subsp. tauschii]	3.10199	4.5987	4.39712	5.06738	4.64424	4.25749	5.59348	5.70784
TRITD_1Av1G142690	rna-TRITD_1Av1G142690	LT934111.1	protein G1-like9 [Aegilops tauschii subsp. tauschii]	0.213326	0.182671	1.17292	0.68692	0.347093	0.175406	0.397044	0.448734
TRITD_1Av1G142870	rna-TRITD_1Av1G142870	LT934111.1	uncharacterized protein At3g28850-like [Aegilops tauschii subsp. tauschii]	0	0	0	0.026502	0	0	0.045023	0.025084
TRITD_1Av1G142880	rna-TRITD_1Av1G142880;rna-TRITD_1Av1G142880-4	LT934111.1	probable inactive receptor-like protein kinase At3g56050 [Aegilops tauschii subsp. tauschii]	5.20978	2.81735	2.61151	3.76708	4.46208	4.57291	4.46462	4.96288
TRITD_1Av1G142900	rna-TRITD_1Av1G142900;rna-TRITD_1Av1G142900-2;rna-TRITD_1Av1G142900-3;rna-TRITD_1Av1G142900-5;rna-TRITD_1Av1G142900-4;rna-TRITD_1Av1G142900-7	LT934111.1	importin subunit beta-1-like [Aegilops tauschii subsp. tauschii]	10.8147	9.64715	3.56776	5.1042	6.95475	8.07088	6.9723	12.2352
TRITD_1Av1G142990	rna-TRITD_1Av1G142990;rna-TRITD_1Av1G142990-2	LT934111.1	hypothetical protein TRIUR3_17246 [Triticum urartu]	2.33244	1.21031	0.726008	1.24697	2.06958	1.49081	1.06117	1.70385
TRITD_1Av1G143200	rna-TRITD_1Av1G143200-2;rna-TRITD_1Av1G143200	LT934111.1	SAGA-associated factor 11 homolog [Aegilops tauschii subsp. tauschii]	6.92482	8.6087	5.06123	5.54069	4.91903	5.19374	2.78222	7.10707
TRITD_1Av1G143230	rna-TRITD_1Av1G143230	LT934111.1	predicted protein [Hordeum vulgare subsp. vulgare]	13.5525	10.5269	34.8511	25.4451	15.3406	14.2779	25.9511	22.4471
TRITD_1Av1G143560	rna-TRITD_1Av1G143560;rna-TRITD_1Av1G143560-2;rna-TRITD_1Av1G143560-4	LT934111.1	hypothetical protein TRIUR3_19453 [Triticum urartu];hypothetical protein [Triticum turgidum subsp. durum]	12.502	11.9345	14.5459	13.9833	11.9745	11.8866	13.6908	9.87767
TRITD_1Av1G143600	rna-TRITD_1Av1G143600-3;rna-TRITD_1Av1G143600-4	LT934111.1	ran-binding protein 1 homolog c-like [Aegilops tauschii subsp. tauschii]	36.4171	43.2019	51.0703	42.7393	46.5475	44.642	57.2916	51.6706
TRITD_1Av1G143610	rna-TRITD_1Av1G143610	LT934111.1	pre-mRNA-splicing factor cwf23-like [Aegilops tauschii subsp. tauschii]	5.42193	5.82383	7.04786	6.76173	5.08508	4.6764	5.33948	5.84292
TRITD_1Av1G143620	rna-TRITD_1Av1G143620;rna-TRITD_1Av1G143620-4;rna-TRITD_1Av1G143620-5;rna-TRITD_1Av1G143620-6	LT934111.1	Proliferation-associated protein 2G4 [Triticum urartu];ERBB-3 BINDING PROTEIN 1 [Aegilops tauschii subsp. tauschii]	56.9759	43.9906	17.7211	21.3164	42.9505	45.3831	27.6131	43.0216
TRITD_1Av1G143780	rna-TRITD_1Av1G143780	LT934111.1	Em protein [Triticum aestivum]	0	0	11.7439	0.994113	0.043491	0	2.66642	0.320703
TRITD_1Av1G143790	rna-TRITD_1Av1G143790-2;rna-TRITD_1Av1G143790-4;rna-TRITD_1Av1G143790-5	LT934111.1	chlorophyll synthase, chloroplastic [Aegilops tauschii subsp. tauschii]	116.593	105.937	30.889	49.5873	108.493	108.056	46.6072	82.3052
TRITD_1Av1G144040	rna-TRITD_1Av1G144040	LT934111.1	Ran-specific GTPase-activating protein 2 [Triticum urartu]	11.662	10.354	13.1091	11.6178	10.1162	10.871	14.4103	13.0816
TRITD_1Av1G144180	rna-TRITD_1Av1G144180;rna-TRITD_1Av1G144180-3;rna-TRITD_1Av1G144180-6;rna-TRITD_1Av1G144180-7;rna-TRITD_1Av1G144180-8;rna-TRITD_1Av1G144180-9;rna-TRITD_1Av1G144180-11	LT934111.1	probable AMP deaminase isoform X1 [Aegilops tauschii subsp. tauschii]	7.1789	7.81697	10.5375	8.95583	9.27824	11.7756	14.8666	12.2633
TRITD_1Av1G144190	rna-TRITD_1Av1G144190-3;rna-TRITD_1Av1G144190;rna-TRITD_1Av1G144190-4;rna-TRITD_1Av1G144190-5	LT934111.1	anaphase-promoting complex subunit 1 [Aegilops tauschii subsp. tauschii]	0.910085	0.267254	0.128729	0.0607871	0.318444	0.374999	0.217738	0.199456
TRITD_1Av1G144290	rna-TRITD_1Av1G144290-4;rna-TRITD_1Av1G144290;rna-TRITD_1Av1G144290-2	LT934111.1	hypothetical protein TRIUR3_14971 [Triticum urartu];protein trichome birefringence-like 28 [Aegilops tauschii subsp. tauschii]	11.055	16.0478	18.8405	15.8885	14.3973	14.8863	13.7439	16.7576
TRITD_1Av1G144530	rna-TRITD_1Av1G144530-3;rna-TRITD_1Av1G144530-2	LT934111.1	pentatricopeptide repeat-containing protein At3g62470, mitochondrial-like [Aegilops tauschii subsp. tauschii]	5.02457	4.27971	6.16624	6.10026	5.15978	5.01969	7.62575	6.83948
TRITD_1Av1G144540	rna-TRITD_1Av1G144540	LT934111.1	hypothetical protein TRIUR3_21745 [Triticum urartu]	0	0	0.052072	0	0	0	0	0.025541
TRITD_1Av1G144750	rna-TRITD_1Av1G144750;rna-TRITD_1Av1G144750-2	LT934111.1	hypothetical protein TRIUR3_07372 [Triticum urartu];pentatricopeptide repeat-containing protein At1g80880, mitochondrial [Aegilops tauschii subsp. tauschii]	1.61962	1.21343	0.572918	0.998039	0.822461	1.06131	1.06521	1.92028
TRITD_1Av1G144760	rna-TRITD_1Av1G144760;rna-TRITD_1Av1G144760-2	LT934111.1	uncharacterized protein LOC109735886 [Aegilops tauschii subsp. tauschii]	0.0866478	0.352937	0.525796	0.229281	0.234211	0.388277	0.115813	0
TRITD_1Av1G144770	rna-TRITD_1Av1G144770;rna-TRITD_1Av1G144770-2;rna-TRITD_1Av1G144770-3;rna-TRITD_1Av1G144770-5;rna-TRITD_1Av1G144770-6	LT934111.1	nicotinamide adenine dinucleotide transporter 1, chloroplastic-like [Aegilops tauschii subsp. tauschii]	9.20768	9.15554	19.4837	24.6183	7.92882	10.6837	15.8117	19.6493
TRITD_1Av1G144790	rna-TRITD_1Av1G144790-2;rna-TRITD_1Av1G144790;rna-TRITD_1Av1G144790-3;rna-TRITD_1Av1G144790-6;rna-TRITD_1Av1G144790-8;rna-TRITD_1Av1G144790-10	LT934111.1	uncharacterized protein LOC109735882 isoform X1 [Aegilops tauschii subsp. tauschii];putative exonuclease mut-7-like protein [Triticum urartu]	7.25437	5.24661	6.81095	8.06508	5.83105	7.62304	6.83176	7.90044
TRITD_1Av1G144980	rna-TRITD_1Av1G144980	LT934111.1	vasodilator-stimulated phosphoprotein-like [Aegilops tauschii subsp. tauschii]	6.42171	7.60752	3.55975	2.91846	8.68225	8.44801	4.49948	5.06747
TRITD_1Av1G145200	rna-TRITD_1Av1G145200-7;rna-TRITD_1Av1G145200-8;rna-TRITD_1Av1G145200-6;rna-TRITD_1Av1G145200-5;rna-TRITD_1Av1G145200-4;rna-TRITD_1Av1G145200;rna-TRITD_1Av1G145200-3	LT934111.1	CAAX prenyl protease 2 [Aegilops tauschii subsp. tauschii]	2.13538	1.95402	1.8855	2.00759	2.14038	2.2758	1.84231	2.106
TRITD_1Av1G145250	rna-TRITD_1Av1G145250-2;rna-TRITD_1Av1G145250	LT934111.1	lysophospholipid acyltransferase LPEAT1 [Aegilops tauschii subsp. tauschii]	9.16181	8.86894	77.4273	57.8204	7.3224	7.52125	64.9714	30.6753
TRITD_1Av1G145280	rna-TRITD_1Av1G145280;rna-TRITD_1Av1G145280-3;rna-TRITD_1Av1G145280-4	LT934111.1	hypothetical protein TRIUR3_06398 [Triticum urartu];protein DEHYDRATION-INDUCED 19 homolog 2 [Aegilops tauschii subsp. tauschii];hypothetical protein BRADI_2g28040v3 [Brachypodium distachyon]	18.1245	13.6871	25.1154	21.0044	14.3036	16.0877	23.2894	19.6007
TRITD_1Av1G145400	rna-TRITD_1Av1G145400;rna-TRITD_1Av1G145400-2	LT934111.1	Receptor-like protein kinase FERONIA [Triticum urartu]	6.764	2.36882	19.7519	24.063	5.2733	7.16657	31.3213	32.5949
TRITD_1Av1G145410	rna-TRITD_1Av1G145410	LT934111.1	uncharacterized protein LOC109735874 [Aegilops tauschii subsp. tauschii]	1.8369	2.22347	5.27903	4.93596	1.7623	2.76126	3.21285	5.1059
TRITD_1Av1G145420	rna-TRITD_1Av1G145420-3;rna-TRITD_1Av1G145420;rna-TRITD_1Av1G145420-2	LT934111.1	uncharacterized protein LOC109735867 [Aegilops tauschii subsp. tauschii]	0	0	0	0.0252497	0	0	0.0387724	0.0344931
TRITD_1Av1G145560	rna-TRITD_1Av1G145560-3;rna-TRITD_1Av1G145560;rna-TRITD_1Av1G145560-2;rna-TRITD_1Av1G145560-4;rna-TRITD_1Av1G145560-5;rna-TRITD_1Av1G145560-6;rna-TRITD_1Av1G145560-7	LT934111.1	serine/threonine-protein kinase TOR isoform X1 [Aegilops tauschii subsp. tauschii];serine/threonine-protein kinase TOR isoform X2 [Aegilops tauschii subsp. tauschii];Serine/threonine-protein kinase TOR [Triticum urartu]	13.3363	10.3847	8.1856	9.50476	8.80595	10.7905	9.24115	9.91597
TRITD_1Av1G145610	rna-TRITD_1Av1G145610;rna-TRITD_1Av1G145610-2	LT934111.1	DNA primase small subunit [Triticum urartu];DNA primase small subunit [Aegilops tauschii subsp. tauschii]	1.01476	0.0915403	0.889172	0.369821	0.506209	0.897846	0.168413	0.642271
TRITD_1Av1G145790	rna-TRITD_1Av1G145790-4;rna-TRITD_1Av1G145790-2;rna-TRITD_1Av1G145790	LT934111.1	uncharacterized protein LOC109736075 [Aegilops tauschii subsp. tauschii]	13.9718	12.3044	9.60459	10.9003	13.7284	14.8274	10.1388	10.877
TRITD_1Av1G145800	rna-TRITD_1Av1G145800-3;rna-TRITD_1Av1G145800-2;rna-TRITD_1Av1G145800;rna-TRITD_1Av1G145800-4	LT934111.1	putative protein phosphatase 2C 48 [Triticum urartu];probable protein phosphatase 2C 48 [Aegilops tauschii subsp. tauschii]	5.54356	4.90849	8.96234	5.85276	6.07306	5.64537	6.7525	6.02006
TRITD_1Av1G145910	rna-TRITD_1Av1G145910;rna-TRITD_1Av1G145910-2	LT934111.1	probable protein phosphatase 2C 48 [Aegilops tauschii subsp. tauschii]	9.90184	6.85133	27.1741	16.6744	10.3599	8.44249	20.9927	11.6487
TRITD_1Av1G145930	rna-TRITD_1Av1G145930-8;rna-TRITD_1Av1G145930-7;rna-TRITD_1Av1G145930;rna-TRITD_1Av1G145930-2;rna-TRITD_1Av1G145930-3;rna-TRITD_1Av1G145930-4;rna-TRITD_1Av1G145930-5;rna-TRITD_1Av1G145930-6;rna-TRITD_1Av1G145930-9;rna-TRITD_1Av1G145930-10;rna-TRITD_1Av1G145930-11;rna-TRITD_1Av1G145930-12;rna-TRITD_1Av1G145930-13;rna-TRITD_1Av1G145930-14;rna-TRITD_1Av1G145930-15;rna-TRITD_1Av1G145930-18;rna-TRITD_…	LT934111.1	phospholipase D zeta 1 isoform X3 [Aegilops tauschii subsp. tauschii];phospholipase D zeta 1 isoform X2 [Aegilops tauschii subsp. tauschii];phospholipase D zeta 1 isoform X1 [Aegilops tauschii subsp. tauschii];Phospholipase D p1 [Triticum urartu]	7.5634	7.34243	20.3567	17.2061	8.19912	7.61611	13.6897	11.3427
TRITD_1Av1G146070	rna-TRITD_1Av1G146070	LT934111.1	E3 ubiquitin-protein ligase EL5-like [Aegilops tauschii subsp. tauschii]	0.890281	0.449919	2.27816	3.98921	0.800999	1.17493	5.19608	4.2239
TRITD_1Av1G146240	rna-TRITD_1Av1G146240	LT934111.1	hypothetical protein TRIUR3_27907 [Triticum urartu]	0	0.392533	0.858998	0.688948	0	0.466335	1.20686	0.744709
TRITD_1Av1G146400	rna-TRITD_1Av1G146400	LT934111.1	histone H2B.2-like [Zea mays]	2.71288	1.21227	10.2699	9.31904	1.46327	1.57958	4.6008	2.47975
TRITD_1Av1G146420	rna-TRITD_1Av1G146420-2	LT934111.1	hypothetical protein PAHAL_4G318300 [Panicum hallii]	0.119183	0.138474	0.13477	0.112837	0	0.27601	0	0.151511
TRITD_1Av1G146430	rna-TRITD_1Av1G146430	LT934111.1	uncharacterized protein LOC109738286 [Aegilops tauschii subsp. tauschii]	7.92045	8.69808	3.45827	4.68368	7.03446	4.01475	4.59122	10.5132
TRITD_1Av1G146440	rna-TRITD_1Av1G146440	LT934111.1		0.068505	0.05983	0	0	0.14467	0.076676	0	0
TRITD_1Av1G146450	rna-TRITD_1Av1G146450-3;rna-TRITD_1Av1G146450-4;rna-TRITD_1Av1G146450-5	LT934111.1	LOW QUALITY PROTEIN: histone H3.2 [Cicer arietinum];Histone H3.2 [Triticum urartu]	0.651842	0.310125	0.492052	0.397381	0.197241	0.467895	0.449637	0.547918
TRITD_1Av1G146580	rna-TRITD_1Av1G146580-2	LT934111.1	histone H2B.2-like [Zea mays]	0.587973	0.204866	4.53552	1.62438	0	0.209521	0.991669	0.941862
TRITD_1Av1G146690	rna-TRITD_1Av1G146690-4;rna-TRITD_1Av1G146690;rna-TRITD_1Av1G146690-2;rna-TRITD_1Av1G146690-3;rna-TRITD_1Av1G146690-5	LT934111.1	beta-glucosidase 22-like isoform X2 [Aegilops tauschii subsp. tauschii];Beta-glucosidase 22 [Triticum urartu];beta-glucosidase 22-like isoform X1 [Aegilops tauschii subsp. tauschii]	0.0832773	0.0319375	2.27011	3.15377	0.031072	0	2.8885	2.62547
TRITD_1Av1G146750	rna-TRITD_1Av1G146750;rna-TRITD_1Av1G146750-2;rna-TRITD_1Av1G146750-3	LT934111.1	uncharacterized protein LOC109771501 isoform X2 [Aegilops tauschii subsp. tauschii];hypothetical protein TRIUR3_31788 [Triticum urartu]	0.878229	0.591475	0.144061	0.39365	0.501126	0.491124	0.494677	0.777376
TRITD_1Av1G146930	rna-TRITD_1Av1G146930	LT934111.1	LRR receptor-like serine/threonine-protein kinase FLS2 [Triticum urartu]	5.58576	5.63901	5.59123	7.15287	6.37386	7.98421	10.3793	14.4809
TRITD_1Av1G146950	rna-TRITD_1Av1G146950;rna-TRITD_1Av1G146950-2	LT934111.1	LRR receptor-like serine/threonine-protein kinase FLS2 [Triticum urartu]	0.291754	0.40768	0.0380224	0.0816159	0.84969	0.473648	0.791979	0.65656
TRITD_1Av1G146960	rna-TRITD_1Av1G146960	LT934111.1	hypothetical protein TRIUR3_22953 [Triticum urartu]	0.031442	0.023589	0.084599	0.165061	0	0	0.068555	0.138814
TRITD_1Av1G146970	rna-TRITD_1Av1G146970;rna-TRITD_1Av1G146970-2;rna-TRITD_1Av1G146970-3;rna-TRITD_1Av1G146970-4;rna-TRITD_1Av1G146970-5	LT934111.1	uncharacterized protein LOC109748911 [Aegilops tauschii subsp. tauschii];hypothetical protein TRIUR3_31132 [Triticum urartu]	4.90102	4.31134	1.31624	1.39047	4.04926	4.62011	3.83695	6.18272
TRITD_1Av1G147010	rna-TRITD_1Av1G147010	LT934111.1	phytochrome A-associated F-box protein [Aegilops tauschii subsp. tauschii]	4.25997	3.2438	3.11818	4.72867	2.92248	3.12473	2.59455	3.01983
TRITD_1Av1G147120	rna-TRITD_1Av1G147120;rna-TRITD_1Av1G147120-2;rna-TRITD_1Av1G147120-3;rna-TRITD_1Av1G147120-4	LT934111.1	serine/arginine-rich splicing factor SR30-like isoform X1 [Aegilops tauschii subsp. tauschii];Pre-mRNA-splicing factor SF2 [Triticum urartu];serine/arginine-rich splicing factor SR30-like isoform X2 [Aegilops tauschii subsp. tauschii]	5.56724	5.79937	39.9687	30.2021	7.84749	10.3069	32.9958	13.8597
TRITD_1Av1G147150	rna-TRITD_1Av1G147150	LT934111.1	Chaperone protein dnaJ 49 [Triticum urartu]	9.79226	12.4549	14.569	12.8065	11.9135	12.1286	11.6275	10.9986
TRITD_1Av1G147180	rna-TRITD_1Av1G147180	LT934111.1	mitochondrial zinc maintenance protein 1, mitochondrial [Aegilops tauschii subsp. tauschii]	15.6691	22.8005	19.1026	19.503	17.364	16.5447	27.0805	22.9209
TRITD_1Av1G147230	rna-TRITD_1Av1G147230-4;rna-TRITD_1Av1G147230-3;rna-TRITD_1Av1G147230;rna-TRITD_1Av1G147230-2;rna-TRITD_1Av1G147230-7;rna-TRITD_1Av1G147230-6;rna-TRITD_1Av1G147230-8;rna-TRITD_1Av1G147230-9;rna-TRITD_1Av1G147230-11;rna-TRITD_1Av1G147230-12;rna-TRITD_1Av1G147230-14	LT934111.1	putative E3 ubiquitin-protein ligase LIN-1 [Aegilops tauschii subsp. tauschii];Mitochondrial division protein 1 [Triticum urartu]	0.0204817	0.0399016	0.047838	0.0590652	0.0074991	0.00470978	0.0223612	0.0386878
TRITD_1Av1G147280	rna-TRITD_1Av1G147280-14;rna-TRITD_1Av1G147280-15;rna-TRITD_1Av1G147280-2;rna-TRITD_1Av1G147280-3;rna-TRITD_1Av1G147280-4;rna-TRITD_1Av1G147280-5;rna-TRITD_1Av1G147280-6;rna-TRITD_1Av1G147280-7;rna-TRITD_1Av1G147280-8;rna-TRITD_1Av1G147280;rna-TRITD_1Av1G147280-19;rna-TRITD_1Av1G147280-18;rna-TRITD_1Av1G147280-20	LT934111.1	UDP-glucuronic acid decarboxylase 2-like [Aegilops tauschii subsp. tauschii];UDP-glucuronic acid decarboxylase 2 [Brachypodium distachyon];UDP-glucuronic acid decarboxylase 1 [Triticum urartu]	32.8945	42.9379	318.642	100.988	36.15	37.0365	94.5047	104.154
TRITD_1Av1G147400	rna-TRITD_1Av1G147400-5;rna-TRITD_1Av1G147400-4;rna-TRITD_1Av1G147400-3;rna-TRITD_1Av1G147400-2;rna-TRITD_1Av1G147400;rna-TRITD_1Av1G147400-6;rna-TRITD_1Av1G147400-8;rna-TRITD_1Av1G147400-7	LT934111.1	predicted protein [Hordeum vulgare subsp. vulgare];hypothetical protein TRIUR3_17268 [Triticum urartu]	4.02033	6.43425	7.92673	7.5492	4.34205	5.40407	7.97005	6.60524
TRITD_1Av1G147560	rna-TRITD_1Av1G147560	LT934111.1	NDR1/HIN1-like protein 10 [Aegilops tauschii subsp. tauschii]	0.293651	0.080165	0.771695	0	0.325245	0.17885	0.431941	0.267061
TRITD_1Av1G147570	rna-TRITD_1Av1G147570	LT934111.1	hypothetical protein TRIUR3_17301 [Triticum urartu]	34.4437	41.7754	188.235	108.427	33.6777	31.3118	126.519	64.5642
[truncated: 47,813 more rows]
