# Supplementary material for: Integrated Analysis of Small RNA, Transcriptome, and Degradome Sequencing Reveals the Water-Deficit and Heat Stress Response Network in Durum Wheat
Source: Int J Mol Sci. 2020 Aug 21;21(17):6017. doi: 10.3390/ijms21176017 (PMC7504575; doi:10.3390/ijms21176017)
Supplement: Supplementary file 1 [file ijms-21-06017-s001.zip › Supplementary files R2/Table S6.xlsx]

## Sheet: DBA Aurora - WS vs CG 
Table S6. Differentially expressed genes (DEGs) under each stress in two genotypes.
Gene_name	GO terms	KEGG pathways	KO (KEGG ORTHOLOGY) entry identifier	EC (Enzyme Commission) number	Description	FPKM.TL5_WS	FPKM.TL5_CG	Log2(fold-change)	pval	qval	Regulation pattern	Significant
TRITD_1Av1G000850	NA	NA	NA	NA	hypothetical protein [Zea mays]	164.436	9.13526	4.16993	3.02769e-08	0.000210932	up	yes
TRITD_1Av1G000990	NA	NA	NA	NA	Protein TAR1 [Capsicum baccatum]	80.4419	5.13757	3.96879	1.20317e-07	0.000334371	up	yes
TRITD_1Av1G001070	GO:0003674(molecular_function);GO:0005739(mitochondrion);GO:0043457(regulation of cellular respiration);GO:0043457(regulation of cellular respiration)	NA	NA	NA	hypothetical protein MTR_0021s0160 [Medicago truncatula];uncharacterized protein LOC104585233 [Brachypodium distachyon]	77.3266	5.03871	3.93984	1.3162e-07	0.000334371	up	yes
TRITD_1Av1G001120	NA	NA	NA	NA	hypothetical protein [Zea mays]	164.996	11.0396	3.90167	1.51648e-07	0.000352165	up	yes
TRITD_1Av1G001160	NA	NA	NA	NA	Protein TAR1 [Capsicum baccatum]	68.3821	3.87087	4.14289	4.55048e-08	0.000227291	up	yes
TRITD_1Av1G002590	GO:0047461((+)-delta-cadinene synthase activity);GO:1901928(cadinene biosynthetic process);GO:0010334(sesquiterpene synthase activity);GO:0033383(geranyl diphosphate metabolic process);GO:0033383(geranyl diphosphate metabolic process)	00909(Sesquiterpenoid and triterpenoid biosynthesis);00909(Sesquiterpenoid and triterpenoid biosynthesis)	K15803	EC:4.2.3.75	(+)-delta-cadinene synthase isozyme XC14 [Triticum urartu]	12.7404	4.98408	1.35402	0.0493037	1	up	yes
TRITD_1Av1G004570	GO:0004857(enzyme inhibitor activity)	04626(Plant-pathogen interaction)	K13457	NA	resistance protein RGA2 [Triticum turgidum subsp. durum]	0.549037	1.34059	-1.28789	0.0498828	1	down	yes
TRITD_1Av1G006460	GO:0006855(drug transmembrane transport);GO:0006855(drug transmembrane transport)	NA	NA	NA	protein DETOXIFICATION 19-like isoform X1 [Aegilops tauschii subsp. tauschii];MATE efflux family protein ALF5 [Triticum urartu]	1.69756	0.578223	1.55377	0.0284403	1	up	yes
TRITD_1Av1G135930	GO:0005215(transporter activity);GO:0005515(protein binding);GO:0005886(plasma membrane);GO:0006857(oligopeptide transport);GO:0009414(response to water deprivation);GO:0009635(response to herbicide);GO:0009734(auxin-activated signaling pathway);GO:0010167(response to nitrate);GO:0015112(nitrate transmembrane transporter activity);GO:0015293(symporter activity);GO:0015706(nitrate transport);GO:00…	NA	NA	NA	protein NRT1/ PTR FAMILY 6.3-like [Aegilops tauschii subsp. tauschii]	0.506859	2.23977	-2.1437	0.00195009	1	down	yes
TRITD_1Av1G140190	GO:0000302(response to reactive oxygen species);GO:0003677(DNA binding);GO:0003700(DNA binding transcription factor activity);GO:0005515(protein binding);GO:0005622(intracellular);GO:0005634(nucleus);GO:0006351(transcription, DNA-templated);GO:0006355(regulation of transcription, DNA-templated);GO:0006952(defense response);GO:0009644(response to high light intensity);GO:0009873(ethylene-activated…	NA	NA	NA	ethylene-responsive transcription factor 5-like [Aegilops tauschii subsp. tauschii]	11.4339	4.05583	1.49525	0.0311016	1	up	yes
TRITD_1Av1G169360	GO:0003674(molecular_function);GO:0005576(extracellular region);GO:0008150(biological_process);GO:0016021(integral component of membrane)	NA	NA	NA	formin-like protein 18 isoform X1 [Aegilops tauschii subsp. tauschii]	59.2966	144.918	-1.28921	0.045226	1	down	yes
TRITD_1Av1G188050	GO:0009409(response to cold);GO:0009507(chloroplast);GO:0009522(photosystem I);GO:0009523(photosystem II);GO:0009535(chloroplast thylakoid membrane);GO:0010030(positive regulation of seed germination);GO:0010117(photoprotection);GO:0010380(regulation of chlorophyll biosynthetic process);GO:0015979(photosynthesis);GO:0016021(integral component of membrane);GO:0016168(chlorophyll binding);GO:003460…	NA	NA	NA	high molecular mass early light-inducible protein HV58, chloroplastic-like [Aegilops tauschii subsp. tauschii];hypothetical protein TRIUR3_06315 [Triticum urartu]	6.39627	24.2061	-1.92007	0.00403231	1	down	yes
TRITD_1Av1G188060	GO:0009409(response to cold);GO:0009507(chloroplast);GO:0009522(photosystem I);GO:0009523(photosystem II);GO:0009535(chloroplast thylakoid membrane);GO:0010030(positive regulation of seed germination);GO:0010117(photoprotection);GO:0010380(regulation of chlorophyll biosynthetic process);GO:0015979(photosynthesis);GO:0016021(integral component of membrane);GO:0016168(chlorophyll binding);GO:003460…	NA	NA	NA	hypothetical protein TRIUR3_06316 [Triticum urartu]	8.82967	31.4929	-1.8346	0.00578897	1	down	yes
TRITD_1Av1G199190	GO:0003674(molecular_function);GO:0005634(nucleus);GO:0006979(response to oxidative stress);GO:0016607(nuclear speck);GO:0046686(response to cadmium ion)	NA	NA	NA	uncharacterized protein LOC109782945 [Aegilops tauschii subsp. tauschii]	5.75677	1.89678	1.60171	0.0250097	1	up	yes
TRITD_1Av1G200210	GO:0009813(flavonoid biosynthetic process);GO:0043231(intracellular membrane-bounded organelle);GO:0052696(flavonoid glucuronidation);GO:0080043(quercetin 3-O-glucosyltransferase activity);GO:0080044(quercetin 7-O-glucosyltransferase activity);GO:0080044(quercetin 7-O-glucosyltransferase activity)	00942(Anthocyanin biosynthesis);00942(Anthocyanin biosynthesis)	K12938	EC:2.4.1.-	anthocyanidin 5,3-O-glucosyltransferase-like [Aegilops tauschii subsp. tauschii];Anthocyanidin 5,3-O-glucosyltransferase [Triticum urartu]	1.03267	3.61142	-1.80619	0.00780441	1	down	yes
TRITD_1Av1G201930	GO:0005506(iron ion binding);GO:0009507(chloroplast);GO:0009611(response to wounding);GO:0009694(jasmonic acid metabolic process);GO:0016021(integral component of membrane);GO:0016705(oxidoreductase activity, acting on paired donors, with incorporation or reduction of molecular oxygen);GO:0019825(oxygen binding);GO:0020037(heme binding);GO:0052694(jasmonoyl-isoleucine-12-hydroxylase activity);GO:…	NA	NA	NA	cytochrome P450 94B3-like [Aegilops tauschii subsp. tauschii];Cytochrome P450 94A1 [Triticum urartu]	0.561527	1.5328	-1.44875	0.0319	1	down	yes
TRITD_1Av1G213000	GO:0005515(protein binding);GO:0005516(calmodulin binding);GO:0005634(nucleus);GO:0005829(cytosol);GO:0005886(plasma membrane);GO:0030414(peptidase inhibitor activity);GO:0042742(defense response to bacterium);GO:0046872(metal ion binding);GO:0046872(metal ion binding)	NA	NA	NA	pirin-like protein [Aegilops tauschii subsp. tauschii]	6.53591	1.85181	1.81945	0.00934018	1	up	yes
TRITD_1Av1G221810	GO:0003677(DNA binding);GO:0003700(DNA binding transcription factor activity);GO:0005634(nucleus);GO:0006355(regulation of transcription, DNA-templated)	NA	NA	NA	DnaJ homolog subfamily C member 2 [Triticum urartu]	2.98809	9.17072	-1.61781	0.0165087	1	down	yes
TRITD_1Av1G225710	GO:0002237(response to molecule of bacterial origin);GO:0005524(ATP binding);GO:0005739(mitochondrion);GO:0005740(mitochondrial envelope);GO:0005741(mitochondrial outer membrane);GO:0005886(plasma membrane);GO:0008219(cell death);GO:0009411(response to UV);GO:0009617(response to bacterium);GO:0009626(plant-type hypersensitive response);GO:0009863(salicylic acid mediated signaling pathway);GO:0016…	NA	NA	NA	AAA-ATPase At3g50940-like [Aegilops tauschii subsp. tauschii];AAA-ATPase At3g50940-like isoform X3 [Aegilops tauschii subsp. tauschii];putative mitochondrial chaperone BCS1-B [Triticum urartu]	0.381153	1.02138	-1.42208	0.0320715	1	down	yes
TRITD_1Bv1G012150	GO:0009536(plastid)	NA	NA	NA	imp biosynthesis protein (chloroplast) [Oryza sativa Indica Group]	427.574	26.1759	4.02986	6.49693e-08	0.00023064	up	yes
TRITD_1Bv1G012190	GO:0009536(plastid)	NA	NA	NA	imp biosynthesis protein (chloroplast) [Oryza sativa Indica Group]	84.0888	5.71168	3.87993	2.02487e-07	0.000434054	up	yes
TRITD_1Bv1G012270	NA	NA	NA	NA	unnamed protein product [Triticum aestivum]	317.477	29.4818	3.42876	2.42598e-06	0.00397676	up	yes
TRITD_1Bv1G012290	NA	NA	NA	NA	chloroplast hypothetical protein (mitochondrion) [Zea mays subsp. mays]	154.398	11.7294	3.71845	4.4551e-07	0.000842363	up	yes
TRITD_1Bv1G018650	GO:0003674(molecular_function);GO:0005634(nucleus);GO:0005737(cytoplasm);GO:0005886(plasma membrane);GO:0009506(plasmodesma);GO:0010118(stomatal movement);GO:0010118(stomatal movement)	NA	NA	NA	uncharacterized protein LOC109765977 [Aegilops tauschii subsp. tauschii];hypothetical protein TRIUR3_20845 [Triticum urartu];unnamed protein product [Triticum aestivum]	11.2672	3.79103	1.57147	0.0225043	1	up	yes
TRITD_1Bv1G020160	GO:0005737(cytoplasm);GO:0030001(metal ion transport);GO:0046914(transition metal ion binding);GO:0046916(cellular transition metal ion homeostasis)	NA	NA	NA	heavy metal-associated isoprenylated plant protein 47-like [Aegilops tauschii subsp. tauschii]	17.9205	6.22231	1.52609	0.0284352	1	up	yes
TRITD_1Bv1G031770	GO:0007165(signal transduction);GO:0016020(membrane)	NA	NA	NA	protein ACCELERATED CELL DEATH 6 [Setaria italica]	2.10974	6.3108	-1.58076	0.0192442	1	down	yes
TRITD_1Bv1G042470	NA	NA	NA	NA	hypothetical protein BRADI_4g11110v3 [Brachypodium distachyon]	5.91299	2.23713	1.40224	0.0469714	1	up	yes
TRITD_1Bv1G059850	GO:0004462(lactoylglutathione lyase activity);GO:0005737(cytoplasm);GO:0005975(carbohydrate metabolic process);GO:0016829(lyase activity);GO:0016829(lyase activity)	NA	NA	NA	methylmalonyl-CoA epimerase, mitochondrial-like [Aegilops tauschii subsp. tauschii]	5.36666	1.5551	1.78702	0.0117183	1	up	yes
TRITD_1Bv1G108820	GO:0005351(carbohydrate:proton symporter activity);GO:0005739(mitochondrion);GO:0015144(carbohydrate transmembrane transporter activity);GO:0016020(membrane);GO:0016021(integral component of membrane);GO:0055085(transmembrane transport);GO:0055085(transmembrane transport)	NA	NA	NA	uncharacterized protein LOC109765810 [Aegilops tauschii subsp. tauschii]	3.91757	1.41001	1.47425	0.036814	1	up	yes
TRITD_1Bv1G133990	GO:0003677(DNA binding);GO:0003700(DNA binding transcription factor activity);GO:0005622(intracellular);GO:0005634(nucleus);GO:0006351(transcription, DNA-templated);GO:0006355(regulation of transcription, DNA-templated);GO:0006952(defense response);GO:0009409(response to cold);GO:0009873(ethylene-activated signaling pathway);GO:0010200(response to chitin);GO:0043565(sequence-specific DNA binding)…	NA	NA	NA	ethylene-responsive transcription factor 5-like [Aegilops tauschii subsp. tauschii]	8.53306	3.29363	1.37339	0.0482502	1	up	yes
TRITD_1Bv1G165190	GO:0033855(nicotianamine aminotransferase activity);GO:0033855(nicotianamine aminotransferase activity)	NA	NA	NA	nicotianamine aminotransferase 2 [Triticum aestivum]	5.47202	16.631	-1.60373	0.0143805	1	down	yes
TRITD_1Bv1G168460	GO:0004842(ubiquitin-protein transferase activity);GO:0005737(cytoplasm);GO:0009966(regulation of signal transduction);GO:0009966(regulation of signal transduction)	NA	NA	NA	hypothetical protein TRIUR3_13589 [Triticum urartu]	2.94915	0.685689	2.10467	0.00326416	1	up	yes
TRITD_1Bv1G173710	NA	NA	NA	NA	hypothetical protein [Zea mays]	391.805	23.2723	4.07345	4.89376e-08	0.000227291	up	yes
TRITD_1Bv1G173740	GO:0003674(molecular_function);GO:0005739(mitochondrion);GO:0043457(regulation of cellular respiration)	NA	NA	NA	hypothetical protein TanjilG_03599 [Lupinus angustifolius]	120.675	11.5637	3.38345	3.32424e-06	0.00463183	up	yes
TRITD_1Bv1G173770	GO:0003674(molecular_function);GO:0005739(mitochondrion);GO:0043457(regulation of cellular respiration);GO:0043457(regulation of cellular respiration)	NA	NA	NA	hypothetical protein MTR_0021s0160 [Medicago truncatula]	589.752	31.8907	4.2089	2.01337e-08	0.000210932	up	yes
TRITD_1Bv1G173790	NA	NA	NA	NA	hypothetical protein [Zea mays]	1012.89	62.5546	4.01722	6.62116e-08	0.00023064	up	yes
TRITD_1Bv1G176960	GO:0009409(response to cold);GO:0009507(chloroplast);GO:0009522(photosystem I);GO:0009523(photosystem II);GO:0009535(chloroplast thylakoid membrane);GO:0010030(positive regulation of seed germination);GO:0010117(photoprotection);GO:0010380(regulation of chlorophyll biosynthetic process);GO:0015979(photosynthesis);GO:0016021(integral component of membrane);GO:0016168(chlorophyll binding);GO:003460…	NA	NA	NA	high molecular mass early light-inducible protein HV58, chloroplastic-like [Aegilops tauschii subsp. tauschii];predicted protein [Hordeum vulgare subsp. vulgare]	2.09993	5.98371	-1.5107	0.0238396	1	down	yes
TRITD_1Bv1G188220	GO:0000160(phosphorelay signal transduction system);GO:0005634(nucleus);GO:0005737(cytoplasm);GO:0009736(cytokinin-activated signaling pathway);GO:0009927(histidine phosphotransfer kinase activity);GO:0016310(phosphorylation);GO:0043424(protein histidine kinase binding)	04075(Plant hormone signal transduction)	K14490	NA	pseudo histidine-containing phosphotransfer protein 5 [Aegilops tauschii subsp. tauschii]	8.07023	19.8435	-1.29798	0.0459408	1	down	yes
TRITD_1Bv1G190690	GO:0003777(microtubule motor activity);GO:0005871(kinesin complex);GO:0007018(microtubule-based movement);GO:0016887(ATPase activity);GO:0016887(ATPase activity)	NA	NA	NA	kinesin-like protein KIN-14O isoform X1 [Aegilops tauschii subsp. tauschii];kinesin-like protein KIN-14O isoform X2 [Aegilops tauschii subsp. tauschii]	2.03315	0.485529	2.06609	0.00383029	1	up	yes
TRITD_1Bv1G193520	GO:0005737(cytoplasm);GO:0008970(phosphatidylcholine 1-acylhydrolase activity);GO:0008970(phosphatidylcholine 1-acylhydrolase activity)	00220(Arginine biosynthesis);00220(Arginine biosynthesis)	K00145	EC:1.2.1.38	predicted protein [Hordeum vulgare subsp. vulgare];Phospholipase A1-II 7 [Triticum urartu]	1.30503	0.454142	1.52287	0.0318892	1	up	yes
TRITD_1Bv1G207760	NA	NA	NA	NA	CASP-like protein 1U2 [Aegilops tauschii subsp. tauschii]	6.54749	34.0058	-2.37677	0.000474028	0.440325	down	yes
TRITD_1Bv1G210710	GO:0005515(protein binding);GO:0005516(calmodulin binding);GO:0005634(nucleus);GO:0005829(cytosol);GO:0005886(plasma membrane);GO:0030414(peptidase inhibitor activity);GO:0042742(defense response to bacterium);GO:0046872(metal ion binding);GO:0046872(metal ion binding)	NA	NA	NA	pirin-like protein [Aegilops tauschii subsp. tauschii]	15.4227	2.92119	2.40043	0.000642804	0.559782	up	yes
TRITD_1Bv1G219860	GO:0003674(molecular_function);GO:0005575(cellular_component);GO:0008150(biological_process)	NA	NA	NA	uncharacterized protein LOC109764229 [Aegilops tauschii subsp. tauschii]	13.3064	4.92591	1.43366	0.0381676	1	up	yes
TRITD_2Av1G005480	NA	NA	NA	NA	disease resistance protein RGA2-like [Aegilops tauschii subsp. tauschii]	0.770399	2.25693	-1.55069	0.0207031	1	down	yes
TRITD_2Av1G006700	GO:0000287(magnesium ion binding);GO:0009507(chloroplast);GO:0009536(plastid);GO:0009570(chloroplast stroma);GO:0009686(gibberellin biosynthetic process);GO:0009740(gibberellic acid mediated signaling pathway);GO:0009899(ent-kaurene synthase activity);GO:0009899(ent-kaurene synthase activity)	00904(Diterpenoid biosynthesis);00904(Diterpenoid biosynthesis)	K04121	EC:4.2.3.19	ent-kaurene synthase like 1 [Triticum aestivum];ent-kaurene synthase like 4 [Triticum aestivum]	0.953342	3.88265	-2.02598	0.00270629	1	down	yes
TRITD_2Av1G006750	GO:0016020(membrane);GO:0016709(oxidoreductase activity, acting on paired donors, with incorporation or reduction of molecular oxygen, NAD(P)H as one donor, and incorporation of one atom of oxygen);GO:0044550(secondary metabolite biosynthetic process)	00904(Diterpenoid biosynthesis)	K16085	EC:1.14.13.144	unnamed protein product [Triticum aestivum]	3.61376	11.1437	-1.62466	0.0134214	1	down	yes
TRITD_2Av1G006760	GO:0009685(gibberellin metabolic process);GO:0009685(gibberellin metabolic process)	00904(Diterpenoid biosynthesis);00904(Diterpenoid biosynthesis)	K04120	EC:5.5.1.13	Syn-copalyl diphosphate synthase [Triticum urartu]	0.993899	4.12285	-2.05247	0.00232042	1	down	yes
TRITD_2Av1G007950	GO:0005515(protein binding);GO:0009416(response to light stimulus);GO:0009507(chloroplast);GO:0009570(chloroplast stroma);GO:0009744(response to sucrose);GO:0018316(peptide cross-linking via L-cystine);GO:0019253(reductive pentose-phosphate cycle);GO:0034605(cellular response to heat);GO:0070417(cellular response to cold);GO:0071454(cellular response to anoxia);GO:0080153(negative regulation of r…	NA	NA	NA	calvin cycle protein CP12-1, chloroplastic-like [Aegilops tauschii subsp. tauschii];hypothetical protein TRIUR3_21408 [Triticum urartu]	989.719	2417.96	-1.2887	0.0451465	1	down	yes
TRITD_2Av1G015010	GO:0005737(cytoplasm);GO:0008270(zinc ion binding);GO:0009735(response to cytokinin);GO:0009809(lignin biosynthetic process);GO:0045551(cinnamyl-alcohol dehydrogenase activity);GO:0048046(apoplast);GO:0052747(sinapyl alcohol dehydrogenase activity);GO:0055114(oxidation-reduction process);GO:0055114(oxidation-reduction process)	00940(Phenylpropanoid biosynthesis);00940(Phenylpropanoid biosynthesis)	K00083	EC:1.1.1.195	probable cinnamyl alcohol dehydrogenase 6 [Aegilops tauschii subsp. tauschii];putative cinnamyl alcohol dehydrogenase 6 [Triticum urartu]	1.24669	3.32438	-1.41498	0.0333059	1	down	yes
TRITD_2Av1G030460	GO:0004842(ubiquitin-protein transferase activity);GO:0019005(SCF ubiquitin ligase complex);GO:0031146(SCF-dependent proteasomal ubiquitin-dependent protein catabolic process);GO:0031146(SCF-dependent proteasomal ubiquitin-dependent protein catabolic process)	NA	NA	NA	F-box protein related to abiotic stress 2 [Triticum aestivum]	3.02369	0.851157	1.82881	0.0107443	1	up	yes
TRITD_2Av1G067260	NA	NA	NA	NA	hypothetical protein BRADI_1g23192v3, partial [Brachypodium distachyon]	22.8796	72.2688	-1.65931	0.0116597	1	down	yes
TRITD_2Av1G120540	GO:0009536(plastid);GO:0009536(plastid)	00195(Photosynthesis);00195(Photosynthesis)	K02703	EC:1.10.3.9	photosystem II protein D1 (chloroplast) [Triticum aestivum];Photosynthetic reaction centre, L/M [Corchorus olitorius]	74.3333	25.7031	1.53206	0.0257182	1	up	yes
TRITD_2Av1G158620	GO:0005634(nucleus);GO:0005634(nucleus)	NA	NA	NA	transcription factor bHLH35-like [Aegilops tauschii subsp. tauschii];bHLH27 [Triticum aestivum];unnamed protein product [Triticum aestivum]	1.70279	4.67726	-1.45777	0.0274943	1	down	yes
TRITD_2Av1G201970	GO:0005737(cytoplasm);GO:0030001(metal ion transport);GO:0046914(transition metal ion binding);GO:0046916(cellular transition metal ion homeostasis)	NA	NA	NA	hypothetical protein TRIUR3_01189 [Triticum urartu]	19.7869	50.2229	-1.3438	0.0384912	1	down	yes
TRITD_2Av1G239850	GO:0004683(calmodulin-dependent protein kinase activity);GO:0005516(calmodulin binding);GO:0005634(nucleus);GO:0005737(cytoplasm);GO:0009738(abscisic acid-activated signaling pathway);GO:0009931(calcium-dependent protein serine/threonine kinase activity);GO:0018105(peptidyl-serine phosphorylation);GO:0035556(intracellular signal transduction);GO:0046777(protein autophosphorylation);GO:0046777(pro…	04626(Plant-pathogen interaction);04626(Plant-pathogen interaction)	K13412	EC:2.7.11.1	predicted protein [Hordeum vulgare subsp. vulgare];Calcium-dependent protein kinase 29 [Triticum urartu]	0.64398	1.59781	-1.31101	0.0493899	1	down	yes
TRITD_2Av1G247960	GO:0005575(cellular_component)	NA	NA	NA	36.4 kDa proline-rich protein [Triticum urartu]	15.8143	6.18715	1.35388	0.0493002	1	up	yes
TRITD_2Av1G267740	GO:0000987(proximal promoter sequence-specific DNA binding);GO:0003700(DNA binding transcription factor activity);GO:0005634(nucleus);GO:0005730(nucleolus);GO:0006351(transcription, DNA-templated);GO:0006355(regulation of transcription, DNA-templated);GO:0010200(response to chitin);GO:0043565(sequence-specific DNA binding);GO:0044212(transcription regulatory region DNA binding);GO:0048527(lateral…	04626(Plant-pathogen interaction)	K13459	NA	WRKY45-like transcription factor [Triticum aestivum]	16.9946	42.3721	-1.31804	0.0412563	1	down	yes
TRITD_2Av1G282020	GO:0005737(cytoplasm);GO:0030001(metal ion transport);GO:0046914(transition metal ion binding);GO:0046916(cellular transition metal ion homeostasis);GO:0046916(cellular transition metal ion homeostasis)	NA	NA	NA	heavy metal-associated isoprenylated plant protein 39-like [Aegilops tauschii subsp. tauschii]	6.3419	16.1324	-1.34697	0.0377649	1	down	yes
TRITD_2Av1G293290	GO:0005509(calcium ion binding);GO:0009756(carbohydrate mediated signaling);GO:0030145(manganese ion binding);GO:0030246(carbohydrate binding);GO:0002229(defense response to oomycetes);GO:0004674(protein serine/threonine kinase activity);GO:0005515(protein binding);GO:0005524(ATP binding);GO:0005886(plasma membrane);GO:0006468(protein phosphorylation);GO:0010726(positive regulation of hydrogen pe…	NA	NA	NA	Anti-H(O) lectin [Triticum urartu];L-type lectin-domain containing receptor kinase IX.1 [Triticum urartu]	0.523497	1.5722	-1.58653	0.0196602	1	down	yes
TRITD_2Av1G294880	GO:0005515(protein binding);GO:0008661(1-deoxy-D-xylulose-5-phosphate synthase activity);GO:0009228(thiamine biosynthetic process);GO:0009507(chloroplast);GO:0009570(chloroplast stroma);GO:0015995(chlorophyll biosynthetic process);GO:0016114(terpenoid biosynthetic process);GO:0019288(isopentenyl diphosphate biosynthetic process, methylerythritol 4-phosphate pathway);GO:0046872(metal ion binding);…	00730(Thiamine metabolism);00900(Terpenoid backbone biosynthesis);00900(Terpenoid backbone biosynthesis)	K01662	EC:2.2.1.7	probable 1-deoxy-D-xylulose-5-phosphate synthase 2, chloroplastic [Aegilops tauschii subsp. tauschii]	3.25994	9.42294	-1.53133	0.0193676	1	down	yes
TRITD_2Bv1G011100	GO:0005737(cytoplasm);GO:0016616(oxidoreductase activity, acting on the CH-OH group of donors, NAD or NADP as acceptor);GO:0051287(NAD binding);GO:0055114(oxidation-reduction process);GO:0047995(hydroxyphenylpyruvate reductase activity);GO:0047995(hydroxyphenylpyruvate reductase activity)	00630(Glyoxylate and dicarboxylate metabolism);00260(Glycine, serine and threonine metabolism);00260(Glycine, serine and threonine metabolism)	K15919	NA	glyoxylate/hydroxypyruvate reductase HPR3-like [Aegilops tauschii subsp. tauschii];unnamed protein product [Triticum aestivum]	2.2424	0.781495	1.52073	0.0322166	1	up	yes
TRITD_2Bv1G025040	NA	NA	NA	NA	predicted protein, partial [Hordeum vulgare subsp. vulgare]	3.53806	12.5947	-1.83179	0.00637297	1	down	yes
TRITD_2Bv1G037980	GO:0004601(peroxidase activity);GO:0005515(protein binding);GO:0005576(extracellular region);GO:0005618(cell wall);GO:0005794(Golgi apparatus);GO:0005829(cytosol);GO:0006979(response to oxidative stress);GO:0009809(lignin biosynthetic process);GO:0010089(xylem development);GO:0020037(heme binding);GO:0042744(hydrogen peroxide catabolic process);GO:0046872(metal ion binding);GO:0048046(apoplast);G…	00940(Phenylpropanoid biosynthesis);00940(Phenylpropanoid biosynthesis)	K00430	EC:1.11.1.7	root peroxidase [Triticum aestivum];peroxidase [Triticum aestivum];peroxidase 2-like [Aegilops tauschii subsp. tauschii];Peroxidase 1 [Triticum urartu]	0.788875	2.27945	-1.53082	0.021188	1	down	yes
TRITD_2Bv1G038160	GO:0004601(peroxidase activity);GO:0005515(protein binding);GO:0005576(extracellular region);GO:0005618(cell wall);GO:0005794(Golgi apparatus);GO:0005829(cytosol);GO:0006979(response to oxidative stress);GO:0009809(lignin biosynthetic process);GO:0010089(xylem development);GO:0020037(heme binding);GO:0042744(hydrogen peroxide catabolic process);GO:0046872(metal ion binding);GO:0048046(apoplast);G…	00940(Phenylpropanoid biosynthesis);00940(Phenylpropanoid biosynthesis)	K00430	EC:1.11.1.7	peroxidase 2-like [Aegilops tauschii subsp. tauschii]	1.51603	0.56572	1.42214	0.0466986	1	up	yes
TRITD_2Bv1G157600	NA	NA	NA	NA	chloroplast hypothetical protein (mitochondrion) [Zea mays subsp. mays]	408.04	45.5669	3.16265	1.05877e-05	0.0128282	up	yes
TRITD_2Bv1G164870	GO:0005737(cytoplasm);GO:0030001(metal ion transport);GO:0046914(transition metal ion binding);GO:0046916(cellular transition metal ion homeostasis)	NA	NA	NA	hypothetical protein TRIUR3_01189 [Triticum urartu]	18.7724	48.0451	-1.35577	0.03671	1	down	yes
TRITD_2Bv1G210100	GO:0000287(magnesium ion binding);GO:0009507(chloroplast);GO:0009536(plastid);GO:0009570(chloroplast stroma);GO:0009686(gibberellin biosynthetic process);GO:0009740(gibberellic acid mediated signaling pathway);GO:0009899(ent-kaurene synthase activity);GO:0009899(ent-kaurene synthase activity)	00904(Diterpenoid biosynthesis);00904(Diterpenoid biosynthesis)	K04121	EC:4.2.3.19	ent-kaurene synthase like 2 [Triticum aestivum];ent-kaur-16-ene synthase, chloroplastic-like [Aegilops tauschii subsp. tauschii]	0.427218	1.15454	-1.43427	0.0335951	1	down	yes
TRITD_2Bv1G210160	GO:0000287(magnesium ion binding);GO:0009507(chloroplast);GO:0009536(plastid);GO:0009570(chloroplast stroma);GO:0009686(gibberellin biosynthetic process);GO:0009740(gibberellic acid mediated signaling pathway);GO:0009899(ent-kaurene synthase activity);GO:0009899(ent-kaurene synthase activity)	00904(Diterpenoid biosynthesis);00904(Diterpenoid biosynthesis)	K04121	EC:4.2.3.19	ent-kaurene synthase like 3 [Triticum aestivum]	11.5842	28.9342	-1.32061	0.0406559	1	down	yes
TRITD_2Bv1G210240	GO:0000287(magnesium ion binding);GO:0009507(chloroplast);GO:0009536(plastid);GO:0009570(chloroplast stroma);GO:0009686(gibberellin biosynthetic process);GO:0009740(gibberellic acid mediated signaling pathway);GO:0009899(ent-kaurene synthase activity);GO:0009899(ent-kaurene synthase activity)	00904(Diterpenoid biosynthesis);00904(Diterpenoid biosynthesis)	K04121	EC:4.2.3.19	ent-kaurene synthase like 2 [Triticum aestivum]	4.36241	12.2163	-1.48561	0.0225559	1	down	yes
TRITD_2Bv1G210250	GO:0005783(endoplasmic reticulum);GO:0009686(gibberellin biosynthetic process);GO:0009707(chloroplast outer membrane);GO:0009740(gibberellic acid mediated signaling pathway);GO:0010241(ent-kaurene oxidation to kaurenoic acid);GO:0016709(oxidoreductase activity, acting on paired donors, with incorporation or reduction of molecular oxygen, NAD(P)H as one donor, and incorporation of one atom of oxyg…	00904(Diterpenoid biosynthesis)	K04122	EC:1.14.14.86	KO2 protein [Aegilops speltoides]	17.8695	51.5495	-1.52845	0.0189464	1	down	yes
TRITD_2Bv1G210330	GO:0009685(gibberellin metabolic process);GO:0009685(gibberellin metabolic process)	00904(Diterpenoid biosynthesis);00904(Diterpenoid biosynthesis)	K04120	EC:5.5.1.13	ent-copalyl diphosphate synthase [Triticum aestivum]	8.09764	25.034	-1.62832	0.0128701	1	down	yes
TRITD_2Bv1G210350	GO:0016020(membrane);GO:0016709(oxidoreductase activity, acting on paired donors, with incorporation or reduction of molecular oxygen, NAD(P)H as one donor, and incorporation of one atom of oxygen);GO:0044550(secondary metabolite biosynthetic process);GO:0044550(secondary metabolite biosynthetic process)	00904(Diterpenoid biosynthesis);00904(Diterpenoid biosynthesis)	K16085	EC:1.14.13.144	unnamed protein product [Triticum aestivum]	11.3375	28.0623	-1.30753	0.0428036	1	down	yes
TRITD_2Bv1G251990	GO:0000494(box C/D snoRNA 3'-end processing);GO:0003723(RNA binding);GO:0008649(rRNA methyltransferase activity);GO:0015030(Cajal body);GO:0031167(rRNA methylation);GO:0031428(box C/D snoRNP complex);GO:0032040(small-subunit processome);GO:1990258(histone glutamine methylation);GO:1990259(histone-glutamine methyltransferase activity);GO:0005524(ATP binding);GO:0005576(extracellular region);GO:000…	03008(Ribosome biogenesis in eukaryotes);03008(Ribosome biogenesis in eukaryotes)	K14563	EC:2.1.1.-	receptor protein kinase TMK1-like [Aegilops tauschii subsp. tauschii]	9.79425	2.91954	1.74619	0.0120278	1	up	yes
TRITD_2Bv1G260020	GO:0008171(O-methyltransferase activity);GO:0008757(S-adenosylmethionine-dependent methyltransferase activity);GO:0019438(aromatic compound biosynthetic process)	00945(Stilbenoid, diarylheptanoid and gingerol biosynthesis)	K16040	EC:2.1.1.240	5-pentadecatrienyl resorcinol O-methyltransferase [Triticum urartu]	1.86891	8.92361	-2.25543	0.000913303	0.727172	down	yes
TRITD_2Bv1G264320	GO:0005515(protein binding);GO:0008661(1-deoxy-D-xylulose-5-phosphate synthase activity);GO:0009228(thiamine biosynthetic process);GO:0009507(chloroplast);GO:0009570(chloroplast stroma);GO:0015995(chlorophyll biosynthetic process);GO:0016114(terpenoid biosynthetic process);GO:0019288(isopentenyl diphosphate biosynthetic process, methylerythritol 4-phosphate pathway);GO:0046872(metal ion binding);…	00730(Thiamine metabolism);00900(Terpenoid backbone biosynthesis);00900(Terpenoid backbone biosynthesis)	K01662	EC:2.2.1.7	probable 1-deoxy-D-xylulose-5-phosphate synthase 2, chloroplastic [Aegilops tauschii subsp. tauschii]	2.14305	5.74943	-1.42375	0.0292562	1	down	yes
TRITD_3Av1G000760	GO:0005886(plasma membrane);GO:0006810(transport);GO:0022857(transmembrane transporter activity);GO:0022857(transmembrane transporter activity)	NA	NA	NA	WAT1-related protein At3g18200-like [Aegilops tauschii subsp. tauschii];unnamed protein product [Triticum aestivum];Auxin-induced protein 5NG4 [Triticum urartu]	0.918292	2.65111	-1.52957	0.025282	1	down	yes
TRITD_3Av1G001130	GO:0005576(extracellular region);GO:0016021(integral component of membrane);GO:0016757(transferase activity, transferring glycosyl groups);GO:0016757(transferase activity, transferring glycosyl groups)	00515(Mannose type O-glycan biosyntheis);00515(Mannose type O-glycan biosyntheis)	K18207	EC:2.4.1.312	uncharacterized protein LOC109756763 [Aegilops tauschii subsp. tauschii]	1.04838	2.90882	-1.47227	0.0256518	1	down	yes
TRITD_3Av1G003220	GO:0004674(protein serine/threonine kinase activity);GO:0005886(plasma membrane);GO:0007166(cell surface receptor signaling pathway);GO:0007166(cell surface receptor signaling pathway)	NA	NA	NA	wall-associated receptor kinase 2-like [Aegilops tauschii subsp. tauschii];unnamed protein product [Triticum aestivum]	2.39071	9.34657	-1.967	0.00317088	1	down	yes
TRITD_3Av1G011500	GO:0005507(copper ion binding);GO:0016722(oxidoreductase activity, oxidizing metal ions);GO:0016722(oxidoreductase activity, oxidizing metal ions)	NA	NA	NA	unnamed protein product [Triticum aestivum]	20.0957	1.87866	3.41911	2.70093e-06	0.00418149	up	yes
TRITD_3Av1G015020	GO:0004674(protein serine/threonine kinase activity);GO:0005886(plasma membrane);GO:0006468(protein phosphorylation);GO:0006952(defense response);GO:0009506(plasmodesma);GO:0009506(plasmodesma)	NA	NA	NA	Putative cysteine-rich receptor-like protein kinase 20 [Triticum urartu];unnamed protein product [Triticum aestivum]	2.80709	8.29908	-1.56388	0.0178009	1	down	yes
TRITD_3Av1G016760	NA	NA	NA	NA	thylakoid lumenal 15 kDa protein 1, chloroplastic [Aegilops tauschii subsp. tauschii]	6.42813	18.2292	-1.50378	0.0235529	1	down	yes
TRITD_3Av1G032230	GO:0001666(response to hypoxia);GO:0005515(protein binding);GO:0005634(nucleus);GO:0005737(cytoplasm);GO:0008219(cell death);GO:0009408(response to heat);GO:0009611(response to wounding);GO:0009617(response to bacterium);GO:0009625(response to insect);GO:0009626(plant-type hypersensitive response);GO:0009627(systemic acquired resistance);GO:0009682(induced systemic resistance);GO:0009862(systemic…	04075(Plant hormone signal transduction);04075(Plant hormone signal transduction)	K14508	NA	NPR1-like 1 protein [Triticum turgidum subsp. durum];Regulatory protein NPR2 [Triticum urartu]	2.63455	7.34269	-1.47875	0.0238021	1	down	yes
TRITD_3Av1G045230	GO:0009536(plastid);GO:0009536(plastid)	00195(Photosynthesis);00195(Photosynthesis)	K02690	NA	photosystem I P700 chlorophyll a apoprotein A2 (chloroplast) [Triticum aestivum]	7.47512	0.562389	3.73246	5.14658e-07	0.000896373	up	yes
TRITD_3Av1G163210	GO:0005768(endosome);GO:0005774(vacuolar membrane);GO:0005802(trans-Golgi network);GO:0008757(S-adenosylmethionine-dependent methyltransferase activity);GO:0032259(methylation)	NA	NA	NA	unnamed protein product [Triticum aestivum]	4.03864	11.9832	-1.56907	0.0172315	1	down	yes
TRITD_3Av1G211710	NA	NA	NA	NA	unnamed protein product [Triticum aestivum]	204.913	22.6681	3.17628	1.04672e-05	0.0128282	up	yes
TRITD_3Av1G212160	GO:0008270(zinc ion binding);GO:0016021(integral component of membrane);GO:0016567(protein ubiquitination);GO:0043161(proteasome-mediated ubiquitin-dependent protein catabolic process);GO:0046872(metal ion binding);GO:0061630(ubiquitin protein ligase activity)	NA	NA	NA	RING-H2 finger protein ATL74-like [Aegilops tauschii subsp. tauschii]	3.45105	10.5219	-1.60829	0.0152945	1	down	yes
TRITD_3Av1G213390	GO:0003674(molecular_function);GO:0007275(multicellular organism development);GO:0009507(chloroplast);GO:0009543(chloroplast thylakoid lumen);GO:0016021(integral component of membrane);GO:0031969(chloroplast membrane);GO:0031969(chloroplast membrane)	NA	NA	NA	unnamed protein product [Triticum aestivum]	6.40895	2.43769	1.39457	0.0435269	1	up	yes
TRITD_3Av1G253930	GO:0005515(protein binding);GO:0005524(ATP binding);GO:0005576(extracellular region);GO:0006952(defense response);GO:0043531(ADP binding);GO:0043531(ADP binding)	NA	NA	NA	Disease resistance protein RGA2 [Triticum urartu];unnamed protein product [Triticum aestivum]	1.78937	4.87955	-1.4473	0.0263292	1	down	yes
TRITD_3Av1G256800	GO:0009536(plastid)	NA	NA	NA	imp biosynthesis protein (chloroplast) [Oryza sativa Indica Group]	73.7784	6.93011	3.41225	3.13124e-06	0.00459255	up	yes
TRITD_3Av1G256810	NA	NA	NA	NA	hypothetical protein GQ55_4G162600 [Panicum hallii var. hallii]	141.418	27.1275	2.38214	0.000663849	0.560591	up	yes
TRITD_3Bv1G003470	GO:0004144(diacylglycerol O-acyltransferase activity);GO:0005886(plasma membrane);GO:0019432(triglyceride biosynthetic process);GO:0047196(long-chain-alcohol O-fatty-acyltransferase activity);GO:0047196(long-chain-alcohol O-fatty-acyltransferase activity)	00073(Cutin, suberine and wax biosynthesis);00073(Cutin, suberine and wax biosynthesis)	K15406	EC:2.3.1.75;EC:2.3.1.20	unnamed protein product [Triticum aestivum];O-acyltransferase WSD1 [Triticum urartu]	3.66506	1.30445	1.4904	0.0321848	1	up	yes
TRITD_3Bv1G010400	NA	NA	NA	NA	unnamed protein product [Triticum aestivum]	3.51337	8.95069	-1.34914	0.0416829	1	down	yes
TRITD_3Bv1G047690	GO:0015194(L-serine transmembrane transporter activity);GO:0016021(integral component of membrane);GO:0016021(integral component of membrane)	NA	NA	NA	probable serine incorporator isoform X1 [Aegilops tauschii subsp. tauschii];unnamed protein product [Triticum aestivum];predicted protein [Hordeum vulgare subsp. vulgare]	13.1738	5.11988	1.36349	0.0480553	1	up	yes
TRITD_3Bv1G076350	GO:0009536(plastid);GO:0009536(plastid)	00195(Photosynthesis);00195(Photosynthesis)	K02689;K02690	NA	photosystem I P700 apoprotein A1 (chloroplast) [Agrostis gigantea];photosystem I P700 chlorophyll a apoprotein A2 (chloroplast) [Triticum aestivum];photosystem I P700 chlorophyll a apoprotein A2 (chloroplast) [Amomum krervanh];photosystem I P700 apoprotein A2 (chloroplast) [Oryza sativa Japonica Group];photosystem I P700 apoprotein A2 (chloroplast) [Hordeum vulgare subsp. vulgare];PsaB (plastid) …	9.71778	0.952061	3.3515	3.86768e-06	0.00513241	up	yes
TRITD_3Bv1G092160	GO:0005215(transporter activity);GO:0016021(integral component of membrane);GO:0055085(transmembrane transport);GO:0055085(transmembrane transport)	03040(Spliceosome);03040(Spliceosome)	K12818	EC:3.6.4.13	unnamed protein product [Triticum aestivum]	1.19177	3.03982	-1.35088	0.0410733	1	down	yes
TRITD_3Bv1G144100	GO:0004103(choline kinase activity);GO:0005524(ATP binding);GO:0005737(cytoplasm);GO:0016310(phosphorylation);GO:0016310(phosphorylation)	00564(Glycerophospholipid metabolism);00564(Glycerophospholipid metabolism)	K14156	EC:2.7.1.32;EC:2.7.1.82	probable choline kinase 2 isoform X1 [Aegilops tauschii subsp. tauschii];Choline/ethanolamine kinase [Triticum urartu];unnamed protein product [Triticum aestivum]	5.03864	19.9191	-1.98305	0.00301669	1	down	yes
TRITD_3Bv1G144240	GO:0005768(endosome);GO:0005774(vacuolar membrane);GO:0005802(trans-Golgi network);GO:0008757(S-adenosylmethionine-dependent methyltransferase activity);GO:0032259(methylation);GO:0032259(methylation)	NA	NA	NA	unnamed protein product [Triticum aestivum]	5.01815	13.9122	-1.47113	0.0242692	1	down	yes
TRITD_3Bv1G205350	GO:0004350(glutamate-5-semialdehyde dehydrogenase activity);GO:0005737(cytoplasm);GO:0006561(proline biosynthetic process);GO:0006561(proline biosynthetic process)	00330(Arginine and proline metabolism);00330(Arginine and proline metabolism)	K12657	EC:2.7.2.11;EC:1.2.1.41	unnamed protein product [Triticum aestivum]	27.1696	6.33446	2.1007	0.00246932	1	up	yes
TRITD_3Bv1G227890	NA	NA	NA	NA	unnamed protein product [Triticum aestivum]	5.61171	2.1543	1.38122	0.049299	1	up	yes
TRITD_3Bv1G247020	NA	NA	NA	NA	uncharacterized protein LOC109748418 [Aegilops tauschii subsp. tauschii];unnamed protein product [Triticum aestivum]	11.8352	4.55279	1.37827	0.0448663	1	up	yes
TRITD_3Bv1G248270	GO:0016787(hydrolase activity)	00460(Cyanoamino acid metabolism)	K20802	EC:4.1.2.10	unnamed protein product [Triticum aestivum]	1.45031	4.42317	-1.60872	0.0170534	1	down	yes
TRITD_3Bv1G255460	GO:0009536(plastid)	NA	NA	NA	imp biosynthesis protein (chloroplast) [Oryza sativa Indica Group]	511.761	13.5205	5.24225	2.89896e-11	8.07854e-07	up	yes
TRITD_3Bv1G259730	GO:0004553(hydrolase activity, hydrolyzing O-glycosyl compounds);GO:0030247(polysaccharide binding);GO:0046658(anchored component of plasma membrane)	00500(Starch and sucrose metabolism)	K19891	EC:3.2.1.39	glucan endo-1,3-beta-D-glucosidase [Triticum aestivum]	4.05168	10.5139	-1.3757	0.0348012	1	down	yes
TRITD_3Bv1G267140	GO:0006672(ceramide metabolic process);GO:0009507(chloroplast);GO:0016021(integral component of membrane);GO:0016811(hydrolase activity, acting on carbon-nitrogen (but not peptide) bonds, in linear amides);GO:0005524(ATP binding);GO:0005634(nucleus);GO:0006952(defense response);GO:0043531(ADP binding);GO:0043531(ADP binding)	04626(Plant-pathogen interaction);04016(MAPK signaling pathway - plant);04016(MAPK signaling pathway - plant)	K13459;K20599	NA	unnamed protein product [Triticum aestivum]	8.85831	2.96647	1.57829	0.0222231	1	up	yes
TRITD_3Bv1G279630	GO:0003735(structural constituent of ribosome);GO:0006407(rRNA export from nucleus);GO:0022627(cytosolic small ribosomal subunit)	03010(Ribosome)	K02979	NA	unnamed protein product [Triticum aestivum]	15.4045	5.28474	1.54345	0.0278815	1	up	yes
TRITD_4Av1G005090	NA	NA	NA	NA	uncharacterized protein LOC109749323 [Aegilops tauschii subsp. tauschii]	9.78867	2.90084	1.75464	0.0133976	1	up	yes
TRITD_4Av1G024890	GO:0009409(response to cold);GO:0009507(chloroplast);GO:0009522(photosystem I);GO:0009523(photosystem II);GO:0009535(chloroplast thylakoid membrane);GO:0010030(positive regulation of seed germination);GO:0010117(photoprotection);GO:0010380(regulation of chlorophyll biosynthetic process);GO:0015979(photosynthesis);GO:0016021(integral component of membrane);GO:0016168(chlorophyll binding);GO:003460…	NA	NA	NA	high molecular mass early light-inducible protein HV58, chloroplastic-like [Aegilops tauschii subsp. tauschii];hypothetical protein TRIUR3_31915 [Triticum urartu]	9.3673	41.3537	-2.14231	0.00144245	1	down	yes
TRITD_4Av1G036150	GO:0005275(amine transmembrane transporter activity);GO:0005886(plasma membrane);GO:0006865(amino acid transport);GO:0009507(chloroplast);GO:0009706(chloroplast inner membrane);GO:0015173(aromatic amino acid transmembrane transporter activity);GO:0015801(aromatic amino acid transport);GO:0016020(membrane);GO:0016020(membrane)	NA	NA	NA	uncharacterized protein LOC109766562 [Aegilops tauschii subsp. tauschii];hypothetical protein TRIUR3_27251 [Triticum urartu]	2.04863	6.40918	-1.64548	0.0129121	1	down	yes
TRITD_4Av1G059280	GO:0009536(plastid)	NA	NA	NA	imp biosynthesis protein (chloroplast) [Oryza sativa Indica Group]	591.149	45.3742	3.70358	4.5342e-07	0.000842363	up	yes
TRITD_4Av1G062330	GO:0005515(protein binding);GO:0009416(response to light stimulus);GO:0009507(chloroplast);GO:0009570(chloroplast stroma);GO:0009744(response to sucrose);GO:0018316(peptide cross-linking via L-cystine);GO:0019253(reductive pentose-phosphate cycle);GO:0034605(cellular response to heat);GO:0070417(cellular response to cold);GO:0071454(cellular response to anoxia);GO:0080153(negative regulation of r…	NA	NA	NA	calvin cycle protein CP12-1, chloroplastic-like [Aegilops tauschii subsp. tauschii];predicted protein [Hordeum vulgare subsp. vulgare]	90.5756	236.996	-1.38767	0.032028	1	down	yes
TRITD_4Av1G131440	NA	NA	NA	NA	uncharacterized protein LOC109768063 [Aegilops tauschii subsp. tauschii]	12.2908	4.61552	1.41301	0.0431086	1	up	yes
TRITD_4Av1G192450	GO:0005739(mitochondrion);GO:0008150(biological_process);GO:0008150(biological_process)	NA	NA	NA	pentatricopeptide repeat-containing protein At4g01570 [Aegilops tauschii subsp. tauschii];hypothetical protein TRIUR3_05967 [Triticum urartu]	3.10193	1.17466	1.40093	0.0436187	1	up	yes
TRITD_4Av1G204430	GO:0004674(protein serine/threonine kinase activity);GO:0005886(plasma membrane);GO:0007166(cell surface receptor signaling pathway);GO:0007166(cell surface receptor signaling pathway)	NA	NA	NA	Wall-associated receptor kinase 2 [Triticum urartu]	1.54014	0.539479	1.51342	0.0324222	1	up	yes
TRITD_4Av1G205240	GO:0009536(plastid)	00195(Photosynthesis)	K02689	NA	unnamed protein product [Triticum aestivum]	7.74158	1.21011	2.67749	0.000183123	0.189003	up	yes
TRITD_4Av1G205670	GO:0005634(nucleus);GO:0005634(nucleus)	NA	NA	NA	hypothetical protein TRIUR3_00431 [Triticum urartu]	4.80563	11.7467	-1.28946	0.046409	1	down	yes
TRITD_4Av1G220770	GO:0003674(molecular_function);GO:0005739(mitochondrion);GO:0043457(regulation of cellular respiration)	NA	NA	NA	hypothetical protein GLYMA_13G013300 [Glycine max]	1451.59	96.9733	3.90391	1.31987e-07	0.000334371	up	yes
TRITD_4Av1G247800	GO:0003993(acid phosphatase activity);GO:0005576(extracellular region);GO:0005773(vacuole);GO:0005774(vacuolar membrane);GO:0005829(cytosol);GO:0005829(cytosol)	04016(MAPK signaling pathway - plant);04016(MAPK signaling pathway - plant)	K20728	NA	Acid phosphatase 1 [Triticum urartu];stem 28 kDa glycoprotein-like [Aegilops tauschii subsp. tauschii]	1.95221	7.37969	-1.91845	0.00404193	1	down	yes
TRITD_4Av1G250500	GO:0009813(flavonoid biosynthetic process);GO:0042802(identical protein binding)	00945(Stilbenoid, diarylheptanoid and gingerol biosynthesis)	K17212	EC:2.3.1.211	bisdemethoxycurcumin synthase-like [Aegilops tauschii subsp. tauschii]	1.76795	5.98523	-1.75933	0.00847468	1	down	yes
TRITD_4Av1G261410	GO:0005975(carbohydrate metabolic process);GO:0050306(sucrose 1F-fructosyltransferase activity);GO:0050306(sucrose 1F-fructosyltransferase activity)	NA	NA	NA	sucrose:fructan 6-fructosyltransferase [Triticum aestivum]	13.0092	32.8613	-1.33686	0.0385689	1	down	yes
TRITD_4Bv1G006600	GO:0005575(cellular_component);GO:0008150(biological_process);GO:0008150(biological_process)	NA	NA	NA	inversin-B-like [Aegilops tauschii subsp. tauschii]	1.93558	5.84615	-1.59472	0.0156918	1	down	yes
TRITD_4Bv1G127510	GO:0016787(hydrolase activity);GO:0016787(hydrolase activity)	NA	NA	NA	phosphate metabolism protein 8-like [Aegilops tauschii subsp. tauschii]	17.6403	5.27588	1.7414	0.011768	1	up	yes
TRITD_4Bv1G128750	GO:0004722(protein serine/threonine phosphatase activity);GO:0005267(potassium channel activity);GO:0005886(plasma membrane);GO:0006470(protein dephosphorylation);GO:0009788(negative regulation of abscisic acid-activated signaling pathway);GO:0009939(positive regulation of gibberellic acid mediated signaling pathway);GO:0010030(positive regulation of seed germination);GO:0046872(metal ion binding…	04016(MAPK signaling pathway - plant);04075(Plant hormone signal transduction);04075(Plant hormone signal transduction)	K14497	EC:3.1.3.16	serine/threonine protein phosphatase 2C 30 [Triticum aestivum]	4.37457	1.35746	1.68823	0.0159904	1	up	yes
TRITD_4Bv1G182400	GO:0004527(exonuclease activity);GO:0005622(intracellular);GO:0005634(nucleus)	NA	NA	NA	RNA exonuclease 4-like [Aegilops tauschii subsp. tauschii]	1.04458	4.41643	-2.07996	0.00239192	1	down	yes
TRITD_4Bv1G186120	NA	NA	NA	NA	RecName: Full=Alpha-amylase/trypsin inhibitor CM16; AltName: Full=Chloroform/methanol-soluble protein CM16; Flags: Precursor	12.2861	4.16558	1.56044	0.025379	1	up	yes
TRITD_4Bv1G187770	NA	NA	NA	NA	cold responsive protein [Aegilops umbellulata]	37.3775	9.027	2.04985	0.00336552	1	up	yes
TRITD_4Bv1G192960	NA	NA	NA	NA	uncharacterized protein LOC109783216 [Aegilops tauschii subsp. tauschii];hypothetical protein Zm00014a_037516 [Zea mays]	4.40084	1.63281	1.43043	0.041699	1	up	yes
TRITD_4Bv1G194550	GO:0051213(dioxygenase activity);GO:0051213(dioxygenase activity)	00940(Phenylpropanoid biosynthesis);00941(Flavonoid biosynthesis);00941(Flavonoid biosynthesis)	K05278;K06892	EC:1.14.20.6;EC:1.14.11.-	protein DOWNY MILDEW RESISTANCE 6-like [Aegilops tauschii subsp. tauschii]	11.8486	32.8165	-1.4697	0.0239472	1	down	yes
TRITD_4Bv1G200040	GO:0005634(nucleus);GO:0005634(nucleus)	NA	NA	NA	transcription factor bHLH35-like isoform X2 [Aegilops tauschii subsp. tauschii];Transcription factor bHLH35 [Triticum urartu]	4.33524	1.466	1.56423	0.0265996	1	up	yes
TRITD_5Av1G002490	GO:0005783(endoplasmic reticulum);GO:0005886(plasma membrane);GO:0008398(sterol 14-demethylase activity);GO:0016126(sterol biosynthetic process);GO:0016126(sterol biosynthetic process)	00100(Steroid biosynthesis);00100(Steroid biosynthesis)	K05917	EC:1.14.13.70	obtusifoliol 14-alpha demethylase-like isoform X1 [Aegilops tauschii subsp. tauschii];Obtusifoliol 14-alpha demethylase [Triticum urartu]	0.818821	2.19928	-1.42541	0.0331549	1	down	yes
TRITD_5Av1G002510	GO:0005783(endoplasmic reticulum);GO:0005886(plasma membrane);GO:0008398(sterol 14-demethylase activity);GO:0016126(sterol biosynthetic process);GO:0016126(sterol biosynthetic process)	00100(Steroid biosynthesis);00100(Steroid biosynthesis)	K05917	EC:1.14.13.70	obtusifoliol 14-alpha demethylase-like [Aegilops tauschii subsp. tauschii]	6.07359	15.9356	-1.39163	0.0318993	1	down	yes
TRITD_5Av1G002520	GO:0003854(3-beta-hydroxy-delta5-steroid dehydrogenase activity);GO:0006694(steroid biosynthetic process);GO:0016020(membrane);GO:0047012(sterol-4-alpha-carboxylate 3-dehydrogenase (decarboxylating) activity);GO:0055114(oxidation-reduction process)	00100(Steroid biosynthesis)	K07748	EC:1.1.1.170	3beta-hydroxysteroid-dehydrogenase/decarboxylase isoform 1 [Triticum urartu]	2.95946	9.12223	-1.62405	0.0139202	1	down	yes
TRITD_5Av1G109720	GO:0003700(DNA binding transcription factor activity);GO:0005634(nucleus);GO:0006355(regulation of transcription, DNA-templated);GO:0008356(asymmetric cell division);GO:0009630(gravitropism);GO:0009956(radial pattern formation);GO:0043565(sequence-specific DNA binding);GO:0048366(leaf development);GO:0051457(maintenance of protein location in nucleus);GO:0090610(bundle sheath cell fate specificat…	04075(Plant hormone signal transduction);04075(Plant hormone signal transduction)	K14494	NA	protein SCARECROW 1-like [Aegilops tauschii subsp. tauschii];predicted protein, partial [Hordeum vulgare subsp. vulgare]	0.511749	1.79797	-1.81286	0.00798762	1	down	yes
TRITD_5Av1G133330	GO:0004722(protein serine/threonine phosphatase activity);GO:0005886(plasma membrane);GO:0006470(protein dephosphorylation);GO:0046872(metal ion binding);GO:0046872(metal ion binding)	04016(MAPK signaling pathway - plant);04075(Plant hormone signal transduction);04075(Plant hormone signal transduction)	K14497	EC:3.1.3.16	probable protein phosphatase 2C 68 [Aegilops tauschii subsp. tauschii]	2.4439	0.928504	1.39621	0.0484019	1	up	yes
TRITD_5Av1G140120	GO:0005634(nucleus);GO:0005737(cytoplasm);GO:0005737(cytoplasm)	NA	NA	NA	U-box domain-containing protein 19-like [Aegilops tauschii subsp. tauschii];U-box domain-containing protein 19 [Triticum urartu]	1.53578	0.397404	1.95029	0.00634717	1	up	yes
TRITD_5Av1G143590	GO:0002237(response to molecule of bacterial origin);GO:0003700(DNA binding transcription factor activity);GO:0005515(protein binding);GO:0005634(nucleus);GO:0006351(transcription, DNA-templated);GO:0006355(regulation of transcription, DNA-templated);GO:0009611(response to wounding);GO:0009751(response to salicylic acid);GO:0010200(response to chitin);GO:0031347(regulation of defense response);GO…	04626(Plant-pathogen interaction);04626(Plant-pathogen interaction)	K18834	NA	WRKY transcription factor WRKY76-like isoform X2 [Aegilops tauschii subsp. tauschii]	7.01855	16.9136	-1.26894	0.0495054	1	down	yes
TRITD_5Av1G155730	GO:0004826(phenylalanine-tRNA ligase activity);GO:0005737(cytoplasm);GO:0006432(phenylalanyl-tRNA aminoacylation);GO:0006432(phenylalanyl-tRNA aminoacylation)	NA	NA	NA	F-box protein At3g07870-like isoform X2 [Aegilops tauschii subsp. tauschii]	0.864686	2.74339	-1.66571	0.0142093	1	down	yes
TRITD_5Av1G160480	GO:0003824(catalytic activity);GO:0005575(cellular_component);GO:0009408(response to heat);GO:0009414(response to water deprivation);GO:0009737(response to abscisic acid);GO:0009809(lignin biosynthetic process);GO:0016621(cinnamoyl-CoA reductase activity);GO:0046686(response to cadmium ion);GO:0050662(coenzyme binding);GO:0055114(oxidation-reduction process);GO:0055114(oxidation-reduction process)	00940(Phenylpropanoid biosynthesis);00940(Phenylpropanoid biosynthesis)	K09753	EC:1.2.1.44	cinnamoyl-CoA reductase 1-like [Aegilops tauschii subsp. tauschii];NAD(P)-binding Rossmann-fold superfamily protein [Zea mays];Dihydroflavonol-4-reductase [Triticum urartu]	16.609	44.4263	-1.41945	0.0285009	1	down	yes
TRITD_5Av1G167350	GO:0005515(protein binding);GO:0005515(protein binding)	04626(Plant-pathogen interaction);04626(Plant-pathogen interaction)	K13437	NA	receptor kinase-like protein Xa21 [Aegilops tauschii subsp. tauschii];receptor kinase-like protein XA21-like protein [Aegilops tauschii]	0.374997	1.08247	-1.52938	0.0235547	1	down	yes
TRITD_5Av1G195530	GO:0004674(protein serine/threonine kinase activity);GO:0005886(plasma membrane);GO:0007166(cell surface receptor signaling pathway);GO:0007166(cell surface receptor signaling pathway)	NA	NA	NA	wall-associated receptor kinase 5-like [Aegilops tauschii subsp. tauschii]	0.571369	1.65641	-1.53556	0.0217589	1	down	yes
TRITD_5Av1G203830	GO:0005515(protein binding);GO:0004674(protein serine/threonine kinase activity);GO:0005524(ATP binding);GO:0005886(plasma membrane);GO:0006468(protein phosphorylation);GO:0007169(transmembrane receptor protein tyrosine kinase signaling pathway);GO:0009507(chloroplast);GO:0016021(integral component of membrane);GO:0016301(kinase activity);GO:0016301(kinase activity)	04075(Plant hormone signal transduction);04075(Plant hormone signal transduction)	K13415	EC:2.7.10.1;EC:2.7.11.1	probable LRR receptor-like serine/threonine-protein kinase At3g47570 [Aegilops tauschii subsp. tauschii]	0.627687	1.7435	-1.47387	0.0261401	1	down	yes
TRITD_5Av1G235670	NA	NA	NA	NA	predicted protein [Hordeum vulgare subsp. vulgare]	286.908	732.034	-1.35132	0.0362831	1	down	yes
TRITD_5Av1G250540	GO:0005634(nucleus);GO:0005634(nucleus)	NA	NA	NA	transcription factor bHLH35-like isoform X2 [Aegilops tauschii subsp. tauschii];Transcription factor bHLH35 [Triticum urartu]	7.8793	2.96071	1.41213	0.0421393	1	up	yes
TRITD_5Av1G254320	GO:0005618(cell wall);GO:0033609(oxalate metabolic process);GO:0046564(oxalate decarboxylase activity);GO:0046564(oxalate decarboxylase activity)	00450(Selenocompound metabolism);00450(Selenocompound metabolism)	K00384	EC:1.8.1.9	Germin-like protein 8-5 [Triticum urartu];germin-like protein 8-5 [Aegilops tauschii subsp. tauschii]	0.448984	1.32404	-1.56021	0.024826	1	down	yes
TRITD_5Bv1G000620	NA	NA	NA	NA	uncharacterized protein LOC109755987 isoform X1 [Aegilops tauschii subsp. tauschii]	2.975	7.61909	-1.35673	0.0382239	1	down	yes
TRITD_5Bv1G006680	GO:0009575(chromoplast stroma);GO:0016117(carotenoid biosynthetic process);GO:0016767(geranylgeranyl-diphosphate geranylgeranyltransferase activity);GO:0016767(geranylgeranyl-diphosphate geranylgeranyltransferase activity)	00906(Carotenoid biosynthesis);00906(Carotenoid biosynthesis)	K02291	EC:2.5.1.32	phytoene synthase 2, chloroplastic-like [Aegilops tauschii subsp. tauschii]	0.651731	1.66326	-1.35166	0.044537	1	down	yes
TRITD_5Bv1G007720	GO:0005576(extracellular region);GO:0016021(integral component of membrane);GO:0016757(transferase activity, transferring glycosyl groups);GO:0016757(transferase activity, transferring glycosyl groups)	00515(Mannose type O-glycan biosyntheis);00515(Mannose type O-glycan biosyntheis)	K18207	EC:2.4.1.312	hypothetical protein TRIUR3_22035 [Triticum urartu]	2.25013	0.68682	1.712	0.0165406	1	up	yes
TRITD_5Bv1G017660	NA	NA	NA	NA	protein WIR1A-like [Aegilops tauschii subsp. tauschii]	19.3821	59.2385	-1.61181	0.0141315	1	down	yes
TRITD_5Bv1G017990	NA	NA	NA	NA	RecName: Full=Protein WIR1A	22.1898	57.0196	-1.36156	0.0361574	1	down	yes
TRITD_5Bv1G020860	GO:0005737(cytoplasm);GO:0006607(NLS-bearing protein import into nucleus);GO:0006610(ribosomal protein import into nucleus);GO:0008139(nuclear localization sequence binding);GO:0031965(nuclear membrane);GO:0034399(nuclear periphery);GO:0034399(nuclear periphery)	03013(RNA transport);03013(RNA transport)	K14293	NA	importin subunit beta-1-like [Aegilops tauschii subsp. tauschii];Importin subunit beta-1 [Triticum urartu]	3.84768	1.17114	1.71608	0.0135723	1	up	yes
TRITD_5Bv1G045600	GO:0004864(protein phosphatase inhibitor activity);GO:0005634(nucleus);GO:0005737(cytoplasm);GO:0009738(abscisic acid-activated signaling pathway);GO:0010427(abscisic acid binding);GO:0080163(regulation of protein serine/threonine phosphatase activity)	NA	NA	NA	major pollen allergen Car b 1-like [Aegilops tauschii subsp. tauschii]	4.54427	15.6221	-1.78147	0.00768457	1	down	yes
TRITD_5Bv1G047510	NA	NA	NA	NA	unknown [Zea mays]	9.46063	1.29555	2.86838	7.14709e-05	0.076603	up	yes
TRITD_5Bv1G068770	GO:0016020(membrane);GO:0016709(oxidoreductase activity, acting on paired donors, with incorporation or reduction of molecular oxygen, NAD(P)H as one donor, and incorporation of one atom of oxygen);GO:0044550(secondary metabolite biosynthetic process)	00941(Flavonoid biosynthesis);00944(Flavone and flavonol biosynthesis)	K13083	EC:1.14.14.81	flavonoid 3',5'-hydroxylase 1-like 1 [Triticum aestivum]	7.49711	18.825	-1.32824	0.0408659	1	down	yes
TRITD_5Bv1G104090	GO:0000723(telomere maintenance);GO:0000784(nuclear chromosome, telomeric region);GO:0004467(long-chain fatty acid-CoA ligase activity);GO:0005524(ATP binding);GO:0005783(endoplasmic reticulum);GO:0005794(Golgi apparatus);GO:0006631(fatty acid metabolic process);GO:0006633(fatty acid biosynthetic process);GO:0009507(chloroplast);GO:0009941(chloroplast envelope);GO:0043047(single-stranded telomeri…	00061(Fatty acid biosynthesis);00071(Fatty acid degradation);04146(Peroxisome);04146(Peroxisome)	K01897	EC:6.2.1.3	long chain acyl-CoA synthetase 8 [Aegilops tauschii subsp. tauschii];Long chain acyl-CoA synthetase 8 [Triticum urartu]	27.5533	4.55054	2.59812	0.00022644	0.225365	up	yes
TRITD_5Bv1G115500	GO:0005515(protein binding);GO:0005773(vacuole);GO:0005774(vacuolar membrane);GO:0005794(Golgi apparatus);GO:0005829(cytosol);GO:0005886(plasma membrane);GO:0009506(plasmodesma);GO:0016020(membrane);GO:0043424(protein histidine kinase binding);GO:0043424(protein histidine kinase binding)	NA	NA	NA	hypersensitive induced reaction protein 2 [Triticum aestivum];Hypersensitive-induced response protein 1 [Triticum urartu];hypersensitive-induced reaction protein 2 [Hordeum vulgare subsp. vulgare]	8.98742	23.7992	-1.40493	0.0306895	1	down	yes
TRITD_5Bv1G115510	NA	NA	NA	NA	F-box/SPRY domain-containing protein 1-like [Aegilops tauschii subsp. tauschii]	25.9459	9.60063	1.4343	0.0388713	1	up	yes
TRITD_5Bv1G115600	GO:0000166(nucleotide binding);GO:0001666(response to hypoxia);GO:0004022(alcohol dehydrogenase (NAD) activity);GO:0005737(cytoplasm);GO:0005794(Golgi apparatus);GO:0005829(cytosol);GO:0005886(plasma membrane);GO:0006970(response to osmotic stress);GO:0008270(zinc ion binding);GO:0009409(response to cold);GO:0009413(response to flooding);GO:0009414(response to water deprivation);GO:0009651(respon…	00010(Glycolysis / Gluconeogenesis);00071(Fatty acid degradation);00592(alpha-Linolenic acid metabolism);00350(Tyrosine metabolism);00350(Tyrosine metabolism)	K18857	EC:1.1.1.1	Alcohol dehydrogenase 2 [Triticum urartu];alcohol dehydrogenase ADH2H [Triticum aestivum]	21.8292	4.56762	2.25675	0.00124846	0.94029	up	yes
TRITD_5Bv1G117370	NA	NA	NA	NA	uncharacterized protein LOC109786075 [Aegilops tauschii subsp. tauschii]	6.6876	2.31625	1.5297	0.0276539	1	up	yes
TRITD_5Bv1G128310	GO:0003714(transcription corepressor activity);GO:0005634(nucleus);GO:0009611(response to wounding);GO:0031347(regulation of defense response);GO:1903507(negative regulation of nucleic acid-templated transcription);GO:2000022(regulation of jasmonic acid mediated signaling pathway);GO:2000022(regulation of jasmonic acid mediated signaling pathway)	04075(Plant hormone signal transduction);04075(Plant hormone signal transduction)	K13464	NA	protein TIFY 10c-like [Aegilops tauschii subsp. tauschii]	1.25803	4.15747	-1.72454	0.0115784	1	down	yes
TRITD_5Bv1G130860	GO:0009409(response to cold);GO:0009507(chloroplast);GO:0009522(photosystem I);GO:0009523(photosystem II);GO:0009535(chloroplast thylakoid membrane);GO:0010030(positive regulation of seed germination);GO:0010117(photoprotection);GO:0010380(regulation of chlorophyll biosynthetic process);GO:0015979(photosynthesis);GO:0016021(integral component of membrane);GO:0016168(chlorophyll binding);GO:003460…	NA	NA	NA	unnamed protein product [Triticum aestivum]	2.04117	8.67328	-2.08718	0.00248059	1	down	yes
TRITD_5Bv1G130870	GO:0009409(response to cold);GO:0009507(chloroplast);GO:0009522(photosystem I);GO:0009523(photosystem II);GO:0009535(chloroplast thylakoid membrane);GO:0010030(positive regulation of seed germination);GO:0010117(photoprotection);GO:0010380(regulation of chlorophyll biosynthetic process);GO:0015979(photosynthesis);GO:0016021(integral component of membrane);GO:0016168(chlorophyll binding);GO:003460…	NA	NA	NA	unnamed protein product [Triticum aestivum]	2.36027	6.31331	-1.41945	0.0329606	1	down	yes
TRITD_5Bv1G131260	GO:0005886(plasma membrane);GO:0006810(transport);GO:0022857(transmembrane transporter activity);GO:0022857(transmembrane transporter activity)	NA	NA	NA	Auxin-induced protein 5NG4 [Triticum urartu];WAT1-related protein At4g30420-like [Aegilops tauschii subsp. tauschii]	0.944605	3.17251	-1.74784	0.0103087	1	down	yes
TRITD_5Bv1G148230	NA	NA	NA	NA	adenomatous polyposis coli protein 2-like [Aegilops tauschii subsp. tauschii]	13.961	3.16326	2.14192	0.002524	1	up	yes
TRITD_5Bv1G188610	GO:0004674(protein serine/threonine kinase activity);GO:0005886(plasma membrane);GO:0007166(cell surface receptor signaling pathway);GO:0007166(cell surface receptor signaling pathway)	NA	NA	NA	wall-associated receptor kinase 2-like [Aegilops tauschii subsp. tauschii];Wall-associated receptor kinase 1 [Triticum urartu]	1.04679	2.85101	-1.4455	0.0279237	1	down	yes
TRITD_5Bv1G198820	GO:0009699(phenylpropanoid biosynthetic process);GO:0042349(guiding stereospecific synthesis activity)	00970(Aminoacyl-tRNA biosynthesis)	K01870	EC:6.1.1.5	dirigent protein 22-like [Aegilops tauschii subsp. tauschii]	7.24885	17.8579	-1.30074	0.0454087	1	down	yes
TRITD_5Bv1G198930	GO:0003677(DNA binding);GO:0005634(nucleus);GO:0006355(regulation of transcription, DNA-templated);GO:0006355(regulation of transcription, DNA-templated)	00071(Fatty acid degradation);00592(alpha-Linolenic acid metabolism);01040(Biosynthesis of unsaturated fatty acids);04146(Peroxisome);04146(Peroxisome)	K00232	EC:1.3.3.6	uncharacterized protein LOC109755483 [Aegilops tauschii subsp. tauschii];E3 ubiquitin-protein ligase TRIM33 [Triticum urartu]	5.8186	2.27932	1.35207	0.0496711	1	up	yes
TRITD_5Bv1G199550	GO:0004674(protein serine/threonine kinase activity);GO:0005524(ATP binding);GO:0005886(plasma membrane);GO:0006468(protein phosphorylation);GO:0007169(transmembrane receptor protein tyrosine kinase signaling pathway);GO:0009507(chloroplast);GO:0016021(integral component of membrane);GO:0016301(kinase activity);GO:0016301(kinase activity)	04075(Plant hormone signal transduction);04075(Plant hormone signal transduction)	K13415	EC:2.7.10.1;EC:2.7.11.1	probable LRR receptor-like serine/threonine-protein kinase At3g47570 [Aegilops tauschii subsp. tauschii]	0.602411	1.47984	-1.29662	0.0477522	1	down	yes
TRITD_5Bv1G200160	GO:0005525(GTP binding);GO:0005737(cytoplasm);GO:0009734(auxin-activated signaling pathway);GO:0009825(multidimensional cell growth);GO:0009926(auxin polar transport);GO:0009933(meristem structural organization);GO:0009956(radial pattern formation);GO:0009965(leaf morphogenesis);GO:0010305(leaf vascular tissue pattern formation);GO:0010540(basipetal auxin transport);GO:0016021(integral component …	NA	NA	NA	protein TORNADO 1 [Aegilops tauschii subsp. tauschii]	1.30024	0.33336	1.96362	0.00538483	1	up	yes
TRITD_5Bv1G201260	GO:0008150(biological_process);GO:0009507(chloroplast);GO:0016021(integral component of membrane);GO:0016021(integral component of membrane)	NA	NA	NA	protein Asterix [Aegilops tauschii subsp. tauschii];hypothetical protein TRIUR3_04165 [Triticum urartu]	11.1444	31.6486	-1.50582	0.0215215	1	down	yes
TRITD_5Bv1G208690	GO:0005739(mitochondrion);GO:0005739(mitochondrion)	NA	NA	NA	pentatricopeptide repeat-containing protein At4g21300 isoform X2 [Aegilops tauschii subsp. tauschii];pentatricopeptide repeat-containing protein At4g21300 isoform X1 [Aegilops tauschii subsp. tauschii]	1.80984	0.65665	1.46267	0.037901	1	up	yes
TRITD_6Av1G005030	GO:0009507(chloroplast);GO:0010027(thylakoid membrane organization);GO:0090391(granum assembly);GO:1903866(palisade mesophyll development);GO:1903866(palisade mesophyll development)	NA	NA	NA	uncharacterized protein LOC109785054 [Aegilops tauschii subsp. tauschii];hypothetical protein TRIUR3_15407 [Triticum urartu]	1.19114	0.44592	1.41748	0.0458633	1	up	yes
TRITD_6Av1G009860	NA	NA	NA	NA	alpha-gliadin storage protein, partial [Triticum spelta];omega-gliadin [Triticum timopheevii]	3.91312	0.936499	2.06297	0.0036204	1	up	yes
TRITD_6Av1G016010	GO:0008152(metabolic process);GO:0009570(chloroplast stroma);GO:0010333(terpene synthase activity)	00902(Monoterpenoid biosynthesis)	K15086	EC:4.2.3.25	S-(+)-linalool synthase, chloroplastic-like [Aegilops tauschii subsp. tauschii]	2.53467	9.08883	-1.8423	0.00555054	1	down	yes
TRITD_6Av1G022960	GO:0009408(response to heat);GO:0051259(protein complex oligomerization)	04141(Protein processing in endoplasmic reticulum)	K13993	NA	18.9 kDa heat shock protein-like [Aegilops tauschii subsp. tauschii]	2.22671	9.56942	-2.10352	0.00204404	1	down	yes
TRITD_6Av1G037060	GO:0006952(defense response);GO:0009506(plasmodesma);GO:0046658(anchored component of plasma membrane);GO:0046658(anchored component of plasma membrane)	NA	NA	NA	hypothetical protein TRIUR3_10567 [Triticum urartu];hypothetical protein TRIUR3_32533 [Triticum urartu]	2.1772	8.81267	-2.01711	0.00271681	1	down	yes
TRITD_6Av1G044170	GO:0002215(defense response to nematode);GO:0050832(defense response to fungus)	00591(Linoleic acid metabolism)	K15718	EC:1.13.11.58	putative linoleate 9S-lipoxygenase 3 [Aegilops tauschii subsp. tauschii]	5.02346	15.8512	-1.65784	0.0114819	1	down	yes
TRITD_6Av1G097200	GO:0009536(plastid)	00195(Photosynthesis)	K02635	NA	Cytochrome b6 [Triticum urartu]	5.76221	1.46863	1.97215	0.00548242	1	up	yes
TRITD_6Av1G194430	NA	NA	NA	NA	hypothetical protein TRIUR3_18793 [Triticum urartu]	2.46404	11.5989	-2.23489	0.00108066	0.836524	down	yes
TRITD_6Av1G213860	GO:0009809(lignin biosynthetic process);GO:0045551(cinnamyl-alcohol dehydrogenase activity);GO:0045551(cinnamyl-alcohol dehydrogenase activity)	00940(Phenylpropanoid biosynthesis);00940(Phenylpropanoid biosynthesis)	K00083	EC:1.1.1.195	probable cinnamyl alcohol dehydrogenase 5 [Aegilops tauschii subsp. tauschii];hypothetical protein TRIUR3_01085 [Triticum urartu];Putative cinnamyl alcohol dehydrogenase 5 [Triticum urartu]	4.35806	10.9959	-1.3352	0.0402558	1	down	yes
TRITD_6Av1G225060	GO:0005515(protein binding);GO:0042802(identical protein binding);GO:0042802(identical protein binding)	04626(Plant-pathogen interaction);04626(Plant-pathogen interaction)	K13457	NA	Disease resistance protein RPM1 [Triticum urartu]	0.695347	2.21999	-1.67475	0.0126259	1	down	yes
TRITD_6Av1G225070	GO:0004185(serine-type carboxypeptidase activity);GO:0051603(proteolysis involved in cellular protein catabolic process);GO:0004674(protein serine/threonine kinase activity);GO:0005886(plasma membrane);GO:0007166(cell surface receptor signaling pathway);GO:0007166(cell surface receptor signaling pathway)	04626(Plant-pathogen interaction);04626(Plant-pathogen interaction)	K13457	NA	Disease resistance protein RPM1 [Triticum urartu]	0.879369	2.62676	-1.57874	0.0204658	1	down	yes
TRITD_6Bv1G010590	GO:0015986(ATP synthesis coupled proton transport);GO:0045260(plasma membrane proton-transporting ATP synthase complex);GO:0045261(proton-transporting ATP synthase complex, catalytic core F(1));GO:0046933(proton-transporting ATP synthase activity, rotational mechanism);GO:0009536(plastid);GO:0009536(plastid)	00190(Oxidative phosphorylation);00195(Photosynthesis);00195(Photosynthesis)	K02114;K02112	EC:3.6.3.14	ATP synthase CF1 epsilon subunit (chloroplast) [Triticum aestivum];F0F1-type ATP synthase, beta subunit [Medicago truncatula];ATP synthase CF1 beta subunit (chloroplast) [Hordeum vulgare subsp. vulgare];ATP synthase subunit beta, chloroplastic [Triticum urartu];Putative atpE; ATPase epsilon subunit from chromosome 10 chloroplast insertion [Oryza sativa Japonica Group]	1.81817	0.640767	1.50462	0.0332231	1	up	yes
TRITD_6Bv1G012300	GO:1901708((+)-3'-hydroxylarreatricin biosynthetic process);GO:1901709((+)-larreatricin metabolic process);GO:1901709((+)-larreatricin metabolic process)	00350(Tyrosine metabolism);00950(Isoquinoline alkaloid biosynthesis);00950(Isoquinoline alkaloid biosynthesis)	K00422	EC:1.10.3.1	polyphenol oxidase, partial [Triticum aestivum]	2.03819	0.571086	1.83551	0.010078	1	up	yes
TRITD_6Bv1G012320	GO:1901708((+)-3'-hydroxylarreatricin biosynthetic process);GO:1901709((+)-larreatricin metabolic process)	00350(Tyrosine metabolism);00950(Isoquinoline alkaloid biosynthesis)	K00422	EC:1.10.3.1	polyphenol oxidase I, chloroplastic-like [Aegilops tauschii subsp. tauschii]	2.75045	14.1989	-2.36804	0.000490613	0.44103	down	yes
TRITD_6Bv1G013810	GO:0004601(peroxidase activity);GO:0005515(protein binding);GO:0005576(extracellular region);GO:0005618(cell wall);GO:0005794(Golgi apparatus);GO:0005829(cytosol);GO:0006979(response to oxidative stress);GO:0009809(lignin biosynthetic process);GO:0010089(xylem development);GO:0020037(heme binding);GO:0042744(hydrogen peroxide catabolic process);GO:0046872(metal ion binding);GO:0048046(apoplast);G…	00940(Phenylpropanoid biosynthesis);00940(Phenylpropanoid biosynthesis)	K00430	EC:1.11.1.7	peroxidase 6 [Triticum monococcum]	61.8304	17.1109	1.8534	0.00726822	1	up	yes
TRITD_6Bv1G014670	NA	NA	NA	NA	alpha-gliadin [Triticum aestivum];alpha/beta-gliadin [Triticum aestivum]	0.545323	0.194255	1.48916	0.0382927	1	up	yes
TRITD_6Bv1G017100	NA	04626(Plant-pathogen interaction);04626(Plant-pathogen interaction)	K13465	EC:3.2.1.8	LRR receptor-like serine/threonine-protein kinase GSO1 [Triticum urartu];LRR receptor-like serine/threonine-protein kinase FLS2 [Aegilops tauschii subsp. tauschii]	1.85445	0.511179	1.85909	0.00921432	1	up	yes
TRITD_6Bv1G021770	GO:0005509(calcium ion binding)	NA	NA	NA	predicted protein, partial [Hordeum vulgare subsp. vulgare]	8.06599	30.5432	-1.92093	0.00407412	1	down	yes
TRITD_6Bv1G022910	GO:0008152(metabolic process);GO:0009570(chloroplast stroma);GO:0010333(terpene synthase activity)	00902(Monoterpenoid biosynthesis)	K15086	EC:4.2.3.25	S-(+)-linalool synthase, chloroplastic-like [Aegilops tauschii subsp. tauschii]	0.65465	4.8986	-2.90357	3.88352e-05	0.0432888	down	yes
TRITD_6Bv1G026500	GO:0004842(ubiquitin-protein transferase activity);GO:0019005(SCF ubiquitin ligase complex);GO:0031146(SCF-dependent proteasomal ubiquitin-dependent protein catabolic process);GO:0031146(SCF-dependent proteasomal ubiquitin-dependent protein catabolic process)	NA	NA	NA	putative F-box protein At3g16210 [Brachypodium distachyon]	4.76471	1.15711	2.04186	0.00424958	1	up	yes
TRITD_6Bv1G026990	GO:0004176(ATP-dependent peptidase activity);GO:0006508(proteolysis);GO:0008233(peptidase activity);GO:0009507(chloroplast)	NA	NA	NA	uncharacterized protein LOC109755118 [Aegilops tauschii subsp. tauschii]	8.13302	2.59484	1.64815	0.0180649	1	up	yes
TRITD_6Bv1G054670	NA	NA	NA	NA	uncharacterized protein LOC109755778 [Aegilops tauschii subsp. tauschii]	6.70259	2.06252	1.70031	0.0146956	1	up	yes
TRITD_6Bv1G056680	GO:0002215(defense response to nematode);GO:0050832(defense response to fungus)	00591(Linoleic acid metabolism)	K15718	EC:1.13.11.58	putative linoleate 9S-lipoxygenase 3 [Aegilops tauschii subsp. tauschii]	3.496	9.08725	-1.37814	0.0335904	1	down	yes
TRITD_6Bv1G136040	NA	00195(Photosynthesis);00195(Photosynthesis)	K08901	NA	photosynthetic NDH subunit of lumenal location 3, chloroplastic-like [Aegilops tauschii subsp. tauschii];hypothetical protein TRIUR3_30148 [Triticum urartu]	6.40897	2.30522	1.47519	0.0360678	1	up	yes
TRITD_6Bv1G186910	NA	NA	NA	NA	uncharacterized protein C6orf132 homolog [Aegilops tauschii subsp. tauschii]	3.45649	11.7126	-1.76068	0.00842812	1	down	yes
TRITD_6Bv1G190460	GO:0009693(ethylene biosynthetic process);GO:0051213(dioxygenase activity);GO:0051213(dioxygenase activity)	00270(Cysteine and methionine metabolism);00270(Cysteine and methionine metabolism)	K05933	EC:1.14.17.4	1-aminocyclopropane-1-carboxylate oxidase 1-like [Aegilops tauschii subsp. tauschii];1-aminocyclopropane-1-carboxylate oxidase 3 [Triticum urartu];ACC oxidase [Triticum aestivum]	0.916581	2.70513	-1.56136	0.0175988	1	down	yes
TRITD_6Bv1G204340	GO:0005829(cytosol);GO:0009414(response to water deprivation);GO:0009631(cold acclimation);GO:0009737(response to abscisic acid);GO:0009737(response to abscisic acid)	NA	NA	NA	dehydrin-/LEA group 2-like protein [Thinopyrum elongatum];dehydrin DHN3 isoform X2 [Aegilops tauschii subsp. tauschii];dehydrin DHN3 isoform X1 [Aegilops tauschii subsp. tauschii]	6.80029	2.03313	1.74189	0.0126371	1	up	yes
TRITD_6Bv1G209490	GO:0007165(signal transduction)	NA	NA	NA	predicted protein, partial [Hordeum vulgare subsp. vulgare]	3.90258	10.1579	-1.3801	0.0331764	1	down	yes
TRITD_6Bv1G209510	GO:0007165(signal transduction);GO:0007165(signal transduction)	NA	NA	NA	uncharacterized protein LOC109764790 [Aegilops tauschii subsp. tauschii];uncharacterized protein LOC109764789 [Aegilops tauschii subsp. tauschii];hypothetical protein TRIUR3_11235 [Triticum urartu]	3.1833	7.90542	-1.31232	0.0421829	1	down	yes
TRITD_6Bv1G209760	GO:0007165(signal transduction);GO:0007165(signal transduction)	NA	NA	NA	uncharacterized protein LOC109764789 [Aegilops tauschii subsp. tauschii];uncharacterized protein LOC109764790 [Aegilops tauschii subsp. tauschii];hypothetical protein TRIUR3_11235 [Triticum urartu]	1.26299	3.4835	-1.4637	0.0250686	1	down	yes
TRITD_6Bv1G224580	GO:0005515(protein binding);GO:0005524(ATP binding);GO:0005576(extracellular region);GO:0006952(defense response);GO:0043531(ADP binding);GO:0043531(ADP binding)	NA	NA	NA	putative disease resistance protein RGA3 isoform X2 [Aegilops tauschii subsp. tauschii];Putative disease resistance protein RGA3 [Triticum urartu];predicted protein [Hordeum vulgare subsp. vulgare];putative disease resistance protein RGA4 isoform X1 [Aegilops tauschii subsp. tauschii]	0.232587	1.77518	-2.93212	3.05716e-05	0.0354974	down	yes
TRITD_6Bv1G224860	GO:0004857(enzyme inhibitor activity);GO:0004857(enzyme inhibitor activity)	04626(Plant-pathogen interaction);04626(Plant-pathogen interaction)	K13457	NA	putative disease resistance protein At1g58400 [Aegilops tauschii subsp. tauschii];unnamed protein product [Triticum aestivum]	0.434079	1.61895	-1.89903	0.00482451	1	down	yes
TRITD_6Bv1G224950	GO:0004674(protein serine/threonine kinase activity);GO:0005886(plasma membrane);GO:0007166(cell surface receptor signaling pathway);GO:0004185(serine-type carboxypeptidase activity);GO:0051603(proteolysis involved in cellular protein catabolic process);GO:0005515(protein binding);GO:0042802(identical protein binding);GO:0042802(identical protein binding)	04626(Plant-pathogen interaction);04626(Plant-pathogen interaction)	K13457	NA	putative disease resistance RPP13-like protein 3 [Aegilops tauschii subsp. tauschii];Disease resistance protein RPM1 [Triticum urartu];Sr13 [Triticum turgidum subsp. durum]	0.256583	0.653903	-1.34965	0.0379147	1	down	yes
TRITD_6Bv1G224960	NA	04626(Plant-pathogen interaction)	K13457	NA	putative disease resistance RPP13-like protein 3 [Aegilops tauschii subsp. tauschii]	2.84254	9.39835	-1.72522	0.00939742	1	down	yes
TRITD_7Av1G011640	GO:0004784(superoxide dismutase activity);GO:0005515(protein binding);GO:0009295(nucleoid);GO:0009411(response to UV);GO:0009507(chloroplast);GO:0009534(chloroplast thylakoid);GO:0009579(thylakoid);GO:0042644(chloroplast nucleoid);GO:0046872(metal ion binding);GO:0055114(oxidation-reduction process);GO:0055114(oxidation-reduction process)	04146(Peroxisome);04146(Peroxisome)	K04564	EC:1.15.1.1	Superoxide dismutase [Fe], chloroplastic [Triticum urartu]	8.01504	2.84117	1.49622	0.0305984	1	up	yes
TRITD_7Av1G016640	NA	NA	NA	NA	late embryogenesis abundant protein 6-like [Aegilops tauschii subsp. tauschii]	19.2886	7.37222	1.38758	0.0468748	1	up	yes
TRITD_7Av1G046390	GO:0009809(lignin biosynthetic process)	00940(Phenylpropanoid biosynthesis)	K09753	EC:1.2.1.44	cinnamoyl-CoA reductase 1-like [Aegilops tauschii subsp. tauschii]	1.30479	3.59537	-1.46233	0.0283955	1	down	yes
TRITD_7Av1G051020	GO:0004674(protein serine/threonine kinase activity);GO:0005886(plasma membrane);GO:0006468(protein phosphorylation);GO:0006952(defense response);GO:0009506(plasmodesma);GO:0009506(plasmodesma)	NA	NA	NA	Cysteine-rich receptor-like protein kinase 25 [Triticum urartu]	122.915	334.496	-1.44433	0.0258473	1	down	yes
TRITD_7Av1G056150	NA	NA	NA	NA	predicted protein [Hordeum vulgare subsp. vulgare];nischarin-like [Aegilops tauschii subsp. tauschii]	4.67469	1.69819	1.46087	0.037822	1	up	yes
TRITD_7Av1G185570	GO:0005737(cytoplasm);GO:0030001(metal ion transport);GO:0046914(transition metal ion binding);GO:0046916(cellular transition metal ion homeostasis);GO:0046916(cellular transition metal ion homeostasis)	00562(Inositol phosphate metabolism);04070(Phosphatidylinositol signaling system);04070(Phosphatidylinositol signaling system)	K18081	EC:3.1.3.64;EC:3.1.3.95	heavy metal-associated isoprenylated plant protein 28-like [Aegilops tauschii subsp. tauschii];hypothetical protein TRIUR3_15198 [Triticum urartu]	24.4057	58.8151	-1.26897	0.0489559	1	down	yes
TRITD_7Av1G207730	GO:0005886(plasma membrane);GO:0005886(plasma membrane)	NA	NA	NA	predicted protein [Hordeum vulgare subsp. vulgare];hypothetical protein TRIUR3_27833 [Triticum urartu]	5.08354	19.4449	-1.93549	0.00371461	1	down	yes
TRITD_7Av1G220170	GO:0003674(molecular_function);GO:0005634(nucleus);GO:0008150(biological_process);GO:0008150(biological_process)	NA	NA	NA	hypothetical protein TRIUR3_10493 [Triticum urartu];F-box/FBD/LRR-repeat protein At5g22660-like isoform X3 [Aegilops tauschii subsp. tauschii]	0.42267	1.10368	-1.38471	0.0399577	1	down	yes
TRITD_7Av1G251730	NA	NA	NA	NA	hypothetical protein BRADI_3g00670v3 [Brachypodium distachyon]	6.80778	1.30373	2.38454	0.000764369	0.62649	up	yes
TRITD_7Av1G268690	GO:0016020(membrane);GO:0016709(oxidoreductase activity, acting on paired donors, with incorporation or reduction of molecular oxygen, NAD(P)H as one donor, and incorporation of one atom of oxygen);GO:0044550(secondary metabolite biosynthetic process)	NA	NA	NA	5-epiaristolochene 1,3-dihydroxylase-like [Aegilops tauschii subsp. tauschii]	4.531	11.3171	-1.32061	0.0436805	1	down	yes
TRITD_7Av1G268710	GO:0016020(membrane);GO:0016709(oxidoreductase activity, acting on paired donors, with incorporation or reduction of molecular oxygen, NAD(P)H as one donor, and incorporation of one atom of oxygen);GO:0044550(secondary metabolite biosynthetic process)	NA	NA	NA	5-epiaristolochene 1,3-dihydroxylase-like [Aegilops tauschii subsp. tauschii]	1.95674	5.3283	-1.44522	0.0290565	1	down	yes
TRITD_7Av1G280070	GO:0005515(protein binding);GO:0005524(ATP binding);GO:0005576(extracellular region);GO:0006952(defense response);GO:0043531(ADP binding);GO:0004518(nuclease activity);GO:0005634(nucleus);GO:0046872(metal ion binding);GO:0006855(drug transmembrane transport);GO:0005737(cytoplasm);GO:0005886(plasma membrane);GO:0007165(signal transduction);GO:0009626(plant-type hypersensitive response);GO:0009814(…	04626(Plant-pathogen interaction);04626(Plant-pathogen interaction)	K13457	NA	disease resistance RPP13-like protein 4 [Aegilops tauschii subsp. tauschii];putative disease resistance protein RGA3 [Aegilops tauschii subsp. tauschii];Disease resistance RPP13-like protein 4 [Triticum urartu]	1.41706	0.499851	1.50333	0.0309982	1	up	yes
TRITD_7Bv1G003970	GO:0005576(extracellular region);GO:0016042(lipid catabolic process);GO:0016788(hydrolase activity, acting on ester bonds);GO:0052689(carboxylic ester hydrolase activity);GO:0052689(carboxylic ester hydrolase activity)	00901(Indole alkaloid biosynthesis);00901(Indole alkaloid biosynthesis)	K21026	EC:3.1.1.80	GDSL esterase/lipase At5g45910-like [Aegilops tauschii subsp. tauschii]	98.5754	31.614	1.64066	0.0170045	1	up	yes
TRITD_7Bv1G010180	GO:0005737(cytoplasm);GO:0005737(cytoplasm)	NA	NA	NA	F-box protein At5g67140-like [Aegilops tauschii subsp. tauschii]	2.88657	8.21732	-1.50931	0.0214918	1	down	yes
TRITD_7Bv1G014910	GO:0005739(mitochondrion);GO:0005750(mitochondrial respiratory chain complex III);GO:0008121(ubiquinol-cytochrome-c reductase activity);GO:0016020(membrane);GO:0022900(electron transport chain)	00940(Phenylpropanoid biosynthesis)	K00430	EC:1.11.1.7	cytochrome b-c1 complex subunit 8 [Aegilops tauschii subsp. tauschii]	19.0319	5.66567	1.7481	0.0131097	1	up	yes
TRITD_7Bv1G024250	GO:0004175(endopeptidase activity);GO:0005634(nucleus);GO:0016926(protein desumoylation);GO:0016929(SUMO-specific protease activity);GO:0016929(SUMO-specific protease activity)	NA	NA	NA	putative ubiquitin-like-specific protease 1B [Aegilops tauschii subsp. tauschii]	2.17896	9.29756	-2.09321	0.00183889	1	down	yes
TRITD_7Bv1G042330	GO:0005634(nucleus);GO:0006633(fatty acid biosynthetic process);GO:0008168(methyltransferase activity);GO:0008757(S-adenosylmethionine-dependent methyltransferase activity);GO:0032259(methylation)	NA	NA	NA	benzoate O-methyltransferase-like [Panicum hallii]	15.7714	5.07528	1.63575	0.0179111	1	up	yes
TRITD_7Bv1G077400	GO:0005524(ATP binding);GO:0005886(plasma membrane);GO:0009507(chloroplast);GO:0010287(plastoglobule);GO:0016301(kinase activity);GO:0016310(phosphorylation);GO:0016310(phosphorylation)	NA	NA	NA	uncharacterized aarF domain-containing protein kinase At5g05200, chloroplastic [Aegilops tauschii subsp. tauschii];hypothetical protein TRIUR3_32439 [Triticum urartu]	14.5193	4.92453	1.55992	0.023644	1	up	yes
TRITD_7Bv1G109890	GO:0000398(mRNA splicing, via spliceosome);GO:0004004(ATP-dependent RNA helicase activity);GO:0010468(regulation of gene expression);GO:0010501(RNA secondary structure unwinding);GO:0010501(RNA secondary structure unwinding)	03040(Spliceosome);03040(Spliceosome)	K12811	EC:3.6.4.13	DEAD-box ATP-dependent RNA helicase 42-like [Aegilops tauschii subsp. tauschii]	0.592007	10.2709	-4.11681	2.73512e-08	0.000210932	down	yes
TRITD_7Bv1G134920	NA	NA	NA	NA	uncharacterized protein LOC109757601 [Aegilops tauschii subsp. tauschii]	1.68614	9.35096	-2.47139	0.000390939	0.375666	down	yes
TRITD_7Bv1G143970	GO:0005783(endoplasmic reticulum);GO:0005886(plasma membrane);GO:0008398(sterol 14-demethylase activity);GO:0016126(sterol biosynthetic process)	00100(Steroid biosynthesis)	K05917	EC:1.14.13.70	putative Cytochrome P450 [Oryza sativa Japonica Group]	2.20448	0.749815	1.55583	0.0278242	1	up	yes
TRITD_7Bv1G147200	NA	NA	NA	NA	uncharacterized protein LOC109737470 [Aegilops tauschii subsp. tauschii]	24.4553	9.17977	1.41362	0.0409673	1	up	yes
TRITD_7Bv1G151940	GO:0003674(molecular_function);GO:0005634(nucleus);GO:0006979(response to oxidative stress);GO:0016607(nuclear speck);GO:0046686(response to cadmium ion);GO:0046686(response to cadmium ion)	NA	NA	NA	uncharacterized protein LOC109745513 [Aegilops tauschii subsp. tauschii]	7.41908	2.64549	1.4877	0.0341072	1	up	yes
TRITD_7Bv1G190940	GO:0004497(monooxygenase activity);GO:0007275(multicellular organism development);GO:0010268(brassinosteroid homeostasis);GO:0016125(sterol metabolic process);GO:0016132(brassinosteroid biosynthetic process)	NA	NA	NA	cytochrome P450 87A3-like [Aegilops tauschii subsp. tauschii]	1.06046	2.9275	-1.46497	0.027469	1	down	yes
TRITD_7Bv1G201650	GO:0005515(protein binding);GO:0042802(identical protein binding);GO:0004674(protein serine/threonine kinase activity);GO:0005886(plasma membrane);GO:0006468(protein phosphorylation);GO:0006952(defense response);GO:0009506(plasmodesma);GO:0009506(plasmodesma)	04626(Plant-pathogen interaction);04626(Plant-pathogen interaction)	K13457	NA	putative disease resistance protein RGA4 [Aegilops tauschii subsp. tauschii];disease resistance protein RPP13-like [Aegilops tauschii subsp. tauschii]	1.28531	0.348946	1.88103	0.00839584	1	up	yes
TRITD_7Bv1G225630	GO:0004674(protein serine/threonine kinase activity);GO:0005886(plasma membrane);GO:0006468(protein phosphorylation);GO:0006952(defense response);GO:0009506(plasmodesma);GO:0009506(plasmodesma)	NA	NA	NA	putative receptor-like protein kinase At4g00960 [Aegilops tauschii subsp. tauschii]	8.98363	26.0244	-1.5345	0.0189686	1	down	yes

## Sheet: DBA Aurora -  HS vs CG 
Table S6 continued. Differentially expressed genes (DEGs) under each stress in two genotypes.
Gene_name	GO terms	KEGG pathways	KO (KEGG ORTHOLOGY) entry identifier	EC (Enzyme Commission) number	Description	FPKM.TL5_HS	FPKM.TL5_CG	Log2(fold-change)	pval	qval	Regulation pattern	Significant
TRITD_1Av1G000590	GO:0003735(structural constituent of ribosome)	03010(Ribosome)	K02902	NA	50S ribosomal protein L28, chloroplastic [Triticum urartu]	62.4496	197.273	-1.65943	0.00626839	0.0653538	down	yes
TRITD_1Av1G001550	GO:0004674(protein serine/threonine kinase activity);GO:0005515(protein binding);GO:0005524(ATP binding);GO:0005634(nucleus);GO:0005886(plasma membrane);GO:0006468(protein phosphorylation);GO:0009506(plasmodesma);GO:0009755(hormone-mediated signaling pathway);GO:0010183(pollen tube guidance);GO:0016020(membrane);GO:0016021(integral component of membrane);GO:0016301(kinase activity);GO:0090406(pol…	NA	NA	NA	MDIS1-interacting receptor like kinase 2-like isoform X1 [Aegilops tauschii subsp. tauschii];uncharacterized protein LOC109766829 [Aegilops tauschii subsp. tauschii];MDIS1-interacting receptor like kinase 2-like [Aegilops tauschii subsp. tauschii];probable leucine-rich repeat receptor-like protein kinase At1g35710 isoform X3 [Aegilops tauschii subsp. tauschii]	1.63605	5.4055	-1.72421	0.00476273	0.0536169	down	yes
TRITD_1Av1G001650	NA	NA	NA	NA	uncharacterized protein LOC109750484 [Aegilops tauschii subsp. tauschii];hypothetical protein TRIUR3_14554 [Triticum urartu]	17.1216	5.01292	1.7721	0.0188613	0.142206	up	yes
TRITD_1Av1G001740	GO:0005720(nuclear heterochromatin);GO:0010216(maintenance of DNA methylation);GO:0016567(protein ubiquitination);GO:0061630(ubiquitin protein ligase activity);GO:0090308(regulation of methylation-dependent chromatin silencing);GO:0090308(regulation of methylation-dependent chromatin silencing)	NA	NA	NA	E3 ubiquitin-protein ligase ORTHRUS 2-like [Aegilops tauschii subsp. tauschii]	3.1824	0.660553	2.26837	0.00252553	0.033906	up	yes
TRITD_1Av1G001750	GO:0003723(RNA binding);GO:0003729(mRNA binding);GO:0005515(protein binding);GO:0005634(nucleus);GO:0006351(transcription, DNA-templated);GO:0006355(regulation of transcription, DNA-templated);GO:0045836(positive regulation of meiotic nuclear division);GO:0048507(meristem development);GO:0051321(meiotic cell cycle);GO:0045927(positive regulation of growth);GO:0045927(positive regulation of growth)	NA	NA	NA	protein MEI2-like 3 [Aegilops tauschii subsp. tauschii]	63.7817	9.98034	2.67598	0.000308367	0.00705547	up	yes
TRITD_1Av1G001970	GO:0004674(protein serine/threonine kinase activity);GO:0005515(protein binding);GO:0005524(ATP binding);GO:0005634(nucleus);GO:0005886(plasma membrane);GO:0006468(protein phosphorylation);GO:0009506(plasmodesma);GO:0009755(hormone-mediated signaling pathway);GO:0010183(pollen tube guidance);GO:0016020(membrane);GO:0016021(integral component of membrane);GO:0016301(kinase activity);GO:0090406(pol…	NA	NA	NA	MDIS1-interacting receptor like kinase 2-like isoform X1 [Aegilops tauschii subsp. tauschii];MDIS1-interacting receptor like kinase 2-like [Aegilops tauschii subsp. tauschii];MDIS1-interacting receptor like kinase 2-like isoform X2 [Aegilops tauschii subsp. tauschii];uncharacterized protein LOC109766829 [Aegilops tauschii subsp. tauschii];probable leucine-rich repeat receptor-like protein kinase …	0.579318	1.27341	-1.13627	0.0482375	0.259096	down	yes
TRITD_1Av1G002120	NA	NA	NA	NA	gamma-gliadin [Triticum aestivum];gamma prolamin [Taeniatherum caput-medusae]	12.2176	2.88616	2.08173	0.005369	0.0583771	up	yes
TRITD_1Av1G002200	NA	NA	NA	NA	gamma-gliadin [Triticum aestivum];gamma-gliadin [Triticum turgidum];gamma gliadin [Triticum monococcum]	7.01249	1.31067	2.41962	0.00121146	0.0196242	up	yes
TRITD_1Av1G002230	NA	NA	NA	NA	Avenin-3 [Triticum urartu]	20.8716	4.28738	2.28337	0.00228518	0.0315241	up	yes
TRITD_1Av1G002360	NA	NA	NA	NA	LMW-glutenin [Triticum turgidum subsp. durum];LMW-GS [Triticum aestivum];low molecular weight glutenin subunit [Aegilops speltoides]	11.2172	2.22215	2.33569	0.00179083	0.0262326	up	yes
TRITD_1Av1G002590	GO:0047461((+)-delta-cadinene synthase activity);GO:1901928(cadinene biosynthetic process);GO:0010334(sesquiterpene synthase activity);GO:0033383(geranyl diphosphate metabolic process);GO:0033383(geranyl diphosphate metabolic process)	00909(Sesquiterpenoid and triterpenoid biosynthesis);00909(Sesquiterpenoid and triterpenoid biosynthesis)	K15803	EC:4.2.3.75	(+)-delta-cadinene synthase isozyme XC14 [Triticum urartu]	1.59711	4.98408	-1.64186	0.00731806	0.072729	down	yes
TRITD_1Av1G002790	NA	NA	NA	NA	low molecular weight glutenin subunit, partial [Triticum turgidum subsp. durum];low molecular weight glutenin subunit [Triticum monococcum subsp. monococcum]	10.999	2.49801	2.13853	0.00434237	0.050373	up	yes
TRITD_1Av1G003720	GO:0000139(Golgi membrane);GO:0005789(endoplasmic reticulum membrane);GO:0006888(ER to Golgi vesicle-mediated transport);GO:0006888(ER to Golgi vesicle-mediated transport)	NA	NA	NA	ras-related protein RABD1-like [Aegilops tauschii subsp. tauschii]	113.775	32.8895	1.79048	0.0165964	0.130589	up	yes
TRITD_1Av1G003820	GO:0004674(protein serine/threonine kinase activity);GO:0005886(plasma membrane);GO:0006468(protein phosphorylation);GO:0006468(protein phosphorylation)	NA	NA	NA	stress-induced receptor-like kinase A1du [Triticum turgidum subsp. durum];G-type lectin S-receptor-like serine/threonine-protein kinase At2g19130 [Aegilops tauschii subsp. tauschii]	4.47928	1.52437	1.55505	0.0401232	0.232688	up	yes
TRITD_1Av1G004050	GO:0004605(phosphatidate cytidylyltransferase activity);GO:0005789(endoplasmic reticulum membrane);GO:0006655(phosphatidylglycerol biosynthetic process);GO:0016024(CDP-diacylglycerol biosynthetic process);GO:0016024(CDP-diacylglycerol biosynthetic process)	00564(Glycerophospholipid metabolism);04070(Phosphatidylinositol signaling system);04070(Phosphatidylinositol signaling system)	K00981	EC:2.7.7.41	predicted protein [Hordeum vulgare subsp. vulgare];phosphatidate cytidylyltransferase 1-like [Aegilops tauschii subsp. tauschii];Phosphatidate cytidylyltransferase [Triticum urartu]	69.6932	7.98579	3.12551	2.90226e-05	0.00111522	up	yes
TRITD_1Av1G004710	GO:0005886(plasma membrane);GO:0006820(anion transport);GO:0008381(mechanosensitive ion channel activity);GO:0008381(mechanosensitive ion channel activity)	NA	NA	NA	mechanosensitive ion channel protein 5-like [Aegilops tauschii subsp. tauschii]	0.90415	2.0209	-1.16036	0.0470784	0.256104	down	yes
TRITD_1Av1G004760	NA	NA	NA	NA	Bowman-Birk type trypsin inhibitor [Triticum urartu]	6.01228	33.9322	-2.49667	0.00014294	0.00394572	down	yes
TRITD_1Av1G005060	GO:0003735(structural constituent of ribosome);GO:0005762(mitochondrial large ribosomal subunit);GO:0005762(mitochondrial large ribosomal subunit)	03010(Ribosome);03010(Ribosome)	K02890	NA	50S ribosomal protein L22 [Triticum urartu]	5.61889	13.6336	-1.27881	0.0294187	0.190312	down	yes
TRITD_1Av1G005720	GO:0008150(biological_process);GO:0009507(chloroplast);GO:0009535(chloroplast thylakoid membrane);GO:0016021(integral component of membrane);GO:0016021(integral component of membrane)	NA	NA	NA	uncharacterized protein LOC109764668 [Aegilops tauschii subsp. tauschii]	10.8914	36.0375	-1.72631	0.00497683	0.0554735	down	yes
TRITD_1Av1G006510	GO:0005576(extracellular region);GO:0016021(integral component of membrane);GO:0016757(transferase activity, transferring glycosyl groups);GO:0016757(transferase activity, transferring glycosyl groups)	00514(Other types of O-glycan biosynthesis);00514(Other types of O-glycan biosynthesis)	K18134	EC:2.4.1.255	EGF domain-specific O-linked N-acetylglucosamine transferase-like [Aegilops tauschii subsp. tauschii]	52.3251	7.87974	2.73128	0.000234428	0.00573474	up	yes
TRITD_1Av1G006670	GO:0005744(mitochondrial inner membrane presequence translocase complex);GO:0030150(protein import into mitochondrial matrix);GO:0031305(integral component of mitochondrial inner membrane);GO:0045037(protein import into chloroplast stroma);GO:0045037(protein import into chloroplast stroma)	NA	NA	NA	outer envelope pore protein 16, chloroplastic-like [Aegilops tauschii subsp. tauschii];hypothetical protein TRIUR3_09068 [Triticum urartu]	14.6754	42.4379	-1.53196	0.0109245	0.0969271	down	yes
TRITD_1Av1G006740	GO:0005515(protein binding);GO:0005524(ATP binding);GO:0005576(extracellular region);GO:0006952(defense response);GO:0043531(ADP binding);GO:0043531(ADP binding)	NA	NA	NA	Putative disease resistance protein RGA3 [Triticum urartu]	0.843857	2.04067	-1.27397	0.0315456	0.198875	down	yes
TRITD_1Av1G006800	GO:0004842(ubiquitin-protein transferase activity);GO:0005515(protein binding);GO:0016301(kinase activity);GO:0042742(defense response to bacterium);GO:0051865(protein autoubiquitination);GO:0051865(protein autoubiquitination)	NA	NA	NA	putative E3 ubiquitin-protein ligase [Triticum monococcum]	3.48617	10.2149	-1.55096	0.0103366	0.0928988	down	yes
TRITD_1Av1G008430	GO:0003910(DNA ligase (ATP) activity);GO:0005737(cytoplasm);GO:0006273(lagging strand elongation);GO:0051103(DNA ligation involved in DNA repair);GO:0051103(DNA ligation involved in DNA repair)	03410(Base excision repair);03410(Base excision repair)	K10798	EC:2.4.2.30	poly [ADP-ribose] polymerase 1 isoform X1 [Aegilops tauschii subsp. tauschii];poly [ADP-ribose] polymerase 1 isoform X2 [Aegilops tauschii subsp. tauschii]	0.769516	2.15466	-1.48543	0.0140538	0.115885	down	yes
TRITD_1Av1G008530	GO:0004175(endopeptidase activity);GO:0005634(nucleus);GO:0016926(protein desumoylation);GO:0016929(SUMO-specific protease activity);GO:0016929(SUMO-specific protease activity)	NA	NA	NA	uncharacterized protein LOC109787361 [Aegilops tauschii subsp. tauschii]	14.8528	3.59556	2.04645	0.00600275	0.0633579	up	yes
TRITD_1Av1G010530	GO:0004150(dihydroneopterin aldolase activity);GO:0005829(cytosol);GO:0006760(folic acid-containing compound metabolic process);GO:0046654(tetrahydrofolate biosynthetic process);GO:0046656(folic acid biosynthetic process);GO:0102083(7,8-dihydromonapterin aldolase activity);GO:0009507(chloroplast);GO:0009507(chloroplast)	00790(Folate biosynthesis);00790(Folate biosynthesis)	K01633	EC:4.1.2.25;EC:5.1.99.8	dihydroneopterin aldolase 2-like [Aegilops tauschii subsp. tauschii];YTH domain family protein 1 [Triticum urartu]	11.0426	27.3636	-1.30918	0.026419	0.177783	down	yes
TRITD_1Av1G012150	GO:0016020(membrane);GO:0016709(oxidoreductase activity, acting on paired donors, with incorporation or reduction of molecular oxygen, NAD(P)H as one donor, and incorporation of one atom of oxygen);GO:0044550(secondary metabolite biosynthetic process);GO:0044550(secondary metabolite biosynthetic process)	NA	NA	NA	geraniol 8-hydroxylase-like [Aegilops tauschii subsp. tauschii]	0.711968	3.33212	-2.22656	0.000609399	0.0118175	down	yes
TRITD_1Av1G012430	GO:0004674(protein serine/threonine kinase activity);GO:0005524(ATP binding);GO:0005886(plasma membrane);GO:0006468(protein phosphorylation);GO:0009751(response to salicylic acid);GO:0016021(integral component of membrane);GO:0016301(kinase activity);GO:0030246(carbohydrate binding)	NA	NA	NA	L-type lectin-domain containing receptor kinase IV.1 [Triticum urartu]	5.94497	1.71897	1.79013	0.0174806	0.135149	up	yes
TRITD_1Av1G012780	GO:0005886(plasma membrane);GO:0006869(lipid transport);GO:0008289(lipid binding);GO:0031225(anchored component of membrane)	NA	NA	NA	predicted protein [Hordeum vulgare subsp. vulgare]	16.459	2.17531	2.91958	0.000117542	0.00337912	up	yes
TRITD_1Av1G013390	GO:0005886(plasma membrane);GO:0016021(integral component of membrane);GO:0042626(ATPase activity, coupled to transmembrane movement of substances);GO:0042626(ATPase activity, coupled to transmembrane movement of substances)	02010(ABC transporters);02010(ABC transporters)	K05681	NA	ABC transporter G family member 5-like [Aegilops tauschii subsp. tauschii];ABC transporter G family member 16 [Triticum urartu]	3.64696	0.471063	2.9527	9.97109e-05	0.0029609	up	yes
TRITD_1Av1G015610	GO:0010143(cutin biosynthetic process);GO:0016020(membrane);GO:0016311(dephosphorylation);GO:0016791(phosphatase activity);GO:0090447(glycerol-3-phosphate 2-O-acyltransferase activity);GO:0090447(glycerol-3-phosphate 2-O-acyltransferase activity)	00561(Glycerolipid metabolism);00564(Glycerophospholipid metabolism);00564(Glycerophospholipid metabolism)	K13508	EC:2.3.1.15;EC:2.3.1.198	glycerol-3-phosphate 2-O-acyltransferase 6-like [Aegilops tauschii subsp. tauschii]	0.580945	1.34453	-1.21063	0.0450677	0.24911	down	yes
TRITD_1Av1G015830	GO:0004722(protein serine/threonine phosphatase activity);GO:0005634(nucleus);GO:0005886(plasma membrane);GO:0006470(protein dephosphorylation);GO:0009737(response to abscisic acid);GO:0046872(metal ion binding);GO:0046872(metal ion binding)	NA	NA	NA	putative protein phosphatase 2C 21 [Triticum urartu]	10.738	2.21169	2.27951	0.00233239	0.0320001	up	yes
TRITD_1Av1G016610	GO:0000175(3'-5'-exoribonuclease activity);GO:0000178(exosome (RNase complex));GO:0005739(mitochondrion);GO:0006364(rRNA processing);GO:0006401(RNA catabolic process);GO:0006401(RNA catabolic process)	NA	NA	NA	ribonuclease II, chloroplastic/mitochondrial [Aegilops tauschii subsp. tauschii]	9.67061	21.0426	-1.12163	0.0493799	0.26263	down	yes
TRITD_1Av1G016940	GO:0005829(cytosol);GO:0006152(purine nucleoside catabolic process);GO:0008477(purine nucleosidase activity);GO:0008477(purine nucleosidase activity)	00240(Pyrimidine metabolism);00760(Nicotinate and nicotinamide metabolism);00760(Nicotinate and nicotinamide metabolism)	K01240	EC:3.2.2.3	probable uridine nucleosidase 2 isoform X1 [Aegilops tauschii subsp. tauschii];hypothetical protein TRIUR3_01534 [Triticum urartu]	11.5474	3.3536	1.78379	0.018042	0.138186	up	yes
TRITD_1Av1G017220	GO:0005515(protein binding);GO:0006779(porphyrin-containing compound biosynthetic process);GO:0006782(protoporphyrinogen IX biosynthetic process);GO:0006783(heme biosynthetic process);GO:0008883(glutamyl-tRNA reductase activity);GO:0009416(response to light stimulus);GO:0009507(chloroplast);GO:0015995(chlorophyll biosynthetic process);GO:0031969(chloroplast membrane);GO:0050661(NADP binding);GO:0…	00860(Porphyrin and chlorophyll metabolism);00860(Porphyrin and chlorophyll metabolism)	K02492	EC:1.2.1.70	glutamyl-tRNA reductase 2 isoform X2 [Aegilops tauschii subsp. tauschii];Glutamyl-tRNA reductase 1, chloroplastic [Triticum urartu]	6.75936	35.7204	-2.40179	0.00019077	0.00495002	down	yes
TRITD_1Av1G018050	GO:0004620(phospholipase activity);GO:0005737(cytoplasm);GO:0016020(membrane);GO:0047372(acylglycerol lipase activity)	NA	NA	NA	patatin-like protein 2 [Aegilops tauschii subsp. tauschii]	8.52924	1.43955	2.5668	0.000628714	0.0120539	up	yes
TRITD_1Av1G021620	GO:0042735(protein body);GO:0045735(nutrient reservoir activity);GO:0051259(protein complex oligomerization);GO:0000326(protein storage vacuole);GO:0005634(nucleus);GO:0009737(response to abscisic acid);GO:0010431(seed maturation);GO:0071215(cellular response to abscisic acid stimulus);GO:0071215(cellular response to abscisic acid stimulus)	NA	NA	NA	12S seed storage globulin 1 [Triticum urartu]	2.85929	0.659261	2.11674	0.00517749	0.0570283	up	yes
TRITD_1Av1G021850	GO:0005524(ATP binding);GO:0005886(plasma membrane);GO:0006952(defense response);GO:0016301(kinase activity);GO:0016310(phosphorylation);GO:0016310(phosphorylation)	NA	NA	NA	probable serine/threonine-protein kinase PBL25 [Aegilops tauschii subsp. tauschii]	22.404	3.94125	2.50703	0.000740215	0.013585	up	yes
TRITD_1Av1G021870	GO:0000062(fatty-acyl-CoA binding);GO:0005739(mitochondrion);GO:0008470(isovaleryl-CoA dehydrogenase activity);GO:0009055(electron transfer activity);GO:0033539(fatty acid beta-oxidation using acyl-CoA dehydrogenase);GO:0050660(flavin adenine dinucleotide binding);GO:0052890(oxidoreductase activity, acting on the CH-CH group of donors, with a flavin as acceptor);GO:0055088(lipid homeostasis);GO:0…	00280(Valine, leucine and isoleucine degradation);00280(Valine, leucine and isoleucine degradation)	K00253	EC:1.3.8.4	isovaleryl-CoA dehydrogenase, mitochondrial [Aegilops tauschii subsp. tauschii]	287.032	40.9122	2.81061	0.000153543	0.00418714	up	yes
TRITD_1Av1G021930	GO:0009507(chloroplast);GO:0009507(chloroplast)	NA	NA	NA	Uncharacterized protein ycf45 [Triticum urartu];uncharacterized protein ycf45 [Aegilops tauschii subsp. tauschii]	181.853	59.0105	1.62373	0.0308797	0.196171	up	yes
TRITD_1Av1G022070	GO:0003723(RNA binding);GO:0005730(nucleolus);GO:0032040(small-subunit processome);GO:0032040(small-subunit processome)	NA	NA	NA	rRNA biogenesis protein RRP5 isoform X1 [Aegilops tauschii subsp. tauschii];rRNA biogenesis protein RRP5 isoform X2 [Aegilops tauschii subsp. tauschii];rRNA biogenesis protein rrp5 [Triticum urartu]	0.460809	2.25165	-2.28874	0.000377812	0.00829082	down	yes
TRITD_1Av1G023780	GO:0003700(DNA binding transcription factor activity);GO:0005515(protein binding);GO:0005634(nucleus);GO:0006351(transcription, DNA-templated);GO:0006355(regulation of transcription, DNA-templated);GO:0006970(response to osmotic stress);GO:0009408(response to heat);GO:0009409(response to cold);GO:0009414(response to water deprivation);GO:0009651(response to salt stress);GO:0010120(camalexin biosy…	04016(MAPK signaling pathway - plant);04626(Plant-pathogen interaction);04626(Plant-pathogen interaction)	K13424	NA	WRKY transcription factor [Triticum aestivum];putative WRKY transcription factor 33 [Triticum urartu]	47.9987	12.6062	1.92887	0.00959426	0.0882202	up	yes
TRITD_1Av1G023830	GO:0004674(protein serine/threonine kinase activity);GO:0005524(ATP binding);GO:0005886(plasma membrane);GO:0006468(protein phosphorylation);GO:0016021(integral component of membrane);GO:0016301(kinase activity);GO:0042803(protein homodimerization activity);GO:0042803(protein homodimerization activity)	NA	NA	NA	putative serine/threonine-protein kinase-like protein CCR3 [Aegilops tauschii subsp. tauschii]	2.53969	0.552366	2.20095	0.00352025	0.0430904	up	yes
TRITD_1Av1G024080	GO:0005634(nucleus);GO:0008536(Ran GTPase binding);GO:0008536(Ran GTPase binding)	04120(Ubiquitin mediated proteolysis);04120(Ubiquitin mediated proteolysis)	K10615	EC:2.3.2.26	uncharacterized protein LOC109736609 [Aegilops tauschii subsp. tauschii]	0.769998	1.79252	-1.21907	0.041487	0.236674	down	yes
TRITD_1Av1G024250	GO:0009813(flavonoid biosynthetic process);GO:0043231(intracellular membrane-bounded organelle);GO:0052696(flavonoid glucuronidation);GO:0080043(quercetin 3-O-glucosyltransferase activity);GO:0080044(quercetin 7-O-glucosyltransferase activity);GO:0080044(quercetin 7-O-glucosyltransferase activity)	NA	NA	NA	7-deoxyloganetin glucosyltransferase-like [Aegilops tauschii subsp. tauschii]	14.5925	33.6358	-1.20477	0.0371877	0.221635	down	yes
TRITD_1Av1G024580	GO:0002213(defense response to insect);GO:0004357(glutamate-cysteine ligase activity);GO:0005524(ATP binding);GO:0006750(glutathione biosynthetic process);GO:0009408(response to heat);GO:0009507(chloroplast);GO:0009536(plastid);GO:0009570(chloroplast stroma);GO:0009700(indole phytoalexin biosynthetic process);GO:0009753(response to jasmonic acid);GO:0009816(defense response to bacterium, incompat…	00270(Cysteine and methionine metabolism);00480(Glutathione metabolism);00480(Glutathione metabolism)	K01919	EC:6.3.2.2	glutamate--cysteine ligase B, chloroplastic [Aegilops tauschii subsp. tauschii];Glutamate--cysteine ligase B, chloroplastic [Triticum urartu]	52.3753	15.2321	1.78177	0.017184	0.133543	up	yes
TRITD_1Av1G024610	GO:0004553(hydrolase activity, hydrolyzing O-glycosyl compounds);GO:0005576(extracellular region);GO:0008810(cellulase activity);GO:0030245(cellulose catabolic process);GO:0071555(cell wall organization)	00500(Starch and sucrose metabolism)	K01179	EC:3.2.1.4	Endoglucanase 14 [Triticum urartu]	21.0124	0.716276	4.87458	1.10018e-09	2.58802e-07	up	yes
TRITD_1Av1G024630	GO:0003992(N2-acetyl-L-ornithine:2-oxoglutarate 5-aminotransferase activity);GO:0005829(cytosol);GO:0006526(arginine biosynthetic process);GO:0009570(chloroplast stroma);GO:0030170(pyridoxal phosphate binding);GO:0042802(identical protein binding);GO:0042802(identical protein binding)	00220(Arginine biosynthesis);00220(Arginine biosynthesis)	K00818	EC:2.6.1.11	Acetylornithine aminotransferase, mitochondrial [Triticum urartu];predicted protein [Hordeum vulgare subsp. vulgare];acetylornithine aminotransferase, mitochondrial-like [Aegilops tauschii subsp. tauschii]	66.8406	10.584	2.65884	0.000337337	0.00759837	up	yes
TRITD_1Av1G025510	GO:0004674(protein serine/threonine kinase activity);GO:0005886(plasma membrane);GO:0006468(protein phosphorylation);GO:0006952(defense response);GO:0009506(plasmodesma);GO:0009506(plasmodesma)	NA	NA	NA	cysteine-rich receptor-like protein kinase 2 [Aegilops tauschii subsp. tauschii]	19.8526	2.73171	2.86145	0.000123824	0.00351489	up	yes
TRITD_1Av1G027040	GO:0016020(membrane);GO:0016709(oxidoreductase activity, acting on paired donors, with incorporation or reduction of molecular oxygen, NAD(P)H as one donor, and incorporation of one atom of oxygen);GO:0044550(secondary metabolite biosynthetic process)	NA	NA	NA	cytochrome P450 76C3-like [Aegilops tauschii subsp. tauschii]	15.0246	0.844068	4.15383	9.14238e-08	1.06146e-05	up	yes
TRITD_1Av1G028050	GO:0004364(glutathione transferase activity);GO:0005737(cytoplasm);GO:0006749(glutathione metabolic process);GO:0006749(glutathione metabolic process)	00480(Glutathione metabolism);00480(Glutathione metabolism)	K00799	EC:2.5.1.18	putative glutathione S-transferase GSTF1 [Triticum urartu]	227.115	19.529	3.53973	2.78801e-06	0.000177462	up	yes
TRITD_1Av1G029760	GO:0009733(response to auxin);GO:0009733(response to auxin)	04075(Plant hormone signal transduction);04075(Plant hormone signal transduction)	K14484	NA	auxin-responsive protein IAA8-like [Aegilops tauschii subsp. tauschii]	6.95059	17.8295	-1.35906	0.0217007	0.15593	down	yes
TRITD_1Av1G030400	GO:0003674(molecular_function);GO:0005575(cellular_component);GO:0008150(biological_process);GO:0008150(biological_process)	NA	NA	NA	uncharacterized protein LOC109774415 [Aegilops tauschii subsp. tauschii];hypothetical protein TRIUR3_24239 [Triticum urartu]	22.4734	3.70982	2.5988	0.000503447	0.0102606	up	yes
TRITD_1Av1G031300	GO:0003690(double-stranded DNA binding);GO:0003727(single-stranded RNA binding);GO:0005739(mitochondrion);GO:0006355(regulation of transcription, DNA-templated);GO:0008380(RNA splicing);GO:0009507(chloroplast);GO:0009658(chloroplast organization);GO:0019843(rRNA binding);GO:0032502(developmental process);GO:0042255(ribosome assembly)	NA	NA	NA	transcription termination factor MTEF1, chloroplastic-like [Aegilops tauschii subsp. tauschii]	7.11236	19.865	-1.48183	0.0134001	0.11209	down	yes
TRITD_1Av1G031490	GO:0005829(cytosol);GO:0050278(sedoheptulose-bisphosphatase activity);GO:0050278(sedoheptulose-bisphosphatase activity)	NA	NA	NA	phosphoglycerate mutase-like protein AT74H [Aegilops tauschii subsp. tauschii];hypothetical protein TRIUR3_28745 [Triticum urartu]	6.47836	2.23372	1.53618	0.0446478	0.247546	up	yes
TRITD_1Av1G031610	NA	NA	NA	NA	uncharacterized protein LOC109733060 [Aegilops tauschii subsp. tauschii]	26.8627	7.06548	1.92674	0.0109584	0.0971957	up	yes
TRITD_1Av1G032340	GO:0003674(molecular_function);GO:0005739(mitochondrion);GO:0008150(biological_process);GO:0008150(biological_process)	NA	NA	NA	uncharacterized protein LOC109746720 [Aegilops tauschii subsp. tauschii]	80.9241	309.319	-1.93446	0.00184131	0.0267946	down	yes
TRITD_1Av1G036850	GO:0016020(membrane);GO:0016709(oxidoreductase activity, acting on paired donors, with incorporation or reduction of molecular oxygen, NAD(P)H as one donor, and incorporation of one atom of oxygen);GO:0044550(secondary metabolite biosynthetic process)	NA	NA	NA	indole-2-monooxygenase-like [Aegilops tauschii subsp. tauschii]	8.79391	1.104	2.99377	7.14737e-05	0.00225877	up	yes
TRITD_1Av1G040900	GO:0004148(dihydrolipoyl dehydrogenase activity);GO:0005730(nucleolus);GO:0005739(mitochondrion);GO:0005829(cytosol);GO:0006086(acetyl-CoA biosynthetic process from pyruvate);GO:0009507(chloroplast);GO:0009570(chloroplast stroma);GO:0009941(chloroplast envelope);GO:0045454(cell redox homeostasis);GO:0046685(response to arsenic-containing substance);GO:0050660(flavin adenine dinucleotide binding);…	00010(Glycolysis / Gluconeogenesis);00020(Citrate cycle (TCA cycle));00620(Pyruvate metabolism);00630(Glyoxylate and dicarboxylate metabolism);00640(Propanoate metabolism);00260(Glycine, serine and threonine metabolism);00280(Valine, leucine and isoleucine degradation);00280(Valine, leucine and isoleucine degradation)	K00382	EC:1.8.1.4	predicted protein [Hordeum vulgare subsp. vulgare];Dihydrolipoyl dehydrogenase [Triticum urartu]	5.60618	20.0215	-1.83646	0.00296089	0.0377287	down	yes
TRITD_1Av1G041160	GO:0004252(serine-type endopeptidase activity);GO:0005739(mitochondrion);GO:0006508(proteolysis);GO:0008236(serine-type peptidase activity);GO:0009507(chloroplast);GO:0009533(chloroplast stromal thylakoid);GO:0009535(chloroplast thylakoid membrane);GO:0009570(chloroplast stroma);GO:0009658(chloroplast organization);GO:0009941(chloroplast envelope);GO:0010206(photosystem II repair);GO:0030163(prot…	NA	NA	NA	protease Do-like 2, chloroplastic [Aegilops tauschii subsp. tauschii];Protease Do-like 2, chloroplastic [Triticum urartu]	15.1392	37.2719	-1.2998	0.0262361	0.177037	down	yes
TRITD_1Av1G041770	GO:0005515(protein binding);GO:0005524(ATP binding);GO:0005576(extracellular region);GO:0006952(defense response);GO:0043531(ADP binding);GO:0043531(ADP binding)	NA	NA	NA	NBS-LRR disease resistance protein homologue [Hordeum vulgare]	0.879629	3.22633	-1.87493	0.00287597	0.0369775	down	yes
TRITD_1Av1G042860	NA	NA	NA	NA	uncharacterized protein LOC109732211 [Aegilops tauschii subsp. tauschii];predicted protein [Hordeum vulgare subsp. vulgare]	3.16056	0.742489	2.08974	0.00525994	0.0575848	up	yes
TRITD_1Av1G046310	GO:0005576(extracellular region);GO:0016042(lipid catabolic process);GO:0016788(hydrolase activity, acting on ester bonds);GO:0052689(carboxylic ester hydrolase activity)	00901(Indole alkaloid biosynthesis)	K21026	EC:3.1.1.80	GDSL esterase/lipase At1g28600-like [Aegilops tauschii subsp. tauschii]	1.84745	8.66786	-2.23014	0.000584038	0.0114654	down	yes
TRITD_1Av1G046430	GO:0003674(molecular_function);GO:0005739(mitochondrion);GO:0009451(RNA modification);GO:0009451(RNA modification)	NA	NA	NA	pentatricopeptide repeat-containing protein At4g35850, mitochondrial [Aegilops tauschii subsp. tauschii];hypothetical protein TRIUR3_18906 [Triticum urartu]	0.965754	3.08832	-1.6771	0.00710533	0.0713487	down	yes
TRITD_1Av1G046490	GO:0005509(calcium ion binding)	04626(Plant-pathogen interaction)	K13448	NA	putative calcium-binding protein CML22 [Triticum urartu]	1.10285	2.94547	-1.41727	0.0212351	0.153433	down	yes
TRITD_1Av1G046590	GO:0005515(protein binding);GO:0005515(protein binding)	NA	NA	NA	serine/threonine-protein kinase RIPK-like [Aegilops tauschii subsp. tauschii]	10.6776	0.822992	3.69756	1.46882e-06	0.000105118	up	yes
TRITD_1Av1G046980	GO:0000062(fatty-acyl-CoA binding);GO:0003995(acyl-CoA dehydrogenase activity);GO:0005777(peroxisome);GO:0009055(electron transfer activity);GO:0033539(fatty acid beta-oxidation using acyl-CoA dehydrogenase);GO:0050660(flavin adenine dinucleotide binding);GO:0052890(oxidoreductase activity, acting on the CH-CH group of donors, with a flavin as acceptor);GO:0055088(lipid homeostasis);GO:0055088(li…	00071(Fatty acid degradation);00592(alpha-Linolenic acid metabolism);01040(Biosynthesis of unsaturated fatty acids);04146(Peroxisome);04146(Peroxisome)	K00232	EC:1.3.3.6	Acyl-coenzyme A oxidase 4, peroxisomal [Triticum urartu]	150.406	38.8034	1.9546	0.0085505	0.0812462	up	yes
TRITD_1Av1G047280	GO:0003873(6-phosphofructo-2-kinase activity);GO:0004331(fructose-2,6-bisphosphate 2-phosphatase activity);GO:0005524(ATP binding);GO:0005634(nucleus);GO:0005829(cytosol);GO:0005886(plasma membrane);GO:0006000(fructose metabolic process);GO:0006002(fructose 6-phosphate metabolic process);GO:0006003(fructose 2,6-bisphosphate metabolic process);GO:0043609(regulation of carbon utilization);GO:200107…	00051(Fructose and mannose metabolism);00051(Fructose and mannose metabolism)	K01103	EC:2.7.1.105;EC:3.1.3.46	6-phosphofructo-2-kinase/fructose-2,6-bisphosphatase-like isoform X1 [Aegilops tauschii subsp. tauschii];6-phosphofructo-2-kinase/fructose-2,6-bisphosphatase-like isoform X2 [Aegilops tauschii subsp. tauschii];6-phosphofructo-2-kinase/fructose-2,6-bisphosphatase-like isoform X3 [Aegilops tauschii subsp. tauschii];6-phosphofructo-2-kinase/fructose-2,6-biphosphatase 1 [Triticum urartu]	37.9772	201.137	-2.40497	0.000184252	0.00482982	down	yes
TRITD_1Av1G049140	GO:0005886(plasma membrane);GO:0006071(glycerol metabolic process);GO:0006629(lipid metabolic process);GO:0008081(phosphoric diester hydrolase activity);GO:0008889(glycerophosphodiester phosphodiesterase activity);GO:0008889(glycerophosphodiester phosphodiesterase activity)	00564(Glycerophospholipid metabolism);00564(Glycerophospholipid metabolism)	K01126	EC:3.1.4.46	predicted protein [Hordeum vulgare subsp. vulgare];Glycerophosphoryl diester phosphodiesterase [Triticum urartu]	3.76559	14.2812	-1.92317	0.00207938	0.0293869	down	yes
TRITD_1Av1G050350	GO:0003674(molecular_function);GO:0008150(biological_process);GO:0008150(biological_process)	NA	NA	NA	Protein ApaG [Triticum urartu];uncharacterized protein LOC109734685 [Aegilops tauschii subsp. tauschii]	74.6749	175.005	-1.2287	0.0337968	0.207742	down	yes
TRITD_1Av1G050610	GO:0034219(carbohydrate transmembrane transport);GO:0034219(carbohydrate transmembrane transport)	NA	NA	NA	predicted protein [Hordeum vulgare subsp. vulgare];Phosphoenolpyruvate/phosphate translocator 3, chloroplastic [Triticum urartu]	18.8063	48.7297	-1.37358	0.0199201	0.147315	down	yes
TRITD_1Av1G050670	GO:0005515(protein binding);GO:0005576(extracellular region);GO:0008150(biological_process);GO:0009506(plasmodesma);GO:0009506(plasmodesma)	NA	NA	NA	predicted protein, partial [Hordeum vulgare subsp. vulgare]	6.67695	1.93919	1.78373	0.0198141	0.146692	up	yes
TRITD_1Av1G050960	GO:0004462(lactoylglutathione lyase activity);GO:0005737(cytoplasm);GO:0005975(carbohydrate metabolic process);GO:0016829(lyase activity);GO:0016829(lyase activity)	NA	NA	NA	methylmalonyl-CoA epimerase, mitochondrial-like [Aegilops tauschii subsp. tauschii]	90.6541	10.4809	3.11261	3.21373e-05	0.00121422	up	yes
TRITD_1Av1G053400	GO:0043161(proteasome-mediated ubiquitin-dependent protein catabolic process);GO:0061630(ubiquitin protein ligase activity);GO:0061630(ubiquitin protein ligase activity)	NA	NA	NA	E3 ubiquitin-protein ligase At1g12760-like [Aegilops tauschii subsp. tauschii]	32.94	5.66106	2.5407	0.000612525	0.0118357	up	yes
TRITD_1Av1G054200	NA	NA	NA	NA	hypothetical protein TRIUR3_26789 [Triticum urartu]	129.704	23.3464	2.47396	0.000834633	0.0147765	up	yes
TRITD_1Av1G054690	NA	NA	NA	NA	MAR-binding filament-like protein 1 [Aegilops tauschii subsp. tauschii];hypothetical protein TRIUR3_29935 [Triticum urartu]	2.545	5.74589	-1.17487	0.0419763	0.238266	down	yes
TRITD_1Av1G054750	GO:0003674(molecular_function);GO:0005575(cellular_component);GO:0008150(biological_process);GO:0008150(biological_process)	NA	NA	NA	uncharacterized protein LOC109742496 isoform X1 [Aegilops tauschii subsp. tauschii];uncharacterized protein LOC109742496 isoform X2 [Aegilops tauschii subsp. tauschii]	3.76042	10.9069	-1.53627	0.0110344	0.0975818	down	yes
TRITD_1Av1G054820	GO:0005515(protein binding);GO:0005524(ATP binding);GO:0005634(nucleus);GO:0005737(cytoplasm);GO:0005829(cytosol);GO:0005886(plasma membrane);GO:0006457(protein folding);GO:0009408(response to heat);GO:0046686(response to cadmium ion);GO:0005618(cell wall);GO:0009506(plasmodesma);GO:0051082(unfolded protein binding);GO:0051082(unfolded protein binding)	NA	NA	NA	Heat shock 70 kDa protein 4L [Triticum urartu];heat shock 70 kDa protein 15-like [Aegilops tauschii subsp. tauschii]	39.1019	12.5691	1.63736	0.0295811	0.190894	up	yes
TRITD_1Av1G055430	NA	NA	NA	NA	pentatricopeptide repeat-containing protein At5g65560-like [Aegilops tauschii subsp. tauschii]	4.29844	1.34556	1.67561	0.0271667	0.180701	up	yes
TRITD_1Av1G056150	GO:0005634(nucleus);GO:0005774(vacuolar membrane);GO:0005886(plasma membrane);GO:0009507(chloroplast);GO:0016020(membrane)	NA	NA	NA	protein ALP1-like [Aegilops tauschii subsp. tauschii]	8.85454	1.26674	2.8053	0.000190885	0.00495002	up	yes
TRITD_1Av1G056490	GO:0009658(chloroplast organization);GO:0009707(chloroplast outer membrane);GO:0009707(chloroplast outer membrane)	NA	NA	NA	hypothetical protein TRIUR3_34010 [Triticum urartu]	8.14103	2.06633	1.97814	0.00826198	0.0791722	up	yes
TRITD_1Av1G059110	GO:0003674(molecular_function);GO:0005783(endoplasmic reticulum);GO:0005789(endoplasmic reticulum membrane);GO:0009507(chloroplast);GO:0016021(integral component of membrane);GO:0016192(vesicle-mediated transport)	NA	NA	NA	PRA1 family protein F3-like [Aegilops tauschii subsp. tauschii]	9.20222	1.9066	2.27098	0.00274703	0.0358133	up	yes
TRITD_1Av1G061050	GO:0005886(plasma membrane);GO:0016021(integral component of membrane);GO:0042626(ATPase activity, coupled to transmembrane movement of substances);GO:0042626(ATPase activity, coupled to transmembrane movement of substances)	02010(ABC transporters);02010(ABC transporters)	K05681	NA	ABC transporter G family member 12-like [Aegilops tauschii subsp. tauschii];ABCG12, partial [Triticum polonicum];ABC transporter G family member 15 [Triticum urartu]	1.32225	5.40658	-2.03172	0.00137166	0.0215233	down	yes
TRITD_1Av1G064850	GO:0008643(carbohydrate transport);GO:0016021(integral component of membrane);GO:0051119(sugar transmembrane transporter activity);GO:0051119(sugar transmembrane transporter activity)	NA	NA	NA	bidirectional sugar transporter SWEET3a [Aegilops tauschii subsp. tauschii]	1.19369	5.95185	-2.3179	0.000421212	0.00900762	down	yes
TRITD_1Av1G072420	GO:0005509(calcium ion binding)	04626(Plant-pathogen interaction)	K13448	NA	putative calcium-binding protein CML18 [Triticum urartu]	188.117	53.6733	1.80935	0.0153784	0.123528	up	yes
TRITD_1Av1G077980	GO:0005737(cytoplasm);GO:0005886(plasma membrane);GO:0055114(oxidation-reduction process);GO:0055114(oxidation-reduction process)	00130(Ubiquinone and other terpenoid-quinone biosynthesis);00130(Ubiquinone and other terpenoid-quinone biosynthesis)	K03809	EC:1.6.5.2	probable NAD(P)H dehydrogenase (quinone) FQR1-like 1 [Aegilops tauschii subsp. tauschii];hypothetical protein TRIUR3_19664 [Triticum urartu]	5.81469	12.8015	-1.13854	0.0482769	0.2591	down	yes
TRITD_1Av1G079790	GO:0000166(nucleotide binding);GO:0000176(nuclear exosome (RNase complex));GO:0003676(nucleic acid binding);GO:0003824(catalytic activity);GO:0004527(exonuclease activity);GO:0005622(intracellular);GO:0005730(nucleolus);GO:0006139(nucleobase-containing compound metabolic process);GO:0006396(RNA processing);GO:0006402(mRNA catabolic process);GO:0008408(3'-5' exonuclease activity);GO:0044237(cellul…	03018(RNA degradation);03018(RNA degradation)	K12591	EC:3.1.13.-	protein RRP6-like 2 [Aegilops tauschii subsp. tauschii];Exosome component 10 [Triticum urartu]	0.787904	2.70952	-1.78195	0.00413246	0.0484523	down	yes
TRITD_1Av1G085690	GO:0002221(pattern recognition receptor signaling pathway);GO:0004675(transmembrane receptor protein serine/threonine kinase activity);GO:0005515(protein binding);GO:0005524(ATP binding);GO:0005886(plasma membrane);GO:0006468(protein phosphorylation);GO:0007166(cell surface receptor signaling pathway);GO:0016301(kinase activity);GO:0080142(regulation of salicylic acid biosynthetic process);GO:008…	NA	NA	NA	probable serine/threonine-protein kinase PBL1 isoform X1 [Aegilops tauschii subsp. tauschii]	14.0771	1.19784	3.55484	3.05305e-06	0.000189878	up	yes
TRITD_1Av1G088150	GO:0004175(endopeptidase activity);GO:0005634(nucleus);GO:0016926(protein desumoylation);GO:0016929(SUMO-specific protease activity);GO:0016929(SUMO-specific protease activity)	03008(Ribosome biogenesis in eukaryotes);03008(Ribosome biogenesis in eukaryotes)	K14572	NA	midasin isoform X1 [Aegilops tauschii subsp. tauschii];Midasin [Triticum urartu];midasin isoform X2 [Aegilops tauschii subsp. tauschii]	0.525323	2.05726	-1.96944	0.00163058	0.0244531	down	yes
TRITD_1Av1G088550	GO:0003988(acetyl-CoA C-acyltransferase activity);GO:0005730(nucleolus);GO:0005739(mitochondrion);GO:0005774(vacuolar membrane);GO:0005777(peroxisome);GO:0005829(cytosol);GO:0006635(fatty acid beta-oxidation);GO:0009507(chloroplast);GO:0009514(glyoxysome);GO:0009611(response to wounding);GO:0009695(jasmonic acid biosynthetic process);GO:0009789(positive regulation of abscisic acid-activated signa…	00071(Fatty acid degradation);00592(alpha-Linolenic acid metabolism);01040(Biosynthesis of unsaturated fatty acids);00280(Valine, leucine and isoleucine degradation);04146(Peroxisome);04146(Peroxisome)	K07513	EC:2.3.1.16	3-ketoacyl-CoA thiolase 2, peroxisomal-like isoform X1 [Aegilops tauschii subsp. tauschii];3-ketoacyl-CoA thiolase 2, peroxisomal [Triticum urartu]	3.28208	10.3786	-1.66093	0.00650508	0.0669108	down	yes
TRITD_1Av1G089150	NA	00195(Photosynthesis);00195(Photosynthesis)	K02717	NA	uncharacterized protein LOC109750839 [Aegilops tauschii subsp. tauschii]	3.69065	15.2522	-2.04707	0.00112272	0.0185081	down	yes
TRITD_1Av1G089270	GO:0005507(copper ion binding);GO:0005524(ATP binding);GO:0005739(mitochondrion);GO:0005759(mitochondrial matrix);GO:0005774(vacuolar membrane);GO:0005794(Golgi apparatus);GO:0005829(cytosol);GO:0006458('de novo' protein folding);GO:0007005(mitochondrion organization);GO:0009408(response to heat);GO:0022626(cytosolic ribosome);GO:0042026(protein refolding);GO:0044183(protein binding involved in p…	03018(RNA degradation);03018(RNA degradation)	K04077	NA	chaperonin CPN60-1, mitochondrial [Aegilops tauschii subsp. tauschii];Chaperonin CPN60-2, mitochondrial [Triticum urartu]	33.2849	6.8913	2.27202	0.00218413	0.0304719	up	yes
TRITD_1Av1G089780	GO:0008150(biological_process);GO:0009507(chloroplast);GO:0009507(chloroplast)	NA	NA	NA	uncharacterized protein LOC109737618 [Aegilops tauschii subsp. tauschii]	418.659	22.7799	4.19994	5.16151e-08	6.37576e-06	up	yes
TRITD_1Av1G091950	GO:0004674(protein serine/threonine kinase activity);GO:0005515(protein binding);GO:0005524(ATP binding);GO:0005634(nucleus);GO:0005886(plasma membrane);GO:0006468(protein phosphorylation);GO:0009506(plasmodesma);GO:0009755(hormone-mediated signaling pathway);GO:0010183(pollen tube guidance);GO:0016020(membrane);GO:0016021(integral component of membrane);GO:0016301(kinase activity);GO:0090406(pol…	NA	NA	NA	probable leucine-rich repeat receptor-like protein kinase At1g35710 [Aegilops tauschii subsp. tauschii]	1.0746	0.278534	1.94787	0.0117677	0.102163	up	yes
TRITD_1Av1G092270	GO:0005215(transporter activity);GO:0005886(plasma membrane);GO:0006857(oligopeptide transport);GO:0009611(response to wounding);GO:0009737(response to abscisic acid);GO:0009751(response to salicylic acid);GO:0009753(response to jasmonic acid);GO:0015333(peptide:proton symporter activity);GO:0016020(membrane);GO:0016021(integral component of membrane);GO:0022857(transmembrane transporter activity…	NA	NA	NA	protein NRT1/ PTR FAMILY 5.2-like [Aegilops tauschii subsp. tauschii];Peptide transporter PTR3-A [Triticum urartu]	6.77106	14.8886	-1.13676	0.0473663	0.256729	down	yes
TRITD_1Av1G092530	GO:0005783(endoplasmic reticulum);GO:0010025(wax biosynthetic process);GO:0010143(cutin biosynthetic process);GO:0043668(exine);GO:0048653(anther development);GO:0048653(anther development)	00073(Cutin, suberine and wax biosynthesis);00073(Cutin, suberine and wax biosynthesis)	K15404	EC:4.1.99.5	hypothetical protein TRIUR3_05201 [Triticum urartu];protein ECERIFERUM 1-like [Aegilops tauschii subsp. tauschii];Protein WAX2 [Triticum urartu]	0.848886	2.83916	-1.74182	0.00535093	0.0583166	down	yes
TRITD_1Av1G094190	NA	NA	NA	NA	Ribonuclease 1 [Triticum urartu]	4.1336	10.6736	-1.36857	0.0210354	0.152356	down	yes
TRITD_1Av1G095070	GO:0046577(long-chain-alcohol oxidase activity);GO:0046577(long-chain-alcohol oxidase activity)	NA	NA	NA	long-chain-alcohol oxidase FAO1-like [Aegilops tauschii subsp. tauschii];Long-chain-alcohol oxidase FAO2 [Triticum urartu]	23.2486	4.90382	2.24517	0.00246621	0.0333746	up	yes
TRITD_1Av1G098830	GO:0005634(nucleus);GO:0005829(cytosol);GO:0009691(cytokinin biosynthetic process);GO:0016799(hydrolase activity, hydrolyzing N-glycosyl compounds);GO:0016799(hydrolase activity, hydrolyzing N-glycosyl compounds)	NA	NA	NA	probable cytokinin riboside 5'-monophosphate phosphoribohydrolase LOGL10 isoform X1 [Aegilops tauschii subsp. tauschii];hypothetical protein TRIUR3_18970 [Triticum urartu]	4.71714	1.03342	2.19049	0.0038978	0.0465945	up	yes
TRITD_1Av1G100950	GO:0005737(cytoplasm);GO:0008270(zinc ion binding);GO:0016021(integral component of membrane);GO:0016021(integral component of membrane)	NA	NA	NA	uncharacterized protein LOC109772408 isoform X1 [Aegilops tauschii subsp. tauschii];E3 ubiquitin-protein ligase MARCH11-like isoform X3 [Aegilops tauschii subsp. tauschii];hypothetical protein TRIUR3_34552 [Triticum urartu]	8.40984	27.6283	-1.71599	0.00506402	0.0561332	down	yes
TRITD_1Av1G101150	GO:0003674(molecular_function);GO:0005634(nucleus);GO:0008150(biological_process);GO:0016021(integral component of membrane);GO:0016021(integral component of membrane)	NA	NA	NA	uncharacterized protein LOC109772407 [Aegilops tauschii subsp. tauschii];hypothetical protein TRIUR3_18665 [Triticum urartu]	424.473	79.4723	2.41715	0.00108847	0.0180315	up	yes
TRITD_1Av1G103040	GO:0005737(cytoplasm);GO:0008483(transaminase activity);GO:0009058(biosynthetic process);GO:0009507(chloroplast);GO:0030170(pyridoxal phosphate binding);GO:0005515(protein binding);GO:0005618(cell wall);GO:0005618(cell wall)	00380(Tryptophan metabolism);00450(Selenocompound metabolism);00450(Selenocompound metabolism)	K00816	EC:2.6.1.7;EC:4.4.1.13	Aminotransferase YbdL [Triticum urartu];uncharacterized protein LOC109741839 [Aegilops tauschii subsp. tauschii]	1.35561	4.19924	-1.63119	0.00854473	0.08122	down	yes
TRITD_1Av1G103640	GO:0003674(molecular_function);GO:0005634(nucleus);GO:0016998(cell wall macromolecule catabolic process)	NA	NA	NA	uncharacterized protein LOC109761469 [Aegilops tauschii subsp. tauschii]	9.3158	2.75264	1.75887	0.0201288	0.148205	up	yes
TRITD_1Av1G104110	GO:0000245(spliceosomal complex assembly);GO:0005681(spliceosomal complex);GO:0005682(U5 snRNP);GO:0046540(U4/U6 x U5 tri-snRNP complex)	03040(Spliceosome)	K12859	NA	Thioredoxin-like protein 4A [Triticum urartu]	121.609	26.6909	2.18783	0.00325648	0.0405668	up	yes
TRITD_1Av1G106590	GO:0009505(plant-type cell wall);GO:0009505(plant-type cell wall)	00052(Galactose metabolism);00561(Glycerolipid metabolism);00600(Sphingolipid metabolism);00603(Glycosphingolipid biosynthesis - globo and isoglobo series);00603(Glycosphingolipid biosynthesis - globo and isoglobo series)	K07407	EC:3.2.1.22	alpha-galactosidase-like [Aegilops tauschii subsp. tauschii];Alpha-galactosidase [Triticum urartu]	97.9393	22.9031	2.09634	0.00468898	0.0529665	up	yes
TRITD_1Av1G107020	GO:0005515(protein binding);GO:0009507(chloroplast);GO:0009536(plastid);GO:0009658(chloroplast organization);GO:0009941(chloroplast envelope);GO:0016020(membrane);GO:0016021(integral component of membrane);GO:0031897(Tic complex);GO:0045037(protein import into chloroplast stroma);GO:0061927(TOC-TIC supercomplex I);GO:0061927(TOC-TIC supercomplex I)	NA	NA	NA	predicted protein [Hordeum vulgare subsp. vulgare];hypothetical protein TRIUR3_05353 [Triticum urartu]	49.9407	161.667	-1.69474	0.00536351	0.058372	down	yes
TRITD_1Av1G107040	GO:0003676(nucleic acid binding);GO:0005622(intracellular);GO:0005634(nucleus);GO:0008150(biological_process);GO:0008150(biological_process)	NA	NA	NA	G patch domain-containing protein 11-like isoform X2 [Aegilops tauschii subsp. tauschii];G patch domain-containing protein 11-like isoform X1 [Aegilops tauschii subsp. tauschii]	79.3042	12.5633	2.65818	0.000360024	0.0079962	up	yes
TRITD_1Av1G107070	GO:0005576(extracellular region);GO:0006952(defense response)	NA	NA	NA	hypothetical protein [Hordeum vulgare]	275.065	31.8325	3.1112	3.10428e-05	0.00118278	up	yes
TRITD_1Av1G107460	GO:0005576(extracellular region);GO:0006952(defense response)	NA	NA	NA	uncharacterized protein LOC109746693 [Aegilops tauschii subsp. tauschii]	623.265	73.4059	3.08588	3.53961e-05	0.00130773	up	yes
TRITD_1Av1G108100	GO:0004185(serine-type carboxypeptidase activity);GO:0051603(proteolysis involved in cellular protein catabolic process);GO:0051603(proteolysis involved in cellular protein catabolic process)	NA	NA	NA	Serine carboxypeptidase-like 51 [Triticum urartu];serine carboxypeptidase-like 51 [Aegilops tauschii subsp. tauschii]	7.4291	22.9717	-1.6286	0.00722321	0.0721556	down	yes
TRITD_1Av1G108230	NA	NA	NA	NA	predicted protein [Hordeum vulgare subsp. vulgare];uncharacterized protein LOC109773674 [Aegilops tauschii subsp. tauschii];hypothetical protein BRADI_3g30127v3 [Brachypodium distachyon]	8.81255	23.6516	-1.42431	0.0166575	0.130766	down	yes
TRITD_1Av1G108260	GO:0015292(uniporter activity);GO:0015292(uniporter activity)	NA	NA	NA	calcium uniporter protein 2, mitochondrial-like [Aegilops tauschii subsp. tauschii];hypothetical protein TRIUR3_02519 [Triticum urartu]	42.3653	7.51083	2.49584	0.000768674	0.0139541	up	yes
TRITD_1Av1G108460	GO:0005829(cytosol);GO:0008270(zinc ion binding);GO:0061630(ubiquitin protein ligase activity);GO:0071215(cellular response to abscisic acid stimulus);GO:1902584(positive regulation of response to water deprivation);GO:1902584(positive regulation of response to water deprivation)	NA	NA	NA	E3 ubiquitin-protein ligase rnf8-A-like [Aegilops tauschii subsp. tauschii]	24.3013	3.09866	2.97131	7.78562e-05	0.00242367	up	yes
TRITD_1Av1G109990	GO:0016787(hydrolase activity);GO:0016787(hydrolase activity)	04120(Ubiquitin mediated proteolysis);00590(Arachidonic acid metabolism);04146(Peroxisome);04146(Peroxisome)	K08726;K10144	EC:3.3.2.10;EC:3.1.3.76;EC:2.3.2.27	bifunctional epoxide hydrolase 2-like [Aegilops tauschii subsp. tauschii];predicted protein, partial [Hordeum vulgare subsp. vulgare]	2.68385	6.08375	-1.18066	0.0429486	0.241247	down	yes
TRITD_1Av1G110120	GO:0005515(protein binding);GO:0009507(chloroplast);GO:0009534(chloroplast thylakoid);GO:0009640(photomorphogenesis);GO:0009647(skotomorphogenesis);GO:0009723(response to ethylene);GO:0009941(chloroplast envelope);GO:0015979(photosynthesis);GO:0015995(chlorophyll biosynthetic process);GO:0016491(oxidoreductase activity);GO:0016630(protochlorophyllide reductase activity);GO:0055114(oxidation-reduc…	00860(Porphyrin and chlorophyll metabolism);00860(Porphyrin and chlorophyll metabolism)	K00218	EC:1.3.1.33	RecName: Full=Protochlorophyllide reductase B, chloroplastic; Short=PCR B; AltName: Full=NADPH-protochlorophyllide oxidoreductase B; Short=POR B; Flags: Precursor;Protochlorophyllide reductase B, chloroplastic [Triticum urartu]	57.9314	130.554	-1.17223	0.041286	0.236088	down	yes
TRITD_1Av1G110770	GO:0003910(DNA ligase (ATP) activity);GO:0005634(nucleus);GO:0005739(mitochondrion);GO:0006273(lagging strand elongation);GO:0051103(DNA ligation involved in DNA repair);GO:0051103(DNA ligation involved in DNA repair)	03030(DNA replication);03410(Base excision repair);03420(Nucleotide excision repair);03430(Mismatch repair);03430(Mismatch repair)	K10747	EC:6.5.1.1;EC:6.5.1.6	DNA ligase 1 isoform X2 [Aegilops tauschii subsp. tauschii];DNA ligase 1 [Triticum urartu]	1.06995	2.39631	-1.16328	0.0469858	0.255882	down	yes
TRITD_1Av1G111280	NA	NA	NA	NA	thylakoid lumenal 17.4 kDa protein, chloroplastic-like [Aegilops tauschii subsp. tauschii]	20.4755	82.8267	-2.0162	0.00127731	0.0203857	down	yes
TRITD_1Av1G111400	GO:0005515(protein binding);GO:0006779(porphyrin-containing compound biosynthetic process);GO:0006782(protoporphyrinogen IX biosynthetic process);GO:0006783(heme biosynthetic process);GO:0008883(glutamyl-tRNA reductase activity);GO:0009416(response to light stimulus);GO:0009507(chloroplast);GO:0015995(chlorophyll biosynthetic process);GO:0031969(chloroplast membrane);GO:0050661(NADP binding);GO:0…	00860(Porphyrin and chlorophyll metabolism);00860(Porphyrin and chlorophyll metabolism)	K02492	EC:1.2.1.70	glutamyl-tRNA reductase 1, chloroplastic [Aegilops tauschii subsp. tauschii];glutamyl-tRNA reductase 2 isoform X2 [Aegilops tauschii subsp. tauschii];Glutamyl-tRNA reductase 1, chloroplastic [Triticum urartu];glutamyl tRNA reductase [Triticum aestivum]	12.2176	26.8714	-1.13711	0.0469298	0.255802	down	yes
TRITD_1Av1G111900	GO:0004326(tetrahydrofolylpolyglutamate synthase activity);GO:0005829(cytosol);GO:0006730(one-carbon metabolic process);GO:0008841(dihydrofolate synthase activity);GO:0009570(chloroplast stroma);GO:0010449(root meristem growth);GO:0046901(tetrahydrofolylpolyglutamate biosynthetic process);GO:0048364(root development);GO:0048767(root hair elongation);GO:1904961(quiescent center organization);GO:19…	00790(Folate biosynthesis);00790(Folate biosynthesis)	K01930	EC:6.3.2.17	folylpolyglutamate synthase-like isoform X1 [Aegilops tauschii subsp. tauschii]	3.40591	12.0885	-1.82753	0.00319876	0.0400986	down	yes
TRITD_1Av1G113280	GO:0005737(cytoplasm);GO:0030001(metal ion transport);GO:0046914(transition metal ion binding);GO:0046916(cellular transition metal ion homeostasis)	00010(Glycolysis / Gluconeogenesis);00030(Pentose phosphate pathway);00051(Fructose and mannose metabolism);00710(Carbon fixation in photosynthetic organisms)	K01623	EC:4.1.2.13	hypothetical protein TRIUR3_21393 [Triticum urartu]	2.41507	6.94337	-1.52357	0.0126117	0.107186	down	yes
TRITD_1Av1G115360	GO:0016020(membrane);GO:0016709(oxidoreductase activity, acting on paired donors, with incorporation or reduction of molecular oxygen, NAD(P)H as one donor, and incorporation of one atom of oxygen);GO:0044550(secondary metabolite biosynthetic process);GO:0044550(secondary metabolite biosynthetic process)	NA	NA	NA	cytochrome P450 89A2-like [Aegilops tauschii subsp. tauschii];Cytochrome P450 89A2 [Triticum urartu]	11.5484	3.24975	1.82928	0.0144645	0.118073	up	yes
TRITD_1Av1G115860	GO:0008150(biological_process);GO:0009507(chloroplast)	NA	NA	NA	uncharacterized protein LOC109746193 [Aegilops tauschii subsp. tauschii]	22.1239	61.4442	-1.47367	0.0135103	0.112733	down	yes
TRITD_1Av1G116630	GO:0004683(calmodulin-dependent protein kinase activity);GO:0005516(calmodulin binding);GO:0005634(nucleus);GO:0005737(cytoplasm);GO:0005886(plasma membrane);GO:0009738(abscisic acid-activated signaling pathway);GO:0009931(calcium-dependent protein serine/threonine kinase activity);GO:0018105(peptidyl-serine phosphorylation);GO:0035556(intracellular signal transduction);GO:0046777(protein autopho…	04626(Plant-pathogen interaction);04626(Plant-pathogen interaction)	K13412	EC:2.7.11.1	CDPK-related kinase 3-like [Aegilops tauschii subsp. tauschii];CDPK-related protein kinase [Triticum urartu]	2.27338	0.503812	2.17388	0.00434876	0.0504255	up	yes
TRITD_1Av1G116830	GO:0003674(molecular_function);GO:0009733(response to auxin)	04075(Plant hormone signal transduction)	K14488	NA	auxin-responsive protein SAUR32-like [Aegilops tauschii subsp. tauschii]	56.5155	18.133	1.64003	0.0298801	0.192356	up	yes
TRITD_1Av1G117450	GO:0008150(biological_process);GO:0009507(chloroplast);GO:0010287(plastoglobule);GO:0010287(plastoglobule)	NA	NA	NA	predicted protein [Hordeum vulgare subsp. vulgare]	6.05435	19.7625	-1.70672	0.00542206	0.0587651	down	yes
TRITD_1Av1G117940	GO:0005794(Golgi apparatus);GO:0016021(integral component of membrane);GO:0016757(transferase activity, transferring glycosyl groups);GO:0016757(transferase activity, transferring glycosyl groups)	00514(Other types of O-glycan biosynthesis);00514(Other types of O-glycan biosynthesis)	K13675	EC:2.4.1.-	uncharacterized protein LOC109759491 [Aegilops tauschii subsp. tauschii];hypothetical protein TRIUR3_26790 [Triticum urartu]	2.87785	0.926885	1.63453	0.0339837	0.208417	up	yes
TRITD_1Av1G119540	NA	NA	NA	NA	uncharacterized protein LOC109734420 [Aegilops tauschii subsp. tauschii]	4.95202	1.0949	2.17722	0.00394985	0.0470089	up	yes
TRITD_1Av1G119750	GO:0004555(alpha,alpha-trehalase activity);GO:0005993(trehalose catabolic process);GO:0005993(trehalose catabolic process)	00500(Starch and sucrose metabolism);00500(Starch and sucrose metabolism)	K01194	EC:3.2.1.28	probable trehalase [Aegilops tauschii subsp. tauschii];Trehalase [Triticum urartu]	10.3576	0.629254	4.04091	2.10705e-07	2.1111e-05	up	yes
TRITD_1Av1G120510	GO:0004854(xanthine dehydrogenase activity);GO:0005829(cytosol);GO:0009115(xanthine catabolic process);GO:0016903(oxidoreductase activity, acting on the aldehyde or oxo group of donors);GO:0050660(flavin adenine dinucleotide binding);GO:0050660(flavin adenine dinucleotide binding)	00230(Purine metabolism);00232(Caffeine metabolism);04146(Peroxisome);04146(Peroxisome)	K00106	EC:1.17.1.4;EC:1.17.3.2	xanthine dehydrogenase [Aegilops tauschii subsp. tauschii];Xanthine dehydrogenase [Triticum urartu]	61.7377	19.9617	1.62892	0.030361	0.194077	up	yes
TRITD_1Av1G121360	GO:0000139(Golgi membrane);GO:0005794(Golgi apparatus);GO:0005886(plasma membrane);GO:0008643(carbohydrate transport);GO:0015297(antiporter activity);GO:0015780(nucleotide-sugar transmembrane transport);GO:0016020(membrane);GO:0016021(integral component of membrane);GO:0016021(integral component of membrane)	NA	NA	NA	hypothetical protein TRIUR3_22605 [Triticum urartu]	13.9728	2.94454	2.24651	0.0025466	0.0340705	up	yes
TRITD_1Av1G122220	GO:0004364(glutathione transferase activity);GO:0005737(cytoplasm);GO:0006749(glutathione metabolic process);GO:0009407(toxin catabolic process);GO:0009407(toxin catabolic process)	00480(Glutathione metabolism);00480(Glutathione metabolism)	K00799	EC:2.5.1.18	putative glutathione S-transferase GSTU6 [Triticum urartu];probable glutathione S-transferase GSTU6 [Aegilops tauschii subsp. tauschii]	4.57674	0.843715	2.43949	0.00126811	0.0202779	up	yes
TRITD_1Av1G123850	NA	NA	NA	NA	uncharacterized protein LOC109761932 [Aegilops tauschii subsp. tauschii]	5.98616	13.9722	-1.22285	0.0373483	0.222299	down	yes
TRITD_1Av1G124110	GO:0004674(protein serine/threonine kinase activity);GO:0005524(ATP binding);GO:0005634(nucleus);GO:0005829(cytosol);GO:0009741(response to brassinosteroid);GO:0016301(kinase activity);GO:0046777(protein autophosphorylation);GO:0004672(protein kinase activity);GO:0005515(protein binding);GO:0006972(hyperosmotic response);GO:0009507(chloroplast);GO:0009651(response to salt stress);GO:0009651(respo…	NA	NA	NA	shaggy-related protein kinase alpha-like [Aegilops tauschii subsp. tauschii]	5.68239	1.74258	1.70527	0.0242307	0.167988	up	yes
TRITD_1Av1G125140	GO:0003860(3-hydroxyisobutyryl-CoA hydrolase activity);GO:0005777(peroxisome);GO:0006574(valine catabolic process);GO:0006635(fatty acid beta-oxidation);GO:0009409(response to cold);GO:0009733(response to auxin);GO:0006508(proteolysis);GO:0008233(peptidase activity);GO:0008233(peptidase activity)	00640(Propanoate metabolism);00280(Valine, leucine and isoleucine degradation);00410(beta-Alanine metabolism);00410(beta-Alanine metabolism)	K05605	EC:3.1.2.4	3-hydroxyisobutyryl-CoA hydrolase 1-like [Aegilops tauschii subsp. tauschii];3-hydroxyisobutyryl-CoA hydrolase 1 [Triticum urartu]	67.517	23.4477	1.5258	0.0439256	0.244703	up	yes
TRITD_1Av1G125910	GO:0003735(structural constituent of ribosome);GO:0006412(translation);GO:0006412(translation)	NA	NA	NA	mitochondrial carnitine/acylcarnitine carrier-like protein [Aegilops tauschii subsp. tauschii];hypothetical protein TRIUR3_24131 [Triticum urartu]	1.41301	28.5628	-4.3373	2.79235e-09	5.6796e-07	down	yes
TRITD_1Av1G127820	GO:0005575(cellular_component);GO:0009809(lignin biosynthetic process);GO:0016621(cinnamoyl-CoA reductase activity);GO:0080167(response to karrikin);GO:0080167(response to karrikin)	00940(Phenylpropanoid biosynthesis);00940(Phenylpropanoid biosynthesis)	K09753	EC:1.2.1.44	cinnamoyl-CoA reductase-like SNL6 [Aegilops tauschii subsp. tauschii];Dihydroflavonol-4-reductase [Triticum urartu]	18.9242	3.55305	2.4131	0.00119252	0.0193753	up	yes
TRITD_1Av1G128090	GO:0004366(glycerol-3-phosphate O-acyltransferase activity);GO:0006655(phosphatidylglycerol biosynthetic process);GO:0009507(chloroplast);GO:0009536(plastid);GO:0009570(chloroplast stroma);GO:0016024(CDP-diacylglycerol biosynthetic process);GO:0102420(sn-1-glycerol-3-phosphate C16:0-DCA-CoA acyl transferase activity);GO:0102420(sn-1-glycerol-3-phosphate C16:0-DCA-CoA acyl transferase activity)	00561(Glycerolipid metabolism);00564(Glycerophospholipid metabolism);00564(Glycerophospholipid metabolism)	K00630	EC:2.3.1.15	glycerol-3-phosphate acyltransferase, chloroplastic isoform X2 [Aegilops tauschii subsp. tauschii];glycerol-3-phosphate acyltransferase, chloroplastic isoform X1 [Aegilops tauschii subsp. tauschii]	12.253	27.7758	-1.18069	0.0404935	0.233717	down	yes
TRITD_1Av1G128930	GO:0009658(chloroplast organization);GO:0009706(chloroplast inner membrane);GO:0009706(chloroplast inner membrane)	NA	NA	NA	plastidal glycolate/glycerate translocator 1, chloroplastic [Aegilops tauschii subsp. tauschii];Uncharacterized protein ywbG [Triticum urartu]	14.8856	41.834	-1.49076	0.0125887	0.107057	down	yes
TRITD_1Av1G128940	GO:0004105(choline-phosphate cytidylyltransferase activity);GO:0005634(nucleus);GO:0006656(phosphatidylcholine biosynthetic process);GO:0009058(biosynthetic process);GO:0009058(biosynthetic process)	00564(Glycerophospholipid metabolism);00440(Phosphonate and phosphinate metabolism);00440(Phosphonate and phosphinate metabolism)	K00968	EC:2.7.7.15	Choline-phosphate cytidylyltransferase B [Triticum urartu]	14.809	4.72105	1.6493	0.0292986	0.189841	up	yes
TRITD_1Av1G129110	GO:0005351(carbohydrate:proton symporter activity);GO:0005355(glucose transmembrane transporter activity);GO:0005887(integral component of plasma membrane);GO:0046323(glucose import);GO:0046323(glucose import)	NA	NA	NA	D-xylose-proton symporter-like 2 [Triticum urartu]	175.565	23.244	2.91708	8.80708e-05	0.00266796	up	yes
TRITD_1Av1G129460	GO:0003674(molecular_function);GO:0008150(biological_process);GO:0009295(nucleoid);GO:0009507(chloroplast);GO:0009508(plastid chromosome)	NA	NA	NA	uncharacterized protein LOC109744573 [Aegilops tauschii subsp. tauschii]	38.4362	104.089	-1.43728	0.0155774	0.124759	down	yes
TRITD_1Av1G129740	GO:0005887(integral component of plasma membrane);GO:0015204(urea transmembrane transporter activity);GO:0015293(symporter activity);GO:0015293(symporter activity)	NA	NA	NA	urea-proton symporter DUR3 [Aegilops tauschii subsp. tauschii]	1.86886	4.23121	-1.17891	0.043554	0.243434	down	yes
TRITD_1Av1G132090	GO:0005886(plasma membrane);GO:0006952(defense response);GO:0006952(defense response)	NA	NA	NA	seven trans-membrane protein [Triticum aestivum];MLO-like protein 9 [Aegilops tauschii subsp. tauschii]	0.747895	2.43292	-1.70178	0.00716217	0.07168	down	yes
TRITD_1Av1G132270	GO:0004722(protein serine/threonine phosphatase activity);GO:0005634(nucleus);GO:0005737(cytoplasm);GO:0006470(protein dephosphorylation);GO:0009414(response to water deprivation);GO:0009651(response to salt stress);GO:0009737(response to abscisic acid);GO:0046872(metal ion binding);GO:0061416(regulation of transcription from RNA polymerase II promoter in response to salt stress);GO:0061416(regul…	NA	NA	NA	probable protein phosphatase 2C 47 isoform X1 [Aegilops tauschii subsp. tauschii];putative protein phosphatase 2C 27 [Triticum urartu]	86.0207	21.1351	2.02504	0.00639291	0.0661802	up	yes
TRITD_1Av1G133290	GO:0000166(nucleotide binding);GO:0000166(nucleotide binding)	NA	NA	NA	DDB1- and CUL4-associated factor 8-like [Aegilops tauschii subsp. tauschii];DDB1- and CUL4-associated factor 8 [Triticum urartu]	93.5869	8.57507	3.44809	4.70442e-06	0.000269057	up	yes
TRITD_1Av1G134320	GO:0005737(cytoplasm);GO:0005886(plasma membrane);GO:0008270(zinc ion binding);GO:0016021(integral component of membrane);GO:0016021(integral component of membrane)	NA	NA	NA	uncharacterized protein LOC109774571 [Aegilops tauschii subsp. tauschii]	11.7543	2.57279	2.19178	0.0034912	0.0427541	up	yes
TRITD_1Av1G134470	GO:0009507(chloroplast);GO:0009941(chloroplast envelope);GO:0009974(zeinoxanthin epsilon hydroxylase activity);GO:0016117(carotenoid biosynthetic process);GO:0019825(oxygen binding);GO:0019825(oxygen binding)	00906(Carotenoid biosynthesis);00906(Carotenoid biosynthesis)	K09837	EC:1.14.99.45	carotene epsilon-monooxygenase, chloroplastic [Aegilops tauschii subsp. tauschii];Cytochrome P450 97B2, chloroplastic [Triticum urartu]	21.3373	53.7514	-1.33292	0.023161	0.163119	down	yes
TRITD_1Av1G134880	GO:0004674(protein serine/threonine kinase activity);GO:0004842(ubiquitin-protein transferase activity);GO:0005524(ATP binding);GO:0005886(plasma membrane);GO:0006468(protein phosphorylation);GO:0016301(kinase activity);GO:0016567(protein ubiquitination);GO:0046777(protein autophosphorylation);GO:0046777(protein autophosphorylation)	NA	NA	NA	U-box domain-containing protein 33-like [Aegilops tauschii subsp. tauschii];U-box domain-containing protein 57 [Triticum urartu]	1.91334	0.614564	1.63845	0.0337177	0.207633	up	yes
TRITD_1Av1G135600	GO:0004805(trehalose-phosphatase activity);GO:0005992(trehalose biosynthetic process);GO:0005992(trehalose biosynthetic process)	00500(Starch and sucrose metabolism);00500(Starch and sucrose metabolism)	K01087	EC:3.1.3.12	probable trehalose-phosphate phosphatase 2 isoform X1 [Aegilops tauschii subsp. tauschii]	76.9916	2.06989	5.21708	9.50678e-11	3.14512e-08	up	yes
TRITD_1Av1G136140	GO:0005739(mitochondrion);GO:0006486(protein glycosylation);GO:0009058(biosynthetic process);GO:0016021(integral component of membrane);GO:0016051(carbohydrate biosynthetic process);GO:0016740(transferase activity);GO:0016757(transferase activity, transferring glycosyl groups);GO:0016758(transferase activity, transferring hexosyl groups);GO:0046872(metal ion binding);GO:0046872(metal ion binding)	00500(Starch and sucrose metabolism);00500(Starch and sucrose metabolism)	K00750	EC:2.4.1.186	putative glucuronosyltransferase PGSIP8 [Aegilops tauschii subsp. tauschii];predicted protein, partial [Hordeum vulgare subsp. vulgare];Glycogenin-1 [Triticum urartu]	36.1445	1.67213	4.43402	1.4304e-08	2.13786e-06	up	yes
TRITD_1Av1G137340	GO:0005515(protein binding);GO:0005524(ATP binding);GO:0005737(cytoplasm);GO:0005829(cytosol);GO:0005886(plasma membrane);GO:0006457(protein folding);GO:0009506(plasmodesma);GO:0051082(unfolded protein binding);GO:0051082(unfolded protein binding)	NA	NA	NA	T-complex protein 1 subunit epsilon [Triticum urartu];T-complex protein 1 subunit epsilon-like [Aegilops tauschii subsp. tauschii]	4.23866	1.42389	1.57377	0.0409529	0.235114	up	yes
TRITD_1Av1G138730	GO:0000024(maltose biosynthetic process);GO:0005983(starch catabolic process);GO:0009409(response to cold);GO:0009507(chloroplast);GO:0009570(chloroplast stroma);GO:0016161(beta-amylase activity);GO:0102229(amylopectin maltohydrolase activity);GO:0102229(amylopectin maltohydrolase activity)	00500(Starch and sucrose metabolism);00500(Starch and sucrose metabolism)	K01177	EC:3.2.1.2	beta-amylase 3, chloroplastic [Aegilops tauschii subsp. tauschii]	30.0863	3.08602	3.28529	1.2587e-05	0.00057615	up	yes
TRITD_1Av1G140170	GO:0005764(lysosome);GO:0016790(thiolester hydrolase activity);GO:0043231(intracellular membrane-bounded organelle);GO:0043231(intracellular membrane-bounded organelle)	00062(Fatty acid elongation);00062(Fatty acid elongation)	K01074	EC:3.1.2.22	palmitoyl-protein thioesterase 1-like [Aegilops tauschii subsp. tauschii];Palmitoyl-protein thioesterase 1 [Triticum urartu]	12.261	28.4756	-1.21565	0.0361967	0.217357	down	yes
TRITD_1Av1G140610	GO:0000054(ribosomal subunit export from nucleus);GO:0005215(transporter activity);GO:0005506(iron ion binding);GO:0005524(ATP binding);GO:0005852(eukaryotic translation initiation factor 3 complex);GO:0006413(translational initiation);GO:0006415(translational termination);GO:0006810(transport);GO:0016020(membrane);GO:0016887(ATPase activity);GO:0043024(ribosomal small subunit binding);GO:0051539…	NA	NA	NA	ABC transporter E family member 2-like isoform X1 [Aegilops tauschii subsp. tauschii];ABC transporter E family member 2 [Triticum urartu]	16.0323	2.86457	2.48459	0.000822793	0.0146627	up	yes
TRITD_1Av1G142300	GO:0005768(endosome);GO:0006897(endocytosis);GO:0016050(vesicle organization);GO:0019898(extrinsic component of membrane);GO:0035091(phosphatidylinositol binding);GO:0035091(phosphatidylinositol binding)	04144(Endocytosis);04144(Endocytosis)	K17917	NA	hypothetical protein TRIUR3_17410 [Triticum urartu]	25.576	7.68124	1.73538	0.0208749	0.151518	up	yes
TRITD_1Av1G143790	GO:0009507(chloroplast);GO:0009534(chloroplast thylakoid);GO:0009535(chloroplast thylakoid membrane);GO:0015995(chlorophyll biosynthetic process);GO:0016021(integral component of membrane);GO:0031969(chloroplast membrane);GO:0046408(chlorophyll synthetase activity);GO:0046408(chlorophyll synthetase activity)	00860(Porphyrin and chlorophyll metabolism);00860(Porphyrin and chlorophyll metabolism)	K04040	EC:2.5.1.62;EC:2.5.1.133	chlorophyll synthase, chloroplastic [Aegilops tauschii subsp. tauschii]	46.6072	108.493	-1.21897	0.0350766	0.212851	down	yes
TRITD_1Av1G145250	GO:0000038(very long-chain fatty acid metabolic process);GO:0005634(nucleus);GO:0005783(endoplasmic reticulum);GO:0005789(endoplasmic reticulum membrane);GO:0006644(phospholipid metabolic process);GO:0008152(metabolic process);GO:0008654(phospholipid biosynthetic process);GO:0016021(integral component of membrane);GO:0016746(transferase activity, transferring acyl groups);GO:0050200(plasmalogen s…	00564(Glycerophospholipid metabolism);00565(Ether lipid metabolism);00565(Ether lipid metabolism)	K13510	EC:2.3.1.23;EC:2.3.1.67	lysophospholipid acyltransferase LPEAT1 [Aegilops tauschii subsp. tauschii]	64.9714	7.3224	3.14942	2.56333e-05	0.00101023	up	yes
TRITD_1Av1G145400	GO:0004672(protein kinase activity);GO:0004674(protein serine/threonine kinase activity);GO:0005515(protein binding);GO:0005524(ATP binding);GO:0005576(extracellular region);GO:0005886(plasma membrane);GO:0007338(single fertilization);GO:0009506(plasmodesma);GO:0009723(response to ethylene);GO:0009738(abscisic acid-activated signaling pathway);GO:0009741(response to brassinosteroid);GO:0009742(br…	NA	NA	NA	Receptor-like protein kinase FERONIA [Triticum urartu]	31.3213	5.2733	2.57037	0.000525454	0.0105921	up	yes
TRITD_1Av1G147120	GO:0003723(RNA binding);GO:0003729(mRNA binding);GO:0005515(protein binding);GO:0005634(nucleus);GO:0005681(spliceosomal complex);GO:0005737(cytoplasm);GO:0006376(mRNA splice site selection);GO:0016607(nuclear speck);GO:0035061(interchromatin granule);GO:0048024(regulation of mRNA splicing, via spliceosome);GO:0048024(regulation of mRNA splicing, via spliceosome)	03040(Spliceosome);03040(Spliceosome)	K12890	NA	serine/arginine-rich splicing factor SR30-like isoform X1 [Aegilops tauschii subsp. tauschii];Pre-mRNA-splicing factor SF2 [Triticum urartu];serine/arginine-rich splicing factor SR30-like isoform X2 [Aegilops tauschii subsp. tauschii]	32.9958	7.84749	2.07198	0.00539148	0.0585598	up	yes
TRITD_1Av1G147570	GO:0003674(molecular_function);GO:0005576(extracellular region);GO:0005773(vacuole);GO:0005774(vacuolar membrane);GO:0008150(biological_process)	NA	NA	NA	hypothetical protein TRIUR3_17301 [Triticum urartu]	126.519	33.6777	1.90948	0.0103564	0.0930117	up	yes
TRITD_1Av1G150360	GO:0004553(hydrolase activity, hydrolyzing O-glycosyl compounds);GO:0030247(polysaccharide binding);GO:0046658(anchored component of plasma membrane);GO:0046658(anchored component of plasma membrane)	00500(Starch and sucrose metabolism);00500(Starch and sucrose metabolism)	K19893	EC:3.2.1.39	lichenase-2 [Aegilops tauschii subsp. tauschii]	14.6171	162.047	-3.47068	4.65855e-07	4.10499e-05	down	yes
TRITD_1Av1G151290	GO:0003951(NAD+ kinase activity);GO:0004143(diacylglycerol kinase activity);GO:0005509(calcium ion binding);GO:0005524(ATP binding);GO:0005737(cytoplasm);GO:0006952(defense response);GO:0007205(protein kinase C-activating G-protein coupled receptor signaling pathway);GO:0016021(integral component of membrane);GO:0016310(phosphorylation);GO:0035556(intracellular signal transduction);GO:0035556(int…	00561(Glycerolipid metabolism);00564(Glycerophospholipid metabolism);04070(Phosphatidylinositol signaling system);04070(Phosphatidylinositol signaling system)	K00901	EC:2.7.1.107	Diacylglycerol kinase 1 [Triticum urartu];diacylglycerol kinase 1-like [Aegilops tauschii subsp. tauschii]	8.10812	0.606282	3.74131	1.1507e-06	8.55188e-05	up	yes
TRITD_1Av1G152830	GO:0005544(calcium-dependent phospholipid binding);GO:0005886(plasma membrane);GO:0006952(defense response);GO:0010186(positive regulation of cellular defense response);GO:0019725(cellular homeostasis);GO:0060548(negative regulation of cell death);GO:0090332(stomatal closure);GO:0090332(stomatal closure)	NA	NA	NA	protein BONZAI 3-like isoform X1 [Aegilops tauschii subsp. tauschii];protein BONZAI 3-like isoform X2 [Aegilops tauschii subsp. tauschii];Protein BONZAI 3 [Triticum urartu]	27.5618	6.5595	2.07101	0.00531121	0.0579826	up	yes
TRITD_1Av1G153170	NA	NA	NA	NA	uncharacterized protein LOC109757877 [Aegilops tauschii subsp. tauschii]	9.48265	1.84897	2.35857	0.00178363	0.0261522	up	yes
TRITD_1Av1G153180	GO:0004806(triglyceride lipase activity);GO:0005576(extracellular region);GO:0006629(lipid metabolic process);GO:0016787(hydrolase activity)	00564(Glycerophospholipid metabolism);00592(alpha-Linolenic acid metabolism)	K16818	EC:3.1.1.32	lipase-like isoform X2 [Aegilops tauschii subsp. tauschii]	39.0497	7.18427	2.4424	0.00100131	0.0169873	up	yes
TRITD_1Av1G154670	GO:0005509(calcium ion binding)	04626(Plant-pathogen interaction)	K13448	NA	probable calcium-binding protein CML15 [Aegilops tauschii subsp. tauschii]	126.971	4.35814	4.86465	9.22822e-10	2.24903e-07	up	yes
TRITD_1Av1G156270	NA	NA	NA	NA	late embryogenesis abundant protein, group 3-like [Aegilops tauschii subsp. tauschii]	222.415	8.05182	4.7878	1.37929e-09	3.13552e-07	up	yes
TRITD_1Av1G156380	GO:0003674(molecular_function);GO:0005739(mitochondrion);GO:0007275(multicellular organism development);GO:0009507(chloroplast);GO:0009536(plastid);GO:0009706(chloroplast inner membrane);GO:0009941(chloroplast envelope);GO:0016021(integral component of membrane);GO:0016021(integral component of membrane)	00760(Nicotinate and nicotinamide metabolism);00760(Nicotinate and nicotinamide metabolism)	K00858	EC:2.7.1.23	protein RETICULATA-RELATED 4, chloroplastic-like [Aegilops tauschii subsp. tauschii];hypothetical protein TRIUR3_07434 [Triticum urartu]	14.5949	32.575	-1.1583	0.0436282	0.243734	down	yes
TRITD_1Av1G158230	GO:0003735(structural constituent of ribosome);GO:0006412(translation);GO:0006412(translation)	04146(Peroxisome);04146(Peroxisome)	K13354	NA	peroxisomal adenine nucleotide carrier 1-like [Aegilops tauschii subsp. tauschii];hypothetical protein TRIUR3_07044 [Triticum urartu]	89.8463	12.8356	2.80731	0.000159123	0.00430028	up	yes
TRITD_1Av1G159000	GO:0004556(alpha-amylase activity);GO:0005975(carbohydrate metabolic process);GO:0005977(glycogen metabolic process);GO:0009507(chloroplast);GO:0010021(amylopectin biosynthetic process);GO:0019156(isoamylase activity);GO:0019252(starch biosynthetic process);GO:0019252(starch biosynthetic process)	00500(Starch and sucrose metabolism);00500(Starch and sucrose metabolism)	K01214	EC:3.2.1.68	isoamylase 2, chloroplastic [Aegilops tauschii subsp. tauschii]	8.17365	1.64152	2.31595	0.00189504	0.0273119	up	yes
TRITD_1Av1G159780	GO:0004252(serine-type endopeptidase activity);GO:0005886(plasma membrane);GO:0006508(proteolysis);GO:0016021(integral component of membrane);GO:0031966(mitochondrial membrane);GO:0046872(metal ion binding);GO:0046872(metal ion binding)	NA	NA	NA	rhomboid-like protein 14, mitochondrial [Aegilops tauschii subsp. tauschii]	26.4658	7.7045	1.78036	0.0175712	0.135655	up	yes
TRITD_1Av1G160800	GO:0003993(acid phosphatase activity);GO:0009507(chloroplast);GO:0009534(chloroplast thylakoid);GO:0009535(chloroplast thylakoid membrane);GO:0009543(chloroplast thylakoid lumen);GO:0009579(thylakoid);GO:0010206(photosystem II repair);GO:0016021(integral component of membrane);GO:0016311(dephosphorylation);GO:0031977(thylakoid lumen)	NA	NA	NA	predicted protein [Hordeum vulgare subsp. vulgare]	11.5573	52.3376	-2.17904	0.000613945	0.0118547	down	yes
TRITD_1Av1G161100	GO:0004190(aspartic-type endopeptidase activity);GO:0006508(proteolysis);GO:0030163(protein catabolic process);GO:0030163(protein catabolic process)	NA	NA	NA	basic 7S globulin-like [Aegilops tauschii subsp. tauschii];Basic 7S globulin [Triticum urartu]	5.75441	1.54676	1.89542	0.0119427	0.103054	up	yes
TRITD_1Av1G161290	NA	NA	NA	NA	uncharacterized protein LOC109774063 [Aegilops tauschii subsp. tauschii]	27.0208	62.0279	-1.19884	0.0379202	0.224713	down	yes
TRITD_1Av1G161780	GO:0005737(cytoplasm);GO:0016192(vesicle-mediated transport);GO:0042594(response to starvation);GO:0042594(response to starvation)	NA	NA	NA	autophagy-related protein 18h-like [Aegilops tauschii subsp. tauschii]	65.4553	16.3135	2.00444	0.00694367	0.0700964	up	yes
TRITD_1Av1G161810	GO:0005829(cytosol);GO:0006152(purine nucleoside catabolic process);GO:0008477(purine nucleosidase activity);GO:0008477(purine nucleosidase activity)	00240(Pyrimidine metabolism);00760(Nicotinate and nicotinamide metabolism);00760(Nicotinate and nicotinamide metabolism)	K01240	EC:3.2.2.3	uncharacterized protein LOC109783895 isoform X1 [Aegilops tauschii subsp. tauschii];hypothetical protein TRIUR3_05635 [Triticum urartu];uncharacterized protein LOC109783895 isoform X2 [Aegilops tauschii subsp. tauschii]	1.56868	0.379527	2.04728	0.00658504	0.0674002	up	yes
TRITD_1Av1G161920	GO:0005829(cytosol);GO:0006152(purine nucleoside catabolic process);GO:0008477(purine nucleosidase activity);GO:0008477(purine nucleosidase activity)	NA	NA	NA	uncharacterized protein LOC109765672 isoform X2 [Aegilops tauschii subsp. tauschii]	0.372701	4.55371	-3.61095	3.09216e-07	2.92479e-05	down	yes
TRITD_1Av1G162210	GO:0005634(nucleus);GO:0009739(response to gibberellin);GO:0010331(gibberellin binding)	04075(Plant hormone signal transduction)	K14493	EC:3.-.-.-	GID1 protein [Triticum aestivum]	58.9926	11.7883	2.32318	0.00171803	0.0253924	up	yes
TRITD_1Av1G162460	GO:0005576(extracellular region);GO:0016021(integral component of membrane);GO:0016787(hydrolase activity);GO:0016787(hydrolase activity)	NA	NA	NA	uncharacterized protein LOC109746850 [Aegilops tauschii subsp. tauschii]	120.018	14.0336	3.09629	3.37515e-05	0.00126812	up	yes
TRITD_1Av1G163360	GO:0005524(ATP binding);GO:0005739(mitochondrion);GO:0005783(endoplasmic reticulum);GO:0005886(plasma membrane);GO:0009409(response to cold);GO:0009414(response to water deprivation);GO:0009651(response to salt stress);GO:0009737(response to abscisic acid);GO:0010154(fruit development);GO:0010431(seed maturation);GO:0016021(integral component of membrane);GO:0016887(ATPase activity);GO:0031966(mi…	NA	NA	NA	AAA-ATPase ASD, mitochondrial-like [Aegilops tauschii subsp. tauschii]	17.2337	3.35094	2.36259	0.00146814	0.0226561	up	yes
TRITD_1Av1G163370	GO:0005576(extracellular region);GO:0016021(integral component of membrane);GO:0016757(transferase activity, transferring glycosyl groups);GO:0016757(transferase activity, transferring glycosyl groups)	00515(Mannose type O-glycan biosyntheis);00515(Mannose type O-glycan biosyntheis)	K18207	EC:2.4.1.312	uncharacterized protein LOC109767290 [Aegilops tauschii subsp. tauschii];glycosyltransferase [Triticum aestivum]	19.0924	6.66911	1.51744	0.0456199	0.25095	up	yes
TRITD_1Av1G163540	GO:0005215(transporter activity);GO:0005886(plasma membrane);GO:0006857(oligopeptide transport);GO:0010336(gibberellic acid homeostasis);GO:0016020(membrane);GO:0016021(integral component of membrane);GO:0022857(transmembrane transporter activity);GO:0042128(nitrate assimilation);GO:0055085(transmembrane transport);GO:0097708(intracellular vesicle);GO:0097708(intracellular vesicle)	NA	NA	NA	protein NRT1/ PTR FAMILY 3.1-like [Aegilops tauschii subsp. tauschii]	1.01781	3.32232	-1.70673	0.00568625	0.0607761	down	yes
TRITD_1Av1G163560	GO:0009507(chloroplast);GO:0015979(photosynthesis)	NA	NA	NA	predicted protein [Hordeum vulgare subsp. vulgare]	7.04375	16.7531	-1.25001	0.0347046	0.211485	down	yes
TRITD_1Av1G164280	GO:0003924(GTPase activity);GO:0005200(structural constituent of cytoskeleton);GO:0005525(GTP binding);GO:0005737(cytoplasm);GO:0005874(microtubule);GO:0005886(plasma membrane);GO:0007017(microtubule-based process);GO:0009409(response to cold);GO:0009651(response to salt stress);GO:0015630(microtubule cytoskeleton);GO:0015630(microtubule cytoskeleton)	04145(Phagosome);04145(Phagosome)	K07375	NA	tubulin beta-1 chain [Aegilops tauschii subsp. tauschii];uncharacterized protein LOC100272336 isoform X1 [Zea mays];RecName: Full=Tubulin beta-1 chain; AltName: Full=Beta-1-tubulin;beta tubulin 6 [Hordeum vulgare subsp. vulgare]	5.62379	0.916347	2.61758	0.000517178	0.0104721	up	yes
TRITD_1Av1G164320	GO:0004452(isopentenyl-diphosphate delta-isomerase activity);GO:0005829(cytosol);GO:0008299(isoprenoid biosynthetic process);GO:0009240(isopentenyl diphosphate biosynthetic process);GO:0009507(chloroplast);GO:0009536(plastid);GO:0015979(photosynthesis);GO:0015995(chlorophyll biosynthetic process);GO:0016787(hydrolase activity);GO:0046872(metal ion binding);GO:0050992(dimethylallyl diphosphate bio…	00900(Terpenoid backbone biosynthesis);00900(Terpenoid backbone biosynthesis)	K01823	EC:5.3.3.2	predicted protein [Hordeum vulgare subsp. vulgare];Isopentenyl-diphosphate Delta-isomerase I [Triticum urartu]	36.9538	13.0702	1.49944	0.0484282	0.259576	up	yes
TRITD_1Av1G164460	GO:0009507(chloroplast);GO:0009535(chloroplast thylakoid membrane);GO:0009570(chloroplast stroma);GO:0009579(thylakoid);GO:0009735(response to cytokinin);GO:0009941(chloroplast envelope);GO:0030001(metal ion transport);GO:0046872(metal ion binding);GO:0046872(metal ion binding)	NA	NA	NA	uncharacterized protein LOC109779324 [Aegilops tauschii subsp. tauschii];hypothetical protein TRIUR3_12682 [Triticum urartu]	20.7145	49.4788	-1.25617	0.031027	0.196622	down	yes
TRITD_1Av1G165980	GO:0016787(hydrolase activity);GO:0016787(hydrolase activity)	NA	NA	NA	predicted protein, partial [Hordeum vulgare subsp. vulgare];uncharacterized protein LOC109762701 [Aegilops tauschii subsp. tauschii]	32.0941	75.2179	-1.22877	0.0339186	0.208159	down	yes
TRITD_1Av1G166500	GO:0005886(plasma membrane);GO:0006952(defense response);GO:0006952(defense response)	NA	NA	NA	hypothetical protein TRIUR3_20040 [Triticum urartu];serine/arginine repetitive matrix protein 1-like isoform X2 [Aegilops tauschii subsp. tauschii]	0.589849	1.35579	-1.20072	0.0442107	0.246037	down	yes
TRITD_1Av1G167110	GO:0003333(amino acid transmembrane transport);GO:0005886(plasma membrane);GO:0015171(amino acid transmembrane transporter activity)	NA	NA	NA	amino acid permease 3-like [Aegilops tauschii subsp. tauschii]	0.963105	9.11205	-3.24201	2.52587e-06	0.000163468	down	yes
TRITD_1Av1G167570	NA	NA	NA	NA	hypothetical protein TRIUR3_06540 [Triticum urartu]	1200.5	9.63669	6.96088	7.80818e-16	2.75196e-12	up	yes
TRITD_1Av1G167790	GO:0005794(Golgi apparatus);GO:0016413(O-acetyltransferase activity);GO:0071554(cell wall organization or biogenesis);GO:0071554(cell wall organization or biogenesis)	NA	NA	NA	protein trichome berefringence-like 7 [Aegilops tauschii subsp. tauschii]	5.32905	1.78347	1.57919	0.0390903	0.22884	up	yes
TRITD_1Av1G167800	GO:0000139(Golgi membrane);GO:0005634(nucleus);GO:0005794(Golgi apparatus);GO:0005982(starch metabolic process);GO:0009058(biosynthetic process);GO:0009834(plant-type secondary cell wall biogenesis);GO:0010417(glucuronoxylan biosynthetic process);GO:0015020(glucuronosyltransferase activity);GO:0016021(integral component of membrane);GO:0016757(transferase activity, transferring glycosyl groups);G…	NA	NA	NA	UDP-glucuronate:xylan alpha-glucuronosyltransferase 1-like [Aegilops tauschii subsp. tauschii]	6.04079	0.50882	3.56951	3.49708e-06	0.000210697	up	yes
TRITD_1Av1G167910	GO:0003674(molecular_function);GO:0005634(nucleus);GO:0008150(biological_process)	NA	NA	NA	uncharacterized protein LOC109772898 [Aegilops tauschii subsp. tauschii]	59.5274	15.5601	1.93571	0.00932476	0.0863586	up	yes
TRITD_1Av1G168140	GO:0004565(beta-galactosidase activity);GO:0005618(cell wall);GO:0005773(vacuole);GO:0005773(vacuole)	00052(Galactose metabolism);00600(Sphingolipid metabolism);00531(Glycosaminoglycan degradation);00604(Glycosphingolipid biosynthesis - ganglio series);00511(Other glycan degradation);00511(Other glycan degradation)	K12309	EC:3.2.1.23	Beta-galactosidase 7 [Triticum urartu];beta-galactosidase 7-like [Aegilops tauschii subsp. tauschii]	4.20938	0.920349	2.19336	0.00346974	0.0425685	up	yes
TRITD_1Av1G168400	GO:0005737(cytoplasm);GO:0005886(plasma membrane);GO:0006979(response to oxidative stress);GO:0016491(oxidoreductase activity);GO:0046686(response to cadmium ion);GO:0055114(oxidation-reduction process);GO:0016651(oxidoreductase activity, acting on NAD(P)H);GO:0016651(oxidoreductase activity, acting on NAD(P)H)	NA	NA	NA	isoflavone reductase homolog IRL-like [Aegilops tauschii subsp. tauschii]	4.66161	13.4196	-1.52544	0.0116309	0.101196	down	yes
TRITD_1Av1G168770	GO:0003924(GTPase activity);GO:0042254(ribosome biogenesis)	NA	NA	NA	DAR GTPase 3, chloroplastic [Aegilops tauschii subsp. tauschii]	24.0018	58.5252	-1.28591	0.0276019	0.182297	down	yes
TRITD_1Av1G169340	GO:0004674(protein serine/threonine kinase activity);GO:0005634(nucleus);GO:0005737(cytoplasm);GO:0006468(protein phosphorylation);GO:0035556(intracellular signal transduction);GO:0035556(intracellular signal transduction)	04016(MAPK signaling pathway - plant);04075(Plant hormone signal transduction);04075(Plant hormone signal transduction)	K14498	EC:2.7.11.1	Serine/threonine-protein kinase SAPK4 [Triticum urartu]	33.035	4.32098	2.93457	8.71456e-05	0.00264439	up	yes
TRITD_1Av1G170230	GO:0000287(magnesium ion binding);GO:0004427(inorganic diphosphatase activity);GO:0005634(nucleus);GO:0005737(cytoplasm);GO:0005829(cytosol);GO:0006796(phosphate-containing compound metabolic process);GO:0016020(membrane);GO:0019915(lipid storage);GO:0019915(lipid storage)	00190(Oxidative phosphorylation);00190(Oxidative phosphorylation)	K01507	EC:3.6.1.1	soluble inorganic pyrophosphatase-like [Aegilops tauschii subsp. tauschii];Soluble inorganic pyrophosphatase [Triticum urartu]	10.2482	3.58508	1.5153	0.0477873	0.257749	up	yes
TRITD_1Av1G171220	GO:0008150(biological_process);GO:0071284(cellular response to lead ion);GO:0071284(cellular response to lead ion)	03040(Spliceosome);04141(Protein processing in endoplasmic reticulum);04144(Endocytosis);04144(Endocytosis)	K03283	NA	hypothetical protein TRIUR3_12334 [Triticum urartu];predicted protein [Hordeum vulgare subsp. vulgare]	92.7337	22.4025	2.04943	0.00578087	0.0616171	up	yes
TRITD_1Av1G172030	GO:0009055(electron transfer activity);GO:0009507(chloroplast);GO:0009536(plastid);GO:0022900(electron transport chain);GO:0046872(metal ion binding);GO:0051537(2 iron, 2 sulfur cluster binding)	00195(Photosynthesis)	K02639	NA	Ferredoxin-6, chloroplastic [Triticum urartu]	27.2907	8.30335	1.71665	0.0228353	0.161344	up	yes
TRITD_1Av1G172310	GO:0003674(molecular_function);GO:0003674(molecular_function)	NA	NA	NA	predicted protein [Hordeum vulgare subsp. vulgare];hypothetical protein TRIUR3_26064 [Triticum urartu]	2.4542	6.31243	-1.36294	0.0227549	0.16089	down	yes
TRITD_1Av1G172460	GO:0000398(mRNA splicing, via spliceosome);GO:0005681(spliceosomal complex);GO:0005681(spliceosomal complex)	NA	NA	NA	cytochrome P450 94C1-like [Aegilops tauschii subsp. tauschii]	5.97411	0.940898	2.66661	0.00040254	0.00872557	up	yes
TRITD_1Av1G172980	GO:0005515(protein binding);GO:0005789(endoplasmic reticulum membrane);GO:0005886(plasma membrane);GO:0005887(integral component of plasma membrane);GO:0005980(glycogen catabolic process);GO:0006936(muscle contraction);GO:0016020(membrane);GO:0034045(phagophore assembly site membrane);GO:0043312(neutrophil degranulation);GO:0048471(perinuclear region of cytoplasm);GO:0061723(glycophagy);GO:007082…	NA	NA	NA	Alpha-amylase [Triticum urartu]	24.2833	3.97826	2.60976	0.000445941	0.00937343	up	yes
TRITD_1Av1G173720	GO:0005634(nucleus);GO:0031348(negative regulation of defense response);GO:0034051(negative regulation of plant-type hypersensitive response);GO:0045595(regulation of cell differentiation);GO:0045595(regulation of cell differentiation)	04144(Endocytosis);04144(Endocytosis)	K12191	NA	protein LSD1 [Aegilops tauschii subsp. tauschii];protein LSD1 isoform X2 [Brachypodium distachyon]	5.30003	39.7348	-2.90633	1.42262e-05	0.00063611	down	yes
TRITD_1Av1G173840	GO:0005737(cytoplasm);GO:0005737(cytoplasm)	NA	NA	NA	predicted protein [Hordeum vulgare subsp. vulgare];hypothetical protein TRIUR3_08483 [Triticum urartu]	32.8198	2.03055	4.01463	1.78604e-07	1.84412e-05	up	yes
TRITD_1Av1G174430	GO:0003676(nucleic acid binding);GO:0005634(nucleus);GO:0005737(cytoplasm);GO:0005886(plasma membrane);GO:0006950(response to stress);GO:0006979(response to oxidative stress);GO:0009408(response to heat);GO:0009409(response to cold);GO:0009506(plasmodesma);GO:0016787(hydrolase activity);GO:0034337(RNA folding);GO:0061077(chaperone-mediated protein folding);GO:0061077(chaperone-mediated protein fo…	NA	NA	NA	universal stress protein PHOS32-like [Aegilops tauschii subsp. tauschii]	28.6028	2.3535	3.60328	2.53249e-06	0.000163506	up	yes
TRITD_1Av1G174530	NA	NA	NA	NA	uncharacterized protein LOC109770573 isoform X3 [Aegilops tauschii subsp. tauschii];uncharacterized protein LOC109770573 isoform X4 [Aegilops tauschii subsp. tauschii];uncharacterized protein LOC109770573 isoform X2 [Aegilops tauschii subsp. tauschii]	18.1702	338.369	-4.21895	4.57703e-09	8.42299e-07	down	yes
TRITD_1Av1G175130	GO:0004849(uridine kinase activity);GO:0005829(cytosol);GO:0006206(pyrimidine nucleobase metabolic process);GO:0009507(chloroplast);GO:0043097(pyrimidine nucleoside salvage);GO:0043097(pyrimidine nucleoside salvage)	00240(Pyrimidine metabolism);00240(Pyrimidine metabolism)	K00761	EC:2.4.2.9	uracil phosphoribosyltransferase [Aegilops tauschii subsp. tauschii]	6.96281	23.3523	-1.74582	0.00448219	0.0515353	down	yes
TRITD_1Av1G175210	GO:0004032(alditol:NADP+ 1-oxidoreductase activity);GO:0004033(aldo-keto reductase (NADP) activity);GO:0005737(cytoplasm);GO:0008106(alcohol dehydrogenase (NADP+) activity);GO:0009409(response to cold);GO:0009414(response to water deprivation);GO:0009507(chloroplast);GO:0009636(response to toxic substance);GO:0009651(response to salt stress);GO:0016229(steroid dehydrogenase activity);GO:0016491(o…	00010(Glycolysis / Gluconeogenesis);00040(Pentose and glucuronate interconversions);00561(Glycerolipid metabolism);00561(Glycerolipid metabolism)	K00002	EC:1.1.1.2	aldo-keto reductase family 4 member C9-like [Aegilops tauschii subsp. tauschii];Aldo-keto reductase family 4 member C10 [Triticum urartu]	5.70955	14.6087	-1.35537	0.0216851	0.155908	down	yes
TRITD_1Av1G175440	GO:0000139(Golgi membrane);GO:0005576(extracellular region);GO:0016021(integral component of membrane);GO:0019706(protein-cysteine S-palmitoyltransferase activity);GO:0005789(endoplasmic reticulum membrane);GO:0005794(Golgi apparatus);GO:0030659(cytoplasmic vesicle membrane);GO:0030659(cytoplasmic vesicle membrane)	NA	NA	NA	probable protein S-acyltransferase 16 [Aegilops tauschii subsp. tauschii]	14.1323	3.06736	2.20393	0.00321018	0.0401673	up	yes
TRITD_1Av1G176050	GO:0000981(RNA polymerase II transcription factor activity, sequence-specific DNA binding);GO:0001135(transcription factor activity, RNA polymerase II transcription factor recruiting);GO:0003677(DNA binding);GO:0003700(DNA binding transcription factor activity);GO:0005634(nucleus);GO:0006351(transcription, DNA-templated);GO:0006355(regulation of transcription, DNA-templated);GO:0006357(regulation…	NA	NA	NA	uncharacterized protein LOC109732249 [Aegilops tauschii subsp. tauschii];Myb-related protein 3R-1 [Triticum urartu]	0.928391	2.73134	-1.5568	0.0112888	0.0992799	down	yes
TRITD_1Av1G176390	GO:0005515(protein binding);GO:0005524(ATP binding);GO:0005618(cell wall);GO:0005634(nucleus);GO:0005794(Golgi apparatus);GO:0005829(cytosol);GO:0005886(plasma membrane);GO:0006351(transcription, DNA-templated);GO:0006355(regulation of transcription, DNA-templated);GO:0006457(protein folding);GO:0009408(response to heat);GO:0009615(response to virus);GO:0009617(response to bacterium);GO:0034620(c…	03040(Spliceosome);04141(Protein processing in endoplasmic reticulum);04144(Endocytosis);04144(Endocytosis)	K03283	NA	Heat shock cognate 70 kDa protein 4 [Triticum urartu];hypothetical protein OsI_20227 [Oryza sativa Indica Group]	47.526	15.6157	1.60572	0.0330887	0.205032	up	yes
TRITD_1Av1G177040	GO:0000790(nuclear chromatin);GO:0003677(DNA binding);GO:0006342(chromatin silencing);GO:0006342(chromatin silencing)	NA	NA	NA	Histone H2A.1 [Triticum urartu];histone H2A-like [Aegilops tauschii subsp. tauschii]	29.5481	89.9512	-1.60608	0.00790126	0.076859	down	yes
TRITD_1Av1G177130	NA	NA	NA	NA	uncharacterized protein LOC109746577 [Aegilops tauschii subsp. tauschii]	354.171	45.294	2.96705	6.82055e-05	0.00218613	up	yes
TRITD_1Av1G178700	NA	NA	NA	NA	hypothetical protein TRIUR3_16688 [Triticum urartu]	4.81812	28.258	-2.55212	0.00010684	0.00315184	down	yes
TRITD_1Av1G178720	NA	NA	NA	NA	hypothetical protein TRIUR3_21122 [Triticum urartu]	12.8819	89.975	-2.80418	2.57419e-05	0.00101216	down	yes
TRITD_1Av1G178780	NA	NA	NA	NA	hypothetical protein TRIUR3_27602 [Triticum urartu]	10.0157	24.2386	-1.27504	0.0321251	0.20136	down	yes
TRITD_1Av1G180370	GO:0005524(ATP binding);GO:0005618(cell wall);GO:0005739(mitochondrion);GO:0005759(mitochondrial matrix);GO:0005774(vacuolar membrane);GO:0005794(Golgi apparatus);GO:0006457(protein folding);GO:0009408(response to heat);GO:0009507(chloroplast);GO:0009615(response to virus);GO:0009651(response to salt stress);GO:0034605(cellular response to heat);GO:0042026(protein refolding);GO:0046686(response t…	03018(RNA degradation);03018(RNA degradation)	K04043	NA	heat shock 70 kDa protein, mitochondrial-like [Aegilops tauschii subsp. tauschii];Heat shock 70 kDa protein, mitochondrial [Triticum urartu]	24.4497	0.686217	5.15501	1.62536e-10	4.9965e-08	up	yes
TRITD_1Av1G180520	GO:0005737(cytoplasm);GO:0008150(biological_process);GO:0008429(phosphatidylethanolamine binding);GO:0008429(phosphatidylethanolamine binding)	NA	NA	NA	uncharacterized protein LOC109752199 [Aegilops tauschii subsp. tauschii]	135.37	1.69823	6.31673	7.86571e-14	9.06203e-11	up	yes
TRITD_1Av1G180710	GO:0004674(protein serine/threonine kinase activity);GO:0004675(transmembrane receptor protein serine/threonine kinase activity);GO:0005524(ATP binding);GO:0005886(plasma membrane);GO:0006468(protein phosphorylation);GO:0007166(cell surface receptor signaling pathway);GO:0007169(transmembrane receptor protein tyrosine kinase signaling pathway);GO:0009507(chloroplast);GO:0012505(endomembrane syste…	NA	NA	NA	protein MALE DISCOVERER 1-like [Aegilops tauschii subsp. tauschii]	13.8895	4.14532	1.74443	0.0201728	0.148413	up	yes
TRITD_1Av1G181190	GO:0005385(zinc ion transmembrane transporter activity);GO:0005886(plasma membrane);GO:0071577(zinc II ion transmembrane transport)	NA	NA	NA	zinc transporter 9-like [Aegilops tauschii subsp. tauschii]	2.75691	12.8148	-2.21669	0.000536181	0.0107284	down	yes
TRITD_1Av1G181400	GO:0000145(exocyst);GO:0005515(protein binding);GO:0005737(cytoplasm);GO:0005829(cytosol);GO:0005886(plasma membrane);GO:0006887(exocytosis);GO:0006904(vesicle docking involved in exocytosis);GO:0009414(response to water deprivation);GO:0009789(positive regulation of abscisic acid-activated signaling pathway);GO:0012505(endomembrane system);GO:0042742(defense response to bacterium);GO:0045335(pha…	NA	NA	NA	exocyst complex component EXO70B1-like [Aegilops tauschii subsp. tauschii]	13.8064	3.61592	1.9329	0.00957345	0.0880887	up	yes
TRITD_1Av1G181920	GO:0005739(mitochondrion);GO:0008453(alanine-glyoxylate transaminase activity);GO:0030170(pyridoxal phosphate binding);GO:0042802(identical protein binding);GO:0042802(identical protein binding)	00250(Alanine, aspartate and glutamate metabolism);00260(Glycine, serine and threonine metabolism);00270(Cysteine and methionine metabolism);00280(Valine, leucine and isoleucine degradation);00280(Valine, leucine and isoleucine degradation)	K00827	EC:2.6.1.44;EC:2.6.1.40	alanine--glyoxylate aminotransferase 2 homolog 3, mitochondrial-like [Aegilops tauschii subsp. tauschii];Putative aminotransferase class III superfamily protein [Zea mays]	13.1757	3.89279	1.759	0.0194389	0.145426	up	yes
TRITD_1Av1G183460	GO:0006952(defense response)	NA	NA	NA	protein LURP-one-related 8-like [Aegilops tauschii subsp. tauschii]	42.6088	5.406	2.97852	6.88007e-05	0.00219481	up	yes
TRITD_1Av1G183620	GO:0003700(DNA binding transcription factor activity);GO:0005634(nucleus);GO:0006355(regulation of transcription, DNA-templated);GO:0043565(sequence-specific DNA binding)	04075(Plant hormone signal transduction)	K14494	NA	protein SCARECROW-like [Aegilops tauschii subsp. tauschii]	48.5861	3.54007	3.77869	7.15256e-07	5.82804e-05	up	yes
TRITD_1Av1G184050	NA	NA	NA	NA	uncharacterized protein LOC109783518 [Aegilops tauschii subsp. tauschii];hypothetical protein TRIUR3_06850 [Triticum urartu]	25.9617	4.15062	2.64499	0.00045032	0.00945078	up	yes
TRITD_1Av1G184990	GO:0003674(molecular_function);GO:0005634(nucleus);GO:0008150(biological_process);GO:0016021(integral component of membrane);GO:0000149(SNARE binding);GO:0000323(lytic vacuole);GO:0005768(endosome);GO:0035493(SNARE complex assembly);GO:0060627(regulation of vesicle-mediated transport);GO:0060627(regulation of vesicle-mediated transport)	NA	NA	NA	hypothetical protein TRIUR3_17273 [Triticum urartu];predicted protein [Hordeum vulgare subsp. vulgare];UV radiation resistance-associated gene protein-like [Aegilops tauschii subsp. tauschii]	4.32274	0.503846	3.10089	4.17252e-05	0.00147549	up	yes
TRITD_1Av1G185980	GO:0004029(aldehyde dehydrogenase (NAD) activity);GO:0004029(aldehyde dehydrogenase (NAD) activity)	00940(Phenylpropanoid biosynthesis);00940(Phenylpropanoid biosynthesis)	K12355	EC:1.2.1.68	Aldehyde dehydrogenase family 2 member C4 [Triticum urartu]	2.06771	7.82822	-1.92065	0.00223346	0.031064	down	yes
TRITD_1Av1G187230	GO:0004553(hydrolase activity, hydrolyzing O-glycosyl compounds);GO:0030247(polysaccharide binding);GO:0046658(anchored component of plasma membrane);GO:0046658(anchored component of plasma membrane)	00500(Starch and sucrose metabolism);00500(Starch and sucrose metabolism)	K19891;K19893	EC:3.2.1.39	putative glucan endo-1,3-beta-glucosidase GVI isoform X1 [Aegilops tauschii subsp. tauschii];putative glucan endo-1,3-beta-glucosidase GVI isoform X2 [Aegilops tauschii subsp. tauschii];Putative glucan endo-1,3-beta-glucosidase GVI [Triticum urartu]	38.5833	7.49959	2.36309	0.00143801	0.0223057	up	yes
TRITD_1Av1G187250	NA	NA	NA	NA	hypothetical protein TRIUR3_23885 [Triticum urartu]	9.72473	3.23917	1.58603	0.0419781	0.238266	up	yes
TRITD_1Av1G187530	GO:0004618(phosphoglycerate kinase activity);GO:0004672(protein kinase activity);GO:0005524(ATP binding);GO:0005737(cytoplasm);GO:0005739(mitochondrion);GO:0005829(cytosol);GO:0006096(glycolytic process);GO:0009507(chloroplast);GO:0009536(plastid);GO:0009570(chloroplast stroma);GO:0009579(thylakoid);GO:0016020(membrane);GO:0019253(reductive pentose-phosphate cycle);GO:0046686(response to cadmium …	00010(Glycolysis / Gluconeogenesis);00710(Carbon fixation in photosynthetic organisms)	K00927	EC:2.7.2.3	RecName: Full=Phosphoglycerate kinase, chloroplastic; Flags: Precursor	144.374	568.972	-1.97855	0.00149839	0.0230179	down	yes
TRITD_1Av1G188050	GO:0009409(response to cold);GO:0009507(chloroplast);GO:0009522(photosystem I);GO:0009523(photosystem II);GO:0009535(chloroplast thylakoid membrane);GO:0010030(positive regulation of seed germination);GO:0010117(photoprotection);GO:0010380(regulation of chlorophyll biosynthetic process);GO:0015979(photosynthesis);GO:0016021(integral component of membrane);GO:0016168(chlorophyll binding);GO:003460…	NA	NA	NA	high molecular mass early light-inducible protein HV58, chloroplastic-like [Aegilops tauschii subsp. tauschii];hypothetical protein TRIUR3_06315 [Triticum urartu]	2.8885	24.2061	-3.06698	6.32712e-06	0.000336531	down	yes
TRITD_1Av1G188060	GO:0009409(response to cold);GO:0009507(chloroplast);GO:0009522(photosystem I);GO:0009523(photosystem II);GO:0009535(chloroplast thylakoid membrane);GO:0010030(positive regulation of seed germination);GO:0010117(photoprotection);GO:0010380(regulation of chlorophyll biosynthetic process);GO:0015979(photosynthesis);GO:0016021(integral component of membrane);GO:0016168(chlorophyll binding);GO:003460…	NA	NA	NA	hypothetical protein TRIUR3_06316 [Triticum urartu]	6.11745	31.4929	-2.36402	0.000251585	0.00602823	down	yes
TRITD_1Av1G189580	GO:0003674(molecular_function);GO:0008150(biological_process);GO:0009507(chloroplast)	NA	NA	NA	uncharacterized protein LOC109759020 [Aegilops tauschii subsp. tauschii]	2.65617	9.45293	-1.83141	0.00331215	0.0410446	down	yes
TRITD_1Av1G190920	NA	NA	NA	NA	hypothetical protein TRIUR3_07040 [Triticum urartu]	9.85969	1.36718	2.85034	0.000143695	0.00395848	up	yes
TRITD_1Av1G191090	GO:0003677(DNA binding);GO:0004386(helicase activity);GO:0005524(ATP binding);GO:0005634(nucleus);GO:0006260(DNA replication);GO:0006310(DNA recombination);GO:0007049(cell cycle);GO:0009640(photomorphogenesis);GO:0009933(meristem structural organization);GO:0010468(regulation of gene expression);GO:0051301(cell division);GO:1902749(regulation of cell cycle G2/M phase transition);GO:1990067(intrac…	NA	NA	NA	helicase and polymerase-containing protein TEBICHI [Aegilops tauschii subsp. tauschii]	0.155791	0.496251	-1.67146	0.00769334	0.0755342	down	yes
TRITD_1Av1G191350	GO:0003924(GTPase activity);GO:0005515(protein binding);GO:0005525(GTP binding);GO:0005622(intracellular);GO:0005634(nucleus);GO:0005730(nucleolus);GO:0005737(cytoplasm);GO:0005819(spindle);GO:0005886(plasma membrane);GO:0007264(small GTPase mediated signal transduction);GO:0009734(auxin-activated signaling pathway);GO:0009958(positive gravitropism);GO:0010928(regulation of auxin mediated signali…	04145(Phagosome);04933(AGE-RAGE signaling pathway in diabetic complications);04933(AGE-RAGE signaling pathway in diabetic complications)	K04392	NA	rac-like GTP-binding protein 5 [Aegilops tauschii subsp. tauschii];rac-type small GTP-binding protein [Triticum aestivum];Rac-like GTP-binding protein 7 [Triticum urartu]	9.63816	23.5613	-1.28959	0.0278502	0.183399	down	yes
TRITD_1Av1G191460	GO:0009658(chloroplast organization);GO:0010439(regulation of glucosinolate biosynthetic process)	NA	NA	NA	hypothetical protein TRIUR3_12933 [Triticum urartu]	1.07161	7.24818	-2.75783	4.04293e-05	0.00144516	down	yes
TRITD_1Av1G191580	GO:0000166(nucleotide binding);GO:0003677(DNA binding);GO:0003729(mRNA binding);GO:0005634(nucleus);GO:0006306(DNA methylation);GO:0006357(regulation of transcription by RNA polymerase II);GO:0006368(transcription elongation from RNA polymerase II promoter);GO:0006397(mRNA processing);GO:0030422(production of siRNA involved in RNA interference);GO:0032044(DSIF complex);GO:0032044(DSIF complex)	NA	NA	NA	hypothetical protein TRIUR3_18947 [Triticum urartu];LOW QUALITY PROTEIN: protein RNA-directed DNA methylation 3 [Aegilops tauschii subsp. tauschii]	5.97259	13.5443	-1.18126	0.0402928	0.233105	down	yes
TRITD_1Av1G191920	GO:0005634(nucleus);GO:0005634(nucleus)	NA	NA	NA	hypothetical protein TRIUR3_01014 [Triticum urartu]	3.30212	0.605183	2.44795	0.00126981	0.0202779	up	yes
TRITD_1Av1G191960	GO:0003674(molecular_function);GO:0009507(chloroplast);GO:0009523(photosystem II);GO:0009535(chloroplast thylakoid membrane);GO:0015979(photosynthesis);GO:0016021(integral component of membrane);GO:0042549(photosystem II stabilization);GO:0042549(photosystem II stabilization)	00195(Photosynthesis);00195(Photosynthesis)	K02721	NA	photosystem II reaction center W protein, chloroplastic-like [Aegilops tauschii subsp. tauschii]	4.09319	33.6928	-3.04114	6.71811e-06	0.00035017	down	yes
TRITD_1Av1G192020	GO:0001522(pseudouridine synthesis);GO:0005634(nucleus);GO:0009982(pseudouridine synthase activity);GO:0009982(pseudouridine synthase activity)	NA	NA	NA	multisubstrate pseudouridine synthase 7 [Aegilops tauschii subsp. tauschii];Multisubstrate pseudouridine synthase 7 [Triticum urartu];predicted protein [Hordeum vulgare subsp. vulgare]	0.565876	1.78515	-1.65748	0.00788388	0.0767175	down	yes
TRITD_1Av1G192410	GO:0005634(nucleus);GO:0006396(RNA processing);GO:0008150(biological_process);GO:0015030(Cajal body);GO:0030619(U1 snRNA binding);GO:0030620(U2 snRNA binding);GO:0030620(U2 snRNA binding)	NA	NA	NA	coilin [Aegilops tauschii subsp. tauschii];hypothetical protein TRIUR3_27961 [Triticum urartu]	0.862433	1.94505	-1.17332	0.0457516	0.251406	down	yes
TRITD_1Av1G193170	GO:0000245(spliceosomal complex assembly);GO:0005681(spliceosomal complex);GO:0005682(U5 snRNP);GO:0046540(U4/U6 x U5 tri-snRNP complex);GO:0046540(U4/U6 x U5 tri-snRNP complex)	03040(Spliceosome);03040(Spliceosome)	K12859	NA	thioredoxin-like protein YLS8 [Aegilops tauschii subsp. tauschii];Thioredoxin-like protein 4A [Triticum urartu]	19.214	47.1024	-1.29365	0.0272058	0.180873	down	yes
TRITD_1Av1G194670	GO:0004674(protein serine/threonine kinase activity);GO:0005515(protein binding);GO:0005524(ATP binding);GO:0005622(intracellular);GO:0005886(plasma membrane);GO:0016301(kinase activity);GO:0018105(peptidyl-serine phosphorylation);GO:0018107(peptidyl-threonine phosphorylation);GO:0035556(intracellular signal transduction);GO:0035556(intracellular signal transduction)	NA	NA	NA	CBL-interacting protein kinase 19-like [Aegilops tauschii subsp. tauschii];CBL-interacting serine/threonine-protein kinase 12 [Triticum urartu]	7.47175	2.24143	1.73703	0.021344	0.154014	up	yes
TRITD_1Av1G195020	GO:0016020(membrane);GO:0016709(oxidoreductase activity, acting on paired donors, with incorporation or reduction of molecular oxygen, NAD(P)H as one donor, and incorporation of one atom of oxygen);GO:0044550(secondary metabolite biosynthetic process);GO:0044550(secondary metabolite biosynthetic process)	NA	NA	NA	cytochrome P450 71A1-like [Aegilops tauschii subsp. tauschii];Cytochrome P450 71A1 [Triticum urartu]	44.0179	2.90686	3.92056	3.08754e-07	2.92479e-05	up	yes
TRITD_1Av1G197180	GO:0001666(response to hypoxia);GO:0005344(oxygen carrier activity);GO:0005618(cell wall);GO:0005737(cytoplasm);GO:0005829(cytosol);GO:0005886(plasma membrane);GO:0009506(plasmodesma);GO:0019825(oxygen binding);GO:0020037(heme binding);GO:0046872(metal ion binding);GO:0046872(metal ion binding)	NA	NA	NA	non-symbiotic hemoglobin-like isoform X2 [Aegilops tauschii subsp. tauschii];Non-symbiotic hemoglobin 1 [Triticum urartu];non-symbiotic hemoglobin-like isoform X1 [Aegilops tauschii subsp. tauschii]	6.73755	21.9507	-1.70397	0.00559425	0.0601254	down	yes
TRITD_1Av1G197620	GO:0003825(alpha,alpha-trehalose-phosphate synthase (UDP-forming) activity);GO:0005576(extracellular region);GO:0005618(cell wall);GO:0005737(cytoplasm);GO:0005773(vacuole);GO:0005991(trehalose metabolic process);GO:0005992(trehalose biosynthetic process);GO:0009793(embryo development ending in seed dormancy);GO:0009832(plant-type cell wall biogenesis);GO:0010182(sugar mediated signaling pathway)…	00500(Starch and sucrose metabolism);00500(Starch and sucrose metabolism)	K16055	EC:2.4.1.15;EC:3.1.3.12	alpha,alpha-trehalose-phosphate synthase [UDP-forming] 1-like [Aegilops tauschii subsp. tauschii];Alpha,alpha-trehalose-phosphate synthase [UDP-forming] 1 [Triticum urartu];trehalose-phosphate synthase 1 [Triticum aestivum]	1.29327	14.5312	-3.49006	4.57809e-07	4.06054e-05	down	yes
TRITD_1Av1G198000	GO:0003674(molecular_function);GO:0005634(nucleus);GO:0008150(biological_process)	NA	NA	NA	uncharacterized protein LOC109741084 [Aegilops tauschii subsp. tauschii]	28.1175	5.82073	2.2722	0.00225809	0.031246	up	yes
TRITD_1Av1G198060	GO:0034605(cellular response to heat);GO:0034605(cellular response to heat)	NA	NA	NA	heat shock protein 101 [Triticum turgidum subsp. durum]	15.6871	0.334684	5.55063	1.36071e-11	6.5732e-09	up	yes
TRITD_1Av1G198630	GO:0000160(phosphorelay signal transduction system);GO:0005634(nucleus);GO:0005737(cytoplasm);GO:0009736(cytokinin-activated signaling pathway);GO:0009927(histidine phosphotransfer kinase activity);GO:0016310(phosphorylation);GO:0043424(protein histidine kinase binding)	04075(Plant hormone signal transduction)	K14490	NA	pseudo histidine-containing phosphotransfer protein 5 [Aegilops tauschii subsp. tauschii]	2.26872	23.3818	-3.36543	1.35135e-06	9.83178e-05	down	yes
TRITD_1Av1G200340	GO:0002679(respiratory burst involved in defense response);GO:0004601(peroxidase activity);GO:0005509(calcium ion binding);GO:0005515(protein binding);GO:0005886(plasma membrane);GO:0005887(integral component of plasma membrane);GO:0006952(defense response);GO:0007231(osmosensory signaling pathway);GO:0009723(response to ethylene);GO:0009738(abscisic acid-activated signaling pathway);GO:0009873(e…	04016(MAPK signaling pathway - plant);04626(Plant-pathogen interaction);04626(Plant-pathogen interaction)	K13447	EC:1.6.3.-;EC:1.11.1.-	respiratory burst oxidase homolog protein A-like [Aegilops tauschii subsp. tauschii];Respiratory burst oxidase-like protein F [Triticum urartu];respiratory burst oxidase homologue A [Hordeum vulgare subsp. vulgare]	1.41066	4.64232	-1.71847	0.00530279	0.05796	down	yes
TRITD_1Av1G200550	GO:0005737(cytoplasm);GO:0008150(biological_process);GO:0043130(ubiquitin binding);GO:0043130(ubiquitin binding)	NA	NA	NA	ubiquitin domain-containing protein 1-like [Aegilops tauschii subsp. tauschii];hypothetical protein TRIUR3_08628 [Triticum urartu]	49.3146	8.78716	2.48855	0.000848676	0.0149469	up	yes
TRITD_1Av1G200750	GO:0004497(monooxygenase activity);GO:0004497(monooxygenase activity)	NA	NA	NA	cytochrome P450 [Triticum aestivum]	2.68269	0.64746	2.05082	0.00718672	0.0718459	up	yes
TRITD_1Av1G201450	GO:0000302(response to reactive oxygen species);GO:0003677(DNA binding);GO:0003700(DNA binding transcription factor activity);GO:0005515(protein binding);GO:0005634(nucleus);GO:0005737(cytoplasm);GO:0006351(transcription, DNA-templated);GO:0006355(regulation of transcription, DNA-templated);GO:0010200(response to chitin);GO:0042803(protein homodimerization activity);GO:0043565(sequence-specific D…	NA	NA	NA	heat shock factor A4c [Triticum aestivum]	2.88802	9.29087	-1.68574	0.00599468	0.0633264	down	yes
TRITD_1Av1G201930	GO:0005506(iron ion binding);GO:0009507(chloroplast);GO:0009611(response to wounding);GO:0009694(jasmonic acid metabolic process);GO:0016021(integral component of membrane);GO:0016705(oxidoreductase activity, acting on paired donors, with incorporation or reduction of molecular oxygen);GO:0019825(oxygen binding);GO:0020037(heme binding);GO:0052694(jasmonoyl-isoleucine-12-hydroxylase activity);GO:…	NA	NA	NA	cytochrome P450 94B3-like [Aegilops tauschii subsp. tauschii];Cytochrome P450 94A1 [Triticum urartu]	11.8081	1.5328	2.94553	8.52902e-05	0.00261299	up	yes
TRITD_1Av1G202120	GO:0005576(extracellular region);GO:0016021(integral component of membrane);GO:0016757(transferase activity, transferring glycosyl groups);GO:0016757(transferase activity, transferring glycosyl groups)	00514(Other types of O-glycan biosynthesis);00514(Other types of O-glycan biosynthesis)	K18134	EC:2.4.1.255	uncharacterized protein LOC109770863 [Aegilops tauschii subsp. tauschii];putative glycosyltransferase AGO61 [Triticum urartu]	12.9447	4.59267	1.49496	0.0495116	0.262986	up	yes
TRITD_1Av1G202530	GO:0005737(cytoplasm);GO:0005829(cytosol);GO:0006535(cysteine biosynthetic process from serine);GO:0009001(serine O-acetyltransferase activity);GO:0019344(cysteine biosynthetic process)	00920(Sulfur metabolism);00270(Cysteine and methionine metabolism)	K00640	EC:2.3.1.30	predicted protein [Hordeum vulgare subsp. vulgare]	6.1456	13.9443	-1.18205	0.0411621	0.235639	down	yes
TRITD_1Av1G202540	GO:0005515(protein binding);GO:0005524(ATP binding);GO:0005576(extracellular region);GO:0006952(defense response);GO:0043531(ADP binding);GO:0043531(ADP binding)	NA	NA	NA	disease resistance protein RGA2-like [Aegilops tauschii subsp. tauschii]	1.39448	4.42277	-1.66522	0.0065188	0.067001	down	yes
TRITD_1Av1G202850	NA	NA	NA	NA	uncharacterized protein LOC109735679 [Aegilops tauschii subsp. tauschii]	10.5432	3.49416	1.59329	0.0399185	0.232281	up	yes
TRITD_1Av1G202990	GO:0016021(integral component of membrane);GO:0016757(transferase activity, transferring glycosyl groups);GO:0016757(transferase activity, transferring glycosyl groups)	NA	NA	NA	uncharacterized protein LOC109781820 [Aegilops tauschii subsp. tauschii];hypothetical protein TRIUR3_08436 [Triticum urartu]	39.6862	4.29613	3.20753	1.89429e-05	0.000799444	up	yes
TRITD_1Av1G203800	GO:0004103(choline kinase activity);GO:0005524(ATP binding);GO:0005737(cytoplasm);GO:0016310(phosphorylation);GO:0016310(phosphorylation)	00564(Glycerophospholipid metabolism);00564(Glycerophospholipid metabolism)	K14156	EC:2.7.1.32;EC:2.7.1.82	probable choline kinase 2 [Aegilops tauschii subsp. tauschii];Choline kinase alpha [Triticum urartu]	1.49308	21.1668	-3.82544	6.96027e-08	8.33138e-06	down	yes
TRITD_1Av1G203910	GO:0004439(phosphatidylinositol-4,5-bisphosphate 5-phosphatase activity);GO:0004445(inositol-polyphosphate 5-phosphatase activity);GO:0005737(cytoplasm);GO:0034485(phosphatidylinositol-3,4,5-trisphosphate 5-phosphatase activity);GO:0046856(phosphatidylinositol dephosphorylation);GO:0009507(chloroplast);GO:0009738(abscisic acid-activated signaling pathway);GO:0009845(seed germination);GO:0016787(h…	00562(Inositol phosphate metabolism);04070(Phosphatidylinositol signaling system);04070(Phosphatidylinositol signaling system)	K20279	EC:3.1.3.36	type I inositol polyphosphate 5-phosphatase 1-like isoform X3 [Aegilops tauschii subsp. tauschii];type I inositol polyphosphate 5-phosphatase 1-like isoform X1 [Aegilops tauschii subsp. tauschii];Type I inositol-1,4,5-trisphosphate 5-phosphatase 1 [Triticum urartu];type I inositol polyphosphate 5-phosphatase 1-like isoform X2 [Aegilops tauschii subsp. tauschii]	13.451	2.16503	2.63525	0.000405488	0.00874742	up	yes
TRITD_1Av1G204010	GO:0003924(GTPase activity);GO:0005525(GTP binding);GO:0005773(vacuole);GO:0005886(plasma membrane);GO:0010089(xylem development);GO:0010508(positive regulation of autophagy);GO:0010623(programmed cell death involved in cell development);GO:0012505(endomembrane system);GO:0015031(protein transport);GO:1905177(tracheary element differentiation)	04144(Endocytosis);04145(Phagosome)	K07897	NA	ras-related protein Rab7-like [Aegilops tauschii subsp. tauschii]	4.86429	13.884	-1.51313	0.0122238	0.104645	down	yes
TRITD_1Av1G204020	GO:0003700(DNA binding transcription factor activity);GO:0005515(protein binding);GO:0005634(nucleus);GO:0006351(transcription, DNA-templated);GO:0006355(regulation of transcription, DNA-templated);GO:0009867(jasmonic acid mediated signaling pathway);GO:0042742(defense response to bacterium);GO:0043565(sequence-specific DNA binding);GO:0050832(defense response to fungus);GO:0050832(defense respon…	04626(Plant-pathogen interaction);04626(Plant-pathogen interaction)	K18834	NA	probable WRKY transcription factor 51 [Aegilops tauschii subsp. tauschii];putative WRKY transcription factor 50 [Triticum urartu]	5.28731	1.36753	1.95096	0.0106596	0.0950218	up	yes
TRITD_1Av1G204120	GO:0003700(DNA binding transcription factor activity);GO:0005634(nucleus);GO:0006351(transcription, DNA-templated);GO:0006355(regulation of transcription, DNA-templated);GO:0009867(jasmonic acid mediated signaling pathway);GO:0043565(sequence-specific DNA binding);GO:0050832(defense response to fungus);GO:0050832(defense response to fungus)	04016(MAPK signaling pathway - plant);04626(Plant-pathogen interaction);04626(Plant-pathogen interaction)	K18835;K13424	NA	probable WRKY transcription factor 51 [Aegilops tauschii subsp. tauschii];putative WRKY transcription factor 50 [Triticum urartu]	11.7449	3.18158	1.88422	0.012529	0.106751	up	yes
TRITD_1Av1G204190	GO:0004565(beta-galactosidase activity);GO:0005773(vacuole);GO:0005773(vacuole)	00052(Galactose metabolism);00600(Sphingolipid metabolism);00531(Glycosaminoglycan degradation);00604(Glycosphingolipid biosynthesis - ganglio series);00511(Other glycan degradation);00511(Other glycan degradation)	K12309	EC:3.2.1.23	beta-galactosidase 8 isoform X1 [Aegilops tauschii subsp. tauschii];beta-galactosidase 8 isoform X2 [Aegilops tauschii subsp. tauschii];predicted protein [Hordeum vulgare subsp. vulgare];Beta-galactosidase 8 [Triticum urartu]	3.68828	8.13077	-1.14044	0.0474256	0.256797	down	yes
TRITD_1Av1G204510	GO:0003735(structural constituent of ribosome);GO:0006412(translation)	NA	NA	NA	ADP/ATP translocase 2 [Triticum urartu]	41.6012	10.509	1.985	0.00769633	0.0755342	up	yes
TRITD_1Av1G204690	GO:0006486(protein glycosylation);GO:0016021(integral component of membrane);GO:0016757(transferase activity, transferring glycosyl groups);GO:0046872(metal ion binding);GO:0046872(metal ion binding)	NA	NA	NA	glycosyltransferase family protein 64 protein C5-like [Aegilops tauschii subsp. tauschii]	31.5412	10.8402	1.54084	0.0416927	0.237058	up	yes
TRITD_1Av1G205400	GO:0016787(hydrolase activity);GO:0016787(hydrolase activity)	NA	NA	NA	uncharacterized protein LOC109733809 isoform X2 [Aegilops tauschii subsp. tauschii];uncharacterized protein LOC109733809 isoform X1 [Aegilops tauschii subsp. tauschii];hypothetical protein TRIUR3_05235 [Triticum urartu]	42.6703	6.29685	2.76053	0.000207285	0.00524963	up	yes
TRITD_1Av1G206530	GO:0009416(response to light stimulus);GO:0009535(chloroplast thylakoid membrane);GO:0009768(photosynthesis, light harvesting in photosystem I);GO:0009941(chloroplast envelope);GO:0010287(plastoglobule);GO:0016168(chlorophyll binding);GO:0031409(pigment binding);GO:0031409(pigment binding)	00196(Photosynthesis - antenna proteins);00196(Photosynthesis - antenna proteins)	K08912	NA	Chlorophyll a-b binding protein 3C, chloroplastic [Triticum urartu];chlorophyll a-b binding protein of LHCII type 1 [Aegilops tauschii subsp. tauschii];Chlorophyll a-b binding protein 25, chloroplastic [Triticum urartu]	1.29485	197.364	-7.25193	9.18925e-18	4.14313e-14	down	yes
TRITD_1Av1G206570	GO:0005737(cytoplasm);GO:0008757(S-adenosylmethionine-dependent methyltransferase activity);GO:0032259(methylation);GO:0032259(methylation)	00564(Glycerophospholipid metabolism);00564(Glycerophospholipid metabolism)	K05929	EC:2.1.1.103	phosphomethylethanolamine N-methyltransferase-like [Aegilops tauschii subsp. tauschii];heat responsive transcription factor protein, partial [Triticum aestivum]	15.0257	50.2665	-1.74217	0.00441393	0.0510046	down	yes
TRITD_1Av1G207570	GO:0004190(aspartic-type endopeptidase activity);GO:0006508(proteolysis);GO:0030163(protein catabolic process);GO:0030163(protein catabolic process)	NA	NA	NA	aspartic proteinase [Triticum aestivum]	513.725	88.2723	2.54096	0.000597818	0.0116708	up	yes
TRITD_1Av1G207800	GO:0009416(response to light stimulus);GO:0009535(chloroplast thylakoid membrane);GO:0009768(photosynthesis, light harvesting in photosystem I);GO:0009941(chloroplast envelope);GO:0010287(plastoglobule);GO:0016168(chlorophyll binding);GO:0031409(pigment binding);GO:0031409(pigment binding)	00196(Photosynthesis - antenna proteins);00196(Photosynthesis - antenna proteins)	K08912	NA	chlorophyll a-b binding protein of LHCII type 1-like [Aegilops tauschii subsp. tauschii];Chlorophyll a-b binding protein, chloroplastic [Triticum urartu];hypothetical protein BRADI_3g42627v3 [Brachypodium distachyon]	170.984	1884.85	-3.46251	4.8085e-07	4.19611e-05	down	yes
TRITD_1Av1G207960	GO:0003674(molecular_function);GO:0009507(chloroplast);GO:0009535(chloroplast thylakoid membrane);GO:0009631(cold acclimation);GO:0009737(response to abscisic acid);GO:0009941(chloroplast envelope);GO:0031357(integral component of chloroplast inner membrane);GO:0042631(cellular response to water deprivation);GO:0070417(cellular response to cold);GO:0005739(mitochondrion);GO:0005739(mitochondrion)	03013(RNA transport);03013(RNA transport)	K03251	NA	cold acclimation WCOR413-like protein gamma form [Hordeum vulgare subsp. vulgare];hypothetical protein BRADI_2g16300v3 [Brachypodium distachyon]	23.9893	3.56289	2.75127	0.000227242	0.00560086	up	yes
TRITD_1Av1G208120	GO:0003735(structural constituent of ribosome);GO:0006412(translation)	03010(Ribosome)	K02935	NA	50S ribosomal protein L12, chloroplastic-like [Aegilops tauschii subsp. tauschii]	3.43288	17.5485	-2.35385	0.000296471	0.00683729	down	yes
TRITD_1Av1G208610	NA	NA	NA	NA	uncharacterized protein LOC109761946 [Aegilops tauschii subsp. tauschii]	2.33866	10.0836	-2.10826	0.00103581	0.0173934	down	yes
TRITD_1Av1G208660	GO:0003723(RNA binding);GO:0005525(GTP binding);GO:0009507(chloroplast);GO:0009507(chloroplast)	NA	NA	NA	GTPase Era [Triticum urartu]	4.7139	11.9563	-1.34278	0.0232591	0.163642	down	yes
TRITD_1Av1G208860	GO:0005351(carbohydrate:proton symporter activity);GO:0005355(glucose transmembrane transporter activity);GO:0005887(integral component of plasma membrane);GO:0046323(glucose import);GO:0046323(glucose import)	NA	NA	NA	sugar transporter ERD6-like 4 [Aegilops tauschii subsp. tauschii];predicted protein [Hordeum vulgare subsp. vulgare];Sugar transporter ERD6-like 6 [Triticum urartu]	1.43054	5.27897	-1.8837	0.0027786	0.0360512	down	yes
TRITD_1Av1G208990	GO:0005759(mitochondrial matrix);GO:0006879(cellular iron ion homeostasis);GO:0008198(ferrous iron binding);GO:0036455(iron-sulfur transferase activity);GO:0044571([2Fe-2S] cluster assembly);GO:0051537(2 iron, 2 sulfur cluster binding);GO:0051539(4 iron, 4 sulfur cluster binding);GO:0097428(protein maturation by iron-sulfur cluster transfer)	NA	NA	NA	hypothetical protein C2845_PM05G29340 [Panicum miliaceum]	18.6377	3.97453	2.22937	0.00294225	0.0376507	up	yes
TRITD_1Av1G209160	GO:0003977(UDP-N-acetylglucosamine diphosphorylase activity);GO:0005829(cytosol);GO:0006048(UDP-N-acetylglucosamine biosynthetic process);GO:0006048(UDP-N-acetylglucosamine biosynthetic process)	00520(Amino sugar and nucleotide sugar metabolism);00520(Amino sugar and nucleotide sugar metabolism)	K00972	EC:2.7.7.23;EC:2.7.7.83	uncharacterized protein LOC109784134 [Aegilops tauschii subsp. tauschii]	6.6381	20.5228	-1.62838	0.00724287	0.0722471	down	yes
TRITD_1Av1G209190	GO:0004707(MAP kinase activity);GO:0005515(protein binding);GO:0005524(ATP binding);GO:0005634(nucleus);GO:0005737(cytoplasm);GO:0007165(signal transduction);GO:0010468(regulation of gene expression);GO:0010468(regulation of gene expression)	04016(MAPK signaling pathway - plant);04016(MAPK signaling pathway - plant)	K20538	EC:2.7.11.24	mitogen activated protein kinase 20-5 [Triticum aestivum]	5.38669	1.70625	1.65857	0.0292624	0.189697	up	yes
TRITD_1Av1G210180	GO:0004616(phosphogluconate dehydrogenase (decarboxylating) activity);GO:0005634(nucleus);GO:0005739(mitochondrion);GO:0006574(valine catabolic process);GO:0008442(3-hydroxyisobutyrate dehydrogenase activity);GO:0051287(NAD binding);GO:0055114(oxidation-reduction process);GO:0055114(oxidation-reduction process)	00630(Glyoxylate and dicarboxylate metabolism);00650(Butanoate metabolism);00650(Butanoate metabolism)	K18121	EC:1.1.1.79;EC:1.1.1.-	uncharacterized protein ycf23-like [Aegilops tauschii subsp. tauschii];uncharacterized protein LOC8063607 [Sorghum bicolor]	28.3205	62.17	-1.13437	0.0471643	0.256306	down	yes
TRITD_1Av1G210720	GO:0000209(protein polyubiquitination);GO:0043161(proteasome-mediated ubiquitin-dependent protein catabolic process);GO:0061630(ubiquitin protein ligase activity);GO:0061630(ubiquitin protein ligase activity)	NA	NA	NA	E3 ubiquitin ligase BIG BROTHER-related protein [Triticum urartu];E3 ubiquitin-protein ligase MBR2-like isoform X2 [Aegilops tauschii subsp. tauschii]	18.8243	6.54931	1.52318	0.0448233	0.248269	up	yes
TRITD_1Av1G210730	GO:0005576(extracellular region);GO:0006952(defense response);GO:0009751(response to salicylic acid);GO:0009867(jasmonic acid mediated signaling pathway);GO:0090729(toxin activity)	NA	NA	NA	beta purothionin [Triticum monococcum subsp. aegilopoides]	21.739	5.91056	1.87892	0.0126165	0.107193	up	yes
TRITD_1Av1G211310	GO:0000724(double-strand break repair via homologous recombination);GO:0005515(protein binding);GO:0005634(nucleus);GO:0005737(cytoplasm);GO:0006974(cellular response to DNA damage stimulus);GO:0007049(cell cycle);GO:0008270(zinc ion binding);GO:0008284(positive regulation of cell proliferation);GO:0009736(cytokinin-activated signaling pathway);GO:0010082(regulation of root meristem growth);GO:00…	NA	NA	NA	E3 SUMO-protein ligase MMS21 [Aegilops tauschii subsp. tauschii];hypothetical protein TRIUR3_34944 [Triticum urartu]	2.78911	7.13745	-1.35561	0.0238202	0.166164	down	yes
TRITD_1Av1G211520	GO:0003677(DNA binding);GO:0003700(DNA binding transcription factor activity);GO:0005634(nucleus);GO:0006351(transcription, DNA-templated);GO:0006355(regulation of transcription, DNA-templated);GO:0009733(response to auxin);GO:0009734(auxin-activated signaling pathway);GO:0009850(auxin metabolic process);GO:0010050(vegetative phase change);GO:0010158(abaxial cell fate specification);GO:0010582(fl…	04075(Plant hormone signal transduction);04075(Plant hormone signal transduction)	K14486	NA	auxin response factor 15-like [Aegilops tauschii subsp. tauschii];ETTIN-like auxin response factor, partial [Triticum aestivum]	1.19382	2.95668	-1.3084	0.0270936	0.180348	down	yes
TRITD_1Av1G212000	GO:0016020(membrane);GO:0016709(oxidoreductase activity, acting on paired donors, with incorporation or reduction of molecular oxygen, NAD(P)H as one donor, and incorporation of one atom of oxygen);GO:0044550(secondary metabolite biosynthetic process);GO:0044550(secondary metabolite biosynthetic process)	NA	NA	NA	cytochrome P450 71D7-like [Aegilops tauschii subsp. tauschii];predicted protein [Hordeum vulgare subsp. vulgare]	11.0293	1.63683	2.75236	0.000233739	0.00572746	up	yes
TRITD_1Av1G212500	GO:0003674(molecular_function);GO:0005634(nucleus);GO:0008150(biological_process);GO:0008150(biological_process)	00380(Tryptophan metabolism);00380(Tryptophan metabolism)	K16903	EC:2.6.1.99	uncharacterized protein LOC109782570 [Aegilops tauschii subsp. tauschii];hypothetical protein TRIUR3_27252 [Triticum urartu]	88.9098	22.745	1.9668	0.00813734	0.0783107	up	yes
TRITD_1Av1G212940	GO:0003674(molecular_function);GO:0009507(chloroplast);GO:0009534(chloroplast thylakoid);GO:0009535(chloroplast thylakoid membrane);GO:0009538(photosystem I reaction center);GO:0009579(thylakoid);GO:0009735(response to cytokinin);GO:0010287(plastoglobule);GO:0015979(photosynthesis);GO:0016020(membrane);GO:0016021(integral component of membrane)	00195(Photosynthesis)	K02695	NA	photosystem I reaction center subunit VI, chloroplastic [Aegilops tauschii subsp. tauschii]	82.1195	401.736	-2.29045	0.000332567	0.0075268	down	yes
TRITD_1Av1G213000	GO:0005515(protein binding);GO:0005516(calmodulin binding);GO:0005634(nucleus);GO:0005829(cytosol);GO:0005886(plasma membrane);GO:0030414(peptidase inhibitor activity);GO:0042742(defense response to bacterium);GO:0046872(metal ion binding);GO:0046872(metal ion binding)	NA	NA	NA	pirin-like protein [Aegilops tauschii subsp. tauschii]	6.72556	1.85181	1.86072	0.0139612	0.115412	up	yes
TRITD_1Av1G213020	GO:0005515(protein binding)	NA	NA	NA	receptor kinase-like protein Xa21 isoform X1 [Oryza sativa Japonica Group]	4.48206	10.8197	-1.27142	0.029545	0.190797	down	yes
TRITD_1Av1G213680	GO:0005515(protein binding);GO:0005634(nucleus);GO:0006351(transcription, DNA-templated);GO:0006952(defense response);GO:0009753(response to jasmonic acid);GO:0009867(jasmonic acid mediated signaling pathway);GO:0045892(negative regulation of transcription, DNA-templated);GO:0045892(negative regulation of transcription, DNA-templated)	NA	NA	NA	ninja-family protein Os05g0558800 [Aegilops tauschii subsp. tauschii]	50.2001	17.2546	1.54071	0.041731	0.237215	up	yes
TRITD_1Av1G214780	GO:0008540(proteasome regulatory particle, base subcomplex);GO:0070682(proteasome regulatory particle assembly);GO:0070682(proteasome regulatory particle assembly)	NA	NA	NA	26S proteasome non-ATPase regulatory subunit 5 [Triticum urartu]	26.3995	8.45658	1.64236	0.0291507	0.189246	up	yes
TRITD_1Av1G215320	NA	NA	NA	NA		3.9324	48.7219	-3.63109	2.04096e-07	2.06015e-05	down	yes
TRITD_1Av1G216260	GO:0008654(phospholipid biosynthetic process);GO:0016021(integral component of membrane);GO:0016021(integral component of membrane)	00564(Glycerophospholipid metabolism);00564(Glycerophospholipid metabolism)	K08730	EC:2.7.8.29	predicted protein [Hordeum vulgare subsp. vulgare];CDP-diacylglycerol--serine O-phosphatidyltransferase 2 isoform X2 [Aegilops tauschii subsp. tauschii]	16.8277	2.85581	2.55886	0.000597233	0.0116708	up	yes
TRITD_1Av1G218410	GO:0005515(protein binding);GO:0005516(calmodulin binding);GO:0005524(ATP binding);GO:0005739(mitochondrion);GO:0008150(biological_process);GO:0009507(chloroplast);GO:0016887(ATPase activity);GO:0005575(cellular_component);GO:0005575(cellular_component)	NA	NA	NA	Lactation elevated protein 1 [Triticum urartu]	100.285	25.0355	2.00205	0.00704241	0.0709539	up	yes
TRITD_1Av1G219080	GO:0003883(CTP synthase activity);GO:0005524(ATP binding);GO:0005737(cytoplasm);GO:0005829(cytosol);GO:0009793(embryo development ending in seed dormancy);GO:0044210('de novo' CTP biosynthetic process);GO:0046686(response to cadmium ion);GO:0046686(response to cadmium ion)	00240(Pyrimidine metabolism);00240(Pyrimidine metabolism)	K01937	EC:6.3.4.2	CTP synthase-like [Aegilops tauschii subsp. tauschii];CTP synthase 1 [Triticum urartu]	134.988	19.839	2.76642	0.000193475	0.00497814	up	yes
TRITD_1Av1G219130	GO:0000287(magnesium ion binding);GO:0042803(protein homodimerization activity);GO:0070402(NADPH binding)	00290(Valine, leucine and isoleucine biosynthesis);00770(Pantothenate and CoA biosynthesis)	K00053	EC:1.1.1.86	ketol-acid reductoisomerase, chloroplastic [Aegilops tauschii subsp. tauschii]	49.1927	106.856	-1.11915	0.0496972	0.263601	down	yes
TRITD_1Av1G220130	GO:0000502(proteasome complex);GO:0004298(threonine-type endopeptidase activity);GO:0005634(nucleus);GO:0005737(cytoplasm);GO:0005773(vacuole);GO:0005774(vacuolar membrane);GO:0005829(cytosol);GO:0005839(proteasome core complex);GO:0006511(ubiquitin-dependent protein catabolic process);GO:0008233(peptidase activity);GO:0009651(response to salt stress);GO:0010043(response to zinc ion);GO:0010363(r…	03050(Proteasome);03050(Proteasome)	K02738	EC:3.4.25.1	proteasome subunit beta type-6-like [Aegilops tauschii subsp. tauschii];Proteasome subunit beta type-6 [Triticum urartu]	85.6139	26.2316	1.70654	0.0229313	0.16191	up	yes
TRITD_1Av1G220840	GO:0005886(plasma membrane);GO:0005794(Golgi apparatus);GO:0008417(fucosyltransferase activity);GO:0009832(plant-type cell wall biogenesis);GO:0009969(xyloglucan biosynthetic process);GO:0009969(xyloglucan biosynthetic process)	NA	NA	NA	iron/phytosiderophore transporter [Avena sativa];galactoside 2-alpha-L-fucosyltransferase-like [Aegilops tauschii subsp. tauschii];Galactoside 2-alpha-L-fucosyltransferase [Triticum urartu]	1.40276	4.56391	-1.70201	0.00552763	0.0595277	down	yes
TRITD_1Av1G220910	GO:0016126(sterol biosynthetic process);GO:0030176(integral component of endoplasmic reticulum membrane);GO:0050613(delta14-sterol reductase activity);GO:0050613(delta14-sterol reductase activity)	00100(Steroid biosynthesis);00100(Steroid biosynthesis)	K00222	EC:1.3.1.70	sterol C-14 reductase [Triticum turgidum subsp. durum];sterol C-14 reductase [Triticum aestivum]	1.45644	5.50898	-1.91934	0.00233365	0.0320001	down	yes
TRITD_1Av1G221670	GO:0004674(protein serine/threonine kinase activity);GO:0005524(ATP binding);GO:0005886(plasma membrane);GO:0006468(protein phosphorylation);GO:0007169(transmembrane receptor protein tyrosine kinase signaling pathway);GO:0009507(chloroplast);GO:0016021(integral component of membrane);GO:0016301(kinase activity);GO:0016301(kinase activity)	04075(Plant hormone signal transduction);04075(Plant hormone signal transduction)	K13415	EC:2.7.10.1;EC:2.7.11.1	LRR receptor-like serine/threonine-protein kinase GSO1 [Aegilops tauschii subsp. tauschii]	6.13901	20.7491	-1.75697	0.00413923	0.0484529	down	yes
TRITD_1Av1G221680	NA	NA	NA	NA	hypothetical protein TRIUR3_18459 [Triticum urartu]	328.427	926.919	-1.49687	0.0121935	0.104451	down	yes
TRITD_1Av1G222950	GO:0004674(protein serine/threonine kinase activity);GO:0005886(plasma membrane);GO:0006468(protein phosphorylation);GO:0006952(defense response);GO:0009506(plasmodesma);GO:0009506(plasmodesma)	NA	NA	NA	Cysteine-rich receptor-like protein kinase 8 [Triticum urartu]	1.40868	4.78143	-1.7631	0.00435199	0.0504414	down	yes
TRITD_1Av1G223200	GO:0005634(nucleus);GO:0008568(microtubule-severing ATPase activity);GO:0031122(cytoplasmic microtubule organization);GO:0031122(cytoplasmic microtubule organization)	03013(RNA transport);03013(RNA transport)	K03231	NA	predicted protein [Hordeum vulgare subsp. vulgare];peroxisomal biogenesis factor 6-like [Aegilops tauschii subsp. tauschii];Spastin [Triticum urartu]	0.543223	3.73804	-2.78266	3.32776e-05	0.00125205	down	yes
TRITD_1Av1G223820	GO:0005576(extracellular region);GO:0009055(electron transfer activity);GO:0009505(plant-type cell wall);GO:0016614(oxidoreductase activity, acting on CH-OH group of donors);GO:0050660(flavin adenine dinucleotide binding);GO:0055114(oxidation-reduction process);GO:0055114(oxidation-reduction process)	00052(Galactose metabolism);00500(Starch and sucrose metabolism);00500(Starch and sucrose metabolism)	K01187	EC:3.2.1.20	berberine bridge enzyme-like 18 [Aegilops tauschii subsp. tauschii]	27.3971	1.43165	4.25827	4.22201e-08	5.43875e-06	up	yes
TRITD_1Av1G224380	GO:0003333(amino acid transmembrane transport);GO:0015171(amino acid transmembrane transporter activity);GO:0015171(amino acid transmembrane transporter activity)	NA	NA	NA	probable GABA transporter 2 [Aegilops tauschii subsp. tauschii]	11.9926	2.02741	2.56444	0.000598169	0.0116708	up	yes
TRITD_1Av1G224880	GO:0005575(cellular_component);GO:0008150(biological_process);GO:0008270(zinc ion binding);GO:0003723(RNA binding);GO:0004519(endonuclease activity);GO:0006397(mRNA processing);GO:0009451(RNA modification);GO:0009507(chloroplast);GO:0031425(chloroplast RNA processing);GO:0031425(chloroplast RNA processing)	NA	NA	NA	pentatricopeptide repeat-containing protein At4g01030, mitochondrial-like [Aegilops tauschii subsp. tauschii];predicted protein [Hordeum vulgare subsp. vulgare]	1.88508	8.07803	-2.09938	0.000904763	0.0157197	down	yes
TRITD_1Av1G224930	GO:0000427(plastid-encoded plastid RNA polymerase complex);GO:0009508(plastid chromosome);GO:0009534(chloroplast thylakoid);GO:0009658(chloroplast organization);GO:0010027(thylakoid membrane organization);GO:0016279(protein-lysine N-methyltransferase activity);GO:0018026(peptidyl-lysine monomethylation);GO:0042793(plastid transcription);GO:0042793(plastid transcription)	NA	NA	NA	putative ribulose-1,5 bisphosphate carboxylase/oxygenase large subunit N-methyltransferase, chloroplastic [Triticum urartu];protein PLASTID TRANSCRIPTIONALLY ACTIVE 14 [Aegilops tauschii subsp. tauschii]	4.84204	13.9075	-1.52218	0.0115071	0.100535	down	yes
TRITD_1Av1G226790	GO:0003677(DNA binding);GO:0003700(DNA binding transcription factor activity);GO:0003899(DNA-directed 5'-3' RNA polymerase activity);GO:0006352(DNA-templated transcription, initiation);GO:0006355(regulation of transcription, DNA-templated);GO:0009507(chloroplast);GO:0016987(bacterial sigma factor activity);GO:0019685(photosynthesis, dark reaction);GO:0071482(cellular response to light stimulus);G…	NA	NA	NA	RNA polymerase sigma factor rpoD [Triticum urartu]	11.284	30.8598	-1.45144	0.0148138	0.119975	down	yes
TRITD_1Av1G227690	GO:0005634(nucleus);GO:0005829(cytosol);GO:0009691(cytokinin biosynthetic process);GO:0016799(hydrolase activity, hydrolyzing N-glycosyl compounds);GO:0016799(hydrolase activity, hydrolyzing N-glycosyl compounds)	NA	NA	NA	hypothetical protein TRIUR3_03856 [Triticum urartu]	5.47077	1.82632	1.58281	0.0420364	0.238412	up	yes
TRITD_1Av1G228820	NA	NA	NA	NA	hypothetical protein TRIUR3_17784 [Triticum urartu]	2.54411	7.76323	-1.6095	0.00832395	0.0795687	down	yes
TRITD_1Av1G229250	GO:0005634(nucleus);GO:0005774(vacuolar membrane);GO:0005886(plasma membrane);GO:0009507(chloroplast);GO:0016020(membrane)	NA	NA	NA	protein ANTAGONIST OF LIKE HETEROCHROMATIN PROTEIN 1-like [Aegilops tauschii subsp. tauschii]	16.1711	4.04314	1.99987	0.00733902	0.0728302	up	yes
TRITD_1Av1G229360	NA	NA	NA	NA	F-box/FBD/LRR-repeat protein At3g26920-like [Aegilops tauschii subsp. tauschii]	2.06042	5.53095	-1.42459	0.0206328	0.150459	down	yes
TRITD_1Av1G230600	GO:0003978(UDP-glucose 4-epimerase activity);GO:0005829(cytosol);GO:0005886(plasma membrane);GO:0006012(galactose metabolic process);GO:0042546(cell wall biogenesis);GO:0046983(protein dimerization activity);GO:0071555(cell wall organization);GO:0071555(cell wall organization)	00052(Galactose metabolism);00520(Amino sugar and nucleotide sugar metabolism);00520(Amino sugar and nucleotide sugar metabolism)	K01784	EC:5.1.3.2	UDP-glucose 4-epimerase 1 [Aegilops tauschii subsp. tauschii]	710.773	81.6266	3.12228	2.89322e-05	0.00111333	up	yes
TRITD_1Bv1G001010	GO:0003735(structural constituent of ribosome)	03010(Ribosome)	K02902	NA	50S ribosomal protein L28, chloroplastic [Aegilops tauschii subsp. tauschii]	53.7348	220.727	-2.03833	0.00114197	0.0187569	down	yes
TRITD_1Bv1G001440	GO:0004674(protein serine/threonine kinase activity);GO:0005515(protein binding);GO:0005524(ATP binding);GO:0005634(nucleus);GO:0005886(plasma membrane);GO:0006468(protein phosphorylation);GO:0009506(plasmodesma);GO:0009755(hormone-mediated signaling pathway);GO:0010183(pollen tube guidance);GO:0016020(membrane);GO:0016021(integral component of membrane);GO:0016301(kinase activity);GO:0090406(pol…	NA	NA	NA	MDIS1-interacting receptor like kinase 2-like [Aegilops tauschii subsp. tauschii];MDIS1-interacting receptor like kinase 2-like isoform X1 [Aegilops tauschii subsp. tauschii]	2.85699	10.3799	-1.86122	0.00259382	0.0346167	down	yes
TRITD_1Bv1G001450	GO:0004674(protein serine/threonine kinase activity);GO:0005515(protein binding);GO:0005524(ATP binding);GO:0005634(nucleus);GO:0005886(plasma membrane);GO:0006468(protein phosphorylation);GO:0009506(plasmodesma);GO:0009755(hormone-mediated signaling pathway);GO:0010183(pollen tube guidance);GO:0016020(membrane);GO:0016021(integral component of membrane);GO:0016301(kinase activity);GO:0090406(pol…	NA	NA	NA	MDIS1-interacting receptor like kinase 2-like isoform X1 [Aegilops tauschii subsp. tauschii];MDIS1-interacting receptor like kinase 2-like [Aegilops tauschii subsp. tauschii]	21.0583	75.8626	-1.849	0.00274137	0.0357638	down	yes
TRITD_1Bv1G001550	GO:0004674(protein serine/threonine kinase activity);GO:0005515(protein binding);GO:0005524(ATP binding);GO:0005634(nucleus);GO:0005886(plasma membrane);GO:0006468(protein phosphorylation);GO:0009506(plasmodesma);GO:0009755(hormone-mediated signaling pathway);GO:0010183(pollen tube guidance);GO:0016020(membrane);GO:0016021(integral component of membrane);GO:0016301(kinase activity);GO:0090406(pol…	NA	NA	NA	MDIS1-interacting receptor like kinase 2-like isoform X1 [Aegilops tauschii subsp. tauschii];MDIS1-interacting receptor like kinase 2-like isoform X2 [Aegilops tauschii subsp. tauschii]	4.44714	21.0276	-2.24134	0.000430954	0.00912917	down	yes
TRITD_1Bv1G001650	GO:0003723(RNA binding);GO:0003729(mRNA binding);GO:0005515(protein binding);GO:0005634(nucleus);GO:0006351(transcription, DNA-templated);GO:0006355(regulation of transcription, DNA-templated);GO:0045836(positive regulation of meiotic nuclear division);GO:0048507(meristem development);GO:0051321(meiotic cell cycle);GO:0045927(positive regulation of growth);GO:0045927(positive regulation of growth)	NA	NA	NA	protein MEI2-like 3 [Aegilops tauschii subsp. tauschii]	50.5452	5.8822	3.10314	3.28465e-05	0.00123756	up	yes
TRITD_1Bv1G001870	NA	NA	NA	NA	gamma-gliadin [Triticum aestivum];gamma-gliadin 9 [Triticum aestivum];gamma-gliadin [Triticum dicoccoides]	9.14064	2.30481	1.98765	0.00760891	0.074904	up	yes
TRITD_1Bv1G001950	NA	NA	NA	NA	Avenin-3 [Triticum urartu]	7.43183	1.46057	2.34718	0.00203003	0.0289014	up	yes
TRITD_1Bv1G003430	GO:0000139(Golgi membrane);GO:0005789(endoplasmic reticulum membrane);GO:0006888(ER to Golgi vesicle-mediated transport)	NA	NA	NA	ras-related protein RABD1-like [Aegilops tauschii subsp. tauschii]	125.483	41.1043	1.61014	0.0325736	0.203224	up	yes
TRITD_1Bv1G004440	GO:0004185(serine-type carboxypeptidase activity);GO:0016747(transferase activity, transferring acyl groups other than amino-acyl groups);GO:0019748(secondary metabolic process);GO:0051603(proteolysis involved in cellular protein catabolic process);GO:0051603(proteolysis involved in cellular protein catabolic process)	NA	NA	NA	serine carboxypeptidase-like 17 isoform X1 [Brachypodium distachyon];PREDICTED: serine carboxypeptidase-like 18 isoform X1 [Oryza brachyantha];serine carboxypeptidase-like 3 isoform X2 [Brachypodium distachyon]	2.14581	5.24734	-1.29006	0.0287124	0.187209	down	yes
TRITD_1Bv1G007000	GO:0003674(molecular_function);GO:0008150(biological_process);GO:0009507(chloroplast);GO:0009507(chloroplast)	NA	NA	NA	PGR5-like protein 1A, chloroplastic [Aegilops tauschii subsp. tauschii]	30.2888	8.54751	1.82521	0.0147101	0.119429	up	yes
TRITD_1Bv1G008230	GO:0005744(mitochondrial inner membrane presequence translocase complex);GO:0030150(protein import into mitochondrial matrix);GO:0031305(integral component of mitochondrial inner membrane);GO:0045037(protein import into chloroplast stroma)	NA	NA	NA	predicted protein [Hordeum vulgare subsp. vulgare]	7.13797	18.3622	-1.36315	0.0223129	0.158802	down	yes
TRITD_1Bv1G008290	NA	NA	NA	NA	low-molecular-weight glutenin subunit [Triticum aestivum]	15.2626	3.57138	2.09544	0.00563638	0.0604581	up	yes
TRITD_1Bv1G008380	GO:0043161(proteasome-mediated ubiquitin-dependent protein catabolic process);GO:0061630(ubiquitin protein ligase activity);GO:0005576(extracellular region);GO:0006073(cellular glucan metabolic process);GO:0008422(beta-glucosidase activity);GO:0009251(glucan catabolic process);GO:0009986(cell surface);GO:0009986(cell surface)	00500(Starch and sucrose metabolism);00500(Starch and sucrose metabolism)	K01210	EC:3.2.1.58	predicted protein [Hordeum vulgare subsp. vulgare]	1.92852	0.458636	2.07207	0.0061342	0.0644437	up	yes
TRITD_1Bv1G009300	GO:0004607(phosphatidylcholine-sterol O-acyltransferase activity);GO:0005576(extracellular region);GO:0005773(vacuole);GO:0005774(vacuolar membrane);GO:0006629(lipid metabolic process);GO:0008374(O-acyltransferase activity);GO:0016021(integral component of membrane)	00564(Glycerophospholipid metabolism)	K06129	EC:3.1.1.5	Lecithin-cholesterol acyltransferase-like 1 [Triticum urartu]	0.791976	2.28785	-1.53046	0.0134924	0.112653	down	yes
TRITD_1Bv1G011100	GO:0005504(fatty acid binding);GO:0006631(fatty acid metabolic process);GO:0009507(chloroplast);GO:0009570(chloroplast stroma);GO:0016872(intramolecular lyase activity)	NA	NA	NA	fatty-acid-binding protein 3, chloroplastic-like [Aegilops tauschii subsp. tauschii]	6.36955	16.4035	-1.36474	0.0212973	0.153759	down	yes
TRITD_1Bv1G012090	GO:0005576(extracellular region);GO:0005783(endoplasmic reticulum);GO:0006633(fatty acid biosynthetic process);GO:0016020(membrane);GO:0016746(transferase activity, transferring acyl groups);GO:0102336(3-oxo-arachidoyl-CoA synthase activity);GO:0102337(3-oxo-cerotoyl-CoA synthase activity);GO:0102338(3-oxo-lignoceronyl-CoA synthase activity);GO:0102756(very-long-chain 3-ketoacyl-CoA synthase acti…	00062(Fatty acid elongation);00062(Fatty acid elongation)	K15397	EC:2.3.1.199	3-ketoacyl-CoA synthase 12-like [Aegilops tauschii subsp. tauschii];3-ketoacyl-CoA synthase 21 [Triticum urartu]	10.5526	30.7252	-1.54182	0.0103139	0.0928185	down	yes
TRITD_1Bv1G013050	GO:0000981(RNA polymerase II transcription factor activity, sequence-specific DNA binding);GO:0001135(transcription factor activity, RNA polymerase II transcription factor recruiting);GO:0003677(DNA binding);GO:0003700(DNA binding transcription factor activity);GO:0005634(nucleus);GO:0006351(transcription, DNA-templated);GO:0006355(regulation of transcription, DNA-templated);GO:0006357(regulation…	NA	NA	NA	myb-related protein MYBAS2-like [Aegilops tauschii subsp. tauschii]	17.2957	39.6676	-1.19755	0.0381808	0.22545	down	yes
TRITD_1Bv1G013990	GO:0005507(copper ion binding);GO:0016722(oxidoreductase activity, oxidizing metal ions)	NA	NA	NA	laccase-25-like isoform X2 [Aegilops tauschii subsp. tauschii]	3.27744	0.923324	1.82766	0.0161542	0.128041	up	yes
TRITD_1Bv1G014830	GO:0004553(hydrolase activity, hydrolyzing O-glycosyl compounds);GO:0004563(beta-N-acetylhexosaminidase activity);GO:0005773(vacuole);GO:0005829(cytosol);GO:0005975(carbohydrate metabolic process);GO:0009505(plant-type cell wall);GO:0015929(hexosaminidase activity);GO:0102148(N-acetyl-beta-D-galactosaminidase activity);GO:0102148(N-acetyl-beta-D-galactosaminidase activity)	00520(Amino sugar and nucleotide sugar metabolism);00531(Glycosaminoglycan degradation);00603(Glycosphingolipid biosynthesis - globo and isoglobo series);00604(Glycosphingolipid biosynthesis - ganglio series);00511(Other glycan degradation);00511(Other glycan degradation)	K12373	EC:3.2.1.52	beta-hexosaminidase 1 [Aegilops tauschii subsp. tauschii]	7.2459	15.9399	-1.13741	0.0474671	0.256874	down	yes
TRITD_1Bv1G015110	GO:0005794(Golgi apparatus);GO:0016413(O-acetyltransferase activity);GO:0071554(cell wall organization or biogenesis);GO:0071554(cell wall organization or biogenesis)	NA	NA	NA	protein trichome birefringence-like 10 isoform X1 [Aegilops tauschii subsp. tauschii];protein trichome birefringence-like 11 isoform X2 [Aegilops tauschii subsp. tauschii]	2.91059	0.690269	2.07608	0.00646399	0.0666656	up	yes
TRITD_1Bv1G015710	GO:0015079(potassium ion transmembrane transporter activity);GO:0016020(membrane);GO:0016020(membrane)	NA	NA	NA	putative potassium transporter 12 isoform X1 [Aegilops tauschii subsp. tauschii]	0.55891	1.73472	-1.63401	0.00825218	0.0791343	down	yes
TRITD_1Bv1G016100	GO:0016020(membrane);GO:0016709(oxidoreductase activity, acting on paired donors, with incorporation or reduction of molecular oxygen, NAD(P)H as one donor, and incorporation of one atom of oxygen);GO:0044550(secondary metabolite biosynthetic process);GO:0044550(secondary metabolite biosynthetic process)	NA	NA	NA	geraniol 8-hydroxylase-like [Aegilops tauschii subsp. tauschii]	4.46346	0.924671	2.27115	0.00261205	0.0346885	up	yes
TRITD_1Bv1G016290	GO:0004674(protein serine/threonine kinase activity);GO:0005524(ATP binding);GO:0005886(plasma membrane);GO:0006468(protein phosphorylation);GO:0009751(response to salicylic acid);GO:0016021(integral component of membrane);GO:0016301(kinase activity);GO:0030246(carbohydrate binding)	NA	NA	NA	L-type lectin-domain containing receptor kinase IV.1-like [Aegilops tauschii subsp. tauschii]	13.958	2.73038	2.35392	0.00153607	0.0234533	up	yes
TRITD_1Bv1G017150	GO:0000973(posttranscriptional tethering of RNA polymerase II gene DNA at nuclear periphery);GO:0006355(regulation of transcription, DNA-templated);GO:0006406(mRNA export from nucleus);GO:0006606(protein import into nucleus);GO:0017056(structural constituent of nuclear pore);GO:0031080(nuclear pore outer ring);GO:0031080(nuclear pore outer ring)	03013(RNA transport);03013(RNA transport)	K14301	NA	nuclear pore complex protein NUP107 [Aegilops tauschii subsp. tauschii]	0.938012	2.13514	-1.18665	0.0416308	0.237058	down	yes
TRITD_1Bv1G017350	GO:0005886(plasma membrane);GO:0016021(integral component of membrane);GO:0042626(ATPase activity, coupled to transmembrane movement of substances)	02010(ABC transporters)	K05681	NA	ABC transporter G family member 5-like [Aegilops tauschii subsp. tauschii]	1.30883	0.443738	1.5605	0.0446859	0.247612	up	yes
TRITD_1Bv1G017530	GO:0004022(alcohol dehydrogenase (NAD) activity);GO:0005737(cytoplasm);GO:0008270(zinc ion binding);GO:0055114(oxidation-reduction process);GO:0055114(oxidation-reduction process)	00010(Glycolysis / Gluconeogenesis);00071(Fatty acid degradation);00350(Tyrosine metabolism);00350(Tyrosine metabolism)	K00001	EC:1.1.1.1	Alcohol dehydrogenase-like 3 [Triticum urartu];alcohol dehydrogenase-like 4 [Aegilops tauschii subsp. tauschii];predicted protein [Hordeum vulgare subsp. vulgare]	23.0089	5.02228	2.19578	0.00315469	0.0397119	up	yes
TRITD_1Bv1G017710	GO:0005576(extracellular region);GO:0005618(cell wall);GO:0005886(plasma membrane);GO:0006952(defense response);GO:0009505(plant-type cell wall);GO:0030414(peptidase inhibitor activity);GO:0031640(killing of cells of other organism);GO:0050832(defense response to fungus)	NA	NA	NA	defensin Tm-AMP-D1.2-like [Aegilops tauschii subsp. tauschii]	3.76655	14.807	-1.97497	0.0020847	0.0294185	down	yes
TRITD_1Bv1G018650	GO:0003674(molecular_function);GO:0005634(nucleus);GO:0005737(cytoplasm);GO:0005886(plasma membrane);GO:0009506(plasmodesma);GO:0010118(stomatal movement);GO:0010118(stomatal movement)	NA	NA	NA	uncharacterized protein LOC109765977 [Aegilops tauschii subsp. tauschii];hypothetical protein TRIUR3_20845 [Triticum urartu];unnamed protein product [Triticum aestivum]	11.7232	3.79103	1.62871	0.0309452	0.196371	up	yes
TRITD_1Bv1G019480	GO:0005515(protein binding);GO:0005886(plasma membrane);GO:0009534(chloroplast thylakoid);GO:0009535(chloroplast thylakoid membrane);GO:0010027(thylakoid membrane organization);GO:0016021(integral component of membrane);GO:0090351(seedling development)	NA	NA	NA	thylakoid membrane protein TERC, chloroplastic [Aegilops tauschii subsp. tauschii]	8.03058	23.8493	-1.57037	0.0092455	0.0858892	down	yes
TRITD_1Bv1G019590	GO:0000175(3'-5'-exoribonuclease activity);GO:0000178(exosome (RNase complex));GO:0005739(mitochondrion);GO:0006364(rRNA processing);GO:0006401(RNA catabolic process);GO:0006401(RNA catabolic process)	NA	NA	NA	ribonuclease II, chloroplastic/mitochondrial [Aegilops tauschii subsp. tauschii]	6.57982	25.3694	-1.94697	0.00177013	0.0260338	down	yes
TRITD_1Bv1G019920	NA	NA	NA	NA	hypothetical protein TRIUR3_01530 [Triticum urartu]	3.04751	8.97092	-1.55763	0.0121875	0.104451	down	yes
TRITD_1Bv1G019980	GO:0005829(cytosol);GO:0006152(purine nucleoside catabolic process);GO:0008477(purine nucleosidase activity);GO:0008477(purine nucleosidase activity)	00240(Pyrimidine metabolism);00760(Nicotinate and nicotinamide metabolism);00760(Nicotinate and nicotinamide metabolism)	K01240	EC:3.2.2.3	probable uridine nucleosidase 2 isoform X1 [Aegilops tauschii subsp. tauschii];probable uridine nucleosidase 2 isoform X2 [Aegilops tauschii subsp. tauschii]	37.3358	9.20085	2.02072	0.00663874	0.0677447	up	yes
TRITD_1Bv1G020160	GO:0005737(cytoplasm);GO:0030001(metal ion transport);GO:0046914(transition metal ion binding);GO:0046916(cellular transition metal ion homeostasis)	NA	NA	NA	heavy metal-associated isoprenylated plant protein 47-like [Aegilops tauschii subsp. tauschii]	34.6225	6.22231	2.47619	0.00092073	0.0159358	up	yes
TRITD_1Bv1G020740	GO:0004674(protein serine/threonine kinase activity);GO:0005886(plasma membrane);GO:0006468(protein phosphorylation);GO:0006952(defense response);GO:0009506(plasmodesma);GO:0009506(plasmodesma)	NA	NA	NA	receptor like protein kinase S.2-like isoform X1 [Aegilops tauschii subsp. tauschii];receptor like protein kinase S.2 isoform X1 [Brachypodium distachyon]	2.37534	8.23946	-1.79441	0.00368668	0.0448234	down	yes
TRITD_1Bv1G021670	GO:0005634(nucleus);GO:0005635(nuclear envelope);GO:0005875(microtubule associated complex);GO:0008017(microtubule binding);GO:0008150(biological_process);GO:0009524(phragmoplast);GO:0072686(mitotic spindle);GO:0072686(mitotic spindle)	NA	NA	NA	hypothetical protein TRIUR3_21415 [Triticum urartu]	2.61806	0.50175	2.38346	0.00161041	0.0242716	up	yes
TRITD_1Bv1G024370	GO:0000166(nucleotide binding);GO:0005737(cytoplasm);GO:0008150(biological_process);GO:0080008(Cul4-RING E3 ubiquitin ligase complex);GO:0080008(Cul4-RING E3 ubiquitin ligase complex)	NA	NA	NA	LEC14B protein-like isoform X1 [Aegilops tauschii subsp. tauschii];LEC14B protein [Triticum urartu];LEC14B protein-like isoform X2 [Aegilops tauschii subsp. tauschii]	6.69815	2.01458	1.73329	0.0223068	0.158801	up	yes
TRITD_1Bv1G024420	NA	NA	NA	NA	hypothetical protein TRIUR3_05561 [Triticum urartu]	18.4547	5.4802	1.75169	0.022187	0.158412	up	yes
TRITD_1Bv1G025160	GO:0004148(dihydrolipoyl dehydrogenase activity);GO:0005507(copper ion binding);GO:0005524(ATP binding);GO:0005739(mitochondrion);GO:0005747(mitochondrial respiratory chain complex I);GO:0005759(mitochondrial matrix);GO:0005794(Golgi apparatus);GO:0008270(zinc ion binding);GO:0009055(electron transfer activity);GO:0009416(response to light stimulus);GO:0045454(cell redox homeostasis);GO:0046686(r…	00010(Glycolysis / Gluconeogenesis);00020(Citrate cycle (TCA cycle));00620(Pyruvate metabolism);00630(Glyoxylate and dicarboxylate metabolism);00640(Propanoate metabolism);00260(Glycine, serine and threonine metabolism);00280(Valine, leucine and isoleucine degradation);00280(Valine, leucine and isoleucine degradation)	K00382	EC:1.8.1.4	dihydrolipoyl dehydrogenase 1, mitochondrial-like [Aegilops tauschii subsp. tauschii]	7.42524	31.9747	-2.10642	0.000841639	0.0148616	down	yes
TRITD_1Bv1G025320	GO:0005524(ATP binding);GO:0005886(plasma membrane);GO:0006952(defense response);GO:0016301(kinase activity);GO:0016310(phosphorylation);GO:0016310(phosphorylation)	NA	NA	NA	probable serine/threonine-protein kinase PBL25 [Aegilops tauschii subsp. tauschii]	19.8233	3.86653	2.35809	0.00150174	0.0230562	up	yes
TRITD_1Bv1G025330	GO:0000062(fatty-acyl-CoA binding);GO:0005739(mitochondrion);GO:0008470(isovaleryl-CoA dehydrogenase activity);GO:0009055(electron transfer activity);GO:0033539(fatty acid beta-oxidation using acyl-CoA dehydrogenase);GO:0050660(flavin adenine dinucleotide binding);GO:0052890(oxidoreductase activity, acting on the CH-CH group of donors, with a flavin as acceptor);GO:0055088(lipid homeostasis);GO:0…	00280(Valine, leucine and isoleucine degradation);00280(Valine, leucine and isoleucine degradation)	K00253	EC:1.3.8.4	isovaleryl-CoA dehydrogenase, mitochondrial [Aegilops tauschii subsp. tauschii];Isovaleryl-CoA dehydrogenase, mitochondrial [Triticum urartu]	132.778	18.1142	2.87382	0.000111303	0.00325127	up	yes
TRITD_1Bv1G025610	GO:0003723(RNA binding);GO:0005730(nucleolus);GO:0032040(small-subunit processome);GO:0032040(small-subunit processome)	NA	NA	NA	rRNA biogenesis protein RRP5 isoform X1 [Aegilops tauschii subsp. tauschii];rRNA biogenesis protein RRP5 isoform X2 [Aegilops tauschii subsp. tauschii]	0.696471	2.62292	-1.91304	0.0021824	0.0304719	down	yes
TRITD_1Bv1G030900	GO:0003700(DNA binding transcription factor activity);GO:0005515(protein binding);GO:0005634(nucleus);GO:0006351(transcription, DNA-templated);GO:0006355(regulation of transcription, DNA-templated);GO:0006970(response to osmotic stress);GO:0009408(response to heat);GO:0009409(response to cold);GO:0009414(response to water deprivation);GO:0009651(response to salt stress);GO:0010120(camalexin biosy…	04016(MAPK signaling pathway - plant);04626(Plant-pathogen interaction);04626(Plant-pathogen interaction)	K13424	NA	WRKY14 transcription factor [Triticum aestivum]	88.3824	17.4679	2.33905	0.00158163	0.0239163	up	yes
TRITD_1Bv1G030980	GO:0004674(protein serine/threonine kinase activity);GO:0005524(ATP binding);GO:0005886(plasma membrane);GO:0006468(protein phosphorylation);GO:0016021(integral component of membrane);GO:0016301(kinase activity);GO:0042803(protein homodimerization activity)	NA	NA	NA	putative serine/threonine-protein kinase-like protein CCR3 [Aegilops tauschii subsp. tauschii]	4.21777	1.34069	1.65351	0.0305904	0.194988	up	yes
TRITD_1Bv1G032000	GO:0005385(zinc ion transmembrane transporter activity);GO:0005773(vacuole);GO:0010043(response to zinc ion);GO:0016020(membrane);GO:0061088(regulation of sequestering of zinc ion);GO:0061088(regulation of sequestering of zinc ion)	NA	NA	NA	metal tolerance protein 1-like [Aegilops tauschii subsp. tauschii]	41.2324	12.9101	1.67528	0.0258111	0.17513	up	yes
TRITD_1Bv1G032170	GO:0003992(N2-acetyl-L-ornithine:2-oxoglutarate 5-aminotransferase activity);GO:0005829(cytosol);GO:0006526(arginine biosynthetic process);GO:0009570(chloroplast stroma);GO:0030170(pyridoxal phosphate binding);GO:0042802(identical protein binding);GO:0042802(identical protein binding)	00220(Arginine biosynthesis);00220(Arginine biosynthesis)	K00818	EC:2.6.1.11	acetylornithine aminotransferase, mitochondrial-like [Aegilops tauschii subsp. tauschii]	109.78	20.4216	2.42645	0.00104657	0.0175197	up	yes
TRITD_1Bv1G032230	GO:0002213(defense response to insect);GO:0004357(glutamate-cysteine ligase activity);GO:0005524(ATP binding);GO:0006750(glutathione biosynthetic process);GO:0009408(response to heat);GO:0009507(chloroplast);GO:0009536(plastid);GO:0009570(chloroplast stroma);GO:0009700(indole phytoalexin biosynthetic process);GO:0009753(response to jasmonic acid);GO:0009816(defense response to bacterium, incompat…	00270(Cysteine and methionine metabolism);00480(Glutathione metabolism);00480(Glutathione metabolism)	K01919	EC:6.3.2.2	glutamate--cysteine ligase B, chloroplastic [Aegilops tauschii subsp. tauschii];Glutamate--cysteine ligase B, chloroplastic [Triticum urartu]	55.4492	17.9941	1.62364	0.0309916	0.196499	up	yes
TRITD_1Bv1G033540	GO:0004601(peroxidase activity);GO:0009505(plant-type cell wall);GO:0009664(plant-type cell wall organization);GO:0009664(plant-type cell wall organization)	00940(Phenylpropanoid biosynthesis);00940(Phenylpropanoid biosynthesis)	K00430	EC:1.11.1.7	peroxidase 2-like [Aegilops tauschii subsp. tauschii]	7.29253	2.36497	1.6246	0.0332127	0.2056	up	yes
TRITD_1Bv1G034990	NA	NA	NA	NA	predicted protein, partial [Hordeum vulgare subsp. vulgare]	10.3919	3.03943	1.77359	0.0184047	0.140091	up	yes
TRITD_1Bv1G035120	NA	NA	NA	NA	predicted protein [Hordeum vulgare subsp. vulgare]	0.846566	3.14228	-1.89212	0.0027104	0.0355585	down	yes
TRITD_1Bv1G035330	GO:0004467(long-chain fatty acid-CoA ligase activity);GO:0005524(ATP binding);GO:0005634(nucleus);GO:0005783(endoplasmic reticulum);GO:0006631(fatty acid metabolic process);GO:0006633(fatty acid biosynthetic process);GO:0008152(metabolic process);GO:0010025(wax biosynthetic process);GO:0010143(cutin biosynthetic process);GO:0016874(ligase activity);GO:0031957(very long-chain fatty acid-CoA ligase…	00061(Fatty acid biosynthesis);00071(Fatty acid degradation);04146(Peroxisome);04146(Peroxisome)	K01897	EC:6.2.1.3	long chain acyl-CoA synthetase 1 [Aegilops tauschii subsp. tauschii];Long chain acyl-CoA synthetase 1 [Triticum urartu]	0.489599	2.06094	-2.07363	0.00137088	0.0215233	down	yes
TRITD_1Bv1G036980	GO:0004364(glutathione transferase activity);GO:0005737(cytoplasm);GO:0006749(glutathione metabolic process);GO:0006749(glutathione metabolic process)	00480(Glutathione metabolism);00480(Glutathione metabolism)	K00799	EC:2.5.1.18	glutathione-S-transferase 19E50 [Triticum aestivum]	12.6475	2.90934	2.12009	0.00464652	0.0526863	up	yes
TRITD_1Bv1G037910	GO:0005524(ATP binding);GO:0005886(plasma membrane);GO:0006468(protein phosphorylation);GO:0016301(kinase activity);GO:0004672(protein kinase activity);GO:0005737(cytoplasm);GO:0016310(phosphorylation);GO:0016310(phosphorylation)	04626(Plant-pathogen interaction);04626(Plant-pathogen interaction)	K13436	EC:2.7.11.1	Pto-interacting protein 1 [Triticum urartu];hypothetical protein BRADI_2g36980v3 [Brachypodium distachyon];Pti1-like S/T protein kinase [Hordeum vulgare subsp. vulgare];hypothetical protein C2845_PM06G07840 [Panicum miliaceum]	75.6488	23.6582	1.67697	0.0255381	0.174019	up	yes
TRITD_1Bv1G037920	GO:0005515(protein binding);GO:0005635(nuclear envelope);GO:0005637(nuclear inner membrane);GO:0005654(nucleoplasm);GO:0005737(cytoplasm);GO:0016021(integral component of membrane);GO:0043621(protein self-association)	NA	NA	NA	tropomyosin-like [Aegilops tauschii subsp. tauschii]	20.8648	6.64367	1.65102	0.0287102	0.187209	up	yes
TRITD_1Bv1G038220	GO:0004674(protein serine/threonine kinase activity);GO:0005634(nucleus);GO:0005737(cytoplasm);GO:0006468(protein phosphorylation);GO:0035556(intracellular signal transduction);GO:0035556(intracellular signal transduction)	NA	NA	NA	CBL-interacting protein kinase 17-like [Aegilops tauschii subsp. tauschii]	95.9793	28.7461	1.73935	0.0201393	0.148207	up	yes
TRITD_1Bv1G039630	GO:0003674(molecular_function);GO:0005575(cellular_component);GO:0008150(biological_process);GO:0008150(biological_process)	NA	NA	NA	uncharacterized protein LOC109774415 [Aegilops tauschii subsp. tauschii];hypothetical protein TRIUR3_24239 [Triticum urartu]	11.7712	1.669	2.81821	0.000188746	0.0049292	up	yes
TRITD_1Bv1G040040	GO:0000453(enzyme-directed rRNA 2'-O-methylation);GO:0003723(RNA binding);GO:0070039(rRNA (guanosine-2'-O-)-methyltransferase activity);GO:0070039(rRNA (guanosine-2'-O-)-methyltransferase activity)	NA	NA	NA	uncharacterized protein LOC109774409 [Aegilops tauschii subsp. tauschii];hypothetical protein TRIUR3_16249 [Triticum urartu]	2.50998	5.65823	-1.17268	0.0450759	0.24911	down	yes
TRITD_1Bv1G040160	GO:0005829(cytosol);GO:0050278(sedoheptulose-bisphosphatase activity);GO:0050278(sedoheptulose-bisphosphatase activity)	NA	NA	NA	phosphoglycerate mutase-like protein AT74H [Aegilops tauschii subsp. tauschii];hypothetical protein TRIUR3_28745 [Triticum urartu]	4.20741	1.41172	1.57548	0.0401591	0.23278	up	yes
TRITD_1Bv1G040380	NA	NA	NA	NA	uncharacterized protein LOC109733060 [Aegilops tauschii subsp. tauschii]	38.0659	8.52664	2.15845	0.00405115	0.0477717	up	yes
TRITD_1Bv1G040520	NA	NA	NA	NA	predicted protein [Hordeum vulgare subsp. vulgare]	5.56726	17.7735	-1.67469	0.00666193	0.0679045	down	yes
TRITD_1Bv1G040820	GO:0051213(dioxygenase activity);GO:0051213(dioxygenase activity)	00402(Benzoxazinoid biosynthesis);00402(Benzoxazinoid biosynthesis)	K13229	EC:1.14.11.59	DIBOA-glucoside dioxygenase BX6-like [Aegilops tauschii subsp. tauschii];1-aminocyclopropane-1-carboxylate oxidase-like protein 3 [Triticum urartu]	9.0934	1.21899	2.89913	0.000119084	0.00340896	up	yes
TRITD_1Bv1G041360	GO:0003674(molecular_function);GO:0005739(mitochondrion);GO:0008150(biological_process);GO:0008150(biological_process)	NA	NA	NA	uncharacterized protein LOC109746720 [Aegilops tauschii subsp. tauschii]	74.9487	334.827	-2.15944	0.000631901	0.0120923	down	yes
TRITD_1Bv1G042210	GO:0003674(molecular_function);GO:0005739(mitochondrion);GO:0005886(plasma membrane);GO:0035265(organ growth);GO:0051302(regulation of cell division);GO:0016021(integral component of membrane);GO:0016021(integral component of membrane)	NA	NA	NA	uncharacterized protein LOC109743845 [Aegilops tauschii subsp. tauschii];hypothetical protein TRIUR3_00879 [Triticum urartu]	6.72371	2.22088	1.59812	0.0359784	0.216478	up	yes
TRITD_1Bv1G042460	GO:0004559(alpha-mannosidase activity);GO:0006013(mannose metabolic process);GO:0006517(protein deglycosylation);GO:0006517(protein deglycosylation)	00511(Other glycan degradation);00511(Other glycan degradation)	K01191	EC:3.2.1.24	alpha-mannosidase-like [Aegilops tauschii subsp. tauschii];Lysosomal alpha-mannosidase [Triticum urartu]	1.99158	0.592987	1.74784	0.0218933	0.157056	up	yes
TRITD_1Bv1G042470	NA	NA	NA	NA	hypothetical protein BRADI_4g11110v3 [Brachypodium distachyon]	109.308	2.23713	5.61061	7.87155e-12	4.43627e-09	up	yes
TRITD_1Bv1G043390	GO:0003674(molecular_function);GO:0005739(mitochondrion);GO:0009451(RNA modification);GO:0009451(RNA modification)	NA	NA	NA	hypothetical protein TRIUR3_18906 [Triticum urartu]	1.88046	4.75462	-1.33824	0.0248618	0.17091	down	yes
TRITD_1Bv1G044170	GO:0004252(serine-type endopeptidase activity);GO:0005739(mitochondrion);GO:0006508(proteolysis);GO:0008236(serine-type peptidase activity);GO:0009507(chloroplast);GO:0009533(chloroplast stromal thylakoid);GO:0009535(chloroplast thylakoid membrane);GO:0009570(chloroplast stroma);GO:0009658(chloroplast organization);GO:0009941(chloroplast envelope);GO:0010206(photosystem II repair);GO:0030163(prot…	NA	NA	NA	protease Do-like 2, chloroplastic [Aegilops tauschii subsp. tauschii];Protease Do-like 2, chloroplastic [Triticum urartu]	15.2365	39.1443	-1.36127	0.0208377	0.151445	down	yes
TRITD_1Bv1G046960	GO:0005515(protein binding);GO:0000790(nuclear chromatin);GO:0003677(DNA binding);GO:0005634(nucleus);GO:0006260(DNA replication);GO:0006281(DNA repair);GO:0006310(DNA recombination);GO:0007131(reciprocal meiotic recombination);GO:0007141(male meiosis I);GO:0009555(pollen development);GO:0046872(metal ion binding);GO:0048232(male gamete generation);GO:0051026(chiasma assembly);GO:0051026(chiasma …	03030(DNA replication);03420(Nucleotide excision repair);03430(Mismatch repair);03440(Homologous recombination);03440(Homologous recombination)	K07466	NA	replication protein A 70 kDa DNA-binding subunit C-like [Aegilops tauschii subsp. tauschii];hypothetical protein TRIUR3_17161 [Triticum urartu]	1.90356	4.18406	-1.1362	0.0489644	0.261259	down	yes
TRITD_1Bv1G048240	GO:0003723(RNA binding);GO:0003725(double-stranded RNA binding);GO:0005515(protein binding);GO:0008150(biological_process);GO:0008150(biological_process)	NA	NA	NA	Double-stranded RNA-binding protein 2 [Triticum urartu]	13.8759	3.9015	1.83048	0.0145072	0.118279	up	yes
TRITD_1Bv1G050120	GO:0005576(extracellular region);GO:0006073(cellular glucan metabolic process);GO:0008422(beta-glucosidase activity);GO:0009251(glucan catabolic process);GO:0009986(cell surface);GO:0000324(fungal-type vacuole);GO:0004338(glucan exo-1,3-beta-glucosidase activity);GO:0004553(hydrolase activity, hydrolyzing O-glycosyl compounds);GO:0005618(cell wall);GO:0008152(metabolic process);GO:0009277(fungal-…	00500(Starch and sucrose metabolism);00500(Starch and sucrose metabolism)	K01210	EC:3.2.1.58	putative glucan 1,3-beta-glucosidase A [Triticum urartu]	13.0508	106.389	-3.02713	6.28956e-06	0.000336041	down	yes
TRITD_1Bv1G051070	GO:0005515(protein binding);GO:0005737(cytoplasm);GO:0005829(cytosol);GO:0006559(L-phenylalanine catabolic process);GO:0006952(defense response);GO:0006979(response to oxidative stress);GO:0009611(response to wounding);GO:0009699(phenylpropanoid biosynthetic process);GO:0009800(cinnamic acid biosynthetic process);GO:0045548(phenylalanine ammonia-lyase activity);GO:0080167(response to karrikin);GO…	00360(Phenylalanine metabolism);00940(Phenylpropanoid biosynthesis);00940(Phenylpropanoid biosynthesis)	K10775	EC:4.3.1.24	phenylalanine ammonia-lyase-like [Aegilops tauschii subsp. tauschii]	10.8294	1.79137	2.59582	0.000490422	0.0100659	up	yes
TRITD_1Bv1G052130	GO:0001056(RNA polymerase III activity);GO:0005666(DNA-directed RNA polymerase III complex);GO:0005666(DNA-directed RNA polymerase III complex)	00230(Purine metabolism);00240(Pyrimidine metabolism);03020(RNA polymerase);03020(RNA polymerase)	K03026	NA	DNA-directed RNA polymerase III subunit RPC4 [Aegilops tauschii subsp. tauschii]	10.6131	3.41429	1.63619	0.0313323	0.19803	up	yes
TRITD_1Bv1G054800	GO:0003873(6-phosphofructo-2-kinase activity);GO:0004331(fructose-2,6-bisphosphate 2-phosphatase activity);GO:0005524(ATP binding);GO:0005634(nucleus);GO:0005829(cytosol);GO:0005886(plasma membrane);GO:0006000(fructose metabolic process);GO:0006002(fructose 6-phosphate metabolic process);GO:0006003(fructose 2,6-bisphosphate metabolic process);GO:0043609(regulation of carbon utilization);GO:200107…	00051(Fructose and mannose metabolism);00051(Fructose and mannose metabolism)	K01103	EC:2.7.1.105;EC:3.1.3.46	6-phosphofructo-2-kinase/fructose-2,6-bisphosphatase-like isoform X3 [Aegilops tauschii subsp. tauschii];6-phosphofructo-2-kinase/fructose-2,6-bisphosphatase-like isoform X2 [Aegilops tauschii subsp. tauschii];6-phosphofructo-2-kinase/fructose-2,6-bisphosphatase-like isoform X1 [Aegilops tauschii subsp. tauschii];6-phosphofructo-2-kinase/fructose-2,6-biphosphatase 1 [Triticum urartu]	60.0483	276.3	-2.20204	0.000512494	0.0104084	down	yes
TRITD_1Bv1G055100	GO:0000062(fatty-acyl-CoA binding);GO:0003995(acyl-CoA dehydrogenase activity);GO:0005777(peroxisome);GO:0009055(electron transfer activity);GO:0033539(fatty acid beta-oxidation using acyl-CoA dehydrogenase);GO:0050660(flavin adenine dinucleotide binding);GO:0052890(oxidoreductase activity, acting on the CH-CH group of donors, with a flavin as acceptor);GO:0055088(lipid homeostasis);GO:0055088(li…	00071(Fatty acid degradation);00592(alpha-Linolenic acid metabolism);01040(Biosynthesis of unsaturated fatty acids);04146(Peroxisome);04146(Peroxisome)	K00232	EC:1.3.3.6	acyl-coenzyme A oxidase 4, peroxisomal [Aegilops tauschii subsp. tauschii];Acyl-coenzyme A oxidase 4, peroxisomal [Triticum urartu]	104.504	30.269	1.78764	0.0167082	0.131049	up	yes
TRITD_1Bv1G058190	GO:0005886(plasma membrane);GO:0006071(glycerol metabolic process);GO:0006629(lipid metabolic process);GO:0008081(phosphoric diester hydrolase activity);GO:0008889(glycerophosphodiester phosphodiesterase activity);GO:0008889(glycerophosphodiester phosphodiesterase activity)	00564(Glycerophospholipid metabolism);00564(Glycerophospholipid metabolism)	K01126	EC:3.1.4.46	predicted protein [Hordeum vulgare subsp. vulgare];Glycerophosphoryl diester phosphodiesterase [Triticum urartu]	1.75199	12.7472	-2.86311	2.00042e-05	0.000836403	down	yes
TRITD_1Bv1G059530	GO:0004620(phospholipase activity);GO:0004630(phospholipase D activity);GO:0005096(GTPase activator activity);GO:0005509(calcium ion binding);GO:0005515(protein binding);GO:0005546(phosphatidylinositol-4,5-bisphosphate binding);GO:0005634(nucleus);GO:0005739(mitochondrion);GO:0005773(vacuole);GO:0005783(endoplasmic reticulum);GO:0005829(cytosol);GO:0005886(plasma membrane);GO:0006631(fatty acid m…	00564(Glycerophospholipid metabolism);00565(Ether lipid metabolism);04144(Endocytosis);04144(Endocytosis)	K01115	EC:3.1.4.4	phospholipase D alpha 1-like [Aegilops tauschii subsp. tauschii]	2.60757	0.774164	1.75199	0.0208589	0.151445	up	yes
TRITD_1Bv1G059580	GO:0005515(protein binding);GO:0005576(extracellular region);GO:0008150(biological_process);GO:0009506(plasmodesma);GO:0009506(plasmodesma)	NA	NA	NA	embryo-specific protein ATS3A-like [Aegilops tauschii subsp. tauschii];predicted protein, partial [Hordeum vulgare subsp. vulgare]	22.1738	3.20349	2.79114	0.000207917	0.00524963	up	yes
TRITD_1Bv1G059850	GO:0004462(lactoylglutathione lyase activity);GO:0005737(cytoplasm);GO:0005975(carbohydrate metabolic process);GO:0016829(lyase activity);GO:0016829(lyase activity)	NA	NA	NA	methylmalonyl-CoA epimerase, mitochondrial-like [Aegilops tauschii subsp. tauschii]	66.1088	1.5551	5.40977	3.46492e-11	1.46458e-08	up	yes
TRITD_1Bv1G059900	NA	NA	NA	NA	metallothionein-like protein 1 [Aegilops tauschii subsp. tauschii]	4486.68	1444.8	1.63478	0.0296266	0.191051	up	yes
TRITD_1Bv1G061050	GO:0008194(UDP-glycosyltransferase activity);GO:0009813(flavonoid biosynthetic process);GO:0043231(intracellular membrane-bounded organelle);GO:0052696(flavonoid glucuronidation);GO:0052696(flavonoid glucuronidation)	00944(Flavone and flavonol biosynthesis);00944(Flavone and flavonol biosynthesis)	K22771	EC:2.4.1.-	UDP-glycosyltransferase 73E1-like [Aegilops tauschii subsp. tauschii]	7.1386	2.42741	1.55622	0.0409208	0.235008	up	yes
TRITD_1Bv1G062580	NA	NA	NA	NA	hypothetical protein TRIUR3_26789 [Triticum urartu];FK506-binding protein 5-like [Aegilops tauschii subsp. tauschii]	65.8137	16.0298	2.03763	0.00611383	0.0642796	up	yes
TRITD_1Bv1G062900	GO:0003674(molecular_function);GO:0005575(cellular_component);GO:0008150(biological_process)	NA	NA	NA	uncharacterized protein LOC109742496 isoform X2 [Aegilops tauschii subsp. tauschii]	3.1746	7.87531	-1.31076	0.0265515	0.178275	down	yes
TRITD_1Bv1G063270	GO:0005515(protein binding);GO:0005524(ATP binding);GO:0005634(nucleus);GO:0005737(cytoplasm);GO:0005829(cytosol);GO:0005886(plasma membrane);GO:0006457(protein folding);GO:0009408(response to heat);GO:0046686(response to cadmium ion);GO:0005618(cell wall);GO:0009506(plasmodesma);GO:0051082(unfolded protein binding);GO:0051082(unfolded protein binding)	NA	NA	NA	heat shock 70 kDa protein 15-like [Aegilops tauschii subsp. tauschii];Heat shock 70 kDa protein 4L [Triticum urartu]	39.8579	13.9839	1.5111	0.0462481	0.253465	up	yes
TRITD_1Bv1G064830	GO:0009658(chloroplast organization);GO:0009707(chloroplast outer membrane);GO:0009707(chloroplast outer membrane)	NA	NA	NA	protein CHUP1, chloroplastic-like [Aegilops tauschii subsp. tauschii];hypothetical protein TRIUR3_34010 [Triticum urartu]	7.35629	0.875985	3.07	4.61388e-05	0.00159406	up	yes
TRITD_1Bv1G064980	GO:0004470(malic enzyme activity);GO:0004471(malate dehydrogenase (decarboxylating) (NAD+) activity);GO:0004473(malate dehydrogenase (decarboxylating) (NADP+) activity);GO:0006090(pyruvate metabolic process);GO:0006108(malate metabolic process);GO:0006633(fatty acid biosynthetic process);GO:0008270(zinc ion binding);GO:0008948(oxaloacetate decarboxylase activity);GO:0009507(chloroplast);GO:001665…	00620(Pyruvate metabolism);00710(Carbon fixation in photosynthetic organisms);00710(Carbon fixation in photosynthetic organisms)	K00029	EC:1.1.1.40	NADP-dependent malic enzyme, chloroplastic-like isoform X2 [Aegilops tauschii subsp. tauschii];NADP-dependent malic enzyme, chloroplastic-like isoform X1 [Aegilops tauschii subsp. tauschii];NADP-dependent malic enzyme, chloroplastic [Triticum urartu]	36.0751	8.77263	2.03992	0.0060267	0.0635612	up	yes
TRITD_1Bv1G065080	GO:0009733(response to auxin);GO:0009733(response to auxin)	04075(Plant hormone signal transduction);04075(Plant hormone signal transduction)	K14484	NA	predicted protein [Hordeum vulgare subsp. vulgare];auxin-responsive protein IAA16-like isoform X2 [Aegilops tauschii subsp. tauschii]	2.93991	7.88478	-1.4233	0.0187253	0.141417	down	yes
TRITD_1Bv1G065190	GO:0001678(cellular glucose homeostasis);GO:0004340(glucokinase activity);GO:0005829(cytosol);GO:0006096(glycolytic process);GO:0008865(fructokinase activity);GO:0019158(mannokinase activity);GO:0019158(mannokinase activity)	00010(Glycolysis / Gluconeogenesis);00051(Fructose and mannose metabolism);00052(Galactose metabolism);00500(Starch and sucrose metabolism);00520(Amino sugar and nucleotide sugar metabolism);00524(Neomycin, kanamycin and gentamicin biosynthesis);00524(Neomycin, kanamycin and gentamicin biosynthesis)	K00844	EC:2.7.1.1	hexokinase-7 [Aegilops tauschii subsp. tauschii]	7.81879	0.71418	3.45259	6.81333e-06	0.000351876	up	yes
TRITD_1Bv1G066080	GO:0003674(molecular_function);GO:0005783(endoplasmic reticulum);GO:0005789(endoplasmic reticulum membrane);GO:0009507(chloroplast);GO:0016021(integral component of membrane);GO:0016192(vesicle-mediated transport)	NA	NA	NA	PRA1 family protein F3-like [Aegilops tauschii subsp. tauschii]	12.875	2.35567	2.45036	0.00110819	0.018291	up	yes
TRITD_1Bv1G067360	GO:0005516(calmodulin binding);GO:0005634(nucleus);GO:0005737(cytoplasm);GO:0008150(biological_process);GO:0008150(biological_process)	00500(Starch and sucrose metabolism);00500(Starch and sucrose metabolism)	K01214	EC:3.2.1.68	hypothetical protein TRIUR3_31101 [Triticum urartu];IQ domain-containing protein IQM1-like isoform X3 [Aegilops tauschii subsp. tauschii]	20.1984	6.88894	1.55189	0.0403262	0.233199	up	yes
TRITD_1Bv1G071560	GO:0005886(plasma membrane);GO:0016021(integral component of membrane);GO:0042626(ATPase activity, coupled to transmembrane movement of substances);GO:0042626(ATPase activity, coupled to transmembrane movement of substances)	02010(ABC transporters);02010(ABC transporters)	K05681	NA	ABCG12, partial [Triticum polonicum];ABC transporter G family member 15 [Triticum urartu]	1.65392	6.76598	-2.03241	0.00130239	0.0206519	down	yes
TRITD_1Bv1G085950	GO:0000166(nucleotide binding);GO:0000175(3'-5'-exoribonuclease activity);GO:0000176(nuclear exosome (RNase complex));GO:0000178(exosome (RNase complex));GO:0000460(maturation of 5.8S rRNA);GO:0000956(nuclear-transcribed mRNA catabolic process);GO:0003723(RNA binding);GO:0004532(exoribonuclease activity);GO:0005634(nucleus);GO:0005730(nucleolus);GO:0005737(cytoplasm);GO:0005829(cytosol);GO:000904…	03018(RNA degradation);03018(RNA degradation)	K12591	EC:3.1.13.-	protein RRP6-like 2 [Aegilops tauschii subsp. tauschii];Exosome component 10 [Triticum urartu]	1.16771	3.56023	-1.60829	0.00842973	0.0804601	down	yes
TRITD_1Bv1G086680	GO:0005737(cytoplasm);GO:0030001(metal ion transport);GO:0046914(transition metal ion binding);GO:0046916(cellular transition metal ion homeostasis);GO:0046916(cellular transition metal ion homeostasis)	NA	NA	NA	putative stripe rust resistance protein [Triticum aestivum]	104.102	312.249	-1.5847	0.00851406	0.0810708	down	yes
TRITD_1Bv1G087080	GO:0002221(pattern recognition receptor signaling pathway);GO:0004675(transmembrane receptor protein serine/threonine kinase activity);GO:0005515(protein binding);GO:0005524(ATP binding);GO:0005886(plasma membrane);GO:0006468(protein phosphorylation);GO:0007166(cell surface receptor signaling pathway);GO:0016301(kinase activity);GO:0080142(regulation of salicylic acid biosynthetic process);GO:008…	NA	NA	NA	probable serine/threonine-protein kinase PBL1 isoform X1 [Aegilops tauschii subsp. tauschii];protein serine/threonine kinase [Thinopyrum elongatum]	4.79413	0.961697	2.31761	0.00213696	0.0299685	up	yes
TRITD_1Bv1G087580	GO:0003924(GTPase activity);GO:0005515(protein binding);GO:0005525(GTP binding);GO:0005777(peroxisome);GO:0005794(Golgi apparatus);GO:0005886(plasma membrane);GO:0015031(protein transport);GO:0030742(GTP-dependent protein binding);GO:0080115(myosin XI tail binding)	NA	NA	NA	ras-related protein RABC2a-like [Aegilops tauschii subsp. tauschii]	37.9389	12.3565	1.61841	0.0328825	0.20421	up	yes
TRITD_1Bv1G090090	GO:0004175(endopeptidase activity);GO:0005634(nucleus);GO:0016926(protein desumoylation);GO:0016929(SUMO-specific protease activity);GO:0016929(SUMO-specific protease activity)	03008(Ribosome biogenesis in eukaryotes);03008(Ribosome biogenesis in eukaryotes)	K14572	NA	midasin isoform X2 [Aegilops tauschii subsp. tauschii];midasin isoform X1 [Aegilops tauschii subsp. tauschii];Midasin [Triticum urartu]	1.12202	3.62746	-1.69286	0.00547436	0.0591423	down	yes
TRITD_1Bv1G091280	NA	00195(Photosynthesis);00195(Photosynthesis)	K02717	NA	uncharacterized protein LOC109750839 [Aegilops tauschii subsp. tauschii];hypothetical protein C2845_PM02G12460 [Panicum miliaceum]	1.80577	10.9599	-2.60155	7.13228e-05	0.00225664	down	yes
TRITD_1Bv1G091420	GO:0005507(copper ion binding);GO:0005524(ATP binding);GO:0005739(mitochondrion);GO:0005759(mitochondrial matrix);GO:0005774(vacuolar membrane);GO:0005794(Golgi apparatus);GO:0005829(cytosol);GO:0006458('de novo' protein folding);GO:0007005(mitochondrion organization);GO:0009408(response to heat);GO:0022626(cytosolic ribosome);GO:0042026(protein refolding);GO:0044183(protein binding involved in p…	03018(RNA degradation);03018(RNA degradation)	K04077	NA	chaperonin CPN60-1, mitochondrial [Aegilops tauschii subsp. tauschii];Chaperonin CPN60-2, mitochondrial [Triticum urartu]	21.3685	6.67191	1.67931	0.0255735	0.174085	up	yes
TRITD_1Bv1G093280	GO:0008150(biological_process);GO:0009507(chloroplast);GO:0009507(chloroplast)	NA	NA	NA	uncharacterized protein LOC109737618 [Aegilops tauschii subsp. tauschii]	344.698	12.7633	4.75526	1.54856e-09	3.37837e-07	up	yes
TRITD_1Bv1G096730	GO:0004674(protein serine/threonine kinase activity);GO:0005524(ATP binding);GO:0005886(plasma membrane);GO:0006468(protein phosphorylation);GO:0007169(transmembrane receptor protein tyrosine kinase signaling pathway);GO:0009506(plasmodesma);GO:0016021(integral component of membrane);GO:0046777(protein autophosphorylation);GO:0005515(protein binding);GO:0005634(nucleus);GO:0009755(hormone-mediate…	NA	NA	NA	probable leucine-rich repeat receptor-like protein kinase At1g35710 [Aegilops tauschii subsp. tauschii]	4.29757	0.447336	3.26409	1.61786e-05	0.00070026	up	yes
TRITD_1Bv1G096920	GO:0005215(transporter activity);GO:0005886(plasma membrane);GO:0006857(oligopeptide transport);GO:0009611(response to wounding);GO:0009737(response to abscisic acid);GO:0009751(response to salicylic acid);GO:0009753(response to jasmonic acid);GO:0015333(peptide:proton symporter activity);GO:0016020(membrane);GO:0016021(integral component of membrane);GO:0022857(transmembrane transporter activity…	NA	NA	NA	Peptide transporter PTR3-A [Triticum urartu];protein NRT1/ PTR FAMILY 5.2-like [Aegilops tauschii subsp. tauschii]	8.881	20.171	-1.18349	0.0400885	0.232688	down	yes
TRITD_1Bv1G098900	NA	NA	NA	NA	Ribonuclease 1 [Triticum urartu]	6.24006	17.5695	-1.49344	0.0131083	0.1104	down	yes
TRITD_1Bv1G099140	GO:0046577(long-chain-alcohol oxidase activity);GO:0046577(long-chain-alcohol oxidase activity)	NA	NA	NA	long-chain-alcohol oxidase FAO1-like [Aegilops tauschii subsp. tauschii];Long-chain-alcohol oxidase FAO1 [Triticum urartu]	7.47884	2.35642	1.66622	0.0275378	0.182006	up	yes
TRITD_1Bv1G101480	GO:0005634(nucleus);GO:0005829(cytosol);GO:0009691(cytokinin biosynthetic process);GO:0016799(hydrolase activity, hydrolyzing N-glycosyl compounds);GO:0016799(hydrolase activity, hydrolyzing N-glycosyl compounds)	NA	NA	NA	hypothetical protein TRIUR3_18970 [Triticum urartu];probable cytokinin riboside 5'-monophosphate phosphoribohydrolase LOGL10 isoform X1 [Aegilops tauschii subsp. tauschii]	5.05318	1.32146	1.93505	0.0114311	0.100058	up	yes
TRITD_1Bv1G101530	GO:0005744(mitochondrial inner membrane presequence translocase complex);GO:0030150(protein import into mitochondrial matrix)	NA	NA	NA	mitochondrial import inner membrane translocase subunit PAM16 like 2-like isoform X1 [Aegilops tauschii subsp. tauschii]	86.3909	24.3103	1.82931	0.0144505	0.118043	up	yes
TRITD_1Bv1G101870	GO:0005634(nucleus);GO:0005886(plasma membrane);GO:0007165(signal transduction);GO:0035091(phosphatidylinositol binding);GO:0035091(phosphatidylinositol binding)	NA	NA	NA	protein ENHANCED DISEASE RESISTANCE 2-like [Aegilops tauschii subsp. tauschii]	22.2638	6.46327	1.78436	0.0171349	0.133237	up	yes
TRITD_1Bv1G102110	GO:0003725(double-stranded RNA binding);GO:0005515(protein binding);GO:0005634(nucleus);GO:0005737(cytoplasm);GO:0035196(production of miRNAs involved in gene silencing by miRNA);GO:0070919(production of siRNA involved in chromatin silencing by small RNA);GO:0070919(production of siRNA involved in chromatin silencing by small RNA)	NA	NA	NA	double-stranded RNA-binding protein 6-like [Aegilops tauschii subsp. tauschii]	2.00328	0.643336	1.63872	0.0347107	0.211485	up	yes
TRITD_1Bv1G103010	GO:0003674(molecular_function);GO:0005634(nucleus);GO:0008150(biological_process);GO:0016021(integral component of membrane);GO:0016021(integral component of membrane)	NA	NA	NA	uncharacterized protein LOC109772407 [Aegilops tauschii subsp. tauschii]	512.923	120.452	2.09028	0.00480261	0.0539338	up	yes
TRITD_1Bv1G103920	GO:0004674(protein serine/threonine kinase activity);GO:0005886(plasma membrane);GO:0005886(plasma membrane)	NA	NA	NA	putative receptor-like protein kinase At4g00960 isoform X1 [Aegilops tauschii subsp. tauschii]	1.55959	5.55456	-1.83251	0.00338225	0.0417793	down	yes
TRITD_1Bv1G104000	NA	NA	NA	NA	pentatricopeptide repeat-containing protein At1g09820-like [Aegilops tauschii subsp. tauschii];PREDICTED: pentatricopeptide repeat-containing protein At1g09820-like [Oryza brachyantha]	0.537587	1.26249	-1.2317	0.0411472	0.235639	down	yes
TRITD_1Bv1G104060	GO:0005515(protein binding);GO:0005618(cell wall)	00380(Tryptophan metabolism);00450(Selenocompound metabolism)	K00816	EC:2.6.1.7;EC:4.4.1.13	uncharacterized protein LOC109741839 [Aegilops tauschii subsp. tauschii]	3.32071	10.1867	-1.61712	0.00862445	0.081651	down	yes
TRITD_1Bv1G104860	GO:0000245(spliceosomal complex assembly);GO:0005681(spliceosomal complex);GO:0005682(U5 snRNP);GO:0046540(U4/U6 x U5 tri-snRNP complex);GO:0046540(U4/U6 x U5 tri-snRNP complex)	03040(Spliceosome);03040(Spliceosome)	K12859	NA	hypothetical protein C5167_015697 [Papaver somniferum];Thioredoxin-like protein 4A [Triticum urartu];thioredoxin-like protein YLS8 [Aegilops tauschii subsp. tauschii]	65.4975	11.7141	2.48319	0.000817963	0.0146056	up	yes
TRITD_1Bv1G105900	GO:0001054(RNA polymerase I activity);GO:0005736(DNA-directed RNA polymerase I complex);GO:0005736(DNA-directed RNA polymerase I complex)	00230(Purine metabolism);00240(Pyrimidine metabolism);03020(RNA polymerase);03020(RNA polymerase)	K03002	EC:2.7.7.6	DNA-directed RNA polymerase I subunit 2 isoform X1 [Aegilops tauschii subsp. tauschii]	2.03472	4.68077	-1.20191	0.038524	0.226975	down	yes
TRITD_1Bv1G106010	GO:0004843(thiol-dependent ubiquitin-specific protease activity);GO:0005515(protein binding);GO:0005634(nucleus);GO:0005737(cytoplasm);GO:0005829(cytosol);GO:0006511(ubiquitin-dependent protein catabolic process);GO:0009867(jasmonic acid mediated signaling pathway);GO:0016579(protein deubiquitination);GO:0036459(thiol-dependent ubiquitinyl hydrolase activity);GO:0036459(thiol-dependent ubiquitiny…	NA	NA	NA	uncharacterized protein LOC109736487 isoform X3 [Aegilops tauschii subsp. tauschii];uncharacterized protein LOC109740951 [Aegilops tauschii subsp. tauschii]	0.411317	0.949531	-1.20697	0.0434662	0.243195	down	yes
TRITD_1Bv1G106830	GO:0009505(plant-type cell wall);GO:0009505(plant-type cell wall)	00052(Galactose metabolism);00561(Glycerolipid metabolism);00600(Sphingolipid metabolism);00603(Glycosphingolipid biosynthesis - globo and isoglobo series);00603(Glycosphingolipid biosynthesis - globo and isoglobo series)	K07407	EC:3.2.1.22	alpha-galactosidase-like [Aegilops tauschii subsp. tauschii]	371.834	112.321	1.72703	0.0210289	0.152356	up	yes
TRITD_1Bv1G107040	GO:0005515(protein binding);GO:0009507(chloroplast);GO:0009536(plastid);GO:0009658(chloroplast organization);GO:0009941(chloroplast envelope);GO:0016020(membrane);GO:0016021(integral component of membrane);GO:0031897(Tic complex);GO:0045037(protein import into chloroplast stroma);GO:0061927(TOC-TIC supercomplex I);GO:0061927(TOC-TIC supercomplex I)	NA	NA	NA	predicted protein [Hordeum vulgare subsp. vulgare]	31.0581	176.843	-2.50942	0.000107502	0.00316792	down	yes
TRITD_1Bv1G107070	GO:0002181(cytoplasmic translation);GO:0003723(RNA binding);GO:0003735(structural constituent of ribosome);GO:0005634(nucleus);GO:0005737(cytoplasm);GO:0005840(ribosome);GO:0006412(translation);GO:0015935(small ribosomal subunit);GO:0016567(protein ubiquitination);GO:0019941(modification-dependent protein catabolic process);GO:0022627(cytosolic small ribosomal subunit);GO:0031386(protein tag);GO:…	03010(Ribosome)	K02977	NA	ubiquitin-40S ribosomal protein S27a-2-like [Aegilops tauschii subsp. tauschii]	36.4864	9.16253	1.99354	0.0076295	0.0750248	up	yes
TRITD_1Bv1G107500	GO:0003674(molecular_function);GO:0005575(cellular_component);GO:0008150(biological_process);GO:0008150(biological_process)	NA	NA	NA	UPF0415 protein C7orf25 homolog [Aegilops tauschii subsp. tauschii]	0.964455	3.85855	-2.00027	0.00179105	0.0262326	down	yes
TRITD_1Bv1G107980	GO:0003910(DNA ligase (ATP) activity);GO:0005634(nucleus);GO:0005739(mitochondrion);GO:0006273(lagging strand elongation);GO:0051103(DNA ligation involved in DNA repair);GO:0051103(DNA ligation involved in DNA repair)	03030(DNA replication);03410(Base excision repair);03420(Nucleotide excision repair);03430(Mismatch repair);03430(Mismatch repair)	K10747	EC:6.5.1.1;EC:6.5.1.6	DNA ligase 1 isoform X2 [Aegilops tauschii subsp. tauschii];DNA ligase 1 [Triticum urartu]	1.07584	2.70827	-1.33191	0.0257183	0.174851	down	yes
TRITD_1Bv1G108510	GO:0005515(protein binding);GO:0009507(chloroplast);GO:0009534(chloroplast thylakoid);GO:0009640(photomorphogenesis);GO:0009647(skotomorphogenesis);GO:0009723(response to ethylene);GO:0009941(chloroplast envelope);GO:0015979(photosynthesis);GO:0015995(chlorophyll biosynthetic process);GO:0016491(oxidoreductase activity);GO:0016630(protochlorophyllide reductase activity);GO:0055114(oxidation-reduc…	00860(Porphyrin and chlorophyll metabolism);00860(Porphyrin and chlorophyll metabolism)	K00218	EC:1.3.1.33	RecName: Full=Protochlorophyllide reductase B, chloroplastic; Short=PCR B; AltName: Full=NADPH-protochlorophyllide oxidoreductase B; Short=POR B; Flags: Precursor;protochlorophyllide reductase B, chloroplastic [Aegilops tauschii subsp. tauschii]	107.21	275.154	-1.3598	0.0207931	0.151258	down	yes
TRITD_1Bv1G108820	GO:0005351(carbohydrate:proton symporter activity);GO:0005739(mitochondrion);GO:0015144(carbohydrate transmembrane transporter activity);GO:0016020(membrane);GO:0016021(integral component of membrane);GO:0055085(transmembrane transport);GO:0055085(transmembrane transport)	NA	NA	NA	uncharacterized protein LOC109765810 [Aegilops tauschii subsp. tauschii]	4.13693	1.41001	1.55285	0.0446829	0.247612	up	yes
TRITD_1Bv1G109310	GO:0005515(protein binding);GO:0005634(nucleus);GO:0005829(cytosol);GO:0006511(ubiquitin-dependent protein catabolic process);GO:0008270(zinc ion binding);GO:0009651(response to salt stress);GO:0009737(response to abscisic acid);GO:0016567(protein ubiquitination);GO:0061630(ubiquitin protein ligase activity);GO:0071215(cellular response to abscisic acid stimulus);GO:1902584(positive regulation of…	NA	NA	NA	E3 ubiquitin-protein ligase rnf8-A-like [Aegilops tauschii subsp. tauschii]	27.871	7.31278	1.93027	0.00990737	0.0902333	up	yes
TRITD_1Bv1G109700	GO:0015292(uniporter activity)	NA	NA	NA	calcium uniporter protein 2, mitochondrial-like [Aegilops tauschii subsp. tauschii]	104.461	4.11889	4.66456	3.08001e-09	6.17187e-07	up	yes
TRITD_1Bv1G112470	GO:0004326(tetrahydrofolylpolyglutamate synthase activity);GO:0005829(cytosol);GO:0006730(one-carbon metabolic process);GO:0008841(dihydrofolate synthase activity);GO:0009570(chloroplast stroma);GO:0010449(root meristem growth);GO:0046901(tetrahydrofolylpolyglutamate biosynthetic process);GO:0048364(root development);GO:0048767(root hair elongation);GO:1904961(quiescent center organization);GO:19…	00790(Folate biosynthesis);00790(Folate biosynthesis)	K01930	EC:6.3.2.17	folylpolyglutamate synthase-like isoform X1 [Aegilops tauschii subsp. tauschii]	4.10699	14.4787	-1.81778	0.00330445	0.0409867	down	yes
TRITD_1Bv1G112670	GO:0005515(protein binding);GO:0006779(porphyrin-containing compound biosynthetic process);GO:0006782(protoporphyrinogen IX biosynthetic process);GO:0006783(heme biosynthetic process);GO:0008883(glutamyl-tRNA reductase activity);GO:0009416(response to light stimulus);GO:0009507(chloroplast);GO:0015995(chlorophyll biosynthetic process);GO:0031969(chloroplast membrane);GO:0050661(NADP binding);GO:0…	00860(Porphyrin and chlorophyll metabolism);00860(Porphyrin and chlorophyll metabolism)	K02492	EC:1.2.1.70	glutamyl-tRNA reductase 1, chloroplastic [Aegilops tauschii subsp. tauschii];glutamyl tRNA reductase [Hordeum vulgare subsp. vulgare]	67.7434	202.756	-1.58159	0.00862629	0.081651	down	yes
TRITD_1Bv1G112890	NA	NA	NA	NA	thylakoid lumenal 17.4 kDa protein, chloroplastic-like [Aegilops tauschii subsp. tauschii]	6.7204	37.7759	-2.49085	0.000128	0.00361068	down	yes
TRITD_1Bv1G113710	GO:0000139(Golgi membrane);GO:0005794(Golgi apparatus);GO:0005886(plasma membrane);GO:0008643(carbohydrate transport);GO:0015297(antiporter activity);GO:0015780(nucleotide-sugar transmembrane transport);GO:0016020(membrane);GO:0016021(integral component of membrane);GO:0016021(integral component of membrane)	NA	NA	NA	hypothetical protein TRIUR3_22605 [Triticum urartu]	16.5375	3.53179	2.22727	0.00271313	0.0355771	up	yes
TRITD_1Bv1G113880	GO:0003674(molecular_function);GO:0008150(biological_process);GO:0009507(chloroplast);GO:0009535(chloroplast thylakoid membrane);GO:0016021(integral component of membrane);GO:0016021(integral component of membrane)	NA	NA	NA	predicted protein [Hordeum vulgare subsp. vulgare]	90.4243	23.9123	1.91896	0.00998277	0.0907134	up	yes
TRITD_1Bv1G115190	GO:0004364(glutathione transferase activity);GO:0005737(cytoplasm);GO:0006749(glutathione metabolic process);GO:0009407(toxin catabolic process);GO:0009407(toxin catabolic process)	00480(Glutathione metabolism);00480(Glutathione metabolism)	K00799	EC:2.5.1.18	probable glutathione S-transferase GSTU6 [Aegilops tauschii subsp. tauschii]	13.2521	34.3404	-1.37369	0.0201336	0.148205	down	yes
TRITD_1Bv1G115240	GO:0004364(glutathione transferase activity);GO:0005737(cytoplasm);GO:0006749(glutathione metabolic process);GO:0009407(toxin catabolic process);GO:0009407(toxin catabolic process)	00480(Glutathione metabolism);00480(Glutathione metabolism)	K00799	EC:2.5.1.18	glutathione S-transferase U17-like [Aegilops tauschii subsp. tauschii]	35.1436	10.2589	1.77638	0.0177672	0.136818	up	yes
TRITD_1Bv1G116560	GO:0004252(serine-type endopeptidase activity);GO:0016485(protein processing)	NA	NA	NA	rhomboid [Triticum turgidum subsp. durum]	20.6197	1.19596	4.10778	1.32592e-07	1.44632e-05	up	yes
TRITD_1Bv1G116660	GO:0004842(ubiquitin-protein transferase activity);GO:0005737(cytoplasm);GO:0016567(protein ubiquitination);GO:0046872(metal ion binding);GO:0046872(metal ion binding)	NA	NA	NA	probable E3 ubiquitin-protein ligase XBOS33 [Aegilops tauschii subsp. tauschii]	61.1463	18.6358	1.71419	0.0222048	0.15845	up	yes
TRITD_1Bv1G117090	GO:0008150(biological_process);GO:0009507(chloroplast);GO:0046872(metal ion binding)	NA	NA	NA	zinc finger HIT domain-containing protein 2 isoform X1 [Aegilops tauschii subsp. tauschii]	10.5796	2.92094	1.85679	0.0133985	0.11209	up	yes
TRITD_1Bv1G117270	GO:0004555(alpha,alpha-trehalase activity);GO:0005993(trehalose catabolic process);GO:0005993(trehalose catabolic process)	00500(Starch and sucrose metabolism);00500(Starch and sucrose metabolism)	K01194	EC:3.2.1.28	probable trehalase [Aegilops tauschii subsp. tauschii];Trehalase [Triticum urartu]	7.99787	0.850597	3.23307	2.14526e-05	0.000884658	up	yes
TRITD_1Bv1G117370	GO:0005737(cytoplasm);GO:0005886(plasma membrane);GO:0008150(biological_process);GO:0008150(biological_process)	NA	NA	NA	plant UBX domain-containing protein 10 [Aegilops tauschii subsp. tauschii];hypothetical protein TRIUR3_23016 [Triticum urartu]	32.1718	9.62627	1.74075	0.0202134	0.148608	up	yes
TRITD_1Bv1G117630	NA	NA	NA	NA	protein PHYTOCHROME KINASE SUBSTRATE 1-like [Aegilops tauschii subsp. tauschii]	0.916082	2.77051	-1.59661	0.00989464	0.0901549	down	yes
TRITD_1Bv1G117880	GO:0004033(aldo-keto reductase (NADP) activity);GO:0009443(pyridoxal 5'-phosphate salvage);GO:0009507(chloroplast);GO:0042820(vitamin B6 catabolic process);GO:0042821(pyridoxal biosynthetic process);GO:0050236(pyridoxine:NADP 4-dehydrogenase activity);GO:0055114(oxidation-reduction process);GO:0070402(NADPH binding);GO:0070402(NADPH binding)	00750(Vitamin B6 metabolism);00750(Vitamin B6 metabolism)	K05275	EC:1.1.1.65	pyridoxal reductase, chloroplastic [Aegilops tauschii subsp. tauschii]	6.54445	14.4343	-1.14115	0.0473415	0.256729	down	yes
TRITD_1Bv1G118220	GO:0004857(enzyme inhibitor activity)	NA	NA	NA	21 kDa protein-like [Aegilops tauschii subsp. tauschii]	7.83202	25.5214	-1.70425	0.00583747	0.0621224	down	yes
TRITD_1Bv1G118360	GO:0008150(biological_process);GO:0009507(chloroplast);GO:0010287(plastoglobule);GO:0010287(plastoglobule)	NA	NA	NA	probable plastid-lipid-associated protein 10, chloroplastic [Aegilops tauschii subsp. tauschii];predicted protein [Hordeum vulgare subsp. vulgare]	9.6226	26.4142	-1.45681	0.0147714	0.119792	down	yes
TRITD_1Bv1G118820	GO:0003674(molecular_function);GO:0009733(response to auxin)	04075(Plant hormone signal transduction)	K14488	NA	auxin-responsive protein SAUR32-like [Aegilops tauschii subsp. tauschii]	36.4901	5.77164	2.66045	0.000378193	0.00829082	up	yes
TRITD_1Bv1G119010	GO:0003777(microtubule motor activity);GO:0005871(kinesin complex);GO:0007018(microtubule-based movement);GO:0016887(ATPase activity);GO:0016887(ATPase activity)	00565(Ether lipid metabolism);00565(Ether lipid metabolism)	K01062	EC:3.1.1.47	zinc finger CCCH domain-containing protein 19-like, partial [Aegilops tauschii subsp. tauschii];Zinc finger CCCH domain-containing protein 44 [Triticum urartu]	5.58757	0.956987	2.54565	0.000638176	0.0121663	up	yes
TRITD_1Bv1G119300	GO:0016020(membrane);GO:0016709(oxidoreductase activity, acting on paired donors, with incorporation or reduction of molecular oxygen, NAD(P)H as one donor, and incorporation of one atom of oxygen);GO:0044550(secondary metabolite biosynthetic process);GO:0044550(secondary metabolite biosynthetic process)	NA	NA	NA	predicted protein [Hordeum vulgare subsp. vulgare];Cytochrome P450 89A2 [Triticum urartu]	15.2636	4.74362	1.68603	0.0252439	0.172536	up	yes
TRITD_1Bv1G119310	GO:0016020(membrane);GO:0016709(oxidoreductase activity, acting on paired donors, with incorporation or reduction of molecular oxygen, NAD(P)H as one donor, and incorporation of one atom of oxygen);GO:0044550(secondary metabolite biosynthetic process)	NA	NA	NA	predicted protein [Hordeum vulgare subsp. vulgare]	14.1641	3.01751	2.23081	0.00273328	0.0357546	up	yes
TRITD_1Bv1G120890	GO:0004854(xanthine dehydrogenase activity);GO:0005829(cytosol);GO:0009115(xanthine catabolic process);GO:0016903(oxidoreductase activity, acting on the aldehyde or oxo group of donors);GO:0050660(flavin adenine dinucleotide binding);GO:0050660(flavin adenine dinucleotide binding)	00230(Purine metabolism);00232(Caffeine metabolism);04146(Peroxisome);04146(Peroxisome)	K00106	EC:1.17.1.4;EC:1.17.3.2	xanthine dehydrogenase [Aegilops tauschii subsp. tauschii];Xanthine dehydrogenase [Triticum urartu]	70.7685	11.6444	2.60346	0.000442874	0.0093307	up	yes
TRITD_1Bv1G120940	GO:0004348(glucosylceramidase activity);GO:0005886(plasma membrane);GO:0006680(glucosylceramide catabolic process);GO:0006680(glucosylceramide catabolic process)	00600(Sphingolipid metabolism);00511(Other glycan degradation);00511(Other glycan degradation)	K17108	EC:3.2.1.45	non-lysosomal glucosylceramidase-like [Aegilops tauschii subsp. tauschii];hypothetical protein TRIUR3_19872 [Triticum urartu]	9.69407	3.26863	1.56841	0.0386408	0.227341	up	yes
TRITD_1Bv1G121180	GO:0009416(response to light stimulus);GO:0009416(response to light stimulus)	00970(Aminoacyl-tRNA biosynthesis);00970(Aminoacyl-tRNA biosynthesis)	K01866	EC:6.1.1.1	plant intracellular Ras-group-related LRR protein 5-like [Aegilops tauschii subsp. tauschii];Leucine-rich repeat-containing protein 40 [Triticum urartu]	27.4826	9.52952	1.52804	0.0437162	0.243938	up	yes
TRITD_1Bv1G121370	GO:0003860(3-hydroxyisobutyryl-CoA hydrolase activity);GO:0005777(peroxisome);GO:0006508(proteolysis);GO:0006574(valine catabolic process);GO:0006635(fatty acid beta-oxidation);GO:0008233(peptidase activity);GO:0009409(response to cold);GO:0009733(response to auxin);GO:0009733(response to auxin)	00640(Propanoate metabolism);00280(Valine, leucine and isoleucine degradation);00410(beta-Alanine metabolism);00410(beta-Alanine metabolism)	K05605	EC:3.1.2.4	3-hydroxyisobutyryl-CoA hydrolase 1-like [Aegilops tauschii subsp. tauschii];3-hydroxyisobutyryl-CoA hydrolase 1 [Triticum urartu]	93.6135	32.5777	1.52283	0.0442993	0.246125	up	yes
TRITD_1Bv1G121800	GO:0003735(structural constituent of ribosome);GO:0006412(translation)	NA	NA	NA	mitochondrial carnitine/acylcarnitine carrier-like protein [Aegilops tauschii subsp. tauschii]	1.46403	22.2557	-3.92615	3.96267e-08	5.15376e-06	down	yes
TRITD_1Bv1G123330	GO:0005575(cellular_component);GO:0009809(lignin biosynthetic process);GO:0016621(cinnamoyl-CoA reductase activity);GO:0080167(response to karrikin);GO:0080167(response to karrikin)	00940(Phenylpropanoid biosynthesis);00940(Phenylpropanoid biosynthesis)	K09753	EC:1.2.1.44	cinnamoyl-CoA reductase-like SNL6 [Aegilops tauschii subsp. tauschii];Dihydroflavonol-4-reductase [Triticum urartu]	35.6482	3.50367	3.34689	9.25708e-06	0.000453664	up	yes
TRITD_1Bv1G123490	GO:0004366(glycerol-3-phosphate O-acyltransferase activity);GO:0006655(phosphatidylglycerol biosynthetic process);GO:0009507(chloroplast);GO:0009536(plastid);GO:0009570(chloroplast stroma);GO:0016024(CDP-diacylglycerol biosynthetic process);GO:0102420(sn-1-glycerol-3-phosphate C16:0-DCA-CoA acyl transferase activity);GO:0102420(sn-1-glycerol-3-phosphate C16:0-DCA-CoA acyl transferase activity)	00561(Glycerolipid metabolism);00564(Glycerophospholipid metabolism);00564(Glycerophospholipid metabolism)	K00630	EC:2.3.1.15	glycerol-3-phosphate acyltransferase, chloroplastic isoform X1 [Aegilops tauschii subsp. tauschii];glycerol-3-phosphate acyltransferase, chloroplastic isoform X2 [Aegilops tauschii subsp. tauschii]	9.98741	22.3083	-1.1594	0.0437643	0.244156	down	yes
TRITD_1Bv1G123860	GO:0000792(heterochromatin);GO:0032454(histone demethylase activity (H3-K9 specific));GO:0045815(positive regulation of gene expression, epigenetic);GO:0048439(flower morphogenesis);GO:0048439(flower morphogenesis)	NA	NA	NA	lysine-specific demethylase JMJ706-like [Aegilops tauschii subsp. tauschii];predicted protein, partial [Hordeum vulgare subsp. vulgare];Lysine-specific demethylase 5A [Triticum urartu]	10.6334	3.2686	1.70185	0.0235392	0.164927	up	yes
TRITD_1Bv1G124440	GO:0009658(chloroplast organization);GO:0009706(chloroplast inner membrane);GO:0009706(chloroplast inner membrane)	NA	NA	NA	plastidal glycolate/glycerate translocator 1, chloroplastic [Aegilops tauschii subsp. tauschii]	21.9761	59.9936	-1.44887	0.0147844	0.119811	down	yes
TRITD_1Bv1G124550	GO:0005351(carbohydrate:proton symporter activity);GO:0005355(glucose transmembrane transporter activity);GO:0005887(integral component of plasma membrane);GO:0046323(glucose import);GO:0046323(glucose import)	NA	NA	NA	predicted protein [Hordeum vulgare subsp. vulgare];D-xylose-proton symporter-like 2 [Triticum urartu]	75.8679	15.5028	2.29096	0.00197329	0.0281994	up	yes
TRITD_1Bv1G124800	GO:0003674(molecular_function);GO:0008150(biological_process);GO:0009295(nucleoid);GO:0009507(chloroplast);GO:0009508(plastid chromosome)	NA	NA	NA	uncharacterized protein LOC109744573 [Aegilops tauschii subsp. tauschii]	6.35739	23.7852	-1.90356	0.00231443	0.0318464	down	yes
TRITD_1Bv1G125080	GO:0005887(integral component of plasma membrane);GO:0015204(urea transmembrane transporter activity);GO:0015293(symporter activity);GO:0015293(symporter activity)	NA	NA	NA	urea-proton symporter DUR3 [Aegilops tauschii subsp. tauschii]	1.12963	2.86175	-1.34105	0.0250266	0.171441	down	yes
TRITD_1Bv1G125140	GO:0005634(nucleus);GO:0016021(integral component of membrane);GO:0016301(kinase activity);GO:0016310(phosphorylation);GO:0016310(phosphorylation)	NA	NA	NA	uncharacterized protein LOC109772394 [Aegilops tauschii subsp. tauschii]	66.7691	17.3165	1.94703	0.00888054	0.0832708	up	yes
TRITD_1Bv1G125280	GO:0005768(endosome);GO:0005774(vacuolar membrane);GO:0005802(trans-Golgi network);GO:0008757(S-adenosylmethionine-dependent methyltransferase activity);GO:0032259(methylation);GO:0032259(methylation)	NA	NA	NA	probable methyltransferase PMT21 [Aegilops tauschii subsp. tauschii];putative methyltransferase PMT21 [Triticum urartu]	6.7625	1.24386	2.44273	0.00109251	0.0180761	up	yes
TRITD_1Bv1G128800	NA	NA	NA	NA	hypothetical protein TRIUR3_32532 [Triticum urartu]	0.753485	2.0289	-1.42905	0.021138	0.152945	down	yes
TRITD_1Bv1G128810	GO:0004888(transmembrane signaling receptor activity);GO:0005525(GTP binding);GO:0009507(chloroplast);GO:0009536(plastid);GO:0009707(chloroplast outer membrane);GO:0015031(protein transport);GO:0016020(membrane);GO:0016021(integral component of membrane);GO:0016817(hydrolase activity, acting on acid anhydrides);GO:0045036(protein targeting to chloroplast);GO:0046872(metal ion binding);GO:0046872(…	NA	NA	NA	translocase of chloroplast 120, chloroplastic [Aegilops tauschii subsp. tauschii]	2.85631	0.758701	1.91255	0.0110307	0.0975813	up	yes
TRITD_1Bv1G128980	GO:0005524(ATP binding);GO:0005737(cytoplasm);GO:0009058(biosynthetic process);GO:0009295(nucleoid);GO:0009507(chloroplast);GO:0009658(chloroplast organization);GO:0010020(chloroplast fission);GO:0016874(ligase activity);GO:0016874(ligase activity)	NA	NA	NA	uncharacterized protein LOC109766555 [Aegilops tauschii subsp. tauschii]	3.20741	8.06042	-1.32945	0.024158	0.167649	down	yes
TRITD_1Bv1G129550	GO:0004805(trehalose-phosphatase activity);GO:0005992(trehalose biosynthetic process);GO:0005992(trehalose biosynthetic process)	00500(Starch and sucrose metabolism);00500(Starch and sucrose metabolism)	K01087	EC:3.1.3.12	probable trehalose-phosphate phosphatase 2 isoform X1 [Aegilops tauschii subsp. tauschii]	22.4742	1.49117	3.91375	3.96021e-07	3.59502e-05	up	yes
TRITD_1Bv1G130050	GO:0005215(transporter activity);GO:0005515(protein binding);GO:0005886(plasma membrane);GO:0006857(oligopeptide transport);GO:0009414(response to water deprivation);GO:0009635(response to herbicide);GO:0009734(auxin-activated signaling pathway);GO:0010167(response to nitrate);GO:0015112(nitrate transmembrane transporter activity);GO:0015293(symporter activity);GO:0015706(nitrate transport);GO:00…	NA	NA	NA	protein NRT1/ PTR FAMILY 6.3-like [Aegilops tauschii subsp. tauschii]	1.88034	35.4955	-4.23857	4.61944e-09	8.44359e-07	down	yes
TRITD_1Bv1G130410	GO:0005739(mitochondrion);GO:0006486(protein glycosylation);GO:0009058(biosynthetic process);GO:0016021(integral component of membrane);GO:0016051(carbohydrate biosynthetic process);GO:0016740(transferase activity);GO:0016757(transferase activity, transferring glycosyl groups);GO:0016758(transferase activity, transferring hexosyl groups);GO:0046872(metal ion binding);GO:0046872(metal ion binding)	00500(Starch and sucrose metabolism);00500(Starch and sucrose metabolism)	K00750	EC:2.4.1.186	predicted protein, partial [Hordeum vulgare subsp. vulgare];Glycogenin-1 [Triticum urartu]	10.8	1.00211	3.42992	7.01198e-06	0.000359258	up	yes
TRITD_1Bv1G130430	GO:0009507(chloroplast)	NA	NA	NA	uncharacterized protein LOC109781570 [Aegilops tauschii subsp. tauschii]	2.98467	7.15979	-1.26235	0.0328038	0.203908	down	yes
TRITD_1Bv1G132490	GO:0000024(maltose biosynthetic process);GO:0005983(starch catabolic process);GO:0009409(response to cold);GO:0009507(chloroplast);GO:0009570(chloroplast stroma);GO:0016161(beta-amylase activity);GO:0102229(amylopectin maltohydrolase activity);GO:0102229(amylopectin maltohydrolase activity)	00500(Starch and sucrose metabolism);00500(Starch and sucrose metabolism)	K01177	EC:3.2.1.2	beta-amylase 3, chloroplastic [Aegilops tauschii subsp. tauschii]	51.0058	3.06493	4.05674	1.35961e-07	1.46534e-05	up	yes
TRITD_1Bv1G132890	GO:0004674(protein serine/threonine kinase activity);GO:0005634(nucleus);GO:0005737(cytoplasm);GO:0006468(protein phosphorylation);GO:0035556(intracellular signal transduction);GO:0035556(intracellular signal transduction)	04016(MAPK signaling pathway - plant);04075(Plant hormone signal transduction);04075(Plant hormone signal transduction)	K14498	EC:2.7.11.1	SNF1-type serine-threonine protein kinase [Triticum polonicum];Serine/threonine-protein kinase SAPK3 [Triticum urartu];serine/threonine-protein kinase SAPK3 [Aegilops tauschii subsp. tauschii]	6.41578	1.45825	2.13739	0.00466035	0.0527718	up	yes
TRITD_1Bv1G134220	GO:0000054(ribosomal subunit export from nucleus);GO:0005215(transporter activity);GO:0005506(iron ion binding);GO:0005524(ATP binding);GO:0005852(eukaryotic translation initiation factor 3 complex);GO:0006413(translational initiation);GO:0006415(translational termination);GO:0006810(transport);GO:0016020(membrane);GO:0016887(ATPase activity);GO:0043024(ribosomal small subunit binding);GO:0051539…	NA	NA	NA	ABC transporter E family member 2-like isoform X1 [Aegilops tauschii subsp. tauschii]	13.6259	4.52171	1.59142	0.035287	0.213841	up	yes
TRITD_1Bv1G134630	GO:0000045(autophagosome assembly);GO:0000153(cytoplasmic ubiquitin ligase complex);GO:0000422(autophagy of mitochondrion);GO:0005829(cytosol);GO:0019776(Atg8 ligase activity);GO:0044804(autophagy of nucleus);GO:0044804(autophagy of nucleus)	04136(Autophagy - other eukaryotes);04136(Autophagy - other eukaryotes)	K08343	NA	autophagy-related protein 3b [Triticum aestivum]	62.1451	19.8662	1.64532	0.028749	0.187357	up	yes
TRITD_1Bv1G135080	GO:0005768(endosome);GO:0006897(endocytosis);GO:0016050(vesicle organization);GO:0019898(extrinsic component of membrane);GO:0035091(phosphatidylinositol binding);GO:0035091(phosphatidylinositol binding)	04144(Endocytosis);04144(Endocytosis)	K17917	NA	predicted protein [Hordeum vulgare subsp. vulgare];hypothetical protein TRIUR3_17410 [Triticum urartu]	26.5608	5.25686	2.33703	0.00163159	0.0244531	up	yes
TRITD_1Bv1G135680	GO:0006979(response to oxidative stress);GO:0009651(response to salt stress);GO:0009651(response to salt stress)	00130(Ubiquinone and other terpenoid-quinone biosynthesis);00130(Ubiquinone and other terpenoid-quinone biosynthesis)	K09834	EC:5.5.1.24	probable tocopherol cyclase, chloroplastic [Aegilops tauschii subsp. tauschii]	79.7451	11.2562	2.82468	0.000143987	0.00395848	up	yes
TRITD_1Bv1G137110	GO:0000038(very long-chain fatty acid metabolic process);GO:0005634(nucleus);GO:0005783(endoplasmic reticulum);GO:0005789(endoplasmic reticulum membrane);GO:0006644(phospholipid metabolic process);GO:0008152(metabolic process);GO:0008654(phospholipid biosynthetic process);GO:0016021(integral component of membrane);GO:0016746(transferase activity, transferring acyl groups);GO:0050200(plasmalogen s…	00564(Glycerophospholipid metabolism);00565(Ether lipid metabolism);00565(Ether lipid metabolism)	K13510	EC:2.3.1.23;EC:2.3.1.67	lysophospholipid acyltransferase LPEAT1 [Aegilops tauschii subsp. tauschii]	40.793	8.11992	2.32879	0.00170737	0.0253362	up	yes
TRITD_1Bv1G137190	GO:0004672(protein kinase activity);GO:0004674(protein serine/threonine kinase activity);GO:0005515(protein binding);GO:0005524(ATP binding);GO:0005576(extracellular region);GO:0005886(plasma membrane);GO:0007338(single fertilization);GO:0009506(plasmodesma);GO:0009723(response to ethylene);GO:0009738(abscisic acid-activated signaling pathway);GO:0009741(response to brassinosteroid);GO:0009742(br…	NA	NA	NA	receptor-like protein kinase FERONIA [Aegilops tauschii subsp. tauschii]	6.73848	1.3726	2.29551	0.00206436	0.0292078	up	yes
TRITD_1Bv1G137950	GO:0004165(dodecenoyl-CoA delta-isomerase activity);GO:0004300(enoyl-CoA hydratase activity);GO:0006635(fatty acid beta-oxidation);GO:0008692(3-hydroxybutyryl-CoA epimerase activity);GO:0009514(glyoxysome);GO:0018812(3-hydroxyacyl-CoA dehydratase activity);GO:0018812(3-hydroxyacyl-CoA dehydratase activity)	00071(Fatty acid degradation);00592(alpha-Linolenic acid metabolism);00592(alpha-Linolenic acid metabolism)	K10527	EC:4.2.1.17;EC:1.1.1.35	glyoxysomal fatty acid beta-oxidation multifunctional protein MFP-a-like [Aegilops tauschii subsp. tauschii]	2.08927	0.383553	2.4455	0.00129334	0.0205688	up	yes
TRITD_1Bv1G138100	GO:0006629(lipid metabolic process);GO:0016020(membrane);GO:0016298(lipase activity);GO:0016298(lipase activity)	00561(Glycerolipid metabolism);00561(Glycerolipid metabolism)	K01054	EC:3.1.1.23	predicted protein [Hordeum vulgare subsp. vulgare]	3.80191	0.946237	2.00645	0.00849586	0.0809261	up	yes
TRITD_1Bv1G138120	GO:0000139(Golgi membrane);GO:0003824(catalytic activity);GO:0005768(endosome);GO:0005794(Golgi apparatus);GO:0005802(trans-Golgi network);GO:0005829(cytosol);GO:0005886(plasma membrane);GO:0008460(dTDP-glucose 4,6-dehydratase activity);GO:0009225(nucleotide-sugar metabolic process);GO:0016020(membrane);GO:0016021(integral component of membrane);GO:0019305(dTDP-rhamnose biosynthetic process);GO:0…	00520(Amino sugar and nucleotide sugar metabolism);00520(Amino sugar and nucleotide sugar metabolism)	K08678	EC:4.1.1.35	UDP-D-glucuronate decarboxylase, partial [Hordeum vulgare];UDP-glucuronic acid decarboxylase 2-like [Aegilops tauschii subsp. tauschii];UDP-glucuronic acid decarboxylase 2 [Brachypodium distachyon]	110.383	32.9479	1.74426	0.0197898	0.146672	up	yes
TRITD_1Bv1G138380	GO:0003723(RNA binding);GO:0003729(mRNA binding);GO:0005515(protein binding);GO:0005634(nucleus);GO:0005681(spliceosomal complex);GO:0005737(cytoplasm);GO:0006376(mRNA splice site selection);GO:0016607(nuclear speck);GO:0035061(interchromatin granule);GO:0048024(regulation of mRNA splicing, via spliceosome);GO:0048024(regulation of mRNA splicing, via spliceosome)	03040(Spliceosome);03040(Spliceosome)	K12890	NA	Pre-mRNA-splicing factor SF2 [Triticum urartu];serine/arginine-rich splicing factor SR30-like isoform X1 [Aegilops tauschii subsp. tauschii]	23.0863	7.75252	1.5743	0.0379357	0.224756	up	yes
TRITD_1Bv1G138600	GO:0005730(nucleolus);GO:0042273(ribosomal large subunit biogenesis);GO:0042273(ribosomal large subunit biogenesis)	NA	NA	NA	uncharacterized protein LOC109738286 [Aegilops tauschii subsp. tauschii]	2.22294	5.00895	-1.17204	0.0476662	0.25743	down	yes
TRITD_1Bv1G140380	GO:0003951(NAD+ kinase activity);GO:0004143(diacylglycerol kinase activity);GO:0005509(calcium ion binding);GO:0005524(ATP binding);GO:0005737(cytoplasm);GO:0006952(defense response);GO:0007205(protein kinase C-activating G-protein coupled receptor signaling pathway);GO:0016021(integral component of membrane);GO:0016310(phosphorylation);GO:0035556(intracellular signal transduction);GO:0035556(int…	00561(Glycerolipid metabolism);00564(Glycerophospholipid metabolism);04070(Phosphatidylinositol signaling system);04070(Phosphatidylinositol signaling system)	K00901	EC:2.7.1.107	diacylglycerol kinase 1-like [Aegilops tauschii subsp. tauschii];Diacylglycerol kinase 1 [Triticum urartu]	17.6978	0.705496	4.64879	4.31079e-09	8.09829e-07	up	yes
TRITD_1Bv1G140910	GO:0004553(hydrolase activity, hydrolyzing O-glycosyl compounds);GO:0030247(polysaccharide binding);GO:0046658(anchored component of plasma membrane);GO:0046658(anchored component of plasma membrane)	00500(Starch and sucrose metabolism);00500(Starch and sucrose metabolism)	K19893	EC:3.2.1.39	lichenase-2 [Aegilops tauschii subsp. tauschii]	90.4041	216.268	-1.25836	0.0303456	0.194077	down	yes
TRITD_1Bv1G141430	GO:0005509(calcium ion binding)	04626(Plant-pathogen interaction)	K13448	NA	probable calcium-binding protein CML15 [Aegilops tauschii subsp. tauschii]	42.5611	2.6499	4.00552	2.26342e-07	2.22655e-05	up	yes
TRITD_1Bv1G142980	GO:0005215(transporter activity);GO:0006810(transport);GO:0009507(chloroplast);GO:0016020(membrane);GO:0016021(integral component of membrane)	NA	NA	NA	probable folate-biopterin transporter 7 [Aegilops tauschii subsp. tauschii]	6.30361	1.77786	1.82604	0.015588	0.124759	up	yes
TRITD_1Bv1G143290	GO:0004806(triglyceride lipase activity);GO:0006629(lipid metabolic process);GO:0008970(phosphatidylcholine 1-acylhydrolase activity);GO:0009507(chloroplast);GO:0016042(lipid catabolic process);GO:0047714(galactolipase activity);GO:0004620(phospholipase activity);GO:0016787(hydrolase activity);GO:0016787(hydrolase activity)	00220(Arginine biosynthesis);00564(Glycerophospholipid metabolism);00592(alpha-Linolenic acid metabolism);00592(alpha-Linolenic acid metabolism)	K16818;K00145	EC:3.1.1.32;EC:1.2.1.38	hypothetical protein TRIUR3_25097 [Triticum urartu];phospholipase A1-Igamma1, chloroplastic-like [Aegilops tauschii subsp. tauschii]	0.575571	1.42179	-1.30465	0.0332081	0.2056	down	yes
TRITD_1Bv1G144220	GO:0003735(structural constituent of ribosome);GO:0006412(translation);GO:0006412(translation)	04146(Peroxisome);04146(Peroxisome)	K13354	NA	peroxisomal adenine nucleotide carrier 1-like [Aegilops tauschii subsp. tauschii]	60.376	10.823	2.47988	0.000823324	0.0146627	up	yes
TRITD_1Bv1G144380	GO:0009501(amyloplast);GO:0009507(chloroplast);GO:0009509(chromoplast);GO:0009513(etioplast);GO:0009537(proplastid);GO:0009658(chloroplast organization);GO:0009965(leaf morphogenesis);GO:0071482(cellular response to light stimulus);GO:0071482(cellular response to light stimulus)	NA	NA	NA	protein PALE CRESS, chloroplastic [Brachypodium distachyon];protein PALE CRESS, chloroplastic-like [Aegilops tauschii subsp. tauschii]	11.4845	31.9452	-1.47591	0.0134753	0.112545	down	yes
TRITD_1Bv1G145310	GO:0004252(serine-type endopeptidase activity);GO:0005886(plasma membrane);GO:0006508(proteolysis);GO:0016021(integral component of membrane);GO:0031966(mitochondrial membrane);GO:0046872(metal ion binding);GO:0046872(metal ion binding)	NA	NA	NA	rhomboid-like protein 14, mitochondrial [Aegilops tauschii subsp. tauschii]	28.26	5.80134	2.2843	0.00211175	0.0296765	up	yes
TRITD_1Bv1G145340	NA	NA	NA	NA	hypothetical protein TRIUR3_18172 [Triticum urartu]	49.6317	7.61848	2.70369	0.00028844	0.00666344	up	yes
TRITD_1Bv1G145660	GO:0000079(regulation of cyclin-dependent protein serine/threonine kinase activity);GO:0004693(cyclin-dependent protein serine/threonine kinase activity);GO:0005634(nucleus);GO:0007049(cell cycle);GO:0019901(protein kinase binding);GO:0051301(cell division);GO:0051726(regulation of cell cycle)	00480(Glutathione metabolism)	K01255	EC:3.4.11.1	hypothetical protein TRIUR3_24170 [Triticum urartu]	1.61981	4.37686	-1.43407	0.0194326	0.145419	down	yes
TRITD_1Bv1G146420	GO:0003993(acid phosphatase activity);GO:0009507(chloroplast);GO:0009534(chloroplast thylakoid);GO:0009535(chloroplast thylakoid membrane);GO:0009543(chloroplast thylakoid lumen);GO:0009579(thylakoid);GO:0010206(photosystem II repair);GO:0016021(integral component of membrane);GO:0016311(dephosphorylation);GO:0031977(thylakoid lumen)	NA	NA	NA	predicted protein [Hordeum vulgare subsp. vulgare]	28.382	111.977	-1.98016	0.00151966	0.0232399	down	yes
TRITD_1Bv1G146500	GO:0003729(mRNA binding);GO:0006402(mRNA catabolic process);GO:0010228(vegetative to reproductive phase transition of meristem);GO:0032451(demethylase activity);GO:0080167(response to karrikin);GO:1990931(RNA N6-methyladenosine dioxygenase activity);GO:1990931(RNA N6-methyladenosine dioxygenase activity)	NA	NA	NA	uncharacterized protein LOC109739252 isoform X1 [Aegilops tauschii subsp. tauschii];uncharacterized protein LOC109739252 isoform X2 [Aegilops tauschii subsp. tauschii];predicted protein [Hordeum vulgare subsp. vulgare]	62.9225	9.89561	2.66872	0.000321325	0.00729848	up	yes
TRITD_1Bv1G146590	GO:0005515(protein binding);GO:0005739(mitochondrion);GO:0006457(protein folding);GO:0009644(response to high light intensity);GO:0009742(brassinosteroid mediated signaling pathway);GO:0042538(hyperosmotic salinity response);GO:0051510(regulation of unidimensional cell growth);GO:1903578(regulation of ATP metabolic process);GO:1903578(regulation of ATP metabolic process)	NA	NA	NA	uncharacterized protein LOC109767315 [Aegilops tauschii subsp. tauschii]	19.9985	5.0241	1.99295	0.00764716	0.0751438	up	yes
TRITD_1Bv1G147710	GO:0005737(cytoplasm);GO:0016192(vesicle-mediated transport);GO:0042594(response to starvation);GO:0042594(response to starvation)	NA	NA	NA	autophagy-related protein 18h-like [Aegilops tauschii subsp. tauschii]	62.3038	16.1322	1.94938	0.00874032	0.0824131	up	yes
TRITD_1Bv1G148340	GO:0005634(nucleus);GO:0009739(response to gibberellin);GO:0010331(gibberellin binding);GO:0010331(gibberellin binding)	04075(Plant hormone signal transduction);04075(Plant hormone signal transduction)	K14493	EC:3.-.-.-	GID1 protein [Triticum aestivum];Gibberellin receptor GID1 [Triticum urartu]	50.9381	9.14184	2.47819	0.000828992	0.0147248	up	yes
TRITD_1Bv1G149320	GO:0005576(extracellular region);GO:0016021(integral component of membrane);GO:0016757(transferase activity, transferring glycosyl groups);GO:0016757(transferase activity, transferring glycosyl groups)	00515(Mannose type O-glycan biosyntheis);00514(Other types of O-glycan biosynthesis);00514(Other types of O-glycan biosynthesis)	K18207;K18134	EC:2.4.1.312;EC:2.4.1.255	glycosyltransferase [Triticum aestivum];uncharacterized protein LOC109767290 [Aegilops tauschii subsp. tauschii]	36.7109	7.66261	2.2603	0.0022907	0.0315841	up	yes
TRITD_1Bv1G149470	GO:0005215(transporter activity);GO:0005886(plasma membrane);GO:0006857(oligopeptide transport);GO:0010336(gibberellic acid homeostasis);GO:0016020(membrane);GO:0016021(integral component of membrane);GO:0022857(transmembrane transporter activity);GO:0042128(nitrate assimilation);GO:0055085(transmembrane transport);GO:0097708(intracellular vesicle);GO:0097708(intracellular vesicle)	NA	NA	NA	protein NRT1/ PTR FAMILY 3.1-like [Aegilops tauschii subsp. tauschii]	0.525707	3.55094	-2.75587	4.27409e-05	0.00150226	down	yes
TRITD_1Bv1G149480	GO:0009507(chloroplast);GO:0015979(photosynthesis);GO:0015979(photosynthesis)	NA	NA	NA	uncharacterized protein LOC109737561 [Aegilops tauschii subsp. tauschii]	2.30945	7.03979	-1.60799	0.00823359	0.078984	down	yes
TRITD_1Bv1G150100	GO:0003924(GTPase activity);GO:0005200(structural constituent of cytoskeleton);GO:0005525(GTP binding);GO:0005737(cytoplasm);GO:0005874(microtubule);GO:0005886(plasma membrane);GO:0007017(microtubule-based process);GO:0009409(response to cold);GO:0009651(response to salt stress);GO:0015630(microtubule cytoskeleton);GO:0005198(structural molecule activity);GO:0005618(cell wall);GO:0005730(nucleolu…	04145(Phagosome);04145(Phagosome)	K07375	NA	tubulin beta-1 chain [Aegilops tauschii subsp. tauschii];uncharacterized protein LOC100272336 isoform X1 [Zea mays];beta tubulin 6 [Hordeum vulgare subsp. vulgare];hypothetical protein B296_00000638 [Ensete ventricosum];RecName: Full=Tubulin beta-1 chain; AltName: Full=Beta-1-tubulin;hypothetical protein CUMW_076290, partial [Citrus unshiu]	10.704	0.68369	3.96866	3.37192e-07	3.10262e-05	up	yes
TRITD_1Bv1G150190	GO:0004452(isopentenyl-diphosphate delta-isomerase activity);GO:0005829(cytosol);GO:0008299(isoprenoid biosynthetic process);GO:0009240(isopentenyl diphosphate biosynthetic process);GO:0009507(chloroplast);GO:0009536(plastid);GO:0015979(photosynthesis);GO:0015995(chlorophyll biosynthetic process);GO:0016787(hydrolase activity);GO:0046872(metal ion binding);GO:0050992(dimethylallyl diphosphate bio…	00900(Terpenoid backbone biosynthesis);00900(Terpenoid backbone biosynthesis)	K01823	EC:5.3.3.2	predicted protein [Hordeum vulgare subsp. vulgare];Isopentenyl-diphosphate Delta-isomerase I [Triticum urartu]	124.389	10.5243	3.56307	2.4414e-06	0.00015884	up	yes
TRITD_1Bv1G150890	NA	NA	NA	NA	uncharacterized protein LOC109783780 [Aegilops tauschii subsp. tauschii]	25.7868	5.04427	2.35392	0.00171024	0.0253648	up	yes
TRITD_1Bv1G151400	GO:0016787(hydrolase activity);GO:0016787(hydrolase activity)	NA	NA	NA	uncharacterized protein LOC109762701 [Aegilops tauschii subsp. tauschii]	28.6159	74.4395	-1.37925	0.019418	0.145391	down	yes
TRITD_1Bv1G152310	GO:0005886(plasma membrane);GO:0006952(defense response);GO:0006952(defense response)	NA	NA	NA	serine/arginine repetitive matrix protein 1-like isoform X2 [Aegilops tauschii subsp. tauschii];serine/arginine repetitive matrix protein 1-like isoform X1 [Aegilops tauschii subsp. tauschii]	0.889988	1.99086	-1.16154	0.0473086	0.256677	down	yes
TRITD_1Bv1G152480	GO:0003677(DNA binding);GO:0003700(DNA binding transcription factor activity);GO:0005634(nucleus);GO:0006351(transcription, DNA-templated);GO:0006355(regulation of transcription, DNA-templated);GO:0007275(multicellular organism development);GO:0009611(response to wounding);GO:0009788(negative regulation of abscisic acid-activated signaling pathway)	NA	NA	NA	NAC domain-containing protein 48-like [Aegilops tauschii subsp. tauschii]	81.9909	1.11858	6.19572	1.80959e-13	1.63177e-10	up	yes
TRITD_1Bv1G152980	GO:0003333(amino acid transmembrane transport);GO:0005886(plasma membrane);GO:0015171(amino acid transmembrane transporter activity);GO:0015171(amino acid transmembrane transporter activity)	NA	NA	NA	amino acid permease 3-like [Aegilops tauschii subsp. tauschii]	1.9381	9.21015	-2.24858	0.00046108	0.00961692	down	yes
TRITD_1Bv1G153310	NA	NA	NA	NA	hypothetical protein TRIUR3_06540 [Triticum urartu]	245.33	7.53226	5.0255	3.28223e-10	9.54739e-08	up	yes
TRITD_1Bv1G153330	NA	NA	NA	NA	uncharacterized protein LOC109755131 [Aegilops tauschii subsp. tauschii]	117.095	5.86754	4.31878	2.7961e-08	3.89898e-06	up	yes
TRITD_1Bv1G153340	NA	NA	NA	NA	wali6 [Triticum aestivum]	37.3913	5.69578	2.71474	0.000309235	0.00705761	up	yes
TRITD_1Bv1G153790	GO:0003674(molecular_function);GO:0005634(nucleus);GO:0008150(biological_process)	NA	NA	NA	uncharacterized protein LOC109772898 [Aegilops tauschii subsp. tauschii]	71.1875	6.41403	3.47232	4.16007e-06	0.000244097	up	yes
TRITD_1Bv1G154340	GO:0005215(transporter activity);GO:0005634(nucleus);GO:0006810(transport);GO:0007049(cell cycle);GO:0008289(lipid binding);GO:0009507(chloroplast);GO:0016020(membrane);GO:0051301(cell division);GO:0071365(cellular response to auxin stimulus);GO:1901703(protein localization involved in auxin polar transport);GO:1901703(protein localization involved in auxin polar transport)	NA	NA	NA	patellin-3-like isoform X2 [Aegilops tauschii subsp. tauschii]	34.508	12.2106	1.49879	0.0483167	0.259147	up	yes
TRITD_1Bv1G155040	GO:0004674(protein serine/threonine kinase activity);GO:0005634(nucleus);GO:0005737(cytoplasm);GO:0006468(protein phosphorylation);GO:0035556(intracellular signal transduction);GO:0035556(intracellular signal transduction)	04016(MAPK signaling pathway - plant);04075(Plant hormone signal transduction);04075(Plant hormone signal transduction)	K14498	EC:2.7.11.1	serine/threonine-protein kinase SAPK4-like [Aegilops tauschii subsp. tauschii]	14.2611	4.83732	1.5598	0.0402759	0.233057	up	yes
TRITD_1Bv1G156390	GO:0000287(magnesium ion binding);GO:0004427(inorganic diphosphatase activity);GO:0005634(nucleus);GO:0005737(cytoplasm);GO:0005829(cytosol);GO:0006796(phosphate-containing compound metabolic process);GO:0016020(membrane);GO:0019915(lipid storage)	00190(Oxidative phosphorylation)	K01507	EC:3.6.1.1	Soluble inorganic pyrophosphatase [Triticum urartu]	23.8335	3.04913	2.96652	7.98283e-05	0.00247367	up	yes
TRITD_1Bv1G156530	GO:0005200(structural constituent of cytoskeleton);GO:0005515(protein binding);GO:0005524(ATP binding);GO:0005618(cell wall);GO:0005730(nucleolus);GO:0005737(cytoplasm);GO:0005739(mitochondrion);GO:0005829(cytosol);GO:0005856(cytoskeleton);GO:0005886(plasma membrane);GO:0007010(cytoskeleton organization);GO:0009416(response to light stimulus);GO:0009506(plasmodesma);GO:0009570(chloroplast stroma)…	NA	NA	NA	actin-7 [Aegilops tauschii subsp. tauschii]	60.8554	18.2045	1.74109	0.0200827	0.148194	up	yes
TRITD_1Bv1G156750	GO:0008150(biological_process);GO:0071284(cellular response to lead ion);GO:0071284(cellular response to lead ion)	03040(Spliceosome);04141(Protein processing in endoplasmic reticulum);04144(Endocytosis);04144(Endocytosis)	K03283	NA	hypothetical protein TRIUR3_12334 [Triticum urartu];predicted protein [Hordeum vulgare subsp. vulgare]	62.6141	16.5367	1.92082	0.00990992	0.0902333	up	yes
TRITD_1Bv1G157390	GO:0009055(electron transfer activity);GO:0009507(chloroplast);GO:0009536(plastid);GO:0022900(electron transport chain);GO:0046872(metal ion binding);GO:0051537(2 iron, 2 sulfur cluster binding)	00195(Photosynthesis)	K02639	NA	ferredoxin precursor [Triticum aestivum]	17.4894	5.48239	1.6736	0.0274871	0.181894	up	yes
TRITD_1Bv1G157560	GO:0003676(nucleic acid binding);GO:0003700(DNA binding transcription factor activity);GO:0005634(nucleus);GO:0006351(transcription, DNA-templated);GO:0006355(regulation of transcription, DNA-templated);GO:0008270(zinc ion binding);GO:0046872(metal ion binding);GO:0080022(primary root development)	NA	NA	NA	protein TRANSPARENT TESTA 1-like [Aegilops tauschii subsp. tauschii]	9.91247	3.22684	1.61912	0.033032	0.204856	up	yes
TRITD_1Bv1G157980	GO:0051747(cytosine C-5 DNA demethylase activity);GO:0051747(cytosine C-5 DNA demethylase activity)	NA	NA	NA	uncharacterized protein LOC109784097 isoform X2 [Aegilops tauschii subsp. tauschii];uncharacterized protein LOC109784097 isoform X1 [Aegilops tauschii subsp. tauschii]	0.443547	1.22204	-1.46214	0.0150165	0.121207	down	yes
TRITD_1Bv1G158720	GO:0004842(ubiquitin-protein transferase activity);GO:0005515(protein binding);GO:0005634(nucleus);GO:0006511(ubiquitin-dependent protein catabolic process);GO:0006952(defense response);GO:0009611(response to wounding);GO:0009625(response to insect);GO:0009641(shade avoidance);GO:0009753(response to jasmonic acid);GO:0009861(jasmonic acid and ethylene-dependent systemic resistance);GO:0009867(jas…	04075(Plant hormone signal transduction);04075(Plant hormone signal transduction)	K13463	NA	coronatine insensitive 1-like protein [Triticum aestivum];predicted protein [Hordeum vulgare subsp. vulgare]	6.0382	28.4292	-2.23518	0.000449054	0.00943152	down	yes
TRITD_1Bv1G159400	GO:0005634(nucleus);GO:0031348(negative regulation of defense response);GO:0034051(negative regulation of plant-type hypersensitive response);GO:0045595(regulation of cell differentiation);GO:0045595(regulation of cell differentiation)	04144(Endocytosis);04144(Endocytosis)	K12191	NA	protein LSD1 [Aegilops tauschii subsp. tauschii];protein LSD1 isoform X2 [Brachypodium distachyon]	4.6579	44.9461	-3.27044	1.87823e-06	0.000128633	down	yes
TRITD_1Bv1G159510	GO:0005737(cytoplasm);GO:0005737(cytoplasm)	NA	NA	NA	uncharacterized protein At1g04910-like [Aegilops tauschii subsp. tauschii];hypothetical protein TRIUR3_08483 [Triticum urartu]	9.35019	1.40775	2.7316	0.000265983	0.00625684	up	yes
TRITD_1Bv1G160180	GO:0003676(nucleic acid binding);GO:0005634(nucleus);GO:0005737(cytoplasm);GO:0005886(plasma membrane);GO:0006950(response to stress);GO:0006979(response to oxidative stress);GO:0009408(response to heat);GO:0009409(response to cold);GO:0009506(plasmodesma);GO:0016787(hydrolase activity);GO:0034337(RNA folding);GO:0061077(chaperone-mediated protein folding);GO:0061077(chaperone-mediated protein fo…	NA	NA	NA	universal stress protein PHOS32-like [Aegilops tauschii subsp. tauschii];predicted protein [Hordeum vulgare subsp. vulgare]	13.953	1.67736	3.05632	5.49136e-05	0.00183398	up	yes
TRITD_1Bv1G160350	NA	NA	NA	NA	uncharacterized protein LOC109770573 isoform X4 [Aegilops tauschii subsp. tauschii];uncharacterized protein LOC109770573 isoform X2 [Aegilops tauschii subsp. tauschii];uncharacterized protein LOC109770573 isoform X3 [Aegilops tauschii subsp. tauschii]	20.1841	294.017	-3.86461	4.27351e-08	5.47901e-06	down	yes
TRITD_1Bv1G161090	GO:0004032(alditol:NADP+ 1-oxidoreductase activity);GO:0004033(aldo-keto reductase (NADP) activity);GO:0005737(cytoplasm);GO:0008106(alcohol dehydrogenase (NADP+) activity);GO:0009409(response to cold);GO:0009414(response to water deprivation);GO:0009507(chloroplast);GO:0009636(response to toxic substance);GO:0009651(response to salt stress);GO:0016229(steroid dehydrogenase activity);GO:0016491(o…	00010(Glycolysis / Gluconeogenesis);00040(Pentose and glucuronate interconversions);00561(Glycerolipid metabolism)	K00002	EC:1.1.1.2	aldo-keto reductase family 4 member C9-like [Aegilops tauschii subsp. tauschii]	3.43985	8.02252	-1.22171	0.0367829	0.21998	down	yes
TRITD_1Bv1G161200	GO:0005634(nucleus);GO:0005737(cytoplasm);GO:0005829(cytosol);GO:0008106(alcohol dehydrogenase (NADP+) activity);GO:0016491(oxidoreductase activity);GO:0055114(oxidation-reduction process);GO:0055114(oxidation-reduction process)	00010(Glycolysis / Gluconeogenesis);00040(Pentose and glucuronate interconversions);00561(Glycerolipid metabolism);00561(Glycerolipid metabolism)	K00002	EC:1.1.1.2	aldo-keto reductase family 4 member C10-like [Aegilops tauschii subsp. tauschii];Aldo-keto reductase family 4 member C10 [Triticum urartu]	12.5799	1.48355	3.084	4.73745e-05	0.00162287	up	yes
TRITD_1Bv1G161230	NA	NA	NA	NA	uncharacterized protein LOC109751176 [Aegilops tauschii subsp. tauschii]	63.235	18.6966	1.75795	0.0195458	0.145944	up	yes
TRITD_1Bv1G162150	GO:0000981(RNA polymerase II transcription factor activity, sequence-specific DNA binding);GO:0001135(transcription factor activity, RNA polymerase II transcription factor recruiting);GO:0003677(DNA binding);GO:0003700(DNA binding transcription factor activity);GO:0005634(nucleus);GO:0006351(transcription, DNA-templated);GO:0006355(regulation of transcription, DNA-templated);GO:0006357(regulation…	NA	NA	NA	Myb-related protein 3R-1 [Triticum urartu];uncharacterized protein LOC109732249 [Aegilops tauschii subsp. tauschii]	0.647656	1.6433	-1.3433	0.0269541	0.179907	down	yes
TRITD_1Bv1G162470	GO:0005524(ATP binding);GO:0005618(cell wall);GO:0005634(nucleus);GO:0005739(mitochondrion);GO:0005774(vacuolar membrane);GO:0005794(Golgi apparatus);GO:0005829(cytosol);GO:0005886(plasma membrane);GO:0006351(transcription, DNA-templated);GO:0006355(regulation of transcription, DNA-templated);GO:0006457(protein folding);GO:0006986(response to unfolded protein);GO:0009266(response to temperature s…	03040(Spliceosome);04141(Protein processing in endoplasmic reticulum);04144(Endocytosis);04144(Endocytosis)	K03283	NA	probable mediator of RNA polymerase II transcription subunit 37c [Aegilops tauschii subsp. tauschii];Heat shock cognate 70 kDa protein 4 [Triticum urartu]	84.1454	21.5214	1.96711	0.00811609	0.0781617	up	yes
TRITD_1Bv1G163320	GO:0000790(nuclear chromatin);GO:0003677(DNA binding);GO:0006342(chromatin silencing);GO:0006342(chromatin silencing)	NA	NA	NA	Histone H2A.1 [Triticum urartu];histone H2A-like [Aegilops tauschii subsp. tauschii]	17.2159	59.8453	-1.79749	0.00355014	0.0434366	down	yes
TRITD_1Bv1G164070	GO:0003937(IMP cyclohydrolase activity);GO:0004643(phosphoribosylaminoimidazolecarboxamide formyltransferase activity);GO:0006164(purine nucleotide biosynthetic process);GO:0009409(response to cold);GO:0009507(chloroplast);GO:0009536(plastid);GO:0009570(chloroplast stroma);GO:0010319(stromule);GO:0010319(stromule)	00230(Purine metabolism);00670(One carbon pool by folate);00670(One carbon pool by folate)	K00602	EC:2.1.2.3;EC:3.5.4.10	uncharacterized protein LOC109762338 isoform X1 [Aegilops tauschii subsp. tauschii];uncharacterized protein LOC109762338 isoform X2 [Aegilops tauschii subsp. tauschii];uncharacterized protein LOC109762338 isoform X3 [Aegilops tauschii subsp. tauschii];Bifunctional purine biosynthesis protein purH [Triticum urartu]	1.48876	4.00431	-1.42744	0.0179143	0.137675	down	yes
TRITD_1Bv1G164920	GO:0003674(molecular_function);GO:0005634(nucleus);GO:0008150(biological_process);GO:0016021(integral component of membrane);GO:0016021(integral component of membrane)	NA	NA	NA	coiled-coil domain-containing protein 115-like [Aegilops tauschii subsp. tauschii]	2.92751	21.7874	-2.89575	1.4738e-05	0.000653594	down	yes
TRITD_1Bv1G165190	GO:0033855(nicotianamine aminotransferase activity);GO:0033855(nicotianamine aminotransferase activity)	NA	NA	NA	nicotianamine aminotransferase 2 [Triticum aestivum]	2.13308	16.631	-2.96287	1.02045e-05	0.000487727	down	yes
TRITD_1Bv1G167220	GO:0005887(integral component of plasma membrane);GO:0008519(ammonium transmembrane transporter activity);GO:0015695(organic cation transport);GO:0019740(nitrogen utilization);GO:0072488(ammonium transmembrane transport);GO:0072488(ammonium transmembrane transport)	NA	NA	NA	ammonium transporter 2 member 1 isoform X2 [Aegilops tauschii subsp. tauschii];ammonium transporter 2 member 1 isoform X1 [Aegilops tauschii subsp. tauschii];Ammonium transporter 2 member 1 [Triticum urartu]	23.0683	7.98157	1.53117	0.0434363	0.243167	up	yes
TRITD_1Bv1G167650	GO:0004674(protein serine/threonine kinase activity);GO:0004675(transmembrane receptor protein serine/threonine kinase activity);GO:0005524(ATP binding);GO:0005886(plasma membrane);GO:0006468(protein phosphorylation);GO:0007166(cell surface receptor signaling pathway);GO:0007169(transmembrane receptor protein tyrosine kinase signaling pathway);GO:0009507(chloroplast);GO:0012505(endomembrane syste…	04016(MAPK signaling pathway - plant);04626(Plant-pathogen interaction);04626(Plant-pathogen interaction)	K13420	EC:2.7.11.1	protein MALE DISCOVERER 1-like [Aegilops tauschii subsp. tauschii]	27.5454	4.16631	2.72497	0.000246394	0.00593541	up	yes
TRITD_1Bv1G168120	GO:0005385(zinc ion transmembrane transporter activity);GO:0005886(plasma membrane);GO:0071577(zinc II ion transmembrane transport)	NA	NA	NA	zinc transporter 5-like [Aegilops tauschii subsp. tauschii]	5.20055	12.8863	-1.30911	0.0261183	0.176771	down	yes
TRITD_1Bv1G168460	GO:0004842(ubiquitin-protein transferase activity);GO:0005737(cytoplasm);GO:0009966(regulation of signal transduction);GO:0009966(regulation of signal transduction)	NA	NA	NA	hypothetical protein TRIUR3_13589 [Triticum urartu]	5.36921	0.685689	2.96908	9.59315e-05	0.00288053	up	yes
TRITD_1Bv1G168760	GO:0005739(mitochondrion);GO:0008453(alanine-glyoxylate transaminase activity);GO:0030170(pyridoxal phosphate binding);GO:0042802(identical protein binding);GO:0042802(identical protein binding)	00250(Alanine, aspartate and glutamate metabolism);00260(Glycine, serine and threonine metabolism);00270(Cysteine and methionine metabolism);00280(Valine, leucine and isoleucine degradation);00280(Valine, leucine and isoleucine degradation)	K00827	EC:2.6.1.44;EC:2.6.1.40	alanine--glyoxylate aminotransferase 2 homolog 3, mitochondrial-like [Aegilops tauschii subsp. tauschii];Putative aminotransferase class III superfamily protein [Zea mays]	59.782	5.94877	3.32905	9.4091e-06	0.000459449	up	yes
TRITD_1Bv1G170290	GO:0004672(protein kinase activity);GO:0004672(protein kinase activity)	NA	NA	NA	serine/threonine-protein kinase STN8, chloroplastic [Aegilops tauschii subsp. tauschii];Serine/threonine-protein kinase STN8, chloroplastic [Triticum urartu]	26.4502	61.679	-1.2215	0.0347263	0.211533	down	yes
TRITD_1Bv1G171330	GO:0006952(defense response)	NA	NA	NA	protein LURP-one-related 8-like [Aegilops tauschii subsp. tauschii]	56.2585	4.40869	3.67365	1.43322e-06	0.000103115	up	yes
TRITD_1Bv1G171900	GO:0003824(catalytic activity);GO:0005515(protein binding);GO:0005768(endosome);GO:0005794(Golgi apparatus);GO:0005802(trans-Golgi network);GO:0006486(protein glycosylation);GO:0009826(unidimensional cell growth);GO:0009863(salicylic acid mediated signaling pathway);GO:0009969(xyloglucan biosynthetic process);GO:0010256(endomembrane system organization);GO:0016020(membrane);GO:0016757(transferase…	NA	NA	NA	xyloglucan galactosyltransferase KATAMARI1 homolog [Aegilops tauschii subsp. tauschii]	2.48089	0.824114	1.58994	0.0398324	0.23203	up	yes
TRITD_1Bv1G171980	NA	NA	NA	NA	uncharacterized protein LOC109783518 [Aegilops tauschii subsp. tauschii]	23.0008	6.80253	1.75754	0.020519	0.149981	up	yes
TRITD_1Bv1G172310	GO:0005737(cytoplasm);GO:0016787(hydrolase activity);GO:0046856(phosphatidylinositol dephosphorylation);GO:0004656(procollagen-proline 4-dioxygenase activity);GO:0005506(iron ion binding);GO:0005576(extracellular region);GO:0005634(nucleus);GO:0005783(endoplasmic reticulum);GO:0005789(endoplasmic reticulum membrane);GO:0005794(Golgi apparatus);GO:0016021(integral component of membrane);GO:0016706…	00562(Inositol phosphate metabolism);04070(Phosphatidylinositol signaling system);00330(Arginine and proline metabolism);00330(Arginine and proline metabolism)	K20279;K00472	EC:3.1.3.36;EC:1.14.11.2	type I inositol polyphosphate 5-phosphatase 10-like isoform X1 [Aegilops tauschii subsp. tauschii];type I inositol polyphosphate 5-phosphatase 10-like isoform X3 [Aegilops tauschii subsp. tauschii];predicted protein [Hordeum vulgare subsp. vulgare];probable prolyl 4-hydroxylase 4 isoform X2 [Aegilops tauschii subsp. tauschii]	9.33611	1.99464	2.22669	0.00280317	0.0363004	up	yes
TRITD_1Bv1G173260	GO:0003674(molecular_function);GO:0005634(nucleus);GO:0008150(biological_process);GO:0016021(integral component of membrane);GO:0000149(SNARE binding);GO:0000323(lytic vacuole);GO:0005768(endosome);GO:0035493(SNARE complex assembly);GO:0060627(regulation of vesicle-mediated transport);GO:0060627(regulation of vesicle-mediated transport)	NA	NA	NA	hypothetical protein TRIUR3_17273 [Triticum urartu];predicted protein [Hordeum vulgare subsp. vulgare]	3.36077	0.576896	2.54241	0.000687826	0.0128662	up	yes
TRITD_1Bv1G173360	GO:0003674(molecular_function);GO:0008150(biological_process);GO:0009507(chloroplast);GO:0009535(chloroplast thylakoid membrane);GO:0016021(integral component of membrane)	NA	NA	NA	uncharacterized protein LOC109767261 [Aegilops tauschii subsp. tauschii]	3.07612	7.26892	-1.24063	0.0373153	0.222151	down	yes
TRITD_1Bv1G173400	GO:0004679(AMP-activated protein kinase activity);GO:0005515(protein binding);GO:0005524(ATP binding);GO:0005737(cytoplasm);GO:0005975(carbohydrate metabolic process);GO:0006633(fatty acid biosynthetic process);GO:0016301(kinase activity);GO:0016310(phosphorylation);GO:0019887(protein kinase regulator activity);GO:0042128(nitrate assimilation);GO:0043562(cellular response to nitrogen levels);GO:0…	00500(Starch and sucrose metabolism);00500(Starch and sucrose metabolism)	K07024	EC:3.1.3.24	SNF1-related protein kinase regulatory subunit beta-1-like [Aegilops tauschii subsp. tauschii];SNF1-related protein kinase regulatory subunit beta-1 [Triticum urartu]	16.5082	4.82751	1.77383	0.0183993	0.140089	up	yes
TRITD_1Bv1G175960	GO:0004553(hydrolase activity, hydrolyzing O-glycosyl compounds);GO:0030247(polysaccharide binding);GO:0046658(anchored component of plasma membrane);GO:0046658(anchored component of plasma membrane)	00500(Starch and sucrose metabolism);00500(Starch and sucrose metabolism)	K19891;K19893	EC:3.2.1.39	putative glucan endo-1,3-beta-glucosidase GVI isoform X2 [Aegilops tauschii subsp. tauschii];putative glucan endo-1,3-beta-glucosidase GVI isoform X1 [Aegilops tauschii subsp. tauschii];Putative glucan endo-1,3-beta-glucosidase GVI [Triticum urartu]	89.5907	10.5592	3.08485	3.62514e-05	0.00133243	up	yes
TRITD_1Bv1G176010	NA	NA	NA	NA	uncharacterized protein LOC109777284 [Aegilops tauschii subsp. tauschii]	12.1154	3.3067	1.87338	0.0143027	0.117318	up	yes
TRITD_1Bv1G176370	GO:0004618(phosphoglycerate kinase activity);GO:0004672(protein kinase activity);GO:0005524(ATP binding);GO:0005737(cytoplasm);GO:0005739(mitochondrion);GO:0005829(cytosol);GO:0006096(glycolytic process);GO:0009507(chloroplast);GO:0009536(plastid);GO:0009570(chloroplast stroma);GO:0009579(thylakoid);GO:0016020(membrane);GO:0019253(reductive pentose-phosphate cycle);GO:0046686(response to cadmium …	00010(Glycolysis / Gluconeogenesis);00710(Carbon fixation in photosynthetic organisms);00710(Carbon fixation in photosynthetic organisms)	K00927	EC:2.7.2.3	RecName: Full=Phosphoglycerate kinase, chloroplastic; Flags: Precursor	131.529	437.288	-1.7332	0.0045301	0.0518048	down	yes
TRITD_1Bv1G176960	GO:0009409(response to cold);GO:0009507(chloroplast);GO:0009522(photosystem I);GO:0009523(photosystem II);GO:0009535(chloroplast thylakoid membrane);GO:0010030(positive regulation of seed germination);GO:0010117(photoprotection);GO:0010380(regulation of chlorophyll biosynthetic process);GO:0015979(photosynthesis);GO:0016021(integral component of membrane);GO:0016168(chlorophyll binding);GO:003460…	NA	NA	NA	high molecular mass early light-inducible protein HV58, chloroplastic-like [Aegilops tauschii subsp. tauschii];predicted protein [Hordeum vulgare subsp. vulgare]	2.34686	5.98371	-1.35031	0.0252798	0.172607	down	yes
TRITD_1Bv1G176970	GO:0009409(response to cold);GO:0009507(chloroplast);GO:0009522(photosystem I);GO:0009523(photosystem II);GO:0009535(chloroplast thylakoid membrane);GO:0010030(positive regulation of seed germination);GO:0010117(photoprotection);GO:0010380(regulation of chlorophyll biosynthetic process);GO:0015979(photosynthesis);GO:0016021(integral component of membrane);GO:0016168(chlorophyll binding);GO:003460…	NA	NA	NA	hypothetical protein TRIUR3_23641 [Triticum urartu];hypothetical protein TRIUR3_06315 [Triticum urartu]	8.05465	2.33754	1.78483	0.0192841	0.144668	up	yes
TRITD_1Bv1G177570	GO:0003743(translation initiation factor activity);GO:0005737(cytoplasm);GO:0006413(translational initiation);GO:0006417(regulation of translation)	03013(RNA transport)	K03113	NA	protein translation factor SUI1 homolog [Brachypodium distachyon]	466.879	145.815	1.67891	0.0252572	0.172563	up	yes
TRITD_1Bv1G178030	GO:0003674(molecular_function);GO:0005886(plasma membrane);GO:0008150(biological_process);GO:0031307(integral component of mitochondrial outer membrane);GO:0031307(integral component of mitochondrial outer membrane)	NA	NA	NA	traB domain-containing protein-like [Aegilops tauschii subsp. tauschii]	17.422	5.49197	1.66552	0.0273671	0.181499	up	yes
TRITD_1Bv1G178790	GO:0004674(protein serine/threonine kinase activity);GO:0005886(plasma membrane);GO:0006468(protein phosphorylation);GO:0006952(defense response);GO:0009506(plasmodesma);GO:0009506(plasmodesma)	NA	NA	NA	receptor-like serine/threonine-protein kinase SD1-8 isoform X1 [Aegilops tauschii subsp. tauschii];receptor-like serine/threonine-protein kinase SD1-8 isoform X2 [Aegilops tauschii subsp. tauschii]	2.4058	0.440762	2.44844	0.00122898	0.0198131	up	yes
TRITD_1Bv1G180940	GO:0005515(protein binding);GO:0005634(nucleus);GO:0006792(regulation of sulfur utilization);GO:0010438(cellular response to sulfur starvation);GO:0010439(regulation of glucosinolate biosynthetic process);GO:0090568(nuclear transcriptional repressor complex)	NA	NA	NA	protein SULFUR DEFICIENCY-INDUCED 2-like [Aegilops tauschii subsp. tauschii]	1.79203	12.0027	-2.74369	3.86569e-05	0.00140181	down	yes
TRITD_1Bv1G181060	GO:0000166(nucleotide binding);GO:0003677(DNA binding);GO:0003729(mRNA binding);GO:0005634(nucleus);GO:0006306(DNA methylation);GO:0006357(regulation of transcription by RNA polymerase II);GO:0006368(transcription elongation from RNA polymerase II promoter);GO:0006397(mRNA processing);GO:0030422(production of siRNA involved in RNA interference);GO:0032044(DSIF complex);GO:0032044(DSIF complex)	NA	NA	NA	LOW QUALITY PROTEIN: protein RNA-directed DNA methylation 3 [Aegilops tauschii subsp. tauschii];hypothetical protein TRIUR3_18947 [Triticum urartu]	12.2421	29.1171	-1.25001	0.0313602	0.19803	down	yes
TRITD_1Bv1G181570	GO:0005249(voltage-gated potassium channel activity);GO:0005887(integral component of plasma membrane);GO:0042391(regulation of membrane potential);GO:0004197(cysteine-type endopeptidase activity);GO:0005615(extracellular space);GO:0005764(lysosome);GO:0051603(proteolysis involved in cellular protein catabolic process);GO:0051603(proteolysis involved in cellular protein catabolic process)	04145(Phagosome);04145(Phagosome)	K01365	EC:3.4.22.15	low-temperature-induced cysteine proteinase [Aegilops tauschii subsp. tauschii];Cysteine proteinase RD21a [Triticum urartu]	259.733	8.17484	4.9897	3.45851e-10	9.71247e-08	up	yes
TRITD_1Bv1G182690	GO:0006952(defense response)	NA	NA	NA	protein LURP-one-related 5-like [Aegilops tauschii subsp. tauschii]	5.88179	17.7428	-1.5929	0.00869076	0.0820888	down	yes
TRITD_1Bv1G185340	GO:0016787(hydrolase activity);GO:0016787(hydrolase activity)	00330(Arginine and proline metabolism);00330(Arginine and proline metabolism)	K01259	EC:3.4.11.5	proline iminopeptidase [Aegilops tauschii subsp. tauschii]	10.4503	1.10662	3.23931	2.08187e-05	0.000862461	up	yes
TRITD_1Bv1G185360	GO:0004674(protein serine/threonine kinase activity);GO:0005515(protein binding);GO:0005524(ATP binding);GO:0005622(intracellular);GO:0005886(plasma membrane);GO:0016301(kinase activity);GO:0018105(peptidyl-serine phosphorylation);GO:0018107(peptidyl-threonine phosphorylation);GO:0035556(intracellular signal transduction);GO:0035556(intracellular signal transduction)	NA	NA	NA	CBL-interacting protein kinase 19-like [Aegilops tauschii subsp. tauschii];CBL-interacting serine/threonine-protein kinase 12 [Triticum urartu]	22.3283	1.61403	3.79014	7.41336e-07	6.00438e-05	up	yes
TRITD_1Bv1G185910	GO:0004674(protein serine/threonine kinase activity);GO:0005886(plasma membrane);GO:0006468(protein phosphorylation);GO:0006952(defense response);GO:0009506(plasmodesma)	NA	NA	NA	uncharacterized protein LOC109743202 isoform X1 [Aegilops tauschii subsp. tauschii]	0.718636	2.33069	-1.69743	0.0061813	0.0647123	down	yes
TRITD_1Bv1G186810	GO:0005773(vacuole);GO:0034722(gamma-glutamyl-peptidase activity);GO:0046900(tetrahydrofolylpolyglutamate metabolic process)	00790(Folate biosynthesis)	K01307	EC:3.4.19.9	gamma-glutamyl hydrolase 1-like [Aegilops tauschii subsp. tauschii]	80.4068	22.6671	1.82672	0.0144023	0.117896	up	yes
TRITD_1Bv1G187070	GO:0003825(alpha,alpha-trehalose-phosphate synthase (UDP-forming) activity);GO:0005576(extracellular region);GO:0005618(cell wall);GO:0005737(cytoplasm);GO:0005773(vacuole);GO:0005991(trehalose metabolic process);GO:0005992(trehalose biosynthetic process);GO:0009793(embryo development ending in seed dormancy);GO:0009832(plant-type cell wall biogenesis);GO:0010182(sugar mediated signaling pathway)…	00500(Starch and sucrose metabolism);00500(Starch and sucrose metabolism)	K16055	EC:2.4.1.15;EC:3.1.3.12	alpha,alpha-trehalose-phosphate synthase [UDP-forming] 1-like [Aegilops tauschii subsp. tauschii];trehalose-phosphate synthase 1 [Triticum aestivum];Alpha,alpha-trehalose-phosphate synthase [UDP-forming] 1 [Triticum urartu]	1.29495	5.44643	-2.07241	0.00105826	0.0176718	down	yes
TRITD_1Bv1G187410	GO:0004712(protein serine/threonine/tyrosine kinase activity);GO:0004713(protein tyrosine kinase activity);GO:0005524(ATP binding);GO:0005829(cytosol);GO:0005886(plasma membrane);GO:0016301(kinase activity);GO:0016301(kinase activity)	NA	NA	NA	mitogen-activated protein kinase kinase kinase 10-like [Aegilops tauschii subsp. tauschii]	21.6575	6.05154	1.83949	0.0138373	0.114719	up	yes
TRITD_1Bv1G187420	GO:0016021(integral component of membrane);GO:0016757(transferase activity, transferring glycosyl groups);GO:0016757(transferase activity, transferring glycosyl groups)	NA	NA	NA	uncharacterized protein LOC109741063 [Aegilops tauschii subsp. tauschii];hypothetical protein TRIUR3_08737 [Triticum urartu]	3.20104	0.944768	1.76051	0.0207288	0.151	up	yes
TRITD_1Bv1G187540	GO:0034605(cellular response to heat)	NA	NA	NA	heat shock protein 101 [Triticum turgidum subsp. durum]	33.4616	0.411341	6.34603	6.32726e-14	8.15072e-11	up	yes
TRITD_1Bv1G188100	NA	NA	NA	NA	uncharacterized protein LOC109741071 [Aegilops tauschii subsp. tauschii]	6.97256	1.45411	2.26155	0.00265673	0.0350756	up	yes
TRITD_1Bv1G188670	GO:0004674(protein serine/threonine kinase activity);GO:0005524(ATP binding);GO:0005886(plasma membrane);GO:0006468(protein phosphorylation);GO:0016020(membrane);GO:0016021(integral component of membrane);GO:0016301(kinase activity);GO:0016301(kinase activity)	NA	NA	NA	receptor-like protein kinase HSL1 [Aegilops tauschii subsp. tauschii]	1.56506	0.309722	2.33717	0.00203995	0.0289532	up	yes
TRITD_1Bv1G190670	GO:0005515(protein binding);GO:0005634(nucleus);GO:0005739(mitochondrion);GO:0009507(chloroplast);GO:0009535(chloroplast thylakoid membrane);GO:0009570(chloroplast stroma);GO:0009941(chloroplast envelope);GO:0048564(photosystem I assembly);GO:0098572(stromal side of plastid thylakoid membrane)	NA	NA	NA	uncharacterized protein LOC109751072 [Aegilops tauschii subsp. tauschii]	9.91275	21.7299	-1.13232	0.048568	0.259805	down	yes
TRITD_1Bv1G190690	GO:0003777(microtubule motor activity);GO:0005871(kinesin complex);GO:0007018(microtubule-based movement);GO:0016887(ATPase activity);GO:0016887(ATPase activity)	NA	NA	NA	kinesin-like protein KIN-14O isoform X1 [Aegilops tauschii subsp. tauschii];kinesin-like protein KIN-14O isoform X2 [Aegilops tauschii subsp. tauschii]	1.45525	0.485529	1.58364	0.0426591	0.240179	up	yes
TRITD_1Bv1G191990	GO:0005046(KDEL sequence binding);GO:0005623(cell);GO:0005783(endoplasmic reticulum);GO:0005789(endoplasmic reticulum membrane);GO:0005794(Golgi apparatus);GO:0005801(cis-Golgi network);GO:0006621(protein retention in ER lumen);GO:0015031(protein transport);GO:0016021(integral component of membrane);GO:0016192(vesicle-mediated transport);GO:0046923(ER retention sequence binding)	NA	NA	NA	ER lumen protein retaining receptor [Triticum urartu]	18.9274	5.63712	1.74745	0.0212225	0.153411	up	yes
TRITD_1Bv1G192230	GO:0005506(iron ion binding);GO:0006457(protein folding);GO:0009055(electron transfer activity);GO:0009507(chloroplast)	NA	NA	NA	predicted protein [Hordeum vulgare subsp. vulgare]	61.2776	0.833772	6.19956	1.73064e-13	1.61439e-10	up	yes
TRITD_1Bv1G192850	GO:0003674(molecular_function);GO:0005634(nucleus);GO:0009739(response to gibberellin)	NA	NA	NA	uncharacterized protein LOC109753971 [Aegilops tauschii subsp. tauschii]	43.5265	8.66872	2.328	0.00179305	0.0262476	up	yes
TRITD_1Bv1G193420	GO:0005515(protein binding);GO:0005739(mitochondrion);GO:0008150(biological_process);GO:0008150(biological_process)	NA	NA	NA	uncharacterized protein LOC109735676 [Aegilops tauschii subsp. tauschii]	12.2739	3.76111	1.70636	0.023557	0.164954	up	yes
TRITD_1Bv1G193520	GO:0005737(cytoplasm);GO:0008970(phosphatidylcholine 1-acylhydrolase activity);GO:0008970(phosphatidylcholine 1-acylhydrolase activity)	00220(Arginine biosynthesis);00220(Arginine biosynthesis)	K00145	EC:1.2.1.38	predicted protein [Hordeum vulgare subsp. vulgare];Phospholipase A1-II 7 [Triticum urartu]	3.72995	0.454142	3.03794	6.74381e-05	0.0021641	up	yes
TRITD_1Bv1G193620	NA	NA	NA	NA	disease resistance protein RGA2-like [Aegilops tauschii subsp. tauschii]	1.54363	4.76727	-1.62683	0.00802554	0.0776491	down	yes
TRITD_1Bv1G194110	GO:0005576(extracellular region);GO:0016021(integral component of membrane);GO:0016757(transferase activity, transferring glycosyl groups);GO:0016757(transferase activity, transferring glycosyl groups)	00514(Other types of O-glycan biosynthesis);00514(Other types of O-glycan biosynthesis)	K18134	EC:2.4.1.255	putative glycosyl transferase [Triticum aestivum]	18.4464	4.56828	2.01361	0.00687803	0.0695828	up	yes
TRITD_1Bv1G194950	GO:0016787(hydrolase activity);GO:0016787(hydrolase activity)	NA	NA	NA	uncharacterized protein LOC109733809 isoform X2 [Aegilops tauschii subsp. tauschii];uncharacterized protein LOC109733809 isoform X1 [Aegilops tauschii subsp. tauschii]	58.7251	5.56787	3.39878	6.44357e-06	0.000341518	up	yes
TRITD_1Bv1G195520	GO:0000154(rRNA modification);GO:0030515(snoRNA binding);GO:0031428(box C/D snoRNP complex);GO:0032040(small-subunit processome)	03008(Ribosome biogenesis in eukaryotes)	K14565	NA	hypothetical protein TRIUR3_04158 [Triticum urartu]	5.51776	13.5532	-1.29647	0.026865	0.179551	down	yes
TRITD_1Bv1G197600	GO:0004722(protein serine/threonine phosphatase activity);GO:0005515(protein binding);GO:0005634(nucleus);GO:0005737(cytoplasm);GO:0006470(protein dephosphorylation);GO:0009738(abscisic acid-activated signaling pathway);GO:0046872(metal ion binding);GO:0046872(metal ion binding)	04016(MAPK signaling pathway - plant);04075(Plant hormone signal transduction);04075(Plant hormone signal transduction)	K14497	EC:3.1.3.16	probable protein phosphatase 2C 50 [Aegilops tauschii subsp. tauschii];probable protein phosphatase 2C 50 [Sorghum bicolor]	74.0634	9.47164	2.96708	6.84681e-05	0.00219195	up	yes
TRITD_1Bv1G198170	GO:0003924(GTPase activity);GO:0005515(protein binding);GO:0005525(GTP binding);GO:0005622(intracellular);GO:0005623(cell);GO:0005634(nucleus);GO:0005794(Golgi apparatus);GO:0005886(plasma membrane);GO:0006886(intracellular protein transport);GO:0007033(vacuole organization);GO:0009705(plant-type vacuole membrane);GO:0010008(endosome membrane);GO:0031902(late endosome membrane);GO:0045324(late en…	04144(Endocytosis);04145(Phagosome);04145(Phagosome)	K07897	NA	ras-related protein Rab7-like [Aegilops tauschii subsp. tauschii]	1.48037	4.56285	-1.62397	0.00939319	0.0868096	down	yes
TRITD_1Bv1G198390	GO:0005516(calmodulin binding);GO:0005634(nucleus);GO:0005829(cytosol);GO:0005875(microtubule associated complex);GO:0005886(plasma membrane);GO:0008150(biological_process);GO:0008150(biological_process)	NA	NA	NA	protein IQ-DOMAIN 31-like isoform X1 [Aegilops tauschii subsp. tauschii];protein IQ-DOMAIN 31-like isoform X2 [Aegilops tauschii subsp. tauschii];Mitochondrial outer membrane protein porin [Triticum urartu]	0.488819	1.82474	-1.90032	0.0031734	0.0398811	down	yes
TRITD_1Bv1G198510	NA	03010(Ribosome);03010(Ribosome)	K02945	NA	uncharacterized protein LOC109756479 [Aegilops tauschii subsp. tauschii];30S ribosomal protein S1, chloroplastic [Triticum urartu]	2.32291	7.93273	-1.77189	0.00413704	0.0484529	down	yes
TRITD_1Bv1G198550	GO:0004439(phosphatidylinositol-4,5-bisphosphate 5-phosphatase activity);GO:0004445(inositol-polyphosphate 5-phosphatase activity);GO:0009507(chloroplast);GO:0009738(abscisic acid-activated signaling pathway);GO:0009845(seed germination);GO:0016787(hydrolase activity);GO:0032957(inositol trisphosphate metabolic process);GO:0034485(phosphatidylinositol-3,4,5-trisphosphate 5-phosphatase activity);G…	00562(Inositol phosphate metabolism);04070(Phosphatidylinositol signaling system);04070(Phosphatidylinositol signaling system)	K20279	EC:3.1.3.36	type I inositol polyphosphate 5-phosphatase 1-like isoform X1 [Aegilops tauschii subsp. tauschii];type I inositol polyphosphate 5-phosphatase 1-like isoform X3 [Aegilops tauschii subsp. tauschii];type I inositol polyphosphate 5-phosphatase 1-like isoform X2 [Aegilops tauschii subsp. tauschii];Type I inositol-1,4,5-trisphosphate 5-phosphatase 1 [Triticum urartu]	13.3626	4.20884	1.66671	0.0270614	0.180274	up	yes
TRITD_1Bv1G199770	GO:0005506(iron ion binding);GO:0009507(chloroplast);GO:0009611(response to wounding);GO:0009694(jasmonic acid metabolic process);GO:0016021(integral component of membrane);GO:0016705(oxidoreductase activity, acting on paired donors, with incorporation or reduction of molecular oxygen);GO:0019825(oxygen binding);GO:0020037(heme binding);GO:0052694(jasmonoyl-isoleucine-12-hydroxylase activity);GO:…	NA	NA	NA	cytochrome P450 94B3-like [Aegilops tauschii subsp. tauschii];Cytochrome P450 94A1 [Triticum urartu]	5.44144	0.668206	3.02562	6.64306e-05	0.00213684	up	yes
TRITD_1Bv1G202230	GO:0005737(cytoplasm);GO:0008757(S-adenosylmethionine-dependent methyltransferase activity);GO:0032259(methylation);GO:0032259(methylation)	00564(Glycerophospholipid metabolism);00564(Glycerophospholipid metabolism)	K05929	EC:2.1.1.103	phosphomethylethanolamine N-methyltransferase-like [Aegilops tauschii subsp. tauschii]	27.3309	101.709	-1.89585	0.00220517	0.0307337	down	yes
TRITD_1Bv1G202950	GO:0005524(ATP binding);GO:0005575(cellular_component);GO:0008150(biological_process);GO:0016887(ATPase activity);GO:0005515(protein binding);GO:0005516(calmodulin binding);GO:0005739(mitochondrion);GO:0009507(chloroplast);GO:0009507(chloroplast)	NA	NA	NA	predicted protein [Hordeum vulgare subsp. vulgare];Lactation elevated protein 1 [Triticum urartu];lactation elevated protein 1-like [Aegilops tauschii subsp. tauschii]	69.0533	17.0383	2.01893	0.00657006	0.0673232	up	yes
TRITD_1Bv1G203570	NA	NA	NA	NA	uncharacterized protein LOC109774767 [Aegilops tauschii subsp. tauschii]	0.428922	1.30761	-1.60814	0.00999763	0.0907875	down	yes
TRITD_1Bv1G203670	GO:0005351(carbohydrate:proton symporter activity);GO:0005739(mitochondrion);GO:0009567(double fertilization forming a zygote and endosperm);GO:0015144(carbohydrate transmembrane transporter activity);GO:0016020(membrane);GO:0016021(integral component of membrane);GO:0055085(transmembrane transport);GO:0055085(transmembrane transport)	NA	NA	NA	uncharacterized protein LOC109774766 [Aegilops tauschii subsp. tauschii];predicted protein [Hordeum vulgare subsp. vulgare]	12.0934	3.38551	1.83677	0.014476	0.118131	up	yes
TRITD_1Bv1G204740	GO:0005515(protein binding);GO:0005737(cytoplasm);GO:0005886(plasma membrane);GO:0050832(defense response to fungus);GO:0060267(positive regulation of respiratory burst);GO:0060267(positive regulation of respiratory burst)	NA	NA	NA	guanine nucleotide-binding protein subunit beta-like protein A [Aegilops tauschii subsp. tauschii]	1.62387	3.84078	-1.24196	0.0374363	0.222528	down	yes
TRITD_1Bv1G205480	GO:0005887(integral component of plasma membrane);GO:0006857(oligopeptide transport);GO:0015031(protein transport);GO:0016020(membrane);GO:0016021(integral component of membrane);GO:0035673(oligopeptide transmembrane transporter activity);GO:0055085(transmembrane transport);GO:0055085(transmembrane transport)	NA	NA	NA	oligopeptide transporter 7-like isoform X1 [Aegilops tauschii subsp. tauschii];oligopeptide transporter 7-like isoform X3 [Aegilops tauschii subsp. tauschii];Oligopeptide transporter 7 [Triticum urartu]	0.429876	1.8324	-2.09174	0.00130865	0.0207033	down	yes
TRITD_1Bv1G206070	GO:0008654(phospholipid biosynthetic process);GO:0016021(integral component of membrane);GO:0016021(integral component of membrane)	00564(Glycerophospholipid metabolism);00564(Glycerophospholipid metabolism)	K08730	EC:2.7.8.29	CDP-diacylglycerol--serine O-phosphatidyltransferase 2 isoform X2 [Aegilops tauschii subsp. tauschii]	12.351	1.86907	2.72424	0.000273538	0.00640643	up	yes
TRITD_1Bv1G207530	GO:0002181(cytoplasmic translation);GO:0003735(structural constituent of ribosome);GO:0022625(cytosolic large ribosomal subunit);GO:0042273(ribosomal large subunit biogenesis);GO:0042273(ribosomal large subunit biogenesis)	03010(Ribosome);03010(Ribosome)	K02917	NA	60S ribosomal protein L35a-1 [Triticum urartu]	4.56467	13.1644	-1.52806	0.0125549	0.106904	down	yes
TRITD_1Bv1G207750	GO:0016491(oxidoreductase activity);GO:0055114(oxidation-reduction process);GO:0005829(cytosol);GO:0005829(cytosol)	00960(Tropane, piperidine and pyridine alkaloid biosynthesis);00960(Tropane, piperidine and pyridine alkaloid biosynthesis)	K08081	EC:1.1.1.206	tropinone reductase homolog At5g06060-like isoform X3 [Aegilops tauschii subsp. tauschii];predicted protein [Hordeum vulgare subsp. vulgare]	8.101	34.3838	-2.08556	0.000947567	0.0162856	down	yes
TRITD_1Bv1G207760	NA	NA	NA	NA	CASP-like protein 1U2 [Aegilops tauschii subsp. tauschii]	5.51359	34.0058	-2.62472	6.60016e-05	0.0021281	down	yes
TRITD_1Bv1G207780	GO:0051213(dioxygenase activity);GO:0051213(dioxygenase activity)	NA	NA	NA	uncharacterized protein LOC109750861 [Aegilops tauschii subsp. tauschii];predicted protein, partial [Hordeum vulgare subsp. vulgare]	141.696	18.4356	2.94223	7.74203e-05	0.00241566	up	yes
TRITD_1Bv1G209830	GO:0016491(oxidoreductase activity);GO:0055114(oxidation-reduction process)	NA	NA	NA	uncharacterized oxidoreductase At4g09670 [Aegilops tauschii subsp. tauschii]	16.1302	35.807	-1.15048	0.0451816	0.24949	down	yes
TRITD_1Bv1G210160	GO:0008285(negative regulation of cell proliferation)	NA	NA	NA	cell number regulator 2-like [Aegilops tauschii subsp. tauschii]	32.1916	73.8644	-1.19819	0.0379689	0.224805	down	yes
TRITD_1Bv1G210790	GO:0003674(molecular_function);GO:0009507(chloroplast);GO:0009534(chloroplast thylakoid);GO:0009535(chloroplast thylakoid membrane);GO:0009538(photosystem I reaction center);GO:0009579(thylakoid);GO:0009735(response to cytokinin);GO:0010287(plastoglobule);GO:0015979(photosynthesis);GO:0016020(membrane);GO:0016021(integral component of membrane);GO:0016021(integral component of membrane)	00195(Photosynthesis);00195(Photosynthesis)	K02695	NA	photosystem I reaction center subunit VI, chloroplastic [Aegilops tauschii subsp. tauschii]	97.6623	576.225	-2.56076	8.16407e-05	0.00251829	down	yes
TRITD_1Bv1G210970	GO:0005634(nucleus);GO:0005737(cytoplasm);GO:0006301(postreplication repair);GO:0031625(ubiquitin protein ligase binding);GO:0061630(ubiquitin protein ligase activity);GO:0070534(protein K63-linked ubiquitination)	04120(Ubiquitin mediated proteolysis)	K10580	EC:2.3.2.23	ubiquitin-conjugating enzyme E2 36-like [Aegilops tauschii subsp. tauschii]	52.6982	116.742	-1.1475	0.0452712	0.249883	down	yes
TRITD_1Bv1G211580	GO:0003674(molecular_function);GO:0005634(nucleus);GO:0008150(biological_process);GO:0008150(biological_process)	00380(Tryptophan metabolism);00380(Tryptophan metabolism)	K16903	EC:2.6.1.99	predicted protein, partial [Hordeum vulgare subsp. vulgare]	38.0369	4.31848	3.1388	2.76312e-05	0.00106935	up	yes
TRITD_1Bv1G212940	GO:0003677(DNA binding);GO:0003700(DNA binding transcription factor activity);GO:0005634(nucleus);GO:0006351(transcription, DNA-templated);GO:0006355(regulation of transcription, DNA-templated);GO:0009733(response to auxin);GO:0009734(auxin-activated signaling pathway);GO:0009850(auxin metabolic process);GO:0010050(vegetative phase change);GO:0010158(abaxial cell fate specification);GO:0010582(fl…	04075(Plant hormone signal transduction);04075(Plant hormone signal transduction)	K14486	NA	auxin response factor 15-like [Aegilops tauschii subsp. tauschii]	1.06097	4.37021	-2.04231	0.00128398	0.0204681	down	yes
TRITD_1Bv1G213600	GO:0005576(extracellular region);GO:0006952(defense response);GO:0009751(response to salicylic acid);GO:0009867(jasmonic acid mediated signaling pathway);GO:0090729(toxin activity)	NA	NA	NA	alpha purothionin [Triticum aestivum]	16.3974	4.39497	1.89955	0.0122878	0.10506	up	yes
TRITD_1Bv1G214170	GO:0006807(nitrogen compound metabolic process);GO:0006807(nitrogen compound metabolic process)	NA	NA	NA	urease accessory protein G [Aegilops tauschii subsp. tauschii]	6.743	16.5316	-1.29376	0.0277782	0.183059	down	yes
TRITD_1Bv1G214260	GO:0004616(phosphogluconate dehydrogenase (decarboxylating) activity);GO:0005634(nucleus);GO:0005739(mitochondrion);GO:0006574(valine catabolic process);GO:0008442(3-hydroxyisobutyrate dehydrogenase activity);GO:0051287(NAD binding);GO:0055114(oxidation-reduction process)	00630(Glyoxylate and dicarboxylate metabolism);00650(Butanoate metabolism)	K18121	EC:1.1.1.79;EC:1.1.1.-	probable 3-hydroxyisobutyrate dehydrogenase-like 2, mitochondrial [Aegilops tauschii subsp. tauschii]	6.61244	0.901636	2.87457	0.000156987	0.00425533	up	yes
TRITD_1Bv1G214960	GO:0003977(UDP-N-acetylglucosamine diphosphorylase activity);GO:0005829(cytosol);GO:0006048(UDP-N-acetylglucosamine biosynthetic process);GO:0006048(UDP-N-acetylglucosamine biosynthetic process)	00520(Amino sugar and nucleotide sugar metabolism);00520(Amino sugar and nucleotide sugar metabolism)	K00972	EC:2.7.7.23;EC:2.7.7.83	uncharacterized protein LOC109784134 [Aegilops tauschii subsp. tauschii]	8.48689	22.6426	-1.41573	0.0169385	0.132205	down	yes
TRITD_1Bv1G215270	GO:0003674(molecular_function);GO:0005739(mitochondrion);GO:0009535(chloroplast thylakoid membrane);GO:0009631(cold acclimation);GO:0009941(chloroplast envelope);GO:0031357(integral component of chloroplast inner membrane);GO:0070417(cellular response to cold);GO:0070417(cellular response to cold)	03013(RNA transport);03013(RNA transport)	K03251	NA	cold-regulated 413 inner membrane protein 1, chloroplastic-like [Aegilops tauschii subsp. tauschii]	24.019	2.40837	3.31805	1.13638e-05	0.000530024	up	yes
TRITD_1Bv1G215350	GO:0009416(response to light stimulus);GO:0009535(chloroplast thylakoid membrane);GO:0009768(photosynthesis, light harvesting in photosystem I);GO:0009941(chloroplast envelope);GO:0010287(plastoglobule);GO:0016168(chlorophyll binding);GO:0031409(pigment binding);GO:0031409(pigment binding)	00196(Photosynthesis - antenna proteins);00196(Photosynthesis - antenna proteins)	K08912	NA	chlorophyll a-b binding protein of LHCII type 1-like [Aegilops tauschii subsp. tauschii];Chlorophyll a-b binding protein 3C, chloroplastic [Capsicum chinense]	897.278	4631.27	-2.36778	0.000222081	0.00551419	down	yes
TRITD_1Bv1G215590	GO:0004190(aspartic-type endopeptidase activity);GO:0006508(proteolysis);GO:0030163(protein catabolic process);GO:0030163(protein catabolic process)	NA	NA	NA	phytepsin [Aegilops tauschii subsp. tauschii];aspartic proteinase [Triticum aestivum]	637.915	108.147	2.56037	0.000543168	0.0108333	up	yes
TRITD_1Bv1G215640	GO:0000325(plant-type vacuole);GO:0005516(calmodulin binding);GO:0005524(ATP binding);GO:0005773(vacuole);GO:0005774(vacuolar membrane);GO:0008559(xenobiotic transmembrane transporting ATPase activity);GO:0016021(integral component of membrane);GO:0042626(ATPase activity, coupled to transmembrane movement of substances);GO:0055085(transmembrane transport);GO:1902417((+)-abscisic acid D-glucopyran…	02010(ABC transporters);02010(ABC transporters)	K05666	NA	unnamed protein product [Triticum aestivum];ABC transporter C family member 2 [Triticum urartu]	0.439884	0.96846	-1.13857	0.0495877	0.263184	down	yes
TRITD_1Bv1G216180	GO:0003723(RNA binding);GO:0005525(GTP binding);GO:0009507(chloroplast)	NA	NA	NA	GTPase Era [Triticum urartu]	4.27511	14.1379	-1.72554	0.00516007	0.0569291	down	yes
TRITD_1Bv1G216410	GO:0005759(mitochondrial matrix);GO:0006879(cellular iron ion homeostasis);GO:0008198(ferrous iron binding);GO:0036455(iron-sulfur transferase activity);GO:0044571([2Fe-2S] cluster assembly);GO:0051537(2 iron, 2 sulfur cluster binding);GO:0051539(4 iron, 4 sulfur cluster binding);GO:0097428(protein maturation by iron-sulfur cluster transfer)	NA	NA	NA	uncharacterized protein LOC100837072 [Brachypodium distachyon]	14.8952	2.63175	2.50075	0.00089994	0.0156561	up	yes
TRITD_1Bv1G216430	GO:0003735(structural constituent of ribosome);GO:0006412(translation)	03010(Ribosome)	K02935	NA	50S ribosomal protein L12, chloroplastic-like [Aegilops tauschii subsp. tauschii]	4.61796	23.7755	-2.36415	0.000259193	0.00616141	down	yes
TRITD_1Bv1G216670	GO:0004185(serine-type carboxypeptidase activity);GO:0051603(proteolysis involved in cellular protein catabolic process);GO:0051603(proteolysis involved in cellular protein catabolic process)	04626(Plant-pathogen interaction);04626(Plant-pathogen interaction)	K13457	NA	disease resistance protein RPP13-like [Aegilops tauschii subsp. tauschii];predicted protein [Hordeum vulgare subsp. vulgare]	2.40935	0.565438	2.0912	0.00520454	0.0571633	up	yes
TRITD_1Bv1G217260	GO:0003883(CTP synthase activity);GO:0005524(ATP binding);GO:0005737(cytoplasm);GO:0005829(cytosol);GO:0009793(embryo development ending in seed dormancy);GO:0044210('de novo' CTP biosynthetic process);GO:0046686(response to cadmium ion);GO:0046686(response to cadmium ion)	00240(Pyrimidine metabolism);00240(Pyrimidine metabolism)	K01937	EC:6.3.4.2	CTP synthase-like [Aegilops tauschii subsp. tauschii];CTP synthase 1 [Triticum urartu]	100.688	18.494	2.44476	0.000958587	0.0164333	up	yes
TRITD_1Bv1G217520	GO:0005886(plasma membrane);GO:0009505(plant-type cell wall);GO:0016615(malate dehydrogenase activity);GO:0016615(malate dehydrogenase activity)	00020(Citrate cycle (TCA cycle));00620(Pyruvate metabolism);00630(Glyoxylate and dicarboxylate metabolism);00710(Carbon fixation in photosynthetic organisms);00270(Cysteine and methionine metabolism);00270(Cysteine and methionine metabolism)	K00026	EC:1.1.1.37	malate dehydrogenase 1, mitochondrial-like [Aegilops tauschii subsp. tauschii]	43.1153	106.423	-1.30354	0.0257883	0.175063	down	yes
TRITD_1Bv1G217830	GO:0005634(nucleus);GO:0006633(fatty acid biosynthetic process);GO:0009409(response to cold);GO:0009416(response to light stimulus);GO:0016021(integral component of membrane);GO:0102336(3-oxo-arachidoyl-CoA synthase activity);GO:0102337(3-oxo-cerotoyl-CoA synthase activity);GO:0102338(3-oxo-lignoceronyl-CoA synthase activity);GO:0102756(very-long-chain 3-ketoacyl-CoA synthase activity)	00062(Fatty acid elongation)	K15397	EC:2.3.1.199	3-ketoacyl-CoA synthase 11-like [Aegilops tauschii subsp. tauschii]	3.11431	0.595096	2.38772	0.00163865	0.0245317	up	yes
TRITD_1Bv1G218560	GO:0016126(sterol biosynthetic process);GO:0030176(integral component of endoplasmic reticulum membrane);GO:0050613(delta14-sterol reductase activity)	00100(Steroid biosynthesis)	K00222	EC:1.3.1.70	sterol C-14 reductase [Aegilops speltoides]	1.9023	6.8871	-1.85615	0.00297812	0.0378934	down	yes
TRITD_1Bv1G219340	GO:0004674(protein serine/threonine kinase activity);GO:0005524(ATP binding);GO:0005886(plasma membrane);GO:0006468(protein phosphorylation);GO:0007169(transmembrane receptor protein tyrosine kinase signaling pathway);GO:0009507(chloroplast);GO:0016021(integral component of membrane);GO:0016301(kinase activity);GO:0016301(kinase activity)	04075(Plant hormone signal transduction);04075(Plant hormone signal transduction)	K13415	EC:2.7.10.1;EC:2.7.11.1	LRR receptor-like serine/threonine-protein kinase GSO1 [Aegilops tauschii subsp. tauschii]	7.39738	18.0952	-1.29052	0.027186	0.180786	down	yes
TRITD_1Bv1G219400	GO:0003677(DNA binding);GO:0003700(DNA binding transcription factor activity);GO:0005634(nucleus);GO:0006351(transcription, DNA-templated);GO:0006355(regulation of transcription, DNA-templated)	NA	NA	NA	protein RADIALIS-like 3 [Aegilops tauschii subsp. tauschii]	12.3804	55.4218	-2.16239	0.000682556	0.0127871	down	yes
TRITD_1Bv1G219760	GO:0009416(response to light stimulus);GO:0009535(chloroplast thylakoid membrane);GO:0009768(photosynthesis, light harvesting in photosystem I);GO:0009941(chloroplast envelope);GO:0010287(plastoglobule);GO:0016168(chlorophyll binding);GO:0031409(pigment binding);GO:0031409(pigment binding)	00196(Photosynthesis - antenna proteins);00196(Photosynthesis - antenna proteins)	K08914	NA	chlorophyll a-b binding protein of LHCII type III, chloroplastic [Aegilops tauschii subsp. tauschii];Chlorophyll a-b binding protein of LHCII type III, chloroplastic [Triticum urartu]	136.063	884.78	-2.70105	3.82227e-05	0.00138792	down	yes
TRITD_1Bv1G219800	GO:0003677(DNA binding);GO:0005634(nucleus);GO:0006342(chromatin silencing);GO:0006457(protein folding);GO:0009793(embryo development ending in seed dormancy);GO:0009909(regulation of flower development);GO:0042393(histone binding);GO:0043130(ubiquitin binding);GO:0048366(leaf development);GO:0051301(cell division);GO:1902182(shoot apical meristem development);GO:1902182(shoot apical meristem dev…	NA	NA	NA	DnaJ homolog subfamily C member 2 [Triticum urartu]	30.9426	10.6987	1.53216	0.0430432	0.241578	up	yes
TRITD_1Bv1G221240	NA	NA	NA	NA		154.079	50.8723	1.59872	0.0338834	0.208049	up	yes
TRITD_1Bv1G222630	GO:0005575(cellular_component);GO:0008150(biological_process);GO:0008270(zinc ion binding);GO:0003723(RNA binding);GO:0004519(endonuclease activity);GO:0006397(mRNA processing);GO:0009451(RNA modification);GO:0009507(chloroplast);GO:0031425(chloroplast RNA processing);GO:0031425(chloroplast RNA processing)	NA	NA	NA	pentatricopeptide repeat-containing protein At4g01030, mitochondrial-like [Aegilops tauschii subsp. tauschii];predicted protein [Hordeum vulgare subsp. vulgare]	0.833347	4.3951	-2.39891	0.000229492	0.00564897	down	yes
TRITD_1Bv1G224150	GO:0004185(serine-type carboxypeptidase activity);GO:0051603(proteolysis involved in cellular protein catabolic process);GO:0051603(proteolysis involved in cellular protein catabolic process)	NA	NA	NA	putative disease resistance RPP13-like protein 3 [Sorghum bicolor]	0.450904	1.41075	-1.64557	0.00780237	0.0761435	down	yes
TRITD_1Bv1G224670	GO:0006508(proteolysis);GO:0006952(defense response);GO:0008234(cysteine-type peptidase activity);GO:0043069(negative regulation of programmed cell death);GO:0004197(cysteine-type endopeptidase activity);GO:0005515(protein binding);GO:0043068(positive regulation of programmed cell death);GO:0043068(positive regulation of programmed cell death)	NA	NA	NA	metacaspase-1-like [Aegilops tauschii subsp. tauschii]	0.84022	2.87454	-1.77449	0.00490423	0.0548447	down	yes
TRITD_1Bv1G229600	GO:0008152(metabolic process);GO:0046527(glucosyltransferase activity);GO:0046527(glucosyltransferase activity)	00402(Benzoxazinoid biosynthesis);00402(Benzoxazinoid biosynthesis)	K13227	EC:2.4.1.202	DIMBOA UDP-glucosyltransferase BX8 [Dichanthelium oligosanthes]	58.1011	1.32196	5.45782	2.00043e-11	9.01927e-09	up	yes
TRITD_2Av1G000430	GO:0005515(protein binding);GO:0005524(ATP binding);GO:0005576(extracellular region);GO:0006952(defense response);GO:0043531(ADP binding);GO:0043531(ADP binding)	NA	NA	NA	Putative disease resistance protein RGA3 [Triticum urartu]	0.229025	0.551939	-1.269	0.035703	0.215252	down	yes
TRITD_2Av1G001860	GO:0005215(transporter activity);GO:0005886(plasma membrane);GO:0006857(oligopeptide transport);GO:0009705(plant-type vacuole membrane);GO:0016020(membrane);GO:0016021(integral component of membrane);GO:0022857(transmembrane transporter activity);GO:0055085(transmembrane transport);GO:0055085(transmembrane transport)	NA	NA	NA	protein NRT1/ PTR FAMILY 8.5-like [Aegilops tauschii subsp. tauschii];unnamed protein product [Triticum aestivum]	1.87172	5.23715	-1.48442	0.0139396	0.115319	down	yes
TRITD_2Av1G002160	NA	NA	NA	NA	Putative disease resistance protein RGA3 [Triticum urartu]	0.654342	2.96877	-2.18175	0.000789343	0.0141889	down	yes
TRITD_2Av1G002290	GO:0009813(flavonoid biosynthetic process);GO:0043231(intracellular membrane-bounded organelle);GO:0052696(flavonoid glucuronidation);GO:0080043(quercetin 3-O-glucosyltransferase activity);GO:0080044(quercetin 7-O-glucosyltransferase activity)	00942(Anthocyanin biosynthesis)	K12938	EC:2.4.1.-	unnamed protein product [Triticum aestivum]	12.328	1.64031	2.90989	0.00010279	0.00304564	up	yes
TRITD_2Av1G002410	GO:0004739(pyruvate dehydrogenase (acetyl-transferring) activity);GO:0005739(mitochondrion);GO:0005829(cytosol);GO:0006086(acetyl-CoA biosynthetic process from pyruvate);GO:0006096(glycolytic process);GO:0009507(chloroplast);GO:0009536(plastid);GO:0009570(chloroplast stroma);GO:0009941(chloroplast envelope);GO:0055114(oxidation-reduction process);GO:0055114(oxidation-reduction process)	00010(Glycolysis / Gluconeogenesis);00020(Citrate cycle (TCA cycle));00620(Pyruvate metabolism);00620(Pyruvate metabolism)	K00161	EC:1.2.4.1	pyruvate dehydrogenase E1 component subunit alpha-3, chloroplastic [Aegilops tauschii subsp. tauschii];Pyruvate dehydrogenase E1 component subunit alpha [Triticum urartu]	14.6545	33.6014	-1.19718	0.0380789	0.225251	down	yes
TRITD_2Av1G004230	NA	NA	NA	NA	putative disease resistance RPP13-like protein [Triticum turgidum];uncharacterized protein LOC109772680 isoform X2 [Aegilops tauschii subsp. tauschii]	5.41188	12.5527	-1.21379	0.0365304	0.218924	down	yes
TRITD_2Av1G005480	NA	NA	NA	NA	disease resistance protein RGA2-like [Aegilops tauschii subsp. tauschii]	0.925917	2.25693	-1.28541	0.0320946	0.201342	down	yes
TRITD_2Av1G006580	GO:0004185(serine-type carboxypeptidase activity);GO:0051603(proteolysis involved in cellular protein catabolic process);GO:0051603(proteolysis involved in cellular protein catabolic process)	04626(Plant-pathogen interaction);04626(Plant-pathogen interaction)	K13457	NA	putative disease resistance RPP13-like protein 3 [Aegilops tauschii subsp. tauschii];unnamed protein product [Triticum aestivum]	0.19871	0.524315	-1.39977	0.0200884	0.148195	down	yes
TRITD_2Av1G006950	GO:0009813(flavonoid biosynthetic process);GO:0043231(intracellular membrane-bounded organelle);GO:0052696(flavonoid glucuronidation);GO:0080043(quercetin 3-O-glucosyltransferase activity);GO:0080044(quercetin 7-O-glucosyltransferase activity);GO:0080044(quercetin 7-O-glucosyltransferase activity)	NA	NA	NA	UDP-glycosyltransferase 85A2 [Triticum urartu];predicted protein [Hordeum vulgare subsp. vulgare]	84.6055	1.07602	6.29698	8.54101e-14	9.24205e-11	up	yes
TRITD_2Av1G007070	GO:0005524(ATP binding);GO:0005634(nucleus);GO:0006952(defense response);GO:0043531(ADP binding);GO:0043531(ADP binding)	NA	NA	NA	Putative disease resistance RPP13-like protein 1 [Triticum urartu]	10.2833	26.6735	-1.37511	0.0196822	0.146396	down	yes
TRITD_2Av1G007320	NA	04626(Plant-pathogen interaction)	K13457	NA	hypothetical protein TRIUR3_29729 [Triticum urartu]	12.318	1.79617	2.77778	0.000191033	0.00495002	up	yes
TRITD_2Av1G007720	GO:0005524(ATP binding);GO:0005634(nucleus);GO:0006952(defense response);GO:0043531(ADP binding)	NA	NA	NA	putative disease resistance protein RGA3 [Brachypodium distachyon]	0.413814	2.6531	-2.68062	6.14639e-05	0.00200812	down	yes
TRITD_2Av1G008130	GO:0004053(arginase activity);GO:0006527(arginine catabolic process);GO:0030145(manganese ion binding);GO:0030145(manganese ion binding)	00220(Arginine biosynthesis);00330(Arginine and proline metabolism);00330(Arginine and proline metabolism)	K01476	EC:3.5.3.1	Arginase [Triticum urartu];unnamed protein product [Triticum aestivum]	179.435	17.6183	3.34832	8.26866e-06	0.000410429	up	yes
TRITD_2Av1G008570	GO:0008150(biological_process);GO:0009507(chloroplast);GO:0009570(chloroplast stroma);GO:0016740(transferase activity)	NA	NA	NA	Subtilisin-like protease [Triticum urartu]	69.9725	169.218	-1.27402	0.0287234	0.187235	down	yes
TRITD_2Av1G009050	GO:0003723(RNA binding);GO:0005737(cytoplasm);GO:0043231(intracellular membrane-bounded organelle);GO:0043231(intracellular membrane-bounded organelle)	NA	NA	NA	hypothetical protein TRIUR3_02244 [Triticum urartu]	3.77052	0.954947	1.98127	0.00936022	0.0866277	up	yes
TRITD_2Av1G009510	GO:0005829(cytosol);GO:0050278(sedoheptulose-bisphosphatase activity);GO:0050278(sedoheptulose-bisphosphatase activity)	NA	NA	NA	predicted protein [Hordeum vulgare subsp. vulgare]	46.4574	12.9634	1.84146	0.0137092	0.113831	up	yes
TRITD_2Av1G009970	GO:0016020(membrane);GO:0016709(oxidoreductase activity, acting on paired donors, with incorporation or reduction of molecular oxygen, NAD(P)H as one donor, and incorporation of one atom of oxygen);GO:0044550(secondary metabolite biosynthetic process);GO:0044550(secondary metabolite biosynthetic process)	NA	NA	NA	Cytochrome P450 71C2 [Triticum urartu]	16.6404	4.46929	1.89657	0.0110915	0.0978405	up	yes
TRITD_2Av1G010010	GO:0004364(glutathione transferase activity);GO:0005737(cytoplasm);GO:0006749(glutathione metabolic process)	00480(Glutathione metabolism)	K00799	EC:2.5.1.18	putative glutathione S-transferase GSTF1 [Triticum urartu]	34.713	4.78162	2.85991	0.000130008	0.00364453	up	yes
TRITD_2Av1G010420	GO:0005737(cytoplasm);GO:0008757(S-adenosylmethionine-dependent methyltransferase activity);GO:0032259(methylation);GO:0032259(methylation)	NA	NA	NA	predicted protein [Hordeum vulgare subsp. vulgare];Cyclopropane-fatty-acyl-phospholipid synthase [Triticum urartu];uncharacterized protein LOC109759562 [Aegilops tauschii subsp. tauschii]	10.3714	3.43934	1.59241	0.0353162	0.213878	up	yes
TRITD_2Av1G010980	GO:0005886(plasma membrane);GO:0016021(integral component of membrane);GO:0042626(ATPase activity, coupled to transmembrane movement of substances);GO:0042626(ATPase activity, coupled to transmembrane movement of substances)	02010(ABC transporters);02010(ABC transporters)	K05681	NA	ABC transporter G family member 28-like [Aegilops tauschii subsp. tauschii];ABCG8, partial [Triticum polonicum]	60.6382	6.50635	3.22031	1.70205e-05	0.000730856	up	yes
TRITD_2Av1G011410	GO:0004674(protein serine/threonine kinase activity);GO:0005886(plasma membrane);GO:0006468(protein phosphorylation)	NA	NA	NA	G-type lectin S-receptor-like serine/threonine-protein kinase RLK1 [Triticum urartu]	5.7821	13.6114	-1.23515	0.0334338	0.206401	down	yes
TRITD_2Av1G011420	GO:0003755(peptidyl-prolyl cis-trans isomerase activity);GO:0005528(FK506 binding);GO:0005789(endoplasmic reticulum membrane);GO:0061077(chaperone-mediated protein folding);GO:0061077(chaperone-mediated protein folding)	NA	NA	NA	FK506 binding protein 19-2AS [Triticum aestivum];peptidyl-prolyl cis-trans isomerase FKBP19, chloroplastic [Aegilops tauschii subsp. tauschii]	20.8697	50.735	-1.28157	0.0282245	0.185233	down	yes
TRITD_2Av1G011430	GO:0016020(membrane);GO:0016709(oxidoreductase activity, acting on paired donors, with incorporation or reduction of molecular oxygen, NAD(P)H as one donor, and incorporation of one atom of oxygen);GO:0044550(secondary metabolite biosynthetic process)	NA	NA	NA	unnamed protein product [Triticum aestivum]	4.3396	16.4277	-1.92049	0.00205958	0.0291705	down	yes
TRITD_2Av1G011850	GO:0009813(flavonoid biosynthetic process);GO:0043231(intracellular membrane-bounded organelle);GO:0052696(flavonoid glucuronidation);GO:0080043(quercetin 3-O-glucosyltransferase activity);GO:0080044(quercetin 7-O-glucosyltransferase activity);GO:0080044(quercetin 7-O-glucosyltransferase activity)	NA	NA	NA	crocetin glucosyltransferase 2-like isoform X2 [Aegilops tauschii subsp. tauschii];unnamed protein product [Triticum aestivum]	3.94566	0.998396	1.98258	0.00942599	0.0870279	up	yes
TRITD_2Av1G012210	GO:0007165(signal transduction);GO:0007165(signal transduction)	NA	NA	NA	receptor-like protein 2 [Aegilops tauschii subsp. tauschii];LRR receptor-like serine/threonine-protein kinase GSO2 [Triticum urartu]	0.319206	2.74668	-3.10513	6.78991e-06	0.000351876	down	yes
TRITD_2Av1G012840	GO:0000981(RNA polymerase II transcription factor activity, sequence-specific DNA binding);GO:0003677(DNA binding);GO:0005654(nucleoplasm);GO:0005737(cytoplasm)	NA	NA	NA	zinc finger MYM-type protein 1 [Aegilops tauschii subsp. tauschii]	1.63796	4.14352	-1.33895	0.0277716	0.183059	down	yes
TRITD_2Av1G014070	NA	NA	NA	NA	unnamed protein product [Triticum aestivum]	6.6576	15.2288	-1.19373	0.0409742	0.235187	down	yes
TRITD_2Av1G014520	GO:0005737(cytoplasm);GO:0030001(metal ion transport);GO:0046914(transition metal ion binding);GO:0046916(cellular transition metal ion homeostasis);GO:0046916(cellular transition metal ion homeostasis)	NA	NA	NA	heavy metal-associated isoprenylated protein 1 [Triticum aestivum]	241.306	81.8198	1.56034	0.0388408	0.22807	up	yes
TRITD_2Av1G014920	GO:0006364(rRNA processing);GO:0022627(cytosolic small ribosomal subunit);GO:0042274(ribosomal small subunit biogenesis);GO:0042274(ribosomal small subunit biogenesis)	03010(Ribosome);03010(Ribosome)	K02991	NA	40S ribosomal protein S6 [Aegilops tauschii subsp. tauschii]	13.9162	32.0013	-1.20136	0.0378335	0.224347	down	yes
TRITD_2Av1G014960	GO:0006364(rRNA processing);GO:0022627(cytosolic small ribosomal subunit);GO:0042274(ribosomal small subunit biogenesis);GO:0042274(ribosomal small subunit biogenesis)	03010(Ribosome);03010(Ribosome)	K02991	NA	40S ribosomal protein S6 [Aegilops tauschii subsp. tauschii]	25.383	80.1203	-1.65831	0.00633497	0.0657842	down	yes
TRITD_2Av1G015090	GO:0009536(plastid);GO:0009536(plastid)	00630(Glyoxylate and dicarboxylate metabolism);00710(Carbon fixation in photosynthetic organisms);00710(Carbon fixation in photosynthetic organisms)	K01602	EC:4.1.1.39	Ribulose bisphosphate carboxylase small chain PWS4.3, chloroplastic [Triticum urartu];Ribulose bisphosphate carboxylase small chain PW9, chloroplastic [Triticum urartu];ribulose bisphosphate carboxylase small chain PW9, chloroplastic-like [Aegilops tauschii subsp. tauschii];predicted protein [Hordeum vulgare subsp. vulgare];RecName: Full=Ribulose bisphosphate carboxylase small chain PW9, chloropl…	143.343	770.575	-2.42647	0.000164248	0.00441674	down	yes
TRITD_2Av1G015190	GO:0005618(cell wall);GO:0005773(vacuole);GO:0008150(biological_process);GO:0008150(biological_process)	NA	NA	NA	uncharacterized protein LOC109754297 [Aegilops tauschii subsp. tauschii]	3.77545	20.4354	-2.43635	0.000183696	0.00482838	down	yes
TRITD_2Av1G015200	GO:0004345(glucose-6-phosphate dehydrogenase activity);GO:0006006(glucose metabolic process);GO:0009051(pentose-phosphate shunt, oxidative branch);GO:0009507(chloroplast);GO:0009570(chloroplast stroma);GO:0050661(NADP binding);GO:0055114(oxidation-reduction process);GO:0055114(oxidation-reduction process)	00030(Pentose phosphate pathway);00480(Glutathione metabolism);00480(Glutathione metabolism)	K00036	EC:1.1.1.49;EC:1.1.1.363	Glucose-6-phosphate 1-dehydrogenase 2, chloroplastic [Triticum urartu];glucose-6-phosphate 1-dehydrogenase 2, chloroplastic-like isoform X1 [Aegilops tauschii subsp. tauschii]	4.69199	10.3415	-1.14017	0.0470881	0.256104	down	yes
TRITD_2Av1G015980	NA	NA	NA	NA	hypothetical protein TRIUR3_16589 [Triticum urartu]	22.359	154.657	-2.79014	2.48014e-05	0.00098957	down	yes
TRITD_2Av1G016040	GO:0005515(protein binding)	NA	NA	NA	unnamed protein product [Triticum aestivum]	0.939784	16.3578	-4.1215	9.74361e-09	1.53247e-06	down	yes
TRITD_2Av1G016110	GO:0005515(protein binding);GO:0005515(protein binding)	NA	NA	NA	unnamed protein product [Triticum aestivum]	1.65349	8.74335	-2.40267	0.000196929	0.0050496	down	yes
TRITD_2Av1G017370	GO:0003826(alpha-ketoacid dehydrogenase activity);GO:0004147(dihydrolipoamide branched chain acyltransferase activity);GO:0005739(mitochondrion);GO:0005759(mitochondrial matrix);GO:0006633(fatty acid biosynthetic process);GO:0008270(zinc ion binding);GO:0009646(response to absence of light);GO:0009744(response to sucrose);GO:0016407(acetyltransferase activity);GO:0031405(lipoic acid binding);GO:0…	00640(Propanoate metabolism);00280(Valine, leucine and isoleucine degradation);00280(Valine, leucine and isoleucine degradation)	K09699	EC:2.3.1.168	lipoamide acyltransferase component of branched-chain alpha-keto acid dehydrogenase complex, mitochondrial [Aegilops tauschii subsp. tauschii];Lipoamide acyltransferase component of branched-chain alpha-keto acid dehydrogenase complex, mitochondrial [Triticum urartu]	27.0192	3.98485	2.76138	0.00020851	0.00525686	up	yes
TRITD_2Av1G017790	GO:0005783(endoplasmic reticulum);GO:0006508(proteolysis);GO:0008152(metabolic process);GO:0008237(metallopeptidase activity);GO:0009507(chloroplast);GO:0009850(auxin metabolic process);GO:0010210(IAA-Phe conjugate hydrolase activity);GO:0010211(IAA-Leu conjugate hydrolase activity);GO:0016787(hydrolase activity);GO:0046872(metal ion binding);GO:0046872(metal ion binding)	NA	NA	NA	IAA-amino acid hydrolase ILR1-like 8 [Aegilops tauschii subsp. tauschii]	8.30532	39.6494	-2.25519	0.00040355	0.00873348	down	yes
TRITD_2Av1G019170	GO:0005634(nucleus);GO:0005634(nucleus)	NA	NA	NA	Transcription factor bHLH47 [Triticum urartu];unnamed protein product [Triticum aestivum]	5.94084	0.975089	2.60706	0.000624462	0.0119938	up	yes
TRITD_2Av1G019180	GO:0004675(transmembrane receptor protein serine/threonine kinase activity);GO:0005515(protein binding);GO:0005524(ATP binding);GO:0005886(plasma membrane);GO:0006468(protein phosphorylation);GO:0007166(cell surface receptor signaling pathway);GO:0009742(brassinosteroid mediated signaling pathway);GO:0016301(kinase activity);GO:1900459(positive regulation of brassinosteroid mediated signaling pat…	04626(Plant-pathogen interaction);04626(Plant-pathogen interaction)	K13430	EC:2.7.11.1	predicted protein [Hordeum vulgare subsp. vulgare];Serine/threonine-protein kinase PBS1 [Triticum urartu]	13.68	1.48286	3.20561	2.2004e-05	0.000900532	up	yes
TRITD_2Av1G019250	GO:0000156(phosphorelay response regulator activity);GO:0000160(phosphorelay signal transduction system);GO:0003677(DNA binding);GO:0005634(nucleus);GO:0005739(mitochondrion);GO:0006351(transcription, DNA-templated);GO:0006355(regulation of transcription, DNA-templated);GO:0007623(circadian rhythm);GO:0009266(response to temperature stimulus);GO:0010017(red or far-red light signaling pathway);GO:…	04712(Circadian rhythm - plant);04712(Circadian rhythm - plant)	K12129	NA	pseudo-response regulator [Triticum dicoccoides]	3.0085	7.94021	-1.40014	0.0186125	0.140964	down	yes
TRITD_2Av1G019860	GO:0003674(molecular_function);GO:0005634(nucleus)	NA	NA	NA	unnamed protein product [Triticum aestivum]	1.75555	4.3989	-1.32522	0.0291768	0.189369	down	yes
TRITD_2Av1G020960	GO:0003876(AMP deaminase activity);GO:0005515(protein binding);GO:0005524(ATP binding);GO:0005634(nucleus);GO:0005783(endoplasmic reticulum);GO:0005829(cytosol);GO:0009168(purine ribonucleoside monophosphate biosynthetic process);GO:0009737(response to abscisic acid);GO:0009793(embryo development ending in seed dormancy);GO:0031307(integral component of mitochondrial outer membrane);GO:0032264(IM…	00230(Purine metabolism);00230(Purine metabolism)	K01490	EC:3.5.4.6	putative AMP deaminase [Triticum urartu];probable AMP deaminase [Aegilops tauschii subsp. tauschii]	53.9108	11.328	2.25068	0.00237602	0.0324579	up	yes
TRITD_2Av1G022390	GO:0004674(protein serine/threonine kinase activity);GO:0005524(ATP binding);GO:0005886(plasma membrane);GO:0006468(protein phosphorylation);GO:0009555(pollen development);GO:0016021(integral component of membrane);GO:0016301(kinase activity);GO:0030246(carbohydrate binding);GO:0042742(defense response to bacterium)	NA	NA	NA	L-type lectin-domain containing receptor kinase IV.2 [Triticum urartu]	1.32638	3.25438	-1.29489	0.0301227	0.193344	down	yes
TRITD_2Av1G023030	GO:0005737(cytoplasm);GO:0008716(D-alanine-D-alanine ligase activity);GO:0009252(peptidoglycan biosynthetic process);GO:0009507(chloroplast);GO:0009507(chloroplast)	NA	NA	NA	uncharacterized protein LOC109763873 [Aegilops tauschii subsp. tauschii];D-alanine--D-alanine ligase [Triticum urartu]	3.8715	19.8434	-2.3577	0.000242334	0.00586896	down	yes
TRITD_2Av1G025030	GO:0005634(nucleus);GO:0005737(cytoplasm);GO:0006012(galactose metabolic process);GO:0006979(response to oxidative stress);GO:0009409(response to cold);GO:0016051(carbohydrate biosynthetic process);GO:0016757(transferase activity, transferring glycosyl groups);GO:0016758(transferase activity, transferring hexosyl groups);GO:0046872(metal ion binding);GO:0047216(inositol 3-alpha-galactosyltransfer…	00052(Galactose metabolism)	K18819	EC:2.4.1.123	galactinol synthase [Triticum aestivum]	93.4515	32.1857	1.5378	0.0420867	0.238485	up	yes
TRITD_2Av1G025330	GO:0005576(extracellular region);GO:0005773(vacuole);GO:0009044(xylan 1,4-beta-xylosidase activity);GO:0009505(plant-type cell wall);GO:0016798(hydrolase activity, acting on glycosyl bonds);GO:0045493(xylan catabolic process);GO:0046373(L-arabinose metabolic process);GO:0046556(alpha-L-arabinofuranosidase activity);GO:0048046(apoplast)	00520(Amino sugar and nucleotide sugar metabolism)	K01209	EC:3.2.1.55	Alpha-L-arabinofuranosidase 1 [Triticum urartu]	3.55205	0.865938	2.03632	0.00781643	0.0762532	up	yes
TRITD_2Av1G025350	GO:0008676(3-deoxy-8-phosphooctulonate synthase activity);GO:0019294(keto-3-deoxy-D-manno-octulosonic acid biosynthetic process);GO:0019294(keto-3-deoxy-D-manno-octulosonic acid biosynthetic process)	NA	NA	NA	2-dehydro-3-deoxyphosphooctonate aldolase [Aegilops tauschii subsp. tauschii];2-dehydro-3-deoxyphosphooctonate aldolase [Triticum urartu]	1.14458	2.66581	-1.21976	0.0408964	0.235008	down	yes
TRITD_2Av1G025540	GO:0003674(molecular_function);GO:0005783(endoplasmic reticulum);GO:0005789(endoplasmic reticulum membrane);GO:0009507(chloroplast);GO:0015031(protein transport);GO:0030134(COPII-coated ER to Golgi transport vesicle);GO:0030142(COPI-coated Golgi to ER transport vesicle);GO:0048193(Golgi vesicle transport);GO:0048193(Golgi vesicle transport)	NA	NA	NA	hypothetical protein TRIUR3_14501 [Triticum urartu];unnamed protein product [Triticum aestivum]	5.94791	1.04498	2.50891	0.000778391	0.0140662	up	yes
TRITD_2Av1G025550	GO:0004674(protein serine/threonine kinase activity);GO:0005524(ATP binding);GO:0006468(protein phosphorylation);GO:0006952(defense response);GO:0016301(kinase activity);GO:0016310(phosphorylation)	NA	NA	NA	probable serine/threonine-protein kinase PBL18 [Aegilops tauschii subsp. tauschii]	11.0894	3.64992	1.60324	0.0345038	0.210747	up	yes
TRITD_2Av1G026020	GO:0003700(DNA binding transcription factor activity);GO:0005515(protein binding);GO:0005622(intracellular);GO:0005634(nucleus);GO:0006351(transcription, DNA-templated);GO:0006355(regulation of transcription, DNA-templated);GO:0009723(response to ethylene);GO:0009873(ethylene-activated signaling pathway);GO:0016491(oxidoreductase activity);GO:0042742(defense response to bacterium);GO:0043565(sequ…	04016(MAPK signaling pathway - plant);04075(Plant hormone signal transduction);04075(Plant hormone signal transduction)	K14514	NA	ETHYLENE INSENSITIVE 3-like 1 protein [Aegilops tauschii subsp. tauschii]	16.9818	5.38445	1.65712	0.0277775	0.183059	up	yes
TRITD_2Av1G026660	GO:0003677(DNA binding);GO:0003700(DNA binding transcription factor activity);GO:0005634(nucleus);GO:0006351(transcription, DNA-templated);GO:0006355(regulation of transcription, DNA-templated);GO:0007275(multicellular organism development);GO:0005515(protein binding);GO:0006979(response to oxidative stress);GO:0009651(response to salt stress);GO:0009723(response to ethylene);GO:0009733(response …	03013(RNA transport);03015(mRNA surveillance pathway);03018(RNA degradation);03018(RNA degradation)	K13126	NA	GRAB2 protein [Triticum sp.]	12.2293	1.50762	3.02	6.10839e-05	0.00200296	up	yes
TRITD_2Av1G026820	GO:0003700(DNA binding transcription factor activity);GO:0005515(protein binding);GO:0005634(nucleus);GO:0006351(transcription, DNA-templated);GO:0006979(response to oxidative stress);GO:0007275(multicellular organism development);GO:0009651(response to salt stress);GO:0009723(response to ethylene);GO:0009733(response to auxin);GO:0009737(response to abscisic acid);GO:0010029(regulation of seed g…	03013(RNA transport);03015(mRNA surveillance pathway);03018(RNA degradation)	K13126	NA	NAC transcription factor (plastid) [Secale cereale x Triticum turgidum subsp. durum]	93.871	8.87694	3.40255	6.15391e-06	0.000330965	up	yes
TRITD_2Av1G026900	GO:0005515(protein binding);GO:0005634(nucleus);GO:0005737(cytoplasm);GO:0030246(carbohydrate binding);GO:0042742(defense response to bacterium);GO:0090332(stomatal closure);GO:0090332(stomatal closure)	NA	NA	NA	hypothetical protein TRIUR3_14708 [Triticum urartu]	24.7426	60.9948	-1.30169	0.0260521	0.176411	down	yes
TRITD_2Av1G026950	GO:0003677(DNA binding);GO:0003700(DNA binding transcription factor activity);GO:0005634(nucleus);GO:0006351(transcription, DNA-templated);GO:0006355(regulation of transcription, DNA-templated);GO:0007275(multicellular organism development);GO:0009793(embryo development ending in seed dormancy)	NA	NA	NA	NAC transcription factor 29 [Triticum aestivum]	19.2134	1.33602	3.8461	5.93201e-07	5.01477e-05	up	yes
TRITD_2Av1G027000	GO:0000139(Golgi membrane);GO:0004382(guanosine-diphosphatase activity);GO:0005516(calmodulin binding);GO:0005524(ATP binding);GO:0005615(extracellular space);GO:0005737(cytoplasm);GO:0005768(endosome);GO:0005794(Golgi apparatus);GO:0005802(trans-Golgi network);GO:0005886(plasma membrane);GO:0009846(pollen germination);GO:0016021(integral component of membrane);GO:0016887(ATPase activity);GO:0017…	00230(Purine metabolism);00240(Pyrimidine metabolism);00240(Pyrimidine metabolism)	K14641	EC:3.6.1.5	probable apyrase 2 [Aegilops tauschii subsp. tauschii];Nucleoside-triphosphatase [Triticum urartu]	22.1181	6.49204	1.76848	0.0182522	0.139283	up	yes
TRITD_2Av1G027870	GO:0004497(monooxygenase activity);GO:0004497(monooxygenase activity)	NA	NA	NA	cytochrome P450 714B1-like [Aegilops tauschii subsp. tauschii];Cytochrome P450 4A14 [Triticum urartu]	6.33472	2.05261	1.62583	0.0324486	0.202538	up	yes
TRITD_2Av1G028090	GO:0000987(proximal promoter sequence-specific DNA binding);GO:0003700(DNA binding transcription factor activity);GO:0005634(nucleus);GO:0005730(nucleolus);GO:0006351(transcription, DNA-templated);GO:0006355(regulation of transcription, DNA-templated);GO:0010200(response to chitin);GO:0043565(sequence-specific DNA binding);GO:0044212(transcription regulatory region DNA binding);GO:0048527(lateral…	04016(MAPK signaling pathway - plant);04626(Plant-pathogen interaction)	K13425	NA	unnamed protein product [Triticum aestivum]	3.51057	1.02469	1.77652	0.0209137	0.151719	up	yes
TRITD_2Av1G028290	GO:0009505(plant-type cell wall);GO:0009505(plant-type cell wall)	00052(Galactose metabolism);00561(Glycerolipid metabolism);00600(Sphingolipid metabolism);00603(Glycosphingolipid biosynthesis - globo and isoglobo series);00603(Glycosphingolipid biosynthesis - globo and isoglobo series)	K07407	EC:3.2.1.22	alpha-galactosidase 3-like [Aegilops tauschii subsp. tauschii]	230.55	37.967	2.60226	0.000442703	0.0093307	up	yes
TRITD_2Av1G028400	GO:0003674(molecular_function);GO:0005739(mitochondrion);GO:0005777(peroxisome);GO:0010150(leaf senescence);GO:0016021(integral component of membrane)	NA	NA	NA	uncharacterized protein LOC109784586 [Aegilops tauschii subsp. tauschii]	63.7125	5.42052	3.55507	3.13447e-06	0.000192713	up	yes
TRITD_2Av1G028700	GO:0004674(protein serine/threonine kinase activity);GO:0005515(protein binding);GO:0005524(ATP binding);GO:0005622(intracellular);GO:0005783(endoplasmic reticulum);GO:0005886(plasma membrane);GO:0007275(multicellular organism development);GO:0009414(response to water deprivation);GO:0009651(response to salt stress);GO:0010540(basipetal auxin transport);GO:0016301(kinase activity);GO:0018105(pept…	NA	NA	NA	CBL-interacting protein kinase 29-like [Aegilops tauschii subsp. tauschii];CBL-interacting protein kinase 29 [Triticum urartu]	11.5549	1.49049	2.95464	8.62344e-05	0.00262704	up	yes
TRITD_2Av1G028770	GO:0004674(protein serine/threonine kinase activity);GO:0005524(ATP binding);GO:0005622(intracellular);GO:0005886(plasma membrane);GO:0016301(kinase activity);GO:0018105(peptidyl-serine phosphorylation);GO:0018107(peptidyl-threonine phosphorylation);GO:0035556(intracellular signal transduction);GO:0035556(intracellular signal transduction)	NA	NA	NA	CBL-interacting protein kinase 2 [Triticum urartu]	52.9366	16.775	1.65795	0.0274158	0.181555	up	yes
TRITD_2Av1G028830	GO:0005886(plasma membrane);GO:0015079(potassium ion transmembrane transporter activity);GO:0015079(potassium ion transmembrane transporter activity)	NA	NA	NA	probable potassium transporter 9 [Aegilops tauschii subsp. tauschii];putative potassium transporter 9 [Triticum urartu]	9.94503	24.9029	-1.32427	0.0240047	0.166892	down	yes
TRITD_2Av1G029010	GO:0004601(peroxidase activity);GO:0005515(protein binding);GO:0005576(extracellular region);GO:0005618(cell wall);GO:0005794(Golgi apparatus);GO:0005829(cytosol);GO:0006979(response to oxidative stress);GO:0009809(lignin biosynthetic process);GO:0010089(xylem development);GO:0020037(heme binding);GO:0042744(hydrogen peroxide catabolic process);GO:0046872(metal ion binding);GO:0048046(apoplast);G…	00940(Phenylpropanoid biosynthesis);00940(Phenylpropanoid biosynthesis)	K00430	EC:1.11.1.7	Peroxidase [Triticum urartu];Peroxidase 1 [Triticum urartu];peroxidase 1 [Triticum monococcum];root peroxidase [Triticum aestivum]	0.519023	4.02155	-2.95388	1.39581e-05	0.000629324	down	yes
TRITD_2Av1G029470	GO:0000062(fatty-acyl-CoA binding);GO:0003995(acyl-CoA dehydrogenase activity);GO:0009055(electron transfer activity);GO:0033539(fatty acid beta-oxidation using acyl-CoA dehydrogenase);GO:0050660(flavin adenine dinucleotide binding);GO:0052890(oxidoreductase activity, acting on the CH-CH group of donors, with a flavin as acceptor);GO:0055088(lipid homeostasis);GO:0055088(lipid homeostasis)	00640(Propanoate metabolism);00071(Fatty acid degradation);00280(Valine, leucine and isoleucine degradation);00410(beta-Alanine metabolism);00410(beta-Alanine metabolism)	K00249	EC:1.3.8.7	unnamed protein product [Triticum aestivum];Acyl-CoA dehydrogenase family member 10 [Triticum urartu];probable acyl-CoA dehydrogenase IBR3 [Aegilops tauschii subsp. tauschii]	37.2771	12.5142	1.57473	0.0370488	0.220954	up	yes
TRITD_2Av1G029750	GO:0004674(protein serine/threonine kinase activity);GO:0005886(plasma membrane);GO:0006468(protein phosphorylation)	NA	NA	NA	thaumatin-like protein [Aegilops tauschii subsp. tauschii]	34.5909	121.328	-1.81045	0.00326219	0.0405741	down	yes
TRITD_2Av1G029910	GO:0031305(integral component of mitochondrial inner membrane);GO:0033617(mitochondrial respiratory chain complex IV assembly)	NA	NA	NA	uncharacterized protein LOC109783270 [Aegilops tauschii subsp. tauschii]	103.934	24.9676	2.05754	0.00568421	0.0607761	up	yes
TRITD_2Av1G029940	NA	NA	NA	NA	uncharacterized protein LOC109783267 [Aegilops tauschii subsp. tauschii]	51.3847	231.061	-2.16886	0.000611676	0.0118278	down	yes
TRITD_2Av1G030870	GO:0003674(molecular_function);GO:0005575(cellular_component);GO:0008150(biological_process);GO:0008150(biological_process)	NA	NA	NA	uncharacterized protein LOC109764677 [Aegilops tauschii subsp. tauschii];hypothetical protein TRIUR3_06732 [Triticum urartu]	9.60669	3.32626	1.53014	0.0455655	0.250938	up	yes
TRITD_2Av1G031350	GO:0005516(calmodulin binding);GO:0009507(chloroplast);GO:0009522(photosystem I);GO:0009534(chloroplast thylakoid);GO:0009535(chloroplast thylakoid membrane);GO:0009543(chloroplast thylakoid lumen);GO:0009579(thylakoid);GO:0009773(photosynthetic electron transport in photosystem I);GO:0015979(photosynthesis);GO:0030093(chloroplast photosystem I);GO:0030093(chloroplast photosystem I)	00195(Photosynthesis);00195(Photosynthesis)	K02701	NA	photosystem I reaction center subunit N, chloroplastic [Aegilops tauschii subsp. tauschii]	185.003	686.003	-1.89067	0.00224936	0.0311875	down	yes
TRITD_2Av1G031400	GO:0005515(protein binding);GO:0005525(GTP binding);GO:0009733(response to auxin);GO:0045841(negative regulation of mitotic metaphase/anaphase transition);GO:0072686(mitotic spindle);GO:2000280(regulation of root development)	03015(mRNA surveillance pathway)	K14416	NA	hypothetical protein TRIUR3_30879 [Triticum urartu]	3.85005	14.0991	-1.87265	0.00309353	0.0390874	down	yes
TRITD_2Av1G032970	GO:0004675(transmembrane receptor protein serine/threonine kinase activity);GO:0005515(protein binding);GO:0005886(plasma membrane);GO:0006468(protein phosphorylation);GO:0007166(cell surface receptor signaling pathway);GO:0016301(kinase activity);GO:0045087(innate immune response);GO:0045087(innate immune response)	04626(Plant-pathogen interaction);04626(Plant-pathogen interaction)	K13430	EC:2.7.11.1	probable serine/threonine-protein kinase PBL7 isoform X2 [Aegilops tauschii subsp. tauschii];probable serine/threonine-protein kinase PBL7 isoform X1 [Aegilops tauschii subsp. tauschii]	43.5052	7.31869	2.57153	0.000528012	0.0106278	up	yes
TRITD_2Av1G032980	GO:0004806(triglyceride lipase activity);GO:0005576(extracellular region);GO:0006629(lipid metabolic process);GO:0016787(hydrolase activity);GO:0016787(hydrolase activity)	NA	NA	NA	lipase [Brachypodium distachyon]	85.2985	12.5632	2.76332	0.00019912	0.00510094	up	yes
TRITD_2Av1G033790	GO:0003700(DNA binding transcription factor activity);GO:0005515(protein binding);GO:0005622(intracellular);GO:0005634(nucleus);GO:0006355(regulation of transcription, DNA-templated);GO:0008270(zinc ion binding);GO:0043565(sequence-specific DNA binding);GO:0044212(transcription regulatory region DNA binding);GO:0044212(transcription regulatory region DNA binding)	NA	NA	NA	Zinc finger protein CONSTANS-LIKE 15 [Triticum urartu];unnamed protein product [Triticum aestivum]	3.14207	0.675962	2.2167	0.00362034	0.044116	up	yes
TRITD_2Av1G034240	GO:0005576(extracellular region);GO:0005774(vacuolar membrane);GO:0005886(plasma membrane);GO:0006814(sodium ion transport);GO:0006885(regulation of pH);GO:0009651(response to salt stress);GO:0015081(sodium ion transmembrane transporter activity);GO:0015385(sodium:proton antiporter activity);GO:0015386(potassium:proton antiporter activity);GO:0016021(integral component of membrane);GO:0051453(reg…	NA	NA	NA	unnamed protein product [Triticum aestivum];Sodium/hydrogen exchanger 2 [Triticum urartu]	15.2187	5.06112	1.58832	0.0358703	0.215924	up	yes
TRITD_2Av1G034290	GO:0004784(superoxide dismutase activity);GO:0005507(copper ion binding);GO:0005737(cytoplasm);GO:0008270(zinc ion binding);GO:0019430(removal of superoxide radicals);GO:0019430(removal of superoxide radicals)	04146(Peroxisome);04146(Peroxisome)	K04565	EC:1.15.1.1	superoxide dismutase (mitochondrion) [Triticum aestivum]	640.485	129.985	2.30082	0.00187572	0.0271343	up	yes
TRITD_2Av1G035070	GO:0000023(maltose metabolic process);GO:0000025(maltose catabolic process);GO:0004134(4-alpha-glucanotransferase activity);GO:0005829(cytosol);GO:0005976(polysaccharide metabolic process);GO:0005983(starch catabolic process);GO:0009507(chloroplast);GO:0010297(heteropolysaccharide binding);GO:0102500(beta-maltose 4-alpha-glucanotransferase activity);GO:2001070(starch binding);GO:2001070(starch bi…	00500(Starch and sucrose metabolism);00500(Starch and sucrose metabolism)	K00705	EC:2.4.1.25	4-alpha-glucanotransferase DPE2 [Triticum urartu];unnamed protein product [Triticum aestivum];4-alpha-glucanotransferase DPE2 [Aegilops tauschii subsp. tauschii]	5.82383	16.7313	-1.52251	0.011136	0.0981918	down	yes
TRITD_2Av1G035150	GO:0004222(metalloendopeptidase activity);GO:0005886(plasma membrane);GO:0006508(proteolysis);GO:0009507(chloroplast);GO:0009536(plastid);GO:0009658(chloroplast organization);GO:0009706(chloroplast inner membrane);GO:0016021(integral component of membrane);GO:0046872(metal ion binding)	NA	NA	NA	probable membrane metalloprotease ARASP2, chloroplastic [Aegilops tauschii subsp. tauschii]	8.20293	18.636	-1.18388	0.0401348	0.232689	down	yes
TRITD_2Av1G035540	GO:0003824(catalytic activity);GO:0046685(response to arsenic-containing substance);GO:0046685(response to arsenic-containing substance)	00561(Glycerolipid metabolism);00564(Glycerophospholipid metabolism);04070(Phosphatidylinositol signaling system);04070(Phosphatidylinositol signaling system)	K00901	EC:2.7.1.107	uncharacterized protein LOC109743166 [Aegilops tauschii subsp. tauschii]	3.90238	1.04434	1.90177	0.0132956	0.111457	up	yes
TRITD_2Av1G036960	GO:0005737(cytoplasm);GO:0006537(glutamate biosynthetic process);GO:0015930(glutamate synthase activity);GO:0019676(ammonia assimilation cycle);GO:0019676(ammonia assimilation cycle)	00630(Glyoxylate and dicarboxylate metabolism);00910(Nitrogen metabolism);00910(Nitrogen metabolism)	K00284	EC:1.4.7.1	chloroplast ferredoxin-dependent glutamate synthase [Triticum aestivum]	117.323	451.23	-1.94337	0.00176219	0.0259362	down	yes
TRITD_2Av1G037340	GO:0003674(molecular_function);GO:0008150(biological_process);GO:0016021(integral component of membrane);GO:0016021(integral component of membrane)	NA	NA	NA	uncharacterized protein LOC109742570 [Aegilops tauschii subsp. tauschii]	32.4296	10.228	1.66478	0.0270866	0.180347	up	yes
TRITD_2Av1G037370	GO:0009909(regulation of flower development);GO:0010229(inflorescence development);GO:0048510(regulation of timing of transition from vegetative to reproductive phase);GO:0048573(photoperiodism, flowering)	04712(Circadian rhythm - plant)	K16223	NA	protein RICE FLOWERING LOCUS T 1-like [Aegilops tauschii subsp. tauschii]	65.2184	146.108	-1.16369	0.0426698	0.240179	down	yes
TRITD_2Av1G037770	GO:0004185(serine-type carboxypeptidase activity);GO:0051603(proteolysis involved in cellular protein catabolic process);GO:0051603(proteolysis involved in cellular protein catabolic process)	NA	NA	NA	predicted protein [Hordeum vulgare subsp. vulgare];Serine carboxypeptidase II-3 [Triticum urartu];unnamed protein product [Triticum aestivum];serine carboxypeptidase II-3-like [Aegilops tauschii subsp. tauschii]	11.6888	26.2465	-1.167	0.0426375	0.240148	down	yes
TRITD_2Av1G037820	GO:0005515(protein binding);GO:0005524(ATP binding);GO:0005739(mitochondrion);GO:0009507(chloroplast);GO:0009570(chloroplast stroma);GO:0009706(chloroplast inner membrane);GO:0010007(magnesium chelatase complex);GO:0015979(photosynthesis);GO:0015995(chlorophyll biosynthetic process);GO:0016851(magnesium chelatase activity);GO:0016851(magnesium chelatase activity)	00860(Porphyrin and chlorophyll metabolism);00860(Porphyrin and chlorophyll metabolism)	K03403	EC:6.6.1.1	magnesium-chelatase subunit ChlH, chloroplastic [Aegilops tauschii subsp. tauschii];Magnesium-chelatase subunit H [Triticum urartu]	12.0567	125.072	-3.37485	8.18359e-07	6.51125e-05	down	yes
TRITD_2Av1G037970	GO:0003674(molecular_function);GO:0005886(plasma membrane);GO:0005886(plasma membrane)	NA	NA	NA	CTL-like protein DDB_G0274487 [Aegilops tauschii subsp. tauschii];hypothetical protein TRIUR3_25614 [Triticum urartu]	5.01428	0.920575	2.44543	0.0011382	0.0187176	up	yes
TRITD_2Av1G038050	GO:0005829(cytosol);GO:0005886(plasma membrane);GO:0016021(integral component of membrane)	NA	NA	NA	uncharacterized protein LOC109748324 [Aegilops tauschii subsp. tauschii]	33.0649	9.93978	1.73401	0.0209394	0.151823	up	yes
TRITD_2Av1G038360	GO:0004806(triglyceride lipase activity);GO:0005576(extracellular region);GO:0006629(lipid metabolic process);GO:0016787(hydrolase activity);GO:0016787(hydrolase activity)	00564(Glycerophospholipid metabolism);00592(alpha-Linolenic acid metabolism);00592(alpha-Linolenic acid metabolism)	K16818	EC:3.1.1.32	lipase-like isoform X2 [Aegilops tauschii subsp. tauschii];Lipase [Triticum urartu];lipase-like isoform X1 [Aegilops tauschii subsp. tauschii]	12.6664	2.19505	2.52868	0.000749181	0.0137123	up	yes
TRITD_2Av1G038400	GO:0047461((+)-delta-cadinene synthase activity);GO:1901928(cadinene biosynthetic process);GO:1901928(cadinene biosynthetic process)	00909(Sesquiterpenoid and triterpenoid biosynthesis);00909(Sesquiterpenoid and triterpenoid biosynthesis)	K15803	EC:4.2.3.75	(+)-delta-cadinene synthase isozyme C2 [Triticum urartu]	51.216	243.552	-2.24957	0.000404863	0.0087426	down	yes
TRITD_2Av1G040230	GO:0006368(transcription elongation from RNA polymerase II promoter);GO:0070449(elongin complex);GO:0070449(elongin complex)	NA	NA	NA	Nodulation protein H [Triticum urartu];unnamed protein product [Triticum aestivum]	5.57007	1.73306	1.68437	0.0272958	0.181115	up	yes
TRITD_2Av1G041230	GO:0000209(protein polyubiquitination);GO:0000978(RNA polymerase II proximal promoter sequence-specific DNA binding);GO:0005524(ATP binding);GO:0005654(nucleoplasm);GO:0006301(postreplication repair);GO:0006366(transcription by RNA polymerase II);GO:0008270(zinc ion binding);GO:0016020(membrane);GO:0016887(ATPase activity);GO:0045944(positive regulation of transcription by RNA polymerase II);GO:0…	NA	NA	NA	unnamed protein product [Triticum aestivum]	2.30885	0.62974	1.87435	0.0139218	0.115207	up	yes
TRITD_2Av1G041590	GO:0005759(mitochondrial matrix);GO:0006986(response to unfolded protein);GO:0046872(metal ion binding);GO:0051082(unfolded protein binding);GO:0051085(chaperone cofactor-dependent protein refolding);GO:0051087(chaperone binding)	NA	NA	NA	10 kDa chaperonin, mitochondrial-like [Aegilops tauschii subsp. tauschii]	78.3766	25.9465	1.59488	0.0349145	0.212297	up	yes
TRITD_2Av1G042750	GO:0004798(thymidylate kinase activity);GO:0005634(nucleus);GO:0005739(mitochondrion);GO:0005829(cytosol);GO:0006227(dUDP biosynthetic process);GO:0006233(dTDP biosynthetic process);GO:0006235(dTTP biosynthetic process);GO:0009041(uridylate kinase activity);GO:0009041(uridylate kinase activity)	00240(Pyrimidine metabolism);00240(Pyrimidine metabolism)	K00943	EC:2.7.4.9	thymidylate kinase isoform X1 [Aegilops tauschii subsp. tauschii];Thymidylate kinase [Triticum urartu]	1.31109	3.57411	-1.44682	0.0183386	0.139753	down	yes
TRITD_2Av1G044270	GO:0004740(pyruvate dehydrogenase (acetyl-transferring) kinase activity);GO:0005524(ATP binding);GO:0005739(mitochondrion);GO:0009927(histidine phosphotransfer kinase activity);GO:0042803(protein homodimerization activity);GO:0046777(protein autophosphorylation);GO:0046777(protein autophosphorylation)	NA	NA	NA	pyruvate dehydrogenase (acetyl-transferring) kinase, mitochondrial-like [Aegilops tauschii subsp. tauschii]	27.8765	74.8127	-1.42423	0.0163128	0.129033	down	yes
TRITD_2Av1G044340	GO:0004674(protein serine/threonine kinase activity);GO:0005634(nucleus);GO:0005737(cytoplasm);GO:0006468(protein phosphorylation);GO:0035556(intracellular signal transduction);GO:0035556(intracellular signal transduction)	NA	NA	NA	CBL-interacting protein kinase 21 [Triticum aestivum];CBL-interacting protein kinase 21 [Triticum urartu]	11.1463	3.81212	1.54789	0.0419526	0.238266	up	yes
TRITD_2Av1G044870	GO:0000495(box H/ACA snoRNA 3'-end processing);GO:0009982(pseudouridine synthase activity);GO:0031118(rRNA pseudouridine synthesis);GO:0031120(snRNA pseudouridine synthesis);GO:0031429(box H/ACA snoRNP complex);GO:1990481(mRNA pseudouridine synthesis);GO:1990481(mRNA pseudouridine synthesis)	03008(Ribosome biogenesis in eukaryotes);03008(Ribosome biogenesis in eukaryotes)	K11131	EC:5.4.99.-	unnamed protein product [Triticum aestivum];H/ACA ribonucleoprotein complex subunit 4 [Triticum urartu]	3.12672	7.05734	-1.17447	0.0424381	0.239399	down	yes
TRITD_2Av1G045130	GO:0004497(monooxygenase activity);GO:0004497(monooxygenase activity)	NA	NA	NA	unnamed protein product [Triticum aestivum];Secologanin synthase [Triticum urartu]	31.2291	10.8698	1.52257	0.0444786	0.246868	up	yes
TRITD_2Av1G045300	GO:0005576(extracellular region);GO:0052689(carboxylic ester hydrolase activity);GO:0005618(cell wall);GO:0016787(hydrolase activity);GO:0071555(cell wall organization);GO:0071555(cell wall organization)	NA	NA	NA	pectin acetylesterase 2-like [Aegilops tauschii subsp. tauschii];hypothetical protein TRIUR3_35256 [Triticum urartu];predicted protein, partial [Hordeum vulgare subsp. vulgare]	14.6467	1.72852	3.08296	4.19072e-05	0.00147999	up	yes
TRITD_2Av1G046310	GO:0003723(RNA binding);GO:0003729(mRNA binding);GO:0006397(mRNA processing);GO:0008266(poly(U) RNA binding);GO:0009409(response to cold);GO:0009507(chloroplast);GO:0009534(chloroplast thylakoid);GO:0009535(chloroplast thylakoid membrane);GO:0009570(chloroplast stroma);GO:0009579(thylakoid);GO:0009737(response to abscisic acid);GO:0009941(chloroplast envelope);GO:0010319(stromule);GO:0045087(inna…	NA	NA	NA	29 kDa ribonucleoprotein A, chloroplastic-like [Aegilops tauschii subsp. tauschii];predicted protein [Hordeum vulgare subsp. vulgare]	117.841	341.235	-1.53393	0.0104887	0.0938911	down	yes
TRITD_2Av1G046780	GO:0003723(RNA binding);GO:0004521(endoribonuclease activity);GO:0004540(ribonuclease activity);GO:0005576(extracellular region);GO:0005618(cell wall);GO:0005886(plasma membrane);GO:0007568(aging);GO:0009611(response to wounding);GO:0009718(anthocyanin-containing compound biosynthetic process);GO:0009867(jasmonic acid mediated signaling pathway);GO:0016036(cellular response to phosphate starvatio…	NA	NA	NA	ribonuclease 1-like [Aegilops tauschii subsp. tauschii];Ribonuclease 1 [Triticum urartu]	250.633	17.3974	3.84863	4.43658e-07	3.961e-05	up	yes
TRITD_2Av1G047140	GO:0005634(nucleus);GO:0005634(nucleus)	NA	NA	NA	Transcription factor bHLH47 [Triticum urartu]	145.833	27.2211	2.42152	0.00107362	0.0178241	up	yes
TRITD_2Av1G047230	GO:0003674(molecular_function);GO:0008150(biological_process);GO:0009507(chloroplast);GO:0009507(chloroplast)	NA	NA	NA	hypothetical protein TRIUR3_34017 [Triticum urartu]	88.3027	20.8433	2.08287	0.0049877	0.0555027	up	yes
[truncated: 4,377 more rows]

## Sheet: DBA Aurora - WH vs CG
Table S6 continued. Differentially expressed genes (DEGs) under each stress in two genotypes.
[truncated: 2,509 more rows]

[truncated: 3 more sheets: L6 - WS vs CG, L6 - HS vs CG , L6 - WH vs CG]
