# Supplementary material for: Integrated Analysis of Small RNA, Transcriptome, and Degradome Sequencing Reveals the Water-Deficit and Heat Stress Response Network in Durum Wheat
Source: Int J Mol Sci. 2020 Aug 21;21(17):6017. doi: 10.3390/ijms21176017 (PMC7504575; doi:10.3390/ijms21176017)
Supplement: Supplementary file 1 [file ijms-21-06017-s001.zip › Supplementary files R2/Table S7.xlsx]

## Sheet: CG - DBA Aurora vs L6
Table S7. Differentially expressed genes (DEGs) between two genotypes within each treatment group.
Gene name	GO terms	KEGG pathways	KO (KEGG ORTHOLOGY) entry identifier	EC (Enzyme Commission) number	Description	FPKM.TL5_CG	FPKM.SL5_CG	Fold-change (FC)	Log2(FC)	P-value	Q-value	Regulation	Significant
TRITD_1Av1G002120	NA	NA	NA	NA	gamma-gliadin [Triticum aestivum];gamma prolamin [Taeniatherum caput-medusae]	2.88616	10.9175	0.26436	-1.91942	0.00563894	0.341469	down	yes
TRITD_1Av1G002200	NA	NA	NA	NA	gamma-gliadin [Triticum turgidum];gamma-gliadin [Triticum aestivum]	1.31067	5.06967	0.258532	-1.95158	0.00494873	0.315077	down	yes
TRITD_1Av1G002230	NA	NA	NA	NA	Avenin-3 [Triticum urartu]	4.28738	20.0305	0.214042	-2.22403	0.00145777	0.149339	down	yes
TRITD_1Av1G002590	GO:0047461((+)-delta-cadinene synthase activity);GO:1901928(cadinene biosynthetic process);GO:0010334(sesquiterpene synthase activity);GO:0033383(geranyl diphosphate metabolic process);GO:0033383(geranyl diphosphate metabolic process)	00909(Sesquiterpenoid and triterpenoid biosynthesis);00909(Sesquiterpenoid and triterpenoid biosynthesis)	K15803	EC:4.2.3.75	(+)-delta-cadinene synthase isozyme XC14 [Triticum urartu]	4.98408	14.5087	0.343524	-1.54152	0.0242282	0.73195	down	yes
TRITD_1Av1G002790	NA	NA	NA	NA	low molecular weight glutenin subunit, partial [Triticum turgidum subsp. durum]	2.49801	9.05304	0.27593	-1.85762	0.00744496	0.390188	down	yes
TRITD_1Av1G005470	NA	NA	NA	NA	hypothetical protein TRIUR3_10793 [Triticum urartu];hypothetical protein TRIUR3_10792 [Triticum urartu]	0.452269	1.89705	0.238406	-2.06851	0.00339407	0.244479	down	yes
TRITD_1Av1G005910	GO:0003723(RNA binding);GO:0003729(mRNA binding);GO:0005737(cytoplasm);GO:0005886(plasma membrane);GO:0006417(regulation of translation);GO:0006417(regulation of translation)	NA	NA	NA	pumilio homolog 1-like [Aegilops tauschii subsp. tauschii];Pumilio 2 [Zea mays];BPM [Hordeum vulgare subsp. vulgare];Pumilio-like protein 3 [Triticum urartu]	0.570966	2.06448	0.276567	-1.8543	0.00831721	0.413584	down	yes
TRITD_1Av1G006510	GO:0005576(extracellular region);GO:0016021(integral component of membrane);GO:0016757(transferase activity, transferring glycosyl groups)	00514(Other types of O-glycan biosynthesis)	K18134	EC:2.4.1.255	EGF domain-specific O-linked N-acetylglucosamine transferase-like [Aegilops tauschii subsp. tauschii]	7.87974	1.94477	4.05177	2.01855	0.00280482	0.216162	up	yes
TRITD_1Av1G006670	GO:0005744(mitochondrial inner membrane presequence translocase complex);GO:0030150(protein import into mitochondrial matrix);GO:0031305(integral component of mitochondrial inner membrane);GO:0045037(protein import into chloroplast stroma)	NA	NA	NA	outer envelope pore protein 16, chloroplastic-like [Aegilops tauschii subsp. tauschii]	42.4379	4.08981	10.3765	3.37525	2.50344e-06	0.00162426	up	yes
TRITD_1Av1G006800	GO:0004842(ubiquitin-protein transferase activity);GO:0005515(protein binding);GO:0016301(kinase activity);GO:0042742(defense response to bacterium);GO:0051865(protein autoubiquitination);GO:0051865(protein autoubiquitination)	NA	NA	NA	putative E3 ubiquitin-protein ligase [Triticum monococcum]	10.2149	1.1257	9.07421	3.18177	8.34461e-06	0.00389755	up	yes
TRITD_1Av1G007690	GO:0005634(nucleus);GO:0005634(nucleus)	NA	NA	NA	ACT domain-containing protein ACR9 isoform X1 [Aegilops tauschii subsp. tauschii];ACT domain-containing protein ACR9 isoform X2 [Aegilops tauschii subsp. tauschii];hypothetical protein TRIUR3_30023 [Triticum urartu]	17.8947	5.63197	3.17734	1.66782	0.0117184	0.4944	up	yes
TRITD_1Av1G008870	GO:0005576(extracellular region);GO:0005783(endoplasmic reticulum);GO:0006633(fatty acid biosynthetic process);GO:0016020(membrane);GO:0016746(transferase activity, transferring acyl groups);GO:0102336(3-oxo-arachidoyl-CoA synthase activity);GO:0102337(3-oxo-cerotoyl-CoA synthase activity);GO:0102338(3-oxo-lignoceronyl-CoA synthase activity);GO:0102756(very-long-chain 3-ketoacyl-CoA synthase acti…	00062(Fatty acid elongation)	K15397	EC:2.3.1.199	3-ketoacyl-CoA synthase 12-like [Aegilops tauschii subsp. tauschii]	7.84367	0.72086	10.881	3.44374	1.98925e-06	0.0014265	up	yes
TRITD_1Av1G013390	GO:0005886(plasma membrane);GO:0016021(integral component of membrane);GO:0042626(ATPase activity, coupled to transmembrane movement of substances)	02010(ABC transporters)	K05681	NA	ABC transporter G family member 5-like [Aegilops tauschii subsp. tauschii]	0.471063	1.64227	0.286836	-1.8017	0.0105879	0.474542	down	yes
TRITD_1Av1G017070	NA	NA	NA	NA	hypothetical protein TRIUR3_01536 [Triticum urartu]	8.80674	2.81034	3.13369	1.64786	0.0158195	0.588105	up	yes
TRITD_1Av1G017620	GO:0003677(DNA binding);GO:0003700(DNA binding transcription factor activity);GO:0005634(nucleus);GO:0006351(transcription, DNA-templated);GO:0006355(regulation of transcription, DNA-templated);GO:0009908(flower development);GO:0010073(meristem maintenance);GO:0010093(specification of floral organ identity);GO:0019953(sexual reproduction);GO:0030154(cell differentiation);GO:0048316(seed developme…	NA	NA	NA	target of EAT1-B1 [Triticum aestivum];starch negative regulator RSR1 [Triticum aestivum];Floral homeotic protein APETALA 2 [Triticum urartu];hypothetical protein SETIT_3G044600v2 [Setaria italica];floral homeotic protein APETALA 2-like isoform X1 [Aegilops tauschii subsp. tauschii]	18.2536	6.46626	2.82289	1.49717	0.022768	0.708251	up	yes
TRITD_1Av1G021620	GO:0042735(protein body);GO:0045735(nutrient reservoir activity);GO:0051259(protein complex oligomerization);GO:0000326(protein storage vacuole);GO:0005634(nucleus);GO:0009737(response to abscisic acid);GO:0010431(seed maturation);GO:0071215(cellular response to abscisic acid stimulus);GO:0071215(cellular response to abscisic acid stimulus)	NA	NA	NA	12S seed storage globulin 1 [Triticum urartu]	0.659261	3.29207	0.200257	-2.32007	0.00102613	0.116025	down	yes
TRITD_1Av1G024260	GO:0005515(protein binding);GO:0005622(intracellular);GO:0005623(cell);GO:0005739(mitochondrion);GO:0005743(mitochondrial inner membrane);GO:0005774(vacuolar membrane);GO:0005886(plasma membrane);GO:0006850(mitochondrial pyruvate transmembrane transport);GO:0009507(chloroplast);GO:0010119(regulation of stomatal movement);GO:0016020(membrane);GO:0031305(integral component of mitochondrial inner me…	NA	NA	NA	hypothetical protein TRIUR3_16557 [Triticum urartu]	28.5835	7.97734	3.58309	1.84121	0.00588393	0.347803	up	yes
TRITD_1Av1G027040	GO:0016020(membrane);GO:0016709(oxidoreductase activity, acting on paired donors, with incorporation or reduction of molecular oxygen, NAD(P)H as one donor, and incorporation of one atom of oxygen);GO:0044550(secondary metabolite biosynthetic process)	NA	NA	NA	cytochrome P450 76C3-like [Aegilops tauschii subsp. tauschii]	0.844068	7.18316	0.117507	-3.08919	1.88789e-05	0.00756545	down	yes
TRITD_1Av1G027140	NA	NA	NA	NA	hypothetical protein TRIUR3_30853 [Triticum urartu]	10.8625	33.9065	0.320367	-1.6422	0.0163321	0.596374	down	yes
TRITD_1Av1G029350	GO:0005737(cytoplasm);GO:0016740(transferase activity);GO:0016740(transferase activity)	NA	NA	NA	acyl transferase 4-like [Aegilops tauschii subsp. tauschii]	3.46781	1.23873	2.79949	1.48517	0.0272116	0.77727	up	yes
TRITD_1Av1G031600	NA	NA	NA	NA	hypothetical protein TRIUR3_11356 [Triticum urartu]	43.1751	13.6847	3.15498	1.65763	0.0125018	0.51229	up	yes
TRITD_1Av1G042860	NA	NA	NA	NA	uncharacterized protein LOC109732211 [Aegilops tauschii subsp. tauschii]	0.742489	2.01976	0.367612	-1.44374	0.0361025	0.884897	down	yes
TRITD_1Av1G046060	GO:0009507(chloroplast)	03018(RNA degradation)	K01148	EC:3.1.13.4	CRM-domain containing factor CFM3, chloroplastic/mitochondrial [Aegilops tauschii subsp. tauschii]	0.549393	1.75734	0.312627	-1.67749	0.0172388	0.611013	down	yes
TRITD_1Av1G050960	GO:0004462(lactoylglutathione lyase activity);GO:0005737(cytoplasm);GO:0005975(carbohydrate metabolic process);GO:0016829(lyase activity);GO:0016829(lyase activity)	NA	NA	NA	methylmalonyl-CoA epimerase, mitochondrial-like [Aegilops tauschii subsp. tauschii]	10.4809	3.01334	3.47816	1.79832	0.00767096	0.392183	up	yes
TRITD_1Av1G054750	GO:0003674(molecular_function);GO:0005575(cellular_component);GO:0008150(biological_process);GO:0008150(biological_process)	NA	NA	NA	uncharacterized protein LOC109742496 isoform X1 [Aegilops tauschii subsp. tauschii];uncharacterized protein LOC109742496 isoform X2 [Aegilops tauschii subsp. tauschii]	10.9069	4.13994	2.63455	1.39756	0.0331416	0.855962	up	yes
TRITD_1Av1G057370	GO:0001678(cellular glucose homeostasis);GO:0004340(glucokinase activity);GO:0005829(cytosol);GO:0006096(glycolytic process);GO:0008865(fructokinase activity);GO:0019158(mannokinase activity);GO:0019158(mannokinase activity)	00010(Glycolysis / Gluconeogenesis);00051(Fructose and mannose metabolism);00052(Galactose metabolism);00500(Starch and sucrose metabolism);00520(Amino sugar and nucleotide sugar metabolism);00524(Neomycin, kanamycin and gentamicin biosynthesis);00524(Neomycin, kanamycin and gentamicin biosynthesis)	K00844	EC:2.7.1.1	hexokinase-7 [Aegilops tauschii subsp. tauschii]	19.5312	7.10213	2.75005	1.45946	0.0259526	0.759124	up	yes
TRITD_1Av1G060010	GO:0005515(protein binding);GO:0003700(DNA binding transcription factor activity);GO:0048283(indeterminate inflorescence morphogenesis);GO:0048481(plant ovule development);GO:0048481(plant ovule development)	NA	NA	NA	MIKC-type MADS-box transcription factor WM2 [Triticum aestivum];MADS-box transcription factor 58-like isoform X1 [Aegilops tauschii subsp. tauschii]	5.61067	2.14993	2.60969	1.38388	0.0374187	0.903208	up	yes
TRITD_1Av1G089840	GO:0005515(protein binding);GO:0005773(vacuole);GO:0005774(vacuolar membrane);GO:0005794(Golgi apparatus);GO:0005829(cytosol);GO:0005886(plasma membrane);GO:0009506(plasmodesma);GO:0016020(membrane);GO:0043424(protein histidine kinase binding)	NA	NA	NA	Hypersensitive-induced response protein 1 [Triticum urartu]	3.02816	1.08043	2.80273	1.48683	0.0288126	0.797099	up	yes
TRITD_1Av1G092530	GO:0005783(endoplasmic reticulum);GO:0010025(wax biosynthetic process);GO:0010143(cutin biosynthetic process);GO:0043668(exine);GO:0048653(anther development);GO:0048653(anther development)	00073(Cutin, suberine and wax biosynthesis);00073(Cutin, suberine and wax biosynthesis)	K15404	EC:4.1.99.5	protein ECERIFERUM 1-like [Aegilops tauschii subsp. tauschii];Protein WAX2 [Triticum urartu];hypothetical protein TRIUR3_05201 [Triticum urartu]	2.83916	12.36	0.229705	-2.12215	0.00221826	0.190687	down	yes
TRITD_1Av1G098710	GO:0003674(molecular_function);GO:0005739(mitochondrion);GO:0008150(biological_process);GO:0008150(biological_process)	NA	NA	NA	putative pentatricopeptide repeat-containing protein At1g13630 [Aegilops tauschii subsp. tauschii]	0.445891	1.21458	0.367114	-1.4457	0.0398229	0.929884	down	yes
TRITD_1Av1G106470	GO:0003674(molecular_function);GO:0005634(nucleus);GO:0008150(biological_process);GO:0008150(biological_process)	NA	NA	NA	uncharacterized protein LOC109740946 [Aegilops tauschii subsp. tauschii]	13.7888	5.45175	2.52925	1.33871	0.0407921	0.938838	up	yes
TRITD_1Av1G107460	GO:0005576(extracellular region);GO:0006952(defense response)	NA	NA	NA	uncharacterized protein LOC109746693 [Aegilops tauschii subsp. tauschii]	73.4059	23.7435	3.09162	1.62836	0.0134501	0.536625	up	yes
TRITD_1Av1G108690	GO:0003674(molecular_function);GO:0005634(nucleus);GO:0016123(xanthophyll biosynthetic process)	NA	NA	NA	protein NEOXANTHIN-DEFICIENT 1 [Aegilops tauschii subsp. tauschii]	3.79516	9.91222	0.382877	-1.38505	0.0436765	0.97926	down	yes
TRITD_1Av1G111950	GO:0005737(cytoplasm);GO:0016747(transferase activity, transferring acyl groups other than amino-acyl groups);GO:0016747(transferase activity, transferring acyl groups other than amino-acyl groups)	NA	NA	NA	benzyl alcohol O-benzoyltransferase-like [Aegilops tauschii subsp. tauschii]	8.63975	2.99283	2.88681	1.52948	0.0205645	0.675225	up	yes
TRITD_1Av1G112500	GO:0005576(extracellular region);GO:0005739(mitochondrion);GO:0007568(aging);GO:0099402(plant organ development);GO:0099402(plant organ development)	NA	NA	NA	tetraspanin-10 [Aegilops tauschii subsp. tauschii];predicted protein [Hordeum vulgare subsp. vulgare]	1.69005	4.65857	0.362782	-1.46282	0.0370852	0.898285	down	yes
TRITD_1Av1G116830	GO:0003674(molecular_function);GO:0009733(response to auxin)	04075(Plant hormone signal transduction)	K14488	NA	auxin-responsive protein SAUR32-like [Aegilops tauschii subsp. tauschii]	18.133	47.004	0.385776	-1.37417	0.0446066	0.991459	down	yes
TRITD_1Av1G119750	GO:0004555(alpha,alpha-trehalase activity);GO:0005993(trehalose catabolic process);GO:0005993(trehalose catabolic process)	00500(Starch and sucrose metabolism);00500(Starch and sucrose metabolism)	K01194	EC:3.2.1.28	probable trehalase [Aegilops tauschii subsp. tauschii];Trehalase [Triticum urartu]	0.629254	2.03388	0.309386	-1.69252	0.0162152	0.596309	down	yes
TRITD_1Av1G122290	GO:0004364(glutathione transferase activity);GO:0005737(cytoplasm);GO:0006749(glutathione metabolic process);GO:0009407(toxin catabolic process);GO:0009407(toxin catabolic process)	00480(Glutathione metabolism);00480(Glutathione metabolism)	K00799	EC:2.5.1.18	probable glutathione S-transferase GSTU6 [Aegilops tauschii subsp. tauschii]	98.9551	40.489	2.444	1.28924	0.047156	1	up	yes
TRITD_1Av1G129090	GO:0004674(protein serine/threonine kinase activity);GO:0005886(plasma membrane);GO:0007166(cell surface receptor signaling pathway);GO:0006468(protein phosphorylation);GO:0006952(defense response);GO:0009506(plasmodesma);GO:0009506(plasmodesma)	NA	NA	NA	Wall-associated receptor kinase 3 [Triticum urartu];wall-associated receptor kinase-like 4 [Aegilops tauschii subsp. tauschii];uncharacterized protein LOC109745028 [Aegilops tauschii subsp. tauschii]	0.619237	4.40508	0.140573	-2.8306	7.62303e-05	0.0205671	down	yes
TRITD_1Av1G134780	GO:0004842(ubiquitin-protein transferase activity);GO:0005634(nucleus);GO:0016567(protein ubiquitination)	NA	NA	NA	hypothetical protein TRIUR3_32532 [Triticum urartu]	9.82419	3.19558	3.07431	1.62026	0.0145689	0.559945	up	yes
TRITD_1Av1G135190	GO:0004657(proline dehydrogenase activity);GO:0005739(mitochondrion);GO:0006537(glutamate biosynthetic process);GO:0006562(proline catabolic process);GO:0006970(response to osmotic stress);GO:0009414(response to water deprivation);GO:0010133(proline catabolic process to glutamate);GO:0055114(oxidation-reduction process);GO:0055114(oxidation-reduction process)	00330(Arginine and proline metabolism);00330(Arginine and proline metabolism)	K00318	EC:1.5.-.-	predicted protein [Hordeum vulgare subsp. vulgare]	3.60481	1.17809	3.05986	1.61347	0.0163543	0.596374	up	yes
TRITD_1Av1G141440	GO:0005634(nucleus);GO:0009416(response to light stimulus);GO:0009909(regulation of flower development);GO:0009909(regulation of flower development)	04712(Circadian rhythm - plant);04712(Circadian rhythm - plant)	K12135	NA	CO-like protein [Triticum aestivum];Zinc finger protein CONSTANS-LIKE 4 [Triticum urartu]	2.02461	8.47931	0.238771	-2.0663	0.00316743	0.232023	down	yes
TRITD_1Av1G144190	GO:0000151(ubiquitin ligase complex);GO:0004842(ubiquitin-protein transferase activity);GO:0005634(nucleus);GO:0005680(anaphase-promoting complex);GO:0006511(ubiquitin-dependent protein catabolic process);GO:0007049(cell cycle);GO:0009553(embryo sac development);GO:0009793(embryo development ending in seed dormancy);GO:0010252(auxin homeostasis);GO:0016021(integral component of membrane);GO:00165…	04120(Ubiquitin mediated proteolysis);04120(Ubiquitin mediated proteolysis)	K03348	NA	anaphase-promoting complex subunit 1 [Aegilops tauschii subsp. tauschii]	0.318444	0.910085	0.349905	-1.51496	0.0298397	0.812675	down	yes
TRITD_1Av1G150360	GO:0004553(hydrolase activity, hydrolyzing O-glycosyl compounds);GO:0030247(polysaccharide binding);GO:0046658(anchored component of plasma membrane)	00500(Starch and sucrose metabolism)	K19893	EC:3.2.1.39	lichenase-2 [Aegilops tauschii subsp. tauschii]	162.047	9.10541	17.7967	4.15354	1.80917e-08	3.52142e-05	up	yes
TRITD_1Av1G161920	GO:0005829(cytosol);GO:0006152(purine nucleoside catabolic process);GO:0008477(purine nucleosidase activity);GO:0008477(purine nucleosidase activity)	NA	NA	NA	uncharacterized protein LOC109765672 isoform X2 [Aegilops tauschii subsp. tauschii]	4.55371	1.24729	3.65088	1.86824	0.00539025	0.334263	up	yes
TRITD_1Av1G169360	GO:0003674(molecular_function);GO:0005576(extracellular region);GO:0008150(biological_process);GO:0016021(integral component of membrane)	NA	NA	NA	formin-like protein 18 isoform X1 [Aegilops tauschii subsp. tauschii]	144.918	37.6335	3.85076	1.94514	0.00353953	0.250525	up	yes
TRITD_1Av1G173050	GO:0005737(cytoplasm);GO:0016740(transferase activity);GO:0016747(transferase activity, transferring acyl groups other than amino-acyl groups)	NA	NA	NA	uncharacterized acetyltransferase At3g50280-like [Aegilops tauschii subsp. tauschii]	10.5631	3.27959	3.22086	1.68744	0.0110009	0.480024	up	yes
TRITD_1Av1G174530	NA	NA	NA	NA	uncharacterized protein LOC109770573 isoform X3 [Aegilops tauschii subsp. tauschii];uncharacterized protein LOC109770573 isoform X4 [Aegilops tauschii subsp. tauschii];uncharacterized protein LOC109770573 isoform X2 [Aegilops tauschii subsp. tauschii]	338.369	125.693	2.69202	1.42869	0.0286435	0.797099	up	yes
TRITD_1Av1G177130	NA	NA	NA	NA	uncharacterized protein LOC109746577 [Aegilops tauschii subsp. tauschii]	45.294	140.582	0.322189	-1.63402	0.0168413	0.604537	down	yes
TRITD_1Av1G180340	GO:0005887(integral component of plasma membrane);GO:0008519(ammonium transmembrane transporter activity);GO:0015695(organic cation transport);GO:0019740(nitrogen utilization);GO:0072488(ammonium transmembrane transport);GO:0072488(ammonium transmembrane transport)	NA	NA	NA	Ammonium transporter 2 member 1 [Triticum urartu];ammonium transporter 2 member 1 isoform X1 [Aegilops tauschii subsp. tauschii]	6.78089	2.10491	3.22146	1.68771	0.0112893	0.485843	up	yes
TRITD_1Av1G180520	GO:0005737(cytoplasm);GO:0008150(biological_process);GO:0008429(phosphatidylethanolamine binding);GO:0008429(phosphatidylethanolamine binding)	NA	NA	NA	uncharacterized protein LOC109752199 [Aegilops tauschii subsp. tauschii]	1.69823	8.97511	0.189216	-2.4019	0.000745758	0.0945205	down	yes
TRITD_1Av1G182330	GO:0005576(extracellular region);GO:0005618(cell wall);GO:0006949(syncytium formation);GO:0009505(plant-type cell wall);GO:0009664(plant-type cell wall organization);GO:0009739(response to gibberellin);GO:0009826(unidimensional cell growth);GO:0009828(plant-type cell wall loosening);GO:0010114(response to red light);GO:0010119(regulation of stomatal movement);GO:0016020(membrane);GO:0005199(struc…	NA	NA	NA	expansin-A4 [Aegilops tauschii subsp. tauschii];expansin EXPA11 [Triticum aestivum];expansin EXPA10 [Triticum aestivum]	8.03693	1.67683	4.79292	2.2609	0.00105424	0.118121	up	yes
TRITD_1Av1G183240	GO:0004497(monooxygenase activity);GO:0045487(gibberellin catabolic process);GO:0045487(gibberellin catabolic process)	NA	NA	NA	cytochrome P450 714D1-like [Aegilops tauschii subsp. tauschii];hypothetical protein TRIUR3_17537 [Triticum urartu]	3.43577	0.932202	3.68565	1.88192	0.0054138	0.334263	up	yes
TRITD_1Av1G183460	GO:0006952(defense response)	NA	NA	NA	protein LURP-one-related 8-like [Aegilops tauschii subsp. tauschii]	5.406	19.5925	0.275922	-1.85767	0.00714743	0.384157	down	yes
TRITD_1Av1G185980	GO:0004029(aldehyde dehydrogenase (NAD) activity);GO:0004029(aldehyde dehydrogenase (NAD) activity)	00940(Phenylpropanoid biosynthesis);00940(Phenylpropanoid biosynthesis)	K12355	EC:1.2.1.68	Aldehyde dehydrogenase family 2 member C4 [Triticum urartu]	7.82822	1.65628	4.72639	2.24074	0.00100512	0.11508	up	yes
TRITD_1Av1G187230	GO:0004553(hydrolase activity, hydrolyzing O-glycosyl compounds);GO:0030247(polysaccharide binding);GO:0046658(anchored component of plasma membrane);GO:0046658(anchored component of plasma membrane)	00500(Starch and sucrose metabolism);00500(Starch and sucrose metabolism)	K19891	EC:3.2.1.39	putative glucan endo-1,3-beta-glucosidase GVI isoform X1 [Aegilops tauschii subsp. tauschii];putative glucan endo-1,3-beta-glucosidase GVI isoform X2 [Aegilops tauschii subsp. tauschii];Putative glucan endo-1,3-beta-glucosidase GVI [Triticum urartu]	7.49959	2.64242	2.83815	1.50495	0.0230829	0.711548	up	yes
TRITD_1Av1G195020	GO:0016020(membrane);GO:0016709(oxidoreductase activity, acting on paired donors, with incorporation or reduction of molecular oxygen, NAD(P)H as one donor, and incorporation of one atom of oxygen);GO:0044550(secondary metabolite biosynthetic process);GO:0044550(secondary metabolite biosynthetic process)	NA	NA	NA	cytochrome P450 71A1-like [Aegilops tauschii subsp. tauschii];Cytochrome P450 71A1 [Triticum urartu]	2.90686	16.8976	0.172029	-2.53928	0.000298147	0.0498435	down	yes
TRITD_1Av1G200220	GO:0009813(flavonoid biosynthetic process);GO:0043231(intracellular membrane-bounded organelle);GO:0052696(flavonoid glucuronidation);GO:0080043(quercetin 3-O-glucosyltransferase activity);GO:0080044(quercetin 7-O-glucosyltransferase activity)	00942(Anthocyanin biosynthesis)	K12938	EC:2.4.1.-	anthocyanidin 5,3-O-glucosyltransferase-like [Aegilops tauschii subsp. tauschii]	4.03667	1.41685	2.84905	1.51048	0.0229433	0.709655	up	yes
TRITD_1Av1G201420	NA	NA	NA	NA	hypothetical protein TRIUR3_21592 [Triticum urartu]	2.07026	6.08406	0.340276	-1.55522	0.0263908	0.768322	down	yes
TRITD_1Av1G201450	GO:0000302(response to reactive oxygen species);GO:0003677(DNA binding);GO:0003700(DNA binding transcription factor activity);GO:0005515(protein binding);GO:0005634(nucleus);GO:0005737(cytoplasm);GO:0006351(transcription, DNA-templated);GO:0006355(regulation of transcription, DNA-templated);GO:0010200(response to chitin);GO:0042803(protein homodimerization activity);GO:0043565(sequence-specific D…	NA	NA	NA	heat shock factor A4c [Triticum aestivum]	9.29087	2.77691	3.34575	1.74233	0.0088385	0.42403	up	yes
TRITD_1Av1G210730	GO:0005576(extracellular region);GO:0006952(defense response);GO:0009751(response to salicylic acid);GO:0009867(jasmonic acid mediated signaling pathway);GO:0090729(toxin activity)	NA	NA	NA	beta purothionin [Triticum monococcum subsp. aegilopoides]	5.91056	20.4829	0.28856	-1.79306	0.00965438	0.447418	down	yes
TRITD_1Av1G213000	GO:0005515(protein binding);GO:0005516(calmodulin binding);GO:0005634(nucleus);GO:0005829(cytosol);GO:0005886(plasma membrane);GO:0030414(peptidase inhibitor activity);GO:0042742(defense response to bacterium);GO:0046872(metal ion binding);GO:0046872(metal ion binding)	NA	NA	NA	pirin-like protein [Aegilops tauschii subsp. tauschii]	1.85181	6.22356	0.297548	-1.7488	0.0120748	0.499839	down	yes
TRITD_1Av1G222950	GO:0004674(protein serine/threonine kinase activity);GO:0005886(plasma membrane);GO:0006468(protein phosphorylation);GO:0006952(defense response);GO:0009506(plasmodesma);GO:0009506(plasmodesma)	NA	NA	NA	Cysteine-rich receptor-like protein kinase 8 [Triticum urartu]	4.78143	1.10258	4.33661	2.11657	0.00182465	0.171454	up	yes
TRITD_1Av1G223430	GO:0003674(molecular_function);GO:0005829(cytosol);GO:0005886(plasma membrane);GO:0009269(response to desiccation);GO:0009793(embryo development ending in seed dormancy);GO:0048046(apoplast)	NA	NA	NA	Late embryogenesis abundant protein Lea14-A [Triticum urartu]	375.006	121.945	3.0752	1.62068	0.0137542	0.542406	up	yes
TRITD_1Av1G223820	GO:0005576(extracellular region);GO:0009055(electron transfer activity);GO:0009505(plant-type cell wall);GO:0016614(oxidoreductase activity, acting on CH-OH group of donors);GO:0050660(flavin adenine dinucleotide binding);GO:0055114(oxidation-reduction process)	00052(Galactose metabolism);00500(Starch and sucrose metabolism)	K01187	EC:3.2.1.20	berberine bridge enzyme-like 18 [Aegilops tauschii subsp. tauschii]	1.43165	4.60183	0.311104	-1.68453	0.0147277	0.564243	down	yes
TRITD_1Av1G224640	GO:0001002(RNA polymerase III type 1 promoter sequence-specific DNA binding);GO:0003674(molecular_function);GO:0005634(nucleus);GO:0006384(transcription initiation from RNA polymerase III promoter);GO:0008150(biological_process);GO:0008150(biological_process)	NA	NA	NA	uncharacterized protein LOC109784875 isoform X1 [Aegilops tauschii subsp. tauschii];hypothetical protein TRIUR3_04918 [Triticum urartu];hypothetical protein TRIUR3_04917 [Triticum urartu]	0.362715	0.981336	0.369613	-1.43591	0.0370064	0.897973	down	yes
TRITD_1Av1G225710	GO:0002237(response to molecule of bacterial origin);GO:0005524(ATP binding);GO:0005739(mitochondrion);GO:0005740(mitochondrial envelope);GO:0005741(mitochondrial outer membrane);GO:0005886(plasma membrane);GO:0008219(cell death);GO:0009411(response to UV);GO:0009617(response to bacterium);GO:0009626(plant-type hypersensitive response);GO:0009863(salicylic acid mediated signaling pathway);GO:0016…	NA	NA	NA	AAA-ATPase At3g50940-like [Aegilops tauschii subsp. tauschii];AAA-ATPase At3g50940-like isoform X3 [Aegilops tauschii subsp. tauschii];putative mitochondrial chaperone BCS1-B [Triticum urartu]	1.02138	0.287955	3.54703	1.82661	0.0070346	0.382919	up	yes
TRITD_1Av1G226130	GO:0003674(molecular_function);GO:0005737(cytoplasm);GO:0008150(biological_process);GO:0008150(biological_process)	NA	NA	NA	hypothetical protein TRIUR3_07764 [Triticum urartu];pathogen-related protein [Aegilops tauschii subsp. tauschii]	36.6061	2.28828	15.9972	3.99975	6.37326e-08	9.64841e-05	up	yes
TRITD_1Av1G226410	GO:0003723(RNA binding);GO:0003729(mRNA binding);GO:0005634(nucleus);GO:0005737(cytoplasm);GO:0006970(response to osmotic stress);GO:0009651(response to salt stress);GO:0009737(response to abscisic acid);GO:0009738(abscisic acid-activated signaling pathway);GO:0009787(regulation of abscisic acid-activated signaling pathway);GO:0048471(perinuclear region of cytoplasm);GO:0071470(cellular response …	NA	NA	NA	predicted protein [Hordeum vulgare subsp. vulgare]	3.03841	8.4412	0.35995	-1.47413	0.031867	0.835779	down	yes
TRITD_1Av1G226770	GO:0003674(molecular_function);GO:0005634(nucleus);GO:0008150(biological_process);GO:0008150(biological_process)	NA	NA	NA	hypothetical protein TRIUR3_31800 [Triticum urartu]	1.64172	0.571494	2.87269	1.5224	0.0249201	0.741418	up	yes
TRITD_1Av1G227390	GO:0016787(hydrolase activity);GO:0016787(hydrolase activity)	NA	NA	NA	hypothetical protein TRIUR3_17235 [Triticum urartu]	24.6371	10.0758	2.44517	1.28994	0.0476008	1	up	yes
TRITD_1Av1G227890	GO:0009061(anaerobic respiration);GO:0018171(peptidyl-cysteine oxidation);GO:0070483(detection of hypoxia)	00430(Taurine and hypotaurine metabolism)	K10712	EC:1.13.11.19	2-aminoethanethiol dioxygenase [Triticum urartu]	3.64409	1.43455	2.54023	1.34496	0.0463047	1	up	yes
TRITD_1Bv1G000600	GO:0005515(protein binding);GO:0005737(cytoplasm);GO:0005829(cytosol);GO:0009809(lignin biosynthetic process);GO:0009963(positive regulation of flavonoid biosynthetic process);GO:0010252(auxin homeostasis);GO:0016020(membrane);GO:0016740(transferase activity);GO:0047172(shikimate O-hydroxycinnamoyltransferase activity);GO:0047205(quinate O-hydroxycinnamoyltransferase activity);GO:0071555(cell wal…	00940(Phenylpropanoid biosynthesis);00945(Stilbenoid, diarylheptanoid and gingerol biosynthesis);00941(Flavonoid biosynthesis);00941(Flavonoid biosynthesis)	K13065	EC:2.3.1.133	hydroxycinnamoyltransferase 1-like [Aegilops tauschii subsp. tauschii]	1.59118	5.36	0.296861	-1.75214	0.0115494	0.490578	down	yes
TRITD_1Bv1G001440	GO:0004674(protein serine/threonine kinase activity);GO:0005515(protein binding);GO:0005524(ATP binding);GO:0005634(nucleus);GO:0005886(plasma membrane);GO:0006468(protein phosphorylation);GO:0009506(plasmodesma);GO:0009755(hormone-mediated signaling pathway);GO:0010183(pollen tube guidance);GO:0016020(membrane);GO:0016021(integral component of membrane);GO:0016301(kinase activity);GO:0090406(pol…	NA	NA	NA	MDIS1-interacting receptor like kinase 2-like [Aegilops tauschii subsp. tauschii];MDIS1-interacting receptor like kinase 2-like isoform X1 [Aegilops tauschii subsp. tauschii]	10.3799	3.70554	2.80118	1.48603	0.0231412	0.711601	up	yes
TRITD_1Bv1G001450	GO:0004674(protein serine/threonine kinase activity);GO:0005515(protein binding);GO:0005524(ATP binding);GO:0005634(nucleus);GO:0005886(plasma membrane);GO:0006468(protein phosphorylation);GO:0009506(plasmodesma);GO:0009755(hormone-mediated signaling pathway);GO:0010183(pollen tube guidance);GO:0016020(membrane);GO:0016021(integral component of membrane);GO:0016301(kinase activity);GO:0090406(pol…	NA	NA	NA	MDIS1-interacting receptor like kinase 2-like isoform X1 [Aegilops tauschii subsp. tauschii];MDIS1-interacting receptor like kinase 2-like [Aegilops tauschii subsp. tauschii]	75.8626	29.0026	2.61571	1.3872	0.0333369	0.857009	up	yes
TRITD_1Bv1G001550	GO:0004674(protein serine/threonine kinase activity);GO:0005515(protein binding);GO:0005524(ATP binding);GO:0005634(nucleus);GO:0005886(plasma membrane);GO:0006468(protein phosphorylation);GO:0009506(plasmodesma);GO:0009755(hormone-mediated signaling pathway);GO:0010183(pollen tube guidance);GO:0016020(membrane);GO:0016021(integral component of membrane);GO:0016301(kinase activity);GO:0090406(pol…	NA	NA	NA	MDIS1-interacting receptor like kinase 2-like isoform X1 [Aegilops tauschii subsp. tauschii];MDIS1-interacting receptor like kinase 2-like isoform X2 [Aegilops tauschii subsp. tauschii]	21.0276	5.44426	3.86235	1.94948	0.00350602	0.248799	up	yes
TRITD_1Bv1G001870	NA	NA	NA	NA	gamma-gliadin [Triticum aestivum];gamma-gliadin [Triticum dicoccoides];gamma-gliadin 9 [Triticum aestivum]	2.30481	8.68423	0.265402	-1.91375	0.00544749	0.334746	down	yes
TRITD_1Bv1G001950	NA	NA	NA	NA	Avenin-3 [Triticum urartu]	1.46057	6.60123	0.221258	-2.1762	0.00223495	0.19142	down	yes
TRITD_1Bv1G008290	NA	NA	NA	NA	low-molecular-weight glutenin subunit [Triticum aestivum]	3.57138	14.2715	0.250246	-1.99858	0.00440475	0.295639	down	yes
TRITD_1Bv1G009300	GO:0004607(phosphatidylcholine-sterol O-acyltransferase activity);GO:0005576(extracellular region);GO:0005773(vacuole);GO:0005774(vacuolar membrane);GO:0006629(lipid metabolic process);GO:0008374(O-acyltransferase activity);GO:0016021(integral component of membrane)	00564(Glycerophospholipid metabolism)	K06129	EC:3.1.1.5	Lecithin-cholesterol acyltransferase-like 1 [Triticum urartu]	2.28785	14.5638	0.157091	-2.67033	0.000160785	0.0334688	down	yes
TRITD_1Bv1G012090	GO:0005576(extracellular region);GO:0005783(endoplasmic reticulum);GO:0006633(fatty acid biosynthetic process);GO:0016020(membrane);GO:0016746(transferase activity, transferring acyl groups);GO:0102336(3-oxo-arachidoyl-CoA synthase activity);GO:0102337(3-oxo-cerotoyl-CoA synthase activity);GO:0102338(3-oxo-lignoceronyl-CoA synthase activity);GO:0102756(very-long-chain 3-ketoacyl-CoA synthase acti…	00062(Fatty acid elongation)	K15397	EC:2.3.1.199	3-ketoacyl-CoA synthase 12-like [Aegilops tauschii subsp. tauschii]	30.7252	2.9043	10.5792	3.40316	1.91444e-06	0.00140996	up	yes
TRITD_1Bv1G012930	NA	NA	NA	NA	hypothetical protein TRIUR3_30035 [Triticum urartu];uncharacterized protein LOC109783165 [Aegilops tauschii subsp. tauschii]	0.964976	3.44809	0.279858	-1.83723	0.00801108	0.402771	down	yes
TRITD_1Bv1G012950	NA	NA	NA	NA	hypothetical protein TRIUR3_30035 [Triticum urartu];uncharacterized protein LOC109783165 [Aegilops tauschii subsp. tauschii]	1.12595	4.0916	0.275186	-1.86152	0.0075317	0.390188	down	yes
TRITD_1Bv1G018650	GO:0003674(molecular_function);GO:0005634(nucleus);GO:0005737(cytoplasm);GO:0005886(plasma membrane);GO:0009506(plasmodesma);GO:0010118(stomatal movement);GO:0010118(stomatal movement)	NA	NA	NA	uncharacterized protein LOC109765977 [Aegilops tauschii subsp. tauschii];hypothetical protein TRIUR3_20845 [Triticum urartu];unnamed protein product [Triticum aestivum]	3.79103	11.2838	0.335973	-1.57358	0.0214728	0.687567	down	yes
TRITD_1Bv1G020840	GO:0003677(DNA binding);GO:0003700(DNA binding transcription factor activity);GO:0005634(nucleus);GO:0006351(transcription, DNA-templated);GO:0006355(regulation of transcription, DNA-templated);GO:0009908(flower development);GO:0010073(meristem maintenance);GO:0010093(specification of floral organ identity);GO:0019953(sexual reproduction);GO:0030154(cell differentiation);GO:0048316(seed developme…	NA	NA	NA	target of EAT1-B1 [Triticum aestivum];Floral homeotic protein APETALA 2 [Triticum urartu];ethylene-responsive transcription factor RAP2-7-like isoform X2 [Aegilops tauschii subsp. tauschii]	12.6623	4.43104	2.85763	1.51482	0.0214112	0.68744	up	yes
TRITD_1Bv1G026890	GO:0000122(negative regulation of transcription by RNA polymerase II);GO:0003677(DNA binding);GO:0003700(DNA binding transcription factor activity);GO:0005515(protein binding);GO:0005634(nucleus);GO:0008380(RNA splicing);GO:0010582(floral meristem determinacy);GO:1900055(regulation of leaf senescence);GO:1990619(histone H3-K9 deacetylation);GO:2000617(positive regulation of histone H3-K9 acetylat…	NA	NA	NA	uncharacterized protein LOC109734119 [Aegilops tauschii subsp. tauschii]	14.1848	5.41204	2.62098	1.3901	0.0330667	0.85552	up	yes
TRITD_1Bv1G031770	GO:0007165(signal transduction);GO:0016020(membrane)	NA	NA	NA	protein ACCELERATED CELL DEATH 6 [Setaria italica]	6.3108	2.23801	2.81982	1.4956	0.0257707	0.755923	up	yes
TRITD_1Bv1G034090	NA	NA	NA	NA	hypothetical protein TRIUR3_30853 [Triticum urartu]	13.2971	44.3032	0.300139	-1.7363	0.011253	0.485843	down	yes
TRITD_1Bv1G035120	NA	NA	NA	NA	predicted protein [Hordeum vulgare subsp. vulgare]	3.14228	0.965152	3.25574	1.70298	0.0115758	0.490578	up	yes
TRITD_1Bv1G035330	GO:0004467(long-chain fatty acid-CoA ligase activity);GO:0005524(ATP binding);GO:0005634(nucleus);GO:0005783(endoplasmic reticulum);GO:0006631(fatty acid metabolic process);GO:0006633(fatty acid biosynthetic process);GO:0008152(metabolic process);GO:0010025(wax biosynthetic process);GO:0010143(cutin biosynthetic process);GO:0016874(ligase activity);GO:0031957(very long-chain fatty acid-CoA ligase…	00061(Fatty acid biosynthesis);00071(Fatty acid degradation);04146(Peroxisome);04146(Peroxisome)	K01897	EC:6.2.1.3	long chain acyl-CoA synthetase 1 [Aegilops tauschii subsp. tauschii];Long chain acyl-CoA synthetase 1 [Triticum urartu]	2.06094	8.64886	0.238291	-2.06921	0.00288974	0.218738	down	yes
TRITD_1Bv1G042470	NA	NA	NA	NA	hypothetical protein BRADI_4g11110v3 [Brachypodium distachyon]	2.23713	7.6873	0.291016	-1.78083	0.0107678	0.475562	down	yes
TRITD_1Bv1G046830	GO:0004601(peroxidase activity);GO:0005576(extracellular region);GO:0005773(vacuole);GO:0006979(response to oxidative stress);GO:0009505(plant-type cell wall);GO:0009651(response to salt stress);GO:0010043(response to zinc ion);GO:0020037(heme binding);GO:0042744(hydrogen peroxide catabolic process);GO:0046872(metal ion binding);GO:0055114(oxidation-reduction process)	00940(Phenylpropanoid biosynthesis)	K00430	EC:1.11.1.7	peroxidase A2-like [Aegilops tauschii subsp. tauschii]	9.33411	0.908036	10.2795	3.36169	3.49131e-06	0.00212774	up	yes
TRITD_1Bv1G046960	GO:0005515(protein binding);GO:0000790(nuclear chromatin);GO:0003677(DNA binding);GO:0005634(nucleus);GO:0006260(DNA replication);GO:0006281(DNA repair);GO:0006310(DNA recombination);GO:0007131(reciprocal meiotic recombination);GO:0007141(male meiosis I);GO:0009555(pollen development);GO:0046872(metal ion binding);GO:0048232(male gamete generation);GO:0051026(chiasma assembly);GO:0051026(chiasma …	03030(DNA replication);03420(Nucleotide excision repair);03430(Mismatch repair);03440(Homologous recombination);03440(Homologous recombination)	K07466	NA	replication protein A 70 kDa DNA-binding subunit C-like [Aegilops tauschii subsp. tauschii];hypothetical protein TRIUR3_17161 [Triticum urartu]	4.18406	0.998551	4.19013	2.06699	0.00230887	0.196615	up	yes
TRITD_1Bv1G047310	GO:0009693(ethylene biosynthetic process);GO:0051213(dioxygenase activity)	00270(Cysteine and methionine metabolism)	K05933	EC:1.14.17.4	1-aminocyclopropane-1-carboxylate oxidase-like [Aegilops tauschii subsp. tauschii]	84.4073	30.5481	2.7631	1.46629	0.0249896	0.741794	up	yes
TRITD_1Bv1G048610	GO:0004373(glycogen (starch) synthase activity);GO:0005515(protein binding);GO:0005982(starch metabolic process);GO:0009011(starch synthase activity);GO:0009501(amyloplast);GO:0009507(chloroplast);GO:0016757(transferase activity, transferring glycosyl groups);GO:0019252(starch biosynthetic process);GO:0033201(alpha-1,4-glucan synthase activity);GO:0033201(alpha-1,4-glucan synthase activity)	00500(Starch and sucrose metabolism);00500(Starch and sucrose metabolism)	K00703	EC:2.4.1.21	starch synthase III [Triticum aestivum];starch synthase III [Aegilops tauschii]	0.516667	2.23166	0.231517	-2.11081	0.00242755	0.200966	down	yes
TRITD_1Bv1G050120	GO:0005576(extracellular region);GO:0006073(cellular glucan metabolic process);GO:0008422(beta-glucosidase activity);GO:0009251(glucan catabolic process);GO:0009986(cell surface);GO:0000324(fungal-type vacuole);GO:0004338(glucan exo-1,3-beta-glucosidase activity);GO:0004553(hydrolase activity, hydrolyzing O-glycosyl compounds);GO:0005618(cell wall);GO:0008152(metabolic process);GO:0009277(fungal-…	00500(Starch and sucrose metabolism);00500(Starch and sucrose metabolism)	K01210	EC:3.2.1.58	putative glucan 1,3-beta-glucosidase A [Triticum urartu]	106.389	25.5382	4.16587	2.05862	0.00212411	0.184338	up	yes
TRITD_1Bv1G062900	GO:0003674(molecular_function);GO:0005575(cellular_component);GO:0008150(biological_process)	NA	NA	NA	uncharacterized protein LOC109742496 isoform X2 [Aegilops tauschii subsp. tauschii]	7.87531	2.42142	3.25236	1.70148	0.0107186	0.475454	up	yes
TRITD_1Bv1G095380	NA	NA	NA	NA	hypothetical protein TRIUR3_34644 [Triticum urartu]	9.92167	27.7697	0.357283	-1.48486	0.0309304	0.822297	down	yes
TRITD_1Bv1G096750	GO:0004144(diacylglycerol O-acyltransferase activity);GO:0010287(plastoglobule);GO:0033306(phytol metabolic process);GO:0033306(phytol metabolic process)	NA	NA	NA	acyltransferase-like protein At1g54570, chloroplastic [Aegilops tauschii subsp. tauschii]	107.732	10.6193	10.1448	3.34267	2.46284e-06	0.00162426	up	yes
TRITD_1Bv1G097260	GO:0005783(endoplasmic reticulum);GO:0010025(wax biosynthetic process);GO:0010143(cutin biosynthetic process);GO:0043668(exine);GO:0048653(anther development);GO:0048653(anther development)	00073(Cutin, suberine and wax biosynthesis);00073(Cutin, suberine and wax biosynthesis)	K15404	EC:4.1.99.5	protein ECERIFERUM 1-like [Aegilops tauschii subsp. tauschii]	11.0974	44.1115	0.251575	-1.99094	0.00381273	0.26303	down	yes
TRITD_1Bv1G099020	GO:0003723(RNA binding)	NA	NA	NA	Ribonuclease 1 [Triticum urartu]	6.00434	25.6137	0.234419	-2.09284	0.00257219	0.207373	down	yes
TRITD_1Bv1G101590	GO:0005464(UDP-xylose transmembrane transporter activity);GO:0005783(endoplasmic reticulum);GO:0005794(Golgi apparatus);GO:0005886(plasma membrane);GO:0015790(UDP-xylose transmembrane transport);GO:0016020(membrane);GO:0000139(Golgi membrane);GO:0008643(carbohydrate transport);GO:0015297(antiporter activity);GO:0016021(integral component of membrane);GO:0016021(integral component of membrane)	NA	NA	NA	uncharacterized membrane protein At1g06890-like [Aegilops tauschii subsp. tauschii];hypothetical protein TRIUR3_33221 [Triticum urartu]	17.9726	49.9398	0.359885	-1.47439	0.0305862	0.818976	down	yes
TRITD_1Bv1G121880	GO:0000055(ribosomal large subunit export from nucleus);GO:0005634(nucleus);GO:0005737(cytoplasm);GO:0043023(ribosomal large subunit binding)	03013(RNA transport);03008(Ribosome biogenesis in eukaryotes)	K07562	NA	60S ribosomal export protein NMD3 [Aegilops tauschii subsp. tauschii]	12.2443	4.5555	2.68781	1.42643	0.0296847	0.811342	up	yes
TRITD_1Bv1G124530	GO:0004674(protein serine/threonine kinase activity);GO:0005886(plasma membrane);GO:0006468(protein phosphorylation);GO:0006952(defense response);GO:0009506(plasmodesma);GO:0007166(cell surface receptor signaling pathway);GO:0007166(cell surface receptor signaling pathway)	NA	NA	NA	Wall-associated receptor kinase 3 [Triticum urartu];unnamed protein product [Triticum aestivum];uncharacterized protein LOC109745028 [Aegilops tauschii subsp. tauschii]	6.09599	0.744667	8.18619	3.03319	1.73916e-05	0.00707346	up	yes
TRITD_1Bv1G126850	GO:0004185(serine-type carboxypeptidase activity);GO:0005773(vacuole);GO:0051603(proteolysis involved in cellular protein catabolic process);GO:0051603(proteolysis involved in cellular protein catabolic process)	NA	NA	NA	serine carboxypeptidase-like 34 [Aegilops tauschii subsp. tauschii]	3.56316	10.3359	0.344736	-1.53644	0.0250886	0.743432	down	yes
TRITD_1Bv1G129510	GO:0003674(molecular_function);GO:0005634(nucleus);GO:0005829(cytosol);GO:0008150(biological_process);GO:0008150(biological_process)	NA	NA	NA	uncharacterized protein LOC109770174 [Aegilops tauschii subsp. tauschii];hypothetical protein TRIUR3_23366 [Triticum urartu]	25.4641	9.59666	2.65344	1.40786	0.0312207	0.825183	up	yes
TRITD_1Bv1G130050	GO:0005215(transporter activity);GO:0005515(protein binding);GO:0005886(plasma membrane);GO:0006857(oligopeptide transport);GO:0009414(response to water deprivation);GO:0009635(response to herbicide);GO:0009734(auxin-activated signaling pathway);GO:0010167(response to nitrate);GO:0015112(nitrate transmembrane transporter activity);GO:0015293(symporter activity);GO:0015706(nitrate transport);GO:00…	NA	NA	NA	protein NRT1/ PTR FAMILY 6.3-like [Aegilops tauschii subsp. tauschii]	35.4955	9.00151	3.94328	1.9794	0.00306796	0.225951	up	yes
TRITD_1Bv1G134650	GO:0005634(nucleus);GO:0009416(response to light stimulus);GO:0009909(regulation of flower development)	04712(Circadian rhythm - plant)	K12135	NA	transcription factor GHD7-like [Aegilops tauschii subsp. tauschii]	2.48788	9.35221	0.266021	-1.91039	0.00606672	0.355523	down	yes
TRITD_1Bv1G140910	GO:0004553(hydrolase activity, hydrolyzing O-glycosyl compounds);GO:0030247(polysaccharide binding);GO:0046658(anchored component of plasma membrane);GO:0046658(anchored component of plasma membrane)	00500(Starch and sucrose metabolism);00500(Starch and sucrose metabolism)	K19893	EC:3.2.1.39	lichenase-2 [Aegilops tauschii subsp. tauschii]	216.268	15.3689	14.0718	3.81474	1.47046e-07	0.000210895	up	yes
TRITD_1Bv1G145600	GO:0009507(chloroplast);GO:0009507(chloroplast)	NA	NA	NA	uncharacterized protein LOC109778334 [Aegilops tauschii subsp. tauschii]	2.6692	8.13865	0.327966	-1.60838	0.019754	0.662112	down	yes
TRITD_1Bv1G146730	GO:0003674(molecular_function);GO:0008150(biological_process);GO:0016021(integral component of membrane)	03013(RNA transport)	K00784	EC:3.1.26.11	uncharacterized protein LOC109744843 [Aegilops tauschii subsp. tauschii]	2.37396	0.493549	4.80997	2.26603	0.00103124	0.116121	up	yes
TRITD_1Bv1G147560	GO:0005829(cytosol);GO:0006152(purine nucleoside catabolic process);GO:0008477(purine nucleosidase activity);GO:0008477(purine nucleosidase activity)	00240(Pyrimidine metabolism);00760(Nicotinate and nicotinamide metabolism);00760(Nicotinate and nicotinamide metabolism)	K01240	EC:3.2.2.3	uncharacterized protein LOC109783895 isoform X1 [Aegilops tauschii subsp. tauschii];uncharacterized protein LOC109783895 isoform X2 [Aegilops tauschii subsp. tauschii];hypothetical protein TRIUR3_05635 [Triticum urartu]	1.63077	0.630372	2.587	1.37128	0.0393267	0.924635	up	yes
TRITD_1Bv1G152480	GO:0003677(DNA binding);GO:0003700(DNA binding transcription factor activity);GO:0005634(nucleus);GO:0006351(transcription, DNA-templated);GO:0006355(regulation of transcription, DNA-templated);GO:0007275(multicellular organism development);GO:0009611(response to wounding);GO:0009788(negative regulation of abscisic acid-activated signaling pathway)	NA	NA	NA	NAC domain-containing protein 48-like [Aegilops tauschii subsp. tauschii]	1.11858	3.79791	0.294527	-1.76353	0.0125985	0.514706	down	yes
TRITD_1Bv1G154570	GO:0016787(hydrolase activity);GO:0016787(hydrolase activity)	03010(Ribosome);03010(Ribosome)	K02952	NA	uncharacterized protein LOC109736408 [Aegilops tauschii subsp. tauschii];hypothetical protein TRIUR3_31901 [Triticum urartu]	2.38722	0.906977	2.63207	1.3962	0.0382932	0.911344	up	yes
TRITD_1Bv1G158280	GO:0006396(RNA processing);GO:0009507(chloroplast);GO:0009507(chloroplast)	NA	NA	NA	uncharacterized protein LOC109740307 [Aegilops tauschii subsp. tauschii]	76.7473	31.4955	2.43677	1.28497	0.0476746	1	up	yes
TRITD_1Bv1G158410	GO:0005737(cytoplasm);GO:0016740(transferase activity);GO:0016747(transferase activity, transferring acyl groups other than amino-acyl groups)	NA	NA	NA	uncharacterized acetyltransferase At3g50280-like [Aegilops tauschii subsp. tauschii]	7.51089	1.21565	6.17848	2.62725	0.000154556	0.0329035	up	yes
TRITD_1Bv1G160350	NA	NA	NA	NA	uncharacterized protein LOC109770573 isoform X4 [Aegilops tauschii subsp. tauschii];uncharacterized protein LOC109770573 isoform X2 [Aegilops tauschii subsp. tauschii];uncharacterized protein LOC109770573 isoform X3 [Aegilops tauschii subsp. tauschii]	294.017	72.1838	4.07318	2.02615	0.00245618	0.200966	up	yes
TRITD_1Bv1G161230	NA	NA	NA	NA	uncharacterized protein LOC109751176 [Aegilops tauschii subsp. tauschii]	18.6966	7.45399	2.50827	1.32669	0.0449481	0.993015	up	yes
TRITD_1Bv1G164840	NA	NA	NA	NA	hypothetical protein TRIUR3_16690 [Triticum urartu]	23.0309	7.10923	3.23958	1.69581	0.011834	0.496119	up	yes
TRITD_1Bv1G168460	GO:0004842(ubiquitin-protein transferase activity);GO:0005737(cytoplasm);GO:0009966(regulation of signal transduction);GO:0009966(regulation of signal transduction)	NA	NA	NA	hypothetical protein TRIUR3_13589 [Triticum urartu]	0.685689	7.14067	0.0960258	-3.38043	4.39859e-06	0.00249712	down	yes
TRITD_1Bv1G168480	GO:0003700(DNA binding transcription factor activity);GO:0005515(protein binding);GO:0005634(nucleus);GO:0006351(transcription, DNA-templated);GO:0006355(regulation of transcription, DNA-templated);GO:0006970(response to osmotic stress);GO:0009408(response to heat);GO:0009409(response to cold);GO:0009414(response to water deprivation);GO:0009651(response to salt stress);GO:0010120(camalexin biosy…	04016(MAPK signaling pathway - plant);04626(Plant-pathogen interaction);04626(Plant-pathogen interaction)	K13424	NA	WRKY transcription factor WRKY24-like [Aegilops tauschii subsp. tauschii];putative WRKY transcription factor 33 [Triticum urartu]	1.87579	0.647868	2.89533	1.53373	0.0246009	0.735868	up	yes
TRITD_1Bv1G168760	GO:0005739(mitochondrion);GO:0008453(alanine-glyoxylate transaminase activity);GO:0030170(pyridoxal phosphate binding);GO:0042802(identical protein binding);GO:0042802(identical protein binding)	00250(Alanine, aspartate and glutamate metabolism);00260(Glycine, serine and threonine metabolism);00270(Cysteine and methionine metabolism);00280(Valine, leucine and isoleucine degradation);00280(Valine, leucine and isoleucine degradation)	K00827	EC:2.6.1.44;EC:2.6.1.40	alanine--glyoxylate aminotransferase 2 homolog 3, mitochondrial-like [Aegilops tauschii subsp. tauschii];Putative aminotransferase class III superfamily protein [Zea mays]	5.94877	17.3928	0.342025	-1.54783	0.0236066	0.718749	down	yes
TRITD_1Bv1G168860	GO:0003674(molecular_function);GO:0008150(biological_process);GO:0009507(chloroplast);GO:0016021(integral component of membrane)	NA	NA	NA	protein NUCLEAR FUSION DEFECTIVE 4-like [Aegilops tauschii subsp. tauschii]	9.34987	26.2232	0.35655	-1.48782	0.0292058	0.803558	down	yes
TRITD_1Bv1G169620	GO:0005576(extracellular region);GO:0005618(cell wall);GO:0006949(syncytium formation);GO:0009505(plant-type cell wall);GO:0009664(plant-type cell wall organization);GO:0009739(response to gibberellin);GO:0009826(unidimensional cell growth);GO:0009828(plant-type cell wall loosening);GO:0010114(response to red light);GO:0010119(regulation of stomatal movement);GO:0016020(membrane);GO:0016020(membr…	NA	NA	NA	expansin EXPA11 [Triticum aestivum]	5.99675	1.96597	3.05028	1.60894	0.0180528	0.627474	up	yes
TRITD_1Bv1G171620	GO:0004674(protein serine/threonine kinase activity);GO:0005524(ATP binding);GO:0005576(extracellular region);GO:0006468(protein phosphorylation);GO:0007169(transmembrane receptor protein tyrosine kinase signaling pathway);GO:0016301(kinase activity);GO:0016310(phosphorylation);GO:0001653(peptide receptor activity);GO:0005886(plasma membrane);GO:0009507(chloroplast);GO:0009611(response to woundin…	NA	NA	NA	probable leucine-rich repeat receptor-like protein kinase At5g49770 [Aegilops tauschii subsp. tauschii]	8.32279	3.1023	2.68278	1.42373	0.0297438	0.812143	up	yes
TRITD_1Bv1G173280	GO:0000981(RNA polymerase II transcription factor activity, sequence-specific DNA binding);GO:0001135(transcription factor activity, RNA polymerase II transcription factor recruiting);GO:0003677(DNA binding);GO:0003700(DNA binding transcription factor activity);GO:0005634(nucleus);GO:0006351(transcription, DNA-templated);GO:0006355(regulation of transcription, DNA-templated);GO:0006357(regulation…	NA	NA	NA	transcription factor GAMYB-like isoform X1 [Aegilops tauschii subsp. tauschii];R2R3-MYB protein [Triticum aestivum];transcription factor GAMYB-like isoform X2 [Aegilops tauschii subsp. tauschii]	0.624984	6.67318	0.0936562	-3.41648	3.5137e-06	0.00212774	down	yes
TRITD_1Bv1G173360	GO:0003674(molecular_function);GO:0008150(biological_process);GO:0009507(chloroplast);GO:0009535(chloroplast thylakoid membrane);GO:0016021(integral component of membrane)	NA	NA	NA	uncharacterized protein LOC109767261 [Aegilops tauschii subsp. tauschii]	7.26892	26.1345	0.278135	-1.84614	0.00746562	0.390188	down	yes
TRITD_1Bv1G173400	GO:0004679(AMP-activated protein kinase activity);GO:0005515(protein binding);GO:0005524(ATP binding);GO:0005737(cytoplasm);GO:0005975(carbohydrate metabolic process);GO:0006633(fatty acid biosynthetic process);GO:0016301(kinase activity);GO:0016310(phosphorylation);GO:0019887(protein kinase regulator activity);GO:0042128(nitrate assimilation);GO:0043562(cellular response to nitrogen levels);GO:0…	00500(Starch and sucrose metabolism);00500(Starch and sucrose metabolism)	K07024	EC:3.1.3.24	SNF1-related protein kinase regulatory subunit beta-1-like [Aegilops tauschii subsp. tauschii];SNF1-related protein kinase regulatory subunit beta-1 [Triticum urartu]	4.82751	1.73397	2.78408	1.4772	0.0271221	0.776342	up	yes
TRITD_1Bv1G175700	GO:0005388(calcium-transporting ATPase activity);GO:0005887(integral component of plasma membrane);GO:0043231(intracellular membrane-bounded organelle);GO:0043231(intracellular membrane-bounded organelle)	NA	NA	NA	probable calcium-transporting ATPase 6, plasma membrane-type [Aegilops tauschii subsp. tauschii]	1.8603	0.576656	3.22601	1.68975	0.0118113	0.495929	up	yes
TRITD_1Bv1G179550	GO:0001522(pseudouridine synthesis);GO:0005634(nucleus);GO:0009506(plasmodesma);GO:0042254(ribosome biogenesis)	NA	NA	NA	H/ACA ribonucleoprotein complex non-core subunit NAF1 [Triticum urartu]	0.842311	2.61586	0.322002	-1.63486	0.0179299	0.624795	down	yes
TRITD_1Bv1G180960	GO:0005634(nucleus);GO:0005737(cytoplasm);GO:0005737(cytoplasm)	NA	NA	NA	uncharacterized protein LOC109756906 [Aegilops tauschii subsp. tauschii]	3.50344	10.8782	0.322061	-1.63459	0.0171162	0.609694	down	yes
TRITD_1Bv1G190690	GO:0003777(microtubule motor activity);GO:0005871(kinesin complex);GO:0007018(microtubule-based movement);GO:0016887(ATPase activity);GO:0016887(ATPase activity)	NA	NA	NA	kinesin-like protein KIN-14O isoform X1 [Aegilops tauschii subsp. tauschii];kinesin-like protein KIN-14O isoform X2 [Aegilops tauschii subsp. tauschii]	0.485529	1.28933	0.376574	-1.409	0.0462778	1	down	yes
TRITD_1Bv1G192150	GO:0051747(cytosine C-5 DNA demethylase activity);GO:0051747(cytosine C-5 DNA demethylase activity)	NA	NA	NA	protein ROS1-like isoform X1 [Aegilops tauschii subsp. tauschii];Protein ROS1 [Triticum urartu];protein ROS1-like isoform X2 [Aegilops tauschii subsp. tauschii]	0.652463	2.01856	0.323231	-1.62936	0.0181601	0.629596	down	yes
TRITD_1Bv1G192230	GO:0005506(iron ion binding);GO:0006457(protein folding);GO:0009055(electron transfer activity);GO:0009507(chloroplast)	NA	NA	NA	predicted protein [Hordeum vulgare subsp. vulgare]	0.833772	2.87839	0.289666	-1.78754	0.0109493	0.480024	down	yes
TRITD_1Bv1G192600	GO:0000302(response to reactive oxygen species);GO:0003677(DNA binding);GO:0003700(DNA binding transcription factor activity);GO:0005515(protein binding);GO:0005634(nucleus);GO:0005737(cytoplasm);GO:0006351(transcription, DNA-templated);GO:0006355(regulation of transcription, DNA-templated);GO:0010200(response to chitin);GO:0042803(protein homodimerization activity);GO:0043565(sequence-specific D…	NA	NA	NA	heat shock factor A4e [Triticum aestivum]	10.8664	3.0615	3.54938	1.82757	0.00627808	0.362332	up	yes
TRITD_1Bv1G195100	GO:0004674(protein serine/threonine kinase activity);GO:0005886(plasma membrane);GO:0006468(protein phosphorylation)	NA	NA	NA	G-type lectin S-receptor-like serine/threonine-protein kinase At2g19130 [Aegilops tauschii subsp. tauschii]	2.12414	0.556843	3.81461	1.93154	0.00442674	0.296385	up	yes
TRITD_1Bv1G197600	GO:0004722(protein serine/threonine phosphatase activity);GO:0005515(protein binding);GO:0005634(nucleus);GO:0005737(cytoplasm);GO:0006470(protein dephosphorylation);GO:0009738(abscisic acid-activated signaling pathway);GO:0046872(metal ion binding);GO:0046872(metal ion binding)	04016(MAPK signaling pathway - plant);04075(Plant hormone signal transduction);04075(Plant hormone signal transduction)	K14497	EC:3.1.3.16	probable protein phosphatase 2C 50 [Aegilops tauschii subsp. tauschii];probable protein phosphatase 2C 50 [Sorghum bicolor]	9.47164	25.0684	0.377831	-1.40419	0.0396182	0.928473	down	yes
TRITD_1Bv1G201940	GO:0016021(integral component of membrane);GO:0042626(ATPase activity, coupled to transmembrane movement of substances);GO:0055085(transmembrane transport);GO:0055085(transmembrane transport)	02010(ABC transporters);02010(ABC transporters)	K05658	EC:3.6.3.44	ABC transporter B family member 5-like [Aegilops tauschii subsp. tauschii]	1.42171	4.58245	0.310251	-1.68849	0.0139856	0.54685	down	yes
TRITD_1Bv1G202880	GO:0003677(DNA binding);GO:0003700(DNA binding transcription factor activity);GO:0005515(protein binding);GO:0005634(nucleus);GO:0006351(transcription, DNA-templated);GO:0006355(regulation of transcription, DNA-templated);GO:0009873(ethylene-activated signaling pathway);GO:0048573(photoperiodism, flowering);GO:0043565(sequence-specific DNA binding);GO:0045892(negative regulation of transcription,…	NA	NA	NA	AP2/ERF and B3 domain-containing protein Os05g0549800-like [Aegilops tauschii subsp. tauschii]	3.15757	0.814702	3.87573	1.95447	0.00399742	0.273693	up	yes
TRITD_1Bv1G203670	GO:0005351(carbohydrate:proton symporter activity);GO:0005739(mitochondrion);GO:0009567(double fertilization forming a zygote and endosperm);GO:0015144(carbohydrate transmembrane transporter activity);GO:0016020(membrane);GO:0016021(integral component of membrane);GO:0055085(transmembrane transport);GO:0055085(transmembrane transport)	NA	NA	NA	uncharacterized protein LOC109774766 [Aegilops tauschii subsp. tauschii];predicted protein [Hordeum vulgare subsp. vulgare]	3.38551	1.05878	3.19757	1.67697	0.0127708	0.518391	up	yes
TRITD_1Bv1G205440	GO:0005887(integral component of plasma membrane);GO:0006857(oligopeptide transport);GO:0015031(protein transport);GO:0016020(membrane);GO:0016021(integral component of membrane);GO:0035673(oligopeptide transmembrane transporter activity);GO:0055085(transmembrane transport);GO:0055085(transmembrane transport)	NA	NA	NA	oligopeptide transporter 7-like isoform X1 [Aegilops tauschii subsp. tauschii];predicted protein [Hordeum vulgare subsp. vulgare]	0.614085	18.8757	0.032533	-4.94195	2.98024e-10	1.35353e-06	down	yes
TRITD_1Bv1G205570	GO:0003674(molecular_function);GO:0005739(mitochondrion);GO:0008150(biological_process);GO:0008150(biological_process)	NA	NA	NA	uncharacterized protein LOC109777220 isoform X1 [Aegilops tauschii subsp. tauschii];uncharacterized protein LOC109777220 isoform X3 [Aegilops tauschii subsp. tauschii]	1.66299	4.35618	0.381753	-1.38929	0.0493247	1	down	yes
TRITD_1Bv1G205580	GO:0000149(SNARE binding);GO:0005484(SNAP receptor activity);GO:0006886(intracellular protein transport);GO:0006906(vesicle fusion);GO:0012505(endomembrane system);GO:0016021(integral component of membrane);GO:0031201(SNARE complex);GO:0048278(vesicle docking)	04130(SNARE interactions in vesicular transport)	K08506	NA	syntaxin-71 [Aegilops tauschii subsp. tauschii]	9.86698	29.4313	0.335255	-1.57667	0.0211727	0.684232	down	yes
TRITD_1Bv1G207110	GO:0004066(asparagine synthase (glutamine-hydrolyzing) activity);GO:0005829(cytosol);GO:0006529(asparagine biosynthetic process);GO:0006541(glutamine metabolic process);GO:0042803(protein homodimerization activity);GO:0042803(protein homodimerization activity)	00250(Alanine, aspartate and glutamate metabolism);00250(Alanine, aspartate and glutamate metabolism)	K01953	EC:6.3.5.4	asparagine synthetase [Secale cereale x Triticum turgidum subsp. durum]	1.37097	5.30739	0.258314	-1.9528	0.00499907	0.316067	down	yes
TRITD_1Bv1G207520	NA	NA	NA	NA	hypothetical protein TRIUR3_01766 [Triticum urartu]	7.42385	2.77246	2.67771	1.421	0.0360796	0.884897	up	yes
TRITD_1Bv1G207760	NA	NA	NA	NA	CASP-like protein 1U2 [Aegilops tauschii subsp. tauschii]	34.0058	8.72014	3.89969	1.96336	0.00345147	0.246211	up	yes
TRITD_1Bv1G210710	GO:0005515(protein binding);GO:0005516(calmodulin binding);GO:0005634(nucleus);GO:0005829(cytosol);GO:0005886(plasma membrane);GO:0030414(peptidase inhibitor activity);GO:0042742(defense response to bacterium);GO:0046872(metal ion binding);GO:0046872(metal ion binding)	NA	NA	NA	pirin-like protein [Aegilops tauschii subsp. tauschii]	2.92119	11.0113	0.265289	-1.91436	0.00562646	0.341469	down	yes
TRITD_1Bv1G211910	GO:0016020(membrane);GO:0016709(oxidoreductase activity, acting on paired donors, with incorporation or reduction of molecular oxygen, NAD(P)H as one donor, and incorporation of one atom of oxygen);GO:0044550(secondary metabolite biosynthetic process)	NA	NA	NA	cytochrome P450 71D7-like [Aegilops tauschii subsp. tauschii]	3.23841	9.58046	0.338022	-1.56481	0.0232839	0.712913	down	yes
TRITD_1Bv1G213600	GO:0005576(extracellular region);GO:0006952(defense response);GO:0009751(response to salicylic acid);GO:0009867(jasmonic acid mediated signaling pathway);GO:0090729(toxin activity)	NA	NA	NA	alpha purothionin [Triticum aestivum]	4.39497	16.2201	0.270958	-1.88386	0.0068251	0.3794	down	yes
TRITD_1Bv1G214250	NA	NA	NA	NA	uncharacterized protein ycf23-like [Aegilops tauschii subsp. tauschii]	143.325	44.838	3.19651	1.6765	0.0110084	0.480024	up	yes
TRITD_1Bv1G214800	NA	NA	NA	NA	uncharacterized protein LOC109784133 [Aegilops tauschii subsp. tauschii]	0.936935	2.73666	0.342364	-1.5464	0.0285732	0.797099	down	yes
TRITD_1Bv1G215270	GO:0003674(molecular_function);GO:0005739(mitochondrion);GO:0009535(chloroplast thylakoid membrane);GO:0009631(cold acclimation);GO:0009941(chloroplast envelope);GO:0031357(integral component of chloroplast inner membrane);GO:0070417(cellular response to cold);GO:0070417(cellular response to cold)	03013(RNA transport);03013(RNA transport)	K03251	NA	cold-regulated 413 inner membrane protein 1, chloroplastic-like [Aegilops tauschii subsp. tauschii]	2.40837	7.87522	0.305817	-1.70926	0.0133812	0.534661	down	yes
TRITD_1Bv1G215440	GO:0003700(DNA binding transcription factor activity);GO:0005634(nucleus);GO:0043565(sequence-specific DNA binding);GO:0044212(transcription regulatory region DNA binding);GO:0045893(positive regulation of transcription, DNA-templated);GO:0003713(transcription coactivator activity);GO:0005515(protein binding);GO:0009751(response to salicylic acid);GO:0031490(chromatin DNA binding);GO:0045723(posi…	NA	NA	NA	mediator of RNA polymerase II transcription subunit 15a-like isoform X2 [Aegilops tauschii subsp. tauschii];mediator of RNA polymerase II transcription subunit 15a-like isoform X1 [Aegilops tauschii subsp. tauschii]	2.47802	0.722884	3.42797	1.77735	0.0087414	0.42403	up	yes
TRITD_1Bv1G215510	GO:0009416(response to light stimulus);GO:0009535(chloroplast thylakoid membrane);GO:0009768(photosynthesis, light harvesting in photosystem I);GO:0009941(chloroplast envelope);GO:0010287(plastoglobule);GO:0016168(chlorophyll binding);GO:0031409(pigment binding);GO:0031409(pigment binding)	00196(Photosynthesis - antenna proteins);00196(Photosynthesis - antenna proteins)	K08912	NA	Chlorophyll a-b binding protein, chloroplastic [Triticum urartu]	31.6243	80.1097	0.394762	-1.34094	0.0489226	1	down	yes
TRITD_1Bv1G215550	GO:0004252(serine-type endopeptidase activity);GO:0005618(cell wall);GO:0005618(cell wall)	NA	NA	NA	subtilisin-like protease SBT3.6 [Aegilops tauschii subsp. tauschii];subtilisin-like protease SBT3.9 [Aegilops tauschii subsp. tauschii]	0.414443	4.00375	0.103514	-3.27211	7.96658e-06	0.00380858	down	yes
TRITD_1Bv1G215660	GO:0003674(molecular_function);GO:0005739(mitochondrion);GO:0005777(peroxisome);GO:0010150(leaf senescence);GO:0016021(integral component of membrane)	NA	NA	NA	uncharacterized protein LOC109761983 [Aegilops tauschii subsp. tauschii]	15.6259	5.45874	2.86256	1.5173	0.0228471	0.709589	up	yes
TRITD_1Bv1G215920	GO:0005351(carbohydrate:proton symporter activity);GO:0005355(glucose transmembrane transporter activity);GO:0005887(integral component of plasma membrane);GO:0046323(glucose import);GO:0046323(glucose import)	NA	NA	NA	sugar transporter ERD6-like 4 [Aegilops tauschii subsp. tauschii];Sugar transporter ERD6-like 6 [Triticum urartu]	23.5795	4.30431	5.47811	2.45368	0.000329642	0.0529942	up	yes
TRITD_1Bv1G217200	GO:0003674(molecular_function);GO:0005768(endosome);GO:0005794(Golgi apparatus);GO:0005802(trans-Golgi network);GO:0005829(cytosol);GO:0008150(biological_process);GO:0016021(integral component of membrane);GO:0016021(integral component of membrane)	NA	NA	NA	uncharacterized protein LOC109781253 isoform X2 [Aegilops tauschii subsp. tauschii];uncharacterized protein LOC109781253 isoform X1 [Aegilops tauschii subsp. tauschii]	5.40552	1.82141	2.96777	1.56938	0.0189322	0.648935	up	yes
TRITD_1Bv1G217260	GO:0003883(CTP synthase activity);GO:0005524(ATP binding);GO:0005737(cytoplasm);GO:0005829(cytosol);GO:0009793(embryo development ending in seed dormancy);GO:0044210('de novo' CTP biosynthetic process);GO:0046686(response to cadmium ion);GO:0046686(response to cadmium ion)	00240(Pyrimidine metabolism);00240(Pyrimidine metabolism)	K01937	EC:6.3.4.2	CTP synthase-like [Aegilops tauschii subsp. tauschii];CTP synthase 1 [Triticum urartu]	18.494	69.5211	0.26602	-1.9104	0.00539979	0.334263	down	yes
TRITD_1Bv1G218560	GO:0016126(sterol biosynthetic process);GO:0030176(integral component of endoplasmic reticulum membrane);GO:0050613(delta14-sterol reductase activity)	00100(Steroid biosynthesis)	K00222	EC:1.3.1.70	sterol C-14 reductase [Aegilops speltoides]	6.8871	0.866047	7.95234	2.99138	2.56292e-05	0.00943778	up	yes
TRITD_1Bv1G218740	GO:0005634(nucleus);GO:0046872(metal ion binding);GO:0046872(metal ion binding)	NA	NA	NA	transcription elongation factor 1 homolog [Aegilops tauschii subsp. tauschii]	123.336	38.2744	3.22241	1.68814	0.0105704	0.474534	up	yes
TRITD_1Bv1G219340	GO:0004674(protein serine/threonine kinase activity);GO:0005524(ATP binding);GO:0005886(plasma membrane);GO:0006468(protein phosphorylation);GO:0007169(transmembrane receptor protein tyrosine kinase signaling pathway);GO:0009507(chloroplast);GO:0016021(integral component of membrane);GO:0016301(kinase activity);GO:0016301(kinase activity)	04075(Plant hormone signal transduction);04075(Plant hormone signal transduction)	K13415	EC:2.7.10.1;EC:2.7.11.1	LRR receptor-like serine/threonine-protein kinase GSO1 [Aegilops tauschii subsp. tauschii]	18.0952	0.466177	38.8162	5.27859	1.76657e-11	1.60463e-07	up	yes
TRITD_1Bv1G219400	GO:0003677(DNA binding);GO:0003700(DNA binding transcription factor activity);GO:0005634(nucleus);GO:0006351(transcription, DNA-templated);GO:0006355(regulation of transcription, DNA-templated)	NA	NA	NA	protein RADIALIS-like 3 [Aegilops tauschii subsp. tauschii]	55.4218	8.76231	6.32502	2.66107	0.00012453	0.0282786	up	yes
TRITD_1Bv1G219830	GO:0004674(protein serine/threonine kinase activity);GO:0005886(plasma membrane);GO:0006468(protein phosphorylation);GO:0006952(defense response);GO:0009506(plasmodesma)	NA	NA	NA	Cysteine-rich receptor-like protein kinase 41 [Triticum urartu]	16.9121	5.46033	3.09726	1.63099	0.0139532	0.54685	up	yes
TRITD_1Bv1G219860	GO:0003674(molecular_function);GO:0005575(cellular_component);GO:0008150(biological_process)	NA	NA	NA	uncharacterized protein LOC109764229 [Aegilops tauschii subsp. tauschii]	4.92591	13.8901	0.354636	-1.49559	0.0292525	0.803558	down	yes
TRITD_1Bv1G220620	GO:0005215(transporter activity);GO:0005886(plasma membrane);GO:0006873(cellular ion homeostasis);GO:0008308(voltage-gated anion channel activity);GO:0016021(integral component of membrane)	NA	NA	NA	S-type anion channel SLAH2-like [Aegilops tauschii subsp. tauschii]	7.00496	2.03952	3.43461	1.78015	0.00777869	0.395733	up	yes
TRITD_1Bv1G223750	GO:0004842(ubiquitin-protein transferase activity);GO:0019005(SCF ubiquitin ligase complex);GO:0031146(SCF-dependent proteasomal ubiquitin-dependent protein catabolic process);GO:0031146(SCF-dependent proteasomal ubiquitin-dependent protein catabolic process)	NA	NA	NA	putative F-box only protein 9 [Aegilops tauschii subsp. tauschii]	3.68327	1.4272	2.58076	1.3678	0.0392726	0.924635	up	yes
TRITD_2Av1G000050	GO:0005515(protein binding);GO:0005622(intracellular);GO:0005623(cell);GO:0005634(nucleus);GO:0005783(endoplasmic reticulum);GO:0005789(endoplasmic reticulum membrane);GO:0005829(cytosol);GO:0009570(chloroplast stroma);GO:0016021(integral component of membrane);GO:0031969(chloroplast membrane);GO:0043231(intracellular membrane-bounded organelle);GO:0071211(protein targeting to vacuole involved in…	NA	NA	NA	hypothetical protein TRIUR3_06474 [Triticum urartu]	4.89591	12.5015	0.391626	-1.35245	0.0492621	1	down	yes
TRITD_2Av1G001860	GO:0005215(transporter activity);GO:0005886(plasma membrane);GO:0006857(oligopeptide transport);GO:0009705(plant-type vacuole membrane);GO:0016020(membrane);GO:0016021(integral component of membrane);GO:0022857(transmembrane transporter activity);GO:0055085(transmembrane transport);GO:0055085(transmembrane transport)	NA	NA	NA	protein NRT1/ PTR FAMILY 8.5-like [Aegilops tauschii subsp. tauschii];unnamed protein product [Triticum aestivum]	5.23715	15.7357	0.332818	-1.58719	0.0204691	0.674464	down	yes
TRITD_2Av1G002160	NA	NA	NA	NA	Putative disease resistance protein RGA3 [Triticum urartu]	2.96877	1.17234	2.53235	1.34048	0.0434253	0.976353	up	yes
TRITD_2Av1G002670	GO:0003674(molecular_function);GO:0005634(nucleus);GO:0008150(biological_process)	00511(Other glycan degradation)	K01191	EC:3.2.1.24	uncharacterized protein LOC109751215 [Aegilops tauschii subsp. tauschii]	28.3188	10.5757	2.67772	1.421	0.0298528	0.812675	up	yes
TRITD_2Av1G003370	GO:0005737(cytoplasm);GO:0009295(nucleoid);GO:0009658(chloroplast organization);GO:0009662(etioplast organization);GO:0016301(kinase activity);GO:0042644(chloroplast nucleoid);GO:0042793(plastid transcription);GO:0042793(plastid transcription)	00051(Fructose and mannose metabolism);00500(Starch and sucrose metabolism);00520(Amino sugar and nucleotide sugar metabolism);00520(Amino sugar and nucleotide sugar metabolism)	K00847	EC:2.7.1.4	fructokinase-like 2, chloroplastic [Aegilops tauschii subsp. tauschii];hypothetical protein TRIUR3_05313 [Triticum urartu]	1.43204	7.09325	0.201888	-2.30837	0.00101261	0.11508	down	yes
TRITD_2Av1G003900	GO:0005515(protein binding);GO:0005886(plasma membrane);GO:0032875(regulation of DNA endoreduplication);GO:0043130(ubiquitin binding);GO:0046872(metal ion binding);GO:0046872(metal ion binding)	NA	NA	NA	protein DA1-related 1-like [Aegilops tauschii subsp. tauschii];DA1 [Triticum aestivum];Protein DA1-related 1 [Triticum urartu]	9.82398	3.45929	2.83989	1.50583	0.0223561	0.700106	up	yes
TRITD_2Av1G004190	NA	NA	NA	NA	meiosis-specific protein PAIR3-like isoform X1 [Aegilops tauschii subsp. tauschii];hypothetical protein TRIUR3_15523 [Triticum urartu]	1.0147	3.28111	0.309255	-1.69313	0.0143386	0.555011	down	yes
TRITD_2Av1G006700	GO:0000287(magnesium ion binding);GO:0009507(chloroplast);GO:0009536(plastid);GO:0009570(chloroplast stroma);GO:0009686(gibberellin biosynthetic process);GO:0009740(gibberellic acid mediated signaling pathway);GO:0009899(ent-kaurene synthase activity);GO:0009899(ent-kaurene synthase activity)	00904(Diterpenoid biosynthesis);00904(Diterpenoid biosynthesis)	K04121	EC:4.2.3.19	ent-kaurene synthase like 1 [Triticum aestivum];ent-kaurene synthase like 4 [Triticum aestivum]	3.88265	0.347243	11.1814	3.48302	1.82703e-06	0.00138296	up	yes
TRITD_2Av1G006750	GO:0016020(membrane);GO:0016709(oxidoreductase activity, acting on paired donors, with incorporation or reduction of molecular oxygen, NAD(P)H as one donor, and incorporation of one atom of oxygen);GO:0044550(secondary metabolite biosynthetic process)	00904(Diterpenoid biosynthesis)	K16085	EC:1.14.13.144	unnamed protein product [Triticum aestivum]	11.1437	1.53293	7.26958	2.86187	4.35454e-05	0.0137061	up	yes
TRITD_2Av1G006760	GO:0009685(gibberellin metabolic process);GO:0009685(gibberellin metabolic process)	00904(Diterpenoid biosynthesis);00904(Diterpenoid biosynthesis)	K04120	EC:5.5.1.13	Syn-copalyl diphosphate synthase [Triticum urartu]	4.12285	0.361797	11.3955	3.51039	1.30974e-06	0.00104972	up	yes
TRITD_2Av1G007340	NA	NA	NA	NA	hypothetical protein TRIUR3_23272 [Triticum urartu];hypothetical protein TRIUR3_05011 [Triticum urartu];hypothetical protein TRIUR3_05012 [Triticum urartu]	2.6748	0.995304	2.68742	1.42622	0.032337	0.845665	up	yes
TRITD_2Av1G007630	GO:0005515(protein binding);GO:0005524(ATP binding);GO:0005576(extracellular region);GO:0006952(defense response);GO:0043531(ADP binding);GO:0005634(nucleus);GO:0005634(nucleus)	NA	NA	NA	Putative disease resistance RPP13-like protein 1 [Triticum urartu]	2.61614	7.78712	0.335958	-1.57365	0.0214278	0.68744	down	yes
TRITD_2Av1G008070	GO:0005737(cytoplasm);GO:0005829(cytosol);GO:0009853(photorespiration);GO:0009854(oxidative photosynthetic carbon pathway);GO:0016491(oxidoreductase activity);GO:0016618(hydroxypyruvate reductase activity);GO:0030267(glyoxylate reductase (NADP) activity);GO:0051287(NAD binding);GO:0055114(oxidation-reduction process);GO:0016616(oxidoreductase activity, acting on the CH-OH group of donors, NAD or …	00630(Glyoxylate and dicarboxylate metabolism);00260(Glycine, serine and threonine metabolism);00260(Glycine, serine and threonine metabolism)	K15919	NA	glyoxylate/hydroxypyruvate reductase HPR3-like [Aegilops tauschii subsp. tauschii];uncharacterized acetyltransferase At3g50280-like [Aegilops tauschii subsp. tauschii];unnamed protein product [Triticum aestivum]	0.367562	1.2624	0.291161	-1.78011	0.011018	0.480024	down	yes
TRITD_2Av1G009050	GO:0003723(RNA binding);GO:0005737(cytoplasm);GO:0043231(intracellular membrane-bounded organelle);GO:0043231(intracellular membrane-bounded organelle)	NA	NA	NA	hypothetical protein TRIUR3_02244 [Triticum urartu]	0.954947	2.84	0.336249	-1.5724	0.0249357	0.741418	down	yes
TRITD_2Av1G010380	GO:0016020(membrane);GO:0016709(oxidoreductase activity, acting on paired donors, with incorporation or reduction of molecular oxygen, NAD(P)H as one donor, and incorporation of one atom of oxygen);GO:0044550(secondary metabolite biosynthetic process);GO:0044550(secondary metabolite biosynthetic process)	NA	NA	NA	Cytochrome P450 71C1 [Triticum urartu];indole-2-monooxygenase-like [Aegilops tauschii subsp. tauschii]	3.4784	1.2253	2.83883	1.5053	0.0235251	0.717872	up	yes
TRITD_2Av1G011430	GO:0016020(membrane);GO:0016709(oxidoreductase activity, acting on paired donors, with incorporation or reduction of molecular oxygen, NAD(P)H as one donor, and incorporation of one atom of oxygen);GO:0044550(secondary metabolite biosynthetic process)	NA	NA	NA	unnamed protein product [Triticum aestivum]	16.4277	5.69488	2.88464	1.52839	0.0200486	0.66788	up	yes
TRITD_2Av1G011850	GO:0009813(flavonoid biosynthetic process);GO:0043231(intracellular membrane-bounded organelle);GO:0052696(flavonoid glucuronidation);GO:0080043(quercetin 3-O-glucosyltransferase activity);GO:0080044(quercetin 7-O-glucosyltransferase activity);GO:0080044(quercetin 7-O-glucosyltransferase activity)	NA	NA	NA	crocetin glucosyltransferase 2-like isoform X2 [Aegilops tauschii subsp. tauschii];unnamed protein product [Triticum aestivum]	0.998396	3.39003	0.29451	-1.76361	0.0121035	0.499839	down	yes
TRITD_2Av1G012210	GO:0007165(signal transduction);GO:0007165(signal transduction)	NA	NA	NA	receptor-like protein 2 [Aegilops tauschii subsp. tauschii]	2.74668	0.908717	3.02259	1.59578	0.0167904	0.604537	up	yes
TRITD_2Av1G012290	GO:0003674(molecular_function);GO:0005634(nucleus);GO:0008150(biological_process)	00230(Purine metabolism);00240(Pyrimidine metabolism);03020(RNA polymerase)	K03006	EC:2.7.7.6	unnamed protein product [Triticum aestivum]	3.19354	0.848398	3.76421	1.91235	0.00532339	0.331951	up	yes
TRITD_2Av1G015980	NA	NA	NA	NA	hypothetical protein TRIUR3_16589 [Triticum urartu]	154.657	39.2345	3.94187	1.97888	0.00306685	0.225951	up	yes
TRITD_2Av1G016040	GO:0005515(protein binding)	NA	NA	NA	unnamed protein product [Triticum aestivum]	16.3578	5.20525	3.14255	1.65194	0.0122447	0.503268	up	yes
TRITD_2Av1G016110	GO:0005515(protein binding)	NA	NA	NA	unnamed protein product [Triticum aestivum]	8.74335	1.91403	4.56803	2.19157	0.00118216	0.128342	up	yes
TRITD_2Av1G017010	GO:0003676(nucleic acid binding);GO:0003677(DNA binding);GO:0004386(helicase activity);GO:0005524(ATP binding);GO:0005634(nucleus);GO:0006281(DNA repair);GO:0008270(zinc ion binding);GO:0009941(chloroplast envelope);GO:0016569(covalent chromatin modification);GO:0016569(covalent chromatin modification)	NA	NA	NA	unnamed protein product [Triticum aestivum];putative SWI/SNF-related matrix-associated actin-dependent regulator of chromatin subfamily A member 3-like 3 [Aegilops tauschii subsp. tauschii];Putative SWI/SNF-related matrix-associated actin-dependent regulator of chromatin subfamily A member 3-like 3 [Triticum urartu]	0.381279	1.61805	0.235641	-2.08534	0.0030223	0.224736	down	yes
TRITD_2Av1G019570	GO:0005886(plasma membrane);GO:0006952(defense response);GO:0006952(defense response)	NA	NA	NA	unnamed protein product [Triticum aestivum];MLO-like protein 1 [Triticum urartu];MLO-like protein 1 [Aegilops tauschii subsp. tauschii];seven trans-membrane protein [Triticum aestivum]	5.31288	0.814518	6.52272	2.70547	9.98064e-05	0.0239037	up	yes
TRITD_2Av1G021620	GO:0009807(lignan biosynthetic process);GO:0010283(pinoresinol reductase activity);GO:0010284(lariciresinol reductase activity);GO:1902125((+)-pinoresinol catabolic process);GO:1902128((-)-lariciresinol catabolic process);GO:1902132((+)-lariciresinol biosynthetic process);GO:1902135((+)-secoisolariciresinol biosynthetic process);GO:0005737(cytoplasm);GO:0009506(plasmodesma);GO:0055114(oxidation-r…	NA	NA	NA	isoflavone reductase homolog [Aegilops tauschii subsp. tauschii];isoflavone reductase homolog isoform X1 [Aegilops tauschii subsp. tauschii];predicted protein [Hordeum vulgare subsp. vulgare]	1.51864	5.96286	0.254682	-1.97323	0.00456175	0.299977	down	yes
TRITD_2Av1G022380	GO:0004674(protein serine/threonine kinase activity);GO:0005524(ATP binding);GO:0005886(plasma membrane);GO:0006468(protein phosphorylation);GO:0009751(response to salicylic acid);GO:0016021(integral component of membrane);GO:0016301(kinase activity);GO:0030246(carbohydrate binding)	NA	NA	NA	putative lectin receptor-type protein kinase [Hordeum vulgare subsp. vulgare]	0.438468	1.24686	0.351656	-1.50776	0.0326393	0.850204	down	yes
TRITD_2Av1G022390	GO:0004674(protein serine/threonine kinase activity);GO:0005524(ATP binding);GO:0005886(plasma membrane);GO:0006468(protein phosphorylation);GO:0009555(pollen development);GO:0016021(integral component of membrane);GO:0016301(kinase activity);GO:0030246(carbohydrate binding);GO:0042742(defense response to bacterium)	NA	NA	NA	L-type lectin-domain containing receptor kinase IV.2 [Triticum urartu]	3.25438	1.16356	2.79693	1.48384	0.0266413	0.76982	up	yes
TRITD_2Av1G025550	GO:0004674(protein serine/threonine kinase activity);GO:0005524(ATP binding);GO:0006468(protein phosphorylation);GO:0006952(defense response);GO:0016301(kinase activity);GO:0016310(phosphorylation)	NA	NA	NA	probable serine/threonine-protein kinase PBL18 [Aegilops tauschii subsp. tauschii]	3.64992	1.15288	3.16593	1.66263	0.0136257	0.538898	up	yes
TRITD_2Av1G028320	GO:0003779(actin binding);GO:0005737(cytoplasm);GO:0005885(Arp2/3 protein complex);GO:0007015(actin filament organization);GO:0009825(multidimensional cell growth);GO:0010090(trichome morphogenesis);GO:0030036(actin cytoskeleton organization);GO:0030041(actin filament polymerization);GO:0034314(Arp2/3 complex-mediated actin nucleation);GO:0042995(cell projection);GO:0051015(actin filament binding…	04144(Endocytosis);04144(Endocytosis)	K05754	NA	actin-related protein 2/3 complex subunit 5 [Triticum aestivum]	7.24801	2.89925	2.49996	1.3219	0.0487066	1	up	yes
TRITD_2Av1G028770	GO:0004674(protein serine/threonine kinase activity);GO:0005524(ATP binding);GO:0005622(intracellular);GO:0005886(plasma membrane);GO:0016301(kinase activity);GO:0018105(peptidyl-serine phosphorylation);GO:0018107(peptidyl-threonine phosphorylation);GO:0035556(intracellular signal transduction)	NA	NA	NA	CBL-interacting protein kinase 2 [Triticum urartu]	16.775	43.3009	0.387406	-1.36808	0.04455	0.991327	down	yes
TRITD_2Av1G029010	GO:0004601(peroxidase activity);GO:0005515(protein binding);GO:0005576(extracellular region);GO:0005618(cell wall);GO:0005794(Golgi apparatus);GO:0005829(cytosol);GO:0006979(response to oxidative stress);GO:0009809(lignin biosynthetic process);GO:0010089(xylem development);GO:0020037(heme binding);GO:0042744(hydrogen peroxide catabolic process);GO:0046872(metal ion binding);GO:0048046(apoplast);G…	00940(Phenylpropanoid biosynthesis);00940(Phenylpropanoid biosynthesis)	K00430	EC:1.11.1.7	Peroxidase [Triticum urartu];root peroxidase [Triticum aestivum];peroxidase 1 [Triticum monococcum];Peroxidase 1 [Triticum urartu]	4.02155	1.48423	2.70952	1.43804	0.0293809	0.806274	up	yes
TRITD_2Av1G029750	GO:0004674(protein serine/threonine kinase activity);GO:0005886(plasma membrane);GO:0006468(protein phosphorylation)	NA	NA	NA	thaumatin-like protein [Aegilops tauschii subsp. tauschii]	121.328	41.516	2.92244	1.54718	0.0184286	0.636475	up	yes
TRITD_2Av1G032970	GO:0004675(transmembrane receptor protein serine/threonine kinase activity);GO:0005515(protein binding);GO:0005886(plasma membrane);GO:0006468(protein phosphorylation);GO:0007166(cell surface receptor signaling pathway);GO:0016301(kinase activity);GO:0045087(innate immune response);GO:0045087(innate immune response)	04626(Plant-pathogen interaction);04626(Plant-pathogen interaction)	K13430	EC:2.7.11.1	probable serine/threonine-protein kinase PBL7 isoform X1 [Aegilops tauschii subsp. tauschii];probable serine/threonine-protein kinase PBL7 isoform X2 [Aegilops tauschii subsp. tauschii]	7.31869	2.27842	3.21217	1.68355	0.0115673	0.490578	up	yes
TRITD_2Av1G034610	GO:0005739(mitochondrion);GO:0008270(zinc ion binding);GO:0016491(oxidoreductase activity)	00904(Diterpenoid biosynthesis)	K13070	EC:1.1.1.295	unnamed protein product [Triticum aestivum]	1.63559	5.51322	0.296666	-1.75309	0.0120348	0.499839	down	yes
TRITD_2Av1G040400	GO:0005634(nucleus);GO:0009056(catabolic process);GO:0009860(pollen tube growth);GO:0052689(carboxylic ester hydrolase activity)	NA	NA	NA	predicted protein [Hordeum vulgare subsp. vulgare]	7.25912	19.1064	0.37993	-1.39619	0.0409939	0.941843	down	yes
TRITD_2Av1G047540	GO:0005515(protein binding)	NA	NA	NA	Subtilisin-chymotrypsin inhibitor-2B [Triticum urartu]	134.858	32.1233	4.19813	2.06975	0.00206215	0.181269	up	yes
TRITD_2Av1G052710	GO:0005516(calmodulin binding);GO:0005634(nucleus);GO:0005886(plasma membrane);GO:0008150(biological_process)	NA	NA	NA	predicted protein [Hordeum vulgare subsp. vulgare]	3.5841	1.35283	2.64932	1.40562	0.0361072	0.884897	up	yes
TRITD_2Av1G052740	GO:0005509(calcium ion binding)	04016(MAPK signaling pathway - plant);04070(Phosphatidylinositol signaling system);04626(Plant-pathogen interaction)	K02183	NA	hypothetical protein TRIUR3_26519 [Triticum urartu]	23.9733	4.67678	5.12604	2.35785	0.000688057	0.0897108	up	yes
TRITD_2Av1G052760	GO:0005509(calcium ion binding)	04016(MAPK signaling pathway - plant);04070(Phosphatidylinositol signaling system);04626(Plant-pathogen interaction)	K02183	NA	calmodulin-1-like [Aegilops tauschii subsp. tauschii]	24.3575	6.95976	3.49977	1.80726	0.00739209	0.390188	up	yes
TRITD_2Av1G053010	NA	NA	NA	NA	uncharacterized protein LOC109744627 [Aegilops tauschii subsp. tauschii];hypothetical protein TRIUR3_09860 [Triticum urartu]	24.8992	6.12538	4.06492	2.02323	0.00270982	0.213418	up	yes
TRITD_2Av1G053920	GO:0010037(response to carbon dioxide);GO:0010037(response to carbon dioxide)	00500(Starch and sucrose metabolism);00500(Starch and sucrose metabolism)	K00695	EC:2.4.1.13	Sucrose synthase 2 [Triticum urartu];unnamed protein product [Triticum aestivum]	1.0007	2.93076	0.341446	-1.55027	0.0244615	0.734116	down	yes
TRITD_2Av1G055240	GO:0003674(molecular_function);GO:0005794(Golgi apparatus);GO:0008150(biological_process);GO:0016021(integral component of membrane);GO:0016021(integral component of membrane)	NA	NA	NA	predicted protein [Hordeum vulgare subsp. vulgare];Transmembrane protein 87B [Triticum urartu]	3.03286	0.699134	4.33803	2.11704	0.00196765	0.176958	up	yes
TRITD_2Av1G060380	GO:0000166(nucleotide binding);GO:0000460(maturation of 5.8S rRNA);GO:0000470(maturation of LSU-rRNA);GO:0005515(protein binding);GO:0005634(nucleus);GO:0005654(nucleoplasm);GO:0005730(nucleolus);GO:0005829(cytosol);GO:0005834(heterotrimeric G-protein complex);GO:0009506(plasmodesma);GO:0030687(preribosome, large subunit precursor);GO:0070545(PeBoW complex);GO:0080008(Cul4-RING E3 ubiquitin ligas…	NA	NA	NA	ribosome biogenesis protein WDR12 homolog [Aegilops tauschii subsp. tauschii]	1.5859	4.08772	0.387968	-1.36599	0.0480088	1	down	yes
TRITD_2Av1G066110	GO:0005351(carbohydrate:proton symporter activity);GO:0005355(glucose transmembrane transporter activity);GO:0005887(integral component of plasma membrane);GO:0046323(glucose import)	NA	NA	NA	Polyol transporter 5 [Triticum urartu]	55.0616	16.5561	3.32575	1.73368	0.00875933	0.42403	up	yes
TRITD_2Av1G068890	GO:0005634(nucleus);GO:0006807(nitrogen compound metabolic process);GO:0060776(simple leaf morphogenesis)	NA	NA	NA	predicted protein [Hordeum vulgare subsp. vulgare]	20.8142	7.69123	2.70623	1.43628	0.0287769	0.797099	up	yes
TRITD_2Av1G073230	GO:0000139(Golgi membrane);GO:0003824(catalytic activity);GO:0005515(protein binding);GO:0005768(endosome);GO:0005794(Golgi apparatus);GO:0005802(trans-Golgi network);GO:0006486(protein glycosylation);GO:0016020(membrane);GO:0016021(integral component of membrane);GO:0016757(transferase activity, transferring glycosyl groups);GO:0045489(pectin biosynthetic process);GO:0071555(cell wall organizati…	00510(N-Glycan biosynthesis);04141(Protein processing in endoplasmic reticulum);04141(Protein processing in endoplasmic reticulum)	K01228	EC:3.2.1.106	probable arabinosyltransferase ARAD1 [Aegilops tauschii subsp. tauschii];hypothetical protein TRIUR3_20417 [Triticum urartu]	2.03073	0.689208	2.94646	1.55898	0.0211135	0.684232	up	yes
TRITD_2Av1G084350	GO:0004674(protein serine/threonine kinase activity);GO:0005886(plasma membrane);GO:0006468(protein phosphorylation);GO:0006952(defense response);GO:0009506(plasmodesma);GO:0009506(plasmodesma)	NA	NA	NA	cysteine-rich receptor-like protein kinase 10 isoform X2 [Aegilops tauschii subsp. tauschii]	1.49556	0.498646	2.99923	1.58459	0.0193936	0.655676	up	yes
TRITD_2Av1G084910	GO:0004674(protein serine/threonine kinase activity);GO:0005886(plasma membrane);GO:0006468(protein phosphorylation);GO:0006952(defense response);GO:0009506(plasmodesma);GO:0009506(plasmodesma)	NA	NA	NA	Cysteine-rich receptor-like protein kinase 25 [Triticum urartu]	3.24621	0.655927	4.94905	2.30715	0.000822445	0.10141	up	yes
TRITD_2Av1G089580	GO:0000166(nucleotide binding);GO:0003676(nucleic acid binding);GO:0005622(intracellular);GO:0008150(biological_process);GO:0008150(biological_process)	03040(Spliceosome);03040(Spliceosome)	K12897	NA	serine/arginine repetitive matrix protein 2-like isoform X3 [Aegilops tauschii subsp. tauschii];serine/arginine repetitive matrix protein 2-like isoform X2 [Aegilops tauschii subsp. tauschii];unnamed protein product [Triticum aestivum];serine/arginine repetitive matrix protein 2-like isoform X1 [Aegilops tauschii subsp. tauschii]	3.57664	17.3278	0.20641	-2.27641	0.00108152	0.120291	down	yes
TRITD_2Av1G124970	GO:0003674(molecular_function);GO:0005634(nucleus);GO:0005813(centrosome);GO:0005819(spindle);GO:0005874(microtubule);GO:0007098(centrosome cycle);GO:0009524(phragmoplast);GO:0051225(spindle assembly);GO:0051301(cell division);GO:0070652(HAUS complex);GO:0080175(phragmoplast microtubule organization);GO:0080175(phragmoplast microtubule organization)	NA	NA	NA	AUGMIN subunit 3-like isoform X1 [Aegilops tauschii subsp. tauschii];AUGMIN subunit 3-like isoform X3 [Aegilops tauschii subsp. tauschii]	2.17011	0.83729	2.59183	1.37397	0.0424583	0.960953	up	yes
TRITD_2Av1G145890	GO:0005351(carbohydrate:proton symporter activity);GO:0005355(glucose transmembrane transporter activity);GO:0005887(integral component of plasma membrane);GO:0046323(glucose import);GO:0046323(glucose import)	NA	NA	NA	unnamed protein product [Triticum aestivum];sugar transport protein 1-like [Aegilops tauschii subsp. tauschii]	22.3346	6.86983	3.25111	1.70093	0.0101906	0.465147	up	yes
TRITD_2Av1G158620	GO:0005634(nucleus);GO:0005634(nucleus)	NA	NA	NA	bHLH27 [Triticum aestivum];unnamed protein product [Triticum aestivum]	4.67726	1.17734	3.97272	1.99013	0.0036855	0.257512	up	yes
TRITD_2Av1G167000	NA	04626(Plant-pathogen interaction);04626(Plant-pathogen interaction)	K13456	NA	unnamed protein product [Triticum aestivum];RPM1-interacting protein 4-like isoform X3 [Aegilops tauschii subsp. tauschii]	27.6727	10.9373	2.53011	1.3392	0.0403216	0.931954	up	yes
TRITD_2Av1G176620	GO:0015079(potassium ion transmembrane transporter activity);GO:0016020(membrane);GO:0016020(membrane)	NA	NA	NA	potassium transporter 1-like [Aegilops tauschii subsp. tauschii];high-affinity potassium transporter [Triticum aestivum]	9.46499	3.63553	2.60347	1.38044	0.0347377	0.873249	up	yes
TRITD_2Av1G189150	GO:0005215(transporter activity);GO:0005886(plasma membrane);GO:0006857(oligopeptide transport);GO:0016020(membrane);GO:0016021(integral component of membrane);GO:0022857(transmembrane transporter activity);GO:0055085(transmembrane transport);GO:0009624(response to nematode);GO:0015333(peptide:proton symporter activity);GO:0015333(peptide:proton symporter activity)	NA	NA	NA	protein NRT1/ PTR FAMILY 4.3-like [Aegilops tauschii subsp. tauschii]	2.45138	0.927941	2.64174	1.40149	0.0352881	0.880679	up	yes
TRITD_2Av1G197880	GO:0005576(extracellular region);GO:0006751(glutathione catabolic process);GO:0006979(response to oxidative stress);GO:0009505(plant-type cell wall);GO:0009506(plasmodesma);GO:0016756(glutathione gamma-glutamylcysteinyltransferase activity);GO:0036374(glutathione hydrolase activity);GO:0048046(apoplast);GO:0102953(hypoglycin A gamma-glutamyl transpeptidase activity);GO:0005886(plasma membrane);GO…	00590(Arachidonic acid metabolism);00430(Taurine and hypotaurine metabolism);00460(Cyanoamino acid metabolism);00480(Glutathione metabolism);00480(Glutathione metabolism)	K18592	EC:2.3.2.2;EC:3.4.19.13	gamma-glutamyltranspeptidase 1-like [Aegilops tauschii subsp. tauschii]	10.9423	1.84477	5.93152	2.5684	0.000193132	0.0365476	up	yes
TRITD_2Av1G200110	GO:0005515(protein binding);GO:0005515(protein binding)	NA	NA	NA	14-3-3-like protein GF14-B [Aegilops tauschii subsp. tauschii];14-3-3 protein [Hordeum vulgare];14-3-3 protein [Triticum aestivum]	80.0717	32.058	2.49771	1.32061	0.0423259	0.959408	up	yes
TRITD_2Av1G201970	GO:0005737(cytoplasm);GO:0030001(metal ion transport);GO:0046914(transition metal ion binding);GO:0046916(cellular transition metal ion homeostasis)	NA	NA	NA	hypothetical protein TRIUR3_01189 [Triticum urartu]	50.2229	16.7727	2.99433	1.58223	0.0165854	0.601232	up	yes
TRITD_2Av1G205140	GO:0000077(DNA damage checkpoint);GO:0003700(DNA binding transcription factor activity);GO:0005634(nucleus);GO:0006351(transcription, DNA-templated);GO:0006355(regulation of transcription, DNA-templated);GO:0007275(multicellular organism development);GO:0010332(response to gamma radiation);GO:0040020(regulation of meiotic nuclear division);GO:0043565(sequence-specific DNA binding);GO:0043565(sequ…	NA	NA	NA	SUPPRESSOR OF GAMMA RESPONSE 1-like [Aegilops tauschii subsp. tauschii]	2.55204	0.83203	3.06725	1.61695	0.0174984	0.613459	up	yes
TRITD_2Av1G206910	GO:0016020(membrane);GO:0016709(oxidoreductase activity, acting on paired donors, with incorporation or reduction of molecular oxygen, NAD(P)H as one donor, and incorporation of one atom of oxygen);GO:0044550(secondary metabolite biosynthetic process);GO:0044550(secondary metabolite biosynthetic process)	NA	NA	NA	ent-isokaurene C2-hydroxylase-like [Aegilops tauschii subsp. tauschii];Premnaspirodiene oxygenase [Triticum urartu]	9.12292	3.62211	2.51867	1.33266	0.0416694	0.94867	up	yes
TRITD_2Av1G208970	NA	NA	NA	NA	hypothetical protein TRIUR3_03698 [Triticum urartu]	10.7911	4.30675	2.50562	1.32517	0.0450774	0.993015	up	yes
TRITD_2Av1G215220	GO:0005739(mitochondrion);GO:0005789(endoplasmic reticulum membrane);GO:0006696(ergosterol biosynthetic process);GO:0016021(integral component of membrane);GO:0030674(protein binding, bridging);GO:0030674(protein binding, bridging)	NA	NA	NA	ergosterol biosynthetic protein 28 [Aegilops tauschii subsp. tauschii]	21.2462	8.64273	2.45827	1.29764	0.0474667	1	up	yes
TRITD_2Av1G215440	GO:0005509(calcium ion binding);GO:0005623(cell);GO:0005739(mitochondrion);GO:0005743(mitochondrial inner membrane);GO:0005758(mitochondrial intermembrane space);GO:0006816(calcium ion transport);GO:0051562(negative regulation of mitochondrial calcium ion concentration)	NA	NA	NA	Calcium uptake protein 1, mitochondrial [Triticum urartu]	15.0317	3.39902	4.42236	2.14482	0.00159909	0.158455	up	yes
TRITD_2Av1G218340	GO:0003682(chromatin binding);GO:0003684(damaged DNA binding);GO:0005634(nucleus);GO:0006272(leading strand elongation);GO:0006298(mismatch repair);GO:0019985(translesion synthesis);GO:0030337(DNA polymerase processivity factor activity);GO:0034644(cellular response to UV);GO:0043626(PCNA complex);GO:0045739(positive regulation of DNA repair);GO:0045740(positive regulation of DNA replication);GO:…	03030(DNA replication);03410(Base excision repair);03420(Nucleotide excision repair);03430(Mismatch repair);03430(Mismatch repair)	K04802	NA	proliferating cell nuclear antigen [Aegilops tauschii subsp. tauschii];proliferating cellular nuclear antigen [Triticum aestivum]	1.45509	3.97774	0.365808	-1.45084	0.038798	0.918689	down	yes
TRITD_2Av1G218440	GO:0000439(core TFIIH complex);GO:0003676(nucleic acid binding);GO:0005634(nucleus);GO:0005675(holo TFIIH complex);GO:0006289(nucleotide-excision repair);GO:0006351(transcription, DNA-templated);GO:0006357(regulation of transcription by RNA polymerase II);GO:0008270(zinc ion binding);GO:0008270(zinc ion binding)	03022(Basal transcription factors);03420(Nucleotide excision repair);03420(Nucleotide excision repair)	K03142	NA	general transcription factor IIH subunit 2 [Aegilops tauschii subsp. tauschii];General transcription factor IIH subunit 2 [Triticum urartu]	2.53434	0.994476	2.54841	1.3496	0.0447743	0.992769	up	yes
TRITD_2Av1G219680	GO:0005634(nucleus);GO:0006355(regulation of transcription, DNA-templated);GO:0009640(photomorphogenesis)	NA	NA	NA	B-box zinc finger protein 24-like [Aegilops tauschii subsp. tauschii]	21.1679	65.8468	0.321473	-1.63723	0.0165918	0.601232	down	yes
TRITD_2Av1G220030	GO:0005509(calcium ion binding);GO:0005773(vacuole);GO:0005783(endoplasmic reticulum);GO:0009269(response to desiccation);GO:0009409(response to cold);GO:0009620(response to fungus);GO:0009651(response to salt stress);GO:0009737(response to abscisic acid);GO:0009751(response to salicylic acid);GO:0010118(stomatal movement);GO:0012511(monolayer-surrounded lipid storage body);GO:0031407(oxylipin me…	00073(Cutin, suberine and wax biosynthesis);00073(Cutin, suberine and wax biosynthesis)	K17991	EC:1.11.2.3	TPA_inf: caleosin [Triticum aestivum]	9.47539	33.0396	0.286789	-1.80194	0.00880244	0.42403	down	yes
TRITD_2Av1G223790	GO:0004674(protein serine/threonine kinase activity);GO:0005886(plasma membrane);GO:0007166(cell surface receptor signaling pathway)	NA	NA	NA	predicted protein [Hordeum vulgare subsp. vulgare]	3.32675	1.11196	2.99178	1.581	0.0172429	0.611013	up	yes
TRITD_2Av1G230110	GO:0003700(DNA binding transcription factor activity);GO:0005515(protein binding);GO:0005634(nucleus);GO:0006351(transcription, DNA-templated);GO:0006355(regulation of transcription, DNA-templated);GO:0009414(response to water deprivation);GO:0009737(response to abscisic acid);GO:0009738(abscisic acid-activated signaling pathway);GO:0043565(sequence-specific DNA binding);GO:0045893(positive regul…	NA	NA	NA	HDZipI-5 [Triticum aestivum]	11.1069	39.1926	0.283393	-1.81912	0.0080546	0.404213	down	yes
TRITD_2Av1G233390	GO:0051213(dioxygenase activity);GO:0051213(dioxygenase activity)	00941(Flavonoid biosynthesis);00940(Phenylpropanoid biosynthesis);00940(Phenylpropanoid biosynthesis)	K00475;K06892	EC:1.14.11.9;EC:1.14.11.-	Naringenin,2-oxoglutarate 3-dioxygenase [Triticum urartu]	104.802	42.3153	2.4767	1.30842	0.044048	0.984643	up	yes
TRITD_2Av1G234270	GO:0009507(chloroplast);GO:0016119(carotene metabolic process);GO:0016123(xanthophyll biosynthetic process)	00906(Carotenoid biosynthesis)	K15746	EC:1.14.15.24	beta-carotene 3-hydroxylase, chloroplastic-like [Aegilops tauschii subsp. tauschii]	3.59846	15.2787	0.235522	-2.08607	0.00267766	0.212111	down	yes
TRITD_2Av1G234740	GO:0003674(molecular_function);GO:0005829(cytosol);GO:0006511(ubiquitin-dependent protein catabolic process);GO:0009507(chloroplast)	04141(Protein processing in endoplasmic reticulum)	K14016	NA	ubiquitin fusion degradation 1 protein [Triticum aestivum]	12.5324	32.3412	0.387505	-1.36771	0.0448427	0.992769	down	yes
TRITD_2Av1G238660	GO:0005096(GTPase activator activity);GO:0005737(cytoplasm);GO:0005886(plasma membrane);GO:0017137(Rab GTPase binding);GO:0017157(regulation of exocytosis);GO:0019905(syntaxin binding);GO:0019905(syntaxin binding)	NA	NA	NA	uncharacterized protein LOC109731495 [Aegilops tauschii subsp. tauschii]	0.838393	2.94841	0.284354	-1.81424	0.0086574	0.42403	down	yes
TRITD_2Av1G246770	GO:0004197(cysteine-type endopeptidase activity);GO:0005615(extracellular space);GO:0005764(lysosome);GO:0051603(proteolysis involved in cellular protein catabolic process)	04145(Phagosome)	K01365	EC:3.4.22.15	ervatamin-C-like [Aegilops tauschii subsp. tauschii]	17.2717	1.84052	9.38414	3.23023	5.84996e-06	0.00312571	up	yes
TRITD_2Av1G248230	GO:0000139(Golgi membrane);GO:0005509(calcium ion binding);GO:0005794(Golgi apparatus);GO:0005887(integral component of plasma membrane);GO:0006623(protein targeting to vacuole);GO:0015031(protein transport);GO:0016021(integral component of membrane);GO:0017119(Golgi transport complex);GO:0030665(clathrin-coated vesicle membrane);GO:0031902(late endosome membrane);GO:0031902(late endosome membran…	00941(Flavonoid biosynthesis);00941(Flavonoid biosynthesis)	K01859	EC:5.5.1.6	unnamed protein product [Triticum aestivum];vacuolar-sorting receptor 7-like [Aegilops tauschii subsp. tauschii];Vacuolar-sorting receptor 7 [Triticum urartu]	13.6531	5.03376	2.71231	1.43952	0.028153	0.790897	up	yes
TRITD_2Av1G253150	NA	NA	NA	NA	putative lipid-transfer protein DIR1 [Aegilops tauschii subsp. tauschii]	26.2935	9.47664	2.77456	1.47226	0.0259634	0.759124	up	yes
TRITD_2Av1G260420	GO:0016020(membrane);GO:0016709(oxidoreductase activity, acting on paired donors, with incorporation or reduction of molecular oxygen, NAD(P)H as one donor, and incorporation of one atom of oxygen);GO:0044550(secondary metabolite biosynthetic process)	00402(Benzoxazinoid biosynthesis)	K13224	EC:1.14.13.138	indolin-2-one monooxygenase-like [Aegilops tauschii subsp. tauschii]	22.0374	58.2245	0.37849	-1.40167	0.0395368	0.927974	down	yes
TRITD_2Av1G262080	GO:0005737(cytoplasm);GO:0016747(transferase activity, transferring acyl groups other than amino-acyl groups)	NA	NA	NA	benzyl alcohol O-benzoyltransferase-like [Aegilops tauschii subsp. tauschii]	1.68014	5.2829	0.318034	-1.65275	0.0170635	0.609412	down	yes
TRITD_2Av1G266190	GO:0004674(protein serine/threonine kinase activity);GO:0005886(plasma membrane);GO:0006468(protein phosphorylation);GO:0006952(defense response);GO:0009506(plasmodesma);GO:0009506(plasmodesma)	NA	NA	NA	G-type lectin S-receptor-like serine/threonine-protein kinase B120 [Aegilops tauschii subsp. tauschii];unnamed protein product [Triticum aestivum];G-type lectin S-receptor-like serine/threonine-protein kinase B120 isoform X1 [Aegilops tauschii subsp. tauschii]	2.52635	0.618625	4.08382	2.02992	0.00298558	0.223508	up	yes
TRITD_2Av1G266570	GO:0004674(protein serine/threonine kinase activity);GO:0005886(plasma membrane);GO:0006468(protein phosphorylation);GO:0006952(defense response);GO:0009506(plasmodesma);GO:0009506(plasmodesma)	NA	NA	NA	G-type lectin S-receptor-like serine/threonine-protein kinase B120 isoform X7 [Aegilops tauschii subsp. tauschii];G-type lectin S-receptor-like serine/threonine-protein kinase B120 [Aegilops tauschii subsp. tauschii]	3.10014	0.810164	3.82656	1.93605	0.00416685	0.282455	up	yes
TRITD_2Av1G266900	GO:0004674(protein serine/threonine kinase activity);GO:0005886(plasma membrane);GO:0006468(protein phosphorylation);GO:0006952(defense response);GO:0009506(plasmodesma)	NA	NA	NA	receptor-like serine/threonine-protein kinase SD1-8 [Aegilops tauschii subsp. tauschii]	1.3108	0.508126	2.57968	1.36719	0.0401357	0.930598	up	yes
TRITD_2Av1G267500	GO:0004553(hydrolase activity, hydrolyzing O-glycosyl compounds);GO:0005576(extracellular region);GO:0005618(cell wall);GO:0005773(vacuole);GO:0005975(carbohydrate metabolic process);GO:0016021(integral component of membrane);GO:0031219(levanase activity);GO:0048046(apoplast);GO:0051669(fructan beta-fructosidase activity);GO:0016787(hydrolase activity);GO:0016787(hydrolase activity)	00052(Galactose metabolism);00500(Starch and sucrose metabolism);00500(Starch and sucrose metabolism)	K01193	EC:3.2.1.26	fructan 6-exohydrolase-like isoform X1 [Aegilops tauschii subsp. tauschii];fructan 6-exohydrolase [Triticum aestivum]	120.48	28.6864	4.19988	2.07035	0.0020057	0.17803	up	yes
TRITD_2Av1G267740	GO:0000987(proximal promoter sequence-specific DNA binding);GO:0003700(DNA binding transcription factor activity);GO:0005634(nucleus);GO:0005730(nucleolus);GO:0006351(transcription, DNA-templated);GO:0006355(regulation of transcription, DNA-templated);GO:0010200(response to chitin);GO:0043565(sequence-specific DNA binding);GO:0044212(transcription regulatory region DNA binding);GO:0048527(lateral…	04626(Plant-pathogen interaction)	K13459	NA	WRKY45-like transcription factor [Triticum aestivum]	42.3721	16.189	2.61735	1.38811	0.0334226	0.85769	up	yes
TRITD_2Av1G268460	NA	NA	NA	NA	hypothetical protein TRIUR3_03138 [Triticum urartu]	4.57609	1.21906	3.7538	1.90835	0.00498805	0.316067	up	yes
TRITD_2Av1G269670	GO:0005515(protein binding);GO:0005524(ATP binding);GO:0005576(extracellular region);GO:0006952(defense response);GO:0043531(ADP binding);GO:0043531(ADP binding)	04626(Plant-pathogen interaction);04626(Plant-pathogen interaction)	NA	NA	unnamed protein product [Triticum aestivum]	2.64362	1.06957	2.47166	1.30548	0.0466326	1	up	yes
TRITD_2Av1G272500	GO:0004674(protein serine/threonine kinase activity);GO:0005886(plasma membrane);GO:0006468(protein phosphorylation);GO:0031625(ubiquitin protein ligase binding);GO:0031625(ubiquitin protein ligase binding)	NA	NA	NA	G-type lectin S-receptor-like serine/threonine-protein kinase SD2-5 [Triticum urartu]	1.86639	5.12063	0.364484	-1.45607	0.0345863	0.870493	down	yes
TRITD_2Av1G272610	GO:0009813(flavonoid biosynthetic process);GO:0043231(intracellular membrane-bounded organelle);GO:0052696(flavonoid glucuronidation);GO:0080043(quercetin 3-O-glucosyltransferase activity);GO:0080044(quercetin 7-O-glucosyltransferase activity)	00942(Anthocyanin biosynthesis)	K12938	EC:2.4.1.-	anthocyanidin 5,3-O-glucosyltransferase-like [Aegilops tauschii subsp. tauschii]	2.16224	0.743184	2.90942	1.54073	0.0223176	0.699832	up	yes
TRITD_2Av1G273740	GO:0000014(single-stranded DNA endodeoxyribonuclease activity);GO:0003676(nucleic acid binding);GO:0004519(endonuclease activity);GO:0005576(extracellular region);GO:0006308(DNA catabolic process);GO:0043765(T/G mismatch-specific endonuclease activity);GO:0046872(metal ion binding);GO:0090305(nucleic acid phosphodiester bond hydrolysis);GO:0090305(nucleic acid phosphodiester bond hydrolysis)	00062(Fatty acid elongation);00062(Fatty acid elongation)	K15397	EC:2.3.1.199	endonuclease 4-like [Aegilops tauschii subsp. tauschii];Nuclease S1 [Triticum urartu];endonuclease 2-like [Aegilops tauschii subsp. tauschii]	2.4504	8.86803	0.276318	-1.8556	0.00700355	0.382919	down	yes
TRITD_2Av1G274240	GO:0004067(asparaginase activity);GO:0005737(cytoplasm);GO:0006508(proteolysis);GO:0006516(glycoprotein catabolic process);GO:0008798(beta-aspartyl-peptidase activity);GO:0008798(beta-aspartyl-peptidase activity)	NA	NA	NA	unnamed protein product [Triticum aestivum];putative isoaspartyl peptidase/L-asparaginase 2 [Triticum urartu]	8.96568	43.5775	0.205741	-2.2811	0.00101355	0.11508	down	yes
TRITD_2Av1G274320	GO:0004067(asparaginase activity);GO:0005737(cytoplasm);GO:0006508(proteolysis);GO:0006516(glycoprotein catabolic process);GO:0008798(beta-aspartyl-peptidase activity);GO:0008798(beta-aspartyl-peptidase activity)	NA	NA	NA	probable isoaspartyl peptidase/L-asparaginase 2 [Aegilops tauschii subsp. tauschii];unnamed protein product [Triticum aestivum]	1.18524	5.22872	0.22668	-2.14127	0.0023199	0.196938	down	yes
TRITD_2Av1G274360	NA	NA	NA	NA	hypothetical protein TRIUR3_01780 [Triticum urartu]	23.9756	67.1446	0.357074	-1.4857	0.0302123	0.813697	down	yes
TRITD_2Av1G280700	GO:0000145(exocyst);GO:0005737(cytoplasm);GO:0005829(cytosol);GO:0005886(plasma membrane);GO:0006904(vesicle docking involved in exocytosis)	NA	NA	NA	unnamed protein product [Triticum aestivum]	2.75061	0.655117	4.19865	2.06993	0.00255252	0.206398	up	yes
TRITD_2Av1G282490	GO:0000145(exocyst);GO:0005737(cytoplasm);GO:0006887(exocytosis);GO:0006904(vesicle docking involved in exocytosis);GO:0090406(pollen tube)	NA	NA	NA	uncharacterized protein LOC109785575 [Aegilops tauschii subsp. tauschii]	2.07289	0.756903	2.73864	1.45346	0.0306218	0.818976	up	yes
TRITD_2Av1G284410	GO:0005634(nucleus);GO:0005777(peroxisome);GO:0006598(polyamine catabolic process);GO:0008131(primary amine oxidase activity);GO:0046592(polyamine oxidase activity);GO:0052894(norspermine:oxygen oxidoreductase activity);GO:0052895(N1-acetylspermine:oxygen oxidoreductase (N1-acetylspermidine-forming) activity);GO:0052901(spermine:oxygen oxidoreductase (spermidine-forming) activity);GO:0055114(oxid…	00330(Arginine and proline metabolism);00410(beta-Alanine metabolism);00410(beta-Alanine metabolism)	K17839	EC:1.5.3.17;EC:1.5.3.-	probable polyamine oxidase 4 [Aegilops tauschii subsp. tauschii];unnamed protein product [Triticum aestivum]	3.87589	0.864502	4.48338	2.16459	0.0016223	0.160173	up	yes
TRITD_2Av1G285490	GO:0005739(mitochondrion);GO:0008150(biological_process);GO:0005634(nucleus);GO:0005634(nucleus)	00906(Carotenoid biosynthesis);00906(Carotenoid biosynthesis)	K15744	EC:5.2.1.12	unnamed protein product [Triticum aestivum];uncharacterized protein LOC109732761 isoform X1 [Aegilops tauschii subsp. tauschii];uncharacterized protein LOC109732761 isoform X4 [Aegilops tauschii subsp. tauschii];hypothetical protein TRIUR3_25796 [Triticum urartu];uncharacterized protein LOC109732761 isoform X2 [Aegilops tauschii subsp. tauschii]	6.74307	19.1154	0.352756	-1.50326	0.0278918	0.788792	down	yes
TRITD_2Av1G285870	GO:0003674(molecular_function);GO:0008150(biological_process)	NA	NA	NA	predicted protein [Hordeum vulgare subsp. vulgare]	1.17923	3.09021	0.381602	-1.38986	0.0455758	0.99406	down	yes
TRITD_2Av1G286550	GO:0005515(protein binding);GO:0009507(chloroplast);GO:0009528(plastid inner membrane);GO:0009706(chloroplast inner membrane);GO:0010020(chloroplast fission);GO:0016021(integral component of membrane);GO:0043572(plastid fission);GO:0043621(protein self-association);GO:0043621(protein self-association)	00020(Citrate cycle (TCA cycle));00640(Propanoate metabolism);00640(Propanoate metabolism)	K01899	EC:6.2.1.4;EC:6.2.1.5	unnamed protein product [Triticum aestivum]	6.21064	1.38782	4.47511	2.16192	0.00144801	0.149027	up	yes
TRITD_2Av1G286580	GO:0004152(dihydroorotate dehydrogenase activity);GO:0005737(cytoplasm);GO:0006207('de novo' pyrimidine nucleobase biosynthetic process);GO:0006207('de novo' pyrimidine nucleobase biosynthetic process)	00240(Pyrimidine metabolism);00240(Pyrimidine metabolism)	K00254	EC:1.3.5.2	Dihydroorotate dehydrogenase (quinone), mitochondrial [Triticum urartu];unnamed protein product [Triticum aestivum];dihydroorotate dehydrogenase (quinone), mitochondrial [Aegilops tauschii subsp. tauschii]	0.905073	5.58585	0.16203	-2.62567	0.000228448	0.0408967	down	yes
TRITD_2Av1G287760	GO:0005515(protein binding);GO:0009507(chloroplast);GO:0009534(chloroplast thylakoid);GO:0009640(photomorphogenesis);GO:0009647(skotomorphogenesis);GO:0009723(response to ethylene);GO:0009941(chloroplast envelope);GO:0015979(photosynthesis);GO:0015995(chlorophyll biosynthetic process);GO:0016491(oxidoreductase activity);GO:0016630(protochlorophyllide reductase activity);GO:0055114(oxidation-reduc…	00860(Porphyrin and chlorophyll metabolism);00860(Porphyrin and chlorophyll metabolism)	K00218	EC:1.3.1.33	RecName: Full=Protochlorophyllide reductase A, chloroplastic; Short=PCR A; AltName: Full=NADPH-protochlorophyllide oxidoreductase A; Short=POR A; Flags: Precursor	38.977	7.26654	5.3639	2.42328	0.000375646	0.0591697	up	yes
TRITD_2Av1G288060	GO:0004674(protein serine/threonine kinase activity);GO:0005886(plasma membrane)	NA	NA	NA	unnamed protein product [Triticum aestivum]	3.94392	0.995794	3.96058	1.98571	0.00374501	0.260336	up	yes
TRITD_2Av1G288650	GO:0005829(cytosol);GO:0008270(zinc ion binding);GO:0061630(ubiquitin protein ligase activity);GO:0071215(cellular response to abscisic acid stimulus);GO:1902584(positive regulation of response to water deprivation);GO:0005515(protein binding);GO:0005634(nucleus);GO:0006511(ubiquitin-dependent protein catabolic process);GO:0009651(response to salt stress);GO:0009737(response to abscisic acid);GO:…	NA	NA	NA	unnamed protein product [Triticum aestivum]	4.33412	1.25802	3.4452	1.78459	0.00883472	0.42403	up	yes
TRITD_2Av1G290300	GO:0005509(calcium ion binding);GO:0005544(calcium-dependent phospholipid binding);GO:0005886(plasma membrane)	00270(Cysteine and methionine metabolism);00450(Selenocompound metabolism)	K00549	EC:2.1.1.14	FT-interacting protein 1-like [Aegilops tauschii subsp. tauschii]	1.44478	0.348814	4.14197	2.05032	0.00273513	0.213707	up	yes
TRITD_2Av1G294880	GO:0005515(protein binding);GO:0008661(1-deoxy-D-xylulose-5-phosphate synthase activity);GO:0009228(thiamine biosynthetic process);GO:0009507(chloroplast);GO:0009570(chloroplast stroma);GO:0015995(chlorophyll biosynthetic process);GO:0016114(terpenoid biosynthetic process);GO:0019288(isopentenyl diphosphate biosynthetic process, methylerythritol 4-phosphate pathway);GO:0046872(metal ion binding);…	00730(Thiamine metabolism);00900(Terpenoid backbone biosynthesis);00900(Terpenoid backbone biosynthesis)	K01662	EC:2.2.1.7	probable 1-deoxy-D-xylulose-5-phosphate synthase 2, chloroplastic [Aegilops tauschii subsp. tauschii]	9.42294	1.28807	7.31552	2.87096	4.02856e-05	0.0130689	up	yes
TRITD_2Av1G295340	GO:0005887(integral component of plasma membrane);GO:0006857(oligopeptide transport);GO:0015031(protein transport);GO:0016020(membrane);GO:0035673(oligopeptide transmembrane transporter activity);GO:0080167(response to karrikin);GO:0080167(response to karrikin)	NA	NA	NA	Oligopeptide transporter 4 [Triticum urartu];oligopeptide transporter 4-like [Aegilops tauschii subsp. tauschii]	29.2142	11.0325	2.64802	1.40491	0.0313948	0.828179	up	yes
TRITD_2Av1G295770	GO:0005509(calcium ion binding);GO:0005544(calcium-dependent phospholipid binding);GO:0005886(plasma membrane);GO:0005886(plasma membrane)	00270(Cysteine and methionine metabolism);00450(Selenocompound metabolism);00450(Selenocompound metabolism)	K00549	EC:2.1.1.14	FT-interacting protein 1-like [Aegilops tauschii subsp. tauschii]	1.9032	0.60687	3.1361	1.64897	0.0140894	0.548643	up	yes
TRITD_2Bv1G000040	GO:0004674(protein serine/threonine kinase activity);GO:0005886(plasma membrane);GO:0007166(cell surface receptor signaling pathway);GO:0005515(protein binding);GO:0042802(identical protein binding);GO:0042802(identical protein binding)	04626(Plant-pathogen interaction);04626(Plant-pathogen interaction)	K13457	NA	disease resistance protein RPM1-like [Aegilops tauschii subsp. tauschii];unnamed protein product [Triticum aestivum]	2.7604	1.07508	2.56763	1.36044	0.0392476	0.924635	up	yes
TRITD_2Bv1G001360	GO:0005737(cytoplasm);GO:0016740(transferase activity);GO:0016740(transferase activity)	NA	NA	NA	unnamed protein product [Triticum aestivum];acyl transferase 15-like [Aegilops tauschii subsp. tauschii]	8.61147	21.7938	0.395134	-1.33958	0.0494452	1	down	yes
TRITD_2Bv1G003580	GO:0005515(protein binding)	NA	NA	NA	probable LRR receptor-like serine/threonine-protein kinase At3g47570 [Aegilops tauschii subsp. tauschii]	27.6656	5.29107	5.22873	2.38646	0.000462411	0.0681118	up	yes
TRITD_2Bv1G004720	GO:0009813(flavonoid biosynthetic process);GO:0042802(identical protein binding)	00945(Stilbenoid, diarylheptanoid and gingerol biosynthesis)	K17212	EC:2.3.1.211	unnamed protein product [Triticum aestivum]	3.53803	9.0725	0.389972	-1.35856	0.0479574	1	down	yes
TRITD_2Bv1G004850	GO:0004672(protein kinase activity);GO:0004674(protein serine/threonine kinase activity);GO:0005524(ATP binding);GO:0005886(plasma membrane);GO:0006468(protein phosphorylation);GO:0016021(integral component of membrane);GO:0016301(kinase activity);GO:0030246(carbohydrate binding)	NA	NA	NA	L-type lectin-domain containing receptor kinase IX.1 [Triticum urartu]	1.96614	0.483001	4.07067	2.02527	0.00305169	0.225951	up	yes
TRITD_2Bv1G005880	GO:0004674(protein serine/threonine kinase activity);GO:0005886(plasma membrane);GO:0006468(protein phosphorylation);GO:0006952(defense response);GO:0009506(plasmodesma);GO:0009506(plasmodesma)	NA	NA	NA	probable LRR receptor-like serine/threonine-protein kinase At1g53440 isoform X3 [Aegilops tauschii subsp. tauschii]	7.86811	1.68827	4.66045	2.22047	0.00112467	0.124078	up	yes
TRITD_2Bv1G007390	GO:0004674(protein serine/threonine kinase activity);GO:0005886(plasma membrane);GO:0006468(protein phosphorylation);GO:0006952(defense response);GO:0009506(plasmodesma);GO:0009506(plasmodesma)	NA	NA	NA	Putative cysteine-rich receptor-like protein kinase 23 [Triticum urartu];Cysteine-rich receptor-like protein kinase 41 [Triticum urartu];putative receptor-like protein kinase At4g00960 [Aegilops tauschii subsp. tauschii]	2.69897	7.21765	0.373941	-1.41912	0.0376284	0.904138	down	yes
TRITD_2Bv1G007470	GO:0004040(amidase activity);GO:0004040(amidase activity)	00330(Arginine and proline metabolism);00360(Phenylalanine metabolism);00380(Tryptophan metabolism);00380(Tryptophan metabolism)	K01426	EC:3.5.1.4	putative amidase C869.01 [Aegilops tauschii subsp. tauschii]	4.33148	1.264	3.42681	1.77687	0.00864527	0.42403	up	yes
TRITD_2Bv1G008500	GO:0003959(NADPH dehydrogenase activity);GO:0005622(intracellular);GO:0006952(defense response);GO:0009695(jasmonic acid biosynthetic process);GO:0016629(12-oxophytodienoate reductase activity);GO:0031408(oxylipin biosynthetic process)	00592(alpha-Linolenic acid metabolism)	K05894	EC:1.3.1.42	unnamed protein product [Triticum aestivum]	2.76755	0.970161	2.85267	1.51231	0.0243493	0.731959	up	yes
TRITD_2Bv1G008670	GO:0009813(flavonoid biosynthetic process);GO:0043231(intracellular membrane-bounded organelle);GO:0052696(flavonoid glucuronidation);GO:0080043(quercetin 3-O-glucosyltransferase activity);GO:0080044(quercetin 7-O-glucosyltransferase activity);GO:0080044(quercetin 7-O-glucosyltransferase activity)	00944(Flavone and flavonol biosynthesis);00906(Carotenoid biosynthesis);00906(Carotenoid biosynthesis)	K22771;K14595	EC:2.4.1.-;EC:2.4.1.263	UDP-glucosyltransferase [Triticum aestivum]	41.9854	14.0077	2.99732	1.58367	0.0159733	0.592207	up	yes
TRITD_2Bv1G009180	GO:0005524(ATP binding);GO:0006952(defense response);GO:0043531(ADP binding)	NA	NA	NA	putative disease resistance protein RGA3 [Brachypodium distachyon]	6.98398	1.88017	3.71456	1.89319	0.00464638	0.302904	up	yes
TRITD_2Bv1G009580	GO:0005515(protein binding);GO:0005524(ATP binding);GO:0005576(extracellular region);GO:0006952(defense response);GO:0043531(ADP binding);GO:0043531(ADP binding)	NA	NA	NA	Putative disease resistance RPP13-like protein 1 [Triticum urartu]	2.51158	0.94758	2.65052	1.40628	0.0326233	0.850204	up	yes
TRITD_2Bv1G009970	NA	NA	NA	NA	hypothetical protein TRIUR3_34472 [Triticum urartu]	14.9461	5.7649	2.5926	1.3744	0.0352972	0.880679	up	yes
TRITD_2Bv1G010060	GO:0005515(protein binding);GO:0005524(ATP binding);GO:0005576(extracellular region);GO:0006952(defense response);GO:0043531(ADP binding)	NA	NA	NA	Vrga1 [Aegilops ventricosa]	5.45522	1.13563	4.8037	2.26415	0.000867433	0.105283	up	yes
TRITD_2Bv1G010120	NA	NA	NA	NA	hypothetical protein TRIUR3_23272 [Triticum urartu];hypothetical protein TRIUR3_05011 [Triticum urartu]	3.52172	1.21586	2.89649	1.53431	0.0215227	0.687567	up	yes
TRITD_2Bv1G010230	GO:0005524(ATP binding);GO:0005634(nucleus);GO:0006952(defense response);GO:0043531(ADP binding)	NA	NA	NA	putative disease resistance protein RGA3 [Brachypodium distachyon]	4.84186	1.10166	4.39504	2.13588	0.00163369	0.160715	up	yes
TRITD_2Bv1G010760	GO:0009507(chloroplast);GO:0009570(chloroplast stroma);GO:0009570(chloroplast stroma)	NA	NA	NA	uncharacterized protein LOC109771239 isoform X2 [Aegilops tauschii subsp. tauschii];uncharacterized protein LOC109771239 isoform X1 [Aegilops tauschii subsp. tauschii]	5.00818	24.669	0.203015	-2.30034	0.000959809	0.111773	down	yes
TRITD_2Bv1G011100	GO:0005737(cytoplasm);GO:0016616(oxidoreductase activity, acting on the CH-OH group of donors, NAD or NADP as acceptor);GO:0051287(NAD binding);GO:0055114(oxidation-reduction process);GO:0047995(hydroxyphenylpyruvate reductase activity);GO:0047995(hydroxyphenylpyruvate reductase activity)	00630(Glyoxylate and dicarboxylate metabolism);00260(Glycine, serine and threonine metabolism);00260(Glycine, serine and threonine metabolism)	K15919	NA	glyoxylate/hydroxypyruvate reductase HPR3-like [Aegilops tauschii subsp. tauschii];unnamed protein product [Triticum aestivum]	0.781495	2.41538	0.323549	-1.62794	0.0212677	0.684232	down	yes
TRITD_2Bv1G011380	GO:0003985(acetyl-CoA C-acetyltransferase activity);GO:0005737(cytoplasm);GO:0005739(mitochondrion);GO:0005777(peroxisome);GO:0005829(cytosol);GO:0005886(plasma membrane);GO:0006635(fatty acid beta-oxidation);GO:0008299(isoprenoid biosynthetic process);GO:0009793(embryo development ending in seed dormancy);GO:0009846(pollen germination);GO:0009860(pollen tube growth);GO:0016125(sterol metabolic p…	00620(Pyruvate metabolism);00630(Glyoxylate and dicarboxylate metabolism);00640(Propanoate metabolism);00650(Butanoate metabolism);00071(Fatty acid degradation);00072(Synthesis and degradation of ketone bodies);00280(Valine, leucine and isoleucine degradation);00310(Lysine degradation);00380(Tryptophan metabolism);00900(Terpenoid backbone biosynthesis)	K00626	EC:2.3.1.9	acetyl-CoA acetyltransferase, cytosolic 1-like isoform X3 [Aegilops tauschii subsp. tauschii]	5.6322	2.29584	2.45322	1.29467	0.0496669	1	up	yes
TRITD_2Bv1G012700	GO:0004674(protein serine/threonine kinase activity);GO:0005524(ATP binding);GO:0005886(plasma membrane);GO:0006468(protein phosphorylation);GO:0009555(pollen development);GO:0016021(integral component of membrane);GO:0016301(kinase activity);GO:0030246(carbohydrate binding);GO:0042742(defense response to bacterium)	NA	NA	NA	L-type lectin-domain containing receptor kinase IV.2-like [Aegilops tauschii subsp. tauschii]	5.29249	2.11343	2.50422	1.32436	0.0431298	0.972115	up	yes
TRITD_2Bv1G020140	GO:0005515(protein binding);GO:0005515(protein binding)	NA	NA	NA	unnamed protein product [Triticum aestivum]	3.47239	1.10019	3.15616	1.65817	0.0128218	0.518391	up	yes
TRITD_2Bv1G020580	GO:0004674(protein serine/threonine kinase activity);GO:0005524(ATP binding);GO:0005886(plasma membrane);GO:0006468(protein phosphorylation);GO:0007169(transmembrane receptor protein tyrosine kinase signaling pathway);GO:0016021(integral component of membrane);GO:0016301(kinase activity);GO:0016310(phosphorylation);GO:0016310(phosphorylation)	NA	NA	NA	unnamed protein product [Triticum aestivum]	14.9763	4.93826	3.0327	1.6006	0.0150662	0.572602	up	yes
TRITD_2Bv1G024540	GO:0016020(membrane);GO:0016709(oxidoreductase activity, acting on paired donors, with incorporation or reduction of molecular oxygen, NAD(P)H as one donor, and incorporation of one atom of oxygen);GO:0044550(secondary metabolite biosynthetic process);GO:0044550(secondary metabolite biosynthetic process)	NA	NA	NA	premnaspirodiene oxygenase-like [Aegilops tauschii subsp. tauschii]	1.14958	9.43502	0.121842	-3.03692	2.36821e-05	0.00903612	down	yes
TRITD_2Bv1G025780	GO:0005886(plasma membrane);GO:0006952(defense response);GO:0006952(defense response)	NA	NA	NA	seven trans-membrane protein [Triticum aestivum];MLO-like protein 1 [Aegilops tauschii subsp. tauschii]	7.48268	0.954896	7.83612	2.97014	2.42068e-05	0.00903612	up	yes
TRITD_2Bv1G028060	GO:0004722(protein serine/threonine phosphatase activity);GO:0005634(nucleus);GO:0006470(protein dephosphorylation);GO:0009536(plastid);GO:0009611(response to wounding);GO:0009620(response to fungus);GO:0009738(abscisic acid-activated signaling pathway);GO:0046872(metal ion binding);GO:0050832(defense response to fungus)	NA	NA	NA	probable protein phosphatase 2C 32 [Aegilops tauschii subsp. tauschii]	7.42911	20.9396	0.354787	-1.49497	0.0287167	0.797099	down	yes
TRITD_2Bv1G029440	GO:0001653(peptide receptor activity);GO:0004383(guanylate cyclase activity);GO:0004672(protein kinase activity);GO:0004674(protein serine/threonine kinase activity);GO:0005515(protein binding);GO:0005524(ATP binding);GO:0005886(plasma membrane);GO:0006468(protein phosphorylation);GO:0006955(immune response);GO:0007169(transmembrane receptor protein tyrosine kinase signaling pathway);GO:0009506(p…	04016(MAPK signaling pathway - plant);04016(MAPK signaling pathway - plant)	K20718	EC:2.7.11.1	leucine-rich repeat receptor-like protein kinase PEPR2 [Aegilops tauschii subsp. tauschii];Leucine-rich repeat receptor-like protein kinase PEPR2 [Triticum urartu]	1.30646	0.340308	3.83905	1.94075	0.00462792	0.302904	up	yes
TRITD_2Bv1G029870	GO:0002238(response to molecule of fungal origin);GO:0003674(molecular_function);GO:0007568(aging);GO:0009620(response to fungus);GO:0009624(response to nematode);GO:0010150(leaf senescence);GO:0010193(response to ozone)	NA	NA	NA	hypothetical protein TRIUR3_05350 [Triticum urartu]	12.3323	4.25538	2.89804	1.53508	0.0220321	0.694878	up	yes
TRITD_2Bv1G032440	GO:0005634(nucleus);GO:0005737(cytoplasm);GO:0006012(galactose metabolic process);GO:0006979(response to oxidative stress);GO:0009409(response to cold);GO:0016051(carbohydrate biosynthetic process);GO:0016757(transferase activity, transferring glycosyl groups);GO:0016758(transferase activity, transferring hexosyl groups);GO:0046872(metal ion binding);GO:0047216(inositol 3-alpha-galactosyltransfer…	00052(Galactose metabolism)	K18819	EC:2.4.1.123	galactinol synthase [Triticum aestivum]	7.75978	42.9181	0.180804	-2.4675	0.000418774	0.0620195	down	yes
TRITD_2Bv1G032780	GO:0003924(GTPase activity);GO:0005730(nucleolus);GO:0042254(ribosome biogenesis)	03008(Ribosome biogenesis in eukaryotes)	K14538	NA	Guanine nucleotide-binding protein-like 3-like protein [Triticum urartu]	5.74012	17.2577	0.332612	-1.58809	0.0201665	0.669351	down	yes
TRITD_2Bv1G033420	GO:0003674(molecular_function);GO:0005783(endoplasmic reticulum);GO:0005789(endoplasmic reticulum membrane);GO:0009507(chloroplast);GO:0015031(protein transport);GO:0030134(COPII-coated ER to Golgi transport vesicle);GO:0030142(COPI-coated Golgi to ER transport vesicle);GO:0048193(Golgi vesicle transport);GO:0048193(Golgi vesicle transport)	NA	NA	NA	unnamed protein product [Triticum aestivum];RINT1-like protein MAG2L [Aegilops tauschii subsp. tauschii]	0.412646	1.26037	0.327401	-1.61087	0.022662	0.705758	down	yes
TRITD_2Bv1G034790	GO:0003700(DNA binding transcription factor activity);GO:0005515(protein binding);GO:0005634(nucleus);GO:0006351(transcription, DNA-templated);GO:0006979(response to oxidative stress);GO:0007275(multicellular organism development);GO:0009651(response to salt stress);GO:0009723(response to ethylene);GO:0009733(response to auxin);GO:0009737(response to abscisic acid);GO:0010029(regulation of seed g…	03013(RNA transport);03015(mRNA surveillance pathway);03018(RNA degradation);03018(RNA degradation)	K13126	NA	NAC transcription factor (plastid) [Secale cereale x Triticum turgidum subsp. durum]	5.39283	19.1622	0.28143	-1.82915	0.00793817	0.400584	down	yes
TRITD_2Bv1G037200	GO:0003674(molecular_function);GO:0005739(mitochondrion);GO:0005777(peroxisome);GO:0010150(leaf senescence);GO:0016021(integral component of membrane)	NA	NA	NA	uncharacterized protein LOC109784586 [Aegilops tauschii subsp. tauschii]	10.9995	2.97583	3.69628	1.88608	0.00572658	0.343602	up	yes
TRITD_2Bv1G037460	GO:0004674(protein serine/threonine kinase activity);GO:0005524(ATP binding);GO:0005622(intracellular);GO:0005886(plasma membrane);GO:0016301(kinase activity);GO:0018105(peptidyl-serine phosphorylation);GO:0018107(peptidyl-threonine phosphorylation);GO:0035556(intracellular signal transduction);GO:0035556(intracellular signal transduction)	NA	NA	NA	CBL-interacting protein kinase 2 [Triticum aestivum]	15.7825	52.4857	0.300701	-1.7336	0.0113058	0.485843	down	yes
TRITD_2Bv1G037980	GO:0004601(peroxidase activity);GO:0005515(protein binding);GO:0005576(extracellular region);GO:0005618(cell wall);GO:0005794(Golgi apparatus);GO:0005829(cytosol);GO:0006979(response to oxidative stress);GO:0009809(lignin biosynthetic process);GO:0010089(xylem development);GO:0020037(heme binding);GO:0042744(hydrogen peroxide catabolic process);GO:0046872(metal ion binding);GO:0048046(apoplast);G…	00940(Phenylpropanoid biosynthesis);00940(Phenylpropanoid biosynthesis)	K00430	EC:1.11.1.7	root peroxidase [Triticum aestivum];peroxidase [Triticum aestivum]	2.27945	0.296154	7.69685	2.94427	3.75763e-05	0.0123368	up	yes
TRITD_2Bv1G039260	GO:0005886(plasma membrane);GO:0016021(integral component of membrane);GO:0042626(ATPase activity, coupled to transmembrane movement of substances);GO:0042626(ATPase activity, coupled to transmembrane movement of substances)	02010(ABC transporters);02010(ABC transporters)	K05681	NA	predicted protein [Hordeum vulgare subsp. vulgare]	2.90468	0.9797	2.96487	1.56797	0.0186619	0.641529	up	yes
TRITD_2Bv1G041830	GO:0003674(molecular_function);GO:0005634(nucleus);GO:0005737(cytoplasm);GO:0005829(cytosol);GO:0006457(protein folding);GO:0006620(posttranslational protein targeting to endoplasmic reticulum membrane);GO:0016192(vesicle-mediated transport);GO:0072380(TRC complex);GO:0072380(TRC complex)	NA	NA	NA	Ankyrin repeat, PH and SEC7 domain containing protein secG [Triticum urartu];serine/threonine-protein phosphatase 6 regulatory ankyrin repeat subunit B-like [Aegilops tauschii subsp. tauschii];ankyrin-1-like [Aegilops tauschii subsp. tauschii];tankyrase-2-like [Aegilops tauschii subsp. tauschii]	7.8108	1.02773	7.60002	2.926	3.35615e-05	0.0114861	up	yes
TRITD_2Bv1G046070	GO:0005515(protein binding)	NA	NA	NA	probable LRR receptor-like serine/threonine-protein kinase At3g47570 [Ananas comosus]	9.13206	1.8042	5.06156	2.33958	0.000586535	0.0812419	up	yes
TRITD_2Bv1G046930	GO:0000779(condensed chromosome, centromeric region);GO:0000799(nuclear condensin complex);GO:0003682(chromatin binding);GO:0007076(mitotic chromosome condensation);GO:0010032(meiotic chromosome condensation);GO:0042393(histone binding);GO:0051304(chromosome separation);GO:0051304(chromosome separation)	NA	NA	NA	condensin complex subunit 1 [Aegilops tauschii subsp. tauschii]	0.505262	1.84409	0.27399	-1.8678	0.00711334	0.38308	down	yes
TRITD_2Bv1G047090	GO:0008152(metabolic process);GO:0016787(hydrolase activity);GO:0016787(hydrolase activity)	NA	NA	NA	haloacid dehalogenase-like hydrolase domain-containing protein 3 isoform X3 [Aegilops tauschii subsp. tauschii];haloacid dehalogenase-like hydrolase domain-containing protein 3 isoform X2 [Aegilops tauschii subsp. tauschii];Haloacid dehalogenase-like hydrolase domain-containing protein 3 [Triticum urartu]	21.9291	57.1805	0.383506	-1.38268	0.0423548	0.959408	down	yes
TRITD_2Bv1G051940	GO:0047461((+)-delta-cadinene synthase activity);GO:1901928(cadinene biosynthetic process);GO:1901928(cadinene biosynthetic process)	00909(Sesquiterpenoid and triterpenoid biosynthesis);00909(Sesquiterpenoid and triterpenoid biosynthesis)	K15803	EC:4.2.3.75	alpha-humulene synthase-like isoform X1 [Aegilops tauschii subsp. tauschii]	0.531786	1.58943	0.334577	-1.57959	0.0255374	0.753132	down	yes
TRITD_2Bv1G052220	GO:0008150(biological_process);GO:0016021(integral component of membrane)	NA	NA	NA	uncharacterized protein LOC109782149 [Aegilops tauschii subsp. tauschii]	0.776997	2.11266	0.367781	-1.44308	0.0354081	0.880679	down	yes
TRITD_2Bv1G060910	GO:0005515(protein binding)	NA	NA	NA	Subtilisin-chymotrypsin inhibitor-2B [Triticum urartu]	16.2532	5.09712	3.18871	1.67297	0.0128111	0.518391	up	yes
TRITD_2Bv1G061220	GO:0009507(chloroplast);GO:0009941(chloroplast envelope);GO:0016491(oxidoreductase activity);GO:0055114(oxidation-reduction process)	NA	NA	NA	uncharacterized protein LOC109761076 [Aegilops tauschii subsp. tauschii]	0.958791	2.74136	0.34975	-1.5156	0.0297989	0.812675	down	yes
TRITD_2Bv1G064680	NA	NA	NA	NA	uncharacterized protein LOC109744627 [Aegilops tauschii subsp. tauschii]	43.2869	12.9239	3.34936	1.74389	0.00862199	0.42403	up	yes
TRITD_2Bv1G066460	NA	NA	NA	NA	pentatricopeptide repeat-containing protein At1g63330-like [Aegilops tauschii subsp. tauschii]	0.401918	1.33938	0.300077	-1.7366	0.014187	0.550706	down	yes
TRITD_2Bv1G066490	GO:0003674(molecular_function);GO:0005794(Golgi apparatus);GO:0008150(biological_process);GO:0016021(integral component of membrane);GO:0016021(integral component of membrane)	NA	NA	NA	uncharacterized protein LOC109770045 [Aegilops tauschii subsp. tauschii];Transmembrane protein 87B [Triticum urartu]	2.67708	0.936488	2.85864	1.51533	0.024009	0.728044	up	yes
TRITD_2Bv1G068580	GO:0005634(nucleus);GO:0005737(cytoplasm);GO:0008146(sulfotransferase activity);GO:0009812(flavonoid metabolic process);GO:0016787(hydrolase activity);GO:1990135(flavonoid sulfotransferase activity)	NA	NA	NA	flavonol 3-sulfotransferase-like [Aegilops tauschii subsp. tauschii]	10.3247	3.403	3.03401	1.60123	0.0157867	0.587688	up	yes
TRITD_2Bv1G074730	GO:0003674(molecular_function);GO:0005575(cellular_component);GO:0008150(biological_process)	NA	NA	NA	uncharacterized protein LOC109739182 [Aegilops tauschii subsp. tauschii]	0.547764	2.00994	0.272528	-1.87553	0.00752696	0.390188	down	yes
TRITD_2Bv1G075490	GO:0005634(nucleus);GO:0097100(supercoiled DNA binding);GO:2000033(regulation of seed dormancy process)	NA	NA	NA	hypothetical protein TRIUR3_15696 [Triticum urartu]	3.08261	1.13171	2.72386	1.44565	0.0302992	0.814253	up	yes
TRITD_2Bv1G077230	GO:0005351(carbohydrate:proton symporter activity);GO:0005355(glucose transmembrane transporter activity);GO:0005887(integral component of plasma membrane);GO:0046323(glucose import);GO:0046323(glucose import)	NA	NA	NA	unnamed protein product [Triticum aestivum];Polyol transporter 5 [Triticum urartu]	40.2988	9.85346	4.08981	2.03203	0.00241067	0.200966	up	yes
TRITD_2Bv1G082940	GO:0003700(DNA binding transcription factor activity);GO:0005634(nucleus);GO:0006351(transcription, DNA-templated);GO:0006355(regulation of transcription, DNA-templated);GO:0007275(multicellular organism development);GO:0009753(response to jasmonic acid);GO:0044212(transcription regulatory region DNA binding);GO:0045995(regulation of embryonic development);GO:0048317(seed morphogenesis);GO:008006…	NA	NA	NA	unnamed protein product [Triticum aestivum];RecName: Full=NAC transcription factor NAM-B2; Short=TtNAM-B2	0.924472	2.78395	0.332072	-1.59043	0.0228749	0.709589	down	yes
TRITD_2Bv1G085060	GO:0009705(plant-type vacuole membrane);GO:0016021(integral component of membrane)	NA	NA	NA	organic cation/carnitine transporter 2-like [Aegilops tauschii subsp. tauschii]	2.44047	0.628863	3.88076	1.95634	0.00424542	0.285649	up	yes
TRITD_2Bv1G086310	GO:0005337(nucleoside transmembrane transporter activity);GO:0005886(plasma membrane);GO:0015858(nucleoside transport);GO:0015864(pyrimidine nucleoside transport);GO:0016021(integral component of membrane);GO:1901642(nucleoside transmembrane transport)	NA	NA	NA	unnamed protein product [Triticum aestivum]	8.21469	3.19821	2.56852	1.36094	0.0378193	0.904554	up	yes
TRITD_2Bv1G087080	GO:0005739(mitochondrion);GO:0006850(mitochondrial pyruvate transmembrane transport);GO:0031305(integral component of mitochondrial inner membrane);GO:0050833(pyruvate transmembrane transporter activity)	NA	NA	NA	mitochondrial pyruvate carrier 4-like isoform X2 [Aegilops tauschii subsp. tauschii]	50.7561	3.56021	14.2565	3.83355	1.90366e-07	0.000247023	up	yes
TRITD_2Bv1G087120	GO:0004674(protein serine/threonine kinase activity);GO:0005886(plasma membrane);GO:0006468(protein phosphorylation)	NA	NA	NA	G-type lectin S-receptor-like serine/threonine-protein kinase At2g19130 [Aegilops tauschii subsp. tauschii]	1.15695	3.70635	0.312153	-1.67967	0.0148983	0.568597	down	yes
TRITD_2Bv1G089000	NA	NA	NA	NA	hypothetical protein SORBI_3004G005900 [Sorghum bicolor]	3.12645	11.8072	0.264792	-1.91707	0.00545421	0.334746	down	yes
TRITD_2Bv1G089940	GO:0004674(protein serine/threonine kinase activity);GO:0005886(plasma membrane);GO:0006468(protein phosphorylation);GO:0006952(defense response);GO:0009506(plasmodesma);GO:0009506(plasmodesma)	NA	NA	NA	putative receptor-like protein kinase At4g00960 [Aegilops tauschii subsp. tauschii]	4.04799	1.42613	2.83844	1.5051	0.0230596	0.711548	up	yes
TRITD_2Bv1G096390	GO:0005515(protein binding);GO:0030674(protein binding, bridging);GO:0031410(cytoplasmic vesicle);GO:0060178(regulation of exocyst localization);GO:0060178(regulation of exocyst localization)	NA	NA	NA	hypothetical protein TRIUR3_14045 [Triticum urartu]	2.2668	0.394058	5.75244	2.52417	0.000308016	0.0508538	up	yes
TRITD_2Bv1G096540	GO:0005634(nucleus);GO:0005737(cytoplasm);GO:0005886(plasma membrane);GO:0009738(abscisic acid-activated signaling pathway);GO:0046872(metal ion binding);GO:0048046(apoplast);GO:0048046(apoplast)	04144(Endocytosis);04144(Endocytosis)	K12486	NA	protein C2-DOMAIN ABA-RELATED 8-like [Aegilops tauschii subsp. tauschii];unnamed protein product [Triticum aestivum]	6.64736	2.36294	2.81317	1.4922	0.0256502	0.755048	up	yes
TRITD_2Bv1G110570	GO:0003954(NADH dehydrogenase activity);GO:0009060(aerobic respiration);GO:0010181(FMN binding);GO:0051287(NAD binding);GO:0051539(4 iron, 4 sulfur cluster binding);GO:0051539(4 iron, 4 sulfur cluster binding)	00190(Oxidative phosphorylation);00190(Oxidative phosphorylation)	K03942	EC:1.6.5.3;EC:1.6.99.3	NADH dehydrogenase [ubiquinone] flavoprotein 1, mitochondrial [Aegilops tauschii subsp. tauschii]	80.0795	18.7358	4.27415	2.09564	0.00178922	0.169184	up	yes
TRITD_2Bv1G120100	GO:0005351(carbohydrate:proton symporter activity);GO:0005355(glucose transmembrane transporter activity);GO:0005887(integral component of plasma membrane);GO:0046323(glucose import);GO:0046323(glucose import)	NA	NA	NA	probable inositol transporter 2 [Aegilops tauschii subsp. tauschii]	16.8011	4.00321	4.1969	2.06932	0.00209995	0.183409	up	yes
TRITD_2Bv1G128540	GO:0006855(drug transmembrane transport);GO:0006855(drug transmembrane transport)	NA	NA	NA	protein DETOXIFICATION 18-like [Aegilops tauschii subsp. tauschii];MATE efflux family protein LAL5 [Triticum urartu]	4.57368	1.37027	3.3378	1.7389	0.00971181	0.447795	up	yes
TRITD_2Bv1G129770	GO:0005351(carbohydrate:proton symporter activity);GO:0005355(glucose transmembrane transporter activity);GO:0005887(integral component of plasma membrane);GO:0046323(glucose import);GO:0046323(glucose import)	NA	NA	NA	unnamed protein product [Triticum aestivum]	29.4301	6.74389	4.36396	2.12564	0.00158626	0.157912	up	yes
TRITD_2Bv1G133680	GO:0005634(nucleus);GO:0005634(nucleus)	NA	NA	NA	bHLH27 [Triticum aestivum]	3.2302	0.948695	3.40489	1.76761	0.0103543	0.467917	up	yes
TRITD_2Bv1G144910	GO:0015079(potassium ion transmembrane transporter activity);GO:0016020(membrane);GO:0016020(membrane)	NA	NA	NA	high-affinity potassium transporter [Triticum aestivum]	4.04824	1.6329	2.47918	1.30986	0.0460077	0.999306	up	yes
TRITD_2Bv1G146670	GO:0004664(prephenate dehydratase activity);GO:0009094(L-phenylalanine biosynthetic process);GO:0009507(chloroplast);GO:0009570(chloroplast stroma);GO:0047769(arogenate dehydratase activity)	00400(Phenylalanine, tyrosine and tryptophan biosynthesis)	K05359	EC:4.2.1.91;EC:4.2.1.51	Arogenate dehydratase/prephenate dehydratase 6, chloroplastic [Triticum urartu]	3.8647	1.48114	2.60928	1.38365	0.0368277	0.894722	up	yes
TRITD_2Bv1G151160	GO:0003674(molecular_function);GO:0005634(nucleus);GO:0005802(trans-Golgi network);GO:0005886(plasma membrane);GO:0008150(biological_process);GO:0016021(integral component of membrane)	NA	NA	NA	unnamed protein product [Triticum aestivum]	4.74557	1.67126	2.83952	1.50565	0.0240428	0.728044	up	yes
TRITD_2Bv1G155230	GO:0009735(response to cytokinin);GO:0009735(response to cytokinin)	04075(Plant hormone signal transduction);04075(Plant hormone signal transduction)	K14492	NA	two-component response regulator ORR1-like [Aegilops tauschii subsp. tauschii]	9.83295	2.37767	4.13554	2.04807	0.00261112	0.209891	up	yes
TRITD_2Bv1G155990	GO:0003959(NADPH dehydrogenase activity);GO:0005622(intracellular);GO:0055114(oxidation-reduction process);GO:0055114(oxidation-reduction process)	00592(alpha-Linolenic acid metabolism);00592(alpha-Linolenic acid metabolism)	K05894	EC:1.3.1.42	putative 12-oxophytodienoate reductase 11 [Aegilops tauschii subsp. tauschii];12-oxophytodienoate reductase 1 [Triticum urartu]	3.78959	25.7775	0.147011	-2.766	9.18271e-05	0.0227586	down	yes
TRITD_2Bv1G159250	NA	NA	NA	NA	protein bangles and beads-like [Aegilops tauschii subsp. tauschii]	66.6258	15.4056	4.32477	2.11262	0.00167217	0.161909	up	yes
TRITD_2Bv1G161500	GO:0005575(cellular_component);GO:0016491(oxidoreductase activity);GO:0055114(oxidation-reduction process)	00564(Glycerophospholipid metabolism);00565(Ether lipid metabolism)	K06123	EC:1.1.1.101	predicted protein [Hordeum vulgare subsp. vulgare]	7.83003	3.16379	2.47489	1.30736	0.0475493	1	up	yes
TRITD_2Bv1G161510	GO:0005576(extracellular region);GO:0006751(glutathione catabolic process);GO:0006979(response to oxidative stress);GO:0009505(plant-type cell wall);GO:0009506(plasmodesma);GO:0016756(glutathione gamma-glutamylcysteinyltransferase activity);GO:0036374(glutathione hydrolase activity);GO:0048046(apoplast);GO:0102953(hypoglycin A gamma-glutamyl transpeptidase activity);GO:0005886(plasma membrane);GO…	00590(Arachidonic acid metabolism);00430(Taurine and hypotaurine metabolism);00460(Cyanoamino acid metabolism);00480(Glutathione metabolism);00480(Glutathione metabolism)	K18592	EC:2.3.2.2;EC:3.4.19.13	gamma-glutamyltranspeptidase 1-like [Aegilops tauschii subsp. tauschii]	11.9399	3.93793	3.03203	1.60029	0.0154375	0.581842	up	yes
TRITD_2Bv1G161840	GO:0004034(aldose 1-epimerase activity);GO:0005737(cytoplasm);GO:0006006(glucose metabolic process);GO:0006012(galactose metabolic process);GO:0030246(carbohydrate binding);GO:0030246(carbohydrate binding)	00010(Glycolysis / Gluconeogenesis);00052(Galactose metabolism);00052(Galactose metabolism)	K01785	EC:5.1.3.3	aldose 1-epimerase-like [Aegilops tauschii subsp. tauschii]	26.1823	7.65949	3.41828	1.77327	0.00757637	0.391542	up	yes
TRITD_2Bv1G164400	GO:0004668(protein-arginine deiminase activity);GO:0005634(nucleus);GO:0006596(polyamine biosynthetic process);GO:0009446(putrescine biosynthetic process);GO:0009793(embryo development ending in seed dormancy);GO:0033388(putrescine biosynthetic process from arginine);GO:0047632(agmatine deiminase activity)	00330(Arginine and proline metabolism)	K10536	EC:3.5.3.12	agmatine deiminase [Aegilops tauschii subsp. tauschii]	33.7648	9.51131	3.54996	1.8278	0.00596922	0.352081	up	yes
TRITD_2Bv1G164830	GO:0005737(cytoplasm);GO:0030001(metal ion transport);GO:0046914(transition metal ion binding);GO:0046916(cellular transition metal ion homeostasis);GO:0046916(cellular transition metal ion homeostasis)	NA	NA	NA	predicted protein [Hordeum vulgare subsp. vulgare];unnamed protein product [Triticum aestivum]	10.7728	3.92203	2.74673	1.45772	0.0287974	0.797099	up	yes
TRITD_2Bv1G164870	GO:0005737(cytoplasm);GO:0030001(metal ion transport);GO:0046914(transition metal ion binding);GO:0046916(cellular transition metal ion homeostasis)	NA	NA	NA	hypothetical protein TRIUR3_01189 [Triticum urartu]	48.0451	13.5228	3.5529	1.829	0.00616204	0.358029	up	yes
TRITD_2Bv1G168560	GO:0005737(cytoplasm);GO:0005829(cytosol);GO:0016491(oxidoreductase activity);GO:0046686(response to cadmium ion);GO:0055114(oxidation-reduction process)	00750(Vitamin B6 metabolism)	K05275	EC:1.1.1.65	unnamed protein product [Triticum aestivum]	23.666	5.03302	4.70214	2.23332	0.000978586	0.113474	up	yes
TRITD_2Bv1G170490	GO:0016020(membrane);GO:0016709(oxidoreductase activity, acting on paired donors, with incorporation or reduction of molecular oxygen, NAD(P)H as one donor, and incorporation of one atom of oxygen);GO:0044550(secondary metabolite biosynthetic process);GO:0044550(secondary metabolite biosynthetic process)	NA	NA	NA	ent-isokaurene C2-hydroxylase-like [Aegilops tauschii subsp. tauschii];Premnaspirodiene oxygenase [Triticum urartu]	14.7894	4.39084	3.36824	1.75199	0.00843832	0.417321	up	yes
TRITD_2Bv1G174480	GO:0005634(nucleus);GO:0006355(regulation of transcription, DNA-templated);GO:0009640(photomorphogenesis);GO:0009640(photomorphogenesis)	NA	NA	NA	B-box zinc finger protein 24-like [Aegilops tauschii subsp. tauschii]	16.8949	67.0882	0.251831	-1.98947	0.00386663	0.266075	down	yes
TRITD_2Bv1G178040	GO:0002020(protease binding);GO:0005515(protein binding);GO:0005524(ATP binding);GO:0005618(cell wall);GO:0005773(vacuole);GO:0005774(vacuolar membrane);GO:0005794(Golgi apparatus);GO:0005829(cytosol);GO:0005886(plasma membrane);GO:0006457(protein folding);GO:0009408(response to heat);GO:0009506(plasmodesma);GO:0009507(chloroplast);GO:0009615(response to virus);GO:0016363(nuclear matrix);GO:00226…	03040(Spliceosome);04141(Protein processing in endoplasmic reticulum);04144(Endocytosis);04144(Endocytosis)	K03283	NA	Heat shock cognate 70 kDa protein 1 [Triticum urartu];PREDICTED: heat shock cognate 70 kDa protein 2-like [Fragaria vesca subsp. vesca]	30.8573	10.2182	3.01984	1.59447	0.0154131	0.581842	up	yes
TRITD_2Bv1G182550	GO:0005509(calcium ion binding);GO:0005773(vacuole);GO:0005783(endoplasmic reticulum);GO:0009269(response to desiccation);GO:0009409(response to cold);GO:0009620(response to fungus);GO:0009651(response to salt stress);GO:0009737(response to abscisic acid);GO:0009751(response to salicylic acid);GO:0010118(stomatal movement);GO:0012511(monolayer-surrounded lipid storage body);GO:0031407(oxylipin me…	00073(Cutin, suberine and wax biosynthesis)	K17991	EC:1.11.2.3	TPA_inf: caleosin [Triticum aestivum]	1.20243	10.9599	0.109711	-3.18821	1.24526e-05	0.00538625	down	yes
TRITD_2Bv1G184200	GO:0003674(molecular_function);GO:0005634(nucleus);GO:0008150(biological_process)	NA	NA	NA	vicilin-like seed storage protein At2g18540 [Aegilops tauschii subsp. tauschii]	3.33044	12.8928	0.258318	-1.95278	0.00485654	0.31139	down	yes
TRITD_2Bv1G186380	GO:0009813(flavonoid biosynthetic process);GO:0043231(intracellular membrane-bounded organelle);GO:0052696(flavonoid glucuronidation);GO:0080043(quercetin 3-O-glucosyltransferase activity);GO:0080044(quercetin 7-O-glucosyltransferase activity)	00944(Flavone and flavonol biosynthesis)	K22771	EC:2.4.1.-	UDP-glycosyltransferase 73D1-like [Aegilops tauschii subsp. tauschii]	3.40429	1.20157	2.8332	1.50243	0.0245502	0.735156	up	yes
TRITD_2Bv1G190830	GO:0005634(nucleus);GO:0006355(regulation of transcription, DNA-templated);GO:0009640(photomorphogenesis);GO:0009640(photomorphogenesis)	NA	NA	NA	B-box zinc finger protein 20-like isoform X1 [Aegilops tauschii subsp. tauschii];B-box zinc finger protein 20-like isoform X2 [Aegilops tauschii subsp. tauschii]	18.0382	3.54383	5.09003	2.34767	0.000593451	0.081264	up	yes
TRITD_2Bv1G191820	GO:0003700(DNA binding transcription factor activity);GO:0005515(protein binding);GO:0005634(nucleus);GO:0006351(transcription, DNA-templated);GO:0006355(regulation of transcription, DNA-templated);GO:0009414(response to water deprivation);GO:0009737(response to abscisic acid);GO:0009738(abscisic acid-activated signaling pathway);GO:0043565(sequence-specific DNA binding);GO:0045893(positive regul…	NA	NA	NA	homeobox-leucine zipper protein HOX22-like [Aegilops tauschii subsp. tauschii]	6.52694	24.7591	0.263618	-1.92348	0.00531071	0.331951	down	yes
TRITD_2Bv1G194500	GO:0000977(RNA polymerase II regulatory region sequence-specific DNA binding);GO:0003700(DNA binding transcription factor activity);GO:0005634(nucleus);GO:0009507(chloroplast);GO:0009658(chloroplast organization);GO:0043231(intracellular membrane-bounded organelle);GO:0045944(positive regulation of transcription by RNA polymerase II);GO:0046983(protein dimerization activity)	NA	NA	NA	pentatricopeptide repeat-containing protein At5g13770, chloroplastic [Aegilops tauschii subsp. tauschii]	7.87253	25.6071	0.307436	-1.70164	0.012934	0.520745	down	yes
TRITD_2Bv1G195400	GO:0051213(dioxygenase activity);GO:0051213(dioxygenase activity)	00941(Flavonoid biosynthesis);00940(Phenylpropanoid biosynthesis);00940(Phenylpropanoid biosynthesis)	K06892;K05278	EC:1.14.11.-;EC:1.14.20.6	Naringenin,2-oxoglutarate 3-dioxygenase [Triticum urartu]	69.1097	1.79921	38.4111	5.26345	1.73122e-11	1.60463e-07	up	yes
TRITD_2Bv1G196890	GO:0005096(GTPase activator activity);GO:0005737(cytoplasm);GO:0005886(plasma membrane);GO:0007165(signal transduction);GO:0007275(multicellular organism development);GO:0009531(secondary cell wall);GO:0009664(plant-type cell wall organization)	NA	NA	NA	rho GTPase-activating protein 5-like [Aegilops tauschii subsp. tauschii]	3.00729	8.23095	0.365363	-1.4526	0.0341013	0.869875	down	yes
TRITD_2Bv1G197720	GO:0043161(proteasome-mediated ubiquitin-dependent protein catabolic process);GO:0061630(ubiquitin protein ligase activity);GO:0061630(ubiquitin protein ligase activity)	NA	NA	NA	putative RING-H2 finger protein ATL69 [Aegilops tauschii subsp. tauschii]	8.53402	2.70144	3.15907	1.6595	0.0140278	0.547648	up	yes
TRITD_2Bv1G200230	GO:0005096(GTPase activator activity);GO:0005737(cytoplasm);GO:0005886(plasma membrane);GO:0017137(Rab GTPase binding);GO:0017157(regulation of exocytosis);GO:0019905(syntaxin binding);GO:0019905(syntaxin binding)	NA	NA	NA	uncharacterized protein LOC109731495 [Aegilops tauschii subsp. tauschii]	5.05654	13.0355	0.387905	-1.36622	0.0450039	0.993015	down	yes
TRITD_2Bv1G209650	GO:0004674(protein serine/threonine kinase activity);GO:0005886(plasma membrane);GO:0006468(protein phosphorylation);GO:0006468(protein phosphorylation)	NA	NA	NA	G-type lectin S-receptor-like serine/threonine-protein kinase SD2-5 [Aegilops tauschii subsp. tauschii]	2.78208	0.835993	3.32787	1.7346	0.00953514	0.445768	up	yes
TRITD_2Bv1G210100	GO:0000287(magnesium ion binding);GO:0009507(chloroplast);GO:0009536(plastid);GO:0009570(chloroplast stroma);GO:0009686(gibberellin biosynthetic process);GO:0009740(gibberellic acid mediated signaling pathway);GO:0009899(ent-kaurene synthase activity)	00904(Diterpenoid biosynthesis)	K04121	EC:4.2.3.19	ent-kaurene synthase like 2 [Triticum aestivum]	1.15454	0.367744	3.13952	1.65054	0.0160526	0.59434	up	yes
TRITD_2Bv1G210160	GO:0000287(magnesium ion binding);GO:0009507(chloroplast);GO:0009536(plastid);GO:0009570(chloroplast stroma);GO:0009686(gibberellin biosynthetic process);GO:0009740(gibberellic acid mediated signaling pathway);GO:0009899(ent-kaurene synthase activity);GO:0009899(ent-kaurene synthase activity)	00904(Diterpenoid biosynthesis);00904(Diterpenoid biosynthesis)	K04121	EC:4.2.3.19	ent-kaurene synthase like 3 [Triticum aestivum]	28.9342	11.2706	2.56722	1.36021	0.0367674	0.894563	up	yes
TRITD_2Bv1G210240	GO:0000287(magnesium ion binding);GO:0009507(chloroplast);GO:0009536(plastid);GO:0009570(chloroplast stroma);GO:0009686(gibberellin biosynthetic process);GO:0009740(gibberellic acid mediated signaling pathway);GO:0009899(ent-kaurene synthase activity);GO:0009899(ent-kaurene synthase activity)	00904(Diterpenoid biosynthesis);00904(Diterpenoid biosynthesis)	K04121	EC:4.2.3.19	ent-kaurene synthase like 2 [Triticum aestivum]	12.2163	4.40146	2.77551	1.47275	0.0246877	0.736845	up	yes
TRITD_2Bv1G210250	GO:0005783(endoplasmic reticulum);GO:0009686(gibberellin biosynthetic process);GO:0009707(chloroplast outer membrane);GO:0009740(gibberellic acid mediated signaling pathway);GO:0010241(ent-kaurene oxidation to kaurenoic acid);GO:0016709(oxidoreductase activity, acting on paired donors, with incorporation or reduction of molecular oxygen, NAD(P)H as one donor, and incorporation of one atom of oxyg…	00904(Diterpenoid biosynthesis)	K04122	EC:1.14.14.86	KO2 protein [Aegilops speltoides]	51.5495	19.9533	2.58351	1.36933	0.035587	0.880679	up	yes
TRITD_2Bv1G210330	GO:0009685(gibberellin metabolic process);GO:0009685(gibberellin metabolic process)	00904(Diterpenoid biosynthesis);00904(Diterpenoid biosynthesis)	K04120	EC:5.5.1.13	ent-copalyl diphosphate synthase [Triticum aestivum]	25.034	7.48617	3.34404	1.74159	0.00849599	0.419412	up	yes
TRITD_2Bv1G210350	GO:0016020(membrane);GO:0016709(oxidoreductase activity, acting on paired donors, with incorporation or reduction of molecular oxygen, NAD(P)H as one donor, and incorporation of one atom of oxygen);GO:0044550(secondary metabolite biosynthetic process);GO:0044550(secondary metabolite biosynthetic process)	00904(Diterpenoid biosynthesis);00904(Diterpenoid biosynthesis)	K16085	EC:1.14.13.144	unnamed protein product [Triticum aestivum]	28.0623	11.1802	2.51	1.32769	0.0414849	0.94758	up	yes
TRITD_2Bv1G210420	GO:0000139(Golgi membrane);GO:0005509(calcium ion binding);GO:0005794(Golgi apparatus);GO:0005887(integral component of plasma membrane);GO:0006623(protein targeting to vacuole);GO:0015031(protein transport);GO:0016021(integral component of membrane);GO:0017119(Golgi transport complex);GO:0030665(clathrin-coated vesicle membrane);GO:0031902(late endosome membrane);GO:0031902(late endosome membran…	00941(Flavonoid biosynthesis);00941(Flavonoid biosynthesis)	K01859	EC:5.5.1.6	vacuolar-sorting receptor 7-like [Aegilops tauschii subsp. tauschii]	14.3403	3.23645	4.43087	2.14759	0.00147337	0.150372	up	yes
TRITD_2Bv1G216130	GO:0004674(protein serine/threonine kinase activity);GO:0005886(plasma membrane);GO:0007166(cell surface receptor signaling pathway)	NA	NA	NA	wall-associated receptor kinase 5-like [Aegilops tauschii subsp. tauschii]	9.13517	2.54981	3.58269	1.84104	0.00571044	0.343602	up	yes
TRITD_2Bv1G217940	GO:0005634(nucleus);GO:0005634(nucleus)	NA	NA	NA	uncharacterized protein LOC109749863 [Aegilops tauschii subsp. tauschii]	60.0389	22.1381	2.71201	1.43936	0.0276623	0.787669	up	yes
TRITD_2Bv1G218940	NA	NA	NA	NA	atrophin-1-like [Aegilops tauschii subsp. tauschii]	65.7303	18.9081	3.4763	1.79755	0.00678425	0.378834	up	yes
TRITD_2Bv1G220600	GO:0005634(nucleus);GO:0005737(cytoplasm);GO:0005737(cytoplasm)	NA	NA	NA	uncharacterized protein LOC109738403 [Aegilops tauschii subsp. tauschii]	11.4803	3.54491	3.23852	1.69534	0.0103354	0.467839	up	yes
TRITD_2Bv1G223550	GO:0005515(protein binding);GO:0005524(ATP binding);GO:0005576(extracellular region);GO:0006952(defense response);GO:0043531(ADP binding)	NA	NA	NA	uncharacterized protein LOC109772640 [Aegilops tauschii subsp. tauschii]	0.438886	4.33332	0.101282	-3.30356	5.29172e-06	0.00288398	down	yes
TRITD_2Bv1G225470	GO:0005515(protein binding);GO:0005524(ATP binding);GO:0005576(extracellular region);GO:0006952(defense response);GO:0043531(ADP binding);GO:0005886(plasma membrane);GO:0007165(signal transduction);GO:0016021(integral component of membrane)	NA	NA	NA	unnamed protein product [Triticum aestivum]	0.262269	1.16881	0.22439	-2.15592	0.00243712	0.200966	down	yes
TRITD_2Bv1G231460	GO:0000987(proximal promoter sequence-specific DNA binding);GO:0003700(DNA binding transcription factor activity);GO:0005634(nucleus);GO:0005730(nucleolus);GO:0006351(transcription, DNA-templated);GO:0006355(regulation of transcription, DNA-templated);GO:0010200(response to chitin);GO:0043565(sequence-specific DNA binding);GO:0044212(transcription regulatory region DNA binding);GO:0048527(lateral…	04626(Plant-pathogen interaction)	K13459	NA	WRKY45-like transcription factor [Triticum aestivum]	47.9648	17.7947	2.69545	1.43053	0.0286764	0.797099	up	yes
TRITD_2Bv1G231960	GO:0047634(agmatine N4-coumaroyltransferase activity)	00940(Phenylpropanoid biosynthesis);00945(Stilbenoid, diarylheptanoid and gingerol biosynthesis);00941(Flavonoid biosynthesis)	K13065	EC:2.3.1.133	predicted protein [Hordeum vulgare subsp. vulgare]	7.7781	2.70525	2.87519	1.52366	0.0210973	0.684232	up	yes
TRITD_2Bv1G232630	GO:0004674(protein serine/threonine kinase activity);GO:0005634(nucleus);GO:0005737(cytoplasm);GO:0006468(protein phosphorylation);GO:0035556(intracellular signal transduction);GO:0035556(intracellular signal transduction)	04016(MAPK signaling pathway - plant);04075(Plant hormone signal transduction);04075(Plant hormone signal transduction)	K14498	EC:2.7.11.1	serine-threonine protein kinase [Triticum aestivum]	4.44273	15.6063	0.284675	-1.81261	0.00865672	0.42403	down	yes
TRITD_2Bv1G236320	GO:0004674(protein serine/threonine kinase activity);GO:0005886(plasma membrane);GO:0006468(protein phosphorylation);GO:0006468(protein phosphorylation)	NA	NA	NA	unnamed protein product [Triticum aestivum];G-type lectin S-receptor-like serine/threonine-protein kinase At2g19130 [Aegilops tauschii subsp. tauschii]	1.81009	0.392043	4.61706	2.20697	0.00130869	0.138762	up	yes
TRITD_2Bv1G237060	GO:0000014(single-stranded DNA endodeoxyribonuclease activity);GO:0003676(nucleic acid binding);GO:0004519(endonuclease activity);GO:0005576(extracellular region);GO:0006308(DNA catabolic process);GO:0043765(T/G mismatch-specific endonuclease activity);GO:0046872(metal ion binding);GO:0090305(nucleic acid phosphodiester bond hydrolysis);GO:0090305(nucleic acid phosphodiester bond hydrolysis)	NA	NA	NA	endonuclease 4-like [Aegilops tauschii subsp. tauschii];nuclease I [Hordeum vulgare subsp. vulgare];unnamed protein product [Triticum aestivum];Nuclease S1 [Triticum urartu];predicted protein [Hordeum vulgare subsp. vulgare]	4.13469	12.054	0.343014	-1.54366	0.0238941	0.725879	down	yes
TRITD_2Bv1G237270	GO:0004674(protein serine/threonine kinase activity);GO:0005886(plasma membrane);GO:0007166(cell surface receptor signaling pathway)	NA	NA	NA	putative wall-associated receptor kinase-like 16 isoform X2 [Aegilops tauschii subsp. tauschii]	3.19853	0.686246	4.66091	2.22061	0.00133946	0.140101	up	yes
TRITD_2Bv1G237280	GO:0004674(protein serine/threonine kinase activity);GO:0005886(plasma membrane);GO:0007166(cell surface receptor signaling pathway);GO:0007166(cell surface receptor signaling pathway)	NA	NA	NA	unnamed protein product [Triticum aestivum];wall-associated receptor kinase-like 8 [Aegilops tauschii subsp. tauschii]	3.25243	0.872769	3.72656	1.89784	0.00467025	0.303269	up	yes
TRITD_2Bv1G237820	GO:0004674(protein serine/threonine kinase activity);GO:0005886(plasma membrane);GO:0007166(cell surface receptor signaling pathway)	NA	NA	NA	putative serine/threonine-protein kinase-like protein CCR3 [Aegilops tauschii subsp. tauschii]	4.11196	1.62283	2.53382	1.34131	0.0421981	0.958248	up	yes
TRITD_2Bv1G238090	GO:0004067(asparaginase activity);GO:0005737(cytoplasm);GO:0006508(proteolysis);GO:0006516(glycoprotein catabolic process);GO:0008798(beta-aspartyl-peptidase activity)	NA	NA	NA	unnamed protein product [Triticum aestivum]	2.64199	13.6132	0.194076	-2.3653	0.000831828	0.102105	down	yes
TRITD_2Bv1G242520	GO:0016021(integral component of membrane);GO:0042626(ATPase activity, coupled to transmembrane movement of substances);GO:0055085(transmembrane transport);GO:0055085(transmembrane transport)	02010(ABC transporters);02010(ABC transporters)	K05658	EC:3.6.3.44	unnamed protein product [Triticum aestivum];ABCB14, partial [Triticum polonicum]	4.31341	1.64952	2.61494	1.38678	0.0343977	0.870182	up	yes
TRITD_2Bv1G244740	GO:0016787(hydrolase activity)	04120(Ubiquitin mediated proteolysis)	K10144	EC:2.3.2.27	predicted protein, partial [Hordeum vulgare subsp. vulgare]	2.73422	1.04298	2.62154	1.39041	0.0399185	0.930598	up	yes
TRITD_2Bv1G247400	GO:0005515(protein binding);GO:0005524(ATP binding);GO:0005576(extracellular region);GO:0006952(defense response);GO:0043531(ADP binding);GO:0043531(ADP binding)	NA	NA	NA	unnamed protein product [Triticum aestivum];putative disease resistance protein RGA3 [Aegilops tauschii subsp. tauschii]	0.254272	0.754539	0.336991	-1.56922	0.0245296	0.735156	down	yes
TRITD_2Bv1G248400	GO:0005737(cytoplasm);GO:0030001(metal ion transport);GO:0046914(transition metal ion binding);GO:0046916(cellular transition metal ion homeostasis);GO:0046916(cellular transition metal ion homeostasis)	NA	NA	NA	heavy metal-associated isoprenylated plant protein 39-like [Aegilops tauschii subsp. tauschii]	17.834	5.99395	2.97534	1.57305	0.0174769	0.613459	up	yes
TRITD_2Bv1G248450	GO:0005737(cytoplasm);GO:0030001(metal ion transport);GO:0046914(transition metal ion binding);GO:0046916(cellular transition metal ion homeostasis);GO:0005634(nucleus);GO:0046872(metal ion binding)	NA	NA	NA	heavy metal-associated isoprenylated plant protein 39-like [Aegilops tauschii subsp. tauschii]	56.6189	21.4687	2.63727	1.39905	0.0324848	0.848715	up	yes
TRITD_2Bv1G251820	NA	NA	NA	NA	unnamed protein product [Triticum aestivum]	42.0466	6.35633	6.61492	2.72572	8.1638e-05	0.0218045	up	yes
TRITD_2Bv1G255640	NA	NA	NA	NA	uncharacterized protein LOC109767400 [Aegilops tauschii subsp. tauschii]	5.28405	1.75412	3.01236	1.5909	0.0172751	0.611036	up	yes
TRITD_2Bv1G260020	GO:0008171(O-methyltransferase activity);GO:0008757(S-adenosylmethionine-dependent methyltransferase activity);GO:0019438(aromatic compound biosynthetic process)	00945(Stilbenoid, diarylheptanoid and gingerol biosynthesis)	K16040	EC:2.1.1.240	5-pentadecatrienyl resorcinol O-methyltransferase [Triticum urartu]	8.92361	2.6533	3.36321	1.74984	0.00873962	0.42403	up	yes
TRITD_2Bv1G261960	GO:0005515(protein binding);GO:0005515(protein binding)	04626(Plant-pathogen interaction);04626(Plant-pathogen interaction)	K13437	NA	receptor kinase-like protein XA21-like protein [Triticum aestivum];receptor kinase-like protein Xa21 [Aegilops tauschii subsp. tauschii]	10.5491	3.85629	2.73556	1.45184	0.0266683	0.76982	up	yes
TRITD_2Bv1G262700	GO:0005215(transporter activity);GO:0005886(plasma membrane);GO:0006857(oligopeptide transport);GO:0015706(nitrate transport);GO:0016020(membrane);GO:0016021(integral component of membrane);GO:0022857(transmembrane transporter activity);GO:0042938(dipeptide transport);GO:0055085(transmembrane transport);GO:0055085(transmembrane transport)	NA	NA	NA	protein NRT1/ PTR FAMILY 5.10-like [Aegilops tauschii subsp. tauschii];hypothetical protein TRIUR3_04001 [Triticum urartu]	4.01423	1.38145	2.9058	1.53894	0.0205665	0.675225	up	yes
TRITD_2Bv1G262930	GO:0002229(defense response to oomycetes);GO:0004674(protein serine/threonine kinase activity);GO:0005515(protein binding);GO:0005524(ATP binding);GO:0005886(plasma membrane);GO:0006468(protein phosphorylation);GO:0010726(positive regulation of hydrogen peroxide metabolic process);GO:0010942(positive regulation of cell death);GO:0016021(integral component of membrane);GO:0016301(kinase activity);…	NA	NA	NA	predicted protein [Hordeum vulgare subsp. vulgare];unnamed protein product [Triticum aestivum]	4.30446	0.524053	8.21379	3.03805	1.68046e-05	0.00693826	up	yes
TRITD_2Bv1G263220	NA	NA	NA	NA	uncharacterized protein LOC109747355 [Aegilops tauschii subsp. tauschii]	127.708	44.8598	2.84682	1.50935	0.0212387	0.684232	up	yes
TRITD_2Bv1G264320	GO:0005515(protein binding);GO:0008661(1-deoxy-D-xylulose-5-phosphate synthase activity);GO:0009228(thiamine biosynthetic process);GO:0009507(chloroplast);GO:0009570(chloroplast stroma);GO:0015995(chlorophyll biosynthetic process);GO:0016114(terpenoid biosynthetic process);GO:0019288(isopentenyl diphosphate biosynthetic process, methylerythritol 4-phosphate pathway);GO:0046872(metal ion binding);…	00730(Thiamine metabolism);00900(Terpenoid backbone biosynthesis)	K01662	EC:2.2.1.7	probable 1-deoxy-D-xylulose-5-phosphate synthase 2, chloroplastic [Aegilops tauschii subsp. tauschii]	5.74943	1.13554	5.06317	2.34004	0.000620453	0.0829832	up	yes
TRITD_2Bv1G266450	GO:0004837(tyrosine decarboxylase activity);GO:0005737(cytoplasm);GO:0006520(cellular amino acid metabolic process);GO:0006559(L-phenylalanine catabolic process);GO:0009611(response to wounding);GO:0016740(transferase activity);GO:0016831(carboxy-lyase activity);GO:0030170(pyridoxal phosphate binding);GO:1990055(phenylacetaldehyde synthase activity)	00350(Tyrosine metabolism);00360(Phenylalanine metabolism);00380(Tryptophan metabolism);00901(Indole alkaloid biosynthesis);00950(Isoquinoline alkaloid biosynthesis);00965(Betalain biosynthesis)	K01593	EC:4.1.1.28;EC:4.1.1.105	unnamed protein product [Triticum aestivum]	1.47998	11.5708	0.127906	-2.96684	3.41423e-05	0.0114861	down	yes
TRITD_3Av1G000740	GO:0000103(sulfate assimilation);GO:0004857(enzyme inhibitor activity);GO:0005829(cytosol);GO:0005886(plasma membrane);GO:0006457(protein folding);GO:0006979(response to oxidative stress);GO:0009409(response to cold);GO:0010497(plasmodesmata-mediated intercellular transport);GO:0015035(protein disulfide oxidoreductase activity);GO:0016671(oxidoreductase activity, acting on a sulfur group of donor…	NA	NA	NA	Thioredoxin H-type [Triticum urartu]	54.9227	22.1783	2.47642	1.30826	0.0448488	0.992769	up	yes
TRITD_3Av1G001130	GO:0005576(extracellular region);GO:0016021(integral component of membrane);GO:0016757(transferase activity, transferring glycosyl groups);GO:0016757(transferase activity, transferring glycosyl groups)	00515(Mannose type O-glycan biosyntheis);00515(Mannose type O-glycan biosyntheis)	K18207	EC:2.4.1.312	uncharacterized protein LOC109756763 [Aegilops tauschii subsp. tauschii]	2.90882	0.696582	4.17585	2.06207	0.00246279	0.200966	up	yes
TRITD_3Av1G001150	GO:0004497(monooxygenase activity)	NA	NA	NA	cytochrome P450 709B1-like [Aegilops tauschii subsp. tauschii]	0.891854	5.10256	0.174785	-2.51634	0.000386354	0.0598846	down	yes
TRITD_3Av1G001250	GO:0005737(cytoplasm);GO:0009734(auxin-activated signaling pathway);GO:0010928(regulation of auxin mediated signaling pathway);GO:0071470(cellular response to osmotic stress);GO:2000028(regulation of photoperiodism, flowering);GO:2000028(regulation of photoperiodism, flowering)	NA	NA	NA	glycine-rich domain-containing protein 1-like [Aegilops tauschii subsp. tauschii];pg1, putative, expressed [Triticum aestivum];hypothetical protein TRIUR3_01121 [Triticum urartu]	7.66178	2.29597	3.33705	1.73858	0.00882019	0.42403	up	yes
TRITD_3Av1G002320	NA	NA	NA	NA	hypothetical protein TRIUR3_01130 [Triticum urartu]	64.2363	11.4362	5.61693	2.48978	0.000297984	0.0498435	up	yes
TRITD_3Av1G002960	GO:0005515(protein binding);GO:0042802(identical protein binding);GO:0006952(defense response);GO:0006952(defense response)	04626(Plant-pathogen interaction);04626(Plant-pathogen interaction)	K13457	NA	Disease resistance protein RPM1 [Triticum urartu]	0.391469	1.26496	0.309472	-1.69212	0.015742	0.586824	down	yes
TRITD_3Av1G003200	NA	NA	NA	NA	uncharacterized protein LOC109738498 [Aegilops tauschii subsp. tauschii]	31.5995	7.3817	4.28078	2.09787	0.00189555	0.173897	up	yes
TRITD_3Av1G003220	GO:0004674(protein serine/threonine kinase activity);GO:0005886(plasma membrane);GO:0007166(cell surface receptor signaling pathway);GO:0007166(cell surface receptor signaling pathway)	NA	NA	NA	wall-associated receptor kinase 2-like [Aegilops tauschii subsp. tauschii]	9.34657	0.849101	11.0076	3.46043	1.60604e-06	0.00125042	up	yes
TRITD_3Av1G006240	GO:0004674(protein serine/threonine kinase activity);GO:0005886(plasma membrane);GO:0007166(cell surface receptor signaling pathway);GO:0007166(cell surface receptor signaling pathway)	NA	NA	NA	LEAF RUST 10 DISEASE-RESISTANCE LOCUS RECEPTOR-LIKE PROTEIN KINASE-like 1.2 [Aegilops tauschii subsp. tauschii]	4.264	0.60136	7.09061	2.82591	6.14564e-05	0.0174688	up	yes
TRITD_3Av1G008730	GO:0003677(DNA binding);GO:0005516(calmodulin binding);GO:0005634(nucleus);GO:0006351(transcription, DNA-templated);GO:0006355(regulation of transcription, DNA-templated);GO:0006950(response to stress);GO:0006950(response to stress)	NA	NA	NA	calmodulin-binding protein 60 B-like [Aegilops tauschii subsp. tauschii]	7.22519	2.92471	2.4704	1.30474	0.0466275	1	up	yes
TRITD_3Av1G009120	GO:0004674(protein serine/threonine kinase activity);GO:0005886(plasma membrane);GO:0006468(protein phosphorylation);GO:0006952(defense response);GO:0009506(plasmodesma)	NA	NA	NA	unnamed protein product [Triticum aestivum]	0.689883	4.35934	0.158254	-2.65969	0.000190204	0.0362452	down	yes
TRITD_3Av1G009140	GO:0004674(protein serine/threonine kinase activity);GO:0005886(plasma membrane);GO:0006468(protein phosphorylation);GO:0006952(defense response);GO:0009506(plasmodesma)	NA	NA	NA	predicted protein, partial [Hordeum vulgare subsp. vulgare]	28.7149	2.7637	10.39	3.37712	2.82295e-06	0.00178896	up	yes
TRITD_3Av1G009190	GO:0004674(protein serine/threonine kinase activity);GO:0005886(plasma membrane);GO:0006468(protein phosphorylation);GO:0006952(defense response);GO:0009506(plasmodesma);GO:0009506(plasmodesma)	NA	NA	NA	Callose synthase 2 [Triticum urartu]	8.17802	2.34098	3.49342	1.80464	0.0069462	0.382919	up	yes
TRITD_3Av1G011500	GO:0005507(copper ion binding);GO:0016722(oxidoreductase activity, oxidizing metal ions);GO:0016722(oxidoreductase activity, oxidizing metal ions)	NA	NA	NA	unnamed protein product [Triticum aestivum]	1.87866	24.2897	0.0773439	-3.69257	5.00682e-07	0.000545743	down	yes
TRITD_3Av1G012150	GO:0005887(integral component of plasma membrane);GO:0006644(phospholipid metabolic process);GO:0007165(signal transduction);GO:0008195(phosphatidate phosphatase activity);GO:0046839(phospholipid dephosphorylation);GO:0046839(phospholipid dephosphorylation)	NA	NA	NA	WAKL4/Stb6 [Triticum aestivum]	2.48447	0.856514	2.90067	1.53639	0.0222059	0.697938	up	yes
TRITD_3Av1G012160	GO:0005887(integral component of plasma membrane);GO:0006644(phospholipid metabolic process);GO:0007165(signal transduction);GO:0008195(phosphatidate phosphatase activity);GO:0046839(phospholipid dephosphorylation);GO:0046839(phospholipid dephosphorylation)	NA	NA	NA	unnamed protein product [Triticum aestivum];LEAF RUST 10 DISEASE-RESISTANCE LOCUS RECEPTOR-LIKE PROTEIN KINASE-like 2.4 [Aegilops tauschii subsp. tauschii]	7.44689	2.38376	3.124	1.6434	0.013152	0.527823	up	yes
TRITD_3Av1G012230	GO:0004674(protein serine/threonine kinase activity);GO:0005886(plasma membrane);GO:0006468(protein phosphorylation);GO:0005887(integral component of plasma membrane);GO:0006644(phospholipid metabolic process);GO:0007165(signal transduction);GO:0008195(phosphatidate phosphatase activity);GO:0046839(phospholipid dephosphorylation);GO:0046839(phospholipid dephosphorylation)	NA	NA	NA	LEAF RUST 10 DISEASE-RESISTANCE LOCUS RECEPTOR-LIKE PROTEIN KINASE-like 2.4 [Aegilops tauschii subsp. tauschii];unnamed protein product [Triticum aestivum];predicted protein [Hordeum vulgare subsp. vulgare]	6.82699	0.327731	20.8311	4.38067	7.10979e-09	1.61451e-05	up	yes
TRITD_3Av1G012300	NA	NA	NA	NA	hypothetical protein TRIUR3_00269 [Triticum urartu]	7.0643	1.61786	4.36644	2.12646	0.00206909	0.181295	up	yes
TRITD_3Av1G015760	GO:0003774(motor activity);GO:0003779(actin binding);GO:0005515(protein binding);GO:0005516(calmodulin binding);GO:0005524(ATP binding);GO:0005737(cytoplasm);GO:0009791(post-embryonic development);GO:0009826(unidimensional cell growth);GO:0010090(trichome morphogenesis);GO:0010154(fruit development);GO:0016459(myosin complex);GO:0030048(actin filament-based movement);GO:0042802(identical protein …	NA	NA	NA	unnamed protein product [Triticum aestivum]	4.84037	1.04439	4.63462	2.21245	0.00114807	0.126149	up	yes
TRITD_3Av1G017430	GO:0004842(ubiquitin-protein transferase activity);GO:0019005(SCF ubiquitin ligase complex);GO:0031146(SCF-dependent proteasomal ubiquitin-dependent protein catabolic process);GO:0031146(SCF-dependent proteasomal ubiquitin-dependent protein catabolic process)	NA	NA	NA	hypothetical protein TRIUR3_23747 [Triticum urartu];uncharacterized protein LOC109769149 [Aegilops tauschii subsp. tauschii]	6.60476	0.861159	7.66962	2.93916	3.33168e-05	0.0114861	up	yes
TRITD_3Av1G017500	GO:0004674(protein serine/threonine kinase activity);GO:0005886(plasma membrane);GO:0006468(protein phosphorylation)	NA	NA	NA	G-type lectin S-receptor-like serine/threonine-protein kinase SD2-5 [Aegilops tauschii subsp. tauschii]	5.57018	1.60392	3.47285	1.79612	0.00751932	0.390188	up	yes
TRITD_3Av1G020940	GO:0009507(chloroplast);GO:0009507(chloroplast)	NA	NA	NA	predicted protein [Hordeum vulgare subsp. vulgare]	7.84449	2.94895	2.6601	1.41148	0.0356505	0.880679	up	yes
TRITD_3Av1G023320	GO:0005515(protein binding);GO:0005634(nucleus);GO:0005737(cytoplasm);GO:0005771(multivesicular body);GO:0007034(vacuolar transport);GO:0015031(protein transport);GO:0016192(vesicle-mediated transport);GO:0032585(multivesicular body membrane)	04144(Endocytosis)	K12198	NA	Charged multivesicular body protein 5 [Triticum urartu]	581.949	211.054	2.75735	1.46328	0.0251266	0.743432	up	yes
TRITD_3Av1G026390	GO:0004674(protein serine/threonine kinase activity);GO:0005886(plasma membrane);GO:0006468(protein phosphorylation);GO:0031625(ubiquitin protein ligase binding)	NA	NA	NA	G-type lectin S-receptor-like serine/threonine-protein kinase SD2-5 [Brachypodium distachyon]	1.39766	4.25907	0.328161	-1.60752	0.0194366	0.656115	down	yes
TRITD_3Av1G028350	GO:0005313(L-glutamate transmembrane transporter activity);GO:0005887(integral component of plasma membrane);GO:0015180(L-alanine transmembrane transporter activity);GO:0015181(arginine transmembrane transporter activity);GO:0015185(gamma-aminobutyric acid transmembrane transporter activity);GO:0015189(L-lysine transmembrane transporter activity);GO:0015297(antiporter activity);GO:0015812(gamma-a…	NA	NA	NA	amino-acid permease BAT1 homolog [Aegilops tauschii subsp. tauschii]	4.2595	1.61727	2.63376	1.39712	0.0357006	0.880679	up	yes
TRITD_3Av1G032230	GO:0001666(response to hypoxia);GO:0005515(protein binding);GO:0005634(nucleus);GO:0005737(cytoplasm);GO:0008219(cell death);GO:0009408(response to heat);GO:0009611(response to wounding);GO:0009617(response to bacterium);GO:0009625(response to insect);GO:0009626(plant-type hypersensitive response);GO:0009627(systemic acquired resistance);GO:0009682(induced systemic resistance);GO:0009862(systemic…	04075(Plant hormone signal transduction);04075(Plant hormone signal transduction)	K14508	NA	NPR1-like 1 protein [Triticum turgidum subsp. durum];Regulatory protein NPR2 [Triticum urartu]	7.34269	2.75176	2.66836	1.41595	0.0311353	0.82482	up	yes
TRITD_3Av1G032880	GO:0003682(chromatin binding);GO:0003700(DNA binding transcription factor activity);GO:0003713(transcription coactivator activity);GO:0004402(histone acetyltransferase activity);GO:0005634(nucleus);GO:0006338(chromatin remodeling);GO:0006357(regulation of transcription by RNA polymerase II);GO:0035066(positive regulation of histone acetylation)	NA	NA	NA	Transcription factor MYB1R1 [Triticum urartu]	2.5638	11.5706	0.221579	-2.17411	0.00224085	0.19142	down	yes
TRITD_3Av1G032990	GO:0005634(nucleus);GO:0008270(zinc ion binding);GO:0009867(jasmonic acid mediated signaling pathway);GO:0010150(leaf senescence)	NA	NA	NA	TZF1 [Triticum aestivum]	13.6242	5.47008	2.49068	1.31654	0.0436692	0.97926	up	yes
TRITD_3Av1G033470	GO:0000981(RNA polymerase II transcription factor activity, sequence-specific DNA binding);GO:0001135(transcription factor activity, RNA polymerase II transcription factor recruiting);GO:0003677(DNA binding);GO:0003700(DNA binding transcription factor activity);GO:0005515(protein binding);GO:0005634(nucleus);GO:0006351(transcription, DNA-templated);GO:0006355(regulation of transcription, DNA-temp…	NA	NA	NA	R2R3-MYB protein [Triticum aestivum]	9.85306	1.438	6.85192	2.77651	8.2417e-05	0.0218045	up	yes
TRITD_3Av1G033970	GO:0009723(response to ethylene)	NA	NA	NA	transcription factor MYB1R1-like [Aegilops tauschii subsp. tauschii]	2.75879	11.8831	0.232161	-2.1068	0.00246321	0.200966	down	yes
TRITD_3Av1G038850	GO:0015194(L-serine transmembrane transporter activity);GO:0016021(integral component of membrane);GO:0016021(integral component of membrane)	NA	NA	NA	probable serine incorporator isoform X1 [Aegilops tauschii subsp. tauschii];probable serine incorporator isoform X2 [Aegilops tauschii subsp. tauschii];predicted protein [Hordeum vulgare subsp. vulgare];unnamed protein product [Triticum aestivum]	5.98401	32.2266	0.185685	-2.42907	0.000504617	0.0731426	down	yes
TRITD_3Av1G038860	GO:0009813(flavonoid biosynthetic process);GO:0043231(intracellular membrane-bounded organelle);GO:0052696(flavonoid glucuronidation);GO:0080043(quercetin 3-O-glucosyltransferase activity);GO:0080044(quercetin 7-O-glucosyltransferase activity);GO:0080044(quercetin 7-O-glucosyltransferase activity)	NA	NA	NA	crocetin glucosyltransferase, chloroplastic-like [Aegilops tauschii subsp. tauschii]	2.80277	9.28244	0.301943	-1.72765	0.0117464	0.49473	down	yes
TRITD_3Av1G041110	GO:0009733(response to auxin);GO:0009733(response to auxin)	04075(Plant hormone signal transduction);04075(Plant hormone signal transduction)	K14484	NA	auxin-responsive protein IAA1-like [Aegilops tauschii subsp. tauschii]	36.1139	11.8337	3.05178	1.60965	0.0147428	0.564243	up	yes
TRITD_3Av1G045660	GO:0000325(plant-type vacuole);GO:0005524(ATP binding);GO:0005773(vacuole);GO:0005774(vacuolar membrane);GO:0005886(plasma membrane);GO:0008559(xenobiotic transmembrane transporting ATPase activity);GO:0009506(plasmodesma);GO:0010290(chlorophyll catabolite transmembrane transporter activity);GO:0015431(glutathione S-conjugate-exporting ATPase activity);GO:0016021(integral component of membrane);G…	02010(ABC transporters);02010(ABC transporters)	K05666	NA	unnamed protein product [Triticum aestivum];ABC subfamily C transporter [Triticum aestivum];ABC transporter C family member 3-like [Aegilops tauschii subsp. tauschii];ABC transporter C family member 3 [Triticum urartu];ABCC3, partial [Triticum polonicum]	45.9123	14.7215	3.11873	1.64096	0.012693	0.517513	up	yes
TRITD_3Av1G046230	GO:0003674(molecular_function);GO:0005634(nucleus);GO:0008150(biological_process);GO:0005575(cellular_component)	00350(Tyrosine metabolism);00360(Phenylalanine metabolism);00380(Tryptophan metabolism);00901(Indole alkaloid biosynthesis);00950(Isoquinoline alkaloid biosynthesis);00965(Betalain biosynthesis)	K01593	EC:4.1.1.28;EC:4.1.1.105	uncharacterized protein LOC109786596 [Aegilops tauschii subsp. tauschii]	11.4146	2.64057	4.32276	2.11195	0.001992	0.17803	up	yes
TRITD_3Av1G046540	GO:0004672(protein kinase activity);GO:0005886(plasma membrane)	NA	NA	NA	receptor kinase-like protein Xa21 [Aegilops tauschii subsp. tauschii]	5.81485	1.0677	5.44615	2.44524	0.000391173	0.0598846	up	yes
TRITD_3Av1G046550	GO:0005515(protein binding);GO:0005515(protein binding)	NA	NA	NA	receptor kinase-like protein Xa21 [Aegilops tauschii subsp. tauschii]	7.27615	1.60289	4.5394	2.1825	0.00133336	0.140101	up	yes
TRITD_3Av1G048840	NA	NA	NA	NA	lachrymatory-factor synthase-like [Aegilops tauschii subsp. tauschii]	3.29677	14.4059	0.228848	-2.12754	0.00237414	0.199977	down	yes
TRITD_3Av1G050530	NA	NA	NA	NA	hypothetical protein TRIUR3_16709 [Triticum urartu]	2.67771	0.668838	4.00352	2.00127	0.00324743	0.236611	up	yes
TRITD_3Av1G054750	GO:0043161(proteasome-mediated ubiquitin-dependent protein catabolic process);GO:0061630(ubiquitin protein ligase activity)	NA	NA	NA	unnamed protein product [Triticum aestivum]	10.3983	3.78198	2.74943	1.45913	0.0279151	0.788792	up	yes
TRITD_3Av1G055030	GO:0005576(extracellular region);GO:0016042(lipid catabolic process);GO:0016788(hydrolase activity, acting on ester bonds);GO:0052689(carboxylic ester hydrolase activity)	NA	NA	NA	unnamed protein product [Triticum aestivum]	3.62117	1.42151	2.54741	1.34903	0.0448146	0.992769	up	yes
TRITD_3Av1G056250	GO:0000154(rRNA modification);GO:0030515(snoRNA binding);GO:0031428(box C/D snoRNP complex);GO:0032040(small-subunit processome)	03008(Ribosome biogenesis in eukaryotes)	K14565	NA	probable nucleolar protein 5-1 [Aegilops tauschii subsp. tauschii]	3.81851	14.0651	0.271488	-1.88104	0.00668941	0.37504	down	yes
TRITD_3Av1G068260	GO:0004842(ubiquitin-protein transferase activity);GO:0019005(SCF ubiquitin ligase complex);GO:0031146(SCF-dependent proteasomal ubiquitin-dependent protein catabolic process);GO:0031146(SCF-dependent proteasomal ubiquitin-dependent protein catabolic process)	NA	NA	NA	F-box protein CPR30-like [Aegilops tauschii subsp. tauschii]	0.789575	2.66049	0.296778	-1.75254	0.0132781	0.532101	down	yes
TRITD_3Av1G076490	GO:0000467(exonucleolytic trimming to generate mature 3'-end of 5.8S rRNA from tricistronic rRNA transcript (SSU-rRNA, 5.8S rRNA, LSU-rRNA));GO:0004674(protein serine/threonine kinase activity);GO:0005886(plasma membrane);GO:0006468(protein phosphorylation);GO:0006952(defense response);GO:0009506(plasmodesma);GO:0009506(plasmodesma)	NA	NA	NA	hypothetical protein TRIUR3_24024 [Triticum urartu];ERI1 exoribonuclease 2-like [Aegilops tauschii subsp. tauschii]	8.71111	3.01469	2.88955	1.53084	0.0211769	0.684232	up	yes
TRITD_3Av1G091960	GO:0005768(endosome);GO:0005794(Golgi apparatus);GO:0005802(trans-Golgi network);GO:0008150(biological_process);GO:0016021(integral component of membrane);GO:0016757(transferase activity, transferring glycosyl groups);GO:1990585(hydroxyproline O-arabinosyltransferase activity);GO:1990585(hydroxyproline O-arabinosyltransferase activity)	00514(Other types of O-glycan biosynthesis);00514(Other types of O-glycan biosynthesis)	K20782	EC:2.4.2.58	hydroxyproline O-arabinosyltransferase 3-like [Aegilops tauschii subsp. tauschii];hypothetical protein TRIUR3_13150 [Triticum urartu];unnamed protein product [Triticum aestivum]	7.14171	2.36737	3.01673	1.59298	0.0166196	0.601441	up	yes
TRITD_3Av1G095130	NA	NA	NA	NA	uncharacterized protein LOC109773295 [Aegilops tauschii subsp. tauschii];unnamed protein product [Triticum aestivum]	4.20813	13.8253	0.304378	-1.71606	0.0138666	0.545195	down	yes
TRITD_3Av1G134110	GO:0003700(DNA binding transcription factor activity);GO:0005634(nucleus);GO:0006351(transcription, DNA-templated);GO:0006355(regulation of transcription, DNA-templated);GO:0009867(jasmonic acid mediated signaling pathway);GO:0043565(sequence-specific DNA binding);GO:0050832(defense response to fungus)	04016(MAPK signaling pathway - plant);04626(Plant-pathogen interaction)	K13424	NA	WRKY, partial [Triticum aestivum]	22.4392	9.17493	2.4457	1.29025	0.0480666	1	up	yes
TRITD_3Av1G141740	GO:0008150(biological_process)	NA	NA	NA	uncharacterized protein LOC109738534 [Aegilops tauschii subsp. tauschii]	1.7252	9.32728	0.184963	-2.43469	0.000590308	0.0812419	down	yes
TRITD_3Av1G147090	GO:0003883(CTP synthase activity);GO:0005524(ATP binding);GO:0005737(cytoplasm);GO:0005829(cytosol);GO:0009793(embryo development ending in seed dormancy);GO:0044210('de novo' CTP biosynthetic process);GO:0046686(response to cadmium ion);GO:0046686(response to cadmium ion)	00240(Pyrimidine metabolism);00240(Pyrimidine metabolism)	K01937	EC:6.3.4.2	CTP synthase [Triticum urartu]	2.05926	0.705812	2.91758	1.54477	0.0219732	0.694627	up	yes
TRITD_3Av1G149490	GO:0005215(transporter activity);GO:0005515(protein binding);GO:0005886(plasma membrane);GO:0006821(chloride transport);GO:0006873(cellular ion homeostasis);GO:0008308(voltage-gated anion channel activity);GO:0009414(response to water deprivation);GO:0009651(response to salt stress);GO:0016021(integral component of membrane);GO:0016021(integral component of membrane)	NA	NA	NA	S-type anion channel SLAH3 [Triticum urartu]	2.11781	0.845497	2.5048	1.3247	0.0460182	0.999306	up	yes
TRITD_3Av1G156740	GO:0005794(Golgi apparatus);GO:0016413(O-acetyltransferase activity);GO:0071554(cell wall organization or biogenesis);GO:0071554(cell wall organization or biogenesis)	NA	NA	NA	hypothetical protein TRIUR3_31576 [Triticum urartu];unnamed protein product [Triticum aestivum]	1.27812	3.85139	0.331858	-1.59136	0.022439	0.701063	down	yes
TRITD_3Av1G158170	GO:0003677(DNA binding);GO:0003700(DNA binding transcription factor activity);GO:0005515(protein binding);GO:0005634(nucleus);GO:0006351(transcription, DNA-templated);GO:0006355(regulation of transcription, DNA-templated);GO:0009507(chloroplast);GO:0009751(response to salicylic acid);GO:0009816(defense response to bacterium, incompatible interaction);GO:0010150(leaf senescence);GO:0010193(respons…	04626(Plant-pathogen interaction)	K16225	NA	WRKY50 transcriptional factor [Triticum aestivum]	69.3352	21.9757	3.15509	1.65768	0.0119474	0.497807	up	yes
TRITD_3Av1G163210	GO:0005768(endosome);GO:0005774(vacuolar membrane);GO:0005802(trans-Golgi network);GO:0008757(S-adenosylmethionine-dependent methyltransferase activity);GO:0032259(methylation)	NA	NA	NA	unnamed protein product [Triticum aestivum]	11.9832	2.14701	5.58134	2.48061	0.000332606	0.0529942	up	yes
TRITD_3Av1G171110	GO:0008643(carbohydrate transport);GO:0016021(integral component of membrane);GO:0051119(sugar transmembrane transporter activity);GO:0051119(sugar transmembrane transporter activity)	NA	NA	NA	Bidirectional sugar transporter SWEET2b [Triticum urartu];bidirectional sugar transporter SWEET2b-like [Aegilops tauschii subsp. tauschii]	2.23494	5.94261	0.376086	-1.41086	0.0428917	0.968349	down	yes
TRITD_3Av1G179000	GO:0005768(endosome);GO:0005794(Golgi apparatus);GO:0005802(trans-Golgi network);GO:0008150(biological_process);GO:0009507(chloroplast);GO:0016021(integral component of membrane)	04120(Ubiquitin mediated proteolysis)	K10581	EC:2.3.2.24	uncharacterized protein LOC109739017 [Aegilops tauschii subsp. tauschii]	22.8089	6.55621	3.47898	1.79866	0.00669577	0.37504	up	yes
TRITD_3Av1G182900	GO:0004674(protein serine/threonine kinase activity);GO:0005524(ATP binding);GO:0005886(plasma membrane);GO:0006468(protein phosphorylation);GO:0016020(membrane);GO:0016021(integral component of membrane);GO:0016301(kinase activity);GO:0016301(kinase activity)	NA	NA	NA	Leucine-rich repeat receptor-like protein kinase PXL2 [Triticum urartu];predicted protein [Hordeum vulgare subsp. vulgare]	9.50777	3.28954	2.8903	1.53122	0.0198918	0.665094	up	yes
TRITD_3Av1G183600	GO:0002020(protease binding);GO:0005515(protein binding);GO:0005543(phospholipid binding);GO:0005737(cytoplasm);GO:0005770(late endosome);GO:0005794(Golgi apparatus);GO:0005884(actin filament);GO:0006623(protein targeting to vacuole);GO:0009579(thylakoid);GO:0030136(clathrin-coated vesicle);GO:0030276(clathrin binding);GO:0030276(clathrin binding)	04144(Endocytosis);04144(Endocytosis)	K12471	NA	hypothetical protein TRIUR3_13242 [Triticum urartu]	2.34164	0.91483	2.55964	1.35594	0.0413961	0.946344	up	yes
TRITD_3Av1G184410	GO:0005576(extracellular region);GO:0005768(endosome);GO:0005794(Golgi apparatus);GO:0005802(trans-Golgi network);GO:0006950(response to stress);GO:0009269(response to desiccation);GO:0009651(response to salt stress);GO:0009737(response to abscisic acid);GO:0045735(nutrient reservoir activity);GO:0045735(nutrient reservoir activity)	04144(Endocytosis);04144(Endocytosis)	K12472	NA	responsive to dehydration 22, partial [Triticum aestivum];unnamed protein product [Triticum aestivum]	11.4254	42.5725	0.268374	-1.89768	0.00574426	0.343602	down	yes
TRITD_3Av1G184990	GO:0003700(DNA binding transcription factor activity);GO:0005634(nucleus);GO:0006351(transcription, DNA-templated);GO:0006355(regulation of transcription, DNA-templated);GO:0043565(sequence-specific DNA binding)	04016(MAPK signaling pathway - plant);04626(Plant-pathogen interaction)	K13425	NA	unnamed protein product [Triticum aestivum]	3.03655	1.04833	2.89655	1.53434	0.0224597	0.701063	up	yes
TRITD_3Av1G185730	NA	NA	NA	NA	hypothetical protein TRIUR3_08946 [Triticum urartu]	6.03195	18.9522	0.318273	-1.65167	0.0170635	0.609412	down	yes
TRITD_3Av1G185990	GO:0004672(protein kinase activity);GO:0005515(protein binding);GO:0005524(ATP binding);GO:0005634(nucleus);GO:0005834(heterotrimeric G-protein complex);GO:0006468(protein phosphorylation);GO:0009585(red, far-red light phototransduction);GO:0009637(response to blue light);GO:0042802(identical protein binding);GO:0080008(Cul4-RING E3 ubiquitin ligase complex);GO:0080008(Cul4-RING E3 ubiquitin liga…	04120(Ubiquitin mediated proteolysis);04712(Circadian rhythm - plant);04712(Circadian rhythm - plant)	K10143	EC:2.3.2.27	Protein SPA1-RELATED 3 [Triticum urartu];unnamed protein product [Triticum aestivum]	9.14919	24.4241	0.374596	-1.41659	0.0376958	0.904138	down	yes
TRITD_3Av1G186780	NA	NA	NA	NA	uncharacterized protein LOC109786042 [Aegilops tauschii subsp. tauschii]	6.71546	18.2472	0.368026	-1.44212	0.0377378	0.904138	down	yes
TRITD_3Av1G187750	GO:0003700(DNA binding transcription factor activity);GO:0005634(nucleus);GO:0006351(transcription, DNA-templated);GO:0006355(regulation of transcription, DNA-templated);GO:0043565(sequence-specific DNA binding)	04016(MAPK signaling pathway - plant);04626(Plant-pathogen interaction)	K13425	NA	predicted protein, partial [Hordeum vulgare subsp. vulgare]	34.275	13.2264	2.5914	1.37373	0.0353263	0.880679	up	yes
TRITD_3Av1G188420	GO:0003860(3-hydroxyisobutyryl-CoA hydrolase activity);GO:0005737(cytoplasm);GO:0006635(fatty acid beta-oxidation);GO:0080167(response to karrikin);GO:0080167(response to karrikin)	00640(Propanoate metabolism);00280(Valine, leucine and isoleucine degradation);00410(beta-Alanine metabolism);00410(beta-Alanine metabolism)	K05605	EC:3.1.2.4	3-hydroxyisobutyryl-CoA hydrolase-like protein 5 isoform X2 [Aegilops tauschii subsp. tauschii];3-hydroxyisobutyryl-CoA hydrolase-like protein 5 [Triticum urartu]	8.6457	2.44292	3.53909	1.82338	0.00651639	0.369172	up	yes
TRITD_3Av1G188560	GO:0005543(phospholipid binding);GO:0005829(cytosol);GO:0009245(lipid A biosynthetic process);GO:0009245(lipid A biosynthetic process)	NA	NA	NA	probable lipid-A-disaccharide synthase, mitochondrial isoform X1 [Aegilops tauschii subsp. tauschii];unnamed protein product [Triticum aestivum];probable lipid-A-disaccharide synthase, mitochondrial isoform X2 [Aegilops tauschii subsp. tauschii]	3.14832	1.0746	2.92975	1.55078	0.0218523	0.694343	up	yes
TRITD_3Av1G188730	GO:0003674(molecular_function);GO:0005634(nucleus);GO:0016567(protein ubiquitination);GO:0016567(protein ubiquitination)	NA	NA	NA	unnamed protein product [Triticum aestivum]	3.94567	18.4323	0.214063	-2.22389	0.00144455	0.149027	down	yes
TRITD_3Av1G202890	GO:0005515(protein binding);GO:0005524(ATP binding);GO:0005737(cytoplasm);GO:0005886(plasma membrane);GO:0006952(defense response);GO:0007165(signal transduction);GO:0009626(plant-type hypersensitive response);GO:0016045(detection of bacterium);GO:0042742(defense response to bacterium);GO:0043531(ADP binding);GO:0043531(ADP binding)	04626(Plant-pathogen interaction);04626(Plant-pathogen interaction)	K13459	NA	Disease resistance protein RPS2 [Triticum urartu]	0.871575	0.328172	2.65585	1.40917	0.0388557	0.918689	up	yes
TRITD_3Av1G203460	GO:0004348(glucosylceramidase activity);GO:0004553(hydrolase activity, hydrolyzing O-glycosyl compounds);GO:0005794(Golgi apparatus);GO:0005886(plasma membrane);GO:0006680(glucosylceramide catabolic process);GO:0016020(membrane);GO:0016020(membrane)	00600(Sphingolipid metabolism);00511(Other glycan degradation);00511(Other glycan degradation)	K17108	EC:3.2.1.45	non-lysosomal glucosylceramidase-like [Aegilops tauschii subsp. tauschii]	4.5082	1.80599	2.49624	1.31976	0.0451273	0.993303	up	yes
TRITD_3Av1G204220	GO:0003674(molecular_function);GO:0005739(mitochondrion);GO:0008150(biological_process);GO:0016021(integral component of membrane)	03013(RNA transport)	K00784	EC:3.1.26.11	uncharacterized protein LOC109779822 [Aegilops tauschii subsp. tauschii]	3.9445	1.5817	2.49384	1.31837	0.0452508	0.993303	up	yes
TRITD_3Av1G205910	GO:0001054(RNA polymerase I activity);GO:0001055(RNA polymerase II activity);GO:0001056(RNA polymerase III activity);GO:0005665(DNA-directed RNA polymerase II, core complex);GO:0005666(DNA-directed RNA polymerase III complex);GO:0005736(DNA-directed RNA polymerase I complex);GO:0005736(DNA-directed RNA polymerase I complex)	00230(Purine metabolism);00240(Pyrimidine metabolism);03020(RNA polymerase);03020(RNA polymerase)	K03013	NA	DNA-directed RNA polymerases II and IV subunit 5A [Aegilops tauschii subsp. tauschii];DNA-directed RNA polymerases I, II, and III subunit RPABC1 [Triticum urartu]	21.1235	6.07284	3.47835	1.7984	0.00703802	0.382919	up	yes
TRITD_3Av1G208730	GO:0008889(glycerophosphodiester phosphodiesterase activity);GO:0030643(cellular phosphate ion homeostasis);GO:0046475(glycerophospholipid catabolic process)	00564(Glycerophospholipid metabolism)	K18696	EC:3.1.4.46	glycerophosphodiester phosphodiesterase GDPD1, chloroplastic-like [Aegilops tauschii subsp. tauschii]	6.13408	22.1775	0.276591	-1.85418	0.00696753	0.382919	down	yes
TRITD_3Av1G213570	GO:0004197(cysteine-type endopeptidase activity);GO:0005615(extracellular space);GO:0005764(lysosome);GO:0051603(proteolysis involved in cellular protein catabolic process)	NA	NA	NA	thiol protease SEN102-like [Aegilops tauschii subsp. tauschii]	1.20592	3.36278	0.358609	-1.47951	0.0341566	0.869875	down	yes
TRITD_3Av1G215760	GO:0005886(plasma membrane);GO:0007165(signal transduction);GO:0007165(signal transduction)	NA	NA	NA	unnamed protein product [Triticum aestivum];ankyrin repeat-containing protein NPR4 [Setaria italica];predicted protein [Hordeum vulgare subsp. vulgare]	22.725	7.96866	2.85179	1.51187	0.0212521	0.684232	up	yes
TRITD_3Av1G219620	GO:0003677(DNA binding);GO:0003700(DNA binding transcription factor activity);GO:0005515(protein binding);GO:0005634(nucleus);GO:0006351(transcription, DNA-templated);GO:0006355(regulation of transcription, DNA-templated);GO:0007275(multicellular organism development)	NA	NA	NA	NAC domain-containing protein 90-like [Aegilops tauschii subsp. tauschii]	5.39684	1.79269	3.01047	1.58999	0.01734	0.611275	up	yes
TRITD_3Av1G225300	GO:0004722(protein serine/threonine phosphatase activity);GO:0005886(plasma membrane);GO:0006470(protein dephosphorylation);GO:0046872(metal ion binding)	04016(MAPK signaling pathway - plant);04075(Plant hormone signal transduction)	K14497	EC:3.1.3.16	unnamed protein product [Triticum aestivum]	3.96912	14.3997	0.275638	-1.85915	0.00703408	0.382919	down	yes
TRITD_3Av1G226230	GO:0004350(glutamate-5-semialdehyde dehydrogenase activity);GO:0005737(cytoplasm);GO:0006561(proline biosynthetic process);GO:0006561(proline biosynthetic process)	00330(Arginine and proline metabolism);00330(Arginine and proline metabolism)	K12657	EC:2.7.2.11;EC:1.2.1.41	Delta-1-pyrroline-5-carboxylate synthase [Triticum urartu];unnamed protein product [Triticum aestivum]	12.5068	54.8449	0.228039	-2.13265	0.00201853	0.178588	down	yes
TRITD_3Av1G230050	GO:0003333(amino acid transmembrane transport);GO:0005886(plasma membrane);GO:0015171(amino acid transmembrane transporter activity);GO:0015171(amino acid transmembrane transporter activity)	NA	NA	NA	amino acid permease 6-like [Aegilops tauschii subsp. tauschii];hypothetical protein TRIUR3_20679 [Triticum urartu]	6.28787	2.46095	2.55506	1.35336	0.040195	0.930598	up	yes
TRITD_3Av1G230880	GO:0005215(transporter activity);GO:0005524(ATP binding);GO:0005634(nucleus);GO:0005694(chromosome);GO:0006810(transport);GO:0030261(chromosome condensation);GO:0051276(chromosome organization);GO:0051301(cell division);GO:0051321(meiotic cell cycle);GO:0000796(condensin complex);GO:0000796(condensin complex)	NA	NA	NA	unnamed protein product [Triticum aestivum]	0.283038	1.01652	0.278438	-1.84457	0.00944336	0.443675	down	yes
TRITD_3Av1G232400	GO:0003674(molecular_function);GO:0005634(nucleus);GO:0005634(nucleus)	NA	NA	NA	hypothetical protein TRIUR3_21136 [Triticum urartu];uncharacterized protein LOC109767945 [Aegilops tauschii subsp. tauschii]	10.4323	28.677	0.363785	-1.45884	0.0326665	0.850204	down	yes
TRITD_3Av1G240400	NA	NA	NA	NA	male-cone protein 1-like [Aegilops tauschii subsp. tauschii]	20.3359	7.549	2.69385	1.42967	0.0301889	0.813697	up	yes
TRITD_3Av1G245040	GO:0008150(biological_process);GO:0009451(RNA modification);GO:0009507(chloroplast);GO:0009543(chloroplast thylakoid lumen);GO:0016740(transferase activity)	00514(Other types of O-glycan biosynthesis)	K20783	EC:2.4.2.-	hypothetical protein TRIUR3_04730 [Triticum urartu]	3.69483	1.11601	3.31075	1.72716	0.0108749	0.478743	up	yes
TRITD_3Av1G246080	NA	NA	NA	NA	hypothetical protein TRIUR3_22726 [Triticum urartu]	13.7921	4.88497	2.82337	1.49742	0.0262917	0.766256	up	yes
TRITD_3Av1G250010	GO:0005737(cytoplasm);GO:0016740(transferase activity);GO:0016740(transferase activity)	NA	NA	NA	acyl transferase 4-like [Aegilops tauschii subsp. tauschii];3'-N-debenzoyl-2'-deoxytaxol N-benzoyltransferase [Triticum urartu]	3.03222	0.670104	4.525	2.17792	0.00158781	0.157912	up	yes
TRITD_3Av1G250990	NA	NA	NA	NA	unnamed protein product [Triticum aestivum]	9.87873	2.77901	3.55476	1.82975	0.00642162	0.366854	up	yes
TRITD_3Av1G251970	GO:0008422(beta-glucosidase activity);GO:1901657(glycosyl compound metabolic process);GO:1901657(glycosyl compound metabolic process)	00500(Starch and sucrose metabolism);00460(Cyanoamino acid metabolism);00940(Phenylpropanoid biosynthesis);00940(Phenylpropanoid biosynthesis)	K01188	EC:3.2.1.21	Beta-glucosidase 5 [Triticum urartu]	0.592604	3.29366	0.179923	-2.47455	0.000568266	0.0802837	down	yes
TRITD_3Av1G252600	GO:0006650(glycerophospholipid metabolic process);GO:0008374(O-acyltransferase activity);GO:0031224(intrinsic component of membrane)	00564(Glycerophospholipid metabolism)	K13511	EC:2.3.1.-	uncharacterized protein LOC109783784 [Aegilops tauschii subsp. tauschii]	16.6367	5.82105	2.85802	1.51502	0.0211027	0.684232	up	yes
TRITD_3Av1G256810	NA	NA	NA	NA	hypothetical protein GQ55_4G162600 [Panicum hallii var. hallii]	27.1275	6.28527	4.31604	2.10971	0.00193551	0.175809	up	yes
TRITD_3Av1G259280	GO:0009813(flavonoid biosynthetic process);GO:0043231(intracellular membrane-bounded organelle);GO:0052696(flavonoid glucuronidation);GO:0080043(quercetin 3-O-glucosyltransferase activity);GO:0080044(quercetin 7-O-glucosyltransferase activity)	00908(Zeatin biosynthesis)	K13493	EC:2.4.1.-	DIMBOA UDP-glucosyltransferase BX8-like [Aegilops tauschii subsp. tauschii]	7.04126	1.79039	3.93281	1.97556	0.00337676	0.244076	up	yes
TRITD_3Av1G263790	GO:0004675(transmembrane receptor protein serine/threonine kinase activity);GO:0005515(protein binding);GO:0005524(ATP binding);GO:0005886(plasma membrane);GO:0006468(protein phosphorylation);GO:0007166(cell surface receptor signaling pathway);GO:0008289(lipid binding);GO:0009556(microsporogenesis);GO:0009742(brassinosteroid mediated signaling pathway);GO:0010152(pollen maturation);GO:0016021(int…	NA	NA	NA	somatic embryogenesis receptor kinase 2-like [Aegilops tauschii subsp. tauschii];Somatic embryogenesis receptor kinase 1 [Triticum urartu];Somatic embryogenesis receptor kinase 2 [Triticum urartu]	11.967	2.28721	5.23213	2.3874	0.000496071	0.0722884	up	yes
TRITD_3Av1G264220	GO:0004553(hydrolase activity, hydrolyzing O-glycosyl compounds);GO:0030247(polysaccharide binding);GO:0046658(anchored component of plasma membrane);GO:0046658(anchored component of plasma membrane)	00500(Starch and sucrose metabolism);00500(Starch and sucrose metabolism)	K19893;K19891	EC:3.2.1.39	Glucan endo-1,3-beta-glucosidase GIII [Triticum urartu]	12.7467	1.07104	11.9012	3.57304	9.29831e-07	0.000791809	up	yes
TRITD_3Av1G264250	GO:0004553(hydrolase activity, hydrolyzing O-glycosyl compounds);GO:0030247(polysaccharide binding);GO:0046658(anchored component of plasma membrane)	00500(Starch and sucrose metabolism)	K19893	EC:3.2.1.39	glucan endo-1,3-beta-glucosidase GII precursor,putative, expressed [Triticum aestivum]	15.7151	1.29405	12.144	3.60218	7.19904e-07	0.000676461	up	yes
TRITD_3Av1G264270	GO:0004553(hydrolase activity, hydrolyzing O-glycosyl compounds);GO:0030247(polysaccharide binding);GO:0046658(anchored component of plasma membrane);GO:0046658(anchored component of plasma membrane)	00500(Starch and sucrose metabolism);00500(Starch and sucrose metabolism)	K19893	EC:3.2.1.39	glucan endo-1,3-beta-glucosidase, acidic isoform-like [Aegilops tauschii subsp. tauschii]	80.6347	28.1838	2.86103	1.51653	0.0206773	0.676418	up	yes
TRITD_3Av1G264850	GO:0004553(hydrolase activity, hydrolyzing O-glycosyl compounds);GO:0030247(polysaccharide binding);GO:0046658(anchored component of plasma membrane);GO:0046658(anchored component of plasma membrane)	00500(Starch and sucrose metabolism);00500(Starch and sucrose metabolism)	K19893;K19891	EC:3.2.1.39	beta-1,3-glucanase precursor [Triticum aestivum];glucan endo-1,3-beta-glucosidase GIII-like isoform X2 [Aegilops tauschii subsp. tauschii];glucan endo-1,3-beta-glucosidase GIII-like isoform X1 [Aegilops tauschii subsp. tauschii]	18.0901	5.7381	3.15263	1.65656	0.0121062	0.499839	up	yes
TRITD_3Av1G265430	GO:0004553(hydrolase activity, hydrolyzing O-glycosyl compounds);GO:0030247(polysaccharide binding);GO:0046658(anchored component of plasma membrane);GO:0046658(anchored component of plasma membrane)	00500(Starch and sucrose metabolism);00500(Starch and sucrose metabolism)	K19891	EC:3.2.1.39	beta-1,3-glucanase [Triticum aestivum];glucan endo-1,3-beta-glucosidase GII-like [Aegilops tauschii subsp. tauschii];Glucan endo-1,3-beta-glucosidase GII [Triticum urartu]	37.4109	15.2257	2.45708	1.29695	0.0458321	0.998341	up	yes
TRITD_3Av1G265850	GO:0005313(L-glutamate transmembrane transporter activity);GO:0005887(integral component of plasma membrane);GO:0015180(L-alanine transmembrane transporter activity);GO:0015181(arginine transmembrane transporter activity);GO:0015185(gamma-aminobutyric acid transmembrane transporter activity);GO:0015189(L-lysine transmembrane transporter activity);GO:0015297(antiporter activity);GO:0015812(gamma-a…	NA	NA	NA	putative amino acid permease [Triticum aestivum]	8.34239	2.9507	2.82726	1.4994	0.0228891	0.709589	up	yes
TRITD_3Av1G266130	GO:0004553(hydrolase activity, hydrolyzing O-glycosyl compounds);GO:0030247(polysaccharide binding);GO:0046658(anchored component of plasma membrane)	00500(Starch and sucrose metabolism)	K19891	EC:3.2.1.39	Glucan endo-1,3-beta-glucosidase GI [Triticum urartu]	8.38178	3.15088	2.66014	1.4115	0.0322535	0.844292	up	yes
TRITD_3Av1G267250	GO:0004735(pyrroline-5-carboxylate reductase activity);GO:0005618(cell wall);GO:0005737(cytoplasm);GO:0006561(proline biosynthetic process);GO:0009408(response to heat);GO:0009651(response to salt stress);GO:0055114(oxidation-reduction process);GO:0055129(L-proline biosynthetic process)	00330(Arginine and proline metabolism)	K00286	EC:1.5.1.2	pyrroline-5-carboxylate reductase [Aegilops tauschii subsp. tauschii]	3.27158	10.0145	0.326683	-1.61404	0.0191682	0.651542	down	yes
TRITD_3Av1G269490	GO:0004588(orotate phosphoribosyltransferase activity);GO:0004590(orotidine-5'-phosphate decarboxylase activity);GO:0005737(cytoplasm);GO:0005829(cytosol);GO:0006207('de novo' pyrimidine nucleobase biosynthetic process);GO:0009116(nucleoside metabolic process);GO:0009220(pyrimidine ribonucleotide biosynthetic process);GO:0016036(cellular response to phosphate starvation);GO:0044205('de novo' UMP …	00240(Pyrimidine metabolism)	K13421	EC:2.4.2.10;EC:4.1.1.23	Uridine 5'-monophosphate synthase [Triticum urartu]	26.2986	4.9131	5.35275	2.42028	0.000386528	0.0598846	up	yes
TRITD_3Av1G271190	GO:0004674(protein serine/threonine kinase activity);GO:0005886(plasma membrane);GO:0006468(protein phosphorylation);GO:0006952(defense response);GO:0009506(plasmodesma);GO:0009506(plasmodesma)	NA	NA	NA	cysteine-rich receptor-like protein kinase 10 isoform X1 [Aegilops tauschii subsp. tauschii]	15.8011	6.49654	2.43224	1.28228	0.0487604	1	up	yes
TRITD_3Av1G273890	GO:0006855(drug transmembrane transport);GO:0006855(drug transmembrane transport)	NA	NA	NA	Protein TRANSPARENT TESTA 12 [Triticum urartu];protein DETOXIFICATION 40-like [Aegilops tauschii subsp. tauschii]	0.992313	2.85567	0.347489	-1.52496	0.0286552	0.797099	down	yes
TRITD_3Av1G284670	NA	NA	NA	NA	unnamed protein product [Triticum aestivum]	40.6867	123.168	0.330334	-1.598	0.0194788	0.656115	down	yes
TRITD_3Av1G285780	GO:0005576(extracellular region);GO:0052689(carboxylic ester hydrolase activity);GO:0052689(carboxylic ester hydrolase activity)	NA	NA	NA	pectin acetylesterase 5-like [Aegilops tauschii subsp. tauschii];hypothetical protein TRIUR3_23505 [Triticum urartu]	0.758811	2.4028	0.315802	-1.66291	0.0171162	0.609694	down	yes
TRITD_3Bv1G000530	GO:0000977(RNA polymerase II regulatory region sequence-specific DNA binding);GO:0003700(DNA binding transcription factor activity);GO:0006357(regulation of transcription by RNA polymerase II);GO:0090575(RNA polymerase II transcription factor complex);GO:0090575(RNA polymerase II transcription factor complex)	NA	NA	NA	unnamed protein product [Triticum aestivum]	31.2948	11.9201	2.62537	1.39252	0.0334263	0.85769	up	yes
TRITD_3Bv1G001950	GO:0004144(diacylglycerol O-acyltransferase activity);GO:0005886(plasma membrane);GO:0019432(triglyceride biosynthetic process);GO:0047196(long-chain-alcohol O-fatty-acyltransferase activity);GO:0047196(long-chain-alcohol O-fatty-acyltransferase activity)	00073(Cutin, suberine and wax biosynthesis);00073(Cutin, suberine and wax biosynthesis)	K15406	EC:2.3.1.75;EC:2.3.1.20	unnamed protein product [Triticum aestivum]	9.66502	2.09948	4.60353	2.20274	0.0011921	0.128532	up	yes
TRITD_3Bv1G002000	GO:0005576(extracellular region)	00073(Cutin, suberine and wax biosynthesis)	K15405	NA	unnamed protein product [Triticum aestivum]	1.13566	7.50765	0.151267	-2.72483	0.000130175	0.0288395	down	yes
TRITD_3Bv1G003050	NA	NA	NA	NA	hypothetical protein TRIUR3_01130 [Triticum urartu]	32.9544	6.5989	4.99392	2.32017	0.00072443	0.0926794	up	yes
TRITD_3Bv1G003730	GO:0000103(sulfate assimilation);GO:0004857(enzyme inhibitor activity);GO:0005829(cytosol);GO:0005886(plasma membrane);GO:0006457(protein folding);GO:0006979(response to oxidative stress);GO:0009409(response to cold);GO:0010497(plasmodesmata-mediated intercellular transport);GO:0015035(protein disulfide oxidoreductase activity);GO:0016671(oxidoreductase activity, acting on a sulfur group of donor…	NA	NA	NA	unnamed protein product [Triticum aestivum]	22.0409	8.34611	2.64085	1.401	0.0335255	0.859427	up	yes
TRITD_3Bv1G006260	GO:0004497(monooxygenase activity);GO:0004497(monooxygenase activity)	NA	NA	NA	unnamed protein product [Triticum aestivum]	41.5283	155.634	0.266832	-1.90599	0.00548189	0.335689	down	yes
TRITD_3Bv1G011340	GO:0005515(protein binding);GO:0005515(protein binding)	NA	NA	NA	unnamed protein product [Triticum aestivum]	16.6656	2.32802	7.15871	2.8397	4.37588e-05	0.0137061	up	yes
TRITD_3Bv1G011670	GO:0004032(alditol:NADP+ 1-oxidoreductase activity);GO:0004033(aldo-keto reductase (NADP) activity);GO:0005737(cytoplasm);GO:0008106(alcohol dehydrogenase (NADP+) activity);GO:0009409(response to cold);GO:0009414(response to water deprivation);GO:0009507(chloroplast);GO:0009636(response to toxic substance);GO:0009651(response to salt stress);GO:0016229(steroid dehydrogenase activity);GO:0016491(o…	00010(Glycolysis / Gluconeogenesis);00040(Pentose and glucuronate interconversions);00561(Glycerolipid metabolism);00561(Glycerolipid metabolism)	K00002	EC:1.1.1.2	unnamed protein product [Triticum aestivum];Aldo-keto reductase family 4 member C10 [Triticum urartu]	1.21692	4.0212	0.302625	-1.7244	0.0144629	0.556657	down	yes
TRITD_3Bv1G012270	GO:0005351(carbohydrate:proton symporter activity);GO:0005355(glucose transmembrane transporter activity);GO:0005887(integral component of plasma membrane);GO:0046323(glucose import);GO:0046323(glucose import)	NA	NA	NA	plastidic glucose transporter 4 isoform X2 [Aegilops tauschii subsp. tauschii]	68.4757	28.1797	2.42997	1.28094	0.0483538	1	up	yes
TRITD_3Bv1G012470	GO:0009507(chloroplast);GO:0016491(oxidoreductase activity);GO:0055114(oxidation-reduction process)	00061(Fatty acid biosynthesis);01040(Biosynthesis of unsaturated fatty acids);00780(Biotin metabolism);00333(Prodigiosin biosyntheses)	K00059	EC:1.1.1.100	unnamed protein product [Triticum aestivum]	2.17807	13.4339	0.162133	-2.62475	0.00021883	0.0397541	down	yes
TRITD_3Bv1G013020	GO:0005887(integral component of plasma membrane);GO:0015179(L-amino acid transmembrane transporter activity);GO:0015203(polyamine transmembrane transporter activity);GO:0015297(antiporter activity);GO:0015297(antiporter activity)	03015(mRNA surveillance pathway);03015(mRNA surveillance pathway)	K11584	NA	probable polyamine transporter At3g13620 [Aegilops tauschii subsp. tauschii];unnamed protein product [Triticum aestivum]	1.63374	10.2577	0.15927	-2.65045	0.000180987	0.0353824	down	yes
TRITD_3Bv1G014740	NA	NA	NA	NA		8.84067	28.0999	0.314615	-1.66834	0.01561	0.585334	down	yes
TRITD_3Bv1G016470	GO:0005576(extracellular region);GO:0006869(lipid transport);GO:0008289(lipid binding);GO:0009414(response to water deprivation);GO:0009651(response to salt stress);GO:0009737(response to abscisic acid);GO:0016020(membrane)	NA	NA	NA	type 1 non specific lipid transfer protein precursor [Triticum aestivum]	2.94447	11.2116	0.262626	-1.92892	0.00586461	0.347414	down	yes
TRITD_3Bv1G016640	GO:0005576(extracellular region);GO:0006869(lipid transport);GO:0008289(lipid binding);GO:0009414(response to water deprivation);GO:0009651(response to salt stress);GO:0009737(response to abscisic acid);GO:0016020(membrane);GO:0016020(membrane)	NA	NA	NA	nonspecific lipid transfer protein 5 [Triticum aestivum]	1.04475	9.61569	0.108651	-3.20223	1.07112e-05	0.00478492	down	yes
TRITD_3Bv1G016670	GO:0005576(extracellular region);GO:0006869(lipid transport);GO:0008289(lipid binding);GO:0009414(response to water deprivation);GO:0009651(response to salt stress);GO:0009737(response to abscisic acid);GO:0016020(membrane);GO:0016020(membrane)	NA	NA	NA	unnamed protein product [Triticum aestivum]	1.13209	8.20165	0.138032	-2.85692	7.53599e-05	0.0205356	down	yes
TRITD_3Bv1G018930	GO:0004674(protein serine/threonine kinase activity);GO:0005886(plasma membrane);GO:0006468(protein phosphorylation);GO:0006952(defense response);GO:0009506(plasmodesma);GO:0009506(plasmodesma)	NA	NA	NA	Putative cysteine-rich receptor-like protein kinase 20 [Triticum urartu];unnamed protein product [Triticum aestivum]	7.81864	2.65724	2.94239	1.55699	0.0190878	0.650197	up	yes
TRITD_3Bv1G028210	GO:0004497(monooxygenase activity);GO:0005506(iron ion binding);GO:0005783(endoplasmic reticulum);GO:0016021(integral component of membrane);GO:0016705(oxidoreductase activity, acting on paired donors, with incorporation or reduction of molecular oxygen);GO:0019825(oxygen binding);GO:0020037(heme binding);GO:0055114(oxidation-reduction process);GO:0055114(oxidation-reduction process)	00071(Fatty acid degradation);00073(Cutin, suberine and wax biosynthesis);00073(Cutin, suberine and wax biosynthesis)	K20495	EC:1.14.14.80	cytochrome P450 704C1-like [Aegilops tauschii subsp. tauschii];unnamed protein product [Triticum aestivum]	1.67145	4.5137	0.370307	-1.43321	0.0361103	0.884897	down	yes
TRITD_3Bv1G032120	GO:0004674(protein serine/threonine kinase activity);GO:0005524(ATP binding);GO:0005576(extracellular region);GO:0005773(vacuole);GO:0005886(plasma membrane);GO:0006468(protein phosphorylation);GO:0016021(integral component of membrane);GO:0016301(kinase activity);GO:0016301(kinase activity)	NA	NA	NA	unnamed protein product [Triticum aestivum]	7.39819	2.74702	2.69317	1.42931	0.0294179	0.806476	up	yes
TRITD_3Bv1G032400	GO:0005575(cellular_component);GO:0015066(alpha-amylase inhibitor activity);GO:0015066(alpha-amylase inhibitor activity)	NA	NA	NA	unnamed protein product [Triticum aestivum]	1.44385	5.23193	0.275969	-1.85742	0.00766859	0.392183	down	yes
TRITD_3Bv1G042230	GO:0009733(response to auxin);GO:0009733(response to auxin)	04075(Plant hormone signal transduction);04075(Plant hormone signal transduction)	K14484	NA	unnamed protein product [Triticum aestivum]	6.18933	1.9888	3.1121	1.63789	0.0150638	0.572602	up	yes
TRITD_3Bv1G042850	GO:0009723(response to ethylene)	NA	NA	NA	unnamed protein product [Triticum aestivum]	3.01322	11.4881	0.26229	-1.93076	0.00528814	0.331951	down	yes
TRITD_3Bv1G044070	GO:0003700(DNA binding transcription factor activity);GO:0005634(nucleus);GO:0006351(transcription, DNA-templated);GO:0006355(regulation of transcription, DNA-templated);GO:0009867(jasmonic acid mediated signaling pathway);GO:0043565(sequence-specific DNA binding);GO:0050832(defense response to fungus)	04626(Plant-pathogen interaction)	K18835	NA	unnamed protein product [Triticum aestivum]	11.5254	3.595	3.20597	1.68076	0.0117205	0.4944	up	yes
TRITD_3Bv1G047690	GO:0015194(L-serine transmembrane transporter activity);GO:0016021(integral component of membrane);GO:0016021(integral component of membrane)	NA	NA	NA	probable serine incorporator isoform X1 [Aegilops tauschii subsp. tauschii];unnamed protein product [Triticum aestivum];predicted protein [Hordeum vulgare subsp. vulgare]	5.11988	25.8351	0.198176	-2.33515	0.000801065	0.0992229	down	yes
TRITD_3Bv1G047820	GO:0009813(flavonoid biosynthetic process);GO:0043231(intracellular membrane-bounded organelle);GO:0052696(flavonoid glucuronidation);GO:0080043(quercetin 3-O-glucosyltransferase activity);GO:0080044(quercetin 7-O-glucosyltransferase activity);GO:0080044(quercetin 7-O-glucosyltransferase activity)	NA	NA	NA	unnamed protein product [Triticum aestivum]	1.9361	6.0127	0.322001	-1.63486	0.0172037	0.611013	down	yes
TRITD_3Bv1G060350	GO:0003713(transcription coactivator activity);GO:0005634(nucleus);GO:0005739(mitochondrion);GO:0005829(cytosol);GO:0006357(regulation of transcription by RNA polymerase II);GO:0019172(glyoxalase III activity);GO:0019243(methylglyoxal catabolic process to D-lactate via S-lactoyl-glutathione);GO:0070301(cellular response to hydrogen peroxide);GO:0070301(cellular response to hydrogen peroxide)	NA	NA	NA	protein DJ-1 homolog B-like [Aegilops tauschii subsp. tauschii];unnamed protein product [Triticum aestivum]	8.21837	2.63831	3.11501	1.63924	0.013478	0.536759	up	yes
TRITD_3Bv1G060990	GO:0005576(extracellular region);GO:0016042(lipid catabolic process);GO:0016788(hydrolase activity, acting on ester bonds);GO:0052689(carboxylic ester hydrolase activity);GO:0052689(carboxylic ester hydrolase activity)	00901(Indole alkaloid biosynthesis);00901(Indole alkaloid biosynthesis)	K21026	EC:3.1.1.80	GDSL esterase/lipase At5g45910-like [Aegilops tauschii subsp. tauschii]	3.14105	1.23611	2.54108	1.34544	0.0447743	0.992769	up	yes
TRITD_3Bv1G067510	GO:0003864(3-methyl-2-oxobutanoate hydroxymethyltransferase activity);GO:0005739(mitochondrion);GO:0008168(methyltransferase activity);GO:0009507(chloroplast);GO:0015940(pantothenate biosynthetic process);GO:0032259(methylation);GO:0046872(metal ion binding)	00770(Pantothenate and CoA biosynthesis)	K00606	EC:2.1.2.11	3-methyl-2-oxobutanoate hydroxymethyltransferase [Triticum urartu]	8.44011	2.8782	2.93242	1.55209	0.0221983	0.697938	up	yes
TRITD_3Bv1G089050	GO:0003674(molecular_function);GO:0008150(biological_process)	NA	NA	NA	unnamed protein product [Triticum aestivum]	1.27357	3.40446	0.374089	-1.41855	0.045009	0.993015	down	yes
TRITD_3Bv1G122720	GO:0003700(DNA binding transcription factor activity);GO:0005634(nucleus);GO:0006351(transcription, DNA-templated);GO:0006355(regulation of transcription, DNA-templated);GO:0009867(jasmonic acid mediated signaling pathway);GO:0043565(sequence-specific DNA binding);GO:0050832(defense response to fungus)	04016(MAPK signaling pathway - plant);04626(Plant-pathogen interaction)	K13424	NA	unnamed protein product [Triticum aestivum]	16.2109	5.91156	2.74224	1.45536	0.0269245	0.774462	up	yes
TRITD_3Bv1G127600	GO:0005634(nucleus);GO:0005829(cytosol);GO:0044183(protein binding involved in protein folding);GO:0051082(unfolded protein binding);GO:0051087(chaperone binding);GO:0061077(chaperone-mediated protein folding);GO:0090084(negative regulation of inclusion body assembly)	NA	NA	NA	dnaJ homolog subfamily B member 7-like [Aegilops tauschii subsp. tauschii]	12.9284	50.9692	0.253651	-1.97908	0.00412686	0.280441	down	yes
TRITD_3Bv1G138520	GO:0003677(DNA binding);GO:0003700(DNA binding transcription factor activity);GO:0005515(protein binding);GO:0005634(nucleus);GO:0006351(transcription, DNA-templated);GO:0006355(regulation of transcription, DNA-templated);GO:0009507(chloroplast);GO:0009751(response to salicylic acid);GO:0009816(defense response to bacterium, incompatible interaction);GO:0010150(leaf senescence);GO:0010193(respons…	04626(Plant-pathogen interaction)	K16225	NA	unnamed protein product [Triticum aestivum]	42.4649	12.0159	3.53405	1.82132	0.00612742	0.356778	up	yes
TRITD_3Bv1G141230	GO:0005887(integral component of plasma membrane);GO:0006644(phospholipid metabolic process);GO:0007165(signal transduction);GO:0008195(phosphatidate phosphatase activity);GO:0046839(phospholipid dephosphorylation);GO:0046839(phospholipid dephosphorylation)	00561(Glycerolipid metabolism);00564(Glycerophospholipid metabolism);00564(Glycerophospholipid metabolism)	K18693	EC:3.1.3.81;EC:3.1.3.4	lipid phosphate phosphatase 2-like [Aegilops tauschii subsp. tauschii];unnamed protein product [Triticum aestivum]	12.7019	1.97566	6.42916	2.68463	0.000116141	0.0270499	up	yes
TRITD_3Bv1G144240	GO:0005768(endosome);GO:0005774(vacuolar membrane);GO:0005802(trans-Golgi network);GO:0008757(S-adenosylmethionine-dependent methyltransferase activity);GO:0032259(methylation)	NA	NA	NA	unnamed protein product [Triticum aestivum]	13.9122	2.58489	5.38214	2.42818	0.000409317	0.0614211	up	yes
TRITD_3Bv1G145280	GO:0004722(protein serine/threonine phosphatase activity);GO:0005515(protein binding);GO:0005634(nucleus);GO:0005737(cytoplasm);GO:0006470(protein dephosphorylation);GO:0009738(abscisic acid-activated signaling pathway);GO:0046872(metal ion binding);GO:0046872(metal ion binding)	04016(MAPK signaling pathway - plant);04075(Plant hormone signal transduction);04075(Plant hormone signal transduction)	K14497	EC:3.1.3.16	unnamed protein product [Triticum aestivum]	2.98488	12.5198	0.238413	-2.06846	0.00294605	0.222382	down	yes
TRITD_3Bv1G147730	NA	NA	NA	NA	unnamed protein product [Triticum aestivum]	5.98118	1.40764	4.24908	2.08715	0.00216591	0.187368	up	yes
TRITD_3Bv1G155110	GO:0004674(protein serine/threonine kinase activity);GO:0005524(ATP binding);GO:0005576(extracellular region);GO:0006468(protein phosphorylation);GO:0016021(integral component of membrane);GO:0016301(kinase activity);GO:0030247(polysaccharide binding);GO:0005886(plasma membrane);GO:0007166(cell surface receptor signaling pathway);GO:0005887(integral component of plasma membrane);GO:0006644(phosph…	00520(Amino sugar and nucleotide sugar metabolism);04016(MAPK signaling pathway - plant);04016(MAPK signaling pathway - plant)	K20547	EC:3.2.1.14	LEAF RUST 10 DISEASE-RESISTANCE LOCUS RECEPTOR-LIKE PROTEIN KINASE-like 2.1 isoform X1 [Aegilops tauschii subsp. tauschii];unnamed protein product [Triticum aestivum];LEAF RUST 10 DISEASE-RESISTANCE LOCUS RECEPTOR-LIKE PROTEIN KINASE-like 2.4 isoform X3 [Aegilops tauschii subsp. tauschii];LEAF RUST 10 DISEASE-RESISTANCE LOCUS RECEPTOR-LIKE PROTEIN KINASE-like 2.4 isoform X2 [Aegilops tauschii sub…	3.27492	0.47483	6.89704	2.78598	6.93613e-05	0.0192867	up	yes
TRITD_3Bv1G155170	GO:0004674(protein serine/threonine kinase activity);GO:0005886(plasma membrane);GO:0007166(cell surface receptor signaling pathway);GO:0007166(cell surface receptor signaling pathway)	NA	NA	NA	unnamed protein product [Triticum aestivum]	4.72892	1.44645	3.26932	1.70899	0.0111718	0.483992	up	yes
TRITD_3Bv1G159500	GO:0000027(ribosomal large subunit assembly);GO:0000460(maturation of 5.8S rRNA);GO:0000470(maturation of LSU-rRNA);GO:0005730(nucleolus);GO:0030687(preribosome, large subunit precursor);GO:0042134(rRNA primary transcript binding)	NA	NA	NA	unnamed protein product [Triticum aestivum]	5.28413	113.69	0.0464785	-4.42729	4.96504e-09	1.28998e-05	down	yes
TRITD_3Bv1G160220	GO:0005768(endosome);GO:0005794(Golgi apparatus);GO:0005802(trans-Golgi network);GO:0008150(biological_process);GO:0009507(chloroplast);GO:0016021(integral component of membrane)	04120(Ubiquitin mediated proteolysis)	K10581	EC:2.3.2.24	uncharacterized protein LOC109739017 [Aegilops tauschii subsp. tauschii]	21.5252	5.33309	4.03617	2.01299	0.00263178	0.210141	up	yes
TRITD_3Bv1G167040	GO:0003700(DNA binding transcription factor activity);GO:0005634(nucleus);GO:0006351(transcription, DNA-templated);GO:0006355(regulation of transcription, DNA-templated);GO:0043565(sequence-specific DNA binding)	04016(MAPK signaling pathway - plant);04626(Plant-pathogen interaction)	K13425	NA	unnamed protein product [Triticum aestivum]	4.68998	1.71399	2.73629	1.45222	0.0302486	0.813697	up	yes
TRITD_3Bv1G168930	GO:0016021(integral component of membrane);GO:0042626(ATPase activity, coupled to transmembrane movement of substances);GO:0055085(transmembrane transport);GO:0055085(transmembrane transport)	02010(ABC transporters);02010(ABC transporters)	K05658	EC:3.6.3.44	ABCB7, partial [Triticum polonicum];putative ABC transporter B family member 8 [Aegilops tauschii subsp. tauschii];Putative ABC transporter B family member 8 [Triticum urartu]	1.0088	0.367536	2.74478	1.45669	0.030139	0.813697	up	yes
TRITD_3Bv1G169040	GO:0004470(malic enzyme activity);GO:0004471(malate dehydrogenase (decarboxylating) (NAD+) activity);GO:0004473(malate dehydrogenase (decarboxylating) (NADP+) activity);GO:0005829(cytosol);GO:0006090(pyruvate metabolic process);GO:0006108(malate metabolic process);GO:0008948(oxaloacetate decarboxylase activity);GO:0009507(chloroplast);GO:0016652(oxidoreductase activity, acting on NAD(P)H, NAD(P) …	00620(Pyruvate metabolism);00710(Carbon fixation in photosynthetic organisms);00710(Carbon fixation in photosynthetic organisms)	K00029	EC:1.1.1.40	unnamed protein product [Triticum aestivum]	2.12165	5.74761	0.369135	-1.43778	0.0409007	0.940543	down	yes
TRITD_3Bv1G169760	GO:0016791(phosphatase activity)	00564(Glycerophospholipid metabolism)	K06124	EC:3.1.3.75	unnamed protein product [Triticum aestivum]	2.31413	6.39147	0.362066	-1.46567	0.0343773	0.870182	down	yes
TRITD_3Bv1G172760	GO:0043161(proteasome-mediated ubiquitin-dependent protein catabolic process);GO:0061630(ubiquitin protein ligase activity)	NA	NA	NA	unnamed protein product [Triticum aestivum]	5.17871	1.54079	3.36107	1.74892	0.00986468	0.451786	up	yes
TRITD_3Bv1G180930	NA	NA	NA	NA	uncharacterized protein LOC109736832 [Aegilops tauschii subsp. tauschii];unnamed protein product [Triticum aestivum]	1.31444	4.03571	0.325702	-1.61837	0.0204013	0.673045	down	yes
TRITD_3Bv1G182000	GO:0001522(pseudouridine synthesis);GO:0005634(nucleus);GO:0009982(pseudouridine synthase activity);GO:0009982(pseudouridine synthase activity)	NA	NA	NA	pseudouridylate synthase 7 homolog isoform X1 [Aegilops tauschii subsp. tauschii];multisubstrate pseudouridine synthase 7-like isoform X2 [Aegilops tauschii subsp. tauschii];hypothetical protein TRIUR3_17451 [Triticum urartu];pseudouridylate synthase 7 homolog isoform X6 [Aegilops tauschii subsp. tauschii]	0.477701	1.82083	0.262354	-1.93041	0.00657854	0.371502	down	yes
TRITD_3Bv1G183490	GO:0004791(thioredoxin-disulfide reductase activity);GO:0005829(cytosol);GO:0009860(pollen tube growth);GO:0010183(pollen tube guidance);GO:0045454(cell redox homeostasis);GO:0046686(response to cadmium ion);GO:0047134(protein-disulfide reductase activity);GO:0055114(oxidation-reduction process);GO:0080092(regulation of pollen tube growth)	NA	NA	NA	unnamed protein product [Triticum aestivum]	7.53876	24.6967	0.305254	-1.71192	0.012473	0.51188	down	yes
TRITD_3Bv1G186650	GO:0001054(RNA polymerase I activity);GO:0001055(RNA polymerase II activity);GO:0001056(RNA polymerase III activity);GO:0005665(DNA-directed RNA polymerase II, core complex);GO:0005666(DNA-directed RNA polymerase III complex);GO:0005736(DNA-directed RNA polymerase I complex);GO:0005736(DNA-directed RNA polymerase I complex)	00230(Purine metabolism);00240(Pyrimidine metabolism);03020(RNA polymerase);03020(RNA polymerase)	K03013	NA	DNA-directed RNA polymerases II and IV subunit 5A [Aegilops tauschii subsp. tauschii];DNA-directed RNA polymerases I, II, and III subunit RPABC1 [Triticum urartu]	20.6294	6.43638	3.20512	1.68038	0.0114757	0.490146	up	yes
TRITD_3Bv1G187970	GO:0003674(molecular_function);GO:0005634(nucleus);GO:0008150(biological_process);GO:0016021(integral component of membrane);GO:0016021(integral component of membrane)	NA	NA	NA	unnamed protein product [Triticum aestivum]	5.43001	2.19623	2.47242	1.30592	0.0452166	0.993303	up	yes
TRITD_3Bv1G189030	GO:0008889(glycerophosphodiester phosphodiesterase activity);GO:0030643(cellular phosphate ion homeostasis);GO:0046475(glycerophospholipid catabolic process);GO:0046475(glycerophospholipid catabolic process)	00564(Glycerophospholipid metabolism);00564(Glycerophospholipid metabolism)	K18696	EC:3.1.4.46	unnamed protein product [Triticum aestivum]	10.5401	28.6656	0.367693	-1.44342	0.034456	0.870182	down	yes
TRITD_3Bv1G193510	GO:0006952(defense response);GO:0006952(defense response)	03013(RNA transport);03013(RNA transport)	NA	NA	unnamed protein product [Triticum aestivum];Protein LURP-one-related 8 [Triticum urartu]	0.762288	2.52989	0.301312	-1.73067	0.0146467	0.562144	down	yes
TRITD_3Bv1G195040	GO:0003674(molecular_function);GO:0005739(mitochondrion);GO:0009658(chloroplast organization);GO:0045893(positive regulation of transcription, DNA-templated);GO:0005886(plasma membrane);GO:0015079(potassium ion transmembrane transporter activity);GO:0015079(potassium ion transmembrane transporter activity)	NA	NA	NA	uncharacterized protein LOC109767691 [Aegilops tauschii subsp. tauschii];hypothetical protein TRIUR3_18531 [Triticum urartu]	55.1	173.002	0.318494	-1.65066	0.0156763	0.585334	down	yes
TRITD_3Bv1G195320	GO:0004175(endopeptidase activity);GO:0005634(nucleus);GO:0016926(protein desumoylation);GO:0016929(SUMO-specific protease activity)	NA	NA	NA	CBL-interacting protein kinase 11 [Triticum aestivum]	1.97845	6.94987	0.284675	-1.81261	0.00882208	0.42403	down	yes
TRITD_3Bv1G196930	NA	NA	NA	NA	unnamed protein product [Triticum aestivum]	34.4794	12.8551	2.68215	1.42339	0.0295383	0.80815	up	yes
TRITD_3Bv1G196960	NA	NA	NA	NA	unnamed protein product [Triticum aestivum]	31.0534	11.4583	2.71013	1.43836	0.0279623	0.788792	up	yes
TRITD_3Bv1G199400	GO:0004848(ureidoglycolate hydrolase activity);GO:0005829(cytosol);GO:0008150(biological_process);GO:0008150(biological_process)	NA	NA	NA	unnamed protein product [Triticum aestivum]	23.0984	9.0904	2.54096	1.34538	0.0400298	0.930598	up	yes
TRITD_3Bv1G199420	GO:0004185(serine-type carboxypeptidase activity);GO:0051603(proteolysis involved in cellular protein catabolic process);GO:0005737(cytoplasm);GO:0005798(Golgi-associated vesicle);GO:0005798(Golgi-associated vesicle)	NA	NA	NA	coatomer subunit delta-3-like [Aegilops tauschii subsp. tauschii];serine carboxypeptidase-like 27 [Aegilops tauschii subsp. tauschii];unnamed protein product [Triticum aestivum];Coatomer subunit delta-3 [Triticum urartu];uncharacterized protein LOC109780244 [Aegilops tauschii subsp. tauschii];Serine carboxypeptidase-like 27 [Triticum urartu]	2.24086	7.71207	0.290565	-1.78307	0.00944218	0.443675	down	yes
TRITD_3Bv1G201140	GO:0005575(cellular_component);GO:0008150(biological_process);GO:0016829(lyase activity)	NA	NA	NA	unnamed protein product [Triticum aestivum]	11.3699	40.9016	0.277981	-1.84694	0.00740713	0.390188	down	yes
TRITD_3Bv1G202920	GO:0003674(molecular_function);GO:0005634(nucleus);GO:0005886(plasma membrane);GO:0008150(biological_process);GO:0008150(biological_process)	NA	NA	NA	unnamed protein product [Triticum aestivum]	3.32301	0.49529	6.70921	2.74614	0.000113582	0.0266819	up	yes
TRITD_3Bv1G204600	GO:0004722(protein serine/threonine phosphatase activity);GO:0005886(plasma membrane);GO:0006470(protein dephosphorylation);GO:0046872(metal ion binding);GO:0005267(potassium channel activity);GO:0009788(negative regulation of abscisic acid-activated signaling pathway);GO:0009939(positive regulation of gibberellic acid mediated signaling pathway);GO:0010030(positive regulation of seed germination…	04016(MAPK signaling pathway - plant);04075(Plant hormone signal transduction);04075(Plant hormone signal transduction)	K14497	EC:3.1.3.16	unnamed protein product [Triticum aestivum]	2.1316	12.6556	0.168431	-2.56977	0.00027628	0.0473526	down	yes
TRITD_3Bv1G204670	GO:0000932(P-body);GO:0005634(nucleus);GO:0005737(cytoplasm);GO:0016779(nucleotidyltransferase activity);GO:0050265(RNA uridylyltransferase activity);GO:0060964(regulation of gene silencing by miRNA);GO:0071076(RNA 3' uridylation);GO:0071076(RNA 3' uridylation)	NA	NA	NA	unnamed protein product [Triticum aestivum]	11.2241	0.473014	23.7289	4.56857	2.14439e-09	6.49274e-06	up	yes
TRITD_3Bv1G204950	GO:0005515(protein binding);GO:0005634(nucleus);GO:0005737(cytoplasm);GO:0009631(cold acclimation);GO:0042393(histone binding);GO:0071497(cellular response to freezing);GO:1901141(regulation of lignin biosynthetic process);GO:1901141(regulation of lignin biosynthetic process)	04120(Ubiquitin mediated proteolysis);04120(Ubiquitin mediated proteolysis)	K10615	EC:2.3.2.26	ultraviolet-B receptor UVR8 isoform X2 [Aegilops tauschii subsp. tauschii];predicted protein [Hordeum vulgare subsp. vulgare];unnamed protein product [Triticum aestivum]	2.54769	7.12107	0.357768	-1.4829	0.0307766	0.820352	down	yes
TRITD_3Bv1G205140	GO:0004475(mannose-1-phosphate guanylyltransferase activity);GO:0005515(protein binding);GO:0005525(GTP binding);GO:0005634(nucleus);GO:0005737(cytoplasm);GO:0005829(cytosol);GO:0009058(biosynthetic process);GO:0009298(GDP-mannose biosynthetic process);GO:0009408(response to heat);GO:0009651(response to salt stress);GO:0009753(response to jasmonic acid);GO:0010193(response to ozone);GO:0016779(nu…	00051(Fructose and mannose metabolism);00520(Amino sugar and nucleotide sugar metabolism);00520(Amino sugar and nucleotide sugar metabolism)	K00966	EC:2.7.7.13	Mannose-1-phosphate guanyltransferase beta [Triticum urartu];unnamed protein product [Triticum aestivum]	45.4749	18.4578	2.46373	1.30084	0.0453674	0.993303	up	yes
TRITD_3Bv1G205350	GO:0004350(glutamate-5-semialdehyde dehydrogenase activity);GO:0005737(cytoplasm);GO:0006561(proline biosynthetic process);GO:0006561(proline biosynthetic process)	00330(Arginine and proline metabolism);00330(Arginine and proline metabolism)	K12657	EC:2.7.2.11;EC:1.2.1.41	unnamed protein product [Triticum aestivum]	6.33446	58.6208	0.108058	-3.21012	7.59521e-06	0.00380858	down	yes
TRITD_3Bv1G218120	GO:0000325(plant-type vacuole);GO:0005215(transporter activity);GO:0005773(vacuole);GO:0005774(vacuolar membrane);GO:0005794(Golgi apparatus);GO:0005886(plasma membrane);GO:0009705(plant-type vacuole membrane);GO:0015031(protein transport);GO:0015112(nitrate transmembrane transporter activity);GO:0015334(high-affinity oligopeptide transmembrane transporter activity);GO:0015833(peptide transport);…	NA	NA	NA	unnamed protein product [Triticum aestivum]	3.72243	0.741443	5.02053	2.32784	0.000772817	0.0966021	up	yes
TRITD_3Bv1G219430	GO:0005768(endosome);GO:0005774(vacuolar membrane);GO:0005802(trans-Golgi network);GO:0008757(S-adenosylmethionine-dependent methyltransferase activity);GO:0032259(methylation);GO:0032259(methylation)	NA	NA	NA	unnamed protein product [Triticum aestivum];probable methyltransferase PMT19 [Aegilops tauschii subsp. tauschii]	1.67451	0.611019	2.74052	1.45445	0.0301784	0.813697	up	yes
TRITD_3Bv1G222110	GO:0004672(protein kinase activity);GO:0005515(protein binding);GO:0005524(ATP binding);GO:0005886(plasma membrane);GO:0006468(protein phosphorylation);GO:0009506(plasmodesma);GO:0016021(integral component of membrane);GO:0016301(kinase activity);GO:0031348(negative regulation of defense response);GO:0033612(receptor serine/threonine kinase binding);GO:0042742(defense response to bacterium);GO:00…	NA	NA	NA	RLP1.813 [Triticum aestivum]	13.7833	3.288	4.19202	2.06765	0.00219913	0.18964	up	yes
TRITD_3Bv1G227890	NA	NA	NA	NA	unnamed protein product [Triticum aestivum]	2.1543	15.8913	0.135565	-2.88294	5.8704e-05	0.0170486	down	yes
TRITD_3Bv1G239740	GO:0003674(molecular_function);GO:0005575(cellular_component);GO:0005575(cellular_component)	NA	NA	NA	unnamed protein product [Triticum aestivum]	3.81821	0.836785	4.56295	2.18997	0.00144668	0.149027	up	yes
TRITD_3Bv1G240600	NA	NA	NA	NA	unnamed protein product [Triticum aestivum]	3.18391	0.884611	3.59922	1.84769	0.00651339	0.369172	up	yes
TRITD_3Bv1G243110	NA	NA	NA	NA	unnamed protein product [Triticum aestivum]	11.1955	3.27838	3.41494	1.77186	0.00797812	0.401855	up	yes
TRITD_3Bv1G243350	NA	NA	NA	NA	uncharacterized protein LOC109764075 [Aegilops tauschii subsp. tauschii]	10.044	3.95013	2.54271	1.34637	0.040322	0.931954	up	yes
TRITD_3Bv1G244880	GO:0006650(glycerophospholipid metabolic process);GO:0008374(O-acyltransferase activity);GO:0031224(intrinsic component of membrane)	00564(Glycerophospholipid metabolism)	K13511	EC:2.3.1.-	unnamed protein product [Triticum aestivum]	7.91756	2.49081	3.17871	1.66844	0.0121256	0.499882	up	yes
TRITD_3Bv1G246320	GO:0005737(cytoplasm);GO:0030001(metal ion transport);GO:0046914(transition metal ion binding);GO:0046916(cellular transition metal ion homeostasis)	NA	NA	NA	unnamed protein product [Triticum aestivum]	1.49288	5.22937	0.285479	-1.80854	0.00976761	0.449343	down	yes
TRITD_3Bv1G248270	GO:0016787(hydrolase activity)	00460(Cyanoamino acid metabolism)	K20802	EC:4.1.2.10	unnamed protein product [Triticum aestivum]	4.42317	1.30718	3.38374	1.75862	0.00977837	0.449343	up	yes
TRITD_3Bv1G254710	GO:0004417(hydroxyethylthiazole kinase activity);GO:0009228(thiamine biosynthetic process);GO:0036172(thiamine salvage)	00730(Thiamine metabolism)	K00878	EC:2.7.1.50	hydroxyethylthiazole kinase-like [Aegilops tauschii subsp. tauschii]	5.24445	1.7825	2.94219	1.55689	0.0207213	0.677045	up	yes
TRITD_3Bv1G254720	GO:0004842(ubiquitin-protein transferase activity);GO:0019005(SCF ubiquitin ligase complex);GO:0031146(SCF-dependent proteasomal ubiquitin-dependent protein catabolic process)	NA	NA	NA	F-box protein At5g49610-like [Aegilops tauschii subsp. tauschii]	2.3115	0.880559	2.62504	1.39234	0.0396922	0.928473	up	yes
TRITD_3Bv1G257950	GO:0004675(transmembrane receptor protein serine/threonine kinase activity);GO:0004714(transmembrane receptor protein tyrosine kinase activity);GO:0004725(protein tyrosine phosphatase activity);GO:0005515(protein binding);GO:0005524(ATP binding);GO:0005789(endoplasmic reticulum membrane);GO:0005886(plasma membrane);GO:0006468(protein phosphorylation);GO:0007030(Golgi organization);GO:0009556(micr…	NA	NA	NA	somatic embryogenesis receptor kinase 2-like [Aegilops tauschii subsp. tauschii];Somatic embryogenesis receptor kinase 1 [Triticum urartu]	10.5098	2.51783	4.17416	2.06148	0.00245034	0.200966	up	yes
TRITD_3Bv1G258800	GO:0004553(hydrolase activity, hydrolyzing O-glycosyl compounds);GO:0030247(polysaccharide binding);GO:0046658(anchored component of plasma membrane)	00500(Starch and sucrose metabolism)	K19891	EC:3.2.1.39	glucan endo-1,3-beta-glucosidase GII precursor,putative, expressed [Triticum aestivum]	8.36481	1.28973	6.4857	2.69726	0.000118341	0.0273288	up	yes
TRITD_3Bv1G258820	GO:0004553(hydrolase activity, hydrolyzing O-glycosyl compounds);GO:0030247(polysaccharide binding);GO:0046658(anchored component of plasma membrane)	00500(Starch and sucrose metabolism)	K19891	EC:3.2.1.39	glucan endo-1,3-beta-glucosidase GII precursor,putative, expressed [Triticum aestivum]	5.57484	1.60032	3.48358	1.80057	0.00744876	0.390188	up	yes
TRITD_3Bv1G259180	GO:0004553(hydrolase activity, hydrolyzing O-glycosyl compounds);GO:0030247(polysaccharide binding);GO:0046658(anchored component of plasma membrane);GO:0046658(anchored component of plasma membrane)	00500(Starch and sucrose metabolism);00500(Starch and sucrose metabolism)	K19893	EC:3.2.1.39	unnamed protein product [Triticum aestivum]	58.5977	15.9158	3.68174	1.88039	0.00473643	0.305847	up	yes
TRITD_3Bv1G259680	GO:0004553(hydrolase activity, hydrolyzing O-glycosyl compounds);GO:0030247(polysaccharide binding);GO:0046658(anchored component of plasma membrane);GO:0046658(anchored component of plasma membrane)	00500(Starch and sucrose metabolism);00500(Starch and sucrose metabolism)	K19891	EC:3.2.1.39	glucan endo-1,3-beta-glucosidase GII-like [Aegilops tauschii subsp. tauschii];Glucan endo-1,3-beta-glucosidase GII [Triticum urartu]	1.44165	5.31473	0.271257	-1.88227	0.00706394	0.382986	down	yes
TRITD_3Bv1G259730	GO:0004553(hydrolase activity, hydrolyzing O-glycosyl compounds);GO:0030247(polysaccharide binding);GO:0046658(anchored component of plasma membrane)	00500(Starch and sucrose metabolism)	K19891	EC:3.2.1.39	glucan endo-1,3-beta-D-glucosidase [Triticum aestivum]	10.5139	1.92908	5.4502	2.44631	0.000387559	0.0598846	up	yes
TRITD_3Bv1G260030	GO:0005313(L-glutamate transmembrane transporter activity);GO:0005887(integral component of plasma membrane);GO:0015180(L-alanine transmembrane transporter activity);GO:0015181(arginine transmembrane transporter activity);GO:0015185(gamma-aminobutyric acid transmembrane transporter activity);GO:0015189(L-lysine transmembrane transporter activity);GO:0015297(antiporter activity);GO:0015812(gamma-a…	NA	NA	NA	unnamed protein product [Triticum aestivum]	3.3712	0.863311	3.90497	1.96531	0.00377661	0.261864	up	yes
TRITD_3Bv1G267140	GO:0006672(ceramide metabolic process);GO:0009507(chloroplast);GO:0016021(integral component of membrane);GO:0016811(hydrolase activity, acting on carbon-nitrogen (but not peptide) bonds, in linear amides);GO:0005524(ATP binding);GO:0005634(nucleus);GO:0006952(defense response);GO:0043531(ADP binding);GO:0043531(ADP binding)	04626(Plant-pathogen interaction);04016(MAPK signaling pathway - plant);04016(MAPK signaling pathway - plant)	K13459;K20599	NA	unnamed protein product [Triticum aestivum]	2.96647	9.88919	0.299971	-1.73711	0.011446	0.489643	down	yes
TRITD_3Bv1G268880	GO:0000154(rRNA modification);GO:0030515(snoRNA binding);GO:0031428(box C/D snoRNP complex);GO:0032040(small-subunit processome)	03008(Ribosome biogenesis in eukaryotes)	K14565	NA	unnamed protein product [Triticum aestivum]	2.03525	6.8497	0.297129	-1.75084	0.0114336	0.489643	down	yes
TRITD_3Bv1G269330	GO:0016020(membrane);GO:0016709(oxidoreductase activity, acting on paired donors, with incorporation or reduction of molecular oxygen, NAD(P)H as one donor, and incorporation of one atom of oxygen);GO:0044550(secondary metabolite biosynthetic process)	NA	NA	NA	cytochrome P450 [Triticum aestivum]	2.31762	6.39875	0.362199	-1.46515	0.0333341	0.857009	down	yes
TRITD_3Bv1G271840	GO:0005886(plasma membrane);GO:0006952(defense response);GO:0007165(signal transduction);GO:0016301(kinase activity);GO:0016301(kinase activity)	NA	NA	NA	unnamed protein product [Triticum aestivum]	5.14411	1.78776	2.87741	1.52477	0.0206341	0.675815	up	yes
TRITD_3Bv1G271860	GO:0005886(plasma membrane);GO:0007165(signal transduction);GO:0006952(defense response);GO:0016301(kinase activity);GO:0016301(kinase activity)	NA	NA	NA	unnamed protein product [Triticum aestivum];Receptor-like protein 12 [Triticum urartu]	5.35376	1.62363	3.2974	1.72133	0.00948592	0.444908	up	yes
TRITD_3Bv1G274370	GO:0003676(nucleic acid binding);GO:0005634(nucleus);GO:0008150(biological_process);GO:0008150(biological_process)	NA	NA	NA	KH domain-containing protein At4g18375-like [Aegilops tauschii subsp. tauschii]	1.76157	5.60208	0.314449	-1.6691	0.0156455	0.585334	down	yes
TRITD_3Bv1G274480	GO:0006221(pyrimidine nucleotide biosynthetic process);GO:0009041(uridylate kinase activity);GO:0009507(chloroplast);GO:0009507(chloroplast)	00240(Pyrimidine metabolism);00240(Pyrimidine metabolism)	K09903	EC:2.7.4.22	uncharacterized protein LOC109778068 [Aegilops tauschii subsp. tauschii];predicted protein [Hordeum vulgare subsp. vulgare]	13.2348	48.8831	0.270744	-1.885	0.00605072	0.35535	down	yes
TRITD_3Bv1G276400	GO:0004857(enzyme inhibitor activity);GO:0005515(protein binding);GO:0005524(ATP binding);GO:0005634(nucleus);GO:0005886(plasma membrane);GO:0006952(defense response);GO:0007165(signal transduction);GO:0043531(ADP binding);GO:0043621(protein self-association);GO:0050829(defense response to Gram-negative bacterium);GO:0050829(defense response to Gram-negative bacterium)	04626(Plant-pathogen interaction);04626(Plant-pathogen interaction)	K13457	NA	unnamed protein product [Triticum aestivum];putative disease resistance RPP13-like protein 3 [Aegilops tauschii subsp. tauschii]	0.138439	0.500321	0.2767	-1.85361	0.00766056	0.392183	down	yes
TRITD_3Bv1G276570	NA	NA	NA	NA	unnamed protein product [Triticum aestivum]	7.83203	24.9571	0.31382	-1.67199	0.015378	0.581842	down	yes
TRITD_3Bv1G276950	GO:0004674(protein serine/threonine kinase activity);GO:0005886(plasma membrane);GO:0007166(cell surface receptor signaling pathway);GO:0007166(cell surface receptor signaling pathway)	NA	NA	NA	Wall-associated receptor kinase 5 [Triticum urartu];wall-associated receptor kinase 4-like [Aegilops tauschii subsp. tauschii]	1.39813	0.417854	3.34599	1.74243	0.0102388	0.466569	up	yes
TRITD_3Bv1G277210	GO:0003674(molecular_function);GO:0005739(mitochondrion);GO:0008150(biological_process);GO:0009507(chloroplast);GO:0009507(chloroplast)	NA	NA	NA	pentatricopeptide repeat-containing protein At3g59040 [Aegilops tauschii subsp. tauschii]	5.9169	30.1296	0.196382	-2.34827	0.000737561	0.0939184	down	yes
TRITD_3Bv1G279430	GO:0004197(cysteine-type endopeptidase activity);GO:0006624(vacuolar protein processing);GO:0051603(proteolysis involved in cellular protein catabolic process);GO:0051603(proteolysis involved in cellular protein catabolic process)	NA	NA	NA	unnamed protein product [Triticum aestivum];vacuolar-processing enzyme-like [Aegilops tauschii subsp. tauschii]	8.17322	71.3354	0.114574	-3.12564	1.21879e-05	0.0053568	down	yes
TRITD_3Bv1G279630	GO:0003735(structural constituent of ribosome);GO:0006407(rRNA export from nucleus);GO:0022627(cytosolic small ribosomal subunit)	03010(Ribosome)	K02979	NA	unnamed protein product [Triticum aestivum]	5.28474	14.3269	0.368869	-1.43882	0.0384742	0.913259	down	yes
TRITD_3Bv1G279760	GO:0008175(tRNA methyltransferase activity);GO:0008649(rRNA methyltransferase activity);GO:0070475(rRNA base methylation)	NA	NA	NA	uncharacterized protein LOC109735282 [Aegilops tauschii subsp. tauschii]	4.20151	12.5285	0.335356	-1.57624	0.0214985	0.687567	down	yes
TRITD_3Bv1G281370	GO:0000981(RNA polymerase II transcription factor activity, sequence-specific DNA binding);GO:0001135(transcription factor activity, RNA polymerase II transcription factor recruiting);GO:0003677(DNA binding);GO:0003700(DNA binding transcription factor activity);GO:0005634(nucleus);GO:0006351(transcription, DNA-templated);GO:0006355(regulation of transcription, DNA-templated);GO:0006357(regulation…	NA	NA	NA	MYB protein [Triticum aestivum];MYB13-2 [Triticum aestivum]	19.014	6.12629	3.10366	1.63397	0.0135339	0.537606	up	yes
TRITD_3Bv1G283150	GO:0004672(protein kinase activity);GO:0004674(protein serine/threonine kinase activity);GO:0005524(ATP binding);GO:0005576(extracellular region);GO:0005886(plasma membrane);GO:0006468(protein phosphorylation);GO:0009506(plasmodesma);GO:0016021(integral component of membrane);GO:0016301(kinase activity);GO:0003674(molecular_function);GO:0005634(nucleus);GO:0008150(biological_process);GO:0008150(b…	00270(Cysteine and methionine metabolism);00270(Cysteine and methionine metabolism)	NA	NA	unnamed protein product [Triticum aestivum];probable LRR receptor-like serine/threonine-protein kinase At1g67720 [Aegilops tauschii subsp. tauschii]	4.18716	1.0449	4.00723	2.0026	0.00279948	0.216162	up	yes
TRITD_4Av1G007970	GO:0003674(molecular_function);GO:0005634(nucleus);GO:0008150(biological_process);GO:0008150(biological_process)	NA	NA	NA	uncharacterized protein LOC109774594 [Aegilops tauschii subsp. tauschii]	6.07587	2.07592	2.92684	1.54934	0.0202825	0.670752	up	yes
TRITD_4Av1G019700	GO:0003899(DNA-directed 5'-3' RNA polymerase activity);GO:0008150(biological_process)	NA	NA	NA	uncharacterized protein LOC109754087 [Aegilops tauschii subsp. tauschii]	3.58195	9.83838	0.364079	-1.45768	0.0368396	0.894722	down	yes
TRITD_4Av1G020830	GO:0008422(beta-glucosidase activity);GO:1901657(glycosyl compound metabolic process);GO:1901657(glycosyl compound metabolic process)	00500(Starch and sucrose metabolism);00460(Cyanoamino acid metabolism);00940(Phenylpropanoid biosynthesis);00940(Phenylpropanoid biosynthesis)	K01188	EC:3.2.1.21	beta-glucosidase 6 isoform X2 [Aegilops tauschii subsp. tauschii];beta-glucosidase 6 isoform X1 [Aegilops tauschii subsp. tauschii]	6.41538	2.26626	2.83083	1.50122	0.0231629	0.711601	up	yes
TRITD_4Av1G021270	GO:0005515(protein binding);GO:0005634(nucleus);GO:0007165(signal transduction);GO:0009414(response to water deprivation);GO:0009737(response to abscisic acid);GO:0009737(response to abscisic acid)	04144(Endocytosis);04144(Endocytosis)	K05747	NA	ninja-family protein Os03g0214200-like isoform X1 [Aegilops tauschii subsp. tauschii];hypothetical protein TRIUR3_09869 [Triticum urartu]	3.2905	0.928576	3.5436	1.82522	0.00698364	0.382919	up	yes
TRITD_4Av1G025620	GO:0004497(monooxygenase activity);GO:0016125(sterol metabolic process)	00592(alpha-Linolenic acid metabolism)	K01723	EC:4.2.1.92	allene oxide synthase 2-like [Aegilops tauschii subsp. tauschii]	12.7155	3.18879	3.98757	1.99551	0.00296602	0.222656	up	yes
TRITD_4Av1G041840	GO:0003674(molecular_function);GO:0005737(cytoplasm);GO:0008150(biological_process);GO:0080008(Cul4-RING E3 ubiquitin ligase complex);GO:0080008(Cul4-RING E3 ubiquitin ligase complex)	03010(Ribosome);03010(Ribosome)	K02903	NA	uncharacterized WD repeat-containing protein C2A9.03-like isoform X1 [Aegilops tauschii subsp. tauschii];hypothetical protein TRIUR3_12457 [Triticum urartu]	1.5915	4.22433	0.376747	-1.40833	0.0411957	0.943348	down	yes
TRITD_4Av1G042650	GO:0004722(protein serine/threonine phosphatase activity);GO:0005267(potassium channel activity);GO:0005886(plasma membrane);GO:0006470(protein dephosphorylation);GO:0009788(negative regulation of abscisic acid-activated signaling pathway);GO:0009939(positive regulation of gibberellic acid mediated signaling pathway);GO:0010030(positive regulation of seed germination);GO:0046872(metal ion binding…	04016(MAPK signaling pathway - plant);04075(Plant hormone signal transduction);04075(Plant hormone signal transduction)	K14497	EC:3.1.3.16	serine/threonine protein phosphatase 2C 30 [Triticum aestivum];probable protein phosphatase 2C 30 [Aegilops tauschii subsp. tauschii]	14.7482	39.4149	0.374178	-1.41821	0.0374516	0.903208	down	yes
TRITD_4Av1G045750	GO:0003674(molecular_function);GO:0005576(extracellular region);GO:0080167(response to karrikin);GO:0080167(response to karrikin)	NA	NA	NA	cysteine-rich repeat secretory protein 55-like [Aegilops tauschii subsp. tauschii];hypothetical protein TRIUR3_10430 [Triticum urartu]	24.6082	4.41579	5.57278	2.4784	0.000304987	0.0506762	up	yes
TRITD_4Av1G049290	NA	NA	NA	NA		8.6052	2.37326	3.6259	1.85834	0.00679817	0.378835	up	yes
TRITD_4Av1G081560	GO:0004477(methenyltetrahydrofolate cyclohydrolase activity);GO:0004488(methylenetetrahydrofolate dehydrogenase (NADP+) activity);GO:0005829(cytosol);GO:0006730(one-carbon metabolic process)	NA	NA	NA	glycine-rich protein 2-like [Aegilops tauschii subsp. tauschii]	7.31866	27.4785	0.266341	-1.90865	0.00562776	0.341469	down	yes
TRITD_4Av1G146960	GO:0005215(transporter activity);GO:0016021(integral component of membrane);GO:0055085(transmembrane transport);GO:0055085(transmembrane transport)	03040(Spliceosome);03040(Spliceosome)	K12818	EC:3.6.4.13	protein ZINC INDUCED FACILITATOR-LIKE 1-like isoform X1 [Aegilops tauschii subsp. tauschii];Protein ZINC INDUCED FACILITATOR-LIKE 1 [Triticum urartu]	6.64306	25.7267	0.258217	-1.95335	0.00454647	0.299977	down	yes
TRITD_4Av1G155460	GO:0015292(uniporter activity)	NA	NA	NA	calcium uniporter protein 6, mitochondrial-like [Aegilops tauschii subsp. tauschii]	3.84038	1.51336	2.53765	1.34349	0.0425217	0.961591	up	yes
TRITD_4Av1G163770	GO:0006631(fatty acid metabolic process);GO:0009247(glycolipid biosynthetic process);GO:0009507(chloroplast);GO:0009707(chloroplast outer membrane);GO:0016036(cellular response to phosphate starvation);GO:0016757(transferase activity, transferring glycosyl groups);GO:0019374(galactolipid metabolic process);GO:0019375(galactolipid biosynthetic process);GO:0035250(UDP-galactosyltransferase activity…	00561(Glycerolipid metabolism)	K03715	EC:2.4.1.46	putative monogalactosyldiacylglycerol synthase 2, chloroplastic [Triticum urartu]	1.45623	3.95983	0.36775	-1.4432	0.0373366	0.903208	down	yes
TRITD_4Av1G163980	GO:0004190(aspartic-type endopeptidase activity);GO:0006508(proteolysis);GO:0030163(protein catabolic process);GO:0030163(protein catabolic process)	NA	NA	NA	Aspartic proteinase Asp1 [Triticum urartu]	3.20844	1.24837	2.5701	1.36183	0.041362	0.946344	up	yes
TRITD_4Av1G167200	NA	NA	NA	NA	hypothetical protein TRIUR3_35445 [Triticum urartu]	142.525	53.2759	2.67522	1.41966	0.0299159	0.813231	up	yes
TRITD_4Av1G176080	GO:0051213(dioxygenase activity)	00940(Phenylpropanoid biosynthesis);00904(Diterpenoid biosynthesis)	K06892	EC:1.14.11.-	probable 2-oxoglutarate-dependent dioxygenase At5g05600 [Aegilops tauschii subsp. tauschii]	2.59737	7.61263	0.341193	-1.55134	0.0243628	0.731959	down	yes
TRITD_4Av1G177760	GO:0005739(mitochondrion);GO:0005886(plasma membrane);GO:0008150(biological_process);GO:0016740(transferase activity);GO:0016740(transferase activity)	NA	NA	NA	uncharacterized protein LOC109785362 [Aegilops tauschii subsp. tauschii];hypothetical protein TRIUR3_03908 [Triticum urartu]	1.84049	0.562765	3.27045	1.70949	0.0128201	0.518391	up	yes
TRITD_4Av1G177780	GO:0043161(proteasome-mediated ubiquitin-dependent protein catabolic process);GO:0061630(ubiquitin protein ligase activity);GO:0061630(ubiquitin protein ligase activity)	NA	NA	NA	RING-H2 finger protein ATL51 [Triticum urartu]	12.297	4.59926	2.67369	1.41883	0.031008	0.823554	up	yes
TRITD_4Av1G181640	GO:0005634(nucleus);GO:0007275(multicellular organism development);GO:0007275(multicellular organism development)	NA	NA	NA	dormancy-associated protein 1-like [Aegilops tauschii subsp. tauschii];hypothetical protein TRIUR3_28221 [Triticum urartu]	1380.04	507.411	2.71977	1.44348	0.0270415	0.775272	up	yes
TRITD_4Av1G181680	GO:0006855(drug transmembrane transport);GO:0006855(drug transmembrane transport)	NA	NA	NA	protein DETOXIFICATION 29-like isoform X1 [Aegilops tauschii subsp. tauschii];Protein TRANSPARENT TESTA 12 [Triticum urartu]	6.18836	20.8067	0.297422	-1.74942	0.0107061	0.475454	down	yes
TRITD_4Av1G186720	GO:0004607(phosphatidylcholine-sterol O-acyltransferase activity);GO:0005576(extracellular region);GO:0005773(vacuole);GO:0005774(vacuolar membrane);GO:0006629(lipid metabolic process);GO:0008374(O-acyltransferase activity);GO:0016021(integral component of membrane)	00564(Glycerophospholipid metabolism)	K06129	EC:3.1.1.5	lecithin-cholesterol acyltransferase-like 1 [Aegilops tauschii subsp. tauschii]	0.905889	2.486	0.364396	-1.45642	0.0370729	0.898285	down	yes
TRITD_4Av1G195130	NA	NA	NA	NA	hypothetical protein BRADI_1g10865v3 [Brachypodium distachyon]	6.08382	2.37472	2.56191	1.35722	0.0417475	0.949598	up	yes
TRITD_4Av1G200750	GO:0003697(single-stranded DNA binding);GO:0003723(RNA binding);GO:0009409(response to cold);GO:0009737(response to abscisic acid)	NA	NA	NA	glycine-rich RNA-binding protein [Triticum aestivum]	790.624	277.664	2.84741	1.50965	0.0211136	0.684232	up	yes
TRITD_4Av1G201750	GO:0003700(DNA binding transcription factor activity);GO:0005634(nucleus);GO:0006351(transcription, DNA-templated);GO:0006355(regulation of transcription, DNA-templated);GO:0010228(vegetative to reproductive phase transition of meristem);GO:0045893(positive regulation of transcription, DNA-templated);GO:1990837(sequence-specific double-stranded DNA binding);GO:1990837(sequence-specific double-str…	NA	NA	NA	probable WRKY transcription factor 2 isoform X1 [Aegilops tauschii subsp. tauschii];WRKY transcription factor, partial [Triticum aestivum]	54.2334	18.0885	2.99823	1.58411	0.0162867	0.596374	up	yes
TRITD_4Av1G202060	GO:0009705(plant-type vacuole membrane)	NA	NA	NA	Calcium-activated outward-rectifying potassium channel 1 [Triticum urartu]	2.01785	7.37858	0.273474	-1.87052	0.0070401	0.382919	down	yes
TRITD_4Av1G203850	GO:0005507(copper ion binding);GO:0005730(nucleolus);GO:0005739(mitochondrion);GO:0005747(mitochondrial respiratory chain complex I);GO:0005773(vacuole);GO:0009853(photorespiration);GO:0031966(mitochondrial membrane);GO:0045271(respiratory chain complex I);GO:0045271(respiratory chain complex I)	NA	NA	NA	uncharacterized protein At2g27730, mitochondrial [Brachypodium distachyon]	67.6631	16.4683	4.10869	2.03868	0.00241666	0.200966	up	yes
TRITD_4Av1G204430	GO:0004674(protein serine/threonine kinase activity);GO:0005886(plasma membrane);GO:0007166(cell surface receptor signaling pathway)	NA	NA	NA	Wall-associated receptor kinase 2 [Triticum urartu]	0.539479	2.05283	0.262798	-1.92797	0.00612145	0.356778	down	yes
TRITD_4Av1G205260	GO:0004674(protein serine/threonine kinase activity);GO:0005886(plasma membrane);GO:0007166(cell surface receptor signaling pathway)	NA	NA	NA	Wall-associated receptor kinase 2 [Triticum urartu]	1.79098	5.23274	0.342264	-1.54682	0.0243309	0.731959	down	yes
TRITD_4Av1G205510	GO:0003676(nucleic acid binding);GO:0005634(nucleus);GO:0005886(plasma membrane);GO:0008150(biological_process);GO:0008270(zinc ion binding);GO:0008270(zinc ion binding)	NA	NA	NA	WW domain-containing oxidoreductase [Triticum urartu]	5.72139	2.21303	2.58532	1.37035	0.0374963	0.903208	up	yes
TRITD_4Av1G205740	GO:0003674(molecular_function);GO:0005575(cellular_component);GO:0008150(biological_process)	NA	NA	NA	spidroin-1-like [Aegilops tauschii subsp. tauschii]	3.71593	1.07318	3.46253	1.79183	0.00785886	0.398797	up	yes
TRITD_4Av1G207340	GO:0002229(defense response to oomycetes);GO:0004674(protein serine/threonine kinase activity);GO:0005515(protein binding);GO:0005524(ATP binding);GO:0005886(plasma membrane);GO:0006468(protein phosphorylation);GO:0010726(positive regulation of hydrogen peroxide metabolic process);GO:0010942(positive regulation of cell death);GO:0016021(integral component of membrane);GO:0016301(kinase activity);…	NA	NA	NA	predicted protein [Hordeum vulgare subsp. vulgare]	4.52016	1.08753	4.15634	2.05531	0.00247086	0.200988	up	yes
TRITD_4Av1G208180	GO:0005524(ATP binding);GO:0005886(plasma membrane);GO:0016021(integral component of membrane);GO:0016887(ATPase activity);GO:0016887(ATPase activity)	NA	NA	NA	AAA-ATPase At3g50940 [Brachypodium distachyon]	4.60196	1.53349	3.00097	1.58543	0.0173108	0.611036	up	yes
TRITD_4Av1G208720	GO:0005634(nucleus);GO:0016567(protein ubiquitination);GO:0030246(carbohydrate binding)	NA	NA	NA	hypothetical protein TRIUR3_16487 [Triticum urartu]	8.79666	2.16612	4.06103	2.02185	0.00284708	0.217319	up	yes
TRITD_4Av1G209030	GO:0051213(dioxygenase activity);GO:0051213(dioxygenase activity)	00941(Flavonoid biosynthesis);00941(Flavonoid biosynthesis)	K05278	EC:1.14.20.6	Protein SRG1 [Triticum urartu]	22.212	6.49768	3.41845	1.77334	0.00761192	0.392107	up	yes
TRITD_4Av1G210120	GO:0004674(protein serine/threonine kinase activity);GO:0005886(plasma membrane);GO:0006468(protein phosphorylation);GO:0006952(defense response);GO:0009506(plasmodesma);GO:0009506(plasmodesma)	NA	NA	NA	cysteine-rich receptor-like protein kinase 10 [Aegilops tauschii subsp. tauschii]	4.46895	1.01196	4.41614	2.14279	0.00165874	0.161909	up	yes
TRITD_4Av1G210770	GO:0005622(intracellular);GO:0016021(integral component of membrane);GO:0016567(protein ubiquitination);GO:0035556(intracellular signal transduction);GO:0005575(cellular_component);GO:0008150(biological_process);GO:0008150(biological_process)	NA	NA	NA	Ankyrin repeat and SOCS box protein 3 [Triticum urartu]	0.819614	5.19237	0.15785	-2.66338	0.000197347	0.0370876	down	yes
TRITD_4Av1G215130	GO:0006631(fatty acid metabolic process);GO:0009507(chloroplast);GO:0009941(chloroplast envelope);GO:0016874(ligase activity);GO:0016874(ligase activity)	00061(Fatty acid biosynthesis);00071(Fatty acid degradation);04146(Peroxisome);04146(Peroxisome)	K01897	EC:6.2.1.3	probable acyl-activating enzyme 16, chloroplastic [Aegilops tauschii subsp. tauschii];Long-chain-fatty-acid--CoA ligase FadD15 [Triticum urartu]	5.60714	15.6414	0.358481	-1.48003	0.0300078	0.813643	down	yes
TRITD_4Av1G215240	GO:0005515(protein binding);GO:0005516(calmodulin binding);GO:0005634(nucleus);GO:0005829(cytosol);GO:0005886(plasma membrane);GO:0030414(peptidase inhibitor activity);GO:0042742(defense response to bacterium);GO:0046872(metal ion binding);GO:0046872(metal ion binding)	NA	NA	NA	pirin-like protein isoform X2 [Aegilops tauschii subsp. tauschii];pirin-like protein isoform X1 [Aegilops tauschii subsp. tauschii];pirin-like protein [Aegilops tauschii subsp. tauschii];hypothetical protein TRIUR3_08541 [Triticum urartu]	5.51311	2.09554	2.63088	1.39555	0.0330465	0.85552	up	yes
TRITD_4Av1G216740	GO:0005783(endoplasmic reticulum);GO:0010105(negative regulation of ethylene-activated signaling pathway);GO:0010105(negative regulation of ethylene-activated signaling pathway)	04016(MAPK signaling pathway - plant);04075(Plant hormone signal transduction);04075(Plant hormone signal transduction)	K14509	EC:2.7.13.-	ethylene receptor, partial [Hordeum vulgare]	7.04403	2.15297	3.27177	1.71007	0.0107479	0.475454	up	yes
TRITD_4Av1G216770	NA	NA	NA	NA	hypothetical protein TRIUR3_28501 [Triticum urartu]	1.0986	5.00309	0.219585	-2.18715	0.00179428	0.169184	down	yes
TRITD_4Av1G218260	GO:0005737(cytoplasm);GO:0005829(cytosol);GO:0016491(oxidoreductase activity);GO:0046686(response to cadmium ion);GO:0055114(oxidation-reduction process);GO:0055114(oxidation-reduction process)	03008(Ribosome biogenesis in eukaryotes);03008(Ribosome biogenesis in eukaryotes)	K14521	EC:2.3.1.-	probable aldo-keto reductase 2 [Aegilops tauschii subsp. tauschii]	26.2455	7.66691	3.42321	1.77535	0.00747268	0.390188	up	yes
TRITD_4Av1G219330	GO:0005634(nucleus);GO:0008270(zinc ion binding);GO:0016021(integral component of membrane);GO:0016874(ligase activity);GO:0016874(ligase activity)	NA	NA	NA	E3 ubiquitin-protein ligase RNF170-like [Aegilops tauschii subsp. tauschii];E3 ubiquitin-protein ligase RNF170 isoform X2 [Brachypodium distachyon]	12.0163	4.67869	2.56831	1.36082	0.0391956	0.924635	up	yes
TRITD_4Av1G219620	GO:0005887(integral component of plasma membrane);GO:0008519(ammonium transmembrane transporter activity);GO:0015695(organic cation transport);GO:0019740(nitrogen utilization);GO:0072488(ammonium transmembrane transport);GO:0072488(ammonium transmembrane transport)	NA	NA	NA	ammonium transporter 3 member 2 [Aegilops tauschii subsp. tauschii];Ammonium transporter 3 member 2 [Triticum urartu]	13.2738	3.29108	4.03328	2.01195	0.00280813	0.216162	up	yes
TRITD_4Av1G220260	GO:0006952(defense response);GO:0009506(plasmodesma);GO:0046658(anchored component of plasma membrane);GO:0046658(anchored component of plasma membrane)	NA	NA	NA	uncharacterized protein LOC109734013 [Aegilops tauschii subsp. tauschii];uncharacterized protein LOC109734009 [Aegilops tauschii subsp. tauschii]	1.97338	0.771127	2.55909	1.35563	0.0437455	0.979511	up	yes
TRITD_4Av1G229070	GO:0003779(actin binding);GO:0005634(nucleus);GO:0005737(cytoplasm);GO:0005856(cytoskeleton);GO:0007015(actin filament organization);GO:0010119(regulation of stomatal movement);GO:0010119(regulation of stomatal movement)	NA	NA	NA	hypothetical protein BRADI_1g19800v3 [Brachypodium distachyon]	5.98493	22.1912	0.269699	-1.89058	0.00630547	0.362498	down	yes
TRITD_4Av1G229190	GO:0005576(extracellular region);GO:0005773(vacuole);GO:0008150(biological_process);GO:0008150(biological_process)	NA	NA	NA	uncharacterized protein LOC109755303 [Aegilops tauschii subsp. tauschii];Leucine-rich repeat and coiled-coil domain-containing protein 1 [Triticum urartu]	0.89856	2.54267	0.353393	-1.50066	0.0302148	0.813697	down	yes
TRITD_4Av1G230530	GO:0000166(nucleotide binding);GO:0005515(protein binding);GO:0005524(ATP binding);GO:0005886(plasma membrane);GO:0006952(defense response);GO:0007165(signal transduction);GO:0009626(plant-type hypersensitive response);GO:0012505(endomembrane system);GO:0019897(extrinsic component of plasma membrane);GO:0043531(ADP binding);GO:0043531(ADP binding)	NA	NA	NA	predicted protein [Hordeum vulgare subsp. vulgare];Disease resistance protein RGA2 [Triticum urartu]	5.07348	1.24853	4.06357	2.02275	0.00268701	0.212235	up	yes
TRITD_4Av1G235190	GO:0003674(molecular_function);GO:0005634(nucleus);GO:0005634(nucleus)	NA	NA	NA	dormancy-associated protein homolog 3-like [Aegilops tauschii subsp. tauschii]	89.9842	13.8392	6.5021	2.70091	9.4707e-05	0.0232501	up	yes
TRITD_4Av1G236050	NA	NA	NA	NA	uncharacterized protein LOC109748039 [Aegilops tauschii subsp. tauschii]	5.78309	18.8146	0.307372	-1.70194	0.0141178	0.548804	down	yes
TRITD_4Av1G236180	GO:0016020(membrane);GO:0016709(oxidoreductase activity, acting on paired donors, with incorporation or reduction of molecular oxygen, NAD(P)H as one donor, and incorporation of one atom of oxygen);GO:0044550(secondary metabolite biosynthetic process);GO:0098542(defense response to other organism);GO:0098542(defense response to other organism)	00460(Cyanoamino acid metabolism);00460(Cyanoamino acid metabolism)	K13029	EC:1.14.14.37	cytochrome P450 [Triticum aestivum]	24.8844	6.33255	3.9296	1.97438	0.0031624	0.232023	up	yes
TRITD_4Av1G236370	NA	NA	NA	NA	uncharacterized protein LOC109748039 [Aegilops tauschii subsp. tauschii]	6.43583	20.3919	0.315607	-1.6638	0.0163224	0.596374	down	yes
TRITD_4Av1G243340	GO:0003866(3-phosphoshikimate 1-carboxyvinyltransferase activity);GO:0005737(cytoplasm);GO:0009423(chorismate biosynthetic process)	00400(Phenylalanine, tyrosine and tryptophan biosynthesis)	K00800	EC:2.5.1.19	5-enolpyruvylshikimate 3-phosphate synthase [Triticum aestivum]	2.10327	5.76941	0.364555	-1.45579	0.0336216	0.86108	down	yes
TRITD_4Av1G243620	GO:0045273(respiratory chain complex II);GO:0045273(respiratory chain complex II)	NA	NA	NA	unknown [Triticum monococcum];succinate dehydrogenase subunit 5, mitochondrial-like [Aegilops tauschii subsp. tauschii]	3.47661	16.598	0.20946	-2.25525	0.00129167	0.137493	down	yes
TRITD_4Av1G244870	GO:0004674(protein serine/threonine kinase activity);GO:0005886(plasma membrane);GO:0006468(protein phosphorylation)	04626(Plant-pathogen interaction)	K13466	NA	LRR receptor-like serine/threonine-protein kinase GSO1 [Triticum urartu]	0.828959	0.296779	2.79319	1.48191	0.0292186	0.803558	up	yes
TRITD_4Av1G245180	GO:0004672(protein kinase activity);GO:0004674(protein serine/threonine kinase activity);GO:0005524(ATP binding);GO:0005576(extracellular region);GO:0005886(plasma membrane);GO:0006468(protein phosphorylation);GO:0009553(embryo sac development);GO:0010103(stomatal complex morphogenesis);GO:0016020(membrane);GO:0016021(integral component of membrane);GO:0016301(kinase activity);GO:0048481(plant ov…	04016(MAPK signaling pathway - plant);04016(MAPK signaling pathway - plant)	K20718	EC:2.7.11.1	LRR receptor-like serine/threonine-protein kinase ERL1 [Aegilops tauschii subsp. tauschii];erecta-like leucine-rich-repeat receptor-like kinase [Triticum aestivum]	1.86651	8.48143	0.220071	-2.18396	0.00165074	0.161808	down	yes
TRITD_4Av1G245510	GO:0005515(protein binding);GO:0005515(protein binding)	NA	NA	NA	Histone H3.3 [Dendrobium catenatum];Histone superfamily protein [Arabidopsis thaliana]	2.32634	46.7668	0.0497434	-4.32935	1.40546e-08	2.94605e-05	down	yes
TRITD_4Av1G248550	GO:0004683(calmodulin-dependent protein kinase activity);GO:0005516(calmodulin binding);GO:0005634(nucleus);GO:0005737(cytoplasm);GO:0005886(plasma membrane);GO:0009738(abscisic acid-activated signaling pathway);GO:0009931(calcium-dependent protein serine/threonine kinase activity);GO:0018105(peptidyl-serine phosphorylation);GO:0035556(intracellular signal transduction);GO:0046777(protein autopho…	NA	NA	NA	calcium-dependent protein kinase 26 [Aegilops tauschii subsp. tauschii]	4.78147	1.94573	2.45742	1.29715	0.0482822	1	up	yes
TRITD_4Av1G249360	GO:0005634(nucleus);GO:0008757(S-adenosylmethionine-dependent methyltransferase activity);GO:0032259(methylation)	NA	NA	NA	predicted protein [Hordeum vulgare subsp. vulgare]	3.83107	1.04094	3.68039	1.87986	0.00623102	0.361266	up	yes
TRITD_4Av1G249450	GO:0003674(molecular_function);GO:0005575(cellular_component);GO:0008150(biological_process)	00350(Tyrosine metabolism);00360(Phenylalanine metabolism);00380(Tryptophan metabolism);00901(Indole alkaloid biosynthesis);00950(Isoquinoline alkaloid biosynthesis);00965(Betalain biosynthesis)	K01593	EC:4.1.1.28;EC:4.1.1.105	hypothetical protein TRIUR3_25398 [Triticum urartu]	27.4505	10.009	2.74258	1.45553	0.0266178	0.76982	up	yes
TRITD_4Av1G250010	GO:0043161(proteasome-mediated ubiquitin-dependent protein catabolic process);GO:0061630(ubiquitin protein ligase activity)	NA	NA	NA	E3 ubiquitin ligase BIG BROTHER-like [Aegilops tauschii subsp. tauschii]	87.9291	13.4274	6.54848	2.71116	8.46127e-05	0.021959	up	yes
TRITD_4Av1G250500	GO:0009813(flavonoid biosynthetic process);GO:0042802(identical protein binding)	00945(Stilbenoid, diarylheptanoid and gingerol biosynthesis)	K17212	EC:2.3.1.211	bisdemethoxycurcumin synthase-like [Aegilops tauschii subsp. tauschii]	5.98523	1.98397	3.01679	1.59302	0.0167356	0.604537	up	yes
TRITD_4Av1G252620	GO:0005576(extracellular region);GO:0005783(endoplasmic reticulum);GO:0016021(integral component of membrane)	NA	NA	NA	uncharacterized membrane protein At1g75140-like [Aegilops tauschii subsp. tauschii]	10.4643	1.45435	7.1952	2.84703	4.50266e-05	0.013925	up	yes
TRITD_4Av1G253500	GO:0004674(protein serine/threonine kinase activity);GO:0005524(ATP binding);GO:0005886(plasma membrane);GO:0006468(protein phosphorylation);GO:0007169(transmembrane receptor protein tyrosine kinase signaling pathway);GO:0009507(chloroplast);GO:0016021(integral component of membrane);GO:0016301(kinase activity)	04075(Plant hormone signal transduction)	K13415	EC:2.7.10.1;EC:2.7.11.1	receptor kinase-like protein Xa21 isoform X1 [Brachypodium distachyon]	15.6952	4.78578	3.27955	1.7135	0.00963703	0.447375	up	yes
TRITD_4Av1G253760	GO:0004857(enzyme inhibitor activity);GO:0004857(enzyme inhibitor activity)	04626(Plant-pathogen interaction);04626(Plant-pathogen interaction)	K13457	NA	putative CC, LRR, NB-ARC domains-containing protein [Triticum timopheevii subsp. timopheevii];hypothetical protein BRADI_1g50407v3 [Brachypodium distachyon];Disease resistance protein RPM1 [Triticum urartu];disease resistance protein RPM1-like isoform X1 [Aegilops tauschii subsp. tauschii];Disease resistance protein RPP13 [Triticum urartu];disease resistance protein RPM1-like [Aegilops tauschii s…	1.04194	2.83298	0.36779	-1.44305	0.0341484	0.869875	down	yes
TRITD_4Av1G253810	GO:0000038(very long-chain fatty acid metabolic process);GO:0005783(endoplasmic reticulum);GO:0006633(fatty acid biosynthetic process);GO:0009409(response to cold);GO:0009416(response to light stimulus);GO:0009922(fatty acid elongase activity);GO:0016020(membrane);GO:0016021(integral component of membrane);GO:0042335(cuticle development);GO:0048868(pollen tube development);GO:0102336(3-oxo-arachi…	00062(Fatty acid elongation);00062(Fatty acid elongation)	K15397	EC:2.3.1.199	3-ketoacyl-CoA synthase 5-like [Aegilops tauschii subsp. tauschii]	2.9096	0.999378	2.91141	1.54172	0.0218908	0.694343	up	yes
TRITD_4Av1G255400	GO:0002239(response to oomycetes);GO:0005618(cell wall);GO:0006952(defense response);GO:0007165(signal transduction);GO:0050832(defense response to fungus)	04626(Plant-pathogen interaction)	K13465	EC:3.2.1.8	LRR receptor-like serine/threonine-protein kinase FLS2 [Aegilops tauschii subsp. tauschii]	6.51592	2.14284	3.04079	1.60444	0.0151512	0.575028	up	yes
TRITD_4Av1G255460	GO:0004364(glutathione transferase activity);GO:0005737(cytoplasm);GO:0006749(glutathione metabolic process);GO:0009407(toxin catabolic process);GO:0009407(toxin catabolic process)	00480(Glutathione metabolism);00480(Glutathione metabolism)	K00799	EC:2.5.1.18	probable glutathione S-transferase GSTU6 [Aegilops tauschii subsp. tauschii];putative glutathione S-transferase GSTU6 [Triticum urartu]	74.7933	30.2264	2.47444	1.3071	0.044337	0.988693	up	yes
TRITD_4Av1G260590	GO:0004674(protein serine/threonine kinase activity);GO:0005515(protein binding);GO:0005524(ATP binding);GO:0005634(nucleus);GO:0005886(plasma membrane);GO:0006468(protein phosphorylation);GO:0009506(plasmodesma);GO:0009755(hormone-mediated signaling pathway);GO:0010183(pollen tube guidance);GO:0016020(membrane);GO:0016021(integral component of membrane);GO:0016301(kinase activity);GO:0090406(pol…	NA	NA	NA	probable leucine-rich repeat receptor-like protein kinase At1g35710 [Aegilops tauschii subsp. tauschii];receptor-like protein 2 [Aegilops tauschii subsp. tauschii]	3.59917	27.3536	0.13158	-2.92599	3.72279e-05	0.0123368	down	yes
TRITD_4Av1G260720	NA	NA	NA	NA	receptor-like protein 2 [Aegilops tauschii subsp. tauschii]	12.1776	4.46343	2.7283	1.448	0.027944	0.788792	up	yes
TRITD_4Av1G260880	NA	NA	NA	NA	receptor-like protein 2 [Aegilops tauschii subsp. tauschii]	40.8618	7.38204	5.5353	2.46866	0.000309788	0.0508538	up	yes
TRITD_4Av1G260890	GO:0004674(protein serine/threonine kinase activity);GO:0005515(protein binding);GO:0005524(ATP binding);GO:0005634(nucleus);GO:0005886(plasma membrane);GO:0006468(protein phosphorylation);GO:0009506(plasmodesma);GO:0009755(hormone-mediated signaling pathway);GO:0010183(pollen tube guidance);GO:0016020(membrane);GO:0016021(integral component of membrane);GO:0016301(kinase activity);GO:0090406(pol…	NA	NA	NA	MDIS1-interacting receptor like kinase 2-like [Aegilops tauschii subsp. tauschii]	39.5342	7.0861	5.57913	2.48004	0.000280323	0.0474459	up	yes
TRITD_4Av1G261370	GO:0005975(carbohydrate metabolic process);GO:0050306(sucrose 1F-fructosyltransferase activity);GO:0050306(sucrose 1F-fructosyltransferase activity)	NA	NA	NA	6-fructosyltransferase, partial [Leymus chinensis]	76.0351	375.917	0.202266	-2.30568	0.000886412	0.106879	down	yes
TRITD_4Av1G261610	GO:0003674(molecular_function);GO:0005634(nucleus);GO:0009507(chloroplast);GO:0030162(regulation of proteolysis);GO:0031625(ubiquitin protein ligase binding)	00040(Pentose and glucuronate interconversions)	K01213	EC:3.2.1.67	F-box/kelch-repeat protein SKIP11-like [Aegilops tauschii subsp. tauschii]	41.4763	15.2348	2.72247	1.44491	0.0271832	0.77727	up	yes
TRITD_4Av1G263040	GO:0004674(protein serine/threonine kinase activity);GO:0005886(plasma membrane);GO:0006468(protein phosphorylation)	NA	NA	NA	thaumatin-like protein [Triticum aestivum]	179.204	38.144	4.6981	2.23208	0.000945611	0.110592	up	yes
TRITD_4Av1G263140	GO:0005507(copper ion binding);GO:0009411(response to UV);GO:0009507(chloroplast);GO:0009534(chloroplast thylakoid);GO:0009535(chloroplast thylakoid membrane);GO:0009543(chloroplast thylakoid lumen);GO:0009570(chloroplast stroma);GO:0009579(thylakoid);GO:0017148(negative regulation of translation);GO:0031977(thylakoid lumen);GO:0046028(electron transporter, transferring electrons from cytochrome …	00195(Photosynthesis)	K02638	NA	plastocyanin precursor [Hordeum vulgare]	2107.82	562.956	3.74421	1.90466	0.00419604	0.283727	up	yes
TRITD_4Av1G263230	GO:0003677(DNA binding);GO:0003700(DNA binding transcription factor activity);GO:0005634(nucleus);GO:0006351(transcription, DNA-templated);GO:0006355(regulation of transcription, DNA-templated);GO:0007275(multicellular organism development);GO:0016021(integral component of membrane);GO:0005886(plasma membrane);GO:0009814(defense response, incompatible interaction);GO:0010200(response to chitin);G…	NA	NA	NA	uncharacterized protein LOC109757228 [Aegilops tauschii subsp. tauschii]	4.68293	0.636588	7.35629	2.87898	4.5991e-05	0.013925	up	yes
TRITD_4Av1G263580	GO:0003674(molecular_function);GO:0005634(nucleus);GO:0009507(chloroplast);GO:0030162(regulation of proteolysis);GO:0031625(ubiquitin protein ligase binding)	00040(Pentose and glucuronate interconversions)	K01213	EC:3.2.1.67	F-box/kelch-repeat protein SKIP11-like [Aegilops tauschii subsp. tauschii]	12.7533	4.92672	2.5886	1.37217	0.0362502	0.885935	up	yes
TRITD_4Av1G263790	GO:0004674(protein serine/threonine kinase activity);GO:0005524(ATP binding);GO:0005886(plasma membrane);GO:0006468(protein phosphorylation);GO:0007169(transmembrane receptor protein tyrosine kinase signaling pathway);GO:0009506(plasmodesma);GO:0016021(integral component of membrane);GO:0046777(protein autophosphorylation)	NA	NA	NA	receptor-like protein 2 [Aegilops tauschii subsp. tauschii]	11.8146	2.31893	5.09485	2.34904	0.000571561	0.0802837	up	yes
TRITD_4Av1G264290	GO:0004674(protein serine/threonine kinase activity);GO:0005886(plasma membrane);GO:0006468(protein phosphorylation);GO:0006952(defense response);GO:0009506(plasmodesma)	NA	NA	NA	putative receptor-like protein kinase At4g00960 [Aegilops tauschii subsp. tauschii]	3.19336	1.02128	3.12683	1.6447	0.0155794	0.585334	up	yes
TRITD_4Bv1G004570	GO:0005515(protein binding)	NA	NA	NA	alpha-amylase/trypsin inhibitor-like [Aegilops tauschii subsp. tauschii]	11.8895	3.39831	3.49865	1.8068	0.00737093	0.390188	up	yes
TRITD_4Bv1G007430	GO:0000166(nucleotide binding);GO:0005515(protein binding);GO:0005737(cytoplasm);GO:0005768(endosome);GO:0016020(membrane);GO:0031929(TOR signaling);GO:0031931(TORC1 complex);GO:0031932(TORC2 complex);GO:0032008(positive regulation of TOR signaling);GO:0032956(regulation of actin cytoskeleton organization);GO:0048571(long-day photoperiodism);GO:0080008(Cul4-RING E3 ubiquitin ligase complex);GO:19…	04136(Autophagy - other eukaryotes);04136(Autophagy - other eukaryotes)	K08266	NA	protein LST8 homolog [Aegilops tauschii subsp. tauschii];predicted protein [Hordeum vulgare subsp. vulgare];WD repeat-containing protein wat1 [Triticum urartu]	18.0381	6.66382	2.70687	1.43663	0.0286485	0.797099	up	yes
TRITD_4Bv1G007970	GO:0003674(molecular_function);GO:0008150(biological_process);GO:0009507(chloroplast);GO:0009706(chloroplast inner membrane);GO:0009941(chloroplast envelope);GO:0016021(integral component of membrane);GO:0016021(integral component of membrane)	NA	NA	NA	uncharacterized protein LOC109755115 [Aegilops tauschii subsp. tauschii]	8.5699	1.66382	5.15075	2.36478	0.000614644	0.0829161	up	yes
TRITD_4Bv1G008980	GO:0003674(molecular_function);GO:0005634(nucleus);GO:0008150(biological_process)	NA	NA	NA	uncharacterized protein LOC109741798 [Aegilops tauschii subsp. tauschii]	0.42728	1.59479	0.267923	-1.90011	0.00717574	0.384919	down	yes
TRITD_4Bv1G012840	GO:0004364(glutathione transferase activity);GO:0004602(glutathione peroxidase activity);GO:0005635(nuclear envelope);GO:0005783(endoplasmic reticulum)	00480(Glutathione metabolism)	K00799	EC:2.5.1.18	hypothetical protein TRIUR3_05587 [Triticum urartu]	39.8001	8.65074	4.60078	2.20188	0.00117366	0.127928	up	yes
TRITD_4Bv1G013070	GO:0003700(DNA binding transcription factor activity);GO:0005515(protein binding);GO:0005634(nucleus);GO:0006355(regulation of transcription, DNA-templated);GO:0008270(zinc ion binding);GO:0016020(membrane)	04712(Circadian rhythm - plant)	K12135	NA	zinc finger protein CONSTANS-LIKE 16-like [Aegilops tauschii subsp. tauschii]	11.8451	72.9317	0.162414	-2.62225	0.000185911	0.0359296	down	yes
TRITD_4Bv1G015120	GO:0003674(molecular_function);GO:0005634(nucleus);GO:0009507(chloroplast);GO:0009611(response to wounding);GO:0010193(response to ozone);GO:0010224(response to UV-B);GO:0010224(response to UV-B)	NA	NA	NA	UV-B-induced protein At3g17800, chloroplastic-like [Aegilops tauschii subsp. tauschii]	50.4021	134.532	0.374648	-1.41639	0.0374548	0.903208	down	yes
TRITD_4Bv1G019310	GO:0004364(glutathione transferase activity);GO:0005737(cytoplasm);GO:0006749(glutathione metabolic process);GO:0006749(glutathione metabolic process)	00480(Glutathione metabolism);00480(Glutathione metabolism)	K00799	EC:2.5.1.18	RecName: Full=Glutathione S-transferase 1; AltName: Full=GST class-phi;RecName: Full=Glutathione S-transferase 2; AltName: Full=GST class-phi;Glutathione S-transferase 1 [Triticum urartu]	4.40465	11.6814	0.377065	-1.40711	0.0401858	0.930598	down	yes
TRITD_4Bv1G019940	GO:0004607(phosphatidylcholine-sterol O-acyltransferase activity);GO:0005576(extracellular region);GO:0005773(vacuole);GO:0005774(vacuolar membrane);GO:0006629(lipid metabolic process);GO:0008374(O-acyltransferase activity);GO:0016021(integral component of membrane);GO:0016021(integral component of membrane)	00564(Glycerophospholipid metabolism);00564(Glycerophospholipid metabolism)	K06129	EC:3.1.1.5	lecithin-cholesterol acyltransferase-like 1 [Aegilops tauschii subsp. tauschii]	0.931924	3.47751	0.267986	-1.89977	0.00707771	0.382986	down	yes
TRITD_4Bv1G020330	GO:0004197(cysteine-type endopeptidase activity);GO:0005615(extracellular space);GO:0005764(lysosome);GO:0051603(proteolysis involved in cellular protein catabolic process);GO:0051603(proteolysis involved in cellular protein catabolic process)	NA	NA	NA	predicted protein [Hordeum vulgare subsp. vulgare]	5.29074	18.4114	0.287361	-1.79906	0.00879235	0.42403	down	yes
TRITD_4Bv1G023310	GO:0005524(ATP binding);GO:0005634(nucleus);GO:0016020(membrane);GO:0016301(kinase activity);GO:0016787(hydrolase activity);GO:0016787(hydrolase activity)	NA	NA	NA	uncharacterized protein LOC109734534 [Aegilops tauschii subsp. tauschii];hypothetical protein TRIUR3_32141 [Triticum urartu]	7.07642	2.09142	3.38354	1.75854	0.0084149	0.41692	up	yes
TRITD_4Bv1G023670	GO:0005634(nucleus);GO:0007275(multicellular organism development);GO:0007275(multicellular organism development)	NA	NA	NA	dormancy-associated protein 1-like [Aegilops tauschii subsp. tauschii];hypothetical protein TRIUR3_28221 [Triticum urartu]	1921.48	745.095	2.57884	1.36672	0.035712	0.880679	up	yes
TRITD_4Bv1G025270	NA	NA	NA	NA	uncharacterized protein LOC109763290 [Aegilops tauschii subsp. tauschii]	10.3635	31.5533	0.328446	-1.60627	0.0192386	0.651542	down	yes
TRITD_4Bv1G027600	GO:0051213(dioxygenase activity)	00940(Phenylpropanoid biosynthesis)	K06892	EC:1.14.11.-	probable 2-oxoglutarate-dependent dioxygenase At5g05600 [Aegilops tauschii subsp. tauschii]	2.22626	8.04498	0.276726	-1.85347	0.00741684	0.390188	down	yes
TRITD_4Bv1G028090	NA	NA	NA	NA	uncharacterized protein LOC100832377 isoform X1 [Brachypodium distachyon]	0.90355	2.68069	0.337058	-1.56893	0.0257562	0.755923	down	yes
TRITD_4Bv1G029310	NA	NA	NA	NA	uncharacterized protein LOC109744700 isoform X3 [Aegilops tauschii subsp. tauschii];uncharacterized protein LOC109744700 isoform X1 [Aegilops tauschii subsp. tauschii]	8.55745	3.43881	2.48849	1.31527	0.044127	0.984816	up	yes
TRITD_4Bv1G029620	GO:0004672(protein kinase activity);GO:0005515(protein binding);GO:0005524(ATP binding);GO:0005886(plasma membrane);GO:0006468(protein phosphorylation);GO:0009506(plasmodesma);GO:0016021(integral component of membrane);GO:0016301(kinase activity);GO:0031348(negative regulation of defense response);GO:0033612(receptor serine/threonine kinase binding);GO:0042742(defense response to bacterium);GO:00…	NA	NA	NA	probably inactive leucine-rich repeat receptor-like protein kinase At5g48380 [Aegilops tauschii subsp. tauschii];predicted protein [Hordeum vulgare subsp. vulgare]	2.12956	0.799951	2.66211	1.41257	0.0344947	0.870353	up	yes
TRITD_4Bv1G033140	GO:0004674(protein serine/threonine kinase activity);GO:0005886(plasma membrane);GO:0006468(protein phosphorylation);GO:0006952(defense response);GO:0009506(plasmodesma);GO:0009506(plasmodesma)	NA	NA	NA	cysteine-rich receptor-like protein kinase 37 [Aegilops tauschii subsp. tauschii]	36.5966	12.1052	3.02322	1.59609	0.0154257	0.581842	up	yes
TRITD_4Bv1G039590	GO:0005737(cytoplasm);GO:0006006(glucose metabolic process);GO:0080048(GDP-D-glucose phosphorylase activity);GO:0080048(GDP-D-glucose phosphorylase activity)	00053(Ascorbate and aldarate metabolism);00053(Ascorbate and aldarate metabolism)	K14190	EC:2.7.7.69	GDP-L-galactose phosphorylase 2-like [Aegilops tauschii subsp. tauschii]	17.6519	50.6802	0.348299	-1.5216	0.0256855	0.755048	down	yes
TRITD_4Bv1G044400	GO:0003700(DNA binding transcription factor activity);GO:0005515(protein binding);GO:0005634(nucleus);GO:0006355(regulation of transcription, DNA-templated);GO:0006355(regulation of transcription, DNA-templated)	NA	NA	NA	uncharacterized protein LOC109760399 [Aegilops tauschii subsp. tauschii]	20.7406	8.53517	2.43002	1.28097	0.0489131	1	up	yes
TRITD_4Bv1G044770	NA	NA	NA	NA	disease resistance protein RGA2-like [Aegilops tauschii subsp. tauschii]	1.43035	3.90889	0.365922	-1.45039	0.0356672	0.880679	down	yes
TRITD_4Bv1G047010	NA	NA	NA	NA	uncharacterized protein LOC109737371 [Aegilops tauschii subsp. tauschii]	6.26973	2.22709	2.81521	1.49324	0.0280078	0.788881	up	yes
TRITD_4Bv1G060080	GO:0004518(nuclease activity);GO:0005634(nucleus);GO:0005737(cytoplasm);GO:0006401(RNA catabolic process);GO:0090305(nucleic acid phosphodiester bond hydrolysis);GO:0004520(endodeoxyribonuclease activity);GO:0004521(endoribonuclease activity);GO:0005886(plasma membrane);GO:0006308(DNA catabolic process);GO:0006308(DNA catabolic process)	NA	NA	NA	probable staphylococcal-like nuclease CAN2 [Aegilops tauschii subsp. tauschii];putative 38.1 kDa protein [Triticum urartu]	7.32415	2.59157	2.82615	1.49884	0.0240455	0.728044	up	yes
TRITD_4Bv1G103930	NA	NA	NA	NA	hypothetical protein TRIUR3_34962 [Triticum urartu]	4.1693	1.42991	2.91579	1.54388	0.0231312	0.711601	up	yes
TRITD_4Bv1G106050	GO:0009737(response to abscisic acid)	04016(MAPK signaling pathway - plant);04626(Plant-pathogen interaction)	K13425	NA	probable WRKY transcription factor 64 [Aegilops tauschii subsp. tauschii]	5.56538	0.972291	5.72399	2.51702	0.000333007	0.0529942	up	yes
TRITD_4Bv1G107070	GO:0000027(ribosomal large subunit assembly);GO:0003735(structural constituent of ribosome);GO:0006412(translation);GO:0022625(cytosolic large ribosomal subunit);GO:0022625(cytosolic large ribosomal subunit)	03010(Ribosome);03010(Ribosome)	K02866	NA	60S ribosomal protein L10-like [Aegilops tauschii subsp. tauschii]	13.5949	49.8664	0.272626	-1.875	0.00637315	0.365618	down	yes
TRITD_4Bv1G109100	GO:0004012(phospholipid-translocating ATPase activity);GO:0005886(plasma membrane);GO:0005886(plasma membrane)	NA	NA	NA	phospholipid-transporting ATPase 1-like isoform X2 [Aegilops tauschii subsp. tauschii];phospholipid-transporting ATPase 1-like isoform X1 [Aegilops tauschii subsp. tauschii];Phospholipid-transporting ATPase 1 [Triticum urartu]	1.85821	0.748241	2.48344	1.31234	0.0453657	0.993303	up	yes
TRITD_4Bv1G118520	GO:0008150(biological_process)	NA	NA	NA	predicted protein [Hordeum vulgare subsp. vulgare]	14.6415	5.37851	2.72222	1.44478	0.0292395	0.803558	up	yes
TRITD_4Bv1G121000	GO:0003674(molecular_function);GO:0005576(extracellular region);GO:0080167(response to karrikin)	NA	NA	NA	cysteine-rich repeat secretory protein 55-like [Aegilops tauschii subsp. tauschii]	11.3847	1.69857	6.7025	2.7447	8.9954e-05	0.0227586	up	yes
TRITD_4Bv1G123890	GO:0004364(glutathione transferase activity);GO:0005737(cytoplasm);GO:0006749(glutathione metabolic process);GO:0010731(protein glutathionylation);GO:0010731(protein glutathionylation)	00480(Glutathione metabolism);00480(Glutathione metabolism)	K00799	EC:2.5.1.18	protein IN2-1-like isoform X2 [Aegilops tauschii subsp. tauschii];Protein IN2-1 [Triticum urartu]	2.08295	5.81669	0.358099	-1.48157	0.0330627	0.85552	down	yes
TRITD_4Bv1G127510	GO:0016787(hydrolase activity);GO:0016787(hydrolase activity)	NA	NA	NA	phosphate metabolism protein 8-like [Aegilops tauschii subsp. tauschii]	5.27588	14.1396	0.373129	-1.42225	0.0375954	0.904138	down	yes
TRITD_4Bv1G128750	GO:0004722(protein serine/threonine phosphatase activity);GO:0005267(potassium channel activity);GO:0005886(plasma membrane);GO:0006470(protein dephosphorylation);GO:0009788(negative regulation of abscisic acid-activated signaling pathway);GO:0009939(positive regulation of gibberellic acid mediated signaling pathway);GO:0010030(positive regulation of seed germination);GO:0046872(metal ion binding…	04016(MAPK signaling pathway - plant);04075(Plant hormone signal transduction);04075(Plant hormone signal transduction)	K14497	EC:3.1.3.16	serine/threonine protein phosphatase 2C 30 [Triticum aestivum]	1.35746	11.0567	0.122773	-3.02594	2.61675e-05	0.00950751	down	yes
TRITD_4Bv1G136670	GO:0005515(protein binding);GO:0005737(cytoplasm);GO:0005886(plasma membrane);GO:0008017(microtubule binding);GO:0010090(trichome morphogenesis);GO:0046785(microtubule polymerization);GO:0046785(microtubule polymerization)	NA	NA	NA	filament-like plant protein 4 [Aegilops tauschii subsp. tauschii]	0.983212	0.305304	3.22043	1.68725	0.0130675	0.525205	up	yes
TRITD_4Bv1G138050	GO:0003779(actin binding);GO:0005622(intracellular);GO:0005737(cytoplasm);GO:0015629(actin cytoskeleton);GO:0016021(integral component of membrane);GO:0030042(actin filament depolymerization);GO:0051017(actin filament bundle assembly);GO:0051017(actin filament bundle assembly)	NA	NA	NA	actin-depolymerizing factor 5 [Triticum aestivum]	53.4099	19.7862	2.69935	1.43261	0.0287353	0.797099	up	yes
TRITD_4Bv1G140400	GO:0000325(plant-type vacuole);GO:0005215(transporter activity);GO:0005773(vacuole);GO:0005774(vacuolar membrane);GO:0005794(Golgi apparatus);GO:0005886(plasma membrane);GO:0009705(plant-type vacuole membrane);GO:0015031(protein transport);GO:0015112(nitrate transmembrane transporter activity);GO:0015334(high-affinity oligopeptide transmembrane transporter activity);GO:0015833(peptide transport);…	NA	NA	NA	protein NRT1/ PTR FAMILY 8.3-like isoform X1 [Aegilops tauschii subsp. tauschii]	9.62012	3.69964	2.60028	1.37867	0.0354176	0.880679	up	yes
TRITD_4Bv1G140530	GO:0000325(plant-type vacuole);GO:0005215(transporter activity);GO:0005773(vacuole);GO:0005774(vacuolar membrane);GO:0005794(Golgi apparatus);GO:0005886(plasma membrane);GO:0009705(plant-type vacuole membrane);GO:0015031(protein transport);GO:0015112(nitrate transmembrane transporter activity);GO:0015334(high-affinity oligopeptide transmembrane transporter activity);GO:0015833(peptide transport);…	NA	NA	NA	protein NRT1/ PTR FAMILY 8.3-like isoform X2 [Aegilops tauschii subsp. tauschii];protein NRT1/ PTR FAMILY 8.3-like isoform X1 [Aegilops tauschii subsp. tauschii]	5.99067	2.01494	2.97313	1.57198	0.0175637	0.614393	up	yes
TRITD_4Bv1G141750	GO:0004497(monooxygenase activity);GO:0007275(multicellular organism development);GO:0010268(brassinosteroid homeostasis);GO:0016125(sterol metabolic process);GO:0016132(brassinosteroid biosynthetic process);GO:0016132(brassinosteroid biosynthetic process)	00905(Brassinosteroid biosynthesis);00905(Brassinosteroid biosynthesis)	K09587	EC:1.14.13.-	cytochrome P450 90B1-like [Aegilops tauschii subsp. tauschii];Cytochrome P450 90B1 [Triticum urartu]	9.31959	37.1127	0.251116	-1.99357	0.00378933	0.262079	down	yes
TRITD_4Bv1G141850	GO:0005524(ATP binding);GO:0005634(nucleus);GO:0016021(integral component of membrane);GO:0016301(kinase activity);GO:0016310(phosphorylation)	NA	NA	NA	probable receptor-like serine/threonine-protein kinase At4g34500 [Aegilops tauschii subsp. tauschii]	2.67857	1.00006	2.67841	1.42138	0.0327987	0.852485	up	yes
TRITD_4Bv1G142950	GO:0003824(catalytic activity);GO:0004084(branched-chain-amino-acid transaminase activity);GO:0005829(cytosol);GO:0009082(branched-chain amino acid biosynthetic process);GO:0009097(isoleucine biosynthetic process);GO:0009098(leucine biosynthetic process);GO:0009099(valine biosynthetic process);GO:0009507(chloroplast);GO:0009570(chloroplast stroma);GO:0052654(L-leucine transaminase activity);GO:00…	00270(Cysteine and methionine metabolism);00280(Valine, leucine and isoleucine degradation);00290(Valine, leucine and isoleucine biosynthesis);00770(Pantothenate and CoA biosynthesis);00770(Pantothenate and CoA biosynthesis)	K00826	EC:2.6.1.42	Branched-chain-amino-acid aminotransferase 3, chloroplastic [Triticum urartu];branched-chain-amino-acid aminotransferase 2, chloroplastic-like [Aegilops tauschii subsp. tauschii]	1.55203	4.02547	0.385553	-1.375	0.0464769	1	down	yes
TRITD_4Bv1G144220	GO:0004674(protein serine/threonine kinase activity);GO:0005886(plasma membrane);GO:0007166(cell surface receptor signaling pathway);GO:0007166(cell surface receptor signaling pathway)	NA	NA	NA	wall-associated receptor kinase-like 14 [Aegilops tauschii subsp. tauschii]	4.81804	1.89238	2.54602	1.34824	0.0396298	0.928473	up	yes
TRITD_4Bv1G145700	GO:0005737(cytoplasm)	NA	NA	NA	uncharacterized protein LOC109775519 [Aegilops tauschii subsp. tauschii]	3.09691	8.04496	0.38495	-1.37726	0.04944	1	down	yes
TRITD_4Bv1G147030	GO:0005351(carbohydrate:proton symporter activity);GO:0005355(glucose transmembrane transporter activity);GO:0005887(integral component of plasma membrane);GO:0046323(glucose import);GO:0046323(glucose import)	NA	NA	NA	4B hexose transporter [Triticum aestivum];sugar transport protein 13-like [Aegilops tauschii subsp. tauschii]	23.8391	6.79848	3.50653	1.81004	0.00644975	0.367143	up	yes
TRITD_4Bv1G162030	GO:0046658(anchored component of plasma membrane)	NA	NA	NA	mavicyanin-like [Aegilops tauschii subsp. tauschii]	7.13246	2.65637	2.68504	1.42494	0.0332031	0.855992	up	yes
TRITD_4Bv1G163300	GO:0004675(transmembrane receptor protein serine/threonine kinase activity);GO:0005524(ATP binding);GO:0005886(plasma membrane);GO:0006952(defense response);GO:0009506(plasmodesma);GO:0016301(kinase activity);GO:0016301(kinase activity)	NA	NA	NA	probable serine/threonine-protein kinase PBL16 [Aegilops tauschii subsp. tauschii]	24.7718	8.07681	3.06703	1.61684	0.0142199	0.551199	up	yes
TRITD_4Bv1G169090	GO:0009507(chloroplast);GO:0009507(chloroplast)	NA	NA	NA	uncharacterized protein LOC109774525 isoform X1 [Aegilops tauschii subsp. tauschii];uncharacterized protein LOC109774525 isoform X4 [Aegilops tauschii subsp. tauschii];uncharacterized protein LOC109774525 isoform X2 [Aegilops tauschii subsp. tauschii]	2.11773	5.75777	0.367803	-1.44299	0.0362326	0.885935	down	yes
TRITD_4Bv1G171020	GO:0009699(phenylpropanoid biosynthetic process);GO:0042349(guiding stereospecific synthesis activity);GO:0042349(guiding stereospecific synthesis activity)	NA	NA	NA	dirigent protein 1-like isoform X2 [Aegilops tauschii subsp. tauschii]	14.1098	3.85794	3.65733	1.87079	0.00542181	0.334263	up	yes
TRITD_4Bv1G173810	GO:0003700(DNA binding transcription factor activity)	NA	NA	NA	ethylene-responsive element binding protein 2 [Triticum aestivum]	6.66857	1.96548	3.39285	1.7625	0.00881188	0.42403	up	yes
TRITD_4Bv1G183110	GO:0000148(1,3-beta-D-glucan synthase complex);GO:0003843(1,3-beta-D-glucan synthase activity);GO:0005886(plasma membrane);GO:0005886(plasma membrane)	NA	NA	NA	callose synthase 3-like isoform X2 [Aegilops tauschii subsp. tauschii];Callose synthase 3 [Triticum urartu]	8.11719	21.9017	0.370619	-1.43199	0.0354504	0.880679	down	yes
TRITD_4Bv1G183160	NA	NA	NA	NA	uncharacterized protein LOC109741481 isoform X2 [Aegilops tauschii subsp. tauschii]	9.46586	25.4859	0.371416	-1.42889	0.0376809	0.904138	down	yes
TRITD_4Bv1G186120	NA	NA	NA	NA	RecName: Full=Alpha-amylase/trypsin inhibitor CM16; AltName: Full=Chloroform/methanol-soluble protein CM16; Flags: Precursor	4.16558	19.6058	0.212467	-2.23469	0.00144925	0.149027	down	yes
TRITD_4Bv1G186130	NA	NA	NA	NA	RecName: Full=Alpha-amylase/trypsin inhibitor CM3; AltName: Full=Chloroform/methanol-soluble protein CM3; Flags: Precursor	5.27767	19.8817	0.265454	-1.91347	0.00574981	0.343602	down	yes
TRITD_4Bv1G187760	NA	NA	NA	NA	group3 late embryogenesis abundant protein [Triticum aestivum]	347.614	130.409	2.66557	1.41444	0.0301395	0.813697	up	yes
TRITD_4Bv1G192110	GO:0005576(extracellular region)	00073(Cutin, suberine and wax biosynthesis)	K15402	EC:1.14.-.-	cytochrome P450 86B1-like [Aegilops tauschii subsp. tauschii]	1.59262	5.43756	0.292892	-1.77156	0.0104998	0.472926	down	yes
TRITD_4Bv1G193500	GO:0005634(nucleus);GO:0005829(cytosol);GO:0005983(starch catabolic process);GO:0009414(response to water deprivation);GO:0009507(chloroplast);GO:0016161(beta-amylase activity);GO:0102229(amylopectin maltohydrolase activity)	00500(Starch and sucrose metabolism)	K01177	EC:3.2.1.2	Beta-amylase 1, chloroplastic [Triticum urartu]	2.84868	8.91057	0.319697	-1.64522	0.0168202	0.604537	down	yes
TRITD_4Bv1G193670	GO:0004650(polygalacturonase activity);GO:0005576(extracellular region);GO:0005975(carbohydrate metabolic process);GO:0016829(lyase activity);GO:0071555(cell wall organization);GO:0071555(cell wall organization)	00040(Pentose and glucuronate interconversions);00040(Pentose and glucuronate interconversions)	K01184	EC:3.2.1.15	probable polygalacturonase [Aegilops tauschii subsp. tauschii]	1.8351	0.71984	2.54932	1.35011	0.0455216	0.99406	up	yes
TRITD_4Bv1G194550	GO:0051213(dioxygenase activity);GO:0051213(dioxygenase activity)	00940(Phenylpropanoid biosynthesis);00941(Flavonoid biosynthesis);00941(Flavonoid biosynthesis)	K05278;K06892	EC:1.14.20.6;EC:1.14.11.-	protein DOWNY MILDEW RESISTANCE 6-like [Aegilops tauschii subsp. tauschii]	32.8165	11.3407	2.89369	1.53291	0.0195985	0.658521	up	yes
TRITD_4Bv1G194950	GO:0005887(integral component of plasma membrane);GO:0009705(plant-type vacuole membrane);GO:0009992(cellular water homeostasis);GO:0015250(water channel activity);GO:0015254(glycerol channel activity);GO:0034220(ion transmembrane transport);GO:0042807(central vacuole);GO:0042807(central vacuole)	NA	NA	NA	probable aquaporin TIP4-1 isoform X2 [Aegilops tauschii subsp. tauschii];tonoplast intrinsic protein [Hordeum vulgare subsp. vulgare]	57.3899	6.88924	8.33036	3.05838	1.34924e-05	0.00574479	up	yes
TRITD_4Bv1G196680	GO:0030173(integral component of Golgi membrane);GO:0030176(integral component of endoplasmic reticulum membrane);GO:0046964(3'-phosphoadenosine 5'-phosphosulfate transmembrane transporter activity)	NA	NA	NA	UDP-galactose/UDP-glucose transporter 2-like [Aegilops tauschii subsp. tauschii]	21.3742	8.44713	2.53035	1.33933	0.0400347	0.930598	up	yes
TRITD_4Bv1G197690	GO:0042742(defense response to bacterium);GO:0050832(defense response to fungus);GO:0052576(carbohydrate storage);GO:0052576(carbohydrate storage)	00052(Galactose metabolism);00500(Starch and sucrose metabolism);00500(Starch and sucrose metabolism)	K01193	EC:3.2.1.26	cell wall invertase [Triticum aestivum]	26.5453	7.66071	3.46512	1.79291	0.00689526	0.381902	up	yes
TRITD_4Bv1G198640	GO:0004672(protein kinase activity);GO:0005515(protein binding);GO:0006468(protein phosphorylation);GO:0016567(protein ubiquitination);GO:0042742(defense response to bacterium);GO:0042742(defense response to bacterium)	04626(Plant-pathogen interaction);04626(Plant-pathogen interaction)	K13437	NA	receptor kinase-like protein XA21-like protein [Triticum aestivum]	2.05481	0.396413	5.1835	2.37393	0.000650758	0.0860832	up	yes
TRITD_4Bv1G199760	GO:0000139(Golgi membrane);GO:0004382(guanosine-diphosphatase activity);GO:0005516(calmodulin binding);GO:0005524(ATP binding);GO:0005615(extracellular space);GO:0005737(cytoplasm);GO:0005768(endosome);GO:0005794(Golgi apparatus);GO:0005802(trans-Golgi network);GO:0005886(plasma membrane);GO:0009846(pollen germination);GO:0016021(integral component of membrane);GO:0016887(ATPase activity);GO:0017…	00230(Purine metabolism);00240(Pyrimidine metabolism);00240(Pyrimidine metabolism)	K14641	EC:3.6.1.5	probable apyrase 3 [Aegilops tauschii subsp. tauschii];Nucleoside-triphosphatase [Triticum urartu]	30.5752	9.63641	3.17288	1.66579	0.0116094	0.491238	up	yes
TRITD_4Bv1G201400	GO:0004497(monooxygenase activity);GO:0055114(oxidation-reduction process);GO:0055114(oxidation-reduction process)	NA	NA	NA	flavin-containing monooxygenase FMO GS-OX-like 2 [Aegilops tauschii subsp. tauschii]	17.2971	4.04402	4.2772	2.09667	0.00186926	0.173256	up	yes
TRITD_4Bv1G205960	NA	NA	NA	NA	uncharacterized protein LOC109783076 isoform X1 [Aegilops tauschii subsp. tauschii];uncharacterized protein LOC109783076 isoform X2 [Aegilops tauschii subsp. tauschii];hypothetical protein TRIUR3_01226 [Triticum urartu]	3.58993	1.3162	2.7275	1.44758	0.0342221	0.870157	up	yes
TRITD_4Bv1G206310	GO:0042802(identical protein binding);GO:0042802(identical protein binding)	00500(Starch and sucrose metabolism);00500(Starch and sucrose metabolism)	K01177	EC:3.2.1.2	beta-amylase [Aegilops tauschii subsp. tauschii];Beta-amylase [Triticum urartu]	1.3438	4.84875	0.277143	-1.8513	0.00791262	0.400584	down	yes
TRITD_4Bv1G206960	NA	NA	NA	NA	hypothetical protein TRIUR3_32693 [Triticum urartu]	3.09967	8.72409	0.3553	-1.49289	0.0308198	0.820352	down	yes
TRITD_4Bv1G207630	GO:0005524(ATP binding);GO:0005618(cell wall);GO:0005739(mitochondrion);GO:0005759(mitochondrial matrix);GO:0005774(vacuolar membrane);GO:0005794(Golgi apparatus);GO:0005829(cytosol);GO:0006457(protein folding);GO:0008270(zinc ion binding);GO:0009408(response to heat);GO:0009651(response to salt stress);GO:0009735(response to cytokinin);GO:0034620(cellular response to unfolded protein);GO:0044183…	03018(RNA degradation);03018(RNA degradation)	K04043	NA	heat shock 70 kDa protein, mitochondrial-like [Aegilops tauschii subsp. tauschii]	0.449664	1.45369	0.309327	-1.6928	0.0174772	0.613459	down	yes
TRITD_5Av1G000170	GO:0005524(ATP binding);GO:0005739(mitochondrion);GO:0005783(endoplasmic reticulum);GO:0005886(plasma membrane);GO:0009409(response to cold);GO:0009414(response to water deprivation);GO:0009651(response to salt stress);GO:0009737(response to abscisic acid);GO:0010154(fruit development);GO:0010431(seed maturation);GO:0016021(integral component of membrane);GO:0016887(ATPase activity);GO:0031966(mi…	NA	NA	NA	cell division AAA ATPase family protein [Triticum aestivum];putative mitochondrial chaperone BCS1-B [Triticum urartu];Cell Division Protein AAA ATPase family [Triticum aestivum]	34.5345	5.65557	6.10628	2.61029	0.000142506	0.0308198	up	yes
TRITD_5Av1G000200	NA	NA	NA	NA	grain softness protein 1 [Triticum aestivum]	2.34605	10.1625	0.230854	-2.11495	0.00263736	0.210141	down	yes
TRITD_5Av1G002510	GO:0005783(endoplasmic reticulum);GO:0005886(plasma membrane);GO:0008398(sterol 14-demethylase activity);GO:0016126(sterol biosynthetic process);GO:0016126(sterol biosynthetic process)	00100(Steroid biosynthesis);00100(Steroid biosynthesis)	K05917	EC:1.14.13.70	obtusifoliol 14-alpha demethylase-like [Aegilops tauschii subsp. tauschii]	15.9356	6.44847	2.47122	1.30523	0.0450543	0.993015	up	yes
TRITD_5Av1G003230	NA	NA	NA	NA	putative serine protease do-like protein [Triticum urartu];uncharacterized protein LOC109753229 [Aegilops tauschii subsp. tauschii]	3.27586	9.48831	0.345252	-1.53428	0.0253435	0.748223	down	yes
TRITD_5Av1G003640	NA	NA	NA	NA	uncharacterized protein LOC109755216 [Aegilops tauschii subsp. tauschii]	4.69474	1.68089	2.793	1.48182	0.0288126	0.797099	up	yes
TRITD_5Av1G005690	GO:0004364(glutathione transferase activity);GO:0005737(cytoplasm);GO:0006749(glutathione metabolic process);GO:0009407(toxin catabolic process);GO:0009407(toxin catabolic process)	00480(Glutathione metabolism);00480(Glutathione metabolism)	K00799	EC:2.5.1.18	putative glutathione S-transferase GSTU6 [Triticum urartu]	5.5154	2.08208	2.64899	1.40544	0.0342315	0.870157	up	yes
TRITD_5Av1G008170	GO:0003677(DNA binding);GO:0003700(DNA binding transcription factor activity);GO:0005515(protein binding);GO:0005634(nucleus);GO:0006351(transcription, DNA-templated);GO:0006355(regulation of transcription, DNA-templated);GO:0010043(response to zinc ion);GO:0043565(sequence-specific DNA binding);GO:0071294(cellular response to zinc ion);GO:0071294(cellular response to zinc ion)	NA	NA	NA	basic leucine zipper 23-like [Aegilops tauschii subsp. tauschii];hypothetical protein TRIUR3_11502 [Triticum urartu]	1.78103	6.82487	0.260962	-1.93809	0.0055707	0.340362	down	yes
TRITD_5Av1G011660	GO:0003674(molecular_function);GO:0005634(nucleus);GO:0008150(biological_process);GO:0008150(biological_process)	NA	NA	NA	predicted protein [Hordeum vulgare subsp. vulgare];hypothetical protein TRIUR3_20883 [Triticum urartu]	2.60061	1.02683	2.53265	1.34065	0.0421981	0.958248	up	yes
TRITD_5Av1G017190	GO:0004553(hydrolase activity, hydrolyzing O-glycosyl compounds);GO:0030247(polysaccharide binding);GO:0046658(anchored component of plasma membrane)	00500(Starch and sucrose metabolism)	K19893	EC:3.2.1.39	glucan endo-1,3-beta-glucosidase 8-like [Aegilops tauschii subsp. tauschii]	0.748956	2.34471	0.319424	-1.64646	0.0190268	0.650197	down	yes
TRITD_5Av1G021750	GO:0004674(protein serine/threonine kinase activity);GO:0005886(plasma membrane);GO:0005886(plasma membrane)	NA	NA	NA	putative serine/threonine-protein kinase [Aegilops tauschii subsp. tauschii];predicted protein [Hordeum vulgare subsp. vulgare]	10.2664	2.54227	4.03829	2.01374	0.00286126	0.217791	up	yes
TRITD_5Av1G022670	GO:0002229(defense response to oomycetes);GO:0004674(protein serine/threonine kinase activity);GO:0005515(protein binding);GO:0005524(ATP binding);GO:0005886(plasma membrane);GO:0006468(protein phosphorylation);GO:0010726(positive regulation of hydrogen peroxide metabolic process);GO:0010942(positive regulation of cell death);GO:0016021(integral component of membrane);GO:0016301(kinase activity);…	NA	NA	NA	L-type lectin-domain containing receptor kinase IX.1 [Triticum urartu]	7.97156	2.05688	3.87555	1.9544	0.00361583	0.254603	up	yes
TRITD_5Av1G025370	GO:0016020(membrane);GO:0016709(oxidoreductase activity, acting on paired donors, with incorporation or reduction of molecular oxygen, NAD(P)H as one donor, and incorporation of one atom of oxygen);GO:0044550(secondary metabolite biosynthetic process);GO:0044550(secondary metabolite biosynthetic process)	NA	NA	NA	ent-isokaurene C2-hydroxylase-like [Aegilops tauschii subsp. tauschii];Cytochrome P450 71D7 [Triticum urartu]	3.95461	16.9172	0.233763	-2.09688	0.00245632	0.200966	down	yes
TRITD_5Av1G028090	GO:0003824(catalytic activity);GO:0005575(cellular_component);GO:0009408(response to heat);GO:0009414(response to water deprivation);GO:0009737(response to abscisic acid);GO:0009809(lignin biosynthetic process);GO:0016621(cinnamoyl-CoA reductase activity);GO:0046686(response to cadmium ion);GO:0050662(coenzyme binding);GO:0050662(coenzyme binding)	00940(Phenylpropanoid biosynthesis);00940(Phenylpropanoid biosynthesis)	K09753	EC:1.2.1.44	cinnamoyl-CoA reductase 2-like [Aegilops tauschii subsp. tauschii];Dihydroflavonol-4-reductase [Triticum urartu]	5.81162	17.9963	0.322935	-1.63069	0.01729	0.611036	down	yes
TRITD_5Av1G031300	GO:0005783(endoplasmic reticulum);GO:0005794(Golgi apparatus)	NA	NA	NA	TB2/DP1 protein [Triticum aestivum]	5.8763	37.1892	0.158011	-2.6619	0.000168425	0.0342507	down	yes
TRITD_5Av1G037330	GO:0004722(protein serine/threonine phosphatase activity);GO:0006470(protein dephosphorylation);GO:0046872(metal ion binding)	NA	NA	NA	probable protein phosphatase 2C 78 [Aegilops tauschii subsp. tauschii]	4.63258	1.62719	2.84699	1.50944	0.0236935	0.720589	up	yes
TRITD_5Av1G043460	GO:0003993(acid phosphatase activity);GO:0004722(protein serine/threonine phosphatase activity);GO:0005576(extracellular region);GO:0046872(metal ion binding);GO:0046872(metal ion binding)	NA	NA	NA	putative inactive purple acid phosphatase 1 [Triticum urartu]	13.789	4.73023	2.91509	1.54354	0.0190601	0.650197	up	yes
TRITD_5Av1G048390	GO:0003677(DNA binding);GO:0005516(calmodulin binding);GO:0005634(nucleus);GO:0006351(transcription, DNA-templated);GO:0006355(regulation of transcription, DNA-templated);GO:0006950(response to stress);GO:0006950(response to stress)	NA	NA	NA	calmodulin-binding protein 60 D-like isoform X1 [Aegilops tauschii subsp. tauschii];calmodulin-binding protein 60 D-like isoform X2 [Aegilops tauschii subsp. tauschii]	26.6246	8.91071	2.98793	1.57915	0.0163685	0.596374	up	yes
TRITD_5Av1G049040	GO:0004864(protein phosphatase inhibitor activity);GO:0005634(nucleus);GO:0005737(cytoplasm);GO:0009738(abscisic acid-activated signaling pathway);GO:0010427(abscisic acid binding);GO:0080163(regulation of protein serine/threonine phosphatase activity)	NA	NA	NA	Pathogenesis-related protein STH-21 [Triticum urartu]	180.41	60.1494	2.99936	1.58466	0.0159022	0.590375	up	yes
TRITD_5Av1G056240	GO:0003677(DNA binding);GO:0008150(biological_process);GO:0008150(biological_process)	NA	NA	NA	uncharacterized protein LOC109775922 isoform X1 [Aegilops tauschii subsp. tauschii];hypothetical protein TRIUR3_25804 [Triticum urartu]	0.988769	2.56082	0.386115	-1.3729	0.0487615	1	down	yes
TRITD_5Av1G056630	GO:0004615(phosphomannomutase activity);GO:0005829(cytosol);GO:0005829(cytosol)	NA	NA	NA	predicted protein [Hordeum vulgare subsp. vulgare];uncharacterized protein LOC109744557 isoform X3 [Aegilops tauschii subsp. tauschii];predicted protein, partial [Hordeum vulgare subsp. vulgare];uncharacterized protein LOC109744557 isoform X1 [Aegilops tauschii subsp. tauschii];Phosphomannomutase/phosphoglucomutase [Triticum urartu];uncharacterized protein LOC109744557 isoform X2 [Aegilops tausch…	57.0253	4.67657	12.1938	3.60808	5.26427e-07	0.000551736	up	yes
TRITD_5Av1G092730	GO:0004596(peptide alpha-N-acetyltransferase activity);GO:0006474(N-terminal protein amino acid acetylation);GO:0031248(protein acetyltransferase complex);GO:0031248(protein acetyltransferase complex)	NA	NA	NA	uncharacterized protein LOC109769955 [Aegilops tauschii subsp. tauschii];predicted protein [Hordeum vulgare subsp. vulgare]	2.59828	6.72916	0.386122	-1.37287	0.0479672	1	down	yes
TRITD_5Av1G096400	GO:0004523(RNA-DNA hybrid ribonuclease activity);GO:0006298(mismatch repair);GO:0032299(ribonuclease H2 complex);GO:0043137(DNA replication, removal of RNA primer)	03030(DNA replication)	K10743	EC:3.1.26.4	ribonuclease H2 subunit A [Aegilops tauschii subsp. tauschii]	9.52798	2.49721	3.81545	1.93185	0.00420775	0.283815	up	yes
TRITD_5Av1G098500	GO:0005215(transporter activity);GO:0016021(integral component of membrane);GO:0055085(transmembrane transport);GO:0055085(transmembrane transport)	NA	NA	NA	uncharacterized protein LOC109787150 [Aegilops tauschii subsp. tauschii];Hippocampus abundant transcript-like protein 1 [Triticum urartu]	2.387	0.805305	2.9641	1.56759	0.0207467	0.677064	up	yes
TRITD_5Av1G109910	GO:0004306(ethanolamine-phosphate cytidylyltransferase activity);GO:0005634(nucleus);GO:0005739(mitochondrion);GO:0006646(phosphatidylethanolamine biosynthetic process);GO:0009058(biosynthetic process);GO:0031307(integral component of mitochondrial outer membrane);GO:0031307(integral component of mitochondrial outer membrane)	00564(Glycerophospholipid metabolism);00440(Phosphonate and phosphinate metabolism);00440(Phosphonate and phosphinate metabolism)	K00967	EC:2.7.7.14	ethanolamine-phosphate cytidylyltransferase-like [Aegilops tauschii subsp. tauschii]	1.6612	6.01135	0.276344	-1.85546	0.00750438	0.390188	down	yes
TRITD_5Av1G113500	GO:0004842(ubiquitin-protein transferase activity);GO:0005634(nucleus);GO:0006511(ubiquitin-dependent protein catabolic process);GO:0006511(ubiquitin-dependent protein catabolic process)	NA	NA	NA	F-box/LRR-repeat protein 3 [Aegilops tauschii subsp. tauschii];hypothetical protein TRIUR3_21512 [Triticum urartu]	3.32043	1.24175	2.674	1.419	0.0315817	0.831042	up	yes
TRITD_5Av1G118710	GO:0000981(RNA polymerase II transcription factor activity, sequence-specific DNA binding);GO:0001135(transcription factor activity, RNA polymerase II transcription factor recruiting);GO:0003677(DNA binding);GO:0003700(DNA binding transcription factor activity);GO:0005515(protein binding);GO:0005634(nucleus);GO:0006351(transcription, DNA-templated);GO:0006355(regulation of transcription, DNA-temp…	NA	NA	NA	transcription factor MYB44-like [Aegilops tauschii subsp. tauschii]	1.47944	3.97597	0.372095	-1.42626	0.0405043	0.934582	down	yes
TRITD_5Av1G119050	NA	NA	NA	NA	hypothetical protein TRIUR3_17864 [Triticum urartu]	3.64215	10.3374	0.352328	-1.50501	0.0315278	0.830882	down	yes
TRITD_5Av1G120510	GO:0005871(kinesin complex);GO:0007018(microtubule-based movement);GO:0008574(ATP-dependent microtubule motor activity, plus-end-directed);GO:0008574(ATP-dependent microtubule motor activity, plus-end-directed)	NA	NA	NA	kinesin-like protein KIN-4A isoform X1 [Aegilops tauschii subsp. tauschii];kinesin-like protein KIN-4A isoform X2 [Aegilops tauschii subsp. tauschii];Chromosome-associated kinesin KIF4A [Triticum urartu]	4.87879	13.1655	0.370574	-1.43217	0.0357065	0.880679	down	yes
TRITD_5Av1G132650	GO:0005351(carbohydrate:proton symporter activity);GO:0005355(glucose transmembrane transporter activity);GO:0005887(integral component of plasma membrane);GO:0046323(glucose import)	NA	NA	NA	sugar transport protein 14 [Aegilops tauschii subsp. tauschii]	21.0374	5.11299	4.1145	2.04072	0.00235849	0.199593	up	yes
TRITD_5Av1G133330	GO:0004722(protein serine/threonine phosphatase activity);GO:0005886(plasma membrane);GO:0006470(protein dephosphorylation);GO:0046872(metal ion binding)	04016(MAPK signaling pathway - plant);04075(Plant hormone signal transduction)	K14497	EC:3.1.3.16	probable protein phosphatase 2C 68 [Aegilops tauschii subsp. tauschii]	0.928504	11.7685	0.0788976	-3.66387	7.80986e-07	0.000709396	down	yes
TRITD_5Av1G140120	GO:0005634(nucleus);GO:0005737(cytoplasm);GO:0005737(cytoplasm)	NA	NA	NA	U-box domain-containing protein 19-like [Aegilops tauschii subsp. tauschii];U-box domain-containing protein 19 [Triticum urartu]	0.397404	3.86153	0.102914	-3.28049	7.6984e-06	0.00380858	down	yes
TRITD_5Av1G141490	GO:0009409(response to cold);GO:0009507(chloroplast);GO:0009522(photosystem I);GO:0009523(photosystem II);GO:0009535(chloroplast thylakoid membrane);GO:0010030(positive regulation of seed germination);GO:0010117(photoprotection);GO:0010380(regulation of chlorophyll biosynthetic process);GO:0015979(photosynthesis);GO:0016021(integral component of membrane);GO:0016168(chlorophyll binding);GO:003460…	NA	NA	NA	hypothetical protein TRIUR3_00475 [Triticum urartu]	6.67309	25.6874	0.259781	-1.94463	0.00502179	0.316768	down	yes
TRITD_5Av1G143500	GO:0004674(protein serine/threonine kinase activity);GO:0005524(ATP binding);GO:0005622(intracellular);GO:0005886(plasma membrane);GO:0006814(sodium ion transport);GO:0016301(kinase activity);GO:0018105(peptidyl-serine phosphorylation);GO:0018107(peptidyl-threonine phosphorylation);GO:0035556(intracellular signal transduction);GO:0042538(hyperosmotic salinity response)	NA	NA	NA	CBL-interacting protein kinase 16 [Triticum urartu]	2.96412	9.17597	0.32303	-1.63026	0.0186474	0.641529	down	yes
TRITD_5Av1G145160	GO:0004197(cysteine-type endopeptidase activity);GO:0006624(vacuolar protein processing);GO:0051603(proteolysis involved in cellular protein catabolic process);GO:0051603(proteolysis involved in cellular protein catabolic process)	NA	NA	NA	vacuolar-processing enzyme-like [Aegilops tauschii subsp. tauschii]	2.45558	8.08197	0.303834	-1.71864	0.0127052	0.517513	down	yes
TRITD_5Av1G147610	GO:0004252(serine-type endopeptidase activity);GO:0006465(signal peptide processing);GO:0006627(protein processing involved in protein targeting to mitochondrion);GO:0009535(chloroplast thylakoid membrane);GO:0010027(thylakoid membrane organization);GO:0033108(mitochondrial respiratory chain complex assembly);GO:0042720(mitochondrial inner membrane peptidase complex);GO:0042720(mitochondrial inne…	03060(Protein export);03060(Protein export)	K03100	EC:3.4.21.89	thylakoidal processing peptidase 1, chloroplastic-like [Aegilops tauschii subsp. tauschii];Thylakoidal processing peptidase 1, chloroplastic [Triticum urartu]	8.72741	3.4797	2.50809	1.32659	0.0429543	0.968961	up	yes
TRITD_5Av1G148350	GO:0009717(isoflavonoid biosynthetic process);GO:0033987(2-hydroxyisoflavanone dehydratase activity);GO:0046287(isoflavonoid metabolic process);GO:0052689(carboxylic ester hydrolase activity)	NA	NA	NA	tuliposide A-converting enzyme b3, amyloplastic-like [Aegilops tauschii subsp. tauschii]	1.14598	12.6673	0.0904672	-3.46646	2.40666e-06	0.00162426	down	yes
TRITD_5Av1G148720	GO:0005634(nucleus);GO:0005634(nucleus)	NA	NA	NA	heat shock factor B1b [Triticum aestivum];Heat stress transcription factor B-1 [Triticum urartu]	8.8344	2.77087	3.18831	1.67279	0.0120552	0.499839	up	yes
TRITD_5Av1G150060	GO:0005634(nucleus);GO:0052689(carboxylic ester hydrolase activity)	NA	NA	NA	probable carboxylesterase 2 [Aegilops tauschii subsp. tauschii]	1.78125	6.9184	0.257465	-1.95755	0.00491505	0.314401	down	yes
TRITD_5Av1G153060	GO:0004674(protein serine/threonine kinase activity);GO:0005886(plasma membrane);GO:0007166(cell surface receptor signaling pathway)	NA	NA	NA	putative wall-associated receptor kinase-like 16 [Aegilops tauschii subsp. tauschii]	33.9483	13.1444	2.58273	1.3689	0.0355989	0.880679	up	yes
TRITD_5Av1G157030	GO:0000427(plastid-encoded plastid RNA polymerase complex);GO:0005515(protein binding);GO:0006351(transcription, DNA-templated);GO:0006355(regulation of transcription, DNA-templated);GO:0009408(response to heat);GO:0009416(response to light stimulus);GO:0009507(chloroplast);GO:0009644(response to high light intensity);GO:0009658(chloroplast organization);GO:0042542(response to hydrogen peroxide);…	04141(Protein processing in endoplasmic reticulum);04141(Protein processing in endoplasmic reticulum)	K13993	NA	small heat shock protein, chloroplastic-like [Aegilops tauschii subsp. tauschii];hypothetical protein TRIUR3_21060 [Triticum urartu]	11.3704	32.4142	0.350785	-1.51134	0.026955	0.774462	down	yes
TRITD_5Av1G158420	GO:0004674(protein serine/threonine kinase activity);GO:0005886(plasma membrane);GO:0007166(cell surface receptor signaling pathway)	NA	NA	NA	wall-associated receptor kinase 3-like [Aegilops tauschii subsp. tauschii]	91.1267	32.1387	2.83541	1.50356	0.0216293	0.689776	up	yes
TRITD_5Av1G160480	GO:0003824(catalytic activity);GO:0005575(cellular_component);GO:0009408(response to heat);GO:0009414(response to water deprivation);GO:0009737(response to abscisic acid);GO:0009809(lignin biosynthetic process);GO:0016621(cinnamoyl-CoA reductase activity);GO:0046686(response to cadmium ion);GO:0050662(coenzyme binding);GO:0055114(oxidation-reduction process);GO:0055114(oxidation-reduction process)	00940(Phenylpropanoid biosynthesis);00940(Phenylpropanoid biosynthesis)	K09753	EC:1.2.1.44	cinnamoyl-CoA reductase 1-like [Aegilops tauschii subsp. tauschii];NAD(P)-binding Rossmann-fold superfamily protein [Zea mays];Dihydroflavonol-4-reductase [Triticum urartu]	44.4263	14.4224	3.08037	1.62311	0.0136756	0.540086	up	yes
TRITD_5Av1G161990	GO:0005515(protein binding);GO:0042802(identical protein binding)	04626(Plant-pathogen interaction)	K13457	NA	Disease resistance protein RPP13 [Triticum urartu]	1.15564	3.41464	0.338436	-1.56304	0.0246734	0.736845	down	yes
TRITD_5Av1G163410	GO:0005737(cytoplasm);GO:0008115(sarcosine oxidase activity);GO:0046653(tetrahydrofolate metabolic process);GO:0055114(oxidation-reduction process);GO:0055114(oxidation-reduction process)	00260(Glycine, serine and threonine metabolism);00310(Lysine degradation);04146(Peroxisome);04146(Peroxisome)	K00306	EC:1.5.3.1;EC:1.5.3.7	probable sarcosine oxidase [Aegilops tauschii subsp. tauschii]	11.3976	2.01122	5.66699	2.50258	0.000279254	0.0474459	up	yes
TRITD_5Av1G163440	GO:0005737(cytoplasm);GO:0008115(sarcosine oxidase activity);GO:0046653(tetrahydrofolate metabolic process);GO:0055114(oxidation-reduction process);GO:0055114(oxidation-reduction process)	00260(Glycine, serine and threonine metabolism);00310(Lysine degradation);04146(Peroxisome);04146(Peroxisome)	K00306	EC:1.5.3.1;EC:1.5.3.7	probable sarcosine oxidase [Aegilops tauschii subsp. tauschii];putative sarcosine oxidase [Triticum urartu]	18.1325	50.0438	0.362333	-1.46461	0.031661	0.83198	down	yes
TRITD_5Av1G180210	GO:0016020(membrane);GO:0016709(oxidoreductase activity, acting on paired donors, with incorporation or reduction of molecular oxygen, NAD(P)H as one donor, and incorporation of one atom of oxygen);GO:0044550(secondary metabolite biosynthetic process)	NA	NA	NA	cytochrome P450 CYP78A16-A [Triticum aestivum]	8.75153	3.19077	2.74276	1.45563	0.0269712	0.774462	up	yes
TRITD_5Av1G182260	GO:0009507(chloroplast);GO:0010271(regulation of chlorophyll catabolic process);GO:0010271(regulation of chlorophyll catabolic process)	00860(Porphyrin and chlorophyll metabolism);00860(Porphyrin and chlorophyll metabolism)	K22013	EC:4.99.1.10	protein STAY-GREEN, chloroplastic-like [Aegilops tauschii subsp. tauschii];hypothetical protein TRIUR3_24007 [Triticum urartu]	2.64831	9.25786	0.28606	-1.80561	0.00894877	0.427065	down	yes
TRITD_5Av1G182760	GO:0003993(acid phosphatase activity);GO:0004722(protein serine/threonine phosphatase activity);GO:0005576(extracellular region);GO:0005737(cytoplasm);GO:0016311(dephosphorylation);GO:0046872(metal ion binding);GO:0046872(metal ion binding)	03040(Spliceosome);03040(Spliceosome)	K12867	NA	predicted protein [Hordeum vulgare subsp. vulgare];hypothetical protein TRIUR3_03961 [Triticum urartu]	17.818	2.54859	6.99132	2.80556	5.62655e-05	0.0166656	up	yes
TRITD_5Av1G186840	GO:0004674(protein serine/threonine kinase activity);GO:0005524(ATP binding);GO:0005886(plasma membrane);GO:0006468(protein phosphorylation);GO:0007169(transmembrane receptor protein tyrosine kinase signaling pathway);GO:0009506(plasmodesma);GO:0016021(integral component of membrane);GO:0046777(protein autophosphorylation);GO:0005515(protein binding);GO:0005634(nucleus);GO:0009755(hormone-mediate…	NA	NA	NA	MDIS1-interacting receptor like kinase 2-like [Aegilops tauschii subsp. tauschii]	5.07401	1.35773	3.73714	1.90193	0.00467423	0.303269	up	yes
TRITD_5Av1G191650	GO:0006952(defense response);GO:0007165(signal transduction);GO:0016021(integral component of membrane);GO:0016301(kinase activity)	04626(Plant-pathogen interaction)	K13466	NA	LRR receptor-like serine/threonine-protein kinase GSO2 [Triticum urartu]	0.550982	3.87922	0.142034	-2.81569	8.43208e-05	0.021959	down	yes
TRITD_5Av1G195530	GO:0004674(protein serine/threonine kinase activity);GO:0005886(plasma membrane);GO:0007166(cell surface receptor signaling pathway)	NA	NA	NA	wall-associated receptor kinase 5-like [Aegilops tauschii subsp. tauschii]	1.65641	0.482134	3.43557	1.78055	0.00879623	0.42403	up	yes
TRITD_5Av1G199090	GO:0005886(plasma membrane);GO:0009416(response to light stimulus);GO:0016567(protein ubiquitination);GO:0016567(protein ubiquitination)	03050(Proteasome);03050(Proteasome)	K03063	NA	BTB/POZ domain-containing protein At1g30440 [Aegilops tauschii subsp. tauschii]	0.730514	2.02783	0.360244	-1.47295	0.0349346	0.875775	down	yes
TRITD_5Av1G199100	GO:0005313(L-glutamate transmembrane transporter activity);GO:0005887(integral component of plasma membrane);GO:0015189(L-lysine transmembrane transporter activity);GO:0015297(antiporter activity);GO:0051938(L-glutamate import);GO:1903401(L-lysine transmembrane transport);GO:1903401(L-lysine transmembrane transport)	NA	NA	NA	cationic amino acid transporter 1-like [Aegilops tauschii subsp. tauschii]	6.00247	1.34273	4.47033	2.16038	0.00150223	0.152178	up	yes
TRITD_5Av1G203140	GO:0009699(phenylpropanoid biosynthetic process);GO:0042349(guiding stereospecific synthesis activity);GO:0042349(guiding stereospecific synthesis activity)	00970(Aminoacyl-tRNA biosynthesis);00970(Aminoacyl-tRNA biosynthesis)	K01870	EC:6.1.1.5	hypothetical protein TRIUR3_05227 [Triticum urartu];dirigent protein 22-like [Aegilops tauschii subsp. tauschii]	5.54704	1.07074	5.18058	2.37311	0.000586886	0.0812419	up	yes
TRITD_5Av1G204560	GO:0004197(cysteine-type endopeptidase activity);GO:0005615(extracellular space);GO:0005764(lysosome);GO:0051603(proteolysis involved in cellular protein catabolic process)	04145(Phagosome)	K01365	EC:3.4.22.15	senescence-specific cysteine protease SAG39-like [Aegilops tauschii subsp. tauschii]	15.2295	47.6005	0.319944	-1.64411	0.0161426	0.595956	down	yes
TRITD_5Av1G204820	GO:0003674(molecular_function);GO:0005886(plasma membrane);GO:0009505(plant-type cell wall);GO:0009651(response to salt stress);GO:0009825(multidimensional cell growth);GO:0009897(external side of plasma membrane);GO:0009930(longitudinal side of cell surface);GO:0010215(cellulose microfibril organization);GO:0016021(integral component of membrane);GO:0016049(cell growth);GO:0016328(lateral plasma…	NA	NA	NA	COBRA-like protein 3 [Aegilops tauschii subsp. tauschii];hypothetical protein TRIUR3_14619 [Triticum urartu]	6.50389	2.37793	2.7351	1.4516	0.0280523	0.788881	up	yes
TRITD_5Av1G205270	GO:0009813(flavonoid biosynthetic process);GO:0043231(intracellular membrane-bounded organelle);GO:0052696(flavonoid glucuronidation);GO:0080043(quercetin 3-O-glucosyltransferase activity);GO:0080044(quercetin 7-O-glucosyltransferase activity);GO:0080044(quercetin 7-O-glucosyltransferase activity)	00565(Ether lipid metabolism);00600(Sphingolipid metabolism);00600(Sphingolipid metabolism)	K04628	EC:2.4.1.47	uncharacterized protein LOC109785999 [Aegilops tauschii subsp. tauschii];predicted protein [Hordeum vulgare subsp. vulgare]	3.1991	1.03344	3.09559	1.63022	0.0144196	0.556125	up	yes
TRITD_5Av1G208350	GO:0003674(molecular_function);GO:0005739(mitochondrion);GO:0005886(plasma membrane);GO:0008150(biological_process);GO:0016020(membrane);GO:0016021(integral component of membrane)	NA	NA	NA	CASP-like protein 5C1 [Aegilops tauschii subsp. tauschii]	4.7466	15.1468	0.313374	-1.67404	0.0156805	0.585334	down	yes
TRITD_5Av1G209010	GO:0004674(protein serine/threonine kinase activity);GO:0005524(ATP binding);GO:0005886(plasma membrane);GO:0006468(protein phosphorylation);GO:0009751(response to salicylic acid);GO:0016021(integral component of membrane);GO:0016301(kinase activity);GO:0030246(carbohydrate binding)	NA	NA	NA	L-type lectin-domain containing receptor kinase IV.2 [Triticum urartu]	7.16246	2.47682	2.8918	1.53197	0.0203995	0.673045	up	yes
TRITD_5Av1G217290	GO:0004364(glutathione transferase activity);GO:0005737(cytoplasm);GO:0006749(glutathione metabolic process)	00480(Glutathione metabolism)	K00799	EC:2.5.1.18	putative glutathione S-transferase GSTF1 [Triticum urartu]	14.9866	5.70948	2.62486	1.39224	0.0344096	0.870182	up	yes
TRITD_5Av1G217450	GO:0009813(flavonoid biosynthetic process);GO:0043231(intracellular membrane-bounded organelle);GO:0052696(flavonoid glucuronidation);GO:0080043(quercetin 3-O-glucosyltransferase activity);GO:0080044(quercetin 7-O-glucosyltransferase activity)	00906(Carotenoid biosynthesis)	K14595	EC:2.4.1.263	anthocyanin 3'-O-beta-glucosyltransferase-like [Aegilops tauschii subsp. tauschii]	7.85801	2.94294	2.67013	1.41691	0.0307892	0.820352	up	yes
TRITD_5Av1G217470	GO:0009813(flavonoid biosynthetic process);GO:0043231(intracellular membrane-bounded organelle);GO:0052696(flavonoid glucuronidation);GO:0080043(quercetin 3-O-glucosyltransferase activity);GO:0080044(quercetin 7-O-glucosyltransferase activity)	NA	NA	NA	Anthocyanin 3'-O-beta-glucosyltransferase [Triticum urartu]	3.14527	1.21338	2.59215	1.37415	0.0393999	0.925557	up	yes
TRITD_5Av1G219300	GO:0003674(molecular_function);GO:0005576(extracellular region);GO:0008150(biological_process)	04016(MAPK signaling pathway - plant);04075(Plant hormone signal transduction);04626(Plant-pathogen interaction)	K13449	NA	pathogenesis-related protein 1-9 [Triticum aestivum]	19.8427	7.01895	2.82702	1.49928	0.02292	0.709655	up	yes
TRITD_5Av1G219320	GO:0003674(molecular_function);GO:0005576(extracellular region);GO:0008150(biological_process)	04016(MAPK signaling pathway - plant);04075(Plant hormone signal transduction);04626(Plant-pathogen interaction)	K13449	NA	pathogenesis-related protein 1-19 [Triticum aestivum]	84.7242	20.0281	4.23027	2.08075	0.00195197	0.176129	up	yes
TRITD_5Av1G221130	GO:0005886(plasma membrane);GO:0016021(integral component of membrane);GO:0042626(ATPase activity, coupled to transmembrane movement of substances);GO:0042626(ATPase activity, coupled to transmembrane movement of substances)	02010(ABC transporters);02010(ABC transporters)	K05681	NA	predicted protein [Hordeum vulgare subsp. vulgare];Pleiotropic drug resistance protein 5 [Triticum urartu]	14.5842	4.31123	3.38283	1.75823	0.00793367	0.400584	up	yes
TRITD_5Av1G221530	GO:0002239(response to oomycetes);GO:0003674(molecular_function);GO:0009506(plasmodesma);GO:0009507(chloroplast);GO:0016021(integral component of membrane);GO:0055085(transmembrane transport);GO:0055085(transmembrane transport)	NA	NA	NA	uncharacterized protein LOC109762144 [Aegilops tauschii subsp. tauschii]	7.91416	2.48488	3.18493	1.67126	0.01181	0.495929	up	yes
TRITD_5Av1G222310	GO:0005247(voltage-gated chloride channel activity);GO:0005253(anion channel activity);GO:0005515(protein binding);GO:0005622(intracellular);GO:0005774(vacuolar membrane);GO:0006821(chloride transport);GO:0009705(plant-type vacuole membrane);GO:0034707(chloride channel complex);GO:0034765(regulation of ion transmembrane transport);GO:1902476(chloride transmembrane transport);GO:1902476(chloride t…	NA	NA	NA	putative chloride channel-like protein CLC-g [Aegilops tauschii subsp. tauschii];Putative chloride channel-like protein CLC-g [Triticum urartu]	7.72423	2.35133	3.28505	1.71591	0.0096814	0.447651	up	yes
TRITD_5Av1G223820	GO:0005886(plasma membrane);GO:0006869(lipid transport);GO:0008289(lipid binding);GO:0016021(integral component of membrane);GO:0031225(anchored component of membrane);GO:0031225(anchored component of membrane)	NA	NA	NA	protein YLS3-like [Aegilops tauschii subsp. tauschii]	1.90119	5.72479	0.332098	-1.59032	0.0234372	0.715992	down	yes
TRITD_5Av1G224260	GO:0005509(calcium ion binding)	NA	NA	NA	uncharacterized protein LOC109770549 [Aegilops tauschii subsp. tauschii]	3.10992	11.8549	0.262332	-1.93053	0.00585863	0.347414	down	yes
TRITD_5Av1G224480	GO:0004674(protein serine/threonine kinase activity);GO:0005634(nucleus);GO:0005737(cytoplasm);GO:0006897(endocytosis);GO:0008360(regulation of cell shape);GO:0016055(Wnt signaling pathway);GO:0018105(peptidyl-serine phosphorylation);GO:0018105(peptidyl-serine phosphorylation)	00620(Pyruvate metabolism);00620(Pyruvate metabolism)	K01759	EC:4.4.1.5	putative lactoylglutathione lyase [Aegilops tauschii subsp. tauschii]	131.463	3.99044	32.9446	5.04197	6.76392e-11	4.60792e-07	up	yes
TRITD_5Av1G224830	GO:0003746(translation elongation factor activity);GO:0005737(cytoplasm);GO:0006414(translational elongation);GO:0006414(translational elongation)	NA	NA	NA	uncharacterized protein LOC109741444 isoform X1 [Aegilops tauschii subsp. tauschii];Elongation factor P [Triticum urartu];uncharacterized protein LOC109741444 isoform X2 [Aegilops tauschii subsp. tauschii]	8.30822	2.50284	3.31952	1.73097	0.00979743	0.449461	up	yes
TRITD_5Av1G226940	GO:0005887(integral component of plasma membrane);GO:0005887(integral component of plasma membrane)	NA	NA	NA	probable inorganic phosphate transporter 1-8 [Aegilops tauschii subsp. tauschii]	61.8133	20.7407	2.98028	1.57545	0.016459	0.59881	up	yes
TRITD_5Av1G227380	GO:0003993(acid phosphatase activity);GO:0004722(protein serine/threonine phosphatase activity);GO:0005576(extracellular region);GO:0005618(cell wall);GO:0005829(cytosol);GO:0009505(plant-type cell wall);GO:0009506(plasmodesma);GO:0016036(cellular response to phosphate starvation);GO:0046872(metal ion binding);GO:0046872(metal ion binding)	NA	NA	NA	purple acid phosphatase 2-like [Aegilops tauschii subsp. tauschii]	9.54147	3.3049	2.88706	1.5296	0.0206196	0.675815	up	yes
TRITD_5Av1G231760	GO:0004674(protein serine/threonine kinase activity);GO:0005524(ATP binding);GO:0005886(plasma membrane);GO:0006468(protein phosphorylation);GO:0007169(transmembrane receptor protein tyrosine kinase signaling pathway);GO:0009507(chloroplast);GO:0016021(integral component of membrane);GO:0016301(kinase activity)	NA	NA	NA	putative receptor-like protein kinase At3g47110 [Aegilops tauschii subsp. tauschii]	30.7839	10.8777	2.83	1.5008	0.0220669	0.695171	up	yes
TRITD_5Av1G233200	GO:0000786(nucleosome);GO:0003677(DNA binding);GO:0004722(protein serine/threonine phosphatase activity);GO:0005634(nucleus);GO:0005886(plasma membrane);GO:0006470(protein dephosphorylation);GO:0046872(metal ion binding);GO:0046982(protein heterodimerization activity);GO:0048366(leaf development)	NA	NA	NA	putative protein phosphatase 2C [Triticum monococcum]	0.647174	1.67771	0.385748	-1.37427	0.0495964	1	down	yes
TRITD_5Av1G235180	GO:0005576(extracellular region);GO:0009505(plant-type cell wall);GO:0052689(carboxylic ester hydrolase activity);GO:0052793(pectin acetylesterase activity);GO:0071555(cell wall organization);GO:0005618(cell wall);GO:0016787(hydrolase activity);GO:0016787(hydrolase activity)	NA	NA	NA	hypothetical protein TRIUR3_12152 [Triticum urartu]	8.41693	2.61042	3.22435	1.68901	0.0110383	0.480024	up	yes
TRITD_5Av1G235370	GO:0009813(flavonoid biosynthetic process);GO:0043231(intracellular membrane-bounded organelle);GO:0052696(flavonoid glucuronidation);GO:0080043(quercetin 3-O-glucosyltransferase activity);GO:0080044(quercetin 7-O-glucosyltransferase activity);GO:0080044(quercetin 7-O-glucosyltransferase activity)	00908(Zeatin biosynthesis);00908(Zeatin biosynthesis)	K13493	EC:2.4.1.-	DIMBOA UDP-glucosyltransferase BX8-like [Aegilops tauschii subsp. tauschii];UDP-glycosyltransferase 76D1 [Triticum urartu]	3.17139	0.85263	3.71954	1.89512	0.00572215	0.343602	up	yes
TRITD_5Av1G242600	GO:0009699(phenylpropanoid biosynthetic process);GO:0042349(guiding stereospecific synthesis activity)	NA	NA	NA	jacalin-related lectin 1 [Triticum aestivum]	62.88	11.837	5.31215	2.4093	0.000402087	0.0608715	up	yes
TRITD_5Av1G243670	GO:0004004(ATP-dependent RNA helicase activity);GO:0010501(RNA secondary structure unwinding);GO:0010501(RNA secondary structure unwinding)	NA	NA	NA	DEAD-box ATP-dependent RNA helicase 29 [Triticum urartu]	1.48645	3.99407	0.372164	-1.42599	0.0378419	0.904554	down	yes
TRITD_5Av1G244340	NA	NA	NA	NA	hypothetical protein TRIUR3_26838 [Triticum urartu]	6.49481	1.3412	4.84254	2.27576	0.000992868	0.114643	up	yes
TRITD_5Av1G244800	GO:0004842(ubiquitin-protein transferase activity);GO:0005576(extracellular region);GO:0005886(plasma membrane);GO:0008270(zinc ion binding);GO:0008270(zinc ion binding)	NA	NA	NA	predicted protein [Hordeum vulgare subsp. vulgare]	2.00094	0.577528	3.46466	1.79271	0.00778339	0.395733	up	yes
TRITD_5Av1G246290	GO:0005887(integral component of plasma membrane);GO:0009705(plant-type vacuole membrane);GO:0009992(cellular water homeostasis);GO:0015250(water channel activity);GO:0015254(glycerol channel activity);GO:0034220(ion transmembrane transport);GO:0042807(central vacuole);GO:0042807(central vacuole)	NA	NA	NA	putative aquaporin TIP4-1 [Triticum urartu];predicted protein [Hordeum vulgare subsp. vulgare]	197.709	32.9975	5.99164	2.58295	0.000164461	0.0336959	up	yes
TRITD_5Av1G247220	GO:0030173(integral component of Golgi membrane);GO:0030176(integral component of endoplasmic reticulum membrane);GO:0046964(3'-phosphoadenosine 5'-phosphosulfate transmembrane transporter activity);GO:0046964(3'-phosphoadenosine 5'-phosphosulfate transmembrane transporter activity)	NA	NA	NA	UDP-galactose/UDP-glucose transporter 2-like [Aegilops tauschii subsp. tauschii]	9.66521	3.81043	2.53652	1.34285	0.0401385	0.930598	up	yes
TRITD_5Av1G247410	GO:0003985(acetyl-CoA C-acetyltransferase activity);GO:0004421(hydroxymethylglutaryl-CoA synthase activity);GO:0005739(mitochondrion);GO:0005829(cytosol);GO:0009506(plasmodesma);GO:0016126(sterol biosynthetic process);GO:0019287(isopentenyl diphosphate biosynthetic process, mevalonate pathway);GO:0019287(isopentenyl diphosphate biosynthetic process, mevalonate pathway)	00650(Butanoate metabolism);00072(Synthesis and degradation of ketone bodies);00280(Valine, leucine and isoleucine degradation);00900(Terpenoid backbone biosynthesis);00900(Terpenoid backbone biosynthesis)	K01641	EC:2.3.3.10	Hydroxymethylglutaryl-CoA synthase [Triticum urartu]	3.21208	14.3197	0.224312	-2.15642	0.00190169	0.173897	down	yes
TRITD_5Av1G248570	GO:0042742(defense response to bacterium);GO:0050832(defense response to fungus);GO:0052576(carbohydrate storage);GO:0052576(carbohydrate storage)	00052(Galactose metabolism);00500(Starch and sucrose metabolism);00500(Starch and sucrose metabolism)	K01193	EC:3.2.1.26	Beta-fructofuranosidase, insoluble isoenzyme 1 [Triticum urartu]	32.2957	10.3205	3.12928	1.64583	0.0125498	0.513485	up	yes
TRITD_5Av1G251390	GO:0006869(lipid transport);GO:0008289(lipid binding)	NA	NA	NA	14 kDa proline-rich protein DC2.15 [Triticum urartu]	6.03312	2.34461	2.57319	1.36356	0.0436984	0.97926	up	yes
TRITD_5Av1G251480	GO:0005576(extracellular region);GO:0006869(lipid transport);GO:0008289(lipid binding);GO:0009535(chloroplast thylakoid membrane);GO:0005618(cell wall)	NA	NA	NA	Cortical cell-delineating protein [Triticum urartu]	38.8963	8.45892	4.59826	2.20109	0.00116049	0.127001	up	yes
TRITD_5Av1G251730	NA	NA	NA	NA	hypothetical protein TRIUR3_34618 [Triticum urartu]	6.28848	1.42412	4.41569	2.14264	0.00156714	0.157002	up	yes
TRITD_5Av1G255350	GO:0006952(defense response);GO:0007165(signal transduction);GO:0016021(integral component of membrane);GO:0016301(kinase activity)	04075(Plant hormone signal transduction)	K13415	EC:2.7.10.1;EC:2.7.11.1	receptor like protein 42 [Brachypodium distachyon]	20.0632	5.00438	4.00914	2.00329	0.00274706	0.213878	up	yes
TRITD_5Av1G255390	GO:0004497(monooxygenase activity);GO:0007275(multicellular organism development);GO:0010268(brassinosteroid homeostasis);GO:0016125(sterol metabolic process);GO:0016132(brassinosteroid biosynthetic process)	NA	NA	NA	unnamed protein product [Triticum aestivum]	44.075	7.40128	5.95506	2.57411	0.000174263	0.0349167	up	yes
TRITD_5Av1G255420	GO:0005515(protein binding);GO:0005516(calmodulin binding);GO:0005634(nucleus);GO:0006457(protein folding);GO:0006914(autophagy);GO:0009408(response to heat);GO:0009409(response to cold);GO:0009506(plasmodesma);GO:0009644(response to high light intensity);GO:0009817(defense response to fungus, incompatible interaction);GO:0010228(vegetative to reproductive phase transition of meristem);GO:0010508…	NA	NA	NA	hypothetical protein TRIUR3_05584 [Triticum urartu]	0.753186	0.281884	2.67198	1.41791	0.0348282	0.874716	up	yes
TRITD_5Av1G257530	GO:0042802(identical protein binding);GO:0042802(identical protein binding)	00500(Starch and sucrose metabolism);00500(Starch and sucrose metabolism)	K01177	EC:3.2.1.2	Beta-amylase [Triticum urartu]	1.21327	3.93727	0.308149	-1.6983	0.0140936	0.548643	down	yes
TRITD_5Bv1G000560	GO:0005524(ATP binding);GO:0005739(mitochondrion);GO:0005783(endoplasmic reticulum);GO:0005886(plasma membrane);GO:0009409(response to cold);GO:0009414(response to water deprivation);GO:0009651(response to salt stress);GO:0009737(response to abscisic acid);GO:0010154(fruit development);GO:0010431(seed maturation);GO:0016021(integral component of membrane);GO:0016887(ATPase activity);GO:0031966(mi…	NA	NA	NA	cell division AAA ATPase family protein [Triticum aestivum]	6.77667	1.15924	5.84577	2.54739	0.000229622	0.0408967	up	yes
TRITD_5Bv1G000590	NA	NA	NA	NA	15kDa grain softness protein [Triticum aestivum]	1.91489	6.12754	0.312506	-1.67804	0.0172027	0.611013	down	yes
TRITD_5Bv1G001140	GO:0005634(nucleus);GO:0008150(biological_process);GO:0046872(metal ion binding);GO:0046872(metal ion binding)	NA	NA	NA	protein yippee-like [Aegilops tauschii subsp. tauschii];hypothetical protein TRIUR3_29370 [Triticum urartu]	26.4214	10.7961	2.44731	1.2912	0.048228	1	up	yes
TRITD_5Bv1G003390	GO:0003674(molecular_function);GO:0005886(plasma membrane);GO:0008150(biological_process)	NA	NA	NA	cell number regulator 2 [Sorghum bicolor]	36.4753	7.13869	5.10953	2.35319	0.000570702	0.0802837	up	yes
TRITD_5Bv1G003930	GO:0005576(extracellular region);GO:0009507(chloroplast);GO:0016042(lipid catabolic process);GO:0016298(lipase activity);GO:0003674(molecular_function);GO:0006811(ion transport);GO:0016021(integral component of membrane);GO:0016021(integral component of membrane)	NA	NA	NA	predicted protein [Hordeum vulgare subsp. vulgare];Uncharacterized membrane protein C2G11.09 [Triticum urartu];CSC1-like protein RXW8 [Aegilops tauschii subsp. tauschii]	0.912354	0.229362	3.9778	1.99197	0.00374197	0.260336	up	yes
TRITD_5Bv1G005160	GO:0004842(ubiquitin-protein transferase activity);GO:0019005(SCF ubiquitin ligase complex);GO:0031146(SCF-dependent proteasomal ubiquitin-dependent protein catabolic process);GO:0031146(SCF-dependent proteasomal ubiquitin-dependent protein catabolic process)	NA	NA	NA	uncharacterized protein LOC109767817 [Aegilops tauschii subsp. tauschii];hypothetical protein TRIUR3_25679 [Triticum urartu]	3.79792	1.34709	2.81935	1.49536	0.0249286	0.741418	up	yes
TRITD_5Bv1G005700	NA	NA	NA	NA	uncharacterized protein LOC109748839 isoform X1 [Aegilops tauschii subsp. tauschii]	38.788	15.3346	2.52945	1.33882	0.0396944	0.928473	up	yes
TRITD_5Bv1G006230	GO:0005783(endoplasmic reticulum);GO:0006631(fatty acid metabolic process);GO:0080132(fatty acid alpha-hydroxylase activity);GO:0080132(fatty acid alpha-hydroxylase activity)	NA	NA	NA	dihydroceramide fatty acyl 2-hydroxylase FAH1-like [Aegilops tauschii subsp. tauschii];hypothetical protein TRIUR3_31513 [Triticum urartu]	6.27968	1.26252	4.97392	2.31438	0.000891545	0.107025	up	yes
TRITD_5Bv1G006860	GO:0000166(nucleotide binding);GO:0005515(protein binding);GO:0005524(ATP binding);GO:0005886(plasma membrane);GO:0006952(defense response);GO:0007165(signal transduction);GO:0009626(plant-type hypersensitive response);GO:0012505(endomembrane system);GO:0019897(extrinsic component of plasma membrane);GO:0043531(ADP binding)	04626(Plant-pathogen interaction)	K13457	NA	disease resistance protein RPM1-like [Aegilops tauschii subsp. tauschii]	1.97198	6.03012	0.327021	-1.61254	0.0186691	0.641529	down	yes
TRITD_5Bv1G007590	GO:0002239(response to oomycetes);GO:0005618(cell wall);GO:0006952(defense response);GO:0007165(signal transduction);GO:0050832(defense response to fungus);GO:0004252(serine-type endopeptidase activity);GO:0004252(serine-type endopeptidase activity)	04626(Plant-pathogen interaction);04626(Plant-pathogen interaction)	K13466	NA	predicted protein [Hordeum vulgare subsp. vulgare];probable LRR receptor-like serine/threonine-protein kinase At4g36180 [Aegilops tauschii subsp. tauschii];probable LRR receptor-like serine/threonine-protein kinase At4g36180 isoform X1 [Aegilops tauschii subsp. tauschii]	1.76828	4.56399	0.387442	-1.36795	0.0451931	0.993303	down	yes
TRITD_5Bv1G007720	GO:0005576(extracellular region);GO:0016021(integral component of membrane);GO:0016757(transferase activity, transferring glycosyl groups);GO:0016757(transferase activity, transferring glycosyl groups)	00515(Mannose type O-glycan biosyntheis);00515(Mannose type O-glycan biosyntheis)	K18207	EC:2.4.1.312	hypothetical protein TRIUR3_22035 [Triticum urartu]	0.68682	2.60468	0.263687	-1.9231	0.00640608	0.366734	down	yes
TRITD_5Bv1G009090	GO:0003674(molecular_function);GO:0005634(nucleus);GO:0008150(biological_process)	NA	NA	NA	uncharacterized protein LOC109734965 [Aegilops tauschii subsp. tauschii]	5.50795	2.06076	2.67278	1.41834	0.0308272	0.820352	up	yes
TRITD_5Bv1G017660	NA	NA	NA	NA	protein WIR1A-like [Aegilops tauschii subsp. tauschii]	59.2385	21.5605	2.74755	1.45815	0.0265807	0.76982	up	yes
TRITD_5Bv1G022310	GO:0005634(nucleus);GO:0008270(zinc ion binding);GO:0016021(integral component of membrane)	04141(Protein processing in endoplasmic reticulum)	K10666	EC:2.3.2.27	E3 ubiquitin-protein ligase RMA2-like [Aegilops tauschii subsp. tauschii]	24.1279	3.40849	7.07876	2.8235	5.13563e-05	0.0153787	up	yes
TRITD_5Bv1G023640	GO:0002229(defense response to oomycetes);GO:0004674(protein serine/threonine kinase activity);GO:0005515(protein binding);GO:0005524(ATP binding);GO:0005886(plasma membrane);GO:0006468(protein phosphorylation);GO:0010726(positive regulation of hydrogen peroxide metabolic process);GO:0010942(positive regulation of cell death);GO:0016021(integral component of membrane);GO:0016301(kinase activity);…	NA	NA	NA	L-type lectin-domain containing receptor kinase IX.1 [Brachypodium distachyon]	18.4242	6.40111	2.87828	1.52521	0.0202814	0.670752	up	yes
TRITD_5Bv1G024750	GO:0016020(membrane);GO:0016709(oxidoreductase activity, acting on paired donors, with incorporation or reduction of molecular oxygen, NAD(P)H as one donor, and incorporation of one atom of oxygen);GO:0044550(secondary metabolite biosynthetic process);GO:0044550(secondary metabolite biosynthetic process)	NA	NA	NA	ent-isokaurene C2-hydroxylase-like [Aegilops tauschii subsp. tauschii]	0.868819	2.69724	0.322114	-1.63435	0.0192474	0.651542	down	yes
TRITD_5Bv1G026880	GO:0004674(protein serine/threonine kinase activity);GO:0005886(plasma membrane);GO:0007166(cell surface receptor signaling pathway);GO:0007166(cell surface receptor signaling pathway)	NA	NA	NA	wall associated kinase [Triticum aestivum];hypothetical protein OsI_32811 [Oryza sativa Indica Group]	8.89535	3.6029	2.46894	1.30389	0.0460225	0.999306	up	yes
TRITD_5Bv1G030180	GO:0005783(endoplasmic reticulum);GO:0005794(Golgi apparatus);GO:0005794(Golgi apparatus)	NA	NA	NA	predicted protein [Hordeum vulgare subsp. vulgare]	1.98828	7.36124	0.270101	-1.88843	0.00765188	0.392183	down	yes
TRITD_5Bv1G030440	GO:0000166(nucleotide binding);GO:0005737(cytoplasm);GO:0008150(biological_process)	04120(Ubiquitin mediated proteolysis)	K03362	NA	predicted protein [Hordeum vulgare subsp. vulgare]	0.796326	3.16411	0.251674	-1.99037	0.00475419	0.306132	down	yes
TRITD_5Bv1G031080	NA	NA	NA	NA	B3 domain-containing protein LOC_Os12g40080-like isoform X1 [Aegilops tauschii subsp. tauschii]	1.03422	3.60099	0.287204	-1.79985	0.0101467	0.463923	down	yes
TRITD_5Bv1G035620	GO:0004566(beta-glucuronidase activity);GO:0005576(extracellular region);GO:0005618(cell wall);GO:0005765(lysosomal membrane);GO:0009505(plant-type cell wall);GO:0009826(unidimensional cell growth);GO:0009826(unidimensional cell growth)	00531(Glycosaminoglycan degradation);00531(Glycosaminoglycan degradation)	K07964	EC:3.2.1.166	predicted protein [Hordeum vulgare subsp. vulgare];Heparanase-like protein 1 [Triticum urartu]	5.17958	1.65447	3.13065	1.64646	0.0134929	0.536759	up	yes
TRITD_5Bv1G043450	GO:0005737(cytoplasm);GO:0010090(trichome morphogenesis);GO:0010090(trichome morphogenesis)	NA	NA	NA	uncharacterized protein LOC109779420 [Aegilops tauschii subsp. tauschii]	3.31479	8.60932	0.385023	-1.37698	0.0461219	1	down	yes
TRITD_5Bv1G045600	GO:0004864(protein phosphatase inhibitor activity);GO:0005634(nucleus);GO:0005737(cytoplasm);GO:0009738(abscisic acid-activated signaling pathway);GO:0010427(abscisic acid binding);GO:0080163(regulation of protein serine/threonine phosphatase activity)	NA	NA	NA	major pollen allergen Car b 1-like [Aegilops tauschii subsp. tauschii]	15.6221	2.68734	5.81322	2.53934	0.000255777	0.0443945	up	yes
TRITD_5Bv1G047510	NA	NA	NA	NA	unknown [Zea mays]	1.29555	12.7339	0.10174	-3.29704	6.32819e-06	0.00331621	down	yes
TRITD_5Bv1G056020	GO:0008047(enzyme activator activity);GO:0008987(quinolinate synthetase A activity);GO:0009060(aerobic respiration);GO:0009435(NAD biosynthetic process);GO:0009507(chloroplast);GO:0016226(iron-sulfur cluster assembly);GO:0016740(transferase activity);GO:0034628('de novo' NAD biosynthetic process from aspartate);GO:0042803(protein homodimerization activity);GO:0046872(metal ion binding);GO:0051176…	00760(Nicotinate and nicotinamide metabolism);00760(Nicotinate and nicotinamide metabolism)	K03517	EC:2.5.1.72	predicted protein [Hordeum vulgare subsp. vulgare];quinolinate synthase, chloroplastic-like isoform X2 [Aegilops tauschii subsp. tauschii];hypothetical protein TRIUR3_33079 [Triticum urartu]	11.5058	3.83249	3.00218	1.58601	0.0161838	0.595956	up	yes
TRITD_5Bv1G067830	GO:0003333(amino acid transmembrane transport);GO:0005886(plasma membrane);GO:0015171(amino acid transmembrane transporter activity);GO:0015171(amino acid transmembrane transporter activity)	NA	NA	NA	amino acid permease 6-like [Aegilops tauschii subsp. tauschii];hypothetical protein TRIUR3_28783 [Triticum urartu]	6.34693	2.20887	2.87338	1.52275	0.021697	0.690705	up	yes
TRITD_5Bv1G079210	GO:0005215(transporter activity);GO:0016021(integral component of membrane);GO:0055085(transmembrane transport);GO:0055085(transmembrane transport)	NA	NA	NA	uncharacterized protein LOC109787150 [Aegilops tauschii subsp. tauschii];Hippocampus abundant transcript-like protein 1 [Triticum urartu]	1.99725	0.648611	3.07927	1.62259	0.0175145	0.613459	up	yes
TRITD_5Bv1G084730	GO:0005509(calcium ion binding)	04626(Plant-pathogen interaction)	K13448	NA	putative calcium-binding protein CML36 [Triticum urartu]	26.0879	9.68468	2.69373	1.42961	0.0292347	0.803558	up	yes
TRITD_5Bv1G094300	NA	NA	NA	NA	uncharacterized protein LOC109735442 [Aegilops tauschii subsp. tauschii];hypothetical protein TRIUR3_09183 [Triticum urartu]	8.34908	2.39025	3.49297	1.80445	0.0069877	0.382919	up	yes
TRITD_5Bv1G097230	GO:0005515(protein binding);GO:0005634(nucleus);GO:0005737(cytoplasm);GO:0006351(transcription, DNA-templated);GO:0006355(regulation of transcription, DNA-templated);GO:0019538(protein metabolic process);GO:0005524(ATP binding);GO:0016787(hydrolase activity);GO:1902347(response to strigolactone);GO:1902347(response to strigolactone)	NA	NA	NA	DWARF 53 [Triticum aestivum]	9.89309	3.80673	2.59884	1.37787	0.0348672	0.874892	up	yes
TRITD_5Bv1G097800	GO:0003677(DNA binding);GO:0003700(DNA binding transcription factor activity);GO:0005515(protein binding);GO:0005634(nucleus);GO:0006351(transcription, DNA-templated);GO:0006355(regulation of transcription, DNA-templated)	04933(AGE-RAGE signaling pathway in diabetic complications)	K06236	NA	predicted protein [Hordeum vulgare subsp. vulgare]	6.82063	1.65382	4.12418	2.04411	0.00266694	0.211878	up	yes
TRITD_5Bv1G098410	GO:0000981(RNA polymerase II transcription factor activity, sequence-specific DNA binding);GO:0001135(transcription factor activity, RNA polymerase II transcription factor recruiting);GO:0003677(DNA binding);GO:0003700(DNA binding transcription factor activity);GO:0005515(protein binding);GO:0005634(nucleus);GO:0006351(transcription, DNA-templated);GO:0006355(regulation of transcription, DNA-temp…	NA	NA	NA	transcription factor MYB44-like [Aegilops tauschii subsp. tauschii]	4.08131	13.3559	0.305582	-1.71037	0.0128942	0.520543	down	yes
TRITD_5Bv1G104090	GO:0000723(telomere maintenance);GO:0000784(nuclear chromosome, telomeric region);GO:0004467(long-chain fatty acid-CoA ligase activity);GO:0005524(ATP binding);GO:0005783(endoplasmic reticulum);GO:0005794(Golgi apparatus);GO:0006631(fatty acid metabolic process);GO:0006633(fatty acid biosynthetic process);GO:0009507(chloroplast);GO:0009941(chloroplast envelope);GO:0043047(single-stranded telomeri…	00061(Fatty acid biosynthesis);00071(Fatty acid degradation);04146(Peroxisome);04146(Peroxisome)	K01897	EC:6.2.1.3	long chain acyl-CoA synthetase 8 [Aegilops tauschii subsp. tauschii];Long chain acyl-CoA synthetase 8 [Triticum urartu]	4.55054	29.0191	0.156812	-2.67289	0.000144928	0.0310968	down	yes
TRITD_5Bv1G109490	NA	NA	NA	NA	bZIP transcription factor 44-like [Aegilops tauschii subsp. tauschii]	5.87629	15.3657	0.382429	-1.38674	0.0443834	0.988919	down	yes
TRITD_5Bv1G111680	GO:0005351(carbohydrate:proton symporter activity);GO:0005355(glucose transmembrane transporter activity);GO:0005887(integral component of plasma membrane);GO:0046323(glucose import);GO:0046323(glucose import)	NA	NA	NA	sugar transport protein 14 [Aegilops tauschii subsp. tauschii];Sugar transport protein 14 [Triticum urartu]	6.74482	2.39582	2.81525	1.49326	0.0235878	0.718749	up	yes
TRITD_5Bv1G113990	GO:0002229(defense response to oomycetes);GO:0004674(protein serine/threonine kinase activity);GO:0005515(protein binding);GO:0005524(ATP binding);GO:0005886(plasma membrane);GO:0006468(protein phosphorylation);GO:0010726(positive regulation of hydrogen peroxide metabolic process);GO:0010942(positive regulation of cell death);GO:0016021(integral component of membrane);GO:0016301(kinase activity);…	NA	NA	NA	L-type lectin-domain containing receptor kinase IX.2-like isoform X1 [Aegilops tauschii subsp. tauschii]	2.45175	0.588974	4.16274	2.05753	0.00272892	0.213707	up	yes
TRITD_5Bv1G114130	GO:0004674(protein serine/threonine kinase activity);GO:0005886(plasma membrane);GO:0005886(plasma membrane)	NA	NA	NA	probable LRR receptor-like serine/threonine-protein kinase At1g07650 isoform X1 [Aegilops tauschii subsp. tauschii];probable LRR receptor-like serine/threonine-protein kinase At1g07650 isoform X3 [Aegilops tauschii subsp. tauschii];LEMK1.1 [Triticum aestivum]	13.7295	3.95555	3.47096	1.79533	0.00683615	0.3794	up	yes
TRITD_5Bv1G115600	GO:0000166(nucleotide binding);GO:0001666(response to hypoxia);GO:0004022(alcohol dehydrogenase (NAD) activity);GO:0005737(cytoplasm);GO:0005794(Golgi apparatus);GO:0005829(cytosol);GO:0005886(plasma membrane);GO:0006970(response to osmotic stress);GO:0008270(zinc ion binding);GO:0009409(response to cold);GO:0009413(response to flooding);GO:0009414(response to water deprivation);GO:0009651(respon…	00010(Glycolysis / Gluconeogenesis);00071(Fatty acid degradation);00592(alpha-Linolenic acid metabolism);00350(Tyrosine metabolism);00350(Tyrosine metabolism)	K18857	EC:1.1.1.1	Alcohol dehydrogenase 2 [Triticum urartu];alcohol dehydrogenase ADH2H [Triticum aestivum]	4.56762	22.6364	0.201782	-2.30913	0.000924349	0.109651	down	yes
TRITD_5Bv1G120460	GO:0003677(DNA binding);GO:0003700(DNA binding transcription factor activity);GO:0005515(protein binding);GO:0005634(nucleus);GO:0006351(transcription, DNA-templated);GO:0006355(regulation of transcription, DNA-templated);GO:0009414(response to water deprivation);GO:0009738(abscisic acid-activated signaling pathway);GO:0009788(negative regulation of abscisic acid-activated signaling pathway);GO:0…	NA	NA	NA	homeobox-leucine zipper protein HOX25-like [Aegilops tauschii subsp. tauschii];class I homeodomain-leucine zipper protein 25 [Lolium perenne]	1.11028	3.41497	0.32512	-1.62095	0.0218694	0.694343	down	yes
TRITD_5Bv1G127380	GO:0016020(membrane);GO:0016709(oxidoreductase activity, acting on paired donors, with incorporation or reduction of molecular oxygen, NAD(P)H as one donor, and incorporation of one atom of oxygen);GO:0044550(secondary metabolite biosynthetic process);GO:0044550(secondary metabolite biosynthetic process)	00905(Brassinosteroid biosynthesis);00905(Brassinosteroid biosynthesis)	K20623	NA	cytochrome P450 71A1-like [Aegilops tauschii subsp. tauschii];Cytochrome P450 71A1 [Triticum urartu]	8.38683	2.63788	3.17938	1.66875	0.0119154	0.497237	up	yes
TRITD_5Bv1G130590	GO:0004970(ionotropic glutamate receptor activity);GO:0005217(intracellular ligand-gated ion channel activity);GO:0005515(protein binding);GO:0005634(nucleus);GO:0006811(ion transport);GO:0006874(cellular calcium ion homeostasis);GO:0009416(response to light stimulus);GO:0016021(integral component of membrane);GO:0016021(integral component of membrane)	NA	NA	NA	glutamate receptor 2.7-like [Aegilops tauschii subsp. tauschii];Glutamate receptor 2.7 [Triticum urartu]	1.69642	0.627014	2.70555	1.43592	0.0311464	0.82482	up	yes
TRITD_5Bv1G130640	GO:0004970(ionotropic glutamate receptor activity);GO:0005217(intracellular ligand-gated ion channel activity);GO:0006811(ion transport);GO:0006874(cellular calcium ion homeostasis);GO:0009416(response to light stimulus);GO:0016021(integral component of membrane);GO:0005515(protein binding);GO:0005576(extracellular region);GO:0005576(extracellular region)	NA	NA	NA	glutamate receptor 2.8-like [Aegilops tauschii subsp. tauschii]	4.73948	1.50421	3.15082	1.65573	0.012813	0.518391	up	yes
TRITD_5Bv1G133250	GO:0004674(protein serine/threonine kinase activity);GO:0005524(ATP binding);GO:0005622(intracellular);GO:0005886(plasma membrane);GO:0016301(kinase activity);GO:0018105(peptidyl-serine phosphorylation);GO:0018107(peptidyl-threonine phosphorylation);GO:0035556(intracellular signal transduction);GO:0050832(defense response to fungus);GO:0006814(sodium ion transport);GO:0042538(hyperosmotic salinit…	NA	NA	NA	CBL-interacting protein kinase 16-like [Aegilops tauschii subsp. tauschii]	2.0731	7.07479	0.293027	-1.7709	0.0104688	0.472309	down	yes
TRITD_5Bv1G133500	GO:0002237(response to molecule of bacterial origin);GO:0003700(DNA binding transcription factor activity);GO:0005515(protein binding);GO:0005634(nucleus);GO:0006351(transcription, DNA-templated);GO:0006355(regulation of transcription, DNA-templated);GO:0009611(response to wounding);GO:0009751(response to salicylic acid);GO:0010200(response to chitin);GO:0031347(regulation of defense response);GO…	04626(Plant-pathogen interaction);04016(MAPK signaling pathway - plant)	K18834	NA	WRKY transcription factor WRKY76-like isoform X2 [Aegilops tauschii subsp. tauschii]	14.048	4.05908	3.4609	1.79115	0.00727418	0.387151	up	yes
TRITD_5Bv1G135070	NA	NA	NA	NA	hypothetical protein TRIUR3_12503 [Triticum urartu]	8.10016	3.15633	2.56632	1.3597	0.0454149	0.993303	up	yes
TRITD_5Bv1G135160	GO:0004197(cysteine-type endopeptidase activity);GO:0006624(vacuolar protein processing);GO:0051603(proteolysis involved in cellular protein catabolic process);GO:0051603(proteolysis involved in cellular protein catabolic process)	NA	NA	NA	vacuolar-processing enzyme-like [Aegilops tauschii subsp. tauschii];Vacuolar-processing enzyme [Triticum urartu]	1.09632	3.35089	0.327174	-1.61187	0.0202103	0.66999	down	yes
TRITD_5Bv1G136790	GO:0009693(ethylene biosynthetic process);GO:0051213(dioxygenase activity);GO:0051213(dioxygenase activity)	00270(Cysteine and methionine metabolism);00270(Cysteine and methionine metabolism)	K05933	EC:1.14.17.4	1-aminocyclopropane-1-carboxylate oxidase 1-like [Aegilops tauschii subsp. tauschii]	3.07993	23.9652	0.128517	-2.95997	3.39804e-05	0.0114861	down	yes
TRITD_5Bv1G138200	GO:0005634(nucleus);GO:0005634(nucleus)	NA	NA	NA	heat shock factor B1b [Triticum aestivum];predicted protein, partial [Hordeum vulgare subsp. vulgare]	8.941	2.91461	3.06765	1.61714	0.0153924	0.581842	up	yes
TRITD_5Bv1G140860	GO:0003674(molecular_function);GO:0005634(nucleus);GO:0005829(cytosol);GO:0010026(trichome differentiation);GO:0010482(regulation of epidermal cell division);GO:0048765(root hair cell differentiation);GO:0051567(histone H3-K9 methylation);GO:0051567(histone H3-K9 methylation)	04141(Protein processing in endoplasmic reticulum);04120(Ubiquitin mediated proteolysis);03420(Nucleotide excision repair);03420(Nucleotide excision repair)	K03868	EC:2.3.2.32	GLABRA2 expression modulator-like [Aegilops tauschii subsp. tauschii];hypothetical protein TRIUR3_26481 [Triticum urartu]	6.6147	2.41916	2.7343	1.45117	0.0306252	0.818976	up	yes
TRITD_5Bv1G144160	NA	NA	NA	NA	hypothetical protein TRIUR3_32882 [Triticum urartu]	2.29755	7.81999	0.293805	-1.76707	0.0112212	0.485361	down	yes
TRITD_5Bv1G152380	GO:0003824(catalytic activity);GO:0005575(cellular_component);GO:0009408(response to heat);GO:0009414(response to water deprivation);GO:0009737(response to abscisic acid);GO:0009809(lignin biosynthetic process);GO:0016621(cinnamoyl-CoA reductase activity);GO:0046686(response to cadmium ion);GO:0050662(coenzyme binding);GO:0050662(coenzyme binding)	00940(Phenylpropanoid biosynthesis);00940(Phenylpropanoid biosynthesis)	K09753	EC:1.2.1.44	cinnamoyl-CoA reductase 1-like [Aegilops tauschii subsp. tauschii];Bifunctional dihydroflavonol 4-reductase/flavanone 4-reductase [Triticum urartu]	10.771	1.62509	6.62794	2.72856	8.92508e-05	0.0227586	up	yes
TRITD_5Bv1G154890	GO:0005737(cytoplasm);GO:0008115(sarcosine oxidase activity);GO:0046653(tetrahydrofolate metabolic process);GO:0055114(oxidation-reduction process)	00260(Glycine, serine and threonine metabolism);00310(Lysine degradation);04146(Peroxisome)	K00306	EC:1.5.3.1;EC:1.5.3.7	probable sarcosine oxidase [Aegilops tauschii subsp. tauschii]	4.82854	16.4015	0.294397	-1.76417	0.0103164	0.467839	down	yes
TRITD_5Bv1G159430	GO:0003993(acid phosphatase activity);GO:0004722(protein serine/threonine phosphatase activity);GO:0005576(extracellular region);GO:0016311(dephosphorylation);GO:0046872(metal ion binding)	NA	NA	NA	probable inactive purple acid phosphatase 27 isoform X2 [Aegilops tauschii subsp. tauschii]	8.88164	3.45473	2.57086	1.36225	0.0379977	0.906689	up	yes
TRITD_5Bv1G160530	GO:0016020(membrane);GO:0016709(oxidoreductase activity, acting on paired donors, with incorporation or reduction of molecular oxygen, NAD(P)H as one donor, and incorporation of one atom of oxygen);GO:0044550(secondary metabolite biosynthetic process);GO:0098542(defense response to other organism)	00460(Cyanoamino acid metabolism)	K13029	EC:1.14.14.37	4-hydroxyphenylacetaldehyde oxime monooxygenase-like [Aegilops tauschii subsp. tauschii]	3.45574	1.35647	2.54759	1.34913	0.0407794	0.938838	up	yes
TRITD_5Bv1G160900	NA	NA	NA	NA	uncharacterized protein LOC109774453 isoform X2 [Aegilops tauschii subsp. tauschii]	1.00193	3.89252	0.257398	-1.95793	0.00494626	0.315077	down	yes
TRITD_5Bv1G161590	GO:0003677(DNA binding);GO:0003700(DNA binding transcription factor activity);GO:0005634(nucleus);GO:0006351(transcription, DNA-templated);GO:0006355(regulation of transcription, DNA-templated);GO:0007275(multicellular organism development);GO:0005515(protein binding);GO:0009651(response to salt stress);GO:0009737(response to abscisic acid);GO:0010089(xylem development);GO:0010150(leaf senescence…	NA	NA	NA	NAC domain-containing protein 41 [Triticum aestivum]	2.69395	10.8855	0.24748	-2.01462	0.00398891	0.273693	down	yes
TRITD_5Bv1G161600	NA	NA	NA	NA		2.34917	9.70579	0.242038	-2.04669	0.00333404	0.242273	down	yes
TRITD_5Bv1G161660	GO:0000981(RNA polymerase II transcription factor activity, sequence-specific DNA binding);GO:0001135(transcription factor activity, RNA polymerase II transcription factor recruiting);GO:0003677(DNA binding);GO:0003700(DNA binding transcription factor activity);GO:0005634(nucleus);GO:0006355(regulation of transcription, DNA-templated);GO:0006357(regulation of transcription by RNA polymerase II);G…	NA	NA	NA	uncharacterized protein LOC109736068 [Aegilops tauschii subsp. tauschii]	3.47375	1.0669	3.25592	1.70307	0.0106228	0.474861	up	yes
TRITD_5Bv1G162890	GO:0005515(protein binding);GO:0005524(ATP binding);GO:0005576(extracellular region);GO:0006952(defense response);GO:0043531(ADP binding);GO:0005634(nucleus);GO:0005634(nucleus)	NA	NA	NA	putative disease resistance RPP13-like protein 1 [Aegilops tauschii subsp. tauschii];Putative disease resistance RPP13-like protein 1 [Triticum urartu]	1.31243	3.92351	0.334505	-1.5799	0.0216425	0.689776	down	yes
TRITD_5Bv1G168640	GO:0003677(DNA binding);GO:0003700(DNA binding transcription factor activity);GO:0005634(nucleus);GO:0006351(transcription, DNA-templated);GO:0006355(regulation of transcription, DNA-templated);GO:0008289(lipid binding);GO:0043565(sequence-specific DNA binding);GO:0048497(maintenance of floral organ identity);GO:0009827(plant-type cell wall modification);GO:0042335(cuticle development);GO:0043481…	NA	NA	NA	homeobox-leucine zipper protein ROC6-like isoform X2 [Aegilops tauschii subsp. tauschii]	1.04498	2.8489	0.366802	-1.44693	0.0357907	0.880734	down	yes
TRITD_5Bv1G171610	GO:0009507(chloroplast);GO:0010271(regulation of chlorophyll catabolic process);GO:0010271(regulation of chlorophyll catabolic process)	00860(Porphyrin and chlorophyll metabolism);00860(Porphyrin and chlorophyll metabolism)	K22013	EC:4.99.1.10	protein STAY-GREEN, chloroplastic-like [Aegilops tauschii subsp. tauschii];hypothetical protein TRIUR3_24007 [Triticum urartu]	2.41387	8.40365	0.287241	-1.79967	0.00958024	0.446962	down	yes
TRITD_5Bv1G174070	GO:0000967(rRNA 5'-end processing);GO:0003676(nucleic acid binding);GO:0004534(5'-3' exoribonuclease activity);GO:0005634(nucleus);GO:0006397(mRNA processing);GO:0008270(zinc ion binding);GO:0010587(miRNA catabolic process);GO:0060149(negative regulation of posttranscriptional gene silencing);GO:0071035(nuclear polyadenylation-dependent rRNA catabolic process);GO:0071035(nuclear polyadenylation-d…	03008(Ribosome biogenesis in eukaryotes);03018(RNA degradation);03018(RNA degradation)	K12619	EC:3.1.13.-	5'-3' exoribonuclease 3-like isoform X2 [Aegilops tauschii subsp. tauschii]	2.47308	0.816511	3.02883	1.59876	0.0169311	0.60627	up	yes
TRITD_5Bv1G182790	GO:0005737(cytoplasm);GO:0030001(metal ion transport);GO:0046914(transition metal ion binding);GO:0046916(cellular transition metal ion homeostasis)	NA	NA	NA	hypothetical protein BRADI_4g37170v3 [Brachypodium distachyon]	253.589	51.0034	4.97201	2.31383	0.000633872	0.0842586	up	yes
TRITD_5Bv1G182820	NA	NA	NA	NA	uncharacterized protein LOC109769396 [Aegilops tauschii subsp. tauschii]	3.6363	1.31247	2.77057	1.47018	0.0277818	0.788597	up	yes
TRITD_5Bv1G184140	GO:0000785(chromatin);GO:0003677(DNA binding);GO:0003682(chromatin binding);GO:0003700(DNA binding transcription factor activity);GO:0005634(nucleus);GO:0005829(cytosol);GO:0006333(chromatin assembly or disassembly);GO:0030527(structural constituent of chromatin)	NA	NA	NA	HMG1/2-like protein [Aegilops tauschii subsp. tauschii]	44.6233	11.5457	3.86493	1.95044	0.00366718	0.256891	up	yes
TRITD_5Bv1G184500	NA	NA	NA	NA	11S globulin seed storage protein 2-like [Aegilops tauschii subsp. tauschii];hypothetical protein TRIUR3_29263 [Triticum urartu]	1.84788	5.88584	0.313953	-1.67138	0.0161751	0.595956	down	yes
TRITD_5Bv1G184880	GO:0005789(endoplasmic reticulum membrane);GO:0009672(auxin:proton symporter activity);GO:0009733(response to auxin);GO:0009734(auxin-activated signaling pathway);GO:0009926(auxin polar transport);GO:0016021(integral component of membrane);GO:0055085(transmembrane transport);GO:0055085(transmembrane transport)	NA	NA	NA	protein PIN-LIKES 7-like isoform X2 [Aegilops tauschii subsp. tauschii];Uncharacterized transporter C5D6.04 [Triticum urartu]	2.96816	7.99118	0.37143	-1.42884	0.0381323	0.908308	down	yes
TRITD_5Bv1G185000	GO:0005622(intracellular);GO:0005623(cell);GO:0005829(cytosol);GO:0005886(plasma membrane);GO:0006970(response to osmotic stress);GO:0009507(chloroplast);GO:0009637(response to blue light);GO:0009738(abscisic acid-activated signaling pathway);GO:0009787(regulation of abscisic acid-activated signaling pathway);GO:0009902(chloroplast relocation);GO:0009903(chloroplast avoidance movement);GO:0010029…	NA	NA	NA	protein PLASTID MOVEMENT IMPAIRED 1 [Aegilops tauschii subsp. tauschii]	13.6116	2.37386	5.73396	2.51953	0.000235865	0.0414665	up	yes
TRITD_5Bv1G185900	GO:0005576(extracellular region);GO:0005739(mitochondrion);GO:0006508(proteolysis);GO:0008236(serine-type peptidase activity);GO:0009543(chloroplast thylakoid lumen);GO:0009579(thylakoid);GO:0031977(thylakoid lumen);GO:0035556(intracellular signal transduction);GO:0035556(intracellular signal transduction)	NA	NA	NA	D1 protease precursor, partial [Triticum aestivum]	18.2673	6.7253	2.7162	1.44159	0.0281892	0.791098	up	yes
TRITD_5Bv1G188610	GO:0004674(protein serine/threonine kinase activity);GO:0005886(plasma membrane);GO:0007166(cell surface receptor signaling pathway);GO:0007166(cell surface receptor signaling pathway)	NA	NA	NA	wall-associated receptor kinase 2-like [Aegilops tauschii subsp. tauschii]	2.85101	0.657805	4.33413	2.11574	0.00194984	0.176129	up	yes
TRITD_5Bv1G189680	GO:0003674(molecular_function);GO:0005634(nucleus);GO:0008150(biological_process)	NA	NA	NA	uncharacterized protein LOC109763273 [Aegilops tauschii subsp. tauschii]	1.64545	4.46689	0.368365	-1.44079	0.0357034	0.880679	down	yes
TRITD_5Bv1G195620	GO:0003674(molecular_function);GO:0005886(plasma membrane);GO:0008150(biological_process);GO:0009941(chloroplast envelope);GO:0016021(integral component of membrane)	NA	NA	NA	uncharacterized protein LOC109782595 [Aegilops tauschii subsp. tauschii]	1.13168	3.01377	0.375504	-1.4131	0.0440831	0.984643	down	yes
TRITD_5Bv1G196020	GO:0004674(protein serine/threonine kinase activity);GO:0005886(plasma membrane);GO:0007166(cell surface receptor signaling pathway);GO:0004185(serine-type carboxypeptidase activity);GO:0051603(proteolysis involved in cellular protein catabolic process);GO:0051603(proteolysis involved in cellular protein catabolic process)	04626(Plant-pathogen interaction);04626(Plant-pathogen interaction)	K13457	NA	putative disease resistance RPP13-like protein 3 [Aegilops tauschii subsp. tauschii]	1.61751	0.511374	3.16307	1.66132	0.0138139	0.543973	up	yes
TRITD_5Bv1G198820	GO:0009699(phenylpropanoid biosynthetic process);GO:0042349(guiding stereospecific synthesis activity)	00970(Aminoacyl-tRNA biosynthesis)	K01870	EC:6.1.1.5	dirigent protein 22-like [Aegilops tauschii subsp. tauschii]	17.8579	2.70688	6.59725	2.72187	0.000100001	0.0239037	up	yes
TRITD_5Bv1G198930	GO:0003677(DNA binding);GO:0005634(nucleus);GO:0006355(regulation of transcription, DNA-templated);GO:0006355(regulation of transcription, DNA-templated)	00071(Fatty acid degradation);00592(alpha-Linolenic acid metabolism);01040(Biosynthesis of unsaturated fatty acids);04146(Peroxisome);04146(Peroxisome)	K00232	EC:1.3.3.6	uncharacterized protein LOC109755483 [Aegilops tauschii subsp. tauschii];E3 ubiquitin-protein ligase TRIM33 [Triticum urartu]	2.27932	6.23391	0.365633	-1.45153	0.0336588	0.861223	down	yes
TRITD_5Bv1G199340	GO:0003677(DNA binding);GO:0005634(nucleus);GO:0005654(nucleoplasm);GO:0006351(transcription, DNA-templated);GO:0006355(regulation of transcription, DNA-templated);GO:0009909(regulation of flower development);GO:0010048(vernalization response);GO:0043565(sequence-specific DNA binding);GO:0043565(sequence-specific DNA binding)	NA	NA	NA	uncharacterized protein LOC109755480 [Aegilops tauschii subsp. tauschii]	4.47358	0.669877	6.67821	2.73946	9.04583e-05	0.0227586	up	yes
TRITD_5Bv1G200160	GO:0005525(GTP binding);GO:0005737(cytoplasm);GO:0009734(auxin-activated signaling pathway);GO:0009825(multidimensional cell growth);GO:0009926(auxin polar transport);GO:0009933(meristem structural organization);GO:0009956(radial pattern formation);GO:0009965(leaf morphogenesis);GO:0010305(leaf vascular tissue pattern formation);GO:0010540(basipetal auxin transport);GO:0016021(integral component …	NA	NA	NA	protein TORNADO 1 [Aegilops tauschii subsp. tauschii]	0.33336	0.901189	0.369911	-1.43475	0.0392966	0.924635	down	yes
TRITD_5Bv1G200450	GO:0004197(cysteine-type endopeptidase activity);GO:0005615(extracellular space);GO:0005764(lysosome);GO:0051603(proteolysis involved in cellular protein catabolic process)	04145(Phagosome)	K01365	EC:3.4.22.15	senescence-specific cysteine protease SAG39-like [Aegilops tauschii subsp. tauschii]	4.69796	13.6085	0.345222	-1.5344	0.0252432	0.74607	down	yes
TRITD_5Bv1G200770	GO:0003674(molecular_function);GO:0005886(plasma membrane);GO:0009505(plant-type cell wall);GO:0009651(response to salt stress);GO:0009825(multidimensional cell growth);GO:0009897(external side of plasma membrane);GO:0009930(longitudinal side of cell surface);GO:0010215(cellulose microfibril organization);GO:0016021(integral component of membrane);GO:0016049(cell growth);GO:0016328(lateral plasma…	NA	NA	NA	COBRA-like protein 3 [Aegilops tauschii subsp. tauschii]	12.3111	4.87798	2.52381	1.3356	0.0411289	0.942608	up	yes
TRITD_5Bv1G203430	GO:0004601(peroxidase activity);GO:0005515(protein binding);GO:0005576(extracellular region);GO:0005737(cytoplasm);GO:0006979(response to oxidative stress);GO:0020037(heme binding);GO:0042744(hydrogen peroxide catabolic process);GO:0046872(metal ion binding);GO:0048511(rhythmic process);GO:0055114(oxidation-reduction process)	00940(Phenylpropanoid biosynthesis)	K00430	EC:1.11.1.7	peroxidase 50-like [Aegilops tauschii subsp. tauschii]	8.42109	2.24288	3.75458	1.90865	0.00463894	0.302904	up	yes
TRITD_5Bv1G204300	GO:0005515(protein binding);GO:0005634(nucleus);GO:0005829(cytosol);GO:0009507(chloroplast);GO:0009793(embryo development ending in seed dormancy);GO:0010183(pollen tube guidance);GO:0036033(mediator complex binding);GO:0050832(defense response to fungus)	NA	NA	NA	CCG-binding protein 1 [Aegilops tauschii subsp. tauschii]	396.379	116.202	3.41113	1.77025	0.00747406	0.390188	up	yes
TRITD_5Bv1G204480	NA	NA	NA	NA	uncharacterized protein LOC109779480 [Aegilops tauschii subsp. tauschii]	560.162	225.372	2.4855	1.31354	0.0431772	0.97238	up	yes
TRITD_5Bv1G205380	GO:0004674(protein serine/threonine kinase activity);GO:0005524(ATP binding);GO:0005886(plasma membrane);GO:0006468(protein phosphorylation);GO:0009751(response to salicylic acid);GO:0016021(integral component of membrane);GO:0016301(kinase activity);GO:0030246(carbohydrate binding)	NA	NA	NA	L-type lectin-domain containing receptor kinase IV.2 [Triticum urartu]	2.71706	0.607399	4.47328	2.16133	0.00167554	0.161909	up	yes
TRITD_5Bv1G205580	GO:0004129(cytochrome-c oxidase activity);GO:0005739(mitochondrion);GO:0005751(mitochondrial respiratory chain complex IV);GO:0016021(integral component of membrane)	00190(Oxidative phosphorylation)	K02266	NA	cytochrome c oxidase subunit 6a, mitochondrial isoform X2 [Aegilops tauschii subsp. tauschii]	12.3893	34.5997	0.358074	-1.48167	0.0310709	0.824422	down	yes
TRITD_5Bv1G209030	GO:0004867(serine-type endopeptidase inhibitor activity);GO:0005615(extracellular space)	03013(RNA transport)	K14297	NA	RecName: Full=Serpin-Z2A; AltName: Full=TriaeZ2a; AltName: Full=WSZ2a	2.37947	6.10776	0.389581	-1.36	0.0482049	1	down	yes
TRITD_5Bv1G211280	GO:0003674(molecular_function);GO:0005794(Golgi apparatus);GO:0008150(biological_process);GO:0016020(membrane);GO:0016021(integral component of membrane);GO:0016021(integral component of membrane)	NA	NA	NA	putative ALA-interacting subunit 2 [Aegilops tauschii subsp. tauschii]	5.2038	1.45811	3.56887	1.83547	0.00645362	0.367143	up	yes
TRITD_5Bv1G211590	GO:0003677(DNA binding);GO:0003700(DNA binding transcription factor activity);GO:0005515(protein binding);GO:0005634(nucleus);GO:0005737(cytoplasm);GO:0006351(transcription, DNA-templated);GO:0006355(regulation of transcription, DNA-templated);GO:0009736(cytokinin-activated signaling pathway);GO:0009873(ethylene-activated signaling pathway);GO:0048366(leaf development);GO:0048825(cotyledon develo…	04626(Plant-pathogen interaction)	K13434	NA	ethylene-responsive transcription factor CRF3-like [Aegilops tauschii subsp. tauschii]	1.68955	10.7376	0.157349	-2.66796	0.000177365	0.0352788	down	yes
TRITD_5Bv1G216890	GO:0003674(molecular_function);GO:0005576(extracellular region);GO:0008150(biological_process)	04016(MAPK signaling pathway - plant);04075(Plant hormone signal transduction);04626(Plant-pathogen interaction)	K13449	NA	pathogenesis-related protein 1-like [Aegilops tauschii subsp. tauschii]	37.7639	8.98965	4.20082	2.07067	0.00212335	0.184338	up	yes
TRITD_5Bv1G216900	GO:0003674(molecular_function);GO:0005576(extracellular region);GO:0008150(biological_process)	04016(MAPK signaling pathway - plant);04075(Plant hormone signal transduction);04626(Plant-pathogen interaction)	K13449	NA	pathogenesis-related protein 1-16 [Triticum aestivum]	23.1206	5.35768	4.31541	2.1095	0.00185919	0.172911	up	yes
TRITD_5Bv1G217650	GO:0009733(response to auxin)	04075(Plant hormone signal transduction)	K14484	NA	auxin-responsive protein IAA14-like [Aegilops tauschii subsp. tauschii]	1.95522	7.80894	0.250382	-1.9978	0.00456846	0.299977	down	yes
TRITD_5Bv1G218230	GO:0000786(nucleosome);GO:0003677(DNA binding);GO:0005634(nucleus);GO:0005730(nucleolus);GO:0005739(mitochondrion);GO:0006334(nucleosome assembly)	NA	NA	NA	histone H1-like [Aegilops tauschii subsp. tauschii]	7.83725	19.9453	0.392937	-1.34763	0.0487712	1	down	yes
TRITD_5Bv1G219360	GO:0004674(protein serine/threonine kinase activity);GO:0005886(plasma membrane);GO:0007166(cell surface receptor signaling pathway);GO:0007166(cell surface receptor signaling pathway)	NA	NA	NA	wall-associated receptor kinase 2-like [Aegilops tauschii subsp. tauschii]	4.46953	1.69459	2.63753	1.39919	0.0331705	0.855962	up	yes
TRITD_5Bv1G220670	GO:0004674(protein serine/threonine kinase activity);GO:0005886(plasma membrane);GO:0007166(cell surface receptor signaling pathway)	NA	NA	NA	wall-associated receptor kinase 2-like [Aegilops tauschii subsp. tauschii]	2.81174	0.774799	3.62899	1.85957	0.00610161	0.356778	up	yes
TRITD_5Bv1G221060	GO:0004674(protein serine/threonine kinase activity);GO:0005886(plasma membrane);GO:0007166(cell surface receptor signaling pathway);GO:0007166(cell surface receptor signaling pathway)	NA	NA	NA	wall-associated receptor kinase 2-like [Aegilops tauschii subsp. tauschii]	7.71525	1.90024	4.06014	2.02153	0.00263119	0.210141	up	yes
TRITD_5Bv1G221460	GO:0005524(ATP binding);GO:0005783(endoplasmic reticulum);GO:0005886(plasma membrane);GO:0016021(integral component of membrane);GO:0016887(ATPase activity)	NA	NA	NA	AAA-ATPase At3g28510-like [Aegilops tauschii subsp. tauschii]	2.84653	1.13092	2.51701	1.33171	0.0455298	0.99406	up	yes
TRITD_5Bv1G223100	GO:0000139(Golgi membrane);GO:0005794(Golgi apparatus);GO:0006486(protein glycosylation);GO:0008378(galactosyltransferase activity);GO:0009507(chloroplast);GO:0010405(arabinogalactan protein metabolic process);GO:0016021(integral component of membrane);GO:0016758(transferase activity, transferring hexosyl groups);GO:0018258(protein O-linked glycosylation via hydroxyproline);GO:0030246(carbohydrat…	NA	NA	NA	hydroxyproline O-galactosyltransferase GALT6-like [Aegilops tauschii subsp. tauschii]	3.29159	1.08515	3.0333	1.60089	0.0163702	0.596374	up	yes
TRITD_5Bv1G223830	NA	NA	NA	NA	hypothetical protein TRIUR3_33991 [Triticum urartu]	20.8126	4.35828	4.77541	2.25563	0.00092871	0.109651	up	yes
TRITD_5Bv1G223850	NA	03040(Spliceosome);04141(Protein processing in endoplasmic reticulum);04144(Endocytosis)	K03283	NA	hypothetical protein TRIUR3_33991 [Triticum urartu]	16.2404	3.47561	4.67268	2.22425	0.00109039	0.120785	up	yes
TRITD_5Bv1G228300	GO:0005509(calcium ion binding)	04016(MAPK signaling pathway - plant);04070(Phosphatidylinositol signaling system);04626(Plant-pathogen interaction)	K02183	NA	probable calcium-binding protein CML18 [Aegilops tauschii subsp. tauschii]	6.47977	2.4475	2.64751	1.40463	0.0357943	0.880734	up	yes
TRITD_5Bv1G234180	NA	NA	NA	NA	predicted protein, partial [Hordeum vulgare subsp. vulgare]	123.901	23.9502	5.17327	2.37108	0.000487044	0.0713546	up	yes
TRITD_5Bv1G234740	GO:0009813(flavonoid biosynthetic process);GO:0043231(intracellular membrane-bounded organelle);GO:0052696(flavonoid glucuronidation);GO:0080043(quercetin 3-O-glucosyltransferase activity);GO:0080044(quercetin 7-O-glucosyltransferase activity)	00908(Zeatin biosynthesis)	K13493	EC:2.4.1.-	DIMBOA UDP-glucosyltransferase BX8-like [Aegilops tauschii subsp. tauschii]	6.31191	1.12163	5.62743	2.49248	0.000318724	0.0520073	up	yes
TRITD_5Bv1G235100	NA	NA	NA	NA	uncharacterized protein LOC109747514 [Aegilops tauschii subsp. tauschii]	257.05	829.766	0.309786	-1.69066	0.0133235	0.533136	down	yes
TRITD_5Bv1G240660	GO:0004497(monooxygenase activity);GO:0006744(ubiquinone biosynthetic process);GO:0044550(secondary metabolite biosynthetic process);GO:0044550(secondary metabolite biosynthetic process)	00130(Ubiquinone and other terpenoid-quinone biosynthesis);00130(Ubiquinone and other terpenoid-quinone biosynthesis)	K06126	EC:1.14.13.-	ubiquinone biosynthesis monooxygenase COQ6, mitochondrial isoform X2 [Aegilops tauschii subsp. tauschii];hypothetical protein TRIUR3_24265 [Triticum urartu];ubiquinone biosynthesis monooxygenase COQ6, mitochondrial isoform X1 [Aegilops tauschii subsp. tauschii]	1.85039	14.7461	0.125483	-2.99443	2.80999e-05	0.010015	down	yes
TRITD_5Bv1G240850	GO:0005887(integral component of plasma membrane);GO:0008519(ammonium transmembrane transporter activity);GO:0015695(organic cation transport);GO:0019740(nitrogen utilization);GO:0072488(ammonium transmembrane transport)	NA	NA	NA	ammonium transporter 3 member 2 [Aegilops tauschii subsp. tauschii]	12.0622	3.22669	3.73826	1.90237	0.00450267	0.298535	up	yes
TRITD_5Bv1G240920	GO:0004674(protein serine/threonine kinase activity);GO:0005886(plasma membrane);GO:0006468(protein phosphorylation)	NA	NA	NA	G-type lectin S-receptor-like serine/threonine-protein kinase At1g34300 [Aegilops tauschii subsp. tauschii]	9.05317	2.50776	3.61006	1.85202	0.0056999	0.343602	up	yes
TRITD_5Bv1G241920	GO:0003674(molecular_function);GO:0005576(extracellular region);GO:0005773(vacuole);GO:0005774(vacuolar membrane);GO:0008150(biological_process);GO:0009505(plant-type cell wall);GO:0009505(plant-type cell wall)	NA	NA	NA	predicted protein [Hordeum vulgare subsp. vulgare]	1.9159	15.178	0.126229	-2.98588	2.82992e-05	0.010015	down	yes
TRITD_5Bv1G242590	GO:0004674(protein serine/threonine kinase activity);GO:0005886(plasma membrane);GO:0006468(protein phosphorylation);GO:0006952(defense response);GO:0009506(plasmodesma)	NA	NA	NA	cysteine-rich receptor-like protein kinase 10 [Brachypodium distachyon]	4.97406	0.499245	9.96317	3.31661	4.28552e-06	0.00248469	up	yes
TRITD_5Bv1G242620	NA	NA	NA	NA	uncharacterized protein LOC109780668 isoform X1 [Aegilops tauschii subsp. tauschii]	0.676055	3.06855	0.220317	-2.18234	0.00200344	0.17803	down	yes
TRITD_5Bv1G242790	GO:0004672(protein kinase activity);GO:0005886(plasma membrane);GO:0007165(signal transduction);GO:0016021(integral component of membrane)	NA	NA	NA	DNA damage-repair/toleration protein DRT100-like [Aegilops tauschii subsp. tauschii]	1.24896	16.4894	0.0757432	-3.72274	4.61131e-07	0.000523576	down	yes
TRITD_5Bv1G242970	GO:0005886(plasma membrane);GO:0005886(plasma membrane)	NA	NA	NA	rust resistance kinase Lr10-like [Aegilops tauschii subsp. tauschii]	3.42065	15.2847	0.223795	-2.15975	0.00183826	0.172139	down	yes
TRITD_5Bv1G242980	GO:0005886(plasma membrane);GO:0005886(plasma membrane)	NA	NA	NA	rust resistance kinase Lr10-like [Aegilops tauschii subsp. tauschii];hypothetical protein BRADI_2g01180v3 [Brachypodium distachyon]	9.50445	37.4295	0.253929	-1.9775	0.00407494	0.278301	down	yes
TRITD_5Bv1G243220	GO:0005739(mitochondrion);GO:0009507(chloroplast);GO:0016491(oxidoreductase activity);GO:0055114(oxidation-reduction process);GO:0055114(oxidation-reduction process)	00906(Carotenoid biosynthesis);00906(Carotenoid biosynthesis)	K09835	EC:5.2.1.13	predicted protein [Hordeum vulgare subsp. vulgare];prolycopene isomerase, chloroplastic [Aegilops tauschii subsp. tauschii]	10.5667	35.0238	0.3017	-1.72881	0.0115091	0.490578	down	yes
TRITD_5Bv1G244540	GO:0004674(protein serine/threonine kinase activity);GO:0005886(plasma membrane);GO:0006468(protein phosphorylation);GO:0006468(protein phosphorylation)	NA	NA	NA	Putative receptor protein kinase ZmPK1 [Triticum urartu]	3.18405	18.1966	0.17498	-2.51474	0.000331572	0.0529942	down	yes
TRITD_5Bv1G246290	GO:0006891(intra-Golgi vesicle-mediated transport);GO:0007030(Golgi organization);GO:0017119(Golgi transport complex);GO:0017119(Golgi transport complex)	NA	NA	NA	conserved oligomeric Golgi complex subunit 2 [Aegilops tauschii subsp. tauschii];Oligomeric Golgi complex subunit 2 [Triticum urartu]	5.31059	1.86335	2.85002	1.51097	0.0219993	0.694648	up	yes
TRITD_5Bv1G246310	GO:0002237(response to molecule of bacterial origin);GO:0005515(protein binding);GO:0005634(nucleus);GO:0005886(plasma membrane);GO:0006468(protein phosphorylation);GO:0009626(plant-type hypersensitive response);GO:0009816(defense response to bacterium, incompatible interaction);GO:0010204(defense response signaling pathway, resistance gene-independent);GO:0012505(endomembrane system);GO:0016020(…	04626(Plant-pathogen interaction);04626(Plant-pathogen interaction)	K13456	NA	RPM1-interacting protein 4-like isoform X1 [Aegilops tauschii subsp. tauschii];RPM1-interacting protein 4-like isoform X3 [Aegilops tauschii subsp. tauschii];RPM1-interacting protein 4-like isoform X2 [Aegilops tauschii subsp. tauschii];hypothetical protein TRIUR3_00718 [Triticum urartu]	21.049	8.40168	2.50534	1.325	0.0422951	0.959408	up	yes
TRITD_5Bv1G247310	GO:0004022(alcohol dehydrogenase (NAD) activity);GO:0005794(Golgi apparatus);GO:0005829(cytosol);GO:0005886(plasma membrane);GO:0009506(plasmodesma);GO:0050662(coenzyme binding);GO:0050662(coenzyme binding)	00940(Phenylpropanoid biosynthesis);00940(Phenylpropanoid biosynthesis)	K09753	EC:1.2.1.44	cinnamoyl-CoA reductase 1-like [Aegilops tauschii subsp. tauschii]	32.5901	12.6494	2.57642	1.36537	0.0362161	0.885935	up	yes
TRITD_5Bv1G248470	GO:0005515(protein binding);GO:0005515(protein binding)	04075(Plant hormone signal transduction);04075(Plant hormone signal transduction)	K13415	EC:2.7.10.1;EC:2.7.11.1	LOW QUALITY PROTEIN: probable LRR receptor-like serine/threonine-protein kinase At3g47570 [Brachypodium distachyon];LRR receptor-like serine/threonine-protein kinase FLS2 [Triticum urartu]	1.80439	0.443236	4.07096	2.02537	0.00301899	0.224736	up	yes
TRITD_5Bv1G249370	GO:0005575(cellular_component);GO:0008150(biological_process);GO:0003712(transcription cofactor activity);GO:0005634(nucleus);GO:0006357(regulation of transcription by RNA polymerase II);GO:0006357(regulation of transcription by RNA polymerase II)	NA	NA	NA	Ankyrin repeat and SOCS box protein 3 [Triticum urartu]	0.752612	2.00178	0.375971	-1.41131	0.0463376	1	down	yes
TRITD_5Bv1G252400	GO:0005576(extracellular region);GO:0008150(biological_process);GO:0016874(ligase activity)	NA	NA	NA	hypothetical protein TRIUR3_04815 [Triticum urartu]	56.9567	8.87866	6.41502	2.68145	9.94294e-05	0.0239037	up	yes
TRITD_6Av1G001150	NA	NA	NA	NA	hypothetical protein TRIUR3_09958 [Triticum urartu];thiosulfate sulfurtransferase 18-like [Aegilops tauschii subsp. tauschii];thiosulfate sulfurtransferase 16, chloroplastic-like [Aegilops tauschii subsp. tauschii]	2.82986	10.0759	0.280855	-1.8321	0.00825077	0.41103	down	yes
TRITD_6Av1G001990	GO:0002239(response to oomycetes);GO:0005618(cell wall);GO:0006952(defense response);GO:0007165(signal transduction);GO:0050832(defense response to fungus);GO:0050832(defense response to fungus)	04626(Plant-pathogen interaction);04626(Plant-pathogen interaction)	K13466	NA	LRR receptor-like serine/threonine-protein kinase FLS2 [Aegilops tauschii subsp. tauschii]	1.85837	0.534527	3.47666	1.7977	0.00725504	0.386888	up	yes
TRITD_6Av1G002640	GO:0009813(flavonoid biosynthetic process);GO:0042802(identical protein binding)	00945(Stilbenoid, diarylheptanoid and gingerol biosynthesis)	K17212	EC:2.3.1.211	bisdemethoxycurcumin synthase-like [Aegilops tauschii subsp. tauschii]	8.14921	3.05345	2.66886	1.41622	0.0318502	0.835779	up	yes
TRITD_6Av1G005030	GO:0009507(chloroplast);GO:0010027(thylakoid membrane organization);GO:0090391(granum assembly);GO:1903866(palisade mesophyll development);GO:1903866(palisade mesophyll development)	NA	NA	NA	uncharacterized protein LOC109785054 [Aegilops tauschii subsp. tauschii];hypothetical protein TRIUR3_15407 [Triticum urartu]	0.44592	1.16706	0.382088	-1.38802	0.0491828	1	down	yes
TRITD_6Av1G005530	GO:0004674(protein serine/threonine kinase activity);GO:0005886(plasma membrane);GO:0007166(cell surface receptor signaling pathway);GO:0007166(cell surface receptor signaling pathway)	NA	NA	NA	Wall-associated receptor kinase 5 [Triticum urartu];Wall-associated receptor kinase 3 [Triticum urartu]	2.13777	0.703764	3.03763	1.60294	0.0167678	0.604537	up	yes
TRITD_6Av1G007060	NA	NA	NA	NA	predicted protein [Hordeum vulgare subsp. vulgare]	227.189	45.4331	5.0005	2.32207	0.000621232	0.0829832	up	yes
TRITD_6Av1G009400	NA	NA	NA	NA	alpha-gliadin, partial [Triticum turgidum subsp. durum];Alpha/beta-gliadin [Triticum urartu]	1.44126	5.47161	0.263407	-1.92463	0.00601651	0.354104	down	yes
TRITD_6Av1G009660	NA	NA	NA	NA	alpha-gliadin storage protein, partial [Triticum spelta];alpha-gliadin, partial [Triticum turgidum subsp. durum];omega-gliadin [Triticum timopheevii];alpha-gliadin, partial [Triticum macha]	1.33213	4.60926	0.289013	-1.7908	0.00939247	0.442811	down	yes
TRITD_6Av1G009830	NA	NA	NA	NA	omega-gliadin [Triticum timopheevii]	1.22401	4.56164	0.268328	-1.89793	0.00708348	0.382986	down	yes
TRITD_6Av1G009860	NA	NA	NA	NA	alpha-gliadin storage protein, partial [Triticum spelta];omega-gliadin [Triticum timopheevii]	0.936499	3.18075	0.294427	-1.76402	0.0119119	0.497237	down	yes
TRITD_6Av1G012250	GO:0004842(ubiquitin-protein transferase activity);GO:0019005(SCF ubiquitin ligase complex);GO:0031146(SCF-dependent proteasomal ubiquitin-dependent protein catabolic process)	NA	NA	NA	uncharacterized protein LOC109752235 [Aegilops tauschii subsp. tauschii]	2.13632	0.774506	2.75831	1.46378	0.0312139	0.825183	up	yes
TRITD_6Av1G015480	GO:0005509(calcium ion binding)	NA	NA	NA	predicted protein, partial [Hordeum vulgare subsp. vulgare]	4.41852	12.1726	0.362989	-1.462	0.035296	0.880679	down	yes
TRITD_6Av1G015620	GO:0003674(molecular_function);GO:0005739(mitochondrion);GO:0008150(biological_process);GO:0009507(chloroplast);GO:0009534(chloroplast thylakoid);GO:0009706(chloroplast inner membrane);GO:0009941(chloroplast envelope);GO:0016021(integral component of membrane)	NA	NA	NA	uncharacterized protein LOC109752349 [Aegilops tauschii subsp. tauschii]	3.62775	14.9199	0.243149	-2.04009	0.00335855	0.243406	down	yes
TRITD_6Av1G015630	GO:0005515(protein binding);GO:0006457(protein folding);GO:0009507(chloroplast);GO:0009536(plastid);GO:0009658(chloroplast organization);GO:0009706(chloroplast inner membrane);GO:0009941(chloroplast envelope);GO:0010020(chloroplast fission);GO:0031357(integral component of chloroplast inner membrane);GO:0043621(protein self-association);GO:0043621(protein self-association)	NA	NA	NA	hypothetical protein TRIUR3_08207 [Triticum urartu];protein ACCUMULATION AND REPLICATION OF CHLOROPLASTS 6, chloroplastic [Aegilops tauschii subsp. tauschii]	0.608865	1.67861	0.362719	-1.46308	0.0355396	0.880679	down	yes
TRITD_6Av1G015780	GO:0005515(protein binding);GO:0005634(nucleus);GO:0005730(nucleolus);GO:0006351(transcription, DNA-templated);GO:0006355(regulation of transcription, DNA-templated);GO:0009651(response to salt stress);GO:0009737(response to abscisic acid)	03013(RNA transport);03015(mRNA surveillance pathway)	K14324	NA	histone deacetylase complex subunit SAP18 [Aegilops tauschii subsp. tauschii]	10.6422	37.0647	0.287125	-1.80025	0.00890874	0.426242	down	yes
TRITD_6Av1G018060	GO:0004842(ubiquitin-protein transferase activity);GO:0019005(SCF ubiquitin ligase complex);GO:0031146(SCF-dependent proteasomal ubiquitin-dependent protein catabolic process);GO:0031146(SCF-dependent proteasomal ubiquitin-dependent protein catabolic process)	NA	NA	NA	F-box protein At5g03970-like isoform X1 [Aegilops tauschii subsp. tauschii]	2.87412	1.03669	2.7724	1.47114	0.0284919	0.797099	up	yes
TRITD_6Av1G019730	GO:0000977(RNA polymerase II regulatory region sequence-specific DNA binding);GO:0005515(protein binding);GO:0005768(endosome);GO:0005794(Golgi apparatus);GO:0005802(trans-Golgi network);GO:0005886(plasma membrane);GO:0009825(multidimensional cell growth);GO:0009832(plant-type cell wall biogenesis);GO:0009833(plant-type primary cell wall biogenesis);GO:0016021(integral component of membrane);GO:0…	NA	NA	NA	probable cellulose synthase A catalytic subunit 1 [UDP-forming] [Aegilops tauschii subsp. tauschii]	27.2642	10.586	2.57551	1.36486	0.0365074	0.889586	up	yes
TRITD_6Av1G021700	GO:0009507(chloroplast);GO:0009941(chloroplast envelope);GO:0016788(hydrolase activity, acting on ester bonds)	NA	NA	NA	hypothetical protein TRIUR3_04175 [Triticum urartu]	8.93245	23.4823	0.380391	-1.39445	0.0416464	0.94867	down	yes
TRITD_6Av1G022960	GO:0009408(response to heat);GO:0051259(protein complex oligomerization)	04141(Protein processing in endoplasmic reticulum)	K13993	NA	18.9 kDa heat shock protein-like [Aegilops tauschii subsp. tauschii]	9.56942	2.76602	3.45964	1.79062	0.00810109	0.405799	up	yes
TRITD_6Av1G027160	GO:0005247(voltage-gated chloride channel activity);GO:0005253(anion channel activity);GO:0005515(protein binding);GO:0005622(intracellular);GO:0005634(nucleus);GO:0006821(chloride transport);GO:0009671(nitrate:proton symporter activity);GO:0009705(plant-type vacuole membrane);GO:0034707(chloride channel complex);GO:0034765(regulation of ion transmembrane transport);GO:1902476(chloride transmembr…	NA	NA	NA	chloride channel protein CLC-a-like [Aegilops tauschii subsp. tauschii];Chloride channel protein CLC-b [Triticum urartu];predicted protein [Hordeum vulgare subsp. vulgare]	2.0873	0.79258	2.63355	1.39701	0.0350448	0.87773	up	yes
TRITD_6Av1G027400	GO:0005739(mitochondrion);GO:0008734(L-aspartate oxidase activity);GO:0009435(NAD biosynthetic process);GO:0009507(chloroplast);GO:0044318(L-aspartate:fumarate oxidoreductase activity);GO:0055114(oxidation-reduction process);GO:0055114(oxidation-reduction process)	00250(Alanine, aspartate and glutamate metabolism);00760(Nicotinate and nicotinamide metabolism);00760(Nicotinate and nicotinamide metabolism)	K00278	EC:1.4.3.16	L-aspartate oxidase, chloroplastic [Aegilops tauschii subsp. tauschii];L-aspartate oxidase 1 [Triticum urartu]	10.4096	3.3716	3.08743	1.6264	0.0139873	0.54685	up	yes
TRITD_6Av1G027810	GO:0005385(zinc ion transmembrane transporter activity);GO:0016020(membrane);GO:0071577(zinc II ion transmembrane transport);GO:0071577(zinc II ion transmembrane transport)	NA	NA	NA	zinc transporter 2-like isoform X2 [Aegilops tauschii subsp. tauschii];Zinc transporter 2 [Triticum urartu]	33.7193	12.4329	2.7121	1.43941	0.0278693	0.788792	up	yes
TRITD_6Av1G034450	GO:0003677(DNA binding);GO:0003700(DNA binding transcription factor activity);GO:0005515(protein binding);GO:0005634(nucleus);GO:0006351(transcription, DNA-templated);GO:0006355(regulation of transcription, DNA-templated);GO:0009734(auxin-activated signaling pathway);GO:0009734(auxin-activated signaling pathway)	04075(Plant hormone signal transduction);04075(Plant hormone signal transduction)	K14486	NA	Auxin response factor 5 [Triticum urartu]	3.76675	11.0528	0.340796	-1.55302	0.0262152	0.764844	down	yes
TRITD_6Av1G037060	GO:0006952(defense response);GO:0009506(plasmodesma);GO:0046658(anchored component of plasma membrane);GO:0046658(anchored component of plasma membrane)	NA	NA	NA	hypothetical protein TRIUR3_32533 [Triticum urartu];hypothetical protein TRIUR3_10567 [Triticum urartu]	8.81267	1.91687	4.59743	2.20083	0.00122846	0.131611	up	yes
TRITD_6Av1G037420	GO:0005515(protein binding);GO:0005634(nucleus);GO:0006355(regulation of transcription, DNA-templated);GO:0009507(chloroplast);GO:0045036(protein targeting to chloroplast);GO:0045036(protein targeting to chloroplast)	04712(Circadian rhythm - plant);04712(Circadian rhythm - plant)	K12135	NA	protein CHLOROPLAST IMPORT APPARATUS 2-like isoform X2 [Aegilops tauschii subsp. tauschii];protein CHLOROPLAST IMPORT APPARATUS 2-like isoform X1 [Aegilops tauschii subsp. tauschii];Protein CHLOROPLAST IMPORT APPARATUS 2 [Triticum urartu]	8.8714	27.2661	0.325364	-1.61987	0.0178709	0.623537	down	yes
TRITD_6Av1G042000	GO:0004853(uroporphyrinogen decarboxylase activity);GO:0005829(cytosol);GO:0006783(heme biosynthetic process)	00860(Porphyrin and chlorophyll metabolism)	K01599	EC:4.1.1.37	peptide-N4-(N-acetyl-beta-glucosaminyl)asparagine amidase A-like [Aegilops tauschii subsp. tauschii]	4.7257	1.19377	3.95863	1.985	0.00340028	0.244479	up	yes
TRITD_6Av1G044470	GO:0004175(endopeptidase activity);GO:0005634(nucleus);GO:0016926(protein desumoylation);GO:0016929(SUMO-specific protease activity)	NA	NA	NA	uncharacterized protein LOC109767183 isoform X1 [Aegilops tauschii subsp. tauschii]	2.16028	11.6212	0.185892	-2.42746	0.000608365	0.0824774	down	yes
TRITD_6Av1G049270	GO:0003868(4-hydroxyphenylpyruvate dioxygenase activity);GO:0006559(L-phenylalanine catabolic process);GO:0006572(tyrosine catabolic process);GO:0006572(tyrosine catabolic process)	00350(Tyrosine metabolism);00360(Phenylalanine metabolism);00130(Ubiquinone and other terpenoid-quinone biosynthesis);00130(Ubiquinone and other terpenoid-quinone biosynthesis)	K00457	EC:1.13.11.27	4-hydroxyphenylpyruvate dioxygenase [Triticum urartu];4-hydroxyphenylpyruvate dioxygenase [Aegilops tauschii subsp. tauschii]	0.960385	7.92466	0.12119	-3.04466	2.39945e-05	0.00903612	down	yes
TRITD_6Av1G049560	GO:0005886(plasma membrane);GO:0016324(apical plasma membrane);GO:0051819(induction by symbiont of nodulation, tumor or growth in host)	NA	NA	NA	flotillin-like protein 1 [Aegilops tauschii subsp. tauschii]	5.04588	1.59552	3.16252	1.66108	0.0129374	0.520745	up	yes
TRITD_6Av1G052760	GO:0003700(DNA binding transcription factor activity);GO:0005634(nucleus);GO:0006952(defense response);GO:0009685(gibberellin metabolic process);GO:0009685(gibberellin metabolic process)	04016(MAPK signaling pathway - plant);04626(Plant-pathogen interaction);04626(Plant-pathogen interaction)	K13424	NA	WRKY80 transcription factor [Triticum aestivum];hypothetical protein TRIUR3_27334 [Triticum urartu]	11.3251	3.40106	3.32988	1.73547	0.00934137	0.441165	up	yes
TRITD_6Av1G055970	GO:0005737(cytoplasm);GO:0016310(phosphorylation);GO:0016773(phosphotransferase activity, alcohol group as acceptor);GO:0016773(phosphotransferase activity, alcohol group as acceptor)	00040(Pentose and glucuronate interconversions);00040(Pentose and glucuronate interconversions)	K00875	EC:2.7.1.47	FGGY carbohydrate kinase domain-containing protein [Triticum urartu];FGGY carbohydrate kinase domain-containing protein-like isoform X1 [Aegilops tauschii subsp. tauschii]	1.67405	0.627835	2.66639	1.41489	0.0364546	0.889335	up	yes
TRITD_6Av1G135130	NA	NA	NA	NA	hypothetical protein TRIUR3_09102 [Triticum urartu]	25.1821	70.4607	0.357392	-1.48442	0.0299627	0.813231	down	yes
TRITD_6Av1G146560	GO:0000175(3'-5'-exoribonuclease activity);GO:0000957(mitochondrial RNA catabolic process);GO:0000963(mitochondrial RNA processing);GO:0003676(nucleic acid binding);GO:0003723(RNA binding);GO:0004654(polyribonucleotide nucleotidyltransferase activity);GO:0005739(mitochondrion);GO:0006364(rRNA processing);GO:0006397(mRNA processing);GO:0006402(mRNA catabolic process);GO:0008033(tRNA processing);GO…	00230(Purine metabolism);00240(Pyrimidine metabolism);03018(RNA degradation);03018(RNA degradation)	K00962	EC:2.7.7.8	polyribonucleotide nucleotidyltransferase 2, mitochondrial [Aegilops tauschii subsp. tauschii];Polyribonucleotide nucleotidyltransferase [Triticum urartu]	0.478914	1.33494	0.358754	-1.47893	0.0332521	0.856445	down	yes
TRITD_6Av1G147170	NA	NA	NA	NA	hypothetical protein TRIUR3_06789 [Triticum urartu]	37.2414	9.15599	4.06744	2.02412	0.00278138	0.215934	up	yes
TRITD_6Av1G147180	GO:0005515(protein binding)	NA	NA	NA	putative receptor-like protein kinase [Panicum miliaceum]	40.3841	11.5021	3.51103	1.81189	0.00628595	0.362332	up	yes
TRITD_6Av1G153770	GO:0004028(3-chloroallyl aldehyde dehydrogenase activity);GO:0004029(aldehyde dehydrogenase (NAD) activity);GO:0004029(aldehyde dehydrogenase (NAD) activity)	00010(Glycolysis / Gluconeogenesis);00053(Ascorbate and aldarate metabolism);00620(Pyruvate metabolism);00071(Fatty acid degradation);00561(Glycerolipid metabolism);00280(Valine, leucine and isoleucine degradation);00310(Lysine degradation);00330(Arginine and proline metabolism);00340(Histidine metabolism);00380(Tryptophan metabolism);00410(beta-Alanine metabolism);00903(Limonene and pinene degra…	K00128	EC:1.2.1.3	aldehyde dehydrogenase family 3 member F1-like [Aegilops tauschii subsp. tauschii];Aldehyde dehydrogenase family 3 member F1 [Triticum urartu]	2.58263	6.66592	0.387437	-1.36797	0.0469019	1	down	yes
TRITD_6Av1G154330	GO:0003677(DNA binding);GO:0003700(DNA binding transcription factor activity);GO:0005634(nucleus);GO:0006351(transcription, DNA-templated);GO:0006355(regulation of transcription, DNA-templated);GO:0009965(leaf morphogenesis);GO:0010434(bract formation);GO:0010582(floral meristem determinacy);GO:0043565(sequence-specific DNA binding);GO:0045893(positive regulation of transcription, DNA-templated);…	NA	NA	NA	homeodomain-containing transcription factor A1 [Triticum timopheevii subsp. araraticum]	2.03939	12.5875	0.162017	-2.62579	0.000226518	0.0408782	down	yes
TRITD_6Av1G154560	GO:0005515(protein binding);GO:0005773(vacuole);GO:0005774(vacuolar membrane);GO:0005783(endoplasmic reticulum);GO:0005789(endoplasmic reticulum membrane);GO:0005829(cytosol);GO:0005886(plasma membrane);GO:0009535(chloroplast thylakoid membrane);GO:0016021(integral component of membrane);GO:0020037(heme binding);GO:0046872(metal ion binding);GO:0055114(oxidation-reduction process);GO:0055114(oxid…	00520(Amino sugar and nucleotide sugar metabolism);00910(Nitrogen metabolism);00910(Nitrogen metabolism)	K13379;K10534	EC:2.4.1.-;EC:5.4.99.30;EC:1.7.1.1;EC:1.7.1.2	predicted protein [Hordeum vulgare subsp. vulgare]	7.28571	25.5015	0.285697	-1.80744	0.00899	0.427305	down	yes
TRITD_6Av1G164840	GO:0006817(phosphate ion transport);GO:0009705(plant-type vacuole membrane);GO:0016021(integral component of membrane);GO:0055085(transmembrane transport);GO:1905011(transmembrane phosphate ion transport from cytosol to vacuole);GO:1905011(transmembrane phosphate ion transport from cytosol to vacuole)	NA	NA	NA	SPX domain-containing membrane protein Os02g45520 [Aegilops tauschii subsp. tauschii]	3.35762	12.5304	0.267958	-1.89992	0.0058232	0.346468	down	yes
TRITD_6Av1G167430	GO:0005737(cytoplasm)	NA	NA	NA	BOI-related E3 ubiquitin-protein ligase 1-like [Aegilops tauschii subsp. tauschii]	5.49561	2.19767	2.50065	1.3223	0.0454186	0.993303	up	yes
TRITD_6Av1G167970	NA	NA	NA	NA	hypothetical protein TRIUR3_28089 [Triticum urartu]	45.6988	18.5548	2.46291	1.30036	0.0467781	1	up	yes
TRITD_6Av1G168580	GO:0005634(nucleus)	NA	NA	NA	hypothetical protein TRIUR3_30366 [Triticum urartu]	24.9122	8.54371	2.91585	1.54392	0.0190057	0.650197	up	yes
TRITD_6Av1G169110	NA	NA	NA	NA	chitin elicitor-binding protein [Panicum miliaceum];hypothetical protein TRIUR3_34673 [Triticum urartu]	4.84784	1.39454	3.47629	1.79755	0.00778395	0.395733	up	yes
TRITD_6Av1G174710	GO:0004672(protein kinase activity);GO:0004674(protein serine/threonine kinase activity);GO:0005524(ATP binding);GO:0005886(plasma membrane);GO:0006468(protein phosphorylation);GO:0016021(integral component of membrane);GO:0016301(kinase activity);GO:0030246(carbohydrate binding);GO:0009555(pollen development);GO:0042742(defense response to bacterium);GO:0042742(defense response to bacterium)	NA	NA	NA	probable L-type lectin-domain containing receptor kinase S.5 [Aegilops tauschii subsp. tauschii];putative L-type lectin-domain containing receptor kinase S.5 [Triticum urartu]	6.20965	0.911313	6.81396	2.76849	7.41387e-05	0.0204069	up	yes
TRITD_6Av1G182960	GO:0003674(molecular_function);GO:0008150(biological_process);GO:0009507(chloroplast);GO:0009534(chloroplast thylakoid);GO:0009535(chloroplast thylakoid membrane);GO:0009579(thylakoid);GO:0009941(chloroplast envelope);GO:0010287(plastoglobule);GO:0016021(integral component of membrane);GO:0016021(integral component of membrane)	00562(Inositol phosphate metabolism);04070(Phosphatidylinositol signaling system);04070(Phosphatidylinositol signaling system)	K01092	EC:3.1.3.25	protein CURVATURE THYLAKOID 1A, chloroplastic-like isoform X2 [Aegilops tauschii subsp. tauschii];protein CURVATURE THYLAKOID 1A, chloroplastic-like isoform X1 [Aegilops tauschii subsp. tauschii]	11.3003	31.192	0.362281	-1.46482	0.0328168	0.852485	down	yes
TRITD_6Av1G193130	GO:0003723(RNA binding);GO:0004519(endonuclease activity);GO:0005634(nucleus);GO:0005739(mitochondrion);GO:0005829(cytosol);GO:0009451(RNA modification);GO:0009788(negative regulation of abscisic acid-activated signaling pathway);GO:0009845(seed germination);GO:0010029(regulation of seed germination)	NA	NA	NA	pentatricopeptide repeat-containing protein At1g73400, mitochondrial [Aegilops tauschii subsp. tauschii]	0.523693	1.4254	0.367402	-1.44457	0.0401933	0.930598	down	yes
TRITD_6Av1G194430	NA	NA	NA	NA	hypothetical protein TRIUR3_18793 [Triticum urartu]	11.5989	4.5591	2.54413	1.34717	0.0410872	0.942446	up	yes
TRITD_6Av1G194960	GO:0051213(dioxygenase activity)	00941(Flavonoid biosynthesis)	K05278	EC:1.14.20.6	Protein SRG1 [Triticum urartu]	1.64118	4.5156	0.363446	-1.46019	0.0358111	0.880734	down	yes
TRITD_6Av1G195720	GO:0005385(zinc ion transmembrane transporter activity);GO:0010043(response to zinc ion);GO:0016020(membrane);GO:0061088(regulation of sequestering of zinc ion);GO:0061088(regulation of sequestering of zinc ion)	NA	NA	NA	metal tolerance protein 3-like isoform X1 [Aegilops tauschii subsp. tauschii];Metal tolerance protein 3 [Triticum urartu]	9.29605	3.20598	2.8996	1.53585	0.0201113	0.668333	up	yes
TRITD_6Av1G196200	GO:0016020(membrane);GO:0016709(oxidoreductase activity, acting on paired donors, with incorporation or reduction of molecular oxygen, NAD(P)H as one donor, and incorporation of one atom of oxygen);GO:0044550(secondary metabolite biosynthetic process)	NA	NA	NA	cytochrome P450 71D95-like isoform X1 [Aegilops tauschii subsp. tauschii]	0.998675	6.00476	0.166314	-2.58802	0.000276296	0.0473526	down	yes
TRITD_6Av1G197600	NA	NA	NA	NA	uncharacterized protein LOC109776270 [Aegilops tauschii subsp. tauschii]	14.636	37.1613	0.393852	-1.34428	0.0492296	1	down	yes
TRITD_6Av1G198950	GO:0009813(flavonoid biosynthetic process);GO:0043231(intracellular membrane-bounded organelle);GO:0052696(flavonoid glucuronidation);GO:0080043(quercetin 3-O-glucosyltransferase activity);GO:0080044(quercetin 7-O-glucosyltransferase activity)	NA	NA	NA	7-deoxyloganetin glucosyltransferase-like [Aegilops tauschii subsp. tauschii]	2.45082	0.601064	4.07747	2.02768	0.00322258	0.23543	up	yes
TRITD_6Av1G202560	NA	NA	NA	NA	hypothetical protein TRIUR3_14995 [Triticum urartu]	15.7049	4.33199	3.62534	1.85812	0.0056363	0.341469	up	yes
TRITD_6Av1G207420	NA	NA	NA	NA	Dehydrin DHN3 [Triticum urartu];Cold shock protein CS66 [Triticum urartu];WZY2-1 protein [Triticum aestivum]	0.827836	2.22433	0.372174	-1.42595	0.039735	0.928628	down	yes
TRITD_6Av1G207530	GO:0005829(cytosol);GO:0009414(response to water deprivation);GO:0009631(cold acclimation);GO:0009737(response to abscisic acid);GO:0009737(response to abscisic acid)	NA	NA	NA	Dehydrin DHN3 [Triticum urartu];dehydrin WZY2 [Triticum aestivum];dehydrin DHN3 isoform X1 [Aegilops tauschii subsp. tauschii]	16.887	56.7936	0.29734	-1.74981	0.0106299	0.474861	down	yes
[truncated: 295 more rows]

## Sheet: WS - DBA Aurora vs L6
Table S7 continued. Differentially expressed genes (DEGs) between two genotypes within each treatment group.
[truncated: 991 more rows]

[truncated: 2 more sheets: HS - DBA Aurora vs L6, WH - DBA Aurora vs L6]
