# Supplementary material for: Integrated Analysis of Small RNA, Transcriptome, and Degradome Sequencing Reveals the Water-Deficit and Heat Stress Response Network in Durum Wheat
Source: Int J Mol Sci. 2020 Aug 21;21(17):6017. doi: 10.3390/ijms21176017 (PMC7504575; doi:10.3390/ijms21176017)
Supplement: Supplementary file 1 [file ijms-21-06017-s001.zip › Supplementary files R2/Table S8.xlsx]

## Sheet: Table S8
Table S8. SNVs (single nucleotide variants) and INDELs identified in the eight transcriptome libraries.
Sample	SNVs (Gene region)	Exonic SNV types				INDELs (Gene Region)	Exonic INDEL types
	Total	Synonymous	Non-synonymous	Stop-gain	Start-loss	Total	Frameshift Insertion	Frameshift Deletion	Non-frameshift Insertion	Non-frameshift Deletion
TL5_CG	55977	29102	26310	390	175	943	135	351	194	247
TL5_WS	57421	29577	27252	418	174	961	160	364	175	247
TL5_HS	57724	29756	27362	419	187	1013	140	399	190	264
TL5_WH	58614	29944	28049	429	192	1040	158	398	218	251
SL5_CG	56926	29169	27179	423	155	1068	155	401	201	295
SL5_WS	59265	30222	28418	448	177	1055	150	378	219	291
SL5_HS	56196	29081	26551	412	152	1022	165	370	202	278
SL5_WH	55740	28661	26488	435	156	1038	158	400	193	273
