# Supplementary material for: Integrated Analysis of Small RNA, Transcriptome, and Degradome Sequencing Reveals the Water-Deficit and Heat Stress Response Network in Durum Wheat
Source: Int J Mol Sci. 2020 Aug 21;21(17):6017. doi: 10.3390/ijms21176017 (PMC7504575; doi:10.3390/ijms21176017)
Supplement: Supplementary file 1 [file ijms-21-06017-s001.zip › Supplementary files R2/Table S9.xlsx]

## Sheet: Table S9
Table S9. List of target transcripts identified in the four libraries from the stress-tolerant genotype (TL5_CG, TL5_WS, TL5_HS, TL5_WH).
miRNA Query	Target transcript	TStart	TStop	TSlice	MFEperfect	MFEsite	MFEratio	AllenScore	TL5_CG (normalised reads)	TL5_WS (normalised reads)	TL5_HS (normalised reads)	TL5_WH (normalised reads)	pvalue	qvalue
ata-miR166c-3p	rna-TRITD_1Av1G100030-10	572	592	583	-40	-37.8	0.945	3.5	0	151.102	170.106	386.956	1.575e-39	8.46914e-38
ata-miR166c-3p	rna-TRITD_1Bv1G102080-13	578	598	589	-40	-37.8	0.945	3.5	0	226.654	59.537	380.284	5.7479e-29	1.68363e-27
ata-miR166c-3p	rna-TRITD_1Bv1G102080-2	578	598	589	-40	-37.8	0.945	3.5	0	217.21	110.569	320.239	7.9435e-06	1.87544e-05
ata-miR166c-3p	rna-TRITD_1Bv1G102080-6	578	598	589	-40	-37.8	0.945	3.5	0	179.434	178.611	253.523	2.5866e-36	1.15361e-34
ata-miR172b-3p	rna-TRITD_1Bv1G020840-5	1355	1375	1366	-34.3	-34.2	0.997085	2	0	75.5512	238.148	393.627	1.7489e-17	1.99649e-16
cpa-miR159a_1ss20TC	rna-TRITD_6Bv1G013990	582	602	593	-38.5	-33.7	0.875325	4	0	1397.7	1139.71	10321	5.5583e-22	9.13993e-21
csi-miR160c-5p_R+2	rna-TRITD_7Bv1G188290-7	1246	1268	1259	-44.8	-43.9	0.979911	2.5	0	887.726	459.285	1140.85	2.8096e-17	3.15693e-16
gma-miR166h-3p_L-2R+2	rna-TRITD_1Bv1G102080-15	497	517	508	-43.2	-37.4	0.865741	3.5	0	146.38	127.579	346.926	8.6986e-11	3.78356e-10
osa-miR171a	rna-TRITD_6Bv1G144000	534	554	545	-39	-40.6	1	0	0	80.2731	59.537	140.105	0.3054	0.306075
osa-miR5071_2ss15GA21AG	rna-TRITD_1Bv1G216670-5	510	530	521	-35.5	-34.7	0.977465	2	0	47.2195	34.0211	60.0448	0	0
sbi-miR1432	rna-TRITD_1Av1G227440	42	62	53	-41.7	-35.7	0.856115	2.5	0	1109.66	484.801	727.21	3.1673e-35	1.34139e-33
tae-miR9662a-3p	rna-TRITD_5Bv1G170510-2	1534	1554	1545	-41.6	-27.4	0.658654	5	0	33.0536	42.5264	53.3732	0.26437	0.265037
tae-miR9662a-3p	rna-TRITD_6Av1G006090-5	1446	1466	1457	-41.6	-33	0.793269	4	0	56.6634	93.5581	13.3433	2.9536e-11	1.54037e-10
ata-miR166c-3p	rna-TRITD_1Bv1G102080-12	527	547	538	-40	-37.8	0.945	3.5	0	169.99	153.095	0	6.8674e-13	4.44427e-12
ata-miR5168-3p	rna-TRITD_1Bv1G102080-5	579	598	589	-42.4	-36.9	0.870283	3	0	203.044	161.6	0	4.1273e-13	2.92698e-12
csi-miR160c-5p_R+2	rna-TRITD_7Bv1G188290-4	1009	1031	1022	-44.8	-43.9	0.979911	2.5	0	764.956	433.769	0	5.1884e-22	9.13993e-21
csi-miR172a-3p_R+1	rna-TRITD_1Bv1G020840-3	1271	1291	1282	-34.2	-34.4	1	2	0	66.1073	195.621	0	8.3802e-11	3.6463e-10
gma-miR166h-3p_L-2R+2	rna-TRITD_1Av1G100030-12	260	280	271	-43.2	-37.4	0.865741	3.5	0	146.38	119.074	0	3.1705e-20	4.44338e-19
gma-miR166h-3p_L-2R+2	rna-TRITD_1Bv1G102080-10	578	598	589	-43.2	-37.4	0.865741	3.5	0	188.878	161.6	0	1.9132e-16	1.73234e-15
lus-miR159b_R+1_1ss21CT	rna-TRITD_1Av1G185000	838	859	850	-37	-32.3	0.872973	5.5	0	325.814	501.812	0	7.7978e-11	3.39826e-10
osa-miR156a	rna-TRITD_5Bv1G149940	806	825	816	-37.2	-34.6	0.930108	1	0	80.2731	25.5158	0	0	0
osa-miR396e-5p	rna-TRITD_4Av1G251150-2	438	458	449	-37.4	-35.4	0.946524	2	0	75.5512	263.664	0	4.2349e-39	2.22013e-37
osa-miR444a-3p.2	rna-TRITD_7Bv1G107490-3	1029	1049	1040	-40.1	-41.8	1	1.5	0	51.9414	204.127	0	1.8936e-54	1.81889e-52
sbi-miR1432	rna-TRITD_5Bv1G228300-2	45	65	56	-41.7	-41	0.983213	1	0	509.97	2219.88	0	1.3072e-58	1.47064e-56
ata-miR166c-3p	rna-TRITD_3Bv1G058870	656	676	667	-40	-37.8	0.945	3.5	0	28.3317	17.0106	20.0149	5.7922e-61	7.12656e-59
tae-miR9662a-3p	rna-TRITD_6Av1G003330-7	231	251	242	-41.6	-30	0.721154	3.5	0	42.4975	17.0106	13.3433	8.1919e-52	7.18825e-50
tae-miR9662a-3p	rna-TRITD_5Bv1G170510-8	223	243	234	-41.6	-27.4	0.658654	5	0	33.0536	17.0106	6.67165	0	0
gma-miR6300_R+1_2	rna-TRITD_3Av1G055380	1001	1020	1011	-31	-21.9	0.706452	10.5	0	113.327	25.5158	0	3.4149e-07	9.19776e-07
tae-miR531_L-2R-1_1ss13CG	rna-TRITD_2Av1G236090-3	236	252	244	-41	-27.3	0.665854	7	0	18.8878	17.0106	0	0	0
osa-miR396e-5p_1ss20TC	rna-TRITD_6Bv1G005940-10	265	285	276	-38.9	-25.7	0.660668	10	0	33.0536	17.0106	26.6866	0	0
tae-MIR9670-p5	rna-TRITD_6Av1G002790	771	791	782	-31.4	-22.9	0.729299	5	0	387.2	25.5158	40.0299	0	0
bdi-MIR530b-p3_1ss14GC	rna-TRITD_5Bv1G198150	506	527	518	-44.3	-29.1	0.656885	7.5	0	146.38	25.5158	33.3582	0	0
osa-MIR444b-p5_1	rna-TRITD_2Bv1G094060-2	406	427	418	-35	-22.8	0.651429	8	0	33.0536	17.0106	26.6866	0	0
tae-MIR1127a-p5_1ss17CT	rna-TRITD_3Av1G213290-3	852	875	863	-36.5	-24.06	0.659178	14	0	37.7756	42.5264	33.3582	4.1595e-07	1.10712e-06
tae-MIR5175-p5_1ss1AT	rna-TRITD_6Bv1G134520-2	464	484	475	-32.3	-23.4	0.724458	10.5	0	75.5512	170.106	26.6866	1.4822e-06	3.85923e-06
tae-MIR1128-p3_1ss12CG	rna-TRITD_5Av1G150230	744	765	756	-32.5	-21.5	0.661538	13.5	0	99.1609	17.0106	13.3433	0	0
ata-miR164c-3p	rna-TRITD_4Bv1G005230-2	351	375	362	-39	-26	0.666667	16	0	94.439	17.0106	0	2.0898e-73	3.57569e-71
ata-miR167d-3p	rna-TRITD_2Bv1G209920-3	774	797	785	-38.3	-26	0.678851	12	0	113.327	25.5158	0	0	0
bdi-MIR169a-p3	rna-TRITD_2Av1G159080-13	832	852	843	-40.3	-28	0.694789	6	0	70.8292	17.0106	0	3.7902e-83	8.07604e-81
csi-miR399f-5p_R-3	rna-TRITD_4Bv1G197240	945	967	953	-33.8	-23.3	0.689349	13.5	0	108.605	34.0211	0	7.6783e-83	1.62258e-80
osa-MIR444b-p5_1	rna-TRITD_1Av1G146970-4	32	53	44	-35	-23.3	0.665714	10.5	0	42.4975	17.0106	0	0	0
osa-miR444a-3p.2	rna-TRITD_5Av1G123970-4	520	539	531	-40.1	-26.4	0.658354	6.5	0	61.3853	17.0106	0	1.6597e-19	2.1483e-18
tae-miR171b	rna-TRITD_4Av1G201330	374	392	383	-38.7	-26.4	0.682171	7.5	0	66.1073	17.0106	0	5.3199e-06	1.26849e-05
tae-miR7757-5p_1ss2TC	rna-TRITD_5Bv1G180570-3	365	386	377	-36.7	-24.4	0.66485	6	0	47.2195	51.0317	20.0149	3.0871e-05	5.35304e-05
tae-miR9776_L-1R+1_1ss18AG	rna-TRITD_2Av1G021000	569	589	581	-44.1	-31.5	0.714286	5	0	212.488	17.0106	13.3433	7.1722e-15	5.52732e-14
tae-miR7757-5p_1ss2TC	rna-TRITD_3Av1G267860-3	434	455	446	-36.7	-25.5	0.694823	12	0	37.7756	8.50528	20.0149	0	0
ata-miR9863a-3p_2ss9TC22CA	rna-TRITD_3Bv1G018580	275	296	287	-36	-31.8	0.883333	3	0	203.044	8.50528	46.7015	0	0
osa-MIR444b-p5_1	rna-TRITD_2Bv1G094060-3	124	145	136	-35	-22.8	0.651429	8	0	47.2195	8.50528	13.3433	0	0
tae-MIR1122b-p5_1ss10TG	rna-TRITD_6Av1G188240-9	130	147	138	-24.3	-15.9	0.654321	11	0	23.6097	8.50528	13.3433	2.1724e-52	1.96861e-50
tae-miR531_L-2R-1_1ss13CG	rna-TRITD_2Av1G236090-2	236	252	244	-41	-27.3	0.665854	7	0	14.1658	8.50528	20.0149	0	0
tae-MIR9668-p3_2	rna-TRITD_2Av1G274820-5	524	546	535	-37.1	-27.9	0.752022	8.5	0	33.0536	8.50528	6.67165	0	0
PC-3p-91231_75	rna-TRITD_3Av1G122400-10	1711	1730	1722	-38	-27.2	0.715789	5	0	42.4975	8.50528	0	0	0
PC-5p-11731_2899	rna-TRITD_5Av1G205700-5	329	350	341	-41.4	-28.7	0.693237	10.5	0	33.0536	8.50528	0	1.7038e-63	2.29464e-61
PC-5p-3845_9471	rna-TRITD_5Bv1G127380	588	609	599	-33.5	-22.2	0.662687	8	0	42.4975	8.50528	0	0	0
PC-5p-3845_9471	rna-TRITD_7Av1G093450-2	294	314	305	-33.5	-24	0.716418	8.5	0	56.6634	8.50528	0	1.7321e-64	2.38927e-62
PC-5p-4738_7708	rna-TRITD_7Bv1G013420-2	2126	2146	2137	-36.5	-27.1	0.742466	9.5	0	37.7756	8.50528	0	5.1582e-16	4.58392e-15
ata-miR408-3p	rna-TRITD_5Bv1G228550-13	684	703	695	-43.5	-31	0.712644	6.5	0	23.6097	8.50528	0	1.0429e-05	2.15009e-05
bdi-MIR1135-p5_2ss16TA17GC	rna-TRITD_3Av1G132870-2	1034	1058	1042	-26.4	-17.2	0.651515	18	0	99.1609	8.50528	0	3.3373e-10	1.4085e-09
gma-MIR5368-p5_2ss1TC21TC	rna-TRITD_4Av1G024730-6	333	354	345	-45.8	-38.9	0.849345	4.5	0	56.6634	8.50528	0	0	0
osa-MIR444b-p5_1	rna-TRITD_1Av1G146970-3	32	53	44	-35	-23.3	0.665714	10.5	0	66.1073	8.50528	0	0	0
tae-MIR531-p5_2ss11CG20AG	rna-TRITD_6Av1G226930-3	1981	2000	1991	-48.6	-33.9	0.697531	6	0	33.0536	8.50528	0	0	0
tae-MIR9653b-p3_1ss2GC	rna-TRITD_4Av1G188370-7	624	641	633	-37	-26	0.702703	8.5	0	9.4439	8.50528	0	9.5515e-29	2.7779e-27
tae-MIR9653b-p3_1ss2GC	rna-TRITD_4Av1G259630-11	1273	1292	1283	-37	-27.4	0.740541	5.5	0	18.8878	8.50528	0	0	0
tae-MIR9657c-p5_2ss10AC18TC	rna-TRITD_3Av1G210010-9	876	896	888	-44.7	-30	0.671141	7.5	0	37.7756	8.50528	0	0	0
tae-miR531_L-2R-1_1ss13CT	rna-TRITD_3Av1G030990	1430	1447	1438	-38.8	-25.6	0.659794	6	0	28.3317	8.50528	0	0	0
tae-miR9666a-3p	rna-TRITD_5Av1G221540-3	122	142	134	-44.7	-30.1	0.673378	7.5	0	23.6097	8.50528	0	0	0
PC-3p-8589_4140	rna-TRITD_7Av1G046490	9	31	22	-59.1	-40.9	0.692047	7.5	0	94.439	0	46.7015	0	0
ata-miR164a-5p_R-1	rna-TRITD_2Bv1G162640	681	700	691	-42.7	-37.4	0.875878	1	0	321.092	0	2475.18	0	0
ata-miR166c-3p	rna-TRITD_1Av1G100030-9	578	598	589	-40	-37.8	0.945	3.5	0	259.707	0	326.911	1.5984e-26	3.74446e-25
ata-miR5168-3p	rna-TRITD_1Av1G100030-5	579	598	589	-42.4	-36.9	0.870283	3	0	155.824	0	366.941	2.2687e-18	2.79269e-17
ata-miR5168-3p	rna-TRITD_1Bv1G102080	579	598	589	-42.4	-36.9	0.870283	3	0	188.878	0	380.284	1.5676e-08	5.19543e-08
ata-miR528-3p_1ss4GC	rna-TRITD_6Bv1G154520	369	391	381	-42.3	-31.1	0.735225	9	0	89.717	0	60.0448	4.7952e-21	6.94251e-20
csi-miR160c-5p_R+2	rna-TRITD_6Bv1G135540	1555	1577	1568	-44.8	-43.9	0.979911	2.5	0	9547.78	0	9767.29	3.6608e-09	1.38761e-08
csi-miR160c-5p_R+2	rna-TRITD_7Bv1G188290	1363	1385	1376	-44.8	-43.9	0.979911	2.5	0	944.39	0	947.374	1.3259e-36	5.96277e-35
gma-miR166h-3p_L-2R+2	rna-TRITD_1Bv1G102080-4	578	598	589	-43.2	-37.4	0.865741	3.5	0	212.488	0	433.657	1.5858e-51	1.37387e-49
gma-miR6300_R+1_1	rna-TRITD_2Bv1G219800-2	96	117	105	-32.7	-22.68	0.693578	15	0	127.493	0	40.0299	5.747e-30	1.73749e-28
osa-miR166m	rna-TRITD_1Av1G100030-3	578	598	589	-42.4	-37.4	0.882075	3.5	0	198.322	0	226.836	1.8059e-19	2.33548e-18
osa-miR396e-5p	rna-TRITD_4Bv1G006160	510	530	521	-37.4	-35.4	0.946524	2	0	70.8292	0	160.12	5.0959e-47	3.73056e-45
osa-miR444a-3p.2	rna-TRITD_7Bv1G107490-2	1029	1049	1040	-40.1	-41.8	1	1.5	0	80.2731	0	86.7314	6.3163e-44	4.11543e-42
tae-MIR9674a-p5_1ss21AT	rna-TRITD_2Bv1G163510	969	989	980	-37.2	-30.6	0.822581	6	0	788.565	0	1227.58	4.9223e-16	4.37846e-15
zma-miR167e-5p_R+1_1ss20TG	rna-TRITD_5Av1G087980-3	532	553	544	-45	-34.5	0.766667	5.5	0	136.936	0	493.702	0	0
gma-miR6300	rna-TRITD_5Av1G025360-3	158	174	165	-29.3	-20.7	0.706485	5.5	0	42.4975	0	20.0149	1.5744e-24	3.33665e-23
ata-MIR9863a-p5_1ss20CT	rna-TRITD_3Bv1G087430	20	43	34	-26.7	-19.4	0.726592	8.5	0	28.3317	0	26.6866	2.7965e-22	5.03095e-21
ata-miR164c-3p	rna-TRITD_3Bv1G175640-3	1464	1485	1476	-39	-26.1	0.669231	7	0	51.9414	0	13.3433	3.898e-32	1.37052e-30
gma-MIR5368-p5_2ss1TC21TC	rna-TRITD_7Av1G227590-2	718	741	729	-45.8	-31.2	0.681223	10	0	42.4975	0	13.3433	6.4882e-23	1.18788e-21
tae-MIR1137b-p3_2ss9TG18AG_1	rna-TRITD_2Bv1G096060	1794	1812	1803	-30.8	-21.6	0.701299	5	0	37.7756	0	20.0149	1.9758e-18	2.4377e-17
tae-MIR9665-p5_1ss24TC	rna-TRITD_2Av1G268430-5	339	366	353	-45.9	-30.48	0.664052	21	0	42.4975	0	20.0149	0	0
tae-MIR9670-p5	rna-TRITD_2Av1G118230-3	255	276	266	-31.4	-20.6	0.656051	10	0	18.8878	0	13.3433	0	0
tae-miR397-5p	rna-TRITD_4Av1G215240-6	779	799	790	-42.7	-30.5	0.714286	8	0	66.1073	0	13.3433	0	0
zma-miR319b-5p	rna-TRITD_7Av1G024890-2	266	289	280	-42	-32.2	0.766667	8	0	33.0536	0	13.3433	1.9127e-25	4.19231e-24
bdi-miR827-5p_1ss6TC	rna-TRITD_1Av1G191970	321	343	334	-36.4	-24.58	0.675275	8.5	0	94.439	0	13.3433	3.1718e-26	7.3597e-25
PC-5p-33254_677	rna-TRITD_1Bv1G112660-2	221	250	235	-57.6	-37.9	0.657986	18	0	122.771	0	6.67165	6.3164e-70	9.76422e-68
ata-miR164a-5p_R-1	rna-TRITD_1Bv1G039630-4	177	196	187	-42.7	-31.4	0.735363	6	0	37.7756	0	6.67165	8.6204e-58	9.42908e-56
bdi-MIR7767-p5_2ss17GC18AT	rna-TRITD_1Bv1G210970	290	306	297	-32.7	-23.2	0.70948	6	0	132.215	0	6.67165	0	0
mdm-miR397a_1ss21AT	rna-TRITD_2Av1G218250	1371	1392	1382	-35.4	-25.6	0.723164	5.5	0	51.9414	0	6.67165	8.8899e-14	6.54075e-13
osa-miR166m	rna-TRITD_7Av1G183820	675	698	688	-42.4	-30	0.707547	8.5	0	61.3853	0	6.67165	6.6152e-14	4.89843e-13
tae-MIR399-p5	rna-TRITD_1Av1G189590	245	267	257	-46.7	-35.5	0.760171	8.5	0	42.4975	0	6.67165	0	0
tae-miR531_L-2R-1_1ss13CG	rna-TRITD_2Bv1G198000-2	236	252	244	-41	-27.3	0.665854	7	0	28.3317	0	6.67165	0	0
tae-miR9652-5p	rna-TRITD_4Bv1G183090-2	3	25	15	-31.4	-21	0.66879	9.5	0	56.6634	0	6.67165	0	0
tae-miR9666b-3p	rna-TRITD_4Bv1G058030-9	365	387	378	-44.3	-28.9	0.65237	10.5	0	18.8878	0	6.67165	0	0
vvi-miR167c	rna-TRITD_5Av1G245700-4	220	240	231	-40.5	-35.3	0.871605	7.5	0	42.4975	0	6.67165	0	0
zma-miR319b-5p	rna-TRITD_7Av1G024890	266	289	280	-42	-32.2	0.766667	8	0	33.0536	0	6.67165	0	0
PC-3p-10681_3239	rna-TRITD_2Bv1G070670-12	316	335	326	-33.3	-24.1	0.723724	5	0	23.6097	0	0	0	0
PC-3p-10681_3239	rna-TRITD_5Av1G115750-3	32	53	44	-33.3	-22.5	0.675676	9	0	28.3317	0	0	9.8226e-08	2.74153e-07
PC-3p-1076_33015	rna-TRITD_1Bv1G193820	1420	1447	1438	-31.6	-22.4	0.708861	20	0	47.2195	0	0	0.0010216	0.00121055
PC-3p-1076_33015	rna-TRITD_4Bv1G033660-3	946	969	957	-31.6	-20.64	0.653165	11.5	0	14.1658	0	0	1.2433e-10	5.3583e-10
PC-3p-1076_33015	rna-TRITD_4Bv1G033660-7	946	969	957	-31.6	-20.64	0.653165	11.5	0	14.1658	0	0	0.00032086	0.000450787
PC-3p-1076_33015	rna-TRITD_5Av1G167210-4	1249	1270	1261	-31.6	-22.2	0.702532	6.5	0	37.7756	0	0	2.0898e-53	1.95067e-51
PC-3p-1076_33015	rna-TRITD_5Bv1G124090	1785	1806	1797	-31.6	-22.7	0.718354	9.5	0	66.1073	0	0	2.4389e-19	3.13945e-18
PC-3p-14466_2233	rna-TRITD_2Av1G289710	23	49	39	-54.6	-35.9	0.657509	12	0	61.3853	0	0	5.1646e-18	6.01842e-17
PC-3p-14466_2233	rna-TRITD_2Bv1G054450	819	845	835	-54.6	-35.96	0.658608	10	0	42.4975	0	0	4.8299e-09	1.82649e-08
PC-3p-1552_22728	rna-TRITD_7Bv1G162250-4	303	323	314	-37	-24.68	0.667027	9	0	28.3317	0	0	3.8178e-19	4.84086e-18
PC-3p-1552_22728	rna-TRITD_7Bv1G162250-5	303	323	314	-37	-24.68	0.667027	9	0	9.4439	0	0	0	0
PC-3p-1840_19246	rna-TRITD_3Bv1G244890-4	178	198	189	-41.7	-28.8	0.690647	7	0	18.8878	0	0	6.7604e-15	5.21349e-14
PC-3p-2739_13219	rna-TRITD_5Bv1G210680-3	662	682	673	-35.5	-24.2	0.68169	8.5	0	9.4439	0	0	2.4462e-12	1.54703e-11
PC-3p-2739_13219	rna-TRITD_5Bv1G210680-5	635	655	646	-35.5	-24.2	0.68169	8.5	0	9.4439	0	0	0.00026238	0.000369305
PC-3p-4242_8557	rna-TRITD_7Av1G065810-3	126	154	137	-31.3	-21.2	0.677316	24.5	0	37.7756	0	0	2.3099e-09	9.38929e-09
PC-3p-4242_8557	rna-TRITD_7Av1G065810-4	6	34	17	-31.3	-21.2	0.677316	24.5	0	37.7756	0	0	0	0
PC-3p-6779_5327	rna-TRITD_2Av1G041600-2	657	675	666	-27.1	-18	0.664207	9.5	0	18.8878	0	0	0	0
PC-3p-6779_5327	rna-TRITD_2Bv1G133790-3	334	353	344	-27.1	-20.8	0.767528	7	0	37.7756	0	0	2.1712e-39	1.14763e-37
PC-3p-7418_4818	rna-TRITD_1Bv1G157980-15	296	320	308	-30.8	-22	0.714286	12.5	0	14.1658	0	0	2.2491e-25	4.91703e-24
PC-3p-8589_4140	rna-TRITD_2Av1G020940-2	124	146	137	-59.1	-40.3	0.681895	8.5	0	33.0536	0	0	5.8896e-12	3.45541e-11
PC-3p-8589_4140	rna-TRITD_2Av1G020940-3	61	83	74	-59.1	-40.3	0.681895	8.5	0	33.0536	0	0	1.5016e-45	1.0541e-43
PC-3p-91231_75	rna-TRITD_2Bv1G041500-5	1830	1852	1842	-38	-25	0.657895	5.5	0	23.6097	0	0	1.257e-44	8.62315e-43
PC-3p-91231_75	rna-TRITD_5Bv1G243210-11	124	143	134	-38	-25.8	0.678947	5	0	28.3317	0	0	1.4689e-30	4.82061e-29
PC-5p-10158_3425	rna-TRITD_2Bv1G235060-91	689	710	700	-41.2	-27.2	0.660194	9	0	14.1658	0	0	3.4943e-37	1.64961e-35
PC-5p-10158_3425	rna-TRITD_4Av1G064540	527	550	540	-41.2	-29.4	0.713592	8	0	122.771	0	0	6.5347e-22	1.06511e-20
PC-5p-10158_3425	rna-TRITD_6Av1G138100-9	353	380	367	-41.2	-28.4	0.68932	17.5	0	23.6097	0	0	5.0659e-05	8.75275e-05
PC-5p-11731_2899	rna-TRITD_5Av1G205700-6	203	224	215	-41.4	-28.7	0.693237	10.5	0	47.2195	0	0	9.1231e-06	2.13506e-05
PC-5p-15321_2080	rna-TRITD_3Av1G096260-38	1479	1499	1490	-36.7	-24.6	0.6703	6	0	9.4439	0	0	6.7716e-42	4.00243e-40
PC-5p-17118_1807	rna-TRITD_2Bv1G213860	332	349	340	-29.9	-21.9	0.732441	8.5	0	75.5512	0	0	1.1309e-11	6.00391e-11
PC-5p-17118_1807	rna-TRITD_3Bv1G094940-3	967	987	978	-29.9	-19.6	0.655518	8	0	33.0536	0	0	5.0946e-11	2.2378e-10
PC-5p-17118_1807	rna-TRITD_7Bv1G150810	599	618	608	-29.9	-20.6	0.688963	8.5	0	9.4439	0	0	0.64689	0.647661
PC-5p-22341_1260	rna-TRITD_3Bv1G014840-5	41	64	55	-55.8	-37.3	0.668459	9.5	0	33.0536	0	0	0	0
PC-5p-26777_963	rna-TRITD_1Av1G173000	944	971	962	-53	-35	0.660377	17	0	14.1658	0	0	9.1405e-08	2.55157e-07
PC-5p-26777_963	rna-TRITD_1Bv1G158190	944	971	962	-53	-35	0.660377	17	0	14.1658	0	0	0.70263	0.703275
PC-5p-3303_11082	rna-TRITD_2Bv1G066840-5	580	600	591	-43.1	-28.5	0.661253	11	0	37.7756	0	0	3.5322e-53	3.26434e-51
PC-5p-3303_11082	rna-TRITD_4Bv1G056160-2	482	504	495	-43.1	-28.7	0.665893	9	0	23.6097	0	0	3.1024e-30	9.73561e-29
PC-5p-33254_677	rna-TRITD_1Av1G192620-2	14	37	28	-57.6	-41.4	0.71875	8	0	51.9414	0	0	0	0
PC-5p-33254_677	rna-TRITD_4Av1G153930	421	446	436	-57.6	-46	0.798611	8.5	0	23.6097	0	0	0	0
PC-5p-3845_9471	rna-TRITD_1Bv1G226210-12	1242	1265	1253	-33.5	-23.7	0.707463	12	0	33.0536	0	0	0	0
PC-5p-3845_9471	rna-TRITD_2Av1G012630-2	479	504	495	-33.5	-22	0.656716	18	0	33.0536	0	0	0	0
PC-5p-3845_9471	rna-TRITD_2Av1G058740	582	602	593	-33.5	-23.1	0.689552	7	0	118.049	0	0	0	0
PC-5p-3845_9471	rna-TRITD_2Av1G067920-7	66	92	83	-33.5	-23.2	0.692537	17	0	18.8878	0	0	1.2282e-13	9.0003e-13
PC-5p-3845_9471	rna-TRITD_3Bv1G277430-2	45	71	62	-33.5	-26.3	0.785075	16	0	28.3317	0	0	0.011918	0.0121307
PC-5p-3845_9471	rna-TRITD_4Bv1G007970-2	200	220	211	-33.5	-24.6	0.734328	8.5	0	47.2195	0	0	0	0
PC-5p-3845_9471	rna-TRITD_4Bv1G007970-3	200	220	211	-33.5	-24.6	0.734328	8.5	0	47.2195	0	0	5.1942e-60	6.10497e-58
PC-5p-3845_9471	rna-TRITD_5Bv1G240110-33	294	313	305	-33.5	-25.8	0.770149	6.5	0	9.4439	0	0	0	0
PC-5p-44341_394	rna-TRITD_6Bv1G227450-5	412	432	423	-36.9	-24.9	0.674797	7	0	42.4975	0	0	2.2014e-57	2.38249e-55
PC-5p-499_74272	rna-TRITD_7Av1G009930	235	255	245	-31.3	-20.4	0.651757	11.5	0	56.6634	0	0	6.8743e-71	1.09232e-68
PC-5p-7747_4615	rna-TRITD_3Bv1G204960-5	723	746	734	-36	-24.1	0.669444	11.5	0	14.1658	0	0	2.2114e-67	3.29428e-65
PC-5p-97996_64	rna-TRITD_1Av1G166280-8	438	462	453	-57.4	-39.7	0.691638	10	0	28.3317	0	0	5.4516e-17	5.71245e-16
PC-5p-97996_64	rna-TRITD_4Bv1G166960-4	373	399	389	-57.4	-38	0.662021	11.5	0	37.7756	0	0	4.5499e-28	1.29282e-26
ata-MIR9674b-p5	rna-TRITD_2Av1G155310-13	233	254	245	-43.7	-29.5	0.675057	7.5	0	14.1658	0	0	1.8996e-29	5.65795e-28
ata-MIR9863a-p5_1ss5CT	rna-TRITD_4Av1G001840-2	521	539	532	-33.4	-21.8	0.652695	8	0	14.1658	0	0	4.4774e-18	5.22117e-17
ata-miR1432-3p_L-1R+1	rna-TRITD_4Bv1G206310-9	66	87	77	-42.2	-27.6	0.654028	9	0	9.4439	0	0	2.3382e-22	4.2146e-21
ata-miR156a-3p	rna-TRITD_5Bv1G025440-5	843	863	854	-44.6	-29.7	0.665919	9	0	23.6097	0	0	1.0278e-35	4.51906e-34
ata-miR164c-3p	rna-TRITD_1Bv1G065080-3	483	503	494	-39	-31	0.794872	7	0	28.3317	0	0	3.6086e-24	7.27469e-23
ata-miR164c-3p	rna-TRITD_4Bv1G005230	732	756	743	-39	-26	0.666667	16	0	80.2731	0	0	1.3808e-43	8.89492e-42
ata-miR166b-5p_L-2R+1	rna-TRITD_7Bv1G194000-2	1229	1249	1240	-41.7	-28.1	0.673861	12.5	0	33.0536	0	0	1.8819e-42	1.12333e-40
ata-miR166c-3p	rna-TRITD_1Bv1G102080-7	578	598	589	-40	-37.8	0.945	3.5	0	188.878	0	0	5.1681e-18	6.02181e-17
ata-miR166c-3p	rna-TRITD_3Bv1G058870-5	551	571	562	-40	-37.8	0.945	3.5	0	37.7756	0	0	0	0
ata-miR166d-5p	rna-TRITD_4Bv1G013650-2	685	705	697	-43.2	-28.1	0.650463	7.5	0	56.6634	0	0	0	0
ata-miR166d-5p	rna-TRITD_7Av1G272410-2	1493	1513	1504	-43.2	-30	0.694444	7.5	0	66.1073	0	0	0	0
ata-miR166d-5p	rna-TRITD_7Av1G272410-3	1499	1519	1510	-43.2	-30	0.694444	7.5	0	84.9951	0	0	0	0
ata-miR172b-5p	rna-TRITD_7Bv1G215290	3429	3449	3440	-39.9	-26.1	0.654135	5.5	0	23.6097	0	0	0	0
ata-miR399b-5p_L-2R+2	rna-TRITD_3Bv1G121790-2	1630	1653	1644	-44.3	-31.38	0.708352	13	0	28.3317	0	0	0	0
ata-miR399b-5p_L-2R+2	rna-TRITD_3Bv1G121790-3	1723	1746	1737	-44.3	-31.38	0.708352	13	0	28.3317	0	0	0	0
ata-miR408-3p	rna-TRITD_7Av1G016300	348	365	356	-43.5	-28.9	0.664368	7.5	0	33.0536	0	0	0	0
ata-miR408-3p	rna-TRITD_7Av1G016300-2	465	482	473	-43.5	-28.9	0.664368	7.5	0	23.6097	0	0	0	0
ata-miR528-3p_1ss4GC	rna-TRITD_2Bv1G178680	405	426	416	-42.3	-31.4	0.742317	8.5	0	28.3317	0	0	0	0
ata-miR528-3p_1ss4GC	rna-TRITD_2Bv1G178680-2	180	201	191	-42.3	-31.4	0.742317	8.5	0	37.7756	0	0	7.0563e-63	9.29563e-61
ata-miR528-3p_1ss4GC	rna-TRITD_3Av1G054770	510	532	522	-42.3	-31	0.732861	9	0	23.6097	0	0	0	0
ata-miR528-3p_1ss4GC	rna-TRITD_3Bv1G226090	1688	1711	1702	-42.3	-34.5	0.815603	6.5	0	28.3317	0	0	3.07e-19	3.90523e-18
ata-miR528-3p_1ss4GC	rna-TRITD_3Bv1G226090-2	1568	1591	1582	-42.3	-34.5	0.815603	6.5	0	23.6097	0	0	1.3977e-09	5.73598e-09
ata-miR528-3p_1ss4GC	rna-TRITD_3Bv1G226090-6	1697	1720	1711	-42.3	-34.5	0.815603	6.5	0	18.8878	0	0	0.00011321	0.000191252
ata-miR528-3p_1ss4GC	rna-TRITD_5Av1G039800	306	328	319	-42.3	-34.1	0.806147	8.5	0	42.4975	0	0	7.7345e-49	5.98271e-47
ata-miR528-3p_1ss4GC	rna-TRITD_5Bv1G043450-3	522	541	533	-42.3	-31	0.732861	6.5	0	33.0536	0	0	4.363e-44	2.95158e-42
ata-miR528-3p_1ss4GC	rna-TRITD_7Av1G268020-2	924	948	935	-42.3	-31.4	0.742317	11.5	0	33.0536	0	0	6.1983e-49	4.92071e-47
ata-miR528-3p_1ss4GC	rna-TRITD_7Av1G268020-3	924	948	935	-42.3	-31.4	0.742317	11.5	0	33.0536	0	0	2.4157e-70	3.77993e-68
ata-miR9863a-3p_R-3_1ss9TC	rna-TRITD_7Bv1G162470	1515	1533	1524	-30.2	-20.2	0.668874	9	0	14.1658	0	0	0	0
ata-miR9863a-3p_R-3_1ss9TC	rna-TRITD_7Bv1G162470-2	1653	1671	1662	-30.2	-20.2	0.668874	9	0	18.8878	0	0	0	0
ata-miR9863a-3p_R-3_1ss9TC	rna-TRITD_7Bv1G162470-3	1491	1509	1500	-30.2	-20.2	0.668874	9	0	23.6097	0	0	2.392e-66	3.46755e-64
ata-miR9863a-3p_R-3_1ss9TC	rna-TRITD_7Bv1G162470-7	1599	1617	1608	-30.2	-20.2	0.668874	9	0	23.6097	0	0	3.2152e-63	4.26295e-61
ata-miR9863a-5p	rna-TRITD_1Av1G101600-4	682	707	698	-34.1	-23.1	0.677419	11.5	0	33.0536	0	0	0.00027921	0.000392918
bdi-MIR169a-p3	rna-TRITD_1Bv1G138120-7	982	1011	994	-40.3	-26.7	0.662531	21.5	0	18.8878	0	0	9.8658e-52	8.58358e-50
bdi-MIR169a-p3	rna-TRITD_4Av1G182390	139	160	150	-40.3	-29.2	0.724566	8.5	0	61.3853	0	0	3.5335e-06	8.46181e-06
bdi-MIR169a-p3	rna-TRITD_4Av1G182390-5	139	160	150	-40.3	-29.2	0.724566	8.5	0	56.6634	0	0	0.036646	0.0371293
bdi-MIR169a-p3	rna-TRITD_4Av1G215610-3	850	871	861	-40.3	-28.8	0.71464	8.5	0	9.4439	0	0	4.3623e-38	2.11391e-36
bdi-MIR169a-p3	rna-TRITD_5Bv1G244600	904	925	915	-40.3	-28.8	0.71464	8.5	0	9.4439	0	0	5.328e-20	7.40932e-19
bdi-MIR169a-p3	rna-TRITD_6Bv1G156140	291	312	303	-40.3	-30.8	0.764268	7	0	61.3853	0	0	7.077e-15	5.45478e-14
bdi-MIR399a-p5	rna-TRITD_3Av1G001180-5	384	403	395	-41.8	-27.7	0.662679	8.5	0	23.6097	0	0	0	0
bdi-MIR399a-p5	rna-TRITD_3Bv1G169760-2	142	162	153	-41.8	-29.4	0.703349	7	0	33.0536	0	0	0	0
bdi-MIR399a-p5	rna-TRITD_3Bv1G204380-13	60	85	71	-41.8	-27.9	0.667464	15.5	0	14.1658	0	0	0	0
bdi-MIR530b-p3_1ss14GC	rna-TRITD_4Av1G258710-2	398	418	409	-44.3	-31.9	0.72009	7	0	9.4439	0	0	1.6201e-56	1.72424e-54
bdi-MIR530b-p3_1ss14GC	rna-TRITD_5Av1G256460	249	277	268	-44.3	-30.3	0.683973	13	0	169.99	0	0	2.0723e-05	3.65925e-05
bdi-MIR7757-p5_2ss6AG22CT	rna-TRITD_7Bv1G155170-4	1280	1301	1292	-30.8	-21.4	0.694805	12	0	33.0536	0	0	1.4189e-05	2.52462e-05
bdi-MIR7767-p5_2ss17GC18AT	rna-TRITD_4Av1G036200	1329	1346	1337	-32.7	-21.3	0.651376	7	0	23.6097	0	0	3.4875e-31	1.17115e-29
bdi-MIR7767-p5_2ss17GC18AT	rna-TRITD_4Av1G036200-2	1236	1253	1244	-32.7	-21.3	0.651376	7	0	42.4975	0	0	4.4857e-28	1.27528e-26
bdi-MIR7767-p5_2ss17GC18AT	rna-TRITD_6Av1G215890-2	633	650	641	-32.7	-21.4	0.654434	6.5	0	14.1658	0	0	3.937e-06	9.42192e-06
bdi-miR171c-5p	rna-TRITD_2Bv1G242030-2	62	82	73	-37.9	-28.6	0.754617	7.5	0	113.327	0	0	3.6474e-13	2.59491e-12
bdi-miR394	rna-TRITD_5Bv1G201710-3	128	152	143	-39.2	-27.2	0.693878	11	0	42.4975	0	0	0	0
bdi-miR5169a_2ss19AG20CA	rna-TRITD_6Bv1G126660	526	547	537	-31.5	-20.9	0.663492	12.5	0	37.7756	0	0	1.7502e-51	1.51246e-49
bdi-miR531_L-4R+1_1ss5CT	rna-TRITD_3Av1G000110	1299	1320	1311	-45.1	-33.2	0.736142	8.5	0	56.6634	0	0	3.9453e-24	7.95033e-23
bdi-miR531_L-4R+1_1ss5CT	rna-TRITD_3Av1G265430-3	734	755	746	-45.1	-29.8	0.660754	9	0	70.8292	0	0	2.6421e-08	8.65804e-08
bdi-miR531_L-4R+1_1ss5CT	rna-TRITD_3Bv1G005150	1275	1296	1287	-45.1	-33.2	0.736142	7.5	0	47.2195	0	0	1.0712e-55	1.1045e-53
bdi-miR531_L-4R+1_1ss5CT	rna-TRITD_6Av1G052790	651	671	662	-45.1	-29.7	0.658537	11	0	28.3317	0	0	6.4592e-12	3.74094e-11
bdi-miR827-5p_1ss22CT	rna-TRITD_7Bv1G152520-2	1102	1124	1114	-32.3	-22.7	0.702786	9	0	37.7756	0	0	1.4748e-07	4.08067e-07
bdi-miR827-5p_1ss6TC	rna-TRITD_1Av1G191970-2	321	343	334	-36.4	-24.58	0.675275	8.5	0	84.9951	0	0	4.6332e-08	1.48235e-07
cca-miR156b_R-1_1ss19AG	rna-TRITD_5Av1G114430	145	166	154	-37	-26.5	0.716216	8.5	0	80.2731	0	0	0.00024058	0.000338691
csi-miR160c-5p_R+2	rna-TRITD_1Av1G099460-7	274	296	287	-44.8	-43.9	0.979911	2.5	0	4296.97	0	0	3.4596e-11	1.80207e-10
csi-miR160c-5p_R+2	rna-TRITD_2Bv1G187510	1489	1511	1502	-44.8	-39.8	0.888393	3.5	0	750.79	0	0	5.0588e-14	3.76444e-13
csi-miR160c-5p_R+2	rna-TRITD_3Bv1G253090	4	28	18	-44.8	-32.7	0.729911	8	0	14.1658	0	0	8.0049e-07	2.10505e-06
csi-miR160c-5p_R-1	rna-TRITD_3Av1G259700-2	7	28	18	-42.1	-29	0.688836	8.5	0	18.8878	0	0	2.6027e-32	9.1983e-31
csi-miR160c-5p_R-1	rna-TRITD_4Bv1G026840	14	34	25	-42.1	-31.7	0.752969	7.5	0	37.7756	0	0	0	0
csi-miR172a-3p_R+1	rna-TRITD_4Av1G253690-4	2823	2846	2834	-34.2	-22.8	0.666667	11.5	0	18.8878	0	0	1.0416e-27	2.92716e-26
csi-miR399f-3p	rna-TRITD_5Bv1G097020	153	175	166	-40.4	-27.5	0.680693	8.5	0	66.1073	0	0	0	0
csi-miR399f-5p_R-3	rna-TRITD_4Av1G191720-2	972	988	980	-33.8	-22.4	0.662722	5.5	0	42.4975	0	0	0	0
csi-miR399f-5p_R-3	rna-TRITD_4Av1G191720-3	963	979	971	-33.8	-22.4	0.662722	5.5	0	18.8878	0	0	5.3867e-76	9.63495e-74
csi-miR399f-5p_R-3	rna-TRITD_4Bv1G115810	1225	1242	1233	-33.8	-23.6	0.698225	6.5	0	14.1658	0	0	1.5266e-34	6.34731e-33
csi-miR399f-5p_R-3	rna-TRITD_4Bv1G184330	58	80	66	-33.8	-22.6	0.668639	17	0	9.4439	0	0	2.7724e-17	3.13797e-16
csi-miR399f-5p_R-3	rna-TRITD_7Av1G170400-3	392	411	400	-33.8	-26.2	0.775148	6.5	0	47.2195	0	0	2.6809e-11	1.39965e-10
csi-miR530a-5p	rna-TRITD_1Av1G210720-8	979	1014	1004	-39.3	-27.2	0.692112	31	0	14.1658	0	0	3.3598e-46	2.42668e-44
csi-miR530a-5p	rna-TRITD_4Av1G048060	1203	1220	1214	-39.3	-30.3	0.770992	7	0	47.2195	0	0	4.9841e-83	1.0576e-80
csi-miR530a-5p	rna-TRITD_4Av1G048060-2	2121	2138	2132	-39.3	-30.3	0.770992	7	0	28.3317	0	0	2.0139e-07	5.51766e-07
gma-MIR6300-p5	rna-TRITD_2Av1G093660	339	356	347	-27.7	-21.48	0.775451	11	0	56.6634	0	0	8.0554e-76	1.43085e-73
gma-MIR6300-p5	rna-TRITD_2Av1G093660-3	753	770	761	-27.7	-21.48	0.775451	11	0	51.9414	0	0	0	0
gma-MIR6300-p5	rna-TRITD_2Bv1G020510-11	1516	1534	1525	-27.7	-19.6	0.707581	7	0	61.3853	0	0	0	0
gma-MIR6300-p5	rna-TRITD_3Bv1G037240-2	191	214	205	-27.7	-19.3	0.696751	17	0	9.4439	0	0	7.8906e-52	6.9417e-50
gma-MIR6300-p5	rna-TRITD_5Bv1G136220	185	205	194	-27.7	-19.7	0.711191	12	0	42.4975	0	0	0	0
gma-MIR6300-p5	rna-TRITD_6Av1G193560	844	862	853	-27.7	-18.4	0.66426	9	0	118.049	0	0	0	0
gma-MIR6300-p5	rna-TRITD_7Av1G106300-2	136	154	145	-27.7	-22	0.794224	10	0	70.8292	0	0	0	0
gma-miR166h-3p_L-2R+2	rna-TRITD_1Av1G100030-8	578	598	589	-43.2	-37.4	0.865741	3.5	0	226.654	0	0	0.011411	0.0116185
gma-miR166h-3p_L-2R+2	rna-TRITD_1Bv1G102080-3	578	598	589	-43.2	-37.4	0.865741	3.5	0	207.766	0	0	1.4153e-12	9.03482e-12
gma-miR166h-3p_L-2R+2	rna-TRITD_1Bv1G102080-9	578	598	589	-43.2	-37.4	0.865741	3.5	0	221.932	0	0	8.3576e-12	4.4903e-11
gma-miR166h-3p_L-2R+2	rna-TRITD_3Av1G249580-3	717	739	728	-43.2	-28.6	0.662037	9	0	56.6634	0	0	5.0715e-51	4.31709e-49
gma-miR166h-3p_L-2R+2	rna-TRITD_5Av1G180390-3	375	395	386	-43.2	-29.2	0.675926	5.5	0	47.2195	0	0	0.52812	0.528951
gma-miR6300_R+1_1	rna-TRITD_4Av1G200750	350	369	360	-32.7	-22.72	0.694801	11.5	0	51.9414	0	0	9.8297e-34	3.94613e-32
gma-miR6300_R+1_1	rna-TRITD_4Av1G200750-4	350	369	360	-32.7	-22.72	0.694801	11.5	0	51.9414	0	0	1.161e-22	2.11314e-21
gma-miR6300_R+1_1	rna-TRITD_4Av1G200750-7	410	429	420	-32.7	-22.72	0.694801	11.5	0	61.3853	0	0	4.6879e-25	1.0115e-23
gma-miR6300_R+1_1	rna-TRITD_5Av1G194400-8	270	291	282	-32.7	-22.2	0.678899	9	0	14.1658	0	0	3.231e-06	7.7421e-06
gma-miR6300_R+1_1	rna-TRITD_5Av1G194400-9	270	291	282	-32.7	-22.2	0.678899	9	0	18.8878	0	0	2.4841e-09	1.00658e-08
gma-miR6300_R+1_1	rna-TRITD_5Av1G216840-7	843	864	853	-32.7	-24.2	0.740061	7	0	42.4975	0	0	0.0003413	0.000452986
gma-miR6300_R+1_1	rna-TRITD_7Bv1G147990-10	145	162	153	-32.7	-22.5	0.688073	7	0	18.8878	0	0	2.3185e-26	5.39807e-25
gma-miR6300_R+1_2	rna-TRITD_6Av1G051440-3	532	551	542	-31	-23.4	0.754839	6	0	23.6097	0	0	1.677e-10	7.2017e-10
gma-miR6300_R+5_1	rna-TRITD_2Av1G091400	46	71	62	-39.2	-26.5	0.67602	10.5	0	136.936	0	0	2.0547e-10	8.76092e-10
gma-miR6300_R+5_1	rna-TRITD_5Av1G210960-10	185	207	198	-39.2	-25.6	0.653061	9.5	0	23.6097	0	0	0.00043878	0.000525535
gra-MIR8678-p5_2ss11GA17CG	rna-TRITD_5Av1G210730-3	109	126	117	-25.7	-17.3	0.673152	7	0	23.6097	0	0	2.0319e-75	3.60293e-73
hbr-MIR6171-p3_2ss10GA18GC	rna-TRITD_1Bv1G026920	1316	1334	1325	-30.7	-20.4	0.664495	11	0	141.658	0	0	1.3637e-38	6.99528e-37
hbr-MIR6171-p3_2ss10GA18GC	rna-TRITD_5Av1G204810-2	222	243	232	-30.7	-20.1	0.654723	9.5	0	56.6634	0	0	0.028065	0.0285095
hbr-MIR6171-p3_2ss10GA18GC	rna-TRITD_5Bv1G027810	1257	1285	1266	-30.7	-23	0.749186	21.5	0	75.5512	0	0	3.7585e-05	6.51097e-05
hbr-MIR6171-p3_2ss10GA18GC	rna-TRITD_7Av1G008200-7	304	325	313	-30.7	-20.8	0.677524	12.5	0	14.1658	0	0	0	0
hvu-MIR5050-p5	rna-TRITD_5Av1G208510-2	1351	1373	1364	-39.8	-29.9	0.751256	11	0	28.3317	0	0	5.7424e-12	3.36962e-11
hvu-MIR5050-p5	rna-TRITD_6Av1G005320	1191	1211	1202	-39.8	-29.2	0.733668	10	0	132.215	0	0	4.6389e-20	6.46858e-19
hvu-miR444b	rna-TRITD_6Bv1G221710-2	847	872	862	-38	-25.08	0.66	10.5	0	70.8292	0	0	5.0237e-16	4.46633e-15
hvu-miR5048a_L+2R-2	rna-TRITD_6Av1G155930-15	495	517	508	-32.8	-24.7	0.753049	10	0	9.4439	0	0	1.1826e-16	1.21508e-15
hvu-miR5048a_L+2R-2	rna-TRITD_6Bv1G142140-12	159	181	172	-32.8	-24.7	0.753049	10	0	28.3317	0	0	9.79e-08	2.73251e-07
lus-miR159b_R+1_1ss21CT	rna-TRITD_7Av1G203290	952	973	964	-37	-32.3	0.872973	5.5	0	151.102	0	0	5.8911e-07	1.56442e-06
mtr-MIR398a-p5_1ss11AC	rna-TRITD_3Bv1G269160-11	1161	1183	1173	-43.5	-28.7	0.65977	9.5	0	14.1658	0	0	1.383e-09	5.67588e-09
osa-MIR444b-p5_1	rna-TRITD_1Av1G146970-2	134	155	146	-35	-23.3	0.665714	10.5	0	61.3853	0	0	2.7862e-66	4.02761e-64
osa-MIR444b-p5_1	rna-TRITD_5Bv1G128780-3	223	245	235	-35	-22.9	0.654286	10	0	33.0536	0	0	1.9011e-53	1.77777e-51
osa-MIR444b-p5_1	rna-TRITD_7Bv1G033750	349	370	361	-35	-23.5	0.671429	12	0	94.439	0	0	2.9191e-19	3.7142e-18
osa-MIR444b-p5_2	rna-TRITD_1Bv1G081770-6	3418	3439	3429	-34.7	-24.4	0.70317	9	0	14.1658	0	0	0	0
osa-MIR444b-p5_2	rna-TRITD_2Bv1G040170-3	1257	1277	1268	-34.7	-23.2	0.668588	11	0	33.0536	0	0	1.787e-57	1.93809e-55
osa-MIR5339-p3_1	rna-TRITD_2Bv1G015020-2	1371	1389	1380	-22.6	-15.4	0.681416	11.5	0	28.3317	0	0	2.8316e-21	4.15299e-20
osa-MIR5339-p3_1	rna-TRITD_2Bv1G015020-5	1098	1116	1107	-22.6	-15.4	0.681416	11.5	0	18.8878	0	0	0	0
osa-MIR5339-p3_1	rna-TRITD_4Bv1G045670-3	2106	2125	2115	-22.6	-16.9	0.747788	5.5	0	33.0536	0	0	7.2849e-30	2.19661e-28
osa-MIR5339-p3_1ss3GA	rna-TRITD_3Bv1G105520-9	1241	1263	1255	-27.6	-18.2	0.65942	7	0	14.1658	0	0	0	0
osa-MIR5339-p3_1ss3GA	rna-TRITD_4Bv1G144360	65	84	76	-27.6	-19.5	0.706522	8	0	160.546	0	0	6.0588e-15	4.67595e-14
osa-MIR5339-p3_2	rna-TRITD_4Bv1G005640-5	1860	1879	1870	-25.4	-17.1	0.673228	7	0	28.3317	0	0	5.9385e-08	1.68327e-07
osa-miR1432-5p_L-1R+1	rna-TRITD_3Av1G027200-2	99	119	110	-40.7	-36.6	0.899263	3	0	75.5512	0	0	5.4989e-13	3.72816e-12
osa-miR160f-5p_R-1_1ss20CT	rna-TRITD_2Av1G245860-2	239	268	259	-41.9	-28.3	0.675418	23.5	0	37.7756	0	0	2.9242e-25	6.37527e-24
osa-miR160f-5p_R-1_1ss20CT	rna-TRITD_2Bv1G010200	425	444	435	-41.9	-29.36	0.700716	7	0	66.1073	0	0	1.2804e-10	5.51704e-10
osa-miR166m	rna-TRITD_1Av1G100030-11	497	517	508	-42.4	-37.4	0.882075	3.5	0	245.541	0	0	1.6042e-13	1.16631e-12
osa-miR167d-5p_R+1_2	rna-TRITD_5Av1G147560-4	297	318	309	-41.9	-29.2	0.696897	9.5	0	33.0536	0	0	4.3221e-23	7.97717e-22
osa-miR168a-3p_L-3	rna-TRITD_2Bv1G091290	427	450	441	-41	-31.92	0.778537	8	0	9.4439	0	0	0	0
osa-miR171a	rna-TRITD_6Bv1G144000-2	1083	1103	1094	-39	-40.6	1	0	0	113.327	0	0	8.8472e-43	5.45906e-41
osa-miR396e-5p_1ss19CT	rna-TRITD_2Bv1G193950	939	959	950	-35.1	-24.68	0.703134	6.5	0	14.1658	0	0	2.4202e-59	2.79331e-57
osa-miR444a-3p.2	rna-TRITD_4Bv1G038470	819	840	831	-40.1	-29.1	0.725686	6	0	56.6634	0	0	1.9089e-33	7.37719e-32
osa-miR444a-3p.2	rna-TRITD_7Av1G146770-3	1014	1034	1025	-40.1	-41.8	1	1.5	0	84.9951	0	0	7.0952e-41	4.08762e-39
osa-miR444b.1	rna-TRITD_4Av1G215220	1762	1782	1772	-39.7	-28.5	0.717884	7	0	42.4975	0	0	8.8103e-37	4.11562e-35
osa-miR444b.1_1ss21CT	rna-TRITD_7Bv1G000740-31	2796	2816	2807	-38	-25.1	0.660526	9	0	9.4439	0	0	0.004379	0.00459534
osa-miR5071_1ss15GA	rna-TRITD_3Bv1G258070-5	1494	1514	1505	-34.7	-24.1	0.694524	4	0	23.6097	0	0	0.00023124	0.000325658
osa-miR5077_L-1_1ss5GA	rna-TRITD_2Av1G063260-2	659	683	674	-33.8	-22.4	0.662722	22	0	23.6097	0	0	8.7718e-13	5.6585e-12
osa-miR5077_L-1_1ss5GA	rna-TRITD_3Av1G073850-2	174	192	182	-33.8	-23.4	0.692308	7.5	0	28.3317	0	0	3.1569e-17	3.34005e-16
osa-miR5077_L-1_1ss5GA	rna-TRITD_3Bv1G164580	228	245	236	-33.8	-24.7	0.730769	10	0	61.3853	0	0	0.011495	0.0117005
osa-miR5077_L-1_1ss5GA	rna-TRITD_3Bv1G164580-2	228	245	236	-33.8	-24.7	0.730769	10	0	51.9414	0	0	0.0016608	0.00190468
osa-miR5077_L-1_1ss5GA	rna-TRITD_7Av1G054170-2	791	809	800	-33.8	-25.1	0.742604	7	0	42.4975	0	0	0.0046753	0.00490201
osa-miR530-5p_L+1_1ss21AT	rna-TRITD_2Av1G018800-4	355	373	366	-39.3	-26.5	0.6743	7.5	0	33.0536	0	0	1.2033e-13	8.81846e-13
osa-miR530-5p_L+1_1ss21AT	rna-TRITD_3Av1G155600	1228	1249	1240	-39.3	-25.88	0.658524	10.5	0	47.2195	0	0	9.9992e-50	8.31158e-48
osa-miR530-5p_L+1_1ss21AT	rna-TRITD_5Av1G209770-5	628	648	639	-39.3	-26	0.661578	8	0	23.6097	0	0	7.8582e-38	3.77938e-36
osa-miR827_R-1	rna-TRITD_2Av1G111300-14	492	514	505	-32.6	-21.8	0.668712	13	0	23.6097	0	0	0	0
ppe-MIR169a-p3	rna-TRITD_1Bv1G106360-15	1611	1630	1621	-38.2	-27.3	0.71466	5.5	0	18.8878	0	0	2.6402e-20	3.71797e-19
ppe-MIR169a-p3	rna-TRITD_3Bv1G202470-2	1483	1504	1494	-38.2	-25.92	0.678534	11.5	0	23.6097	0	0	2.7034e-28	7.74808e-27
ppe-miR399b_L+1R-1_1ss3CG	rna-TRITD_3Bv1G281190	75	95	86	-37.4	-25.28	0.675936	10	0	28.3317	0	0	2.2863e-20	3.2267e-19
ppe-miR530_L-2R+3	rna-TRITD_1Bv1G063270	2433	2457	2446	-43.6	-29.3	0.672018	12	0	28.3317	0	0	0.18918	0.189856
ppe-miR530_L-2R+3	rna-TRITD_3Av1G072290-2	522	547	539	-43.6	-32.4	0.743119	9	0	56.6634	0	0	3.3332e-23	6.1854e-22
ppe-miR530_L-2R+3	rna-TRITD_3Av1G072290-3	489	514	506	-43.6	-32.4	0.743119	9	0	28.3317	0	0	8.4994e-16	7.09368e-15
ppe-miR530_L-2R+3	rna-TRITD_4Av1G003800-4	77	98	89	-43.6	-29.78	0.683028	9.5	0	18.8878	0	0	0.00050134	0.00059989
ptc-MIR6478-p5	rna-TRITD_6Av1G217530-9	2444	2463	2454	-36.5	-25.4	0.69589	8.5	0	80.2731	0	0	4.4824e-12	2.65719e-11
ptc-miR6478_R-1_1ss20TC	rna-TRITD_7Bv1G003210	539	556	549	-39.9	-27.3	0.684211	8.5	0	37.7756	0	0	0.019784	0.0201129
ptc-miR6478_R-1_1ss20TG	rna-TRITD_4Bv1G192160-3	1054	1071	1063	-39.8	-26.1	0.655779	6.5	0	47.2195	0	0	2.3357e-08	7.67508e-08
sbi-miR159b_R-1	rna-TRITD_6Bv1G018220	611	630	621	-38.5	-27.6	0.716883	6	0	28.3317	0	0	1.7138e-51	1.48226e-49
sbi-miR159b_R-1	rna-TRITD_6Bv1G018220-2	611	630	621	-38.5	-27.6	0.716883	6	0	37.7756	0	0	5.4597e-10	2.26912e-09
sbi-miR159b_R-1	rna-TRITD_6Bv1G018220-3	611	630	621	-38.5	-27.6	0.716883	6	0	33.0536	0	0	0.0011048	0.00130876
stu-miR156f-5p_R+1	rna-TRITD_2Av1G062230-5	1119	1144	1135	-38.2	-25.5	0.667539	14	0	37.7756	0	0	6.2176e-31	2.06561e-29
tae-MIR1122b-p5_1ss10TG	rna-TRITD_2Av1G081200-3	794	811	802	-24.3	-18.5	0.761317	5.5	0	14.1658	0	0	7.0611e-07	1.86807e-06
tae-MIR1122b-p5_1ss10TG	rna-TRITD_3Av1G113730	1286	1303	1294	-24.3	-16.3	0.670782	9.5	0	37.7756	0	0	6.9937e-07	1.85053e-06
tae-MIR1122b-p5_1ss10TG	rna-TRITD_7Av1G116180-8	588	609	596	-24.3	-15.9	0.654321	17	0	14.1658	0	0	5.7123e-06	1.36155e-05
tae-MIR1122c-p3	rna-TRITD_6Bv1G099360	62	83	74	-38.5	-25.3	0.657143	11	0	75.5512	0	0	0.026745	0.0271748
tae-MIR1127b-p5_1ss3TC	rna-TRITD_7Av1G154390-2	1727	1750	1739	-38.9	-26.06	0.669923	12	0	56.6634	0	0	0.52615	0.526983
tae-MIR1128-p3_1	rna-TRITD_5Bv1G008590-3	290	321	312	-37.3	-24.9	0.66756	31	0	61.3853	0	0	0.96172	0.96172
tae-MIR1128-p3_1ss11CG_1	rna-TRITD_5Av1G179660	691	709	700	-31.6	-21	0.664557	6	0	37.7756	0	0	7.7224e-07	2.03175e-06
tae-MIR1128-p3_1ss11CG_1	rna-TRITD_5Av1G179660-2	691	709	700	-31.6	-21	0.664557	6	0	47.2195	0	0	3.3485e-27	8.02591e-26
tae-MIR1128-p3_1ss11CG_2	rna-TRITD_2Bv1G041500-13	916	937	928	-33.5	-23.3	0.695522	7	0	23.6097	0	0	4.2726e-06	1.02174e-05
tae-MIR1128-p3_1ss14CG_2	rna-TRITD_5Bv1G016140-4	361	384	375	-36.3	-30.8	0.848485	1	0	84.9951	0	0	1.2578e-07	3.48618e-07
tae-MIR1128-p3_2	rna-TRITD_2Av1G007360	742	761	752	-38.6	-28.9	0.748705	6	0	51.9414	0	0	3.7216e-51	3.18386e-49
tae-MIR1128-p3_2	rna-TRITD_3Bv1G283450	157	176	167	-38.6	-25.5	0.660622	12	0	37.7756	0	0	2.3232e-59	2.68741e-57
tae-MIR1128-p3_4	rna-TRITD_5Bv1G182690-2	292	312	303	-41.2	-27.6	0.669903	6.5	0	42.4975	0	0	1.0301e-51	8.95462e-50
tae-MIR1128-p5_1ss10AG_1	rna-TRITD_7Av1G029330	924	951	942	-38.2	-25.02	0.654974	23	0	14.1658	0	0	0.0023378	0.0026734
tae-MIR1128-p5_1ss10AG_1	rna-TRITD_7Av1G029330-2	906	933	924	-38.2	-25.02	0.654974	23	0	18.8878	0	0	5.8003e-07	1.5404e-06
tae-MIR1128-p5_1ss7CT	rna-TRITD_5Av1G030620-5	613	632	623	-31.7	-24.3	0.766562	5.5	0	28.3317	0	0	5.6052e-44	3.65676e-42
tae-MIR1137a-p5_2ss14GA21CT	rna-TRITD_5Av1G029710	528	549	539	-33.4	-21.88	0.65509	13	0	18.8878	0	0	4.516e-10	1.89102e-09
tae-MIR167c-p3	rna-TRITD_4Av1G195570	247	266	258	-36.3	-23.7	0.652893	8.5	0	155.824	0	0	9.1763e-24	1.82299e-22
tae-MIR396-p3_1ss1TC	rna-TRITD_1Bv1G100220-2	1892	1912	1902	-39.9	-27.4	0.686717	8.5	0	18.8878	0	0	3.1072e-29	9.15896e-28
tae-MIR396-p3_1ss1TC	rna-TRITD_4Av1G044080	1221	1238	1230	-39.9	-26.2	0.656642	6	0	37.7756	0	0	1.1807e-16	1.21325e-15
tae-MIR397-p5	rna-TRITD_5Av1G043290-4	859	891	871	-37	-24.1	0.651351	25.5	0	23.6097	0	0	2.9869e-26	6.93537e-25
tae-MIR397-p5	rna-TRITD_5Bv1G037680-3	859	891	871	-37	-24.1	0.651351	25.5	0	28.3317	0	0	0.59448	0.595363
tae-MIR5049-p5_1ss5AC	rna-TRITD_1Av1G100090	1706	1725	1716	-30.1	-22.2	0.737542	6	0	122.771	0	0	3.1996e-42	1.89882e-40
tae-MIR5175-p5_1ss1AT	rna-TRITD_3Av1G040790-2	95	115	106	-32.3	-22.1	0.684211	13	0	47.2195	0	0	9.1032e-33	3.27134e-31
tae-MIR5175-p5_1ss1AT	rna-TRITD_3Av1G040790-3	95	115	106	-32.3	-22.1	0.684211	13	0	33.0536	0	0	1.3383e-28	3.88012e-27
tae-MIR5200-p5	rna-TRITD_1Av1G164280-10	1074	1093	1084	-32.2	-21.5	0.667702	8	0	9.4439	0	0	4.9277e-18	5.74366e-17
tae-MIR530-p5	rna-TRITD_1Av1G168890-8	102	122	113	-39.7	-26.3	0.662469	8.5	0	9.4439	0	0	1.1343e-33	4.54296e-32
tae-MIR531-p5_2ss11CG20AG	rna-TRITD_2Av1G228460-3	265	283	275	-48.6	-33.1	0.68107	6	0	23.6097	0	0	1.0624e-09	4.38153e-09
tae-MIR531-p5_2ss11CG20AG	rna-TRITD_6Av1G226930-2	1747	1766	1757	-48.6	-33.9	0.697531	6	0	33.0536	0	0	2.0541e-15	1.69314e-14
tae-MIR531-p5_2ss11CG20AG	rna-TRITD_6Av1G226930-4	1477	1496	1487	-48.6	-33.9	0.697531	6	0	28.3317	0	0	6.3428e-05	0.000107928
tae-MIR5384-p5	rna-TRITD_2Av1G294720-2	211	236	223	-49.2	-33.74	0.685772	17.5	0	23.6097	0	0	1.3933e-06	3.62988e-06
tae-MIR5384-p5	rna-TRITD_2Av1G294720-7	202	227	214	-49.2	-33.74	0.685772	17.5	0	14.1658	0	0	1.6287e-22	2.94869e-21
tae-MIR5384-p5	rna-TRITD_7Bv1G214030	254	276	267	-49.2	-32	0.650407	7.5	0	103.883	0	0	9.5359e-62	1.22781e-59
tae-MIR7757-p3_1ss19AG	rna-TRITD_4Av1G164170-7	87	108	99	-32.1	-21	0.654206	10.5	0	42.4975	0	0	0.0063946	0.00662478
tae-MIR7757-p3_2ss3TC19TC	rna-TRITD_1Av1G014580-18	598	615	607	-26.7	-17.6	0.659176	8	0	94.439	0	0	1.8857e-11	9.90901e-11
tae-MIR7757-p3_2ss3TC19TC	rna-TRITD_2Bv1G039930	952	969	960	-26.7	-17.7	0.662921	5.5	0	99.1609	0	0	9.0364e-18	1.04307e-16
tae-MIR7757-p5_1ss3TC	rna-TRITD_1Av1G093780-8	51	68	60	-24.7	-16.1	0.651822	7	0	28.3317	0	0	3.5947e-11	1.87215e-10
tae-MIR7757-p5_1ss3TC	rna-TRITD_6Bv1G175490	577	595	586	-24.7	-18.7	0.757085	7	0	151.102	0	0	9.1678e-11	3.98156e-10
tae-MIR9653b-p3_1ss2GC	rna-TRITD_2Av1G179840	652	671	661	-37	-26.5	0.716216	6.5	0	118.049	0	0	4.3029e-08	1.37926e-07
tae-MIR9653b-p3_1ss2GC	rna-TRITD_4Av1G188370	1104	1121	1113	-37	-26	0.702703	8.5	0	18.8878	0	0	2.969e-05	5.1776e-05
tae-MIR9653b-p3_1ss2GC	rna-TRITD_5Bv1G239780-2	141	159	150	-37	-26.7	0.721622	6.5	0	23.6097	0	0	2.3261e-10	9.89015e-10
tae-MIR9653b-p3_1ss2GC	rna-TRITD_6Bv1G064360-8	137	157	146	-37	-29.6	0.8	5	0	94.439	0	0	2.1877e-15	1.79589e-14
tae-MIR9655-p5	rna-TRITD_2Bv1G012720-5	20	40	32	-42.6	-29.4	0.690141	10	0	23.6097	0	0	4.9078e-33	1.86781e-31
tae-MIR9655-p5	rna-TRITD_3Av1G007480-3	416	437	428	-42.6	-32.7	0.767606	6	0	37.7756	0	0	3.5522e-08	1.15061e-07
tae-MIR9657c-p5_2ss10AC18TC	rna-TRITD_2Bv1G078410-2	71	94	81	-44.7	-31.7	0.709172	12	0	42.4975	0	0	8.1652e-11	3.55306e-10
tae-MIR9657c-p5_2ss10AC18TC	rna-TRITD_5Bv1G199320	586	606	597	-44.7	-30.4	0.680089	8.5	0	18.8878	0	0	3.2821e-11	1.71004e-10
tae-MIR9661-p3	rna-TRITD_3Bv1G205240-2	156	177	168	-40.5	-26.6	0.65679	8	0	18.8878	0	0	1.7619e-07	4.86744e-07
tae-MIR9661-p3	rna-TRITD_6Bv1G029100-67	1079	1099	1091	-40.5	-28.6	0.706173	7	0	14.1658	0	0	4.0238e-30	1.22519e-28
tae-MIR9661-p3	rna-TRITD_6Bv1G029100-7	2651	2671	2663	-40.5	-28.6	0.706173	7	0	14.1658	0	0	8.3327e-15	6.40482e-14
tae-MIR9662b-p5_1ss9CG	rna-TRITD_7Bv1G171560-6	2001	2023	2012	-43	-28	0.651163	7	0	37.7756	0	0	9.6103e-07	2.50926e-06
tae-MIR9665-p5_1ss24TC	rna-TRITD_2Av1G268430-7	339	366	353	-45.9	-30.48	0.664052	21	0	37.7756	0	0	8.5332e-14	6.2792e-13
tae-MIR9666c-p3	rna-TRITD_1Av1G000580-12	572	593	583	-41	-29.2	0.712195	8.5	0	33.0536	0	0	1.3654e-12	8.71736e-12
tae-MIR9666c-p3	rna-TRITD_1Av1G000580-13	569	590	580	-41	-29.2	0.712195	8.5	0	33.0536	0	0	0.0088248	0.00907558
tae-MIR9666c-p3	rna-TRITD_1Av1G000580-5	578	599	589	-41	-29.2	0.712195	8.5	0	37.7756	0	0	3.9538e-54	3.75904e-52
tae-MIR9666c-p3	rna-TRITD_2Bv1G025350-3	338	359	349	-41	-26.68	0.650732	9	0	23.6097	0	0	3.238e-10	1.37099e-09
tae-MIR9666c-p3	rna-TRITD_2Bv1G039810	182	204	193	-41	-27.3	0.665854	8.5	0	61.3853	0	0	2.8236e-19	3.59447e-18
tae-MIR9666c-p3	rna-TRITD_6Av1G054050	841	861	852	-41	-27.7	0.67561	10	0	56.6634	0	0	5.2285e-15	4.04307e-14
tae-MIR9666c-p3	rna-TRITD_7Av1G260180-2	353	374	365	-41	-27.3	0.665854	11	0	136.936	0	0	0.41668	0.417389
tae-MIR9668-p3_1	rna-TRITD_2Bv1G101540-18	35	59	46	-35.2	-23.16	0.657955	15.5	0	42.4975	0	0	0.0070225	0.00727285
tae-MIR9668-p3_1	rna-TRITD_2Bv1G101540-19	35	59	46	-35.2	-23.16	0.657955	15.5	0	33.0536	0	0	1.4385e-08	4.77172e-08
tae-MIR9668-p3_2ss6AT23AG	rna-TRITD_2Av1G192960-2	1080	1107	1098	-43.4	-28.26	0.651152	12	0	37.7756	0	0	4.5127e-13	3.19609e-12
tae-MIR9670-p5	rna-TRITD_2Av1G170670	313	333	324	-31.4	-21.4	0.681529	8	0	23.6097	0	0	1.4759e-10	6.3514e-10
tae-MIR9670-p5	rna-TRITD_2Av1G170670-4	322	342	333	-31.4	-21.4	0.681529	8	0	23.6097	0	0	2.0634e-19	2.66378e-18
tae-MIR9670-p5	rna-TRITD_2Bv1G143010	682	702	693	-31.4	-21.5	0.684713	7	0	56.6634	0	0	1.4156e-07	3.92015e-07
tae-MIR9670-p5	rna-TRITD_2Bv1G143010-2	682	702	693	-31.4	-21.5	0.684713	7	0	61.3853	0	0	1.5092e-13	1.09771e-12
tae-MIR9670-p5	rna-TRITD_2Bv1G153620	2535	2555	2546	-31.4	-23	0.732484	6	0	28.3317	0	0	2.7677e-63	3.69351e-61
tae-MIR9670-p5	rna-TRITD_6Bv1G004110	57	77	68	-31.4	-27.1	0.863057	3	0	23.6097	0	0	3.5832e-12	2.13005e-11
tae-MIR9674a-p5_1ss21AT	rna-TRITD_2Bv1G142930-6	264	286	277	-37.2	-25.1	0.674731	7.5	0	14.1658	0	0	1.3817e-09	5.671e-09
tae-MIR9674a-p5_1ss21AT	rna-TRITD_3Bv1G181810-10	212	233	224	-37.2	-24.3	0.653226	8.5	0	9.4439	0	0	4.2875e-42	2.5415e-40
tae-miR1120b-3p_L-1R+1	rna-TRITD_4Av1G253760-46	199	219	210	-36.1	-23.7	0.65651	8	0	14.1658	0	0	5.4834e-16	4.87081e-15
tae-miR1137b-5p_1ss21CT	rna-TRITD_4Bv1G105740-5	1081	1101	1092	-36.1	-24.1	0.66759	7	0	23.6097	0	0	1.7358e-05	3.06865e-05
tae-miR171b	rna-TRITD_4Av1G201330-2	374	392	383	-38.7	-26.4	0.682171	7.5	0	84.9951	0	0	2.492e-05	4.38118e-05
tae-miR397-5p	rna-TRITD_2Av1G237910-6	271	291	282	-42.7	-28.5	0.667447	11	0	33.0536	0	0	1.5255e-30	5.00315e-29
tae-miR398	rna-TRITD_6Av1G007790-3	159	181	170	-45.3	-31.28	0.690508	13.5	0	47.2195	0	0	4.6654e-11	2.12037e-10
tae-miR408_L-1	rna-TRITD_1Av1G131750-2	29	48	39	-43.5	-28.8	0.662069	8	0	9.4439	0	0	2.278e-16	2.0525e-15
tae-miR408_L-1	rna-TRITD_4Av1G174040-3	512	533	524	-43.5	-30.1	0.691954	7.5	0	28.3317	0	0	1.0702e-23	2.12197e-22
tae-miR5048-5p	rna-TRITD_4Av1G194590-5	1145	1166	1157	-34.6	-25.9	0.748555	7.5	0	18.8878	0	0	1.0177e-07	2.83273e-07
tae-miR5048-5p	rna-TRITD_4Bv1G011590-2	1649	1670	1661	-34.6	-25.9	0.748555	7.5	0	14.1658	0	0	1.784e-16	1.61779e-15
tae-miR531_L-2R-1_1ss13CG	rna-TRITD_1Bv1G112330	632	649	640	-41	-27.2	0.663415	6	0	51.9414	0	0	0.16154	0.162184
tae-miR531_L-2R-1_1ss13CG	rna-TRITD_1Bv1G112330-2	632	649	640	-41	-27.2	0.663415	6	0	51.9414	0	0	3.5469e-37	1.6729e-35
tae-miR531_L-2R-1_1ss13CG	rna-TRITD_5Av1G248750-2	168	186	177	-41	-27.3	0.665854	5	0	56.6634	0	0	5.8286e-06	1.38908e-05
tae-miR531_L-2R-1_1ss13CG	rna-TRITD_5Bv1G223320-4	453	471	462	-41	-29.4	0.717073	5	0	37.7756	0	0	1.9776e-27	4.78029e-26
tae-miR531_L-2R-1_1ss13CT	rna-TRITD_1Bv1G165990	396	415	405	-38.8	-26.4	0.680412	8	0	23.6097	0	0	1.483e-17	1.70205e-16
tae-miR531_L-2R-1_1ss13CT	rna-TRITD_7Av1G208540	1083	1104	1091	-38.8	-29.2	0.752577	10	0	14.1658	0	0	3.5776e-12	2.12685e-11
tae-miR531_L-2_1ss13CT	rna-TRITD_2Av1G039710-5	44	62	53	-40.4	-27.9	0.690594	6.5	0	56.6634	0	0	7.7959e-34	3.13826e-32
tae-miR9659-3p	rna-TRITD_2Av1G202870	171	192	183	-40.3	-26.6	0.66005	15	0	122.771	0	0	1.471e-44	1.0071e-42
tae-miR9662a-3p	rna-TRITD_1Av1G043220	215	242	233	-41.6	-27.56	0.6625	19.5	0	61.3853	0	0	1.7226e-85	3.83803e-83
tae-miR9662a-3p	rna-TRITD_1Av1G212060-2	474	494	485	-41.6	-28.7	0.689904	5.5	0	94.439	0	0	7.5302e-56	7.82728e-54
tae-miR9664-3p	rna-TRITD_3Bv1G227740	661	689	680	-39.1	-26.6	0.680307	17	0	51.9414	0	0	0	0
tae-miR9664-3p	rna-TRITD_6Av1G052810-3	226	248	239	-39.1	-27.44	0.70179	5.5	0	37.7756	0	0	1.8946e-47	1.40913e-45
tae-miR9664-3p	rna-TRITD_6Av1G222620-9	228	248	239	-39.1	-25.7	0.657289	6	0	9.4439	0	0	1.8669e-48	1.42471e-46
tae-miR9666a-3p	rna-TRITD_7Bv1G163890-2	58	81	71	-44.7	-31.3	0.700224	10	0	66.1073	0	0	3.8517e-53	3.5564e-51
tae-miR9666b-3p	rna-TRITD_4Bv1G058030-10	1760	1782	1773	-44.3	-28.9	0.65237	10.5	0	23.6097	0	0	1.4283e-07	3.95457e-07
tae-miR9666b-3p	rna-TRITD_6Bv1G029100-2	501	526	517	-44.3	-28.82	0.650564	13	0	14.1658	0	0	2.6132e-44	1.77958e-42
tae-miR9666b-3p	rna-TRITD_6Bv1G029100-30	495	520	511	-44.3	-28.82	0.650564	13	0	9.4439	0	0	4.1754e-28	1.19136e-26
tae-miR9670-3p	rna-TRITD_7Bv1G058410	291	311	302	-34.1	-30.3	0.888563	4	0	47.2195	0	0	2.0113e-58	2.25288e-56
tae-miR9670-3p	rna-TRITD_7Bv1G058410-2	291	311	302	-34.1	-30.3	0.888563	4	0	61.3853	0	0	2.55e-12	1.61188e-11
tae-miR9676-5p	rna-TRITD_4Av1G194710	208	229	220	-43	-29.9	0.695349	9	0	99.1609	0	0	6.0361e-13	3.91247e-12
tae-miR9773	rna-TRITD_3Bv1G017790-5	474	497	488	-27.2	-17.9	0.658088	11.5	0	14.1658	0	0	2.0898e-06	5.43076e-06
tae-miR9776_L-1R+1_1ss18AG	rna-TRITD_3Av1G219960	140	161	152	-44.1	-28.8	0.653061	5	0	61.3853	0	0	8.4116e-34	3.38479e-32
tae-miR9776_L-1R+1_1ss18AG	rna-TRITD_4Av1G016800	78	97	88	-44.1	-28.9	0.655329	4.5	0	94.439	0	0	2.4414e-37	1.15789e-35
tae-miR9778	rna-TRITD_5Bv1G177430	378	398	389	-38.4	-25.74	0.670312	8	0	103.883	0	0	1.0313e-09	4.25772e-09
ttu-miR160	rna-TRITD_7Av1G062980-31	99	119	110	-45.4	-29.6	0.651982	10	0	14.1658	0	0	8.352e-29	2.43319e-27
vvi-miR167c	rna-TRITD_7Av1G018620	208	227	219	-40.5	-27.4	0.676543	10	0	113.327	0	0	2.1107e-20	2.98092e-19
zma-MIR166a-p3_2ss17CT18CA	rna-TRITD_4Bv1G194350-3	682	707	698	-36.6	-24	0.655738	12	0	18.8878	0	0	9.8591e-28	2.77218e-26
zma-MIR166a-p3_2ss17CT18CA	rna-TRITD_5Bv1G126800	80	99	90	-36.6	-25.9	0.70765	6.5	0	146.38	0	0	1.9396e-13	1.40348e-12
zma-miR156a-5p	rna-TRITD_3Av1G246060	848	867	858	-37.2	-34.6	0.930108	1	0	75.5512	0	0	2.704e-18	3.18288e-17
zma-miR156d-3p_1ss8TC	rna-TRITD_7Av1G266870	33	52	44	-43.1	-29.8	0.691415	6.5	0	75.5512	0	0	1.9396e-13	1.40348e-12
hvu-miR444b	rna-TRITD_7Bv1G107490	1029	1049	1040	-38	-39.1	1	2.5	0	51.9414	161.6	113.418	3.6457e-09	1.38199e-08
osa-miR5339	rna-TRITD_2Bv1G153970	481	502	493	-34.3	-22.6	0.658892	6	0	118.049	127.579	0	1.6263e-08	5.38875e-08
PC-5p-3845_9471	rna-TRITD_7Bv1G082610-4	140	162	152	-33.5	-24.1	0.719403	7.5	0	51.9414	34.0211	20.0149	1.7316e-13	1.25804e-12
ata-miR9674b-3p	rna-TRITD_7Bv1G025920-14	950	970	961	-33.5	-26.6	0.79403	5	0	18.8878	17.0106	0	2.2682e-11	1.18922e-10
tae-MIR9673-p3	rna-TRITD_5Bv1G231180	330	360	352	-37.8	-24.6	0.650794	16.5	0	94.439	42.5264	33.3582	1.0516e-10	4.55665e-10
tae-miR9662a-3p	rna-TRITD_6Bv1G003960-3	258	278	269	-41.6	-30.3	0.728365	4.5	0	70.8292	17.0106	13.3433	7.0689e-06	1.67014e-05
PC-3p-91231_75	rna-TRITD_4Bv1G001650	1413	1435	1426	-38	-25	0.657895	9	0	42.4975	17.0106	0	8.2922e-05	0.000140337
ata-miR167a-5p_R-2	rna-TRITD_6Av1G046710-5	2501	2519	2510	-36	-29.3	0.813889	4	0	14.1658	17.0106	0	3.9787e-07	1.0604e-06
ata-miR9674c-5p_L+1R-1_1ss9TG	rna-TRITD_7Av1G051530-7	996	1016	1007	-31.9	-25.1	0.786834	5	0	14.1658	17.0106	0	7.442e-14	5.5035e-13
tae-miR9776_L-1R+1_1ss18AG	rna-TRITD_2Bv1G028060	998	1018	1010	-44.1	-31.5	0.714286	5	0	108.605	59.537	0	0	0
osa-miR396e-5p_1ss20TC	rna-TRITD_6Bv1G005940-4	232	252	243	-38.9	-25.7	0.660668	10	0	33.0536	8.50528	20.0149	4.073e-17	4.30397e-16
tae-MIR9662b-p5_1ss9CG	rna-TRITD_5Bv1G130880	359	383	374	-43	-30.4	0.706977	13	0	18.8878	8.50528	33.3582	1.9495e-13	1.41035e-12
mdm-miR397a_1ss21AT	rna-TRITD_4Av1G105260-3	1185	1205	1196	-35.4	-24.4	0.689266	6.5	0	28.3317	8.50528	6.67165	1.9427e-09	7.91616e-09
tae-MIR9657c-p5_2ss10AC18TC	rna-TRITD_3Av1G210010-3	1389	1409	1401	-44.7	-30	0.671141	7.5	0	23.6097	8.50528	6.67165	6.0038e-19	7.5482e-18
tae-miR531_L-2R-1_1ss13CT	rna-TRITD_1Av1G108260-2	876	895	886	-38.8	-29.5	0.760309	6.5	0	51.9414	8.50528	6.67165	6.2627e-15	4.83222e-14
PC-3p-1840_19246	rna-TRITD_5Bv1G154890	510	531	522	-41.7	-27.3	0.654676	7	0	103.883	8.50528	0	1.824e-21	2.79727e-20
PC-3p-34663_629	rna-TRITD_2Bv1G208980	90	121	112	-50.4	-32.9	0.652778	16.5	0	61.3853	8.50528	0	1.1177e-24	2.38008e-23
PC-5p-1553_22722	rna-TRITD_6Bv1G058750-8	575	594	586	-30	-19.8	0.66	7	0	28.3317	8.50528	0	2.1845e-07	5.97931e-07
PC-5p-3303_11082	rna-TRITD_2Bv1G094250-2	363	384	374	-43.1	-28.9	0.670534	12	0	28.3317	8.50528	0	2.1845e-07	5.97931e-07
PC-5p-3845_9471	rna-TRITD_7Av1G093450-3	294	314	305	-33.5	-24	0.716418	8.5	0	51.9414	8.50528	0	2.7944e-29	8.24879e-28
PC-5p-44341_394	rna-TRITD_7Bv1G160670	252	272	263	-36.9	-25.3	0.685637	4.5	0	66.1073	8.50528	0	6.3125e-41	3.64079e-39
ata-miR399b-5p_L-2R+2	rna-TRITD_1Bv1G196730-4	1326	1346	1337	-44.3	-30.2	0.681716	7	0	47.2195	8.50528	0	4.6085e-12	2.72312e-11
ata-miR9863a-5p	rna-TRITD_1Av1G101600	682	707	698	-34.1	-23.1	0.677419	11.5	0	28.3317	8.50528	0	1.0122e-46	7.38366e-45
ptc-miR6478_R+1_2ss6CT21GA	rna-TRITD_2Bv1G141840-3	971	991	982	-39.7	-28	0.70529	8	0	37.7756	8.50528	0	3.0681e-05	5.32037e-05
gma-miR166h-3p_L-2R+2	rna-TRITD_3Bv1G058870-4	551	571	562	-43.2	-37.4	0.865741	3.5	0	23.6097	0	20.0149	3.3469e-27	8.02395e-26
PC-3p-91231_75	rna-TRITD_2Bv1G041500-7	1884	1906	1896	-38	-25	0.657895	5.5	0	9.4439	0	13.3433	9.3543e-16	7.77742e-15
bdi-MIR396a-p3	rna-TRITD_7Bv1G138890-7	358	379	370	-34.7	-26.3	0.757925	4	0	51.9414	0	13.3433	1.5828e-19	2.04954e-18
gma-MIR6300-p5	rna-TRITD_2Av1G049830-3	969	984	976	-27.7	-18.7	0.67509	8.5	0	18.8878	0	13.3433	2.3906e-23	4.47512e-22
tae-MIR396-p3_1ss1TC	rna-TRITD_4Av1G210290-3	775	803	785	-39.9	-26.28	0.658647	21.5	0	47.2195	0	20.0149	1.6519e-73	2.84543e-71
bdi-MIR169a-p3	rna-TRITD_2Bv1G219730	1360	1380	1371	-40.3	-30.8	0.764268	4.5	0	61.3853	0	20.0149	0	0
PC-5p-3845_9471	rna-TRITD_4Bv1G205050	969	989	980	-33.5	-27.8	0.829851	8.5	0	61.3853	0	6.67165	0	0
ata-miR167f-3p_L-1R+1	rna-TRITD_7Bv1G189410-13	346	368	358	-36.3	-27.5	0.757576	5	0	33.0536	0	6.67165	2.9807e-61	3.77151e-59
hbr-MIR6171-p3_2ss10GA18GC	rna-TRITD_2Bv1G062970-3	201	221	210	-30.7	-20.54	0.669055	15	0	33.0536	0	6.67165	6.1814e-58	6.7685e-56
tae-MIR1128-p3_1ss11CG_1	rna-TRITD_6Av1G079470	1008	1027	1019	-31.6	-21	0.664557	7.5	0	61.3853	0	6.67165	4.4326e-30	1.34806e-28
PC-3p-1076_33015	rna-TRITD_4Av1G166470-4	946	969	957	-31.6	-20.64	0.653165	11.5	0	14.1658	0	0	5.635e-77	1.0406e-74
PC-3p-1076_33015	rna-TRITD_4Bv1G033660-10	946	969	957	-31.6	-20.64	0.653165	11.5	0	9.4439	0	0	2.6278e-83	5.63438e-81
PC-3p-1076_33015	rna-TRITD_4Bv1G033660-6	946	969	957	-31.6	-20.64	0.653165	11.5	0	14.1658	0	0	1.2715e-61	1.63303e-59
PC-3p-15375_2071	rna-TRITD_1Av1G192620	1133	1154	1145	-38.5	-25.9	0.672727	9	0	14.1658	0	0	0	0
PC-3p-2739_13219	rna-TRITD_7Av1G169150-3	514	534	526	-35.5	-23.1	0.650704	10.5	0	18.8878	0	0	3.4629e-19	4.39684e-18
PC-3p-2739_13219	rna-TRITD_7Av1G169150-6	1505	1525	1517	-35.5	-23.1	0.650704	10.5	0	28.3317	0	0	5.0642e-23	9.30661e-22
PC-3p-34663_629	rna-TRITD_7Av1G008200	214	239	229	-50.4	-35.6	0.706349	8	0	9.4439	0	0	5.4807e-55	5.3446e-53
PC-3p-7418_4818	rna-TRITD_5Av1G204280	3549	3574	3563	-30.8	-20.4	0.662338	14.5	0	47.2195	0	0	3.1865e-30	9.99646e-29
PC-3p-8589_4140	rna-TRITD_2Av1G020940	724	746	737	-59.1	-40.3	0.681895	8.5	0	42.4975	0	0	6.0583e-07	1.60736e-06
PC-3p-864_40563	rna-TRITD_5Bv1G102770-4	839	859	850	-39.6	-26.8	0.676768	6	0	9.4439	0	0	0	0
PC-3p-8876_3989	rna-TRITD_5Bv1G068430-7	827	846	838	-34.6	-22.5	0.650289	8.5	0	9.4439	0	0	5.0087e-75	8.80517e-73
PC-3p-9028_3917	rna-TRITD_2Av1G294080	370	390	381	-33.2	-23.1	0.695783	8	0	47.2195	0	0	3.2974e-10	1.39183e-09
PC-3p-9028_3917	rna-TRITD_5Av1G050970-18	877	898	888	-33.2	-22.3	0.671687	8.5	0	18.8878	0	0	4.6632e-78	8.867e-76
PC-3p-9028_3917	rna-TRITD_6Bv1G227660-7	309	329	320	-33.2	-23	0.692771	8	0	18.8878	0	0	5.5794e-62	7.23839e-60
PC-3p-91231_75	rna-TRITD_3Av1G175410	1931	1952	1942	-38	-25.7	0.676316	8.5	0	70.8292	0	0	0	0
PC-3p-91231_75	rna-TRITD_5Bv1G243210-10	124	143	134	-38	-25.8	0.678947	5	0	18.8878	0	0	0	0
PC-3p-91231_75	rna-TRITD_5Bv1G243210-4	124	143	134	-38	-25.8	0.678947	5	0	23.6097	0	0	5.3067e-19	6.69725e-18
PC-3p-91231_75	rna-TRITD_7Av1G116270-29	660	680	671	-38	-30.4	0.8	4	0	9.4439	0	0	1.926e-85	4.2819e-83
PC-5p-17118_1807	rna-TRITD_2Av1G074310-12	1249	1274	1258	-29.9	-20.2	0.675585	16.5	0	18.8878	0	0	1.5361e-16	1.53349e-15
PC-5p-17118_1807	rna-TRITD_2Bv1G151070-4	425	443	434	-29.9	-19.44	0.650167	13	0	18.8878	0	0	1.1934e-61	1.53465e-59
PC-5p-17652_1733	rna-TRITD_5Av1G161060	677	703	691	-37.8	-24.7	0.653439	11	0	33.0536	0	0	3.9347e-63	5.20345e-61
PC-5p-17652_1733	rna-TRITD_6Av1G221890-2	131	155	146	-37.8	-26.2	0.693122	14	0	56.6634	0	0	0	0
PC-5p-2748_13198	rna-TRITD_3Av1G011620-23	1175	1194	1185	-31.7	-20.8	0.656151	6	0	9.4439	0	0	2.0688e-50	1.74799e-48
PC-5p-3845_9471	rna-TRITD_2Av1G056000	516	537	527	-33.5	-24.2	0.722388	8.5	0	28.3317	0	0	3.7844e-59	4.30481e-57
PC-5p-3845_9471	rna-TRITD_5Av1G207240	147	170	158	-33.5	-23.9	0.713433	12.5	0	14.1658	0	0	5.1413e-10	2.14043e-09
PC-5p-3845_9471	rna-TRITD_5Bv1G228690-3	246	268	259	-33.5	-24.5	0.731343	7.5	0	42.4975	0	0	0	0
PC-5p-3845_9471	rna-TRITD_5Bv1G240110-10	294	313	305	-33.5	-25.8	0.770149	6.5	0	9.4439	0	0	0	0
PC-5p-3845_9471	rna-TRITD_6Bv1G031360-6	189	209	200	-33.5	-22.7	0.677612	12	0	33.0536	0	0	2.642e-29	7.80342e-28
PC-5p-3845_9471	rna-TRITD_7Bv1G063030-5	849	870	861	-33.5	-22.5	0.671642	8	0	9.4439	0	0	1.8174e-44	1.24094e-42
PC-5p-638_57225	rna-TRITD_3Bv1G182180-11	1552	1579	1567	-29.5	-19.3	0.654237	11.5	0	18.8878	0	0	3.2888e-47	2.41454e-45
PC-5p-6883_5246	rna-TRITD_7Av1G262380-4	1050	1075	1066	-32.9	-24.9	0.756839	11.5	0	23.6097	0	0	1.3181e-11	6.96998e-11
PC-5p-97996_64	rna-TRITD_1Av1G166280-11	363	387	378	-57.4	-39.7	0.691638	10	0	18.8878	0	0	7.2337e-17	7.53743e-16
PC-5p-97996_64	rna-TRITD_2Bv1G212920	63	84	75	-57.4	-38.1	0.663763	8.5	0	14.1658	0	0	9.6139e-34	3.86403e-32
ata-MIR9772a-p3_2ss1CT19TC	rna-TRITD_1Av1G083160-3	5317	5338	5328	-39.6	-26.7	0.674242	9.5	0	33.0536	0	0	5.534e-28	1.56896e-26
ata-MIR9863a-p5_1ss5CT	rna-TRITD_4Av1G001840-3	515	533	526	-33.4	-21.8	0.652695	8	0	14.1658	0	0	3.8374e-16	3.43759e-15
ata-miR1432-3p_L-1R+1	rna-TRITD_4Bv1G206310-8	66	87	77	-42.2	-27.6	0.654028	9	0	9.4439	0	0	1.1213e-14	8.57115e-14
ata-miR1432-5p_L+1R-2	rna-TRITD_2Bv1G261170-5	2735	2754	2745	-37.5	-25.9	0.690667	5.5	0	23.6097	0	0	4.9288e-28	1.39854e-26
ata-miR1432-5p_L+1R-2	rna-TRITD_2Bv1G261170-6	2648	2667	2658	-37.5	-25.9	0.690667	5.5	0	18.8878	0	0	3.0936e-31	1.03989e-29
ata-miR164c-3p	rna-TRITD_1Bv1G065080-4	459	479	470	-39	-31	0.794872	7	0	14.1658	0	0	1.1213e-14	8.57115e-14
ata-miR164c-3p	rna-TRITD_2Bv1G233980-8	57	80	68	-39	-27.2	0.697436	13	0	14.1658	0	0	3.5054e-19	4.44694e-18
ata-miR164c-3p	rna-TRITD_4Av1G211320-3	303	323	314	-39	-31.3	0.802564	8.5	0	56.6634	0	0	5.1242e-31	1.70457e-29
ata-miR167b-3p	rna-TRITD_1Bv1G125440-4	310	331	322	-38.1	-24.9	0.653543	7.5	0	9.4439	0	0	1.4337e-09	5.87196e-09
ata-miR167b-3p	rna-TRITD_2Av1G157130-9	2475	2495	2486	-38.1	-29.3	0.769029	6.5	0	14.1658	0	0	5.1242e-31	1.70457e-29
ata-miR172b-5p	rna-TRITD_7Bv1G146430	723	744	734	-39.9	-27.6	0.691729	7	0	28.3317	0	0	1.2438e-72	2.08296e-70
ata-miR396e-3p	rna-TRITD_2Av1G164720-3	1246	1266	1257	-33	-21.6	0.654545	13	0	23.6097	0	0	1.8258e-28	5.26523e-27
ata-miR398g-5p_L+1R-1_1ss9GA	rna-TRITD_5Bv1G250840-5	892	912	903	-41.6	-27.9	0.670673	5	0	18.8878	0	0	7.9804e-42	4.70605e-40
ata-miR398g-5p_L+1R-1_1ss9GA	rna-TRITD_5Bv1G250840-6	979	999	990	-41.6	-27.9	0.670673	5	0	18.8878	0	0	3.9665e-11	2.0638e-10
ata-miR399b-5p_L-2R+2	rna-TRITD_3Bv1G121790-4	1798	1821	1812	-44.3	-31.38	0.708352	13	0	28.3317	0	0	7.5838e-40	4.2151e-38
ata-miR408-3p	rna-TRITD_1Av1G020310-5	363	382	373	-43.5	-29.9	0.687356	7.5	0	18.8878	0	0	4.4173e-54	4.17647e-52
ata-miR408-3p	rna-TRITD_3Av1G196870-14	124	144	135	-43.5	-28.6	0.657471	11	0	14.1658	0	0	1.3144e-08	4.36204e-08
ata-miR408-3p	rna-TRITD_4Av1G177090-2	349	369	360	-43.5	-30.5	0.701149	8	0	23.6097	0	0	1.0556e-53	9.90737e-52
ata-miR408-3p	rna-TRITD_7Av1G100730-5	351	368	360	-43.5	-29.1	0.668966	7	0	18.8878	0	0	2.1715e-26	5.06157e-25
ata-miR5168-5p	rna-TRITD_5Av1G168570-3	882	902	893	-38.9	-26.8	0.688946	8	0	33.0536	0	0	9.365e-07	2.45152e-06
ata-miR5200-5p	rna-TRITD_1Av1G164280-7	1215	1234	1225	-32.2	-21.5	0.667702	8	0	9.4439	0	0	1.1213e-14	8.57115e-14
ata-miR5200-5p	rna-TRITD_1Bv1G130980-7	1427	1447	1438	-32.2	-21.7	0.673913	8.5	0	18.8878	0	0	6.0548e-12	3.54685e-11
ata-miR528-3p_1ss4GC	rna-TRITD_7Av1G016830-6	314	334	325	-42.3	-29.7	0.702128	5.5	0	23.6097	0	0	9.365e-07	2.45152e-06
ata-miR528-3p_1ss4GC	rna-TRITD_7Av1G094570-5	505	536	516	-42.3	-31.8	0.751773	26.5	0	18.8878	0	0	6.8274e-24	1.36428e-22
ata-miR9674b-3p	rna-TRITD_3Bv1G217000-2	800	820	811	-33.5	-22.6	0.674627	8.5	0	84.9951	0	0	1.1172e-09	4.60346e-09
ata-miR9674c-3p_L-1R+1	rna-TRITD_6Bv1G090970-7	435	452	443	-33	-21.6	0.654545	7	0	14.1658	0	0	6.904e-09	2.59283e-08
ata-miR9863a-3p_1ss22CT	rna-TRITD_4Av1G157640-2	1279	1299	1291	-33.8	-22.7	0.671598	5.5	0	9.4439	0	0	1.6031e-14	1.21642e-13
ata-miR9863a-3p_1ss22CT	rna-TRITD_4Bv1G040820-12	1237	1257	1249	-33.8	-22.7	0.671598	5.5	0	9.4439	0	0	0.0001432	0.000237483
bdi-MIR1135-p5_2ss16TA17GC	rna-TRITD_6Bv1G085100-2	245	262	253	-26.4	-17.6	0.666667	9.5	0	18.8878	0	0	0.0001432	0.000237483
bdi-MIR169a-p3	rna-TRITD_2Av1G068760-3	103	123	114	-40.3	-30.6	0.759305	9	0	51.9414	0	0	5.3477e-10	2.22302e-09
bdi-MIR169a-p3	rna-TRITD_3Bv1G188540-24	1435	1457	1448	-40.3	-27.38	0.679404	9.5	0	23.6097	0	0	2.7197e-17	3.07866e-16
bdi-MIR396a-p3	rna-TRITD_7Av1G160830-2	226	248	238	-34.7	-22.8	0.657061	6	0	47.2195	0	0	1.7973e-10	7.68643e-10
bdi-MIR399a-p5	rna-TRITD_3Bv1G204380-4	60	85	71	-41.8	-27.9	0.667464	15.5	0	14.1658	0	0	1.3905e-24	2.94934e-23
bdi-miR394	rna-TRITD_2Av1G235660-3	282	302	292	-39.2	-25.8	0.658163	11	0	18.8878	0	0	6.5458e-36	2.89172e-34
bdi-miR531_L-4R+1_1ss5CT	rna-TRITD_1Av1G140590-2	1736	1755	1747	-45.1	-34	0.75388	7.5	0	28.3317	0	0	1.7973e-10	7.68643e-10
bdi-miR531_L-4R+1_1ss5CT	rna-TRITD_1Bv1G204740	386	408	400	-45.1	-30.5	0.676275	7.5	0	37.7756	0	0	1.9619e-07	5.38584e-07
bdi-miR531_L-4R+1_1ss5CT	rna-TRITD_2Bv1G210420-2	194	213	205	-45.1	-31.2	0.691796	8.5	0	42.4975	0	0	2.7197e-17	3.07866e-16
bdi-miR531_L-4R+1_1ss5CT	rna-TRITD_6Av1G179880-5	189	212	202	-45.1	-29.8	0.660754	8.5	0	18.8878	0	0	6.7148e-21	9.6698e-20
bdi-miR827-5p_1ss22CT	rna-TRITD_7Bv1G152520-3	796	818	808	-32.3	-22.7	0.702786	9	0	28.3317	0	0	6.5458e-36	2.89172e-34
bdi-miR827-5p_1ss6TC	rna-TRITD_6Av1G025420-16	506	531	518	-36.4	-23.9	0.656593	16.5	0	23.6097	0	0	8.5226e-14	6.27186e-13
csi-miR160c-5p_R-1	rna-TRITD_2Av1G228300	583	602	593	-42.1	-31.4	0.745843	7	0	33.0536	0	0	1.7973e-10	7.68643e-10
csi-miR172a-3p_R+1	rna-TRITD_2Av1G123720-12	2306	2326	2317	-34.2	-24.08	0.704094	8.5	0	14.1658	0	0	2.2259e-08	7.31569e-08
csi-miR172a-3p_R+1	rna-TRITD_2Av1G123720-14	1604	1624	1615	-34.2	-24.08	0.704094	8.5	0	9.4439	0	0	9.1403e-16	7.62051e-15
csi-miR399f-5p_2ss20GC21AC	rna-TRITD_7Bv1G016070-4	316	338	329	-41.4	-31.5	0.76087	6	0	9.4439	0	0	0	0
csi-miR399f-5p_R-3	rna-TRITD_7Av1G170400	389	408	397	-33.8	-26.2	0.775148	6.5	0	33.0536	0	0	0	0
far-MIR1122-p3_2ss16TG18TG	rna-TRITD_3Bv1G264260-6	1161	1183	1172	-34.7	-22.8	0.657061	11.5	0	9.4439	0	0	0	0
gma-MIR399c-p5_1ss6TC	rna-TRITD_7Bv1G134930-4	231	252	243	-41.7	-29	0.695444	7.5	0	33.0536	0	0	7.4688e-08	2.10603e-07
gma-MIR5368-p5_2ss1TC21TC	rna-TRITD_2Av1G154250-2	321	342	334	-45.8	-30.8	0.672489	7	0	9.4439	0	0	0	0
gma-MIR5368-p5_2ss1TC21TC	rna-TRITD_4Av1G024730-4	702	723	714	-45.8	-38.9	0.849345	4.5	0	33.0536	0	0	0	0
gma-miR166h-3p_L-2R+2	rna-TRITD_3Av1G249580-2	669	691	680	-43.2	-28.6	0.662037	9	0	47.2195	0	0	9.1403e-16	7.62051e-15
gma-miR6300	rna-TRITD_5Av1G192190-5	2792	2808	2799	-29.3	-23.5	0.802048	4	0	28.3317	0	0	0	0
gma-miR6300	rna-TRITD_5Av1G192190-7	2228	2244	2235	-29.3	-23.5	0.802048	4	0	14.1658	0	0	0	0
gma-miR6300_R+1_1	rna-TRITD_4Av1G184160-3	55	75	66	-32.7	-21.26	0.650153	12.5	0	18.8878	0	0	1.7774e-12	1.12957e-11
gma-miR6300_R+1_1	rna-TRITD_5Av1G123760	715	734	724	-32.7	-22.7	0.69419	9.5	0	37.7756	0	0	2.1442e-12	1.35654e-11
gma-miR6300_R+1_1	rna-TRITD_5Av1G194400-7	270	291	282	-32.7	-22.2	0.678899	9	0	9.4439	0	0	2.3697e-34	9.65304e-33
gma-miR6300_R+1_1	rna-TRITD_5Bv1G187270-4	108	129	120	-32.7	-22.2	0.678899	9	0	23.6097	0	0	0	0
gma-miR6300_R+1_2	rna-TRITD_6Av1G051440	1558	1577	1568	-31	-23.4	0.754839	6	0	42.4975	0	0	0	0
gma-miR6300_R+5_1	rna-TRITD_4Av1G215630	106	128	119	-39.2	-27.7	0.706633	10	0	37.7756	0	0	0	0
gma-miR6300_R+5_1	rna-TRITD_5Av1G210960-3	185	207	198	-39.2	-25.6	0.653061	9.5	0	18.8878	0	0	0	0
gra-MIR8678-p5_2ss11GA17CG	rna-TRITD_5Av1G036280-3	524	537	532	-25.7	-16.9	0.657588	8	0	14.1658	0	0	7.8782e-10	3.26316e-09
hvu-MIR397b-p5	rna-TRITD_4Av1G177090-2	280	299	290	-46.7	-30.8	0.659529	6.5	0	23.6097	0	0	3.8242e-34	1.55348e-32
hvu-miR159a_1ss21GA	rna-TRITD_7Bv1G152720-11	1184	1203	1195	-36.5	-25.7	0.70411	9	0	9.4439	0	0	7.4043e-33	2.67301e-31
hvu-miR159a_1ss21GA	rna-TRITD_7Bv1G152720-14	1001	1020	1012	-36.5	-25.7	0.70411	9	0	9.4439	0	0	1.7774e-12	1.12957e-11
hvu-miR444b	rna-TRITD_6Av1G039480	1345	1370	1361	-38	-25.2	0.663158	10.5	0	9.4439	0	0	0	0
hvu-miR5048a_L+2R-2	rna-TRITD_6Av1G155930-16	177	199	190	-32.8	-24.7	0.753049	10	0	14.1658	0	0	2.1442e-12	1.35654e-11
hvu-miR5048a_L+2R-2	rna-TRITD_6Av1G155930-18	159	181	172	-32.8	-24.7	0.753049	10	0	9.4439	0	0	1.2266e-25	2.70121e-24
hvu-miR5048a_L+2R-2	rna-TRITD_6Av1G155930-6	342	364	355	-32.8	-24.7	0.753049	10	0	9.4439	0	0	2.8703e-07	7.73784e-07
mdm-miR396a_R-1	rna-TRITD_4Bv1G063550-7	185	202	194	-32.5	-22	0.676923	6	0	9.4439	0	0	2.0211e-26	4.72281e-25
mdm-miR396a_R-1	rna-TRITD_7Bv1G172250	802	822	813	-32.5	-21.4	0.658462	9	0	51.9414	0	0	1.8197e-15	1.50138e-14
mdm-miR397a_1ss21AT	rna-TRITD_6Bv1G063650-14	810	830	821	-35.4	-24.1	0.680791	5.5	0	14.1658	0	0	1.3093e-09	5.3803e-09
osa-MIR393a-p3_1ss20GA_2	rna-TRITD_3Bv1G008590-21	1246	1269	1260	-34.8	-23.6	0.678161	8	0	14.1658	0	0	7.3106e-44	4.75421e-42
osa-MIR444b-p5_2	rna-TRITD_4Av1G213360-6	405	426	416	-34.7	-23.1	0.665706	6	0	18.8878	0	0	1.5257e-36	6.84628e-35
osa-MIR444b-p5_2	rna-TRITD_4Av1G213360-9	351	372	362	-34.7	-23.1	0.665706	6	0	23.6097	0	0	1.1236e-05	2.15009e-05
osa-MIR5339-p3_1	rna-TRITD_5Bv1G187710-13	745	762	754	-22.6	-14.8	0.654867	8	0	9.4439	0	0	8.4255e-48	6.35415e-46
osa-MIR5339-p3_1	rna-TRITD_5Bv1G187710-2	748	765	757	-22.6	-14.8	0.654867	8	0	18.8878	0	0	2.8414e-18	3.33198e-17
osa-MIR5339-p3_1	rna-TRITD_5Bv1G187710-9	748	765	757	-22.6	-14.8	0.654867	8	0	9.4439	0	0	8.0001e-08	2.24399e-07
osa-MIR5339-p3_1	rna-TRITD_6Bv1G223620-4	1850	1868	1859	-22.6	-15	0.663717	10.5	0	23.6097	0	0	6.0849e-05	0.000103956
osa-MIR5339-p3_1ss3GA	rna-TRITD_3Bv1G105520-8	1214	1236	1228	-27.6	-18.2	0.65942	7	0	18.8878	0	0	2.8414e-18	3.33198e-17
osa-MIR812q-p3_1ss21TG_2	rna-TRITD_7Av1G233260	212	236	227	-44.6	-30.8	0.690583	10	0	42.4975	0	0	2.8414e-18	3.33198e-17
osa-miR159f_R+1_2ss1CT21AT	rna-TRITD_1Av1G166580-2	1693	1718	1709	-39	-25.4	0.651282	13	0	9.4439	0	0	6.0849e-05	0.000103956
osa-miR160f-5p	rna-TRITD_1Av1G004600-3	2749	2772	2761	-45.2	-30.9	0.683628	8.5	0	23.6097	0	0	1.2381e-14	9.4246e-14
osa-miR160f-5p	rna-TRITD_1Av1G004600-4	2598	2621	2610	-45.2	-30.9	0.683628	8.5	0	23.6097	0	0	2.8414e-18	3.33198e-17
osa-miR166m	rna-TRITD_6Bv1G015870-4	1007	1028	1019	-42.4	-28.8	0.679245	8.5	0	14.1658	0	0	1.1218e-23	2.13824e-22
osa-miR171e-5p_2ss2GA21AG	rna-TRITD_7Bv1G123940-6	283	306	297	-41.9	-27.4	0.653938	13	0	14.1658	0	0	6.9424e-12	3.74094e-11
osa-miR396e-5p_1ss19CT	rna-TRITD_2Av1G232000	939	959	950	-35.1	-23.1	0.65812	9	0	37.7756	0	0	9.7843e-20	1.27728e-18
osa-miR399d	rna-TRITD_4Bv1G017050-2	3749	3771	3762	-41.9	-28.48	0.679714	7.5	0	9.4439	0	0	9.7843e-20	1.27728e-18
osa-miR444b.1_1ss21CT	rna-TRITD_7Av1G212700-2	1760	1779	1770	-38	-27.9	0.734211	3	0	33.0536	0	0	1.9156e-43	1.21416e-41
osa-miR444b.1_1ss21CT	rna-TRITD_7Av1G212700-4	1109	1128	1119	-38	-27.9	0.734211	3	0	28.3317	0	0	9.7843e-20	1.27728e-18
osa-miR444b.1_1ss21CT	rna-TRITD_7Bv1G000740-26	2796	2816	2807	-38	-25.1	0.660526	9	0	9.4439	0	0	8.3688e-16	6.98638e-15
osa-miR444b.1_1ss21CT	rna-TRITD_7Bv1G000740-36	3507	3527	3518	-38	-25.1	0.660526	9	0	9.4439	0	0	1.5784e-35	6.77714e-34
osa-miR5077_L-1_1ss5GA	rna-TRITD_2Av1G063260-4	128	152	143	-33.8	-22.4	0.662722	22	0	18.8878	0	0	8.3688e-16	6.98638e-15
osa-miR5077_L-1_1ss5GA	rna-TRITD_2Bv1G013030	2822	2840	2830	-33.8	-22	0.650888	5	0	28.3317	0	0	6.9424e-12	3.74094e-11
osa-miR5077_L-1_1ss5GA	rna-TRITD_4Av1G261340-2	1751	1772	1759	-33.8	-23.9	0.707101	9.5	0	23.6097	0	0	1.5784e-35	6.77714e-34
osa-miR5077_L-1_1ss5GA	rna-TRITD_7Bv1G029520-3	791	809	800	-33.8	-25.1	0.742604	7	0	18.8878	0	0	8.3688e-16	6.98638e-15
osa-miR530-5p_L+1_1ss21AT	rna-TRITD_5Av1G209770-4	541	561	552	-39.3	-26	0.661578	8	0	23.6097	0	0	1.2687e-27	3.43085e-26
ppe-miR530_L-2R+3	rna-TRITD_1Bv1G063270-3	2430	2454	2443	-43.6	-29.3	0.672018	12	0	28.3317	0	0	5.4524e-08	1.54625e-07
ptc-MIR6478-p5_1ss6CT_2	rna-TRITD_2Bv1G025720-7	220	238	229	-35.8	-23.5	0.656425	7	0	47.2195	0	0	9.7843e-20	1.27728e-18
tae-MIR1120c-p3_2ss7TA17TG	rna-TRITD_6Av1G203400-2	560	580	571	-30.3	-20.3	0.669967	14.5	0	47.2195	0	0	5.4524e-08	1.54625e-07
tae-MIR1122a-p5_1ss3GT	rna-TRITD_2Bv1G143250-2	1369	1388	1380	-32.1	-23.3	0.725857	5.5	0	37.7756	0	0	8.3688e-16	6.98638e-15
tae-MIR1122b-p5_1ss10TG	rna-TRITD_2Av1G081200-14	794	811	802	-24.3	-18.5	0.761317	5.5	0	9.4439	0	0	0	0
tae-MIR1122b-p5_1ss10TG	rna-TRITD_2Bv1G087380-5	788	805	796	-24.3	-18.5	0.761317	5.5	0	9.4439	0	0	1.4206e-31	4.8227e-30
tae-MIR1122b-p5_1ss10TG	rna-TRITD_3Av1G113730-2	1205	1222	1213	-24.3	-16.3	0.670782	9.5	0	23.6097	0	0	0	0
tae-MIR1122b-p5_1ss10TG	rna-TRITD_4Bv1G080890-21	49	66	57	-24.3	-19.3	0.794239	9.5	0	9.4439	0	0	1.4206e-31	4.8227e-30
tae-MIR1122b-p5_1ss10TG	rna-TRITD_5Bv1G007980-28	11	28	19	-24.3	-15.9	0.654321	9	0	18.8878	0	0	6.9424e-12	3.74094e-11
tae-MIR1122b-p5_1ss10TG	rna-TRITD_5Bv1G207240-8	270	288	279	-24.3	-16.5	0.679012	11	0	18.8878	0	0	5.4524e-08	1.54625e-07
tae-MIR1123-p3_2ss14AG18AC	rna-TRITD_4Av1G021150-8	565	584	576	-35.3	-26.52	0.751275	9.5	0	9.4439	0	0	1.2687e-27	3.43085e-26
tae-MIR1123-p5_1ss6AG	rna-TRITD_1Av1G194670	1108	1129	1120	-36.5	-25	0.684932	12.5	0	75.5512	0	0	8.3688e-16	6.98638e-15
tae-MIR1128-p3_1	rna-TRITD_2Bv1G026090	2777	2794	2786	-37.3	-24.4	0.654155	10	0	9.4439	0	0	9.7843e-20	1.27728e-18
tae-MIR1128-p3_1	rna-TRITD_2Bv1G026090-11	2801	2818	2810	-37.3	-24.4	0.654155	10	0	14.1658	0	0	5.4524e-08	1.54625e-07
tae-MIR1128-p3_1	rna-TRITD_3Av1G107150-5	293	311	302	-37.3	-29.4	0.788204	5	0	14.1658	0	0	1.5784e-35	6.77714e-34
tae-MIR1128-p3_1ss11CG_2	rna-TRITD_2Bv1G041500-7	1672	1693	1684	-33.5	-23.3	0.695522	7	0	9.4439	0	0	5.4524e-08	1.54625e-07
tae-MIR1128-p3_1ss5CA_1	rna-TRITD_3Av1G232170-23	1400	1422	1413	-33	-24.9	0.754545	9	0	14.1658	0	0	6.9424e-12	3.74094e-11
tae-MIR1128-p3_2	rna-TRITD_3Av1G232400	41	60	51	-38.6	-27	0.699482	8	0	37.7756	0	0	8.3688e-16	6.98638e-15
tae-MIR1128-p3_2	rna-TRITD_3Av1G232400-3	41	60	51	-38.6	-27	0.699482	8	0	33.0536	0	0	1.5784e-35	6.77714e-34
tae-MIR1137b-p3_2ss9TG18AG_2	rna-TRITD_3Bv1G178940-3	1095	1119	1106	-34.1	-22.3	0.653959	13	0	14.1658	0	0	8.3688e-16	6.98638e-15
tae-MIR167c-p3	rna-TRITD_1Bv1G194720-2	292	314	305	-36.3	-25	0.688705	8	0	56.6634	0	0	8.3688e-16	6.98638e-15
tae-MIR167c-p3	rna-TRITD_7Bv1G011160-21	684	705	695	-36.3	-24.4	0.672176	9.5	0	9.4439	0	0	6.9424e-12	3.74094e-11
tae-MIR171a-p5	rna-TRITD_4Bv1G079940-10	1438	1459	1449	-40.3	-26.4	0.655087	8	0	18.8878	0	0	8.3688e-16	6.98638e-15
tae-MIR397-p5	rna-TRITD_5Bv1G037680-2	802	834	814	-37	-24.1	0.651351	25.5	0	18.8878	0	0	5.4524e-08	1.54625e-07
tae-MIR399-p5	rna-TRITD_5Av1G209620-2	414	434	425	-46.7	-32.1	0.687366	7.5	0	33.0536	0	0	5.4524e-08	1.54625e-07
tae-MIR5049-p5_1ss5AC	rna-TRITD_5Bv1G224050-2	415	434	425	-30.1	-20.2	0.671096	9	0	23.6097	0	0	6.9424e-12	3.74094e-11
tae-MIR5049-p5_1ss5AC	rna-TRITD_5Bv1G224050-5	307	326	317	-30.1	-20.2	0.671096	9	0	18.8878	0	0	9.7843e-20	1.27728e-18
tae-MIR5175-p5_1ss1AT	rna-TRITD_4Bv1G166960-5	1076	1096	1087	-32.3	-25	0.773994	8	0	23.6097	0	0	5.4524e-08	1.54625e-07
tae-MIR5200-p5	rna-TRITD_1Av1G164280-4	1158	1177	1168	-32.2	-21.5	0.667702	8	0	9.4439	0	0	1.9156e-43	1.21416e-41
tae-MIR531-p5_2ss11CG20AG	rna-TRITD_6Av1G226930	1864	1883	1874	-48.6	-33.9	0.697531	6	0	18.8878	0	0	5.4524e-08	1.54625e-07
tae-MIR7757-p3_1ss19AG	rna-TRITD_4Av1G164170-5	333	354	345	-32.1	-21	0.654206	10.5	0	33.0536	0	0	1.1218e-23	2.13824e-22
tae-MIR7757-p3_2ss3TC19TC	rna-TRITD_7Av1G026810-7	92	109	101	-26.7	-20.3	0.7603	6.5	0	23.6097	0	0	1.9156e-43	1.21416e-41
tae-MIR7757-p5_1ss3TC	rna-TRITD_3Av1G042320-17	180	197	189	-24.7	-16.1	0.651822	7.5	0	9.4439	0	0	1.2687e-27	3.43085e-26
tae-MIR9653b-p3_1ss2GC	rna-TRITD_1Av1G080190-6	212	231	222	-37	-24.2	0.654054	8	0	14.1658	0	0	1.9156e-43	1.21416e-41
tae-MIR9653b-p3_1ss2GC	rna-TRITD_1Av1G208410-2	1194	1212	1203	-37	-24.5	0.662162	8	0	23.6097	0	0	1.4206e-31	4.8227e-30
tae-MIR9653b-p3_1ss2GC	rna-TRITD_1Av1G208410-3	1332	1350	1341	-37	-24.5	0.662162	8	0	9.4439	0	0	2.0965e-47	1.54806e-45
tae-MIR9653b-p3_1ss2GC	rna-TRITD_4Av1G188370-12	1104	1121	1113	-37	-26	0.702703	8.5	0	9.4439	0	0	8.3688e-16	6.98638e-15
tae-MIR9653b-p3_1ss2GC	rna-TRITD_4Av1G188370-17	882	899	891	-37	-26	0.702703	8.5	0	9.4439	0	0	1.1218e-23	2.13824e-22
tae-MIR9653b-p3_1ss2GC	rna-TRITD_4Av1G188370-18	813	830	822	-37	-26	0.702703	8.5	0	14.1658	0	0	0	0
tae-MIR9655-p5	rna-TRITD_2Bv1G012720-6	20	40	32	-42.6	-29.4	0.690141	10	0	14.1658	0	0	6.9424e-12	3.74094e-11
tae-MIR9655-p5	rna-TRITD_5Av1G148130-6	820	843	832	-42.6	-27.8	0.652582	11	0	23.6097	0	0	6.9424e-12	3.74094e-11
tae-MIR9657c-p5_2ss10AC18TC	rna-TRITD_3Av1G210010-11	333	353	345	-44.7	-30	0.671141	7.5	0	33.0536	0	0	5.4524e-08	1.54625e-07
tae-MIR9661-p3	rna-TRITD_6Bv1G029100-48	2549	2569	2561	-40.5	-28.6	0.706173	7	0	9.4439	0	0	9.7843e-20	1.27728e-18
tae-MIR9661-p3	rna-TRITD_6Bv1G029100-49	2552	2572	2564	-40.5	-28.6	0.706173	7	0	9.4439	0	0	2.0965e-47	1.54806e-45
tae-MIR9662b-p5_1ss9CG	rna-TRITD_2Av1G025680	203	227	218	-43	-28.3	0.65814	11	0	118.049	0	0	1.1218e-23	2.13824e-22
tae-MIR9666c-p3	rna-TRITD_1Av1G000580-14	569	590	580	-41	-29.2	0.712195	8.5	0	33.0536	0	0	8.3688e-16	6.98638e-15
tae-MIR9666c-p3	rna-TRITD_6Av1G054050-3	670	690	681	-41	-27.7	0.67561	10	0	28.3317	0	0	5.4524e-08	1.54625e-07
tae-MIR9668-p3_1	rna-TRITD_5Av1G156700	96	116	106	-35.2	-22.9	0.650568	9.5	0	37.7756	0	0	5.4524e-08	1.54625e-07
tae-MIR9668-p3_1ss18GT	rna-TRITD_5Bv1G075980-3	128	145	136	-26.8	-18.2	0.679104	7.5	0	28.3317	0	0	5.4524e-08	1.54625e-07
tae-MIR9668-p5_1ss3TC_1	rna-TRITD_4Bv1G050350-3	958	979	968	-35.6	-23.64	0.664045	14	0	42.4975	0	0	6.9424e-12	3.74094e-11
tae-MIR9670-p5	rna-TRITD_2Av1G118230-4	255	276	266	-31.4	-20.6	0.656051	10	0	14.1658	0	0	0	0
tae-MIR9674a-p5_1ss21AT	rna-TRITD_3Bv1G181810-5	212	233	224	-37.2	-24.3	0.653226	8.5	0	9.4439	0	0	0	0
tae-MIR9674a-p5_1ss21AT	rna-TRITD_5Av1G227180-3	744	767	758	-37.2	-24.6	0.66129	9	0	23.6097	0	0	0	0
tae-miR1137b-5p_1ss21CT	rna-TRITD_4Bv1G105740	2155	2175	2166	-36.1	-24.1	0.66759	7	0	18.8878	0	0	6.9424e-12	3.74094e-11
tae-miR408_L-1	rna-TRITD_1Av1G131750-4	29	48	39	-43.5	-28.8	0.662069	8	0	9.4439	0	0	8.3688e-16	6.98638e-15
tae-miR5048-5p	rna-TRITD_2Av1G075180	2822	2843	2834	-34.6	-22.5	0.650289	7	0	18.8878	0	0	6.9424e-12	3.74094e-11
tae-miR5048-5p	rna-TRITD_4Bv1G011590	1691	1712	1703	-34.6	-25.9	0.748555	7.5	0	9.4439	0	0	9.7843e-20	1.27728e-18
tae-miR5048-5p	rna-TRITD_4Bv1G011590-3	1613	1634	1625	-34.6	-25.9	0.748555	7.5	0	9.4439	0	0	6.9424e-12	3.74094e-11
tae-miR531_L-2R+2	rna-TRITD_5Bv1G058760-9	99	120	110	-46	-30.5	0.663043	8	0	28.3317	0	0	9.7843e-20	1.27728e-18
tae-miR531_L-2R-1_1ss13CG	rna-TRITD_3Bv1G211620-2	756	777	765	-41	-27.1	0.660976	11.5	0	9.4439	0	0	8.3688e-16	6.98638e-15
tae-miR531_L-2R-1_1ss13CT	rna-TRITD_1Av1G068360-22	93	111	102	-38.8	-27.8	0.716495	7	0	9.4439	0	0	5.4524e-08	1.54625e-07
tae-miR531_L-2_1ss13CT	rna-TRITD_4Av1G018720-17	69	86	77	-40.4	-27.1	0.670792	7.5	0	9.4439	0	0	5.4524e-08	1.54625e-07
tae-miR9652-5p	rna-TRITD_4Av1G151710	1102	1123	1114	-31.4	-20.5	0.652866	5.5	0	14.1658	0	0	1.2687e-27	3.43085e-26
tae-miR9666a-3p	rna-TRITD_3Bv1G160430-5	283	303	294	-44.7	-29.8	0.666667	8	0	23.6097	0	0	6.9424e-12	3.74094e-11
tae-miR9666b-3p	rna-TRITD_4Bv1G058030-8	386	408	399	-44.3	-28.9	0.65237	10.5	0	14.1658	0	0	1.2687e-27	3.43085e-26
tae-miR9666b-3p	rna-TRITD_6Bv1G029100	495	520	511	-44.3	-28.82	0.650564	13	0	9.4439	0	0	9.7843e-20	1.27728e-18
tae-miR9666b-3p	rna-TRITD_6Bv1G029100-11	495	520	511	-44.3	-28.82	0.650564	13	0	9.4439	0	0	5.4524e-08	1.54625e-07
tae-miR9666b-3p	rna-TRITD_6Bv1G029100-12	495	520	511	-44.3	-28.82	0.650564	13	0	9.4439	0	0	5.4524e-08	1.54625e-07
tae-miR9666b-3p	rna-TRITD_6Bv1G029100-16	495	520	511	-44.3	-28.82	0.650564	13	0	9.4439	0	0	9.7843e-20	1.27728e-18
tae-miR9674b-5p	rna-TRITD_2Bv1G233170-11	1666	1691	1682	-38.9	-25.5	0.655527	16	0	14.1658	0	0	9.7843e-20	1.27728e-18
tae-miR9674b-5p	rna-TRITD_2Bv1G233170-6	1726	1751	1742	-38.9	-25.5	0.655527	16	0	9.4439	0	0	5.4524e-08	1.54625e-07
tae-miR9674b-5p	rna-TRITD_2Bv1G233170-7	1717	1742	1733	-38.9	-25.5	0.655527	16	0	14.1658	0	0	5.4524e-08	1.54625e-07
tae-miR9773	rna-TRITD_3Bv1G017790	474	497	488	-27.2	-17.9	0.658088	11.5	0	14.1658	0	0	5.4524e-08	1.54625e-07
tae-miR9778	rna-TRITD_3Av1G058220-8	144	165	155	-38.4	-25.1	0.653646	8	0	9.4439	0	0	5.4524e-08	1.54625e-07
zma-MIR166a-p3_2ss17CT18CA	rna-TRITD_3Av1G114880-10	166	186	177	-36.6	-28.3	0.773224	6	0	9.4439	0	0	9.7843e-20	1.27728e-18
zma-MIR166a-p3_2ss17CT18CA	rna-TRITD_3Av1G168770-4	25	45	36	-36.6	-24.9	0.680328	8.5	0	18.8878	0	0	1.2687e-27	3.43085e-26
zma-MIR166a-p3_2ss17CT18CA	rna-TRITD_4Bv1G179980-9	115	136	125	-36.6	-24	0.655738	7.5	0	33.0536	0	0	6.9424e-12	3.74094e-11
zma-MIR166a-p3_2ss17CT18CA	rna-TRITD_5Bv1G234810	193	213	204	-36.6	-27.1	0.740437	7	0	42.4975	0	0	1.5784e-35	6.77714e-34
zma-miR156d-3p_1ss8TC	rna-TRITD_3Av1G028060	335	358	347	-43.1	-30.2	0.700696	8	0	14.1658	0	0	3.9353e-79	7.62436e-77
zma-miR156d-3p_1ss8TC	rna-TRITD_5Bv1G253620-6	43	64	56	-43.1	-32.1	0.74478	5	0	23.6097	0	0	8.3688e-16	6.98638e-15
zma-miR171b-3p_R+1	rna-TRITD_5Bv1G037050	1216	1236	1227	-37.9	-28.7	0.757256	7	0	18.8878	0	0	6.9424e-12	3.74094e-11
zma-miR399e-5p_L+1_2ss7TC14CA	rna-TRITD_2Av1G291250-11	753	778	769	-43.3	-30.48	0.703926	9	0	14.1658	0	0	1.1218e-23	2.13824e-22
zma-miR399e-5p_L+1_2ss7TC14CA	rna-TRITD_2Av1G291250-9	753	778	769	-43.3	-30.48	0.703926	9	0	18.8878	0	0	1.2687e-27	3.43085e-26
tae-MIR9674a-p5_1ss21AT	rna-TRITD_4Av1G192750	102	122	113	-37.2	-26.9	0.723118	8.5	0	99.1609	161.6	160.12	9.7843e-20	1.27728e-18
tae-MIR9674a-p5_1ss21AT	rna-TRITD_4Av1G192750-2	102	122	113	-37.2	-26.9	0.723118	8.5	0	146.38	178.611	160.12	8.3688e-16	6.98638e-15
tae-miR7757-5p_1ss2TC	rna-TRITD_5Bv1G006860	1379	1400	1391	-36.7	-26.7	0.72752	12	0	51.9414	161.6	126.761	8.3688e-16	6.98638e-15
tae-miR9662a-3p	rna-TRITD_5Bv1G170510-12	1543	1563	1554	-41.6	-27.4	0.658654	5	0	23.6097	51.0317	26.6866	0	0
osa-miR396d_2ss20GT21GA	rna-TRITD_1Av1G177450-2	2821	2843	2832	-36.1	-27.3	0.756233	9	0	18.8878	51.0317	20.0149	0	0
tae-miR531_L-2R-1_1ss13CG	rna-TRITD_5Av1G238340-3	430	448	439	-41	-27	0.658537	5	0	14.1658	144.59	26.6866	1.1218e-23	2.13824e-22
bdi-MIR166g-p3	rna-TRITD_4Bv1G072740	951	971	962	-44.2	-35.3	0.798643	7	0	28.3317	59.537	20.0149	8.3688e-16	6.98638e-15
hvu-MIR397b-p5	rna-TRITD_1Av1G084160-2	26	48	37	-46.7	-31.08	0.665525	10	0	28.3317	110.569	26.6866	8.3688e-16	6.98638e-15
tae-MIR5049-p5_1ss5AC	rna-TRITD_6Bv1G012740-3	1221	1240	1231	-30.1	-19.7	0.654485	9.5	0	70.8292	153.095	40.0299	6.9424e-12	3.74094e-11
tae-MIR9670-p5	rna-TRITD_6Bv1G109660-4	900	920	911	-31.4	-23.5	0.748408	4.5	0	14.1658	42.5264	20.0149	1.9156e-43	1.21416e-41
PC-5p-3845_9471	rna-TRITD_1Bv1G138560-2	114	138	125	-33.5	-22.5	0.671642	11.5	0	14.1658	25.5158	6.67165	1.9156e-43	1.21416e-41
ata-miR9674c-5p_L+1R-1_1ss9TG	rna-TRITD_7Av1G051530-4	1950	1970	1961	-31.9	-25.1	0.786834	5	0	14.1658	51.0317	6.67165	6.9424e-12	3.74094e-11
ata-miR164a-5p_R-1	rna-TRITD_5Bv1G022090-4	222	241	232	-42.7	-38.7	0.906323	1	0	14.1658	25.5158	0	1.1218e-23	2.13824e-22
ata-miR166a-3p_L+1R-1	rna-TRITD_4Bv1G015900-6	211	233	224	-41.8	-30.3	0.72488	6	0	23.6097	25.5158	0	8.3688e-16	6.98638e-15
ata-miR398g-5p_L+1R-1_1ss9GA	rna-TRITD_5Bv1G250840-4	1246	1266	1257	-41.6	-27.9	0.670673	5	0	14.1658	25.5158	0	9.7843e-20	1.27728e-18
ata-miR9674c-5p_L+1R-1_1ss9TG	rna-TRITD_7Av1G051530-5	1536	1556	1547	-31.9	-25.1	0.786834	5	0	18.8878	51.0317	0	5.4524e-08	1.54625e-07
osa-miR156a	rna-TRITD_6Bv1G068350	734	753	744	-37.2	-34.9	0.938172	1	0	70.8292	221.137	0	5.4524e-08	1.54625e-07
osa-miR396d_2ss20GT21GA	rna-TRITD_1Bv1G163500-3	3280	3302	3291	-36.1	-27.3	0.756233	9	0	9.4439	68.0423	0	8.3688e-16	6.98638e-15
osa-miR396d_2ss20GT21GA	rna-TRITD_1Bv1G163500-4	2953	2975	2964	-36.1	-27.3	0.756233	9	0	9.4439	59.537	0	9.7843e-20	1.27728e-18
osa-miR530-5p_R+1	rna-TRITD_3Av1G198050-2	40	60	51	-39.8	-35.4	0.889447	3	0	911.336	1173.73	0	8.3688e-16	6.98638e-15
tae-miR9662a-3p	rna-TRITD_6Bv1G003960-2	33	53	44	-41.6	-37.2	0.894231	2.5	0	56.6634	51.0317	0	5.4524e-08	1.54625e-07
zma-miR156a-5p	rna-TRITD_6Av1G059580	737	756	747	-37.2	-34.9	0.938172	1	0	89.717	246.653	0	8.3688e-16	6.98638e-15
bdi-miR171a	rna-TRITD_4Av1G259790-2	459	479	470	-39	-40.6	1	0	0	14.1658	25.5158	53.3732	1.2687e-27	3.43085e-26
PC-5p-3845_9471	rna-TRITD_1Bv1G138560	168	192	179	-33.5	-22.5	0.671642	11.5	0	23.6097	17.0106	13.3433	8.3688e-16	6.98638e-15
ata-miR9674b-3p	rna-TRITD_7Bv1G165090-2	818	838	829	-33.5	-26.6	0.79403	4	0	42.4975	25.5158	13.3433	6.9424e-12	3.74094e-11
osa-miR164e_R-1	rna-TRITD_7Av1G227590	83	102	93	-41.2	-35.7	0.866505	3	0	23.6097	42.5264	13.3433	1.2687e-27	3.43085e-26
ata-miR9674b-3p	rna-TRITD_7Bv1G025920-6	2075	2095	2086	-33.5	-26.6	0.79403	5	0	9.4439	25.5158	6.67165	5.4524e-08	1.54625e-07
bdi-MIR7757-p5_2ss6AG22CT	rna-TRITD_1Bv1G061790-3	77	98	89	-30.8	-22.4	0.727273	11	0	18.8878	25.5158	6.67165	1.7432e-39	9.23788e-38
tae-MIR530-p5	rna-TRITD_6Av1G006330-3	363	383	374	-39.7	-28.5	0.717884	7	0	14.1658	25.5158	6.67165	9.7843e-20	1.27728e-18
tae-MIR9653b-p3_1ss2GC	rna-TRITD_6Bv1G130750-4	1799	1827	1817	-37	-24.7	0.667568	21.5	0	14.1658	25.5158	6.67165	9.7843e-20	1.27728e-18
PC-5p-17118_1807	rna-TRITD_1Bv1G117960-7	527	546	537	-29.9	-21.7	0.725753	6.5	0	9.4439	17.0106	0	6.9424e-12	3.74094e-11
PC-5p-29058_850	rna-TRITD_5Bv1G218750-4	1862	1883	1874	-35.9	-23.4	0.651811	8	0	9.4439	17.0106	0	8.3688e-16	6.98638e-15
PC-5p-3845_9471	rna-TRITD_4Av1G015930-2	369	390	381	-33.5	-23.1	0.689552	9	0	23.6097	51.0317	0	1.2687e-27	3.43085e-26
ata-miR166a-3p_L+1R-1	rna-TRITD_4Bv1G015900-4	556	578	569	-41.8	-30.3	0.72488	6	0	14.1658	25.5158	0	0	0
ata-miR166a-3p_L+1R-1	rna-TRITD_4Bv1G015900-5	580	602	593	-41.8	-30.3	0.72488	6	0	9.4439	17.0106	0	8.3688e-16	6.98638e-15
ata-miR399b-5p_L-2R+2	rna-TRITD_1Bv1G196730	1527	1547	1538	-44.3	-30.2	0.681716	7	0	23.6097	25.5158	0	1.1218e-23	2.13824e-22
ppe-miR530_L-2R+3	rna-TRITD_4Bv1G162500-2	776	806	795	-43.6	-28.4	0.651376	11.5	0	28.3317	17.0106	0	8.3688e-16	6.98638e-15
tae-MIR9653b-p3_1ss2GC	rna-TRITD_6Bv1G130750-2	1799	1827	1817	-37	-24.7	0.667568	21.5	0	23.6097	25.5158	0	1.4206e-31	4.8227e-30
tae-MIR9674a-p3_1ss4GA	rna-TRITD_6Bv1G090970	475	495	486	-39	-25.8	0.661538	8	0	9.4439	17.0106	0	5.4524e-08	1.54625e-07
tae-miR9652-5p	rna-TRITD_4Bv1G124540-3	574	601	592	-31.4	-20.9	0.665605	12.5	0	9.4439	34.0211	0	8.3688e-16	6.98638e-15
ata-miR9674b-3p	rna-TRITD_7Av1G051530	2132	2152	2143	-33.5	-26.6	0.79403	5	0	18.8878	17.0106	26.6866	6.9424e-12	3.74094e-11
cpa-miR159a_1ss20TC	rna-TRITD_1Bv1G173280-3	509	529	520	-38.5	-35	0.909091	3	0	37.7756	42.5264	73.3881	8.3688e-16	6.98638e-15
tae-MIR9670-p5	rna-TRITD_6Bv1G109660	900	920	911	-31.4	-23.5	0.748408	4.5	0	14.1658	25.5158	53.3732	1.9156e-43	1.21416e-41
PC-5p-3845_9471	rna-TRITD_7Av1G132310-7	335	355	346	-33.5	-28.5	0.850746	3.5	0	23.6097	25.5158	13.3433	9.7843e-20	1.27728e-18
ata-miR9674b-3p	rna-TRITD_2Av1G026900-5	805	825	816	-33.5	-23.8	0.710448	12	0	18.8878	17.0106	26.6866	8.3688e-16	6.98638e-15
hbr-MIR6171-p3_2ss10GA18GC	rna-TRITD_6Av1G026680	1652	1670	1661	-30.7	-21	0.684039	8	0	9.4439	25.5158	26.6866	5.4524e-08	1.54625e-07
tae-MIR9653b-p3_1ss2GC	rna-TRITD_3Bv1G242450-7	603	620	612	-37	-26.1	0.705405	7	0	14.1658	17.0106	26.6866	6.9424e-12	3.74094e-11
PC-3p-10681_3239	rna-TRITD_2Av1G174080-24	805	831	816	-33.3	-23.6	0.708709	14	0	14.1658	17.0106	20.0149	6.9424e-12	3.74094e-11
PC-3p-10681_3239	rna-TRITD_2Bv1G143550-8	805	831	816	-33.3	-23.6	0.708709	14	0	14.1658	17.0106	33.3582	0	0
PC-3p-111889_49	rna-TRITD_6Av1G143420	383	403	394	-33.3	-23.9	0.717718	5.5	0	56.6634	136.085	60.0448	0	0
PC-3p-111889_49	rna-TRITD_6Bv1G134260	383	403	394	-33.3	-23.9	0.717718	5.5	0	80.2731	102.063	73.3881	6.9424e-12	3.74094e-11
PC-3p-8589_4140	rna-TRITD_6Bv1G053240	316	339	330	-59.1	-38.7	0.654822	10	0	113.327	34.0211	66.7165	1.1218e-23	2.13824e-22
PC-3p-9028_3917	rna-TRITD_6Av1G165410	499	520	510	-33.2	-21.6	0.650602	7.5	0	42.4975	51.0317	26.6866	9.7843e-20	1.27728e-18
PC-5p-1011_35482	rna-TRITD_7Av1G174220	447	469	458	-47	-30.6	0.651064	10.5	0	174.712	34.0211	53.3732	9.7843e-20	1.27728e-18
PC-5p-1553_22722	rna-TRITD_6Av1G034630	347	366	358	-30	-19.8	0.66	7	0	61.3853	102.063	73.3881	9.7843e-20	1.27728e-18
PC-5p-22341_1260	rna-TRITD_4Av1G181640-2	202	232	223	-55.8	-36.6	0.655914	14	0	23.6097	34.0211	33.3582	5.4524e-08	1.54625e-07
PC-5p-33254_677	rna-TRITD_1Bv1G048000-2	4	29	19	-57.6	-39.2	0.680556	10.5	0	174.712	42.5264	33.3582	1.4206e-31	4.8227e-30
PC-5p-3845_9471	rna-TRITD_1Av1G032560-4	960	980	971	-33.5	-28.2	0.841791	4	0	14.1658	17.0106	33.3582	1.1218e-23	2.13824e-22
PC-5p-3845_9471	rna-TRITD_1Av1G101150-4	426	448	437	-33.5	-23.4	0.698507	9	0	18.8878	34.0211	13.3433	6.9424e-12	3.74094e-11
PC-5p-3845_9471	rna-TRITD_2Av1G222090	230	251	242	-33.5	-25.2	0.752239	7	0	47.2195	34.0211	46.7015	9.7843e-20	1.27728e-18
PC-5p-3845_9471	rna-TRITD_4Av1G155800	423	445	434	-33.5	-22.5	0.671642	9.5	0	23.6097	17.0106	20.0149	1.1218e-23	2.13824e-22
PC-5p-3845_9471	rna-TRITD_4Bv1G172730	480	501	491	-33.5	-23.28	0.694925	7	0	217.21	535.833	346.926	6.9424e-12	3.74094e-11
PC-5p-6404_5677	rna-TRITD_3Av1G210450	589	614	604	-33.6	-22.8	0.678571	10	0	28.3317	17.0106	40.0299	1.5784e-35	6.77714e-34
PC-5p-6404_5677	rna-TRITD_4Av1G068010-5	1831	1853	1843	-33.6	-22.4	0.666667	8	0	66.1073	17.0106	13.3433	1.9156e-43	1.21416e-41
PC-5p-6404_5677	rna-TRITD_4Bv1G030490	980	1000	991	-33.6	-21.9	0.651786	10	0	188.878	119.074	60.0448	1.1218e-23	2.13824e-22
ata-miR164c-3p	rna-TRITD_1Av1G204980	882	908	893	-39	-27.7	0.710256	18.5	0	99.1609	51.0317	46.7015	9.7843e-20	1.27728e-18
ata-miR164c-3p	rna-TRITD_3Av1G212310	135	156	146	-39	-25.7	0.658974	7.5	0	66.1073	42.5264	153.448	1.7432e-39	9.23788e-38
ata-miR166c-3p	rna-TRITD_3Av1G049190-6	569	589	580	-40	-37.8	0.945	3.5	0	28.3317	17.0106	20.0149	8.3688e-16	6.98638e-15
ata-miR167d-3p	rna-TRITD_3Bv1G050030	1003	1023	1014	-38.3	-25.2	0.657963	10	0	84.9951	42.5264	46.7015	6.9424e-12	3.74094e-11
ata-miR396c-5p	rna-TRITD_7Bv1G071080-17	598	618	609	-33.4	-28.4	0.850299	4.5	0	14.1658	42.5264	13.3433	3.9353e-79	7.62436e-77
ata-miR396c-5p	rna-TRITD_7Bv1G071080-20	598	618	609	-33.4	-28.4	0.850299	4.5	0	14.1658	51.0317	26.6866	1.2687e-27	3.43085e-26
ata-miR408-3p	rna-TRITD_5Av1G111780-3	70	92	80	-43.5	-31.04	0.713563	13	0	33.0536	42.5264	106.746	9.7843e-20	1.27728e-18
ata-miR408-3p	rna-TRITD_5Bv1G092560-2	70	92	80	-43.5	-31.04	0.713563	13	0	37.7756	34.0211	113.418	2.6972e-59	3.09213e-57
ata-miR408-3p	rna-TRITD_6Bv1G184950-3	726	749	738	-43.5	-29.2	0.671264	8	0	23.6097	42.5264	13.3433	6.9424e-12	3.74094e-11
ata-miR5168-5p	rna-TRITD_2Av1G183880-3	1424	1447	1436	-38.9	-25.9	0.66581	10.5	0	18.8878	17.0106	26.6866	1.2687e-27	3.43085e-26
ata-miR5168-5p	rna-TRITD_4Bv1G183630-2	1223	1247	1238	-38.9	-26.3	0.676093	17.5	0	47.2195	34.0211	40.0299	1.4206e-31	4.8227e-30
ata-miR5168-5p	rna-TRITD_4Bv1G183630-8	1160	1184	1175	-38.9	-26.3	0.676093	17.5	0	23.6097	42.5264	20.0149	9.7843e-20	1.27728e-18
ata-miR5168-5p	rna-TRITD_5Av1G238640-6	1202	1226	1217	-38.9	-26.3	0.676093	17.5	0	23.6097	17.0106	26.6866	9.7843e-20	1.27728e-18
ata-miR528-3p_1ss4GC	rna-TRITD_4Bv1G127510	1152	1177	1163	-42.3	-33.6	0.794326	14.5	0	75.5512	102.063	106.746	6.9424e-12	3.74094e-11
ata-miR528-5p	rna-TRITD_3Bv1G066800-8	840	861	852	-44.7	-30	0.671141	8	0	37.7756	17.0106	33.3582	5.4524e-08	1.54625e-07
ata-miR9863a-5p	rna-TRITD_3Bv1G048140-2	40	61	52	-34.1	-24.1	0.706745	8	0	61.3853	127.579	20.0149	9.7843e-20	1.27728e-18
bdi-MIR169a-p3	rna-TRITD_6Av1G007920-2	276	297	288	-40.3	-30.1	0.746898	9	0	89.717	76.5475	20.0149	9.7843e-20	1.27728e-18
bdi-miR159a-5p_R+1	rna-TRITD_7Av1G114120-8	144	172	154	-38.8	-26.8	0.690722	22	0	18.8878	34.0211	20.0149	1.1218e-23	2.13824e-22
bdi-miR394	rna-TRITD_5Av1G254340-2	2247	2266	2257	-39.2	-25.5	0.65051	6	0	23.6097	25.5158	26.6866	1.4206e-31	4.8227e-30
bdi-miR531_L-4R+1_1ss5CT	rna-TRITD_7Av1G242470	596	617	608	-45.1	-35.8	0.793792	5	0	33.0536	102.063	33.3582	8.3688e-16	6.98638e-15
bdi-miR827-5p_1ss22CT	rna-TRITD_4Av1G201710-2	747	768	759	-32.3	-23.4	0.724458	8	0	14.1658	25.5158	13.3433	6.9424e-12	3.74094e-11
gma-MIR5368-p5_2ss1TC21TC	rna-TRITD_2Bv1G076450	1347	1385	1376	-45.8	-30.6	0.668122	39.5	0	75.5512	34.0211	20.0149	5.4524e-08	1.54625e-07
gma-MIR6300-p5	rna-TRITD_3Av1G070690	118	136	126	-27.7	-18.2	0.65704	14	0	108.605	34.0211	26.6866	1.1218e-23	2.13824e-22
gma-miR166h-3p_L-2R+2	rna-TRITD_3Av1G049190-5	569	589	580	-43.2	-37.4	0.865741	3.5	0	42.4975	17.0106	20.0149	6.9424e-12	3.74094e-11
hbr-MIR6171-p3_2ss10GA18GC	rna-TRITD_1Bv1G180630	350	370	359	-30.7	-20.8	0.677524	9	0	89.717	34.0211	73.3881	5.4524e-08	1.54625e-07
hvu-miR444b	rna-TRITD_4Av1G209810	604	623	614	-38	-29.3	0.771053	3.5	0	33.0536	17.0106	46.7015	1.1218e-23	2.13824e-22
hvu-miR5048a_L+2R-2	rna-TRITD_4Bv1G111470-9	1605	1631	1622	-32.8	-22.8	0.695122	12.5	0	14.1658	17.0106	13.3433	9.7843e-20	1.27728e-18
lus-miR159b_R+1_1ss21CT	rna-TRITD_2Bv1G025980	733	759	745	-37	-29.3	0.791892	16	0	18.8878	34.0211	20.0149	5.4524e-08	1.54625e-07
mdm-miR397a_1ss21AT	rna-TRITD_5Av1G165580-2	765	785	776	-35.4	-23.8	0.672316	9.5	0	75.5512	102.063	140.105	6.9424e-12	3.74094e-11
osa-MIR168a-p5	rna-TRITD_6Bv1G089460-2	2502	2527	2518	-44.8	-29.24	0.652679	11.5	0	23.6097	17.0106	13.3433	1.2687e-27	3.43085e-26
osa-MIR444b-p5_1	rna-TRITD_1Av1G037730-5	583	603	594	-35	-22.8	0.651429	9	0	14.1658	25.5158	13.3433	8.3688e-16	6.98638e-15
osa-MIR444b-p5_2	rna-TRITD_4Av1G240180	819	840	830	-34.7	-23	0.662824	8.5	0	132.215	59.537	93.4031	9.7843e-20	1.27728e-18
osa-MIR5339-p3_2	rna-TRITD_2Bv1G134470-2	1675	1695	1685	-25.4	-18	0.708661	6.5	0	23.6097	17.0106	13.3433	6.9424e-12	3.74094e-11
osa-miR159f_R+1_2ss1CT21AT	rna-TRITD_3Av1G233890	482	502	494	-39	-25.5	0.653846	11	0	61.3853	25.5158	26.6866	1.4206e-31	4.8227e-30
osa-miR396d_2ss20GT21GA	rna-TRITD_3Bv1G187440	34	54	45	-36.1	-23.6	0.65374	12	0	14.1658	17.0106	20.0149	1.5784e-35	6.77714e-34
osa-miR398a	rna-TRITD_1Bv1G135100-4	418	444	435	-40.6	-29.26	0.72069	9	0	9.4439	17.0106	13.3433	8.3688e-16	6.98638e-15
osa-miR5071_2ss15GA21AT	rna-TRITD_1Bv1G216670-4	1467	1487	1478	-34.7	-35.4	1	1.5	0	23.6097	17.0106	40.0299	8.3688e-16	6.98638e-15
osa-miR5077_L-1_1ss5GA	rna-TRITD_5Bv1G132840	2	20	10	-33.8	-23.2	0.686391	6.5	0	80.2731	68.0423	80.0598	2.6972e-59	3.09213e-57
osa-miR5077_L-1_1ss5GA	rna-TRITD_6Av1G186120	818	836	826	-33.8	-24.3	0.718935	7.5	0	23.6097	25.5158	26.6866	1.2687e-27	3.43085e-26
osa-miR5077_L-1_1ss5GA	rna-TRITD_6Av1G186120-4	809	827	817	-33.8	-24.3	0.718935	7.5	0	33.0536	17.0106	20.0149	1.2687e-27	3.43085e-26
osa-miR5077_L-1_1ss5GA	rna-TRITD_7Bv1G202160	1136	1160	1145	-33.8	-22	0.650888	18	0	47.2195	51.0317	20.0149	6.9424e-12	3.74094e-11
osa-miR827_R-1	rna-TRITD_1Bv1G134300-2	1266	1284	1275	-32.6	-22.2	0.680982	8	0	42.4975	25.5158	66.7165	1.7432e-39	9.23788e-38
ppe-MIR169a-p3	rna-TRITD_3Bv1G055750	505	528	516	-38.2	-25.5	0.667539	13	0	122.771	51.0317	66.7165	1.9156e-43	1.21416e-41
ppe-miR530_L-2R+3	rna-TRITD_1Av1G231530-10	2969	2994	2982	-43.6	-30.92	0.709174	13.5	0	18.8878	17.0106	13.3433	5.4524e-08	1.54625e-07
sbi-miR159b_R-1	rna-TRITD_5Av1G005740	915	939	926	-38.5	-29.48	0.765714	12	0	23.6097	34.0211	20.0149	1.1218e-23	2.13824e-22
stu-miR156f-5p_R+1	rna-TRITD_3Av1G246060-2	848	868	859	-38.2	-35.9	0.939791	1.5	0	61.3853	187.116	53.3732	1.2687e-27	3.43085e-26
tae-MIR1122b-p5_1ss10TG	rna-TRITD_1Bv1G168020-2	771	788	779	-24.3	-16.3	0.670782	8	0	33.0536	17.0106	33.3582	5.4524e-08	1.54625e-07
tae-MIR1122b-p5_1ss10TG	rna-TRITD_2Av1G106920-2	74	92	83	-24.3	-16.4	0.674897	10	0	14.1658	17.0106	13.3433	9.7843e-20	1.27728e-18
tae-MIR1122c-p3_1ss15GT	rna-TRITD_6Av1G139580-4	190	209	200	-36.5	-24.08	0.659726	8	0	56.6634	25.5158	20.0149	8.3688e-16	6.98638e-15
tae-MIR1127a-p5_1ss17CT	rna-TRITD_2Av1G229780	351	372	363	-36.5	-25.9	0.709589	8	0	42.4975	17.0106	20.0149	1.1218e-23	2.13824e-22
tae-MIR1127a-p5_1ss17CT	rna-TRITD_3Av1G213290	852	875	863	-36.5	-24.06	0.659178	14	0	18.8878	51.0317	53.3732	1.1218e-23	2.13824e-22
tae-MIR1127a-p5_1ss17CT	rna-TRITD_3Av1G213290-2	852	875	863	-36.5	-24.06	0.659178	14	0	23.6097	34.0211	20.0149	1.5784e-35	6.77714e-34
tae-MIR1127a-p5_1ss17CT	rna-TRITD_3Av1G213570	852	875	863	-36.5	-24.06	0.659178	14	0	14.1658	42.5264	20.0149	9.7843e-20	1.27728e-18
tae-MIR1128-p3_1ss11CG_1	rna-TRITD_1Bv1G025420-3	589	608	599	-31.6	-22.8	0.721519	7.5	0	42.4975	34.0211	13.3433	1.9156e-43	1.21416e-41
tae-MIR1137b-p3_2ss7TC17AG_1	rna-TRITD_6Av1G049270-3	768	786	777	-33.4	-21.86	0.654491	8	0	42.4975	323.201	166.791	6.9424e-12	3.74094e-11
tae-MIR159a-p5	rna-TRITD_1Av1G187530	974	993	984	-34.5	-23.2	0.672464	6	0	108.605	25.5158	73.3881	6.9424e-12	3.74094e-11
tae-MIR164-p3	rna-TRITD_6Bv1G012740-7	1653	1681	1672	-39.3	-27.7	0.704835	24.5	0	14.1658	42.5264	46.7015	1.2687e-27	3.43085e-26
tae-MIR399-p5	rna-TRITD_4Bv1G206690-2	801	825	816	-46.7	-34.9	0.747323	9	0	89.717	25.5158	20.0149	8.3688e-16	6.98638e-15
tae-MIR5049-p5_1ss5AC	rna-TRITD_6Bv1G012740-13	494	513	504	-30.1	-20.1	0.667774	7	0	18.8878	17.0106	26.6866	1.7432e-39	9.23788e-38
tae-MIR5384-p5	rna-TRITD_7Bv1G027130	1136	1155	1147	-49.2	-34.7	0.705285	6	0	18.8878	17.0106	13.3433	1.5784e-35	6.77714e-34
tae-MIR7757-p5_1ss3TC	rna-TRITD_2Bv1G201930	214	233	224	-24.7	-16.5	0.668016	12	0	28.3317	127.579	46.7015	1.1218e-23	2.13824e-22
tae-MIR7757-p5_1ss3TC	rna-TRITD_2Bv1G201930	439	458	449	-24.7	-18.9	0.765182	10.5	0	28.3317	68.0423	66.7165	8.3688e-16	6.98638e-15
tae-MIR9653b-p3_1ss2GC	rna-TRITD_2Av1G225810	914	936	924	-37	-26.2	0.708108	9.5	0	18.8878	17.0106	26.6866	6.9424e-12	3.74094e-11
tae-MIR9653b-p3_1ss2GC	rna-TRITD_6Bv1G130750-7	1799	1827	1817	-37	-24.7	0.667568	21.5	0	9.4439	25.5158	13.3433	9.7843e-20	1.27728e-18
tae-MIR9653b-p3_1ss2GC	rna-TRITD_6Bv1G130750-8	1370	1398	1388	-37	-24.7	0.667568	21.5	0	23.6097	17.0106	13.3433	1.2687e-27	3.43085e-26
tae-MIR9655-p5	rna-TRITD_2Av1G290520	1424	1445	1436	-42.6	-29.2	0.685446	9.5	0	75.5512	221.137	73.3881	9.7843e-20	1.27728e-18
tae-MIR9666c-p3	rna-TRITD_7Av1G179160	214	234	225	-41	-29	0.707317	8.5	0	28.3317	59.537	20.0149	0	0
tae-MIR9670-p5	rna-TRITD_5Bv1G049970-2	711	731	723	-31.4	-20.7	0.659236	9	0	61.3853	34.0211	26.6866	9.7843e-20	1.27728e-18
tae-MIR9670-p5	rna-TRITD_7Bv1G071080	545	567	557	-31.4	-21.6	0.687898	7.5	0	33.0536	34.0211	13.3433	5.4524e-08	1.54625e-07
tae-MIR9673-p3	rna-TRITD_4Bv1G064780	1939	1959	1950	-37.8	-26.8	0.708995	6.5	0	18.8878	17.0106	13.3433	5.4524e-08	1.54625e-07
tae-MIR9774-p5	rna-TRITD_7Bv1G228910-4	1496	1515	1505	-32.5	-22.7	0.698462	6	0	23.6097	25.5158	40.0299	1.1218e-23	2.13824e-22
tae-miR398	rna-TRITD_3Bv1G028390-2	24	43	35	-45.3	-29.9	0.660044	10	0	80.2731	42.5264	46.7015	6.9424e-12	3.74094e-11
tae-miR531_L-2_1ss13CT	rna-TRITD_3Av1G150760-3	108	126	117	-40.4	-29.1	0.720297	6.5	0	66.1073	17.0106	13.3433	8.3688e-16	6.98638e-15
tae-miR531_L-2_1ss13CT	rna-TRITD_6Bv1G195200-4	349	366	357	-40.4	-26.6	0.658416	4.5	0	33.0536	25.5158	40.0299	2.4866e-55	2.53584e-53
tae-miR9652-5p	rna-TRITD_4Bv1G183090	3	25	15	-31.4	-21	0.66879	9.5	0	56.6634	17.0106	20.0149	1.1218e-23	2.13824e-22
tae-miR9654b-3p_L+1_1ss20GT	rna-TRITD_2Av1G222840-2	157	179	170	-37.3	-25	0.670241	10	0	70.8292	59.537	86.7314	9.7843e-20	1.27728e-18
tae-miR9658-3p	rna-TRITD_6Bv1G106910-5	1895	1915	1906	-39.7	-26.14	0.658438	9	0	23.6097	17.0106	13.3433	5.4524e-08	1.54625e-07
tae-miR9660-5p	rna-TRITD_3Bv1G197470	821	841	831	-35.5	-24.2	0.68169	8.5	0	51.9414	34.0211	20.0149	5.4524e-08	1.54625e-07
tae-miR9664-3p	rna-TRITD_6Bv1G194980	498	518	509	-39.1	-28.7	0.734015	7.5	0	94.439	17.0106	53.3732	1.2687e-27	3.43085e-26
tae-miR9666b-3p	rna-TRITD_1Bv1G108510-4	1007	1028	1019	-44.3	-28.88	0.651919	10	0	18.8878	34.0211	20.0149	8.3688e-16	6.98638e-15
tae-miR9776_L-1R+1_1ss18AG	rna-TRITD_1Bv1G207450	356	380	367	-44.1	-30.14	0.683447	16.5	0	80.2731	34.0211	60.0448	1.7432e-39	9.23788e-38
tae-miR9778	rna-TRITD_4Bv1G187740	825	845	836	-38.4	-32.3	0.841146	4.5	0	18.8878	34.0211	46.7015	1.1218e-23	2.13824e-22
ttu-miR160	rna-TRITD_1Bv1G215590-10	521	541	532	-45.4	-29.8	0.656388	8	0	18.8878	42.5264	13.3433	1.5784e-35	6.77714e-34
zma-MIR166a-p3_2ss17CT18CA	rna-TRITD_3Bv1G169530-3	704	726	714	-36.6	-25.4	0.693989	9	0	33.0536	25.5158	26.6866	1.4206e-31	4.8227e-30
PC-3p-8589_4140	rna-TRITD_5Bv1G156330	681	707	698	-59.1	-39.7	0.671743	9.5	0	51.9414	42.5264	26.6866	1.7432e-39	9.23788e-38
PC-5p-1011_35482	rna-TRITD_7Av1G242470-3	636	657	648	-47	-33.5	0.712766	7.5	0	47.2195	76.5475	13.3433	3.6604e-75	6.46818e-73
PC-5p-3845_9471	rna-TRITD_1Av1G207270	896	920	911	-33.5	-24.26	0.724179	9.5	0	37.7756	25.5158	13.3433	6.9424e-12	3.74094e-11
PC-5p-3845_9471	rna-TRITD_1Av1G207270-3	887	911	902	-33.5	-24.26	0.724179	9.5	0	33.0536	42.5264	13.3433	5.4524e-08	1.54625e-07
PC-5p-9791_3576	rna-TRITD_2Bv1G238890-8	1115	1143	1128	-48.6	-31.9	0.656379	15	0	18.8878	34.0211	13.3433	6.9424e-12	3.74094e-11
ata-miR164c-3p	rna-TRITD_3Av1G287400	1245	1265	1256	-39	-26.5	0.679487	12	0	37.7756	34.0211	20.0149	6.9424e-12	3.74094e-11
ata-miR164c-3p	rna-TRITD_7Av1G098320-2	603	624	615	-39	-25.8	0.661538	9.5	0	37.7756	59.537	13.3433	1.1218e-23	2.13824e-22
ata-miR167a-5p_R-2	rna-TRITD_4Bv1G151370-4	619	637	628	-36	-23.5	0.652778	10	0	37.7756	17.0106	13.3433	8.3688e-16	6.98638e-15
ata-miR167d-3p	rna-TRITD_5Bv1G094790	93	112	104	-38.3	-28.1	0.733681	9.5	0	136.936	119.074	13.3433	5.4524e-08	1.54625e-07
ata-miR172b-3p	rna-TRITD_5Av1G215250	1110	1130	1121	-34.3	-22.3	0.650146	8	0	33.0536	25.5158	13.3433	6.9424e-12	3.74094e-11
ata-miR172b-5p	rna-TRITD_1Av1G002260	21	40	31	-39.9	-28.4	0.711779	5.5	0	103.883	51.0317	20.0149	8.3688e-16	6.98638e-15
ata-miR528-3p_1ss4GC	rna-TRITD_5Av1G192770-2	1394	1416	1407	-42.3	-28	0.661939	8.5	0	28.3317	34.0211	13.3433	1.1218e-23	2.13824e-22
bdi-MIR169a-p3	rna-TRITD_6Av1G007920-4	276	297	288	-40.3	-30.1	0.746898	9	0	42.4975	51.0317	13.3433	1.9156e-43	1.21416e-41
bdi-miR827-5p_1ss6TC	rna-TRITD_3Bv1G183390	79	100	91	-36.4	-24	0.659341	9.5	0	61.3853	25.5158	13.3433	2.2866e-51	1.96112e-49
gma-MIR6300-p5	rna-TRITD_3Bv1G073610	118	136	126	-27.7	-18.2	0.65704	14	0	84.9951	25.5158	20.0149	9.7843e-20	1.27728e-18
gma-miR6300_R+1_1	rna-TRITD_3Bv1G069200	183	206	192	-32.7	-22.3	0.681957	18	0	108.605	85.0528	13.3433	1.2687e-27	3.43085e-26
osa-MIR160f-p3	rna-TRITD_3Bv1G195040-2	62	82	74	-40.3	-27.5	0.682382	5	0	84.9951	85.0528	20.0149	5.4524e-08	1.54625e-07
osa-MIR444b-p5_2	rna-TRITD_4Av1G043540	969	990	981	-34.7	-26.4	0.760807	10	0	47.2195	119.074	26.6866	5.4524e-08	1.54625e-07
osa-miR159f_L-1_1ss21AC	rna-TRITD_3Bv1G187900	1097	1116	1107	-37.2	-31.6	0.849462	3.5	0	56.6634	42.5264	13.3433	1.1218e-23	2.13824e-22
osa-miR5077_L-1_1ss5GA	rna-TRITD_2Bv1G035600	461	477	469	-33.8	-23.6	0.698225	7	0	70.8292	42.5264	20.0149	8.3688e-16	6.98638e-15
tae-MIR1127a-p5_1ss17CT	rna-TRITD_2Bv1G191050	351	372	363	-36.5	-25.9	0.709589	8	0	56.6634	68.0423	13.3433	1.2687e-27	3.43085e-26
tae-MIR1127b-p5_1ss3TC	rna-TRITD_6Av1G112490	33	52	44	-38.9	-25.7	0.660668	7	0	66.1073	25.5158	26.6866	0.95633	0.956339
tae-MIR5049-p5_1ss5AC	rna-TRITD_6Bv1G012740-10	993	1012	1003	-30.1	-19.7	0.654485	9.5	0	61.3853	110.569	20.0149	1.9882e-19	2.56897e-18
tae-MIR9655-p5	rna-TRITD_1Bv1G003410	161	182	173	-42.6	-28.5	0.669014	9	0	75.5512	51.0317	26.6866	0	0
tae-miR319_L-1R+1	rna-TRITD_2Bv1G190220	460	482	472	-45.1	-30.2	0.669623	11	0	94.439	68.0423	13.3433	5.9374e-45	4.1061e-43
tae-miR398	rna-TRITD_4Bv1G037520-6	1272	1296	1288	-45.3	-29.7	0.655629	11	0	14.1658	25.5158	13.3433	4.9178e-05	8.50016e-05
tae-miR531_L-2R-1_1ss13CG	rna-TRITD_3Av1G251450	162	180	171	-41	-27	0.658537	8	0	160.546	51.0317	20.0149	3.4317e-11	1.78771e-10
tae-miR531_L-2_1ss13CT	rna-TRITD_4Bv1G120830	1154	1179	1163	-40.4	-27.4	0.678218	16	0	37.7756	68.0423	33.3582	0.0060316	0.00624896
zma-MIR166a-p3_2ss17CT18CA	rna-TRITD_1Av1G067490-9	14	36	27	-36.6	-26.3	0.718579	6	0	18.8878	68.0423	13.3433	6.0429e-07	1.6045e-06
zma-MIR166a-p3_2ss17CT18CA	rna-TRITD_1Bv1G103010-3	413	434	423	-36.6	-27	0.737705	7	0	18.8878	51.0317	13.3433	1.0068e-05	2.15009e-05
zma-miR399e-5p_L+1_2ss7TC14CA	rna-TRITD_4Av1G195760	501	529	520	-43.3	-28.4	0.655889	19.5	0	56.6634	25.5158	26.6866	2.0529e-45	1.43423e-43
PC-3p-1552_22728	rna-TRITD_6Av1G041210-2	307	328	319	-37	-26.7	0.721622	11.5	0	14.1658	17.0106	6.67165	1.3945e-06	3.63263e-06
PC-3p-8589_4140	rna-TRITD_6Bv1G217530	825	851	842	-59.1	-41	0.693739	11.5	0	146.38	34.0211	6.67165	2.4647e-08	8.0886e-08
PC-5p-11731_2899	rna-TRITD_4Bv1G189700-2	770	791	780	-41.4	-27.4	0.661836	11	0	18.8878	42.5264	6.67165	1.3749e-24	2.92291e-23
PC-5p-3303_11082	rna-TRITD_7Av1G177850	111	130	122	-43.1	-29.3	0.679814	13	0	28.3317	17.0106	6.67165	0.023709	0.0240957
PC-5p-3845_9471	rna-TRITD_1Av1G111660-6	207	227	218	-33.5	-21.9	0.653731	9	0	18.8878	25.5158	6.67165	0.034877	0.035367
PC-5p-3845_9471	rna-TRITD_1Av1G207270-2	887	911	902	-33.5	-24.26	0.724179	9.5	0	56.6634	34.0211	6.67165	1.0938e-08	3.63347e-08
PC-5p-3845_9471	rna-TRITD_2Av1G249910	528	548	539	-33.5	-23.4	0.698507	5.5	0	33.0536	25.5158	6.67165	0.014692	0.0149474
PC-5p-3845_9471	rna-TRITD_3Av1G227410	1032	1054	1043	-33.5	-25.3	0.755224	8	0	80.2731	59.537	6.67165	0.0070591	0.00731068
PC-5p-3845_9471	rna-TRITD_6Av1G192940	978	1001	989	-33.5	-25.2	0.752239	11	0	18.8878	25.5158	6.67165	0.00090058	0.00106735
PC-5p-7747_4615	rna-TRITD_3Av1G045990-4	773	810	784	-36	-23.6	0.655556	37	0	9.4439	17.0106	6.67165	1.4799e-17	1.69868e-16
PC-5p-8291_4307	rna-TRITD_2Bv1G261900-5	463	482	474	-36.4	-24.8	0.681319	7	0	18.8878	17.0106	6.67165	1.9865e-07	5.45309e-07
ata-miR164c-3p	rna-TRITD_3Bv1G175640-4	753	774	765	-39	-26.1	0.669231	7	0	47.2195	17.0106	6.67165	5.1739e-07	1.37473e-06
ata-miR172c-3p	rna-TRITD_6Bv1G106910-4	1781	1802	1792	-36	-26.3	0.730556	8.5	0	14.1658	17.0106	6.67165	5.0646e-07	1.34589e-06
ata-miR5168-5p	rna-TRITD_7Av1G265270-3	863	884	875	-38.9	-25.5	0.655527	8.5	0	113.327	34.0211	6.67165	6.6301e-14	4.90911e-13
ata-miR5168-5p	rna-TRITD_7Av1G265270-4	842	863	854	-38.9	-25.5	0.655527	8.5	0	122.771	17.0106	6.67165	7.156e-06	1.69064e-05
ata-miR528-3p_1ss4GC	rna-TRITD_4Bv1G022120-4	778	809	789	-42.3	-27.5	0.650118	25.5	0	33.0536	17.0106	6.67165	0.00012366	0.00020882
bdi-MIR1135-p5_2ss16TA17GC	rna-TRITD_3Av1G001360-4	1769	1790	1781	-26.4	-17.5	0.662879	12	0	9.4439	17.0106	6.67165	1.2719e-09	5.23606e-09
bdi-MIR7767-p5_2ss17GC18AT	rna-TRITD_1Bv1G228950-12	3395	3412	3403	-32.7	-23.1	0.706422	5	0	18.8878	17.0106	6.67165	5.4777e-10	2.27651e-09
bdi-miR159a-5p_R+1	rna-TRITD_7Av1G114120-3	282	310	292	-38.8	-26.8	0.690722	22	0	14.1658	34.0211	6.67165	3.5915e-06	8.5993e-06
bdi-miR159a-5p_R+1	rna-TRITD_7Av1G114120-4	282	310	292	-38.8	-26.8	0.690722	22	0	18.8878	34.0211	6.67165	5.787e-07	1.53695e-06
bdi-miR394	rna-TRITD_5Av1G254340-3	2160	2179	2170	-39.2	-25.5	0.65051	6	0	18.8878	17.0106	6.67165	1.0007e-24	2.13359e-23
csi-miR172a-3p_R+1	rna-TRITD_2Av1G174080-13	1320	1340	1331	-34.2	-24.1	0.704678	11	0	9.4439	34.0211	6.67165	3.6829e-21	5.37004e-20
gma-MIR6300-p5	rna-TRITD_2Bv1G134470-2	1584	1602	1592	-27.7	-20.3	0.732852	6.5	0	37.7756	17.0106	6.67165	3.1064e-49	2.50886e-47
gma-MIR6300-p5	rna-TRITD_5Bv1G227890-6	366	384	375	-27.7	-18.7	0.67509	7	0	9.4439	25.5158	6.67165	0.0054528	0.00565199
gma-miR6300	rna-TRITD_2Av1G159080-11	697	717	708	-29.3	-19.1	0.651877	8	0	14.1658	17.0106	6.67165	0.021349	0.0217018
gma-miR6300	rna-TRITD_3Bv1G273580-4	4	21	12	-29.3	-20	0.682594	6.5	0	51.9414	25.5158	6.67165	1.3211e-10	5.69001e-10
gma-miR6300_R+1_1	rna-TRITD_4Av1G254470	1711	1731	1720	-32.7	-21.6	0.66055	10.5	0	14.1658	25.5158	6.67165	3.2134e-05	5.57195e-05
hbr-MIR6171-p3_2ss10GA18GC	rna-TRITD_3Bv1G028820	2063	2082	2072	-30.7	-20.9	0.680782	10	0	9.4439	17.0106	6.67165	4.9381e-05	8.53453e-05
lus-miR159b_R+1_1ss21CT	rna-TRITD_2Bv1G025980-3	733	759	745	-37	-29.3	0.791892	16	0	9.4439	17.0106	6.67165	2.7558e-07	7.44679e-07
lus-miR159b_R+1_1ss21CT	rna-TRITD_2Bv1G025980-5	733	759	745	-37	-29.3	0.791892	16	0	14.1658	25.5158	6.67165	0.00084808	0.00100525
mdm-miR397a_1ss21AT	rna-TRITD_4Bv1G078800-3	1185	1205	1196	-35.4	-24.4	0.689266	6.5	0	42.4975	25.5158	6.67165	8.2075e-06	1.93657e-05
mtr-miR156j_L+1	rna-TRITD_2Bv1G060720	292	311	303	-40.3	-27.7	0.687345	7	0	47.2195	25.5158	6.67165	4.9277e-06	1.17544e-05
mtr-miR156j_L+1	rna-TRITD_2Bv1G060720-2	292	311	303	-40.3	-27.7	0.687345	7	0	75.5512	34.0211	6.67165	0.00088541	0.00104939
osa-MIR444b-p5_1	rna-TRITD_5Bv1G241850	406	427	418	-35	-22.8	0.651429	8	0	47.2195	17.0106	6.67165	1.1926e-06	3.10985e-06
osa-MIR444b-p5_1	rna-TRITD_6Av1G220070-8	692	716	703	-35	-22.9	0.654286	16	0	33.0536	34.0211	6.67165	0.0037845	0.00397672
osa-MIR444c-p3	rna-TRITD_2Av1G214040-4	919	939	930	-40.9	-28.3	0.691932	8	0	56.6634	25.5158	6.67165	3.4987e-05	6.06327e-05
osa-miR167d-5p_R+2_2	rna-TRITD_4Bv1G171310	528	552	542	-44.7	-30.9	0.691275	7.5	0	99.1609	34.0211	6.67165	1.1153e-10	4.83001e-10
osa-miR396d_2ss20GT21GA	rna-TRITD_1Av1G177450-3	2938	2960	2949	-36.1	-27.3	0.756233	9	0	9.4439	17.0106	6.67165	2.9673e-12	1.80599e-11
osa-miR396d_2ss20GT21GA	rna-TRITD_1Av1G177450-5	3220	3242	3231	-36.1	-27.3	0.756233	9	0	9.4439	17.0106	6.67165	2.5864e-07	7.04607e-07
osa-miR396d_2ss20GT21GA	rna-TRITD_1Av1G177450-7	3223	3245	3234	-36.1	-27.3	0.756233	9	0	14.1658	34.0211	6.67165	2.5864e-07	7.04607e-07
osa-miR444b.1	rna-TRITD_7Bv1G017280	81	101	92	-39.7	-26.5	0.667506	10	0	113.327	42.5264	6.67165	1.9396e-13	1.40348e-12
osa-miR5077_L-1_1ss5GA	rna-TRITD_7Bv1G202160-8	617	641	626	-33.8	-22	0.650888	18	0	23.6097	51.0317	6.67165	2.9673e-12	1.80599e-11
ptc-miR6478_R+4_2ss6CT21GA	rna-TRITD_2Av1G009500-6	734	760	751	-47.6	-33.3	0.69958	9	0	28.3317	25.5158	6.67165	2.0547e-10	8.76092e-10
ptc-miR6478_R-1_1ss20TG	rna-TRITD_6Av1G135150-4	102	121	112	-39.8	-27.2	0.683417	7	0	23.6097	34.0211	6.67165	5.4597e-05	9.40287e-05
ptc-miR6478_R-1_1ss20TG	rna-TRITD_6Av1G135150-8	102	121	112	-39.8	-27.2	0.683417	7	0	23.6097	25.5158	6.67165	0.0024002	0.00274442
tae-MIR1122b-p5_1ss10TG	rna-TRITD_6Av1G061380	1222	1239	1230	-24.3	-18.2	0.748971	5	0	14.1658	17.0106	6.67165	8.6482e-43	5.33948e-41
tae-MIR1122b-p5_1ss10TG	rna-TRITD_6Bv1G146070-5	1543	1560	1551	-24.3	-17.5	0.720165	7.5	0	14.1658	17.0106	6.67165	2.4708e-11	1.29306e-10
tae-MIR1125-p3_2ss5TC20CT	rna-TRITD_3Av1G233620-4	93	115	106	-37.4	-24.8	0.663102	11	0	18.8878	25.5158	6.67165	0.51914	0.519967
tae-MIR1128-p3_1	rna-TRITD_6Av1G032760-3	183	202	193	-37.3	-25.5	0.683646	7	0	28.3317	25.5158	6.67165	3.329e-14	2.50047e-13
tae-MIR1128-p5_1ss5CT	rna-TRITD_5Av1G220110	994	1016	1005	-32.1	-22.9	0.713396	6.5	0	28.3317	17.0106	6.67165	1.937e-15	1.59726e-14
tae-MIR5384-p5	rna-TRITD_7Bv1G027130-2	1085	1104	1096	-49.2	-34.7	0.705285	6	0	33.0536	25.5158	6.67165	5.57e-10	2.31449e-09
tae-MIR7757-p3_2ss3TC19TC	rna-TRITD_5Av1G126130-2	334	351	343	-26.7	-17.8	0.666667	7	0	37.7756	17.0106	6.67165	3.0843e-29	9.09407e-28
tae-MIR9653b-p3_1ss2GC	rna-TRITD_1Av1G219760-3	956	975	966	-37	-24.7	0.667568	7.5	0	18.8878	17.0106	6.67165	0.0003031	0.000425953
tae-MIR9653b-p3_1ss2GC	rna-TRITD_4Av1G019210-4	328	348	338	-37	-24.5	0.662162	9	0	14.1658	17.0106	6.67165	5.1367e-27	1.21781e-25
tae-MIR9653b-p3_1ss2GC	rna-TRITD_6Bv1G130750	1694	1722	1712	-37	-24.7	0.667568	21.5	0	14.1658	34.0211	6.67165	0.0037845	0.00397672
tae-MIR9655-p5	rna-TRITD_3Bv1G243990-4	201	222	214	-42.6	-28.4	0.666667	8.5	0	23.6097	34.0211	6.67165	5.3687e-08	1.54625e-07
tae-MIR9670-p5	rna-TRITD_2Av1G076100-2	855	881	866	-31.4	-20.8	0.66242	18	0	66.1073	25.5158	6.67165	6.5642e-07	1.73729e-06
tae-MIR9670-p5	rna-TRITD_5Bv1G049970	873	893	885	-31.4	-20.7	0.659236	9	0	47.2195	25.5158	6.67165	2.6236e-20	3.6951e-19
tae-miR1847-5p	rna-TRITD_7Av1G117370-2	130	148	139	-42	-30.4	0.72381	6.5	0	33.0536	17.0106	6.67165	5.4597e-05	9.40287e-05
tae-miR531_L-2R+2	rna-TRITD_4Av1G147830	1494	1520	1506	-46	-30.2	0.656522	14.5	0	42.4975	25.5158	6.67165	1.0991e-09	4.53216e-09
tae-miR531_L-2R-1_1ss13CG	rna-TRITD_6Av1G172290-2	1106	1125	1114	-41	-29.38	0.716585	10	0	18.8878	25.5158	6.67165	0.0020532	0.00235044
tae-miR9666b-3p	rna-TRITD_1Bv1G108510-3	890	911	902	-44.3	-28.88	0.651919	10	0	28.3317	17.0106	6.67165	4.5744e-08	1.46372e-07
ttu-miR160	rna-TRITD_1Bv1G215590-9	521	541	532	-45.4	-29.8	0.656388	8	0	18.8878	34.0211	6.67165	1.3777e-15	1.14277e-14
zma-MIR166a-p3_2ss17CT18CA	rna-TRITD_1Bv1G103010	413	434	423	-36.6	-27	0.737705	7	0	18.8878	51.0317	6.67165	0.027383	0.0278173
zma-MIR166a-p3_2ss17CT18CA	rna-TRITD_3Bv1G046630-2	440	459	450	-36.6	-32.5	0.887978	2.5	0	37.7756	17.0106	6.67165	1.8748e-05	3.3129e-05
zma-MIR166a-p3_2ss17CT18CA	rna-TRITD_5Bv1G086540-3	547	567	558	-36.6	-25.6	0.699454	9	0	14.1658	17.0106	6.67165	1.0154e-14	7.7843e-14
PC-3p-10681_3239	rna-TRITD_4Bv1G172490	9	29	20	-33.3	-21.7	0.651652	8	0	61.3853	25.5158	0	0.0010072	0.00119351
PC-3p-1840_19246	rna-TRITD_2Bv1G030400-8	68	93	84	-41.7	-28.2	0.676259	16.5	0	14.1658	17.0106	0	4.0031e-05	6.92604e-05
PC-3p-1840_19246	rna-TRITD_3Av1G020250-4	1661	1681	1672	-41.7	-29	0.695444	7	0	14.1658	17.0106	0	0.0048637	0.00509584
PC-3p-34663_629	rna-TRITD_2Bv1G188380	102	127	118	-50.4	-39.5	0.78373	7	0	23.6097	25.5158	0	1.5322e-17	1.75556e-16
PC-3p-7418_4818	rna-TRITD_6Av1G158220	471	499	490	-30.8	-20.2	0.655844	14.5	0	14.1658	17.0106	0	3.1813e-13	2.2704e-12
PC-3p-864_40563	rna-TRITD_2Av1G284440	290	309	300	-39.6	-26.4	0.666667	5	0	23.6097	17.0106	0	0.0011909	0.00140976
PC-3p-8876_3989	rna-TRITD_3Av1G056970	591	608	599	-34.6	-22.5	0.650289	8.5	0	47.2195	42.5264	0	0.0046493	0.0048748
PC-3p-8876_3989	rna-TRITD_3Bv1G111750	107	125	116	-34.6	-22.6	0.653179	11.5	0	61.3853	17.0106	0	3.0681e-05	5.32037e-05
PC-3p-9028_3917	rna-TRITD_5Av1G206920	903	923	914	-33.2	-22.5	0.677711	7.5	0	23.6097	25.5158	0	4.6085e-12	2.72312e-11
PC-3p-9028_3917	rna-TRITD_5Av1G206920-2	903	923	914	-33.2	-22.5	0.677711	7.5	0	23.6097	17.0106	0	3.0681e-05	5.32037e-05
PC-3p-9028_3917	rna-TRITD_5Bv1G203150-2	915	935	926	-33.2	-22.5	0.677711	7.5	0	28.3317	17.0106	0	3.0681e-05	5.32037e-05
PC-3p-91231_75	rna-TRITD_4Bv1G001650-2	1440	1462	1453	-38	-25	0.657895	9	0	23.6097	17.0106	0	3.0681e-05	5.32037e-05
PC-3p-91231_75	rna-TRITD_5Av1G200030-3	927	949	940	-38	-24.8	0.652632	10.5	0	42.4975	34.0211	0	3.0681e-05	5.32037e-05
PC-5p-11731_2899	rna-TRITD_4Bv1G189700	680	701	690	-41.4	-27.4	0.661836	11	0	23.6097	17.0106	0	3.0681e-05	5.32037e-05
PC-5p-13197_2506	rna-TRITD_2Bv1G132370	370	394	385	-56.8	-37.4	0.658451	9.5	0	23.6097	25.5158	0	3.0681e-05	5.32037e-05
PC-5p-13197_2506	rna-TRITD_2Bv1G132370-2	331	355	346	-56.8	-37.4	0.658451	9.5	0	33.0536	51.0317	0	1.6473e-08	5.43619e-08
PC-5p-1553_22722	rna-TRITD_2Av1G240910-4	119	138	130	-30	-19.8	0.66	7	0	14.1658	17.0106	0	4.6085e-12	2.72312e-11
PC-5p-1553_22722	rna-TRITD_6Av1G045630-6	119	138	130	-30	-19.8	0.66	7	0	14.1658	34.0211	0	3.0681e-05	5.32037e-05
PC-5p-1553_22722	rna-TRITD_6Bv1G058750-16	347	366	358	-30	-19.8	0.66	7	0	18.8878	34.0211	0	1.6473e-08	5.43619e-08
PC-5p-29058_850	rna-TRITD_2Bv1G240180	1617	1636	1627	-35.9	-24.3	0.67688	6	0	47.2195	59.537	0	9.3543e-16	7.77742e-15
PC-5p-3845_9471	rna-TRITD_1Bv1G175080-4	48	68	59	-33.5	-22.5	0.671642	9	0	18.8878	17.0106	0	3.0681e-05	5.32037e-05
PC-5p-3845_9471	rna-TRITD_2Bv1G052920	993	1014	1004	-33.5	-26.5	0.791045	7	0	56.6634	34.0211	0	2.513e-17	2.85826e-16
PC-5p-3845_9471	rna-TRITD_4Av1G015930	516	537	528	-33.5	-23.1	0.689552	9	0	23.6097	17.0106	0	4.6213e-19	5.85243e-18
PC-5p-3845_9471	rna-TRITD_5Bv1G004610-8	1196	1219	1208	-33.5	-22.1	0.659701	12	0	23.6097	25.5158	0	5.6264e-36	2.48985e-34
PC-5p-3845_9471	rna-TRITD_6Bv1G056680	2244	2268	2258	-33.5	-22.7	0.677612	9.5	0	37.7756	34.0211	0	5.1668e-14	3.84313e-13
PC-5p-3845_9471	rna-TRITD_7Bv1G108950-16	1640	1657	1648	-33.5	-21.8	0.650746	9	0	9.4439	25.5158	0	0.00045422	0.000543602
PC-5p-44341_394	rna-TRITD_7Bv1G160670-2	300	320	311	-36.9	-25.3	0.685637	4.5	0	23.6097	25.5158	0	2.8283e-12	1.78592e-11
PC-5p-4738_7708	rna-TRITD_7Bv1G013420-3	1796	1816	1807	-36.5	-27.1	0.742466	9.5	0	33.0536	17.0106	0	1.3903e-06	3.62215e-06
PC-5p-499_74272	rna-TRITD_1Av1G047280-4	972	993	984	-31.3	-20.8	0.664537	9	0	18.8878	17.0106	0	7.195e-19	9.0281e-18
PC-5p-499_74272	rna-TRITD_5Bv1G111410	1298	1317	1308	-31.3	-21.5	0.686901	12	0	23.6097	17.0106	0	9.365e-07	2.45152e-06
PC-5p-6352_5735	rna-TRITD_7Bv1G025920-12	1118	1138	1129	-31.1	-23.9	0.768489	5	0	18.8878	17.0106	0	9.8609e-08	2.74646e-07
PC-5p-6432_5640	rna-TRITD_3Av1G010700-2	165	189	179	-52.1	-35.82	0.687524	11	0	42.4975	25.5158	0	2.9179e-17	3.15693e-16
PC-5p-7747_4615	rna-TRITD_1Av1G105880-3	1582	1604	1593	-36	-23.86	0.662778	13	0	28.3317	17.0106	0	9.365e-07	2.45152e-06
PC-5p-7747_4615	rna-TRITD_1Av1G105880-6	934	956	945	-36	-23.86	0.662778	13	0	18.8878	17.0106	0	6.0548e-12	3.54685e-11
PC-5p-8291_4307	rna-TRITD_5Av1G196500-8	1353	1373	1364	-36.4	-25.2	0.692308	9	0	9.4439	17.0106	0	9.365e-07	2.45152e-06
PC-5p-97996_64	rna-TRITD_4Bv1G139090	276	306	296	-57.4	-37.72	0.657143	12.5	0	42.4975	42.5264	0	9.8609e-08	2.74646e-07
ata-miR164c-3p	rna-TRITD_4Bv1G016970	42	62	53	-39	-27	0.692308	10.5	0	47.2195	34.0211	0	6.0548e-12	3.54685e-11
ata-miR166a-3p_L+1R-1	rna-TRITD_4Bv1G015900-7	385	407	398	-41.8	-30.3	0.72488	6	0	14.1658	34.0211	0	7.5838e-40	4.2151e-38
ata-miR166c-3p	rna-TRITD_6Bv1G110790-5	206	227	218	-40	-26.9	0.6725	9.5	0	47.2195	17.0106	0	3.5054e-19	4.44694e-18
ata-miR167a-5p_R-2	rna-TRITD_3Av1G176990-4	835	854	844	-36	-23.8	0.661111	8.5	0	23.6097	34.0211	0	6.8986e-11	3.00944e-10
ata-miR396c-5p	rna-TRITD_7Av1G051570-3	493	514	504	-33.4	-27.3	0.817365	7.5	0	14.1658	34.0211	0	0.00013085	0.000220772
ata-miR399b-5p_L-2R+2	rna-TRITD_2Bv1G137350	771	803	786	-44.3	-29.7	0.670429	22	0	28.3317	34.0211	0	0.00013085	0.000220772
ata-miR399b-5p_L-2R+2	rna-TRITD_3Av1G239060-6	342	364	354	-44.3	-29.3	0.6614	11	0	28.3317	17.0106	0	0.00013085	0.000220772
ata-miR408-3p	rna-TRITD_3Av1G167140	819	842	833	-43.5	-29.9	0.687356	10.5	0	42.4975	85.0528	0	0.0094706	0.00972977
ata-miR408-3p	rna-TRITD_5Bv1G189170	552	577	562	-43.5	-29.6	0.68046	14.5	0	103.883	34.0211	0	4.149e-07	1.10435e-06
ata-miR528-3p_1ss4GC	rna-TRITD_1Bv1G049860	137	163	154	-42.3	-28.1	0.664303	12.5	0	33.0536	25.5158	0	4.149e-07	1.10435e-06
ata-miR528-3p_1ss4GC	rna-TRITD_5Bv1G228550-13	687	707	698	-42.3	-29.4	0.695035	9.5	0	9.4439	17.0106	0	4.149e-07	1.10435e-06
ata-miR9674b-3p	rna-TRITD_7Bv1G025920-9	1616	1636	1627	-33.5	-26.6	0.79403	5	0	18.8878	25.5158	0	6.7148e-21	9.6698e-20
ata-miR9863a-3p_R-3_1ss9TC	rna-TRITD_5Bv1G124380-2	1144	1161	1153	-30.2	-20.9	0.692053	7	0	23.6097	25.5158	0	8.5226e-14	6.27186e-13
bdi-MIR1122-p3_2ss11GA19TC	rna-TRITD_4Bv1G058020	1413	1437	1428	-28	-19.1	0.682143	15	0	70.8292	25.5158	0	1.7973e-10	7.68643e-10
bdi-MIR1135-p5_2ss16TA17GC	rna-TRITD_6Av1G180170	791	808	799	-26.4	-18	0.681818	9.5	0	37.7756	51.0317	0	6.3615e-05	0.000107928
bdi-MIR169a-p3	rna-TRITD_4Av1G133410	16	39	25	-40.3	-26.6	0.66005	15	0	18.8878	17.0106	0	8.5226e-14	6.27186e-13
bdi-MIR169a-p3	rna-TRITD_7Av1G017640	733	753	745	-40.3	-28.7	0.712159	7	0	61.3853	42.5264	0	1.9619e-07	5.38584e-07
bdi-MIR399a-p5	rna-TRITD_6Bv1G173640	1143	1167	1158	-41.8	-27.9	0.667464	12.5	0	18.8878	17.0106	0	6.3615e-05	0.000107928
bdi-MIR530b-p3_1ss14GC	rna-TRITD_7Bv1G221280	155	176	167	-44.3	-30	0.677201	7	0	28.3317	17.0106	0	1.7973e-10	7.68643e-10
bdi-MIR7757-p5_2ss12AG18AG	rna-TRITD_1Bv1G040070	1735	1755	1747	-33.6	-23.6	0.702381	8.5	0	23.6097	17.0106	0	1.7973e-10	7.68643e-10
bdi-miR156g-3p	rna-TRITD_4Av1G069760-2	126	147	138	-44.6	-29.5	0.661435	7.5	0	37.7756	17.0106	0	6.3615e-05	0.000107928
bdi-miR171c-5p	rna-TRITD_2Bv1G212960-2	846	867	858	-37.9	-25.1	0.662269	8.5	0	28.3317	34.0211	0	1.7973e-10	7.68643e-10
bdi-miR171c-5p	rna-TRITD_2Bv1G212960-3	897	918	909	-37.9	-25.1	0.662269	8.5	0	23.6097	17.0106	0	1.9619e-07	5.38584e-07
bdi-miR531_L-4R+1_1ss5CT	rna-TRITD_2Av1G052710	701	726	717	-45.1	-29.4	0.651885	15.5	0	118.049	17.0106	0	1.9619e-07	5.38584e-07
bdi-miR827-5p	rna-TRITD_6Av1G029370-5	527	550	539	-34	-22.9	0.673529	11	0	14.1658	25.5158	0	6.7148e-21	9.6698e-20
bdi-miR827-5p_1ss22CT	rna-TRITD_5Bv1G098300	584	606	597	-32.3	-21.5	0.665635	8.5	0	84.9951	59.537	0	1.9619e-07	5.38584e-07
bdi-miR827-5p_1ss22CT	rna-TRITD_7Av1G092880	77	100	91	-32.3	-21.8	0.674923	12.5	0	66.1073	25.5158	0	1.9619e-07	5.38584e-07
bdi-miR827-5p_1ss6TC	rna-TRITD_4Av1G017250-5	2669	2690	2681	-36.4	-24.7	0.678571	7.5	0	28.3317	17.0106	0	3.2803e-33	1.25681e-31
csi-miR172a-3p_R+1	rna-TRITD_2Av1G174080-8	2172	2192	2183	-34.2	-24.1	0.704678	11	0	23.6097	17.0106	0	4.6339e-16	4.13053e-15
csi-miR172a-3p_R+1	rna-TRITD_2Bv1G143550-3	2145	2165	2156	-34.2	-24.1	0.704678	11	0	33.0536	34.0211	0	2.8703e-07	7.73784e-07
csi-miR399f-5p_R-3	rna-TRITD_3Bv1G205140	925	947	938	-33.8	-26.8	0.792899	8	0	14.1658	17.0106	0	1.1236e-05	2.15009e-05
csi-miR530a-5p	rna-TRITD_2Av1G200310	185	204	195	-39.3	-26.4	0.671756	7.5	0	33.0536	25.5158	0	2.8703e-07	7.73784e-07
gma-MIR5368-p5_2ss1TC21TC	rna-TRITD_4Bv1G193500	1116	1145	1127	-45.8	-30.32	0.662009	27	0	61.3853	34.0211	0	1.5819e-19	2.04954e-18
gma-MIR6300-p5	rna-TRITD_1Bv1G212830-7	1821	1838	1828	-27.7	-18.2	0.65704	8.5	0	18.8878	17.0106	0	1.1236e-05	2.15009e-05
gma-MIR6300-p5	rna-TRITD_5Bv1G227890-4	426	444	435	-27.7	-18.7	0.67509	7	0	9.4439	17.0106	0	3.2262e-29	9.50426e-28
gma-miR6300	rna-TRITD_1Av1G220840-3	1581	1598	1590	-29.3	-20	0.682594	6.5	0	18.8878	17.0106	0	7.0605e-12	3.80038e-11
gma-miR6300	rna-TRITD_2Bv1G052920	580	600	588	-29.3	-22.9	0.78157	11	0	61.3853	25.5158	0	1.3093e-09	5.3803e-09
gma-miR6300	rna-TRITD_2Bv1G052920-2	502	522	510	-29.3	-22.9	0.78157	11	0	51.9414	34.0211	0	8.0001e-08	2.24399e-07
gma-miR6300	rna-TRITD_3Av1G131190	60	78	69	-29.3	-22.82	0.77884	9.5	0	18.8878	17.0106	0	6.0849e-05	0.000103956
gma-miR6300	rna-TRITD_3Bv1G273580-5	4	21	12	-29.3	-20	0.682594	6.5	0	51.9414	34.0211	0	6.0849e-05	0.000103956
gma-miR6300	rna-TRITD_5Av1G005750-3	933	950	941	-29.3	-20.8	0.709898	6	0	18.8878	17.0106	0	6.0849e-05	0.000103956
gma-miR6300	rna-TRITD_5Av1G006040-8	327	345	336	-29.3	-19.42	0.662799	11.5	0	18.8878	25.5158	0	4.0348e-11	2.09063e-10
gma-miR6300	rna-TRITD_5Av1G232950	1547	1563	1554	-29.3	-19.4	0.662116	8.5	0	23.6097	17.0106	0	2.8414e-18	3.33198e-17
gma-miR6300	rna-TRITD_5Av1G232950-15	1166	1182	1173	-29.3	-19.4	0.662116	8.5	0	23.6097	17.0106	0	6.0849e-05	0.000103956
gma-miR6300	rna-TRITD_7Bv1G039680-5	62	78	69	-29.3	-19.72	0.673038	9	0	28.3317	25.5158	0	4.0348e-11	2.09063e-10
hbr-MIR6171-p3_2ss10GA18GC	rna-TRITD_3Av1G025150-14	1946	1965	1955	-30.7	-20.9	0.680782	10	0	14.1658	17.0106	0	6.0849e-05	0.000103956
hbr-MIR6171-p3_2ss10GA18GC	rna-TRITD_6Av1G026680-4	1640	1658	1649	-30.7	-21	0.684039	8	0	23.6097	17.0106	0	6.0849e-05	0.000103956
hvu-miR5048a_L+2R-2	rna-TRITD_4Bv1G111470-10	861	887	878	-32.8	-22.8	0.695122	12.5	0	28.3317	17.0106	0	6.0849e-05	0.000103956
mdm-miR397a_1ss21AT	rna-TRITD_7Bv1G129440	819	847	838	-35.4	-23.6	0.666667	14.5	0	18.8878	25.5158	0	5.4215e-22	9.13993e-21
osa-MIR168a-p5	rna-TRITD_6Bv1G089460-4	1548	1573	1564	-44.8	-29.24	0.652679	11.5	0	18.8878	25.5158	0	8.0001e-08	2.24399e-07
osa-MIR393a-p3_1ss20GA_1	rna-TRITD_3Bv1G238940	1548	1567	1558	-32.3	-21.9	0.678019	9	0	28.3317	34.0211	0	6.0849e-05	0.000103956
osa-MIR444b-p5_1	rna-TRITD_3Av1G052950-15	2763	2789	2780	-35	-24.4	0.697143	19.5	0	75.5512	17.0106	0	5.4215e-22	9.13993e-21
osa-MIR444b-p5_1	rna-TRITD_3Av1G052950-7	5103	5129	5120	-35	-24.4	0.697143	19.5	0	23.6097	34.0211	0	8.0001e-08	2.24399e-07
osa-MIR444b-p5_1	rna-TRITD_6Av1G220070-7	1205	1229	1216	-35	-22.9	0.654286	16	0	23.6097	25.5158	0	8.0001e-08	2.24399e-07
osa-MIR5339-p3_1	rna-TRITD_2Av1G159490-3	1612	1631	1622	-22.6	-17.3	0.765487	8.5	0	18.8878	17.0106	0	8.0001e-08	2.24399e-07
osa-MIR5339-p3_1	rna-TRITD_2Bv1G134470	1822	1841	1832	-22.6	-17.3	0.765487	8.5	0	18.8878	25.5158	0	2.8414e-18	3.33198e-17
osa-MIR5339-p3_1	rna-TRITD_5Bv1G001360	1344	1361	1353	-22.6	-15.8	0.699115	6	0	75.5512	42.5264	0	8.3688e-16	6.98638e-15
osa-MIR5339-p3_2	rna-TRITD_2Bv1G143550-28	805	823	815	-25.4	-17.5	0.688976	9	0	18.8878	17.0106	0	8.3688e-16	6.98638e-15
osa-MIR5339-p3_2	rna-TRITD_7Av1G086050-2	753	778	763	-25.4	-16.8	0.661417	15	0	18.8878	25.5158	0	5.4524e-08	1.54625e-07
osa-miR160f-5p	rna-TRITD_3Av1G215930-2	2	24	14	-45.2	-31	0.685841	8.5	0	122.771	25.5158	0	5.4524e-08	1.54625e-07
osa-miR166m_L+1R-1_1ss21CT	rna-TRITD_3Bv1G183770	675	695	686	-40.1	-26.9	0.670823	7.5	0	47.2195	25.5158	0	5.4524e-08	1.54625e-07
osa-miR396d_R-1_1ss20GC	rna-TRITD_7Bv1G182080-3	256	275	266	-36.5	-25.1	0.687671	5.5	0	18.8878	17.0106	0	1.5784e-35	6.77714e-34
osa-miR398a	rna-TRITD_1Bv1G135100-3	379	405	396	-40.6	-29.26	0.72069	9	0	18.8878	17.0106	0	6.9424e-12	3.74094e-11
osa-miR444a-3p.2	rna-TRITD_5Av1G123970-3	520	539	531	-40.1	-26.4	0.658354	6.5	0	23.6097	17.0106	0	5.4524e-08	1.54625e-07
osa-miR444b.1	rna-TRITD_1Bv1G103010-2	553	569	564	-39.7	-26.2	0.65995	11	0	28.3317	42.5264	0	5.4524e-08	1.54625e-07
osa-miR444b.1	rna-TRITD_1Bv1G103010-3	553	569	564	-39.7	-26.2	0.65995	11	0	51.9414	34.0211	0	9.7843e-20	1.27728e-18
osa-miR444b.1	rna-TRITD_2Bv1G001610-3	378	396	388	-39.7	-27.3	0.687657	7	0	23.6097	17.0106	0	5.4524e-08	1.54625e-07
osa-miR444b.1	rna-TRITD_7Bv1G017280-2	81	101	92	-39.7	-26.5	0.667506	10	0	99.1609	51.0317	0	5.4524e-08	1.54625e-07
osa-miR5077_L-1_1ss5GA	rna-TRITD_2Bv1G076890-2	948	968	958	-33.8	-23	0.680473	9	0	47.2195	34.0211	0	5.4524e-08	1.54625e-07
osa-miR827	rna-TRITD_7Bv1G164060-2	1101	1122	1113	-34.2	-24.1	0.704678	9	0	47.2195	17.0106	0	5.4524e-08	1.54625e-07
ppe-miR530_L-2R+3	rna-TRITD_3Bv1G172880-4	668	699	691	-43.6	-30.1	0.690367	14	0	14.1658	17.0106	0	8.3688e-16	6.98638e-15
ptc-MIR6478-p3_2ss6CT20TC	rna-TRITD_4Av1G031450	380	402	390	-37.5	-25.12	0.669867	13.5	0	42.4975	34.0211	0	5.4524e-08	1.54625e-07
ptc-MIR6478-p3_2ss6CT20TC	rna-TRITD_4Av1G031450-2	380	402	390	-37.5	-25.12	0.669867	13.5	0	51.9414	42.5264	0	1.2687e-27	3.43085e-26
ptc-miR6478_R+1_2ss6CT21GA	rna-TRITD_2Bv1G141840	1079	1099	1090	-39.7	-28	0.70529	8	0	33.0536	17.0106	0	5.4524e-08	1.54625e-07
tae-MIR1122b-p5_1ss10TG	rna-TRITD_7Av1G105710-3	1768	1786	1776	-24.3	-16.7	0.687243	5	0	42.4975	17.0106	0	5.4524e-08	1.54625e-07
tae-MIR1122c-p3	rna-TRITD_6Bv1G130510-2	118	139	129	-38.5	-25.1	0.651948	12.5	0	42.4975	25.5158	0	5.4524e-08	1.54625e-07
tae-MIR1127b-p5_2ss19CA21AC	rna-TRITD_7Bv1G071080-12	1567	1587	1578	-35.2	-23.7	0.673295	10	0	14.1658	17.0106	0	5.4524e-08	1.54625e-07
tae-MIR1127b-p5_2ss19CA21AC	rna-TRITD_7Bv1G071080-8	1549	1569	1560	-35.2	-23.7	0.673295	10	0	14.1658	17.0106	0	5.4524e-08	1.54625e-07
tae-MIR1128-p3_2	rna-TRITD_6Av1G139580-4	190	209	199	-38.6	-26.7	0.69171	7	0	28.3317	25.5158	0	9.7843e-20	1.27728e-18
tae-MIR1128-p3_4	rna-TRITD_3Av1G063750	446	471	462	-41.2	-27.4	0.665049	15.5	0	66.1073	42.5264	0	5.4524e-08	1.54625e-07
tae-MIR1128-p5_1ss10AG_1	rna-TRITD_5Av1G185810	1204	1225	1215	-38.2	-25.16	0.658639	8	0	37.7756	42.5264	0	5.4524e-08	1.54625e-07
tae-MIR1128-p5_1ss10AG_1	rna-TRITD_7Bv1G071080-11	1600	1629	1611	-38.2	-25.4	0.664921	24	0	18.8878	17.0106	0	1.2687e-27	3.43085e-26
tae-MIR1128-p5_1ss10AG_1	rna-TRITD_7Bv1G071080-3	1321	1350	1332	-38.2	-25.4	0.664921	24	0	14.1658	17.0106	0	5.4524e-08	1.54625e-07
tae-MIR1128-p5_1ss5CT	rna-TRITD_6Av1G036400	607	631	618	-32.1	-23.88	0.743925	11	0	47.2195	59.537	0	8.3688e-16	6.98638e-15
tae-MIR1128-p5_1ss7CT	rna-TRITD_3Bv1G070470-8	176	195	186	-31.7	-20.7	0.652997	7.5	0	9.4439	17.0106	0	5.4524e-08	1.54625e-07
tae-MIR1130a-p3_1ss21TA	rna-TRITD_6Av1G135150-7	95	117	106	-36.2	-24.4	0.674033	14	0	47.2195	25.5158	0	5.4524e-08	1.54625e-07
tae-MIR1136-p5	rna-TRITD_6Av1G006330-4	4358	4381	4373	-32.4	-21.2	0.654321	13	0	37.7756	25.5158	0	6.9424e-12	3.74094e-11
tae-MIR164-p3	rna-TRITD_2Av1G220230	491	513	503	-39.3	-26.7	0.679389	9	0	80.2731	25.5158	0	5.4524e-08	1.54625e-07
tae-MIR167c-p3	rna-TRITD_4Av1G031790-5	910	930	921	-36.3	-24.6	0.677686	9.5	0	9.4439	17.0106	0	5.4524e-08	1.54625e-07
tae-MIR396-p3_1ss1TC	rna-TRITD_5Bv1G253390-3	2347	2368	2359	-39.9	-26	0.651629	6.5	0	14.1658	17.0106	0	5.4524e-08	1.54625e-07
tae-MIR399-p5	rna-TRITD_5Bv1G233580-2	972	996	986	-46.7	-32.3	0.691649	9	0	28.3317	25.5158	0	5.4524e-08	1.54625e-07
tae-MIR5048-p5_1ss20TC	rna-TRITD_7Bv1G147100	724	743	735	-35	-23.1	0.66	7	0	33.0536	51.0317	0	5.4524e-08	1.54625e-07
tae-MIR5049-p5_1ss5AC	rna-TRITD_5Av1G215560-2	1113	1133	1123	-30.1	-20.5	0.681063	9.5	0	14.1658	17.0106	0	5.4524e-08	1.54625e-07
tae-MIR5175-p5_1ss1AT	rna-TRITD_1Av1G134900-3	107	130	121	-32.3	-21.6	0.668731	13	0	14.1658	25.5158	0	6.9424e-12	3.74094e-11
tae-MIR5175-p5_1ss1AT	rna-TRITD_2Av1G183430-3	329	349	340	-32.3	-24	0.743034	6.5	0	37.7756	34.0211	0	5.4524e-08	1.54625e-07
tae-MIR5175-p5_1ss1AT	rna-TRITD_3Bv1G047820-2	1002	1030	1021	-32.3	-21.8	0.674923	18	0	51.9414	25.5158	0	5.4524e-08	1.54625e-07
tae-MIR5175-p5_1ss1AT	rna-TRITD_3Bv1G137100	478	499	490	-32.3	-21.8	0.674923	12.5	0	28.3317	17.0106	0	1.4206e-31	4.8227e-30
tae-MIR530-p5	rna-TRITD_3Av1G029290-2	1015	1033	1025	-39.7	-26	0.654912	6	0	23.6097	34.0211	0	1.4206e-31	4.8227e-30
tae-MIR9661-p3	rna-TRITD_3Av1G277770	1720	1741	1732	-40.5	-26.8	0.661728	10.5	0	18.8878	17.0106	0	5.4524e-08	1.54625e-07
tae-MIR9666c-p3	rna-TRITD_5Av1G179640	902	921	912	-41	-32.3	0.787805	8	0	80.2731	34.0211	0	8.3688e-16	6.98638e-15
tae-MIR9668-p3_1ss18GT	rna-TRITD_3Av1G112870-2	1009	1028	1017	-26.8	-19.38	0.723134	9.5	0	56.6634	25.5158	0	9.7843e-20	1.27728e-18
tae-MIR9668-p3_1ss21GA_2	rna-TRITD_6Av1G224200	528	548	539	-32.6	-21.2	0.650307	9	0	14.1658	17.0106	0	6.9424e-12	3.74094e-11
tae-MIR9668-p3_1ss21GA_2	rna-TRITD_6Av1G224200-7	46	66	57	-32.6	-21.2	0.650307	9	0	14.1658	17.0106	0	6.9424e-12	3.74094e-11
tae-MIR9668-p5_1ss3TC_2	rna-TRITD_3Av1G267930	80	100	91	-38	-25.04	0.658947	10	0	84.9951	34.0211	0	8.3688e-16	6.98638e-15
tae-MIR9670-p5	rna-TRITD_2Bv1G084870	1332	1358	1343	-31.4	-21	0.66879	18	0	47.2195	17.0106	0	5.4524e-08	1.54625e-07
tae-MIR9670-p5	rna-TRITD_2Bv1G153620-2	2451	2471	2462	-31.4	-23	0.732484	6	0	18.8878	17.0106	0	5.4524e-08	1.54625e-07
tae-MIR9670-p5	rna-TRITD_4Bv1G135480	260	281	272	-31.4	-21.5	0.684713	8.5	0	47.2195	42.5264	0	5.4524e-08	1.54625e-07
tae-MIR9670-p5	rna-TRITD_7Bv1G071080-10	245	267	257	-31.4	-21.6	0.687898	7.5	0	42.4975	34.0211	0	8.3688e-16	6.98638e-15
tae-MIR9672b-p3_1ss3GA	rna-TRITD_3Bv1G063510-2	1938	1957	1948	-33.7	-23.8	0.706231	8	0	66.1073	17.0106	0	5.4524e-08	1.54625e-07
tae-MIR9673-p3	rna-TRITD_1Bv1G076140	239	262	251	-37.8	-25.7	0.679894	8	0	14.1658	17.0106	0	6.9424e-12	3.74094e-11
tae-MIR9674a-p3_1ss20GT	rna-TRITD_5Av1G137270-4	351	375	366	-39.8	-26.1	0.655779	17	0	14.1658	17.0106	0	5.4524e-08	1.54625e-07
tae-MIR9779-p3	rna-TRITD_2Bv1G046680	351	373	364	-39.6	-26	0.656566	10.5	0	37.7756	25.5158	0	5.4524e-08	1.54625e-07
tae-miR397-5p	rna-TRITD_2Av1G024300-2	612	637	628	-42.7	-29.4	0.688525	9	0	33.0536	25.5158	0	5.4524e-08	1.54625e-07
tae-miR408_L-1	rna-TRITD_6Av1G177580	499	518	509	-43.5	-28.3	0.650575	12	0	23.6097	17.0106	0	5.4524e-08	1.54625e-07
tae-miR531_L-2R-1_1ss13CG	rna-TRITD_4Av1G255460-3	519	539	526	-41	-27.36	0.667317	13	0	103.883	25.5158	0	5.4524e-08	1.54625e-07
tae-miR531_L-2R-1_1ss13CG	rna-TRITD_6Av1G049270-2	925	945	933	-41	-28.6	0.697561	10.5	0	23.6097	34.0211	0	5.4524e-08	1.54625e-07
tae-miR531_L-2R-1_1ss13CG	rna-TRITD_6Av1G079470	353	372	362	-41	-28.8	0.702439	6	0	18.8878	17.0106	0	8.3688e-16	6.98638e-15
tae-miR531_L-2R-1_1ss13CG	rna-TRITD_6Av1G079470-2	203	222	212	-41	-28.8	0.702439	6	0	23.6097	25.5158	0	5.4524e-08	1.54625e-07
tae-miR531_L-2R-1_1ss13CG	rna-TRITD_6Bv1G084680	206	225	215	-41	-28.8	0.702439	6	0	33.0536	17.0106	0	6.9424e-12	3.74094e-11
tae-miR531_L-2R-1_1ss13CT	rna-TRITD_4Av1G173980	151	167	158	-38.8	-29.2	0.752577	6	0	70.8292	17.0106	0	8.3688e-16	6.98638e-15
tae-miR531_L-2_1ss13CT	rna-TRITD_1Bv1G228550-6	600	618	609	-40.4	-26.6	0.658416	8	0	18.8878	17.0106	0	9.7843e-20	1.27728e-18
tae-miR531_L-2_1ss13CT	rna-TRITD_2Av1G077130-2	33	51	42	-40.4	-27.4	0.678218	8	0	28.3317	17.0106	0	5.4524e-08	1.54625e-07
tae-miR531_L-2_1ss13CT	rna-TRITD_4Bv1G007040	1598	1616	1607	-40.4	-27.5	0.680693	5.5	0	14.1658	17.0106	0	8.3688e-16	6.98638e-15
tae-miR531_L-2_1ss13CT	rna-TRITD_4Bv1G007040-6	1163	1181	1172	-40.4	-27.5	0.680693	5.5	0	23.6097	17.0106	0	6.9424e-12	3.74094e-11
tae-miR531_L-2_1ss13CT	rna-TRITD_6Bv1G175190-4	264	282	274	-40.4	-26.3	0.65099	8	0	28.3317	42.5264	0	6.9424e-12	3.74094e-11
tae-miR9653b_L+3R-1	rna-TRITD_7Bv1G039240-2	463	487	475	-48.3	-31.82	0.658799	12.5	0	28.3317	42.5264	0	8.3688e-16	6.98638e-15
tae-miR9658-3p	rna-TRITD_6Av1G102110-15	968	988	979	-39.7	-26.14	0.658438	9	0	28.3317	17.0106	0	5.4524e-08	1.54625e-07
tae-miR9658-3p	rna-TRITD_6Av1G102110-2	2072	2092	2083	-39.7	-26.14	0.658438	9	0	23.6097	17.0106	0	5.4524e-08	1.54625e-07
tae-miR9664-3p	rna-TRITD_1Bv1G006740	360	389	380	-39.1	-26.7	0.682864	16.5	0	47.2195	17.0106	0	5.4524e-08	1.54625e-07
tae-miR9664-3p	rna-TRITD_1Bv1G006740-2	474	503	494	-39.1	-26.7	0.682864	16.5	0	37.7756	17.0106	0	6.9424e-12	3.74094e-11
tae-miR9664-3p	rna-TRITD_2Bv1G064500-7	1749	1769	1760	-39.1	-25.8	0.659847	11	0	14.1658	17.0106	0	5.4524e-08	1.54625e-07
tae-miR9666a-3p	rna-TRITD_1Bv1G121880	497	518	509	-44.7	-31.6	0.706935	8	0	42.4975	51.0317	0	1.1218e-23	2.13824e-22
tae-miR9666b-3p	rna-TRITD_2Av1G289700	793	817	806	-44.3	-29.4	0.663657	12	0	75.5512	42.5264	0	5.4524e-08	1.54625e-07
tae-miR9773	rna-TRITD_6Bv1G021670-3	84	107	98	-27.2	-18.7	0.6875	10	0	56.6634	17.0106	0	6.9424e-12	3.74094e-11
tae-miR9778	rna-TRITD_3Av1G008800	468	491	482	-38.4	-26.2	0.682292	9	0	51.9414	102.063	0	6.9424e-12	3.74094e-11
tae-miR9778	rna-TRITD_4Bv1G016030-4	1066	1086	1077	-38.4	-26.9	0.700521	11	0	51.9414	25.5158	0	5.4524e-08	1.54625e-07
ttu-miR160	rna-TRITD_1Bv1G215590	284	304	295	-45.4	-29.8	0.656388	8	0	28.3317	34.0211	0	6.9424e-12	3.74094e-11
zma-MIR166a-p3_2ss17CT18CA	rna-TRITD_4Av1G160620	567	589	580	-36.6	-24.9	0.680328	8.5	0	99.1609	59.537	0	8.3688e-16	6.98638e-15
zma-miR171b-3p_R+1	rna-TRITD_2Av1G193270	8	31	21	-37.9	-24.7	0.651715	9	0	51.9414	34.0211	0	1.2687e-27	3.43085e-26
zma-miR399e-5p_L+1_2ss7TC14CA	rna-TRITD_6Bv1G092190	553	574	565	-43.3	-28.5	0.658199	7.5	0	14.1658	17.0106	0	1.4206e-31	4.8227e-30
PC-5p-3845_9471	rna-TRITD_6Bv1G012740-5	1094	1115	1106	-33.5	-23.1	0.689552	7.5	0	14.1658	25.5158	33.3582	8.3688e-16	6.98638e-15
PC-5p-3845_9471	rna-TRITD_7Bv1G078480	659	682	673	-33.5	-21.8	0.650746	9.5	0	28.3317	17.0106	33.3582	5.4524e-08	1.54625e-07
ata-MIR9674b-p5	rna-TRITD_1Av1G035120-6	706	724	717	-43.7	-28.7	0.656751	8	0	23.6097	17.0106	33.3582	5.4524e-08	1.54625e-07
ata-miR164c-3p	rna-TRITD_4Bv1G030490	946	966	957	-39	-26.5	0.679487	9	0	56.6634	17.0106	33.3582	6.9424e-12	3.74094e-11
ata-miR408-3p	rna-TRITD_5Av1G111780-2	70	92	80	-43.5	-31.04	0.713563	13	0	56.6634	34.0211	120.09	6.9424e-12	3.74094e-11
ata-miR528-3p_1ss4GC	rna-TRITD_4Bv1G127510-2	768	793	779	-42.3	-33.6	0.794326	14.5	0	75.5512	42.5264	113.418	5.4524e-08	1.54625e-07
ata-miR9863a-5p	rna-TRITD_3Bv1G048140	376	397	388	-34.1	-24.1	0.706745	8	0	51.9414	17.0106	40.0299	5.4524e-08	1.54625e-07
bdi-MIR530b-p3_1ss14GC	rna-TRITD_2Av1G288710-3	227	248	239	-44.3	-29.1	0.656885	8.5	0	94.439	17.0106	40.0299	1.2687e-27	3.43085e-26
bdi-miR827-5p_1ss6TC	rna-TRITD_1Bv1G106830-5	454	481	472	-36.4	-24	0.659341	12.5	0	28.3317	17.0106	40.0299	5.4524e-08	1.54625e-07
gma-MIR399c-p5_1ss6TC	rna-TRITD_3Av1G284670	121	143	134	-41.7	-27.86	0.668106	11	0	56.6634	17.0106	60.0448	5.4524e-08	1.54625e-07
gma-MIR5368-p3_1ss3GA	rna-TRITD_2Bv1G238890-10	653	676	663	-39.3	-25.9	0.659033	12	0	28.3317	17.0106	40.0299	5.4524e-08	1.54625e-07
mdm-miR397a_1ss21AT	rna-TRITD_5Av1G237590-2	879	899	890	-35.4	-25.8	0.728814	8	0	42.4975	17.0106	80.0598	5.4524e-08	1.54625e-07
osa-MIR444b-p5_1	rna-TRITD_4Av1G194620	433	457	448	-35	-23.1	0.66	11.5	0	70.8292	17.0106	60.0448	5.4524e-08	1.54625e-07
tae-MIR1128-p3_1ss14CG_1	rna-TRITD_1Av1G021930-2	505	527	518	-34.4	-24.6	0.715116	9.5	0	23.6097	25.5158	20.0149	9.7843e-20	1.27728e-18
tae-MIR1128-p3_4	rna-TRITD_6Bv1G136920-2	74	93	84	-41.2	-32.2	0.781553	4	0	33.0536	17.0106	33.3582	5.4524e-08	1.54625e-07
tae-MIR1128-p5_1ss7AG_1	rna-TRITD_2Bv1G157320	276	295	286	-36	-24.3	0.675	7	0	66.1073	34.0211	73.3881	5.4524e-08	1.54625e-07
tae-MIR5049-p5_1ss5AC	rna-TRITD_6Bv1G012740-6	1292	1311	1302	-30.1	-20.1	0.667774	7	0	14.1658	17.0106	26.6866	5.4524e-08	1.54625e-07
tae-MIR9670-p5	rna-TRITD_5Bv1G066660	211	232	223	-31.4	-22.5	0.716561	8	0	42.4975	17.0106	40.0299	5.4524e-08	1.54625e-07
tae-miR1125_L-4R+1_1ss14AG	rna-TRITD_4Bv1G015120-2	892	918	909	-46	-30.2	0.656522	13	0	47.2195	34.0211	33.3582	5.4524e-08	1.54625e-07
tae-miR9658-3p	rna-TRITD_5Bv1G090150-2	30	51	42	-39.7	-26.4	0.664987	7.5	0	47.2195	17.0106	20.0149	5.4524e-08	1.54625e-07
PC-3p-9028_3917	rna-TRITD_5Av1G237590-4	705	725	716	-33.2	-26.1	0.786145	6.5	0	23.6097	17.0106	13.3433	5.4524e-08	1.54625e-07
PC-5p-17118_1807	rna-TRITD_7Av1G276310-4	170	189	179	-29.9	-20	0.668896	11.5	0	42.4975	17.0106	20.0149	5.4524e-08	1.54625e-07
PC-5p-3845_9471	rna-TRITD_3Bv1G055750	435	455	446	-33.5	-30.6	0.913433	6	0	80.2731	25.5158	13.3433	5.4524e-08	1.54625e-07
PC-5p-3845_9471	rna-TRITD_6Bv1G146530	528	551	542	-33.5	-23.5	0.701493	11	0	33.0536	68.0423	13.3433	5.4524e-08	1.54625e-07
PC-5p-6404_5677	rna-TRITD_5Av1G254880	2768	2789	2779	-33.6	-23.3	0.693452	8	0	37.7756	34.0211	13.3433	5.4524e-08	1.54625e-07
PC-5p-6404_5677	rna-TRITD_5Av1G254880-3	2321	2342	2332	-33.6	-23.3	0.693452	8	0	37.7756	34.0211	13.3433	5.4524e-08	1.54625e-07
ata-miR166d-5p	rna-TRITD_5Av1G244830	693	711	704	-43.2	-28.1	0.650463	9.5	0	61.3853	17.0106	26.6866	5.4524e-08	1.54625e-07
bdi-miR827-5p_1ss6TC	rna-TRITD_1Bv1G117760	388	409	400	-36.4	-24.6	0.675824	8	0	132.215	17.0106	20.0149	5.4524e-08	1.54625e-07
gma-MIR6300-p5	rna-TRITD_2Av1G026890	10	28	18	-27.7	-18.4	0.66426	12.5	0	80.2731	25.5158	20.0149	6.9424e-12	3.74094e-11
gma-MIR6300-p5	rna-TRITD_5Av1G051360	208	224	215	-27.7	-18.6	0.67148	10	0	132.215	17.0106	26.6866	5.4524e-08	1.54625e-07
hvu-MIR397b-p5	rna-TRITD_3Av1G130900	202	221	212	-46.7	-31	0.663812	8	0	66.1073	17.0106	13.3433	5.4524e-08	1.54625e-07
lus-miR159b_R+1_1ss21CT	rna-TRITD_1Av1G204540-5	324	353	344	-37	-24.5	0.662162	22	0	33.0536	17.0106	13.3433	9.7843e-20	1.27728e-18
osa-MIR5339-p3_1	rna-TRITD_2Av1G274360	110	128	119	-22.6	-15	0.663717	11.5	0	51.9414	34.0211	13.3433	9.7843e-20	1.27728e-18
osa-miR159f_L-1_1ss21AC	rna-TRITD_3Bv1G187900-3	956	975	966	-37.2	-31.6	0.849462	3.5	0	42.4975	17.0106	20.0149	5.4524e-08	1.54625e-07
osa-miR164e_R-1	rna-TRITD_7Av1G275250-4	867	886	877	-41.2	-27.2	0.660194	6.5	0	33.0536	17.0106	13.3433	5.4524e-08	1.54625e-07
osa-miR827_R-1	rna-TRITD_1Av1G140730	1428	1446	1437	-32.6	-22.2	0.680982	8	0	56.6634	17.0106	26.6866	5.4524e-08	1.54625e-07
ppe-MIR169a-p3	rna-TRITD_5Av1G239720-2	876	897	888	-38.2	-26.18	0.68534	9.5	0	75.5512	25.5158	33.3582	5.4524e-08	1.54625e-07
tae-MIR1127a-p5_1ss17CT	rna-TRITD_2Av1G229780-3	225	246	237	-36.5	-25.9	0.709589	8	0	23.6097	17.0106	13.3433	5.4524e-08	1.54625e-07
tae-MIR396-p3_1ss1TC	rna-TRITD_2Av1G083300	550	571	562	-39.9	-28.1	0.704261	6.5	0	118.049	17.0106	20.0149	6.9424e-12	3.74094e-11
tae-MIR399-p5	rna-TRITD_7Bv1G228910-2	858	882	869	-46.7	-30.9	0.66167	13.5	0	56.6634	17.0106	20.0149	6.9424e-12	3.74094e-11
tae-MIR5049-p5_1ss5AC	rna-TRITD_6Bv1G012740-4	539	558	549	-30.1	-20.1	0.667774	7	0	14.1658	17.0106	13.3433	6.9424e-12	3.74094e-11
tae-MIR9657c-p5_2ss10AC18TC	rna-TRITD_5Av1G203520	868	890	879	-44.7	-29.9	0.668904	9.5	0	151.102	17.0106	33.3582	5.4524e-08	1.54625e-07
tae-MIR9666c-p3	rna-TRITD_5Av1G111780	88	108	99	-41	-26.9	0.656098	10.5	0	28.3317	17.0106	46.7015	6.9424e-12	3.74094e-11
tae-miR9666a-3p	rna-TRITD_6Bv1G020660-2	215	248	239	-44.7	-29.8	0.666667	17.5	0	80.2731	17.0106	13.3433	5.4524e-08	1.54625e-07
zma-MIR166a-p3_2ss17CT18CA	rna-TRITD_7Bv1G221390	49	69	60	-36.6	-27.9	0.762295	7.5	0	103.883	17.0106	20.0149	1.1218e-23	2.13824e-22
PC-3p-8876_3989	rna-TRITD_4Bv1G017350	1002	1020	1011	-34.6	-23.7	0.684971	11.5	0	89.717	34.0211	6.67165	1.1218e-23	2.13824e-22
PC-5p-3845_9471	rna-TRITD_6Bv1G146530-7	435	458	449	-33.5	-23.5	0.701493	11	0	56.6634	34.0211	6.67165	6.9424e-12	3.74094e-11
ata-MIR9772a-p3_2ss1CT19TC	rna-TRITD_6Bv1G225110	174	195	186	-39.6	-25.9	0.65404	10	0	23.6097	17.0106	6.67165	5.4524e-08	1.54625e-07
ata-miR166a-3p	rna-TRITD_4Bv1G076830-3	123	146	134	-44.1	-34.42	0.780499	11.5	0	42.4975	17.0106	6.67165	5.4524e-08	1.54625e-07
ata-miR166b-5p_L-2R+1	rna-TRITD_5Av1G200030	839	859	850	-41.7	-27.8	0.666667	11.5	0	169.99	17.0106	6.67165	5.4524e-08	1.54625e-07
ata-miR5168-5p	rna-TRITD_5Bv1G064440-23	743	766	757	-38.9	-27	0.694087	7	0	28.3317	17.0106	6.67165	5.4524e-08	1.54625e-07
ata-miR5168-5p	rna-TRITD_5Bv1G064440-7	1010	1033	1024	-38.9	-27	0.694087	7	0	37.7756	17.0106	6.67165	5.4524e-08	1.54625e-07
ata-miR528-3p_1ss4GC	rna-TRITD_1Av1G101150-4	411	430	422	-42.3	-27.5	0.650118	7.5	0	14.1658	17.0106	6.67165	5.4524e-08	1.54625e-07
ata-miR528-3p_1ss4GC	rna-TRITD_2Bv1G243600	186	208	197	-42.3	-28.2	0.666667	12.5	0	51.9414	42.5264	6.67165	5.4524e-08	1.54625e-07
gma-miR6300	rna-TRITD_1Bv1G186810	217	234	225	-29.3	-19.38	0.661433	6.5	0	66.1073	25.5158	6.67165	6.9424e-12	3.74094e-11
osa-miR159f_L-1_1ss21AC	rna-TRITD_3Bv1G187900-4	617	636	627	-37.2	-31.6	0.849462	3.5	0	61.3853	25.5158	6.67165	5.4524e-08	1.54625e-07
osa-miR5077_L-1_1ss5GA	rna-TRITD_4Av1G208130-3	497	518	505	-33.8	-24.2	0.715976	12.5	0	56.6634	25.5158	6.67165	6.9424e-12	3.74094e-11
tae-MIR1130a-p3_1ss21TA	rna-TRITD_6Av1G135150-3	95	117	106	-36.2	-24.4	0.674033	14	0	42.4975	17.0106	6.67165	6.9424e-12	3.74094e-11
tae-MIR1137b-p3_2ss8TC18AG	rna-TRITD_3Bv1G045200-4	211	244	235	-41.7	-27.8	0.666667	16.5	0	28.3317	17.0106	6.67165	6.9424e-12	3.74094e-11
tae-miR9652-5p	rna-TRITD_7Av1G094290-2	346	372	357	-31.4	-21.4	0.681529	17	0	37.7756	17.0106	6.67165	5.4524e-08	1.54625e-07
tae-miR9776_L-1R+1_1ss18AG	rna-TRITD_3Av1G161340-2	71	94	84	-44.1	-29.02	0.65805	11.5	0	56.6634	17.0106	6.67165	6.9424e-12	3.74094e-11
ttu-miR160	rna-TRITD_1Bv1G215590-4	521	541	532	-45.4	-29.8	0.656388	8	0	9.4439	17.0106	6.67165	6.9424e-12	3.74094e-11
PC-3p-9028_3917	rna-TRITD_7Bv1G195250	732	754	744	-33.2	-23.2	0.698795	9	0	56.6634	17.0106	0	6.9424e-12	3.74094e-11
PC-3p-91231_75	rna-TRITD_5Bv1G207280	1104	1127	1118	-38	-26.6	0.7	10.5	0	18.8878	17.0106	0	8.3688e-16	6.98638e-15
PC-5p-10158_3425	rna-TRITD_3Bv1G275040	116	138	129	-41.2	-27.7	0.67233	9	0	132.215	25.5158	0	5.4524e-08	1.54625e-07
PC-5p-17118_1807	rna-TRITD_2Bv1G232130	667	684	675	-29.9	-20.5	0.685619	7.5	0	37.7756	17.0106	0	5.4524e-08	1.54625e-07
PC-5p-3845_9471	rna-TRITD_2Av1G025200	269	290	281	-33.5	-24	0.716418	8	0	84.9951	17.0106	0	5.4524e-08	1.54625e-07
PC-5p-3845_9471	rna-TRITD_5Bv1G102210-2	306	333	323	-33.5	-24.3	0.725373	17.5	0	33.0536	17.0106	0	5.4524e-08	1.54625e-07
ata-MIR9863a-p5_1ss20CT	rna-TRITD_7Bv1G086620	1103	1124	1113	-26.7	-18.5	0.692884	8.5	0	37.7756	17.0106	0	6.9424e-12	3.74094e-11
ata-miR164c-3p	rna-TRITD_3Bv1G045200	468	495	486	-39	-29.8	0.764103	19.5	0	18.8878	25.5158	0	5.4524e-08	1.54625e-07
ata-miR399b-5p_L-2R+2	rna-TRITD_5Bv1G244370	339	359	350	-44.3	-31.6	0.713318	5.5	0	47.2195	17.0106	0	5.4524e-08	1.54625e-07
ata-miR528-3p_1ss4GC	rna-TRITD_3Av1G080260	2024	2044	2035	-42.3	-27.6	0.652482	8	0	56.6634	34.0211	0	6.9424e-12	3.74094e-11
bdi-MIR169a-p3	rna-TRITD_2Av1G193860-2	136	156	147	-40.3	-26.2	0.650124	5.5	0	28.3317	34.0211	0	9.7843e-20	1.27728e-18
bdi-MIR399a-p5	rna-TRITD_7Av1G262770	153	179	164	-41.8	-27.56	0.65933	17.5	0	23.6097	51.0317	0	5.4524e-08	1.54625e-07
bdi-MIR7767-p5_2ss17GC18AT	rna-TRITD_5Av1G204120	192	212	203	-32.7	-24.3	0.743119	9	0	66.1073	17.0106	0	5.4524e-08	1.54625e-07
bdi-miR156g-3p	rna-TRITD_4Av1G069760-3	126	147	138	-44.6	-29.5	0.661435	7.5	0	28.3317	17.0106	0	5.4524e-08	1.54625e-07
bdi-miR171c-5p	rna-TRITD_4Av1G005100-2	77	96	88	-37.9	-24.9	0.656992	9	0	89.717	17.0106	0	6.9424e-12	3.74094e-11
bdi-miR827-5p_1ss6TC	rna-TRITD_1Bv1G106830-3	676	703	694	-36.4	-24	0.659341	12.5	0	37.7756	25.5158	0	6.9424e-12	3.74094e-11
gma-miR6300_R+1_1	rna-TRITD_2Bv1G232610	14	33	24	-32.7	-23.9	0.730887	8.5	0	118.049	17.0106	0	5.4524e-08	1.54625e-07
osa-miR396e-5p_1ss19CT	rna-TRITD_4Av1G001940-2	439	458	450	-35.1	-23.4	0.666667	7	0	23.6097	17.0106	0	6.9424e-12	3.74094e-11
ppe-miR530_L-2R+3	rna-TRITD_7Av1G027350	549	570	562	-43.6	-30.5	0.699541	6.5	0	61.3853	17.0106	0	5.4524e-08	1.54625e-07
tae-MIR1120c-p5	rna-TRITD_7Bv1G141320	789	810	800	-31.9	-22.7	0.711599	6	0	75.5512	17.0106	0	1.1218e-23	2.13824e-22
tae-MIR1122b-p5_1ss10TG	rna-TRITD_7Bv1G087960	583	600	591	-24.3	-15.9	0.654321	8.5	0	14.1658	17.0106	0	5.4524e-08	1.54625e-07
tae-MIR1128-p3_1	rna-TRITD_1Bv1G176830	408	426	417	-37.3	-28.8	0.772118	11.5	0	118.049	17.0106	0	5.4524e-08	1.54625e-07
tae-MIR1128-p3_1ss11CG_1	rna-TRITD_4Bv1G043330	145	161	152	-31.6	-21.5	0.68038	6	0	42.4975	17.0106	0	6.9424e-12	3.74094e-11
tae-MIR1128-p3_2ss8CG24GA	rna-TRITD_4Bv1G020960	2121	2153	2135	-42.8	-29	0.67757	26	0	94.439	17.0106	0	6.9424e-12	3.74094e-11
tae-MIR5050-p3	rna-TRITD_1Bv1G215590	1298	1321	1312	-38.9	-25.9	0.66581	11.5	0	33.0536	17.0106	0	9.7843e-20	1.27728e-18
tae-MIR5175-p5_1ss1AT	rna-TRITD_2Bv1G157230	397	417	408	-32.3	-21.1	0.653251	12	0	9.4439	17.0106	0	6.9424e-12	3.74094e-11
tae-MIR530-p5	rna-TRITD_3Av1G029290	538	556	548	-39.7	-26	0.654912	6	0	14.1658	17.0106	0	1.1218e-23	2.13824e-22
tae-MIR7757-p5_1ss3TC	rna-TRITD_7Bv1G176950	587	604	596	-24.7	-18	0.728745	9	0	42.4975	17.0106	0	2.2866e-51	1.96112e-49
tae-MIR9668-p3_1ss12TC_1	rna-TRITD_3Bv1G203490	138	157	148	-35.6	-25.8	0.724719	8	0	51.9414	17.0106	0	5.4524e-08	1.54625e-07
tae-miR408_L-1	rna-TRITD_3Bv1G211620	725	755	744	-43.5	-29.1	0.668966	25.5	0	75.5512	17.0106	0	8.3688e-16	6.98638e-15
tae-miR531_L-2R-1_1ss13CG	rna-TRITD_2Bv1G243600	168	183	175	-41	-27.1	0.660976	5.5	0	103.883	34.0211	0	5.4524e-08	1.54625e-07
tae-miR9653b_L+3R-1	rna-TRITD_7Bv1G039240	1369	1393	1381	-48.3	-31.82	0.658799	12.5	0	42.4975	17.0106	0	6.9424e-12	3.74094e-11
zma-MIR166a-p3_2ss17CT18CA	rna-TRITD_1Bv1G078090-3	14	36	27	-36.6	-26.3	0.718579	6	0	23.6097	25.5158	0	5.4524e-08	1.54625e-07
zma-MIR166a-p3_2ss17CT18CA	rna-TRITD_7Bv1G229560	86	109	98	-36.6	-24.9	0.680328	10	0	47.2195	17.0106	0	5.4524e-08	1.54625e-07
ata-miR164a-5p_R-1	rna-TRITD_1Bv1G039630-5	177	196	187	-42.7	-31.4	0.735363	6	0	14.1658	8.50528	26.6866	6.9424e-12	3.74094e-11
lus-miR159b_R+1_1ss21CT	rna-TRITD_2Bv1G025980-4	733	759	745	-37	-29.3	0.791892	16	0	18.8878	8.50528	40.0299	6.9424e-12	3.74094e-11
osa-miR396e-5p_1ss20TC	rna-TRITD_6Bv1G005940-8	1051	1071	1062	-38.9	-25.7	0.660668	10	0	23.6097	8.50528	26.6866	6.9424e-12	3.74094e-11
tae-MIR1122b-p5_1ss10TG	rna-TRITD_6Av1G188240-3	577	594	585	-24.3	-15.9	0.654321	11	0	18.8878	8.50528	20.0149	5.4524e-08	1.54625e-07
tae-MIR9653b-p3_1ss2GC	rna-TRITD_3Bv1G242450-6	603	620	612	-37	-26.1	0.705405	7	0	14.1658	8.50528	33.3582	9.7843e-20	1.27728e-18
PC-3p-10681_3239	rna-TRITD_2Bv1G143550-9	715	741	726	-33.3	-23.6	0.708709	14	0	14.1658	8.50528	13.3433	5.4524e-08	1.54625e-07
PC-3p-34663_629	rna-TRITD_2Bv1G188380-3	102	127	118	-50.4	-39.5	0.78373	7	0	18.8878	8.50528	20.0149	6.9424e-12	3.74094e-11
PC-3p-8876_3989	rna-TRITD_1Bv1G215590-3	674	693	684	-34.6	-25.9	0.748555	7.5	0	9.4439	8.50528	33.3582	5.4524e-08	1.54625e-07
PC-3p-8876_3989	rna-TRITD_7Bv1G006440-2	123	140	131	-34.6	-22.5	0.650289	10	0	42.4975	8.50528	20.0149	6.9424e-12	3.74094e-11
PC-5p-13197_2506	rna-TRITD_4Av1G188350-3	49	73	64	-56.8	-39.6	0.697183	8.5	0	23.6097	8.50528	20.0149	5.4524e-08	1.54625e-07
PC-5p-13197_2506	rna-TRITD_4Av1G188350-4	49	73	64	-56.8	-39.6	0.697183	8.5	0	28.3317	8.50528	13.3433	5.4524e-08	1.54625e-07
PC-5p-22341_1260	rna-TRITD_4Av1G181640	190	220	211	-55.8	-36.6	0.655914	14	0	37.7756	8.50528	20.0149	5.4524e-08	1.54625e-07
PC-5p-22341_1260	rna-TRITD_4Av1G181640-7	100	130	121	-55.8	-36.6	0.655914	14	0	47.2195	8.50528	26.6866	5.4524e-08	1.54625e-07
PC-5p-3845_9471	rna-TRITD_2Av1G222090-2	230	251	242	-33.5	-25.2	0.752239	7	0	47.2195	8.50528	40.0299	6.9424e-12	3.74094e-11
PC-5p-3845_9471	rna-TRITD_2Bv1G249480-2	140	165	151	-33.5	-24.3	0.725373	17	0	18.8878	8.50528	13.3433	5.4524e-08	1.54625e-07
PC-5p-3845_9471	rna-TRITD_3Av1G249780-2	375	395	386	-33.5	-23.14	0.690746	9.5	0	122.771	8.50528	33.3582	5.4524e-08	1.54625e-07
PC-5p-3845_9471	rna-TRITD_5Av1G118410-2	672	691	683	-33.5	-22.2	0.662687	7.5	0	23.6097	8.50528	26.6866	5.4524e-08	1.54625e-07
PC-5p-3845_9471	rna-TRITD_7Bv1G039280-3	249	271	260	-33.5	-24	0.716418	9.5	0	56.6634	8.50528	20.0149	6.9424e-12	3.74094e-11
PC-5p-3845_9471	rna-TRITD_7Bv1G078480-2	311	334	325	-33.5	-21.8	0.650746	9.5	0	42.4975	8.50528	33.3582	5.4524e-08	1.54625e-07
PC-5p-5606_6502	rna-TRITD_7Bv1G067900	359	380	370	-39.3	-26	0.661578	7.5	0	14.1658	8.50528	20.0149	1.1218e-23	2.13824e-22
PC-5p-6352_5735	rna-TRITD_7Av1G008550-13	485	509	500	-31.1	-22.5	0.723473	11.5	0	14.1658	8.50528	13.3433	9.7843e-20	1.27728e-18
PC-5p-6404_5677	rna-TRITD_1Bv1G218250-8	569	590	580	-33.6	-23.3	0.693452	8.5	0	18.8878	8.50528	20.0149	8.3688e-16	6.98638e-15
PC-5p-6404_5677	rna-TRITD_3Av1G107730-4	425	445	436	-33.6	-22.4	0.666667	8.5	0	14.1658	8.50528	13.3433	1.1218e-23	2.13824e-22
PC-5p-6630_5467	rna-TRITD_7Av1G008550-13	46	67	58	-36.2	-24.3	0.671271	12.5	0	14.1658	8.50528	13.3433	5.4524e-08	1.54625e-07
PC-5p-6630_5467	rna-TRITD_7Av1G008550-5	46	67	58	-36.2	-24.3	0.671271	12.5	0	18.8878	8.50528	33.3582	5.4524e-08	1.54625e-07
PC-5p-6630_5467	rna-TRITD_7Av1G008550-9	46	67	58	-36.2	-24.3	0.671271	12.5	0	14.1658	8.50528	20.0149	6.9424e-12	3.74094e-11
ata-MIR169g-p5_1ss24CT	rna-TRITD_7Av1G275250-5	1176	1198	1190	-44.2	-30.7	0.69457	11	0	18.8878	8.50528	33.3582	6.9424e-12	3.74094e-11
ata-MIR9863a-p5_1ss20CT	rna-TRITD_4Bv1G031110	689	708	699	-26.7	-18.3	0.685393	8.5	0	37.7756	8.50528	20.0149	6.9424e-12	3.74094e-11
ata-miR172c-3p	rna-TRITD_6Av1G102110-17	617	638	628	-36	-26.7	0.741667	8	0	14.1658	8.50528	13.3433	5.4524e-08	1.54625e-07
ata-miR390-5p	rna-TRITD_5Bv1G192590	532	551	543	-44.3	-29.7	0.670429	6.5	0	18.8878	8.50528	26.6866	8.3688e-16	6.98638e-15
ata-miR399a-3p	rna-TRITD_2Av1G062030	962	982	973	-39.6	-32.2	0.813131	3	0	18.8878	8.50528	26.6866	9.7843e-20	1.27728e-18
ata-miR399b-5p_L-2R+2	rna-TRITD_3Av1G239060-4	255	277	267	-44.3	-29.3	0.6614	11	0	33.0536	8.50528	13.3433	9.7843e-20	1.27728e-18
ata-miR5168-5p	rna-TRITD_2Av1G183880-4	1469	1492	1481	-38.9	-25.9	0.66581	10.5	0	23.6097	8.50528	26.6866	6.9424e-12	3.74094e-11
ata-miR528-3p_1ss4GC	rna-TRITD_4Av1G261370-3	1695	1723	1715	-42.3	-27.5	0.650118	13	0	47.2195	8.50528	33.3582	5.4524e-08	1.54625e-07
ata-miR528-5p	rna-TRITD_3Bv1G066800	1146	1167	1158	-44.7	-30	0.671141	8	0	23.6097	8.50528	20.0149	8.3688e-16	6.98638e-15
ata-miR9863a-3p_R-3_1ss9TC	rna-TRITD_5Bv1G124380	1147	1164	1156	-30.2	-20.9	0.692053	7	0	33.0536	8.50528	40.0299	5.4524e-08	1.54625e-07
ata-miR9863a-3p_R-3_1ss9TC	rna-TRITD_5Bv1G124380-3	1084	1101	1093	-30.2	-20.9	0.692053	7	0	51.9414	8.50528	20.0149	5.4524e-08	1.54625e-07
bdi-MIR169a-p3	rna-TRITD_4Bv1G018300	930	951	942	-40.3	-28.3	0.702233	6.5	0	18.8878	8.50528	40.0299	6.9424e-12	3.74094e-11
bdi-MIR396a-p3	rna-TRITD_7Av1G160830-4	226	248	238	-34.7	-22.8	0.657061	6	0	18.8878	8.50528	13.3433	9.7843e-20	1.27728e-18
bdi-MIR396a-p3	rna-TRITD_7Bv1G119040-2	226	248	238	-34.7	-22.8	0.657061	6	0	28.3317	8.50528	20.0149	6.9424e-12	3.74094e-11
bdi-miR171c-5p	rna-TRITD_4Bv1G005210-2	353	374	365	-37.9	-26.4	0.69657	9.5	0	103.883	8.50528	20.0149	6.9424e-12	3.74094e-11
bdi-miR531_L-4R+1_1ss5CT	rna-TRITD_5Bv1G227770	53	73	64	-45.1	-31	0.687361	7.5	0	37.7756	8.50528	20.0149	5.4524e-08	1.54625e-07
csi-miR172a-3p_R+1	rna-TRITD_2Av1G174080-11	1512	1532	1523	-34.2	-24.1	0.704678	11	0	47.2195	8.50528	13.3433	5.4524e-08	1.54625e-07
csi-miR172a-3p_R+1	rna-TRITD_2Av1G174080-12	1401	1421	1412	-34.2	-24.1	0.704678	11	0	14.1658	8.50528	20.0149	5.4524e-08	1.54625e-07
csi-miR172a-3p_R+1	rna-TRITD_2Bv1G143550-10	1545	1565	1556	-34.2	-24.1	0.704678	11	0	18.8878	8.50528	26.6866	8.3688e-16	6.98638e-15
csi-miR172a-3p_R+1	rna-TRITD_2Bv1G143550-17	816	836	827	-34.2	-24.1	0.704678	11	0	9.4439	8.50528	13.3433	8.3688e-16	6.98638e-15
gma-MIR399c-p5_1ss6TC	rna-TRITD_5Av1G228470-4	561	581	572	-41.7	-27.6	0.661871	8	0	42.4975	8.50528	26.6866	5.4524e-08	1.54625e-07
gma-MIR6300-p5	rna-TRITD_6Av1G036400	693	710	701	-27.7	-18.5	0.66787	8	0	151.102	8.50528	20.0149	5.4524e-08	1.54625e-07
gma-miR6300	rna-TRITD_5Av1G005750-9	186	203	194	-29.3	-20.8	0.709898	6	0	18.8878	8.50528	13.3433	5.4524e-08	1.54625e-07
gma-miR6300_R+1_1	rna-TRITD_4Av1G254470-3	1564	1584	1573	-32.7	-21.6	0.66055	10.5	0	18.8878	8.50528	20.0149	5.4524e-08	1.54625e-07
hbr-MIR6171-p3_2ss10GA18GC	rna-TRITD_6Av1G026680-3	1652	1670	1661	-30.7	-21	0.684039	8	0	23.6097	8.50528	13.3433	6.9424e-12	3.74094e-11
hbr-MIR6171-p3_2ss10GA18GC	rna-TRITD_6Av1G043250	314	333	323	-30.7	-21.7	0.70684	9	0	47.2195	8.50528	20.0149	6.9424e-12	3.74094e-11
osa-miR159f_L-1_1ss21AC	rna-TRITD_1Bv1G196690-5	325	352	343	-37.2	-26.6	0.715054	18.5	0	61.3853	8.50528	46.7015	1.2687e-27	3.43085e-26
osa-miR159f_L-1_1ss21AC	rna-TRITD_3Bv1G187900-2	878	897	888	-37.2	-31.6	0.849462	3.5	0	37.7756	8.50528	26.6866	5.4524e-08	1.54625e-07
osa-miR168a-3p_L-3	rna-TRITD_7Bv1G233770-2	1445	1467	1457	-41	-28	0.682927	8.5	0	28.3317	8.50528	13.3433	6.9424e-12	3.74094e-11
osa-miR530-5p_R+1	rna-TRITD_7Bv1G064940-6	421	440	432	-39.8	-27.4	0.688442	5	0	9.4439	8.50528	13.3433	5.4524e-08	1.54625e-07
osa-miR5339	rna-TRITD_1Bv1G026890-3	3247	3269	3259	-34.3	-23.9	0.696793	5.5	0	18.8878	8.50528	13.3433	6.9424e-12	3.74094e-11
osa-miR827_R-1	rna-TRITD_1Bv1G134300	1422	1440	1431	-32.6	-22.2	0.680982	8	0	61.3853	8.50528	33.3582	5.4524e-08	1.54625e-07
ppe-miR530_L-2R+3	rna-TRITD_1Av1G231530-6	2861	2886	2874	-43.6	-30.92	0.709174	13.5	0	14.1658	8.50528	13.3433	5.4524e-08	1.54625e-07
tae-MIR1123-p3_2ss14AG18AC	rna-TRITD_2Av1G264940-2	796	816	807	-35.3	-25.3	0.716714	10	0	80.2731	8.50528	13.3433	5.4524e-08	1.54625e-07
tae-MIR1123-p3_2ss14AG18AC	rna-TRITD_2Bv1G227750	796	816	807	-35.3	-25.3	0.716714	10	0	51.9414	8.50528	26.6866	5.4524e-08	1.54625e-07
tae-MIR1125-p3_2ss5TC20CT	rna-TRITD_7Bv1G003850	180	203	194	-37.4	-24.58	0.657219	12.5	0	51.9414	8.50528	26.6866	5.4524e-08	1.54625e-07
tae-MIR1127a-p5_1ss17CT	rna-TRITD_3Bv1G178020-2	792	820	804	-36.5	-25.5	0.69863	16.5	0	23.6097	8.50528	20.0149	6.9424e-12	3.74094e-11
tae-MIR1128-p3_2	rna-TRITD_6Bv1G122970-2	281	301	292	-38.6	-28.5	0.738342	8.5	0	37.7756	8.50528	46.7015	1.2687e-27	3.43085e-26
tae-MIR399-p5	rna-TRITD_3Bv1G223420-2	205	226	217	-46.7	-31.4	0.672377	7	0	37.7756	8.50528	46.7015	5.4524e-08	1.54625e-07
tae-MIR7757-p3_1ss19AG	rna-TRITD_3Av1G147490-2	1417	1438	1429	-32.1	-21.9	0.682243	11.5	0	108.605	8.50528	13.3433	6.9424e-12	3.74094e-11
tae-MIR9653b-p3_1ss2GC	rna-TRITD_2Bv1G232570-13	36	54	45	-37	-25.8	0.697297	8	0	14.1658	8.50528	13.3433	5.4524e-08	1.54625e-07
tae-MIR9653b-p3_1ss2GC	rna-TRITD_3Av1G166880-3	227	243	234	-37	-25.7	0.694595	5.5	0	14.1658	8.50528	13.3433	9.7843e-20	1.27728e-18
tae-MIR9653b-p3_1ss2GC	rna-TRITD_3Bv1G242450-4	603	620	612	-37	-26.1	0.705405	7	0	14.1658	8.50528	13.3433	9.7843e-20	1.27728e-18
tae-MIR9653b-p3_1ss2GC	rna-TRITD_6Bv1G130750-9	1244	1272	1262	-37	-24.7	0.667568	21.5	0	23.6097	8.50528	26.6866	8.3688e-16	6.98638e-15
tae-MIR9665-p5_1ss24TC	rna-TRITD_4Av1G243920-2	1822	1845	1836	-45.9	-31.48	0.685839	8.5	0	14.1658	8.50528	13.3433	5.4524e-08	1.54625e-07
tae-MIR9668-p3_2	rna-TRITD_2Av1G274820-3	524	546	535	-37.1	-27.9	0.752022	8.5	0	23.6097	8.50528	20.0149	5.4524e-08	1.54625e-07
tae-MIR9668-p3_2	rna-TRITD_2Av1G274820-9	5	27	16	-37.1	-27.9	0.752022	8.5	0	18.8878	8.50528	20.0149	5.4524e-08	1.54625e-07
tae-MIR9668-p3_2	rna-TRITD_2Bv1G238890-7	530	552	541	-37.1	-27.9	0.752022	8.5	0	18.8878	8.50528	13.3433	5.4524e-08	1.54625e-07
tae-MIR9668-p5_2ss15CG20TG	rna-TRITD_4Bv1G025080	196	215	206	-32.4	-22.7	0.700617	9	0	61.3853	8.50528	33.3582	5.4524e-08	1.54625e-07
tae-MIR9668-p5_3ss12CG17TG20TG	rna-TRITD_6Av1G200000-2	14	35	26	-37.3	-25.32	0.67882	10	0	28.3317	8.50528	33.3582	8.3688e-16	6.98638e-15
tae-MIR9668-p5_3ss12CG17TG20TG	rna-TRITD_7Av1G033380-4	384	404	395	-37.3	-26.3	0.705094	6.5	0	18.8878	8.50528	20.0149	8.3688e-16	6.98638e-15
tae-MIR9670-p5	rna-TRITD_1Bv1G034090	681	702	693	-31.4	-21.9	0.697452	5	0	118.049	8.50528	40.0299	8.3688e-16	6.98638e-15
tae-MIR9670-p5	rna-TRITD_4Bv1G037520-12	420	440	431	-31.4	-22.4	0.713376	5	0	9.4439	8.50528	13.3433	6.9424e-12	3.74094e-11
tae-miR531_L-2R+2	rna-TRITD_4Av1G147830-3	1494	1520	1506	-46	-30.2	0.656522	14.5	0	51.9414	8.50528	13.3433	5.4524e-08	1.54625e-07
tae-miR531_L-2R-1_1ss13CG	rna-TRITD_1Bv1G076410-6	1413	1430	1421	-41	-27.6	0.673171	4.5	0	37.7756	8.50528	26.6866	6.9424e-12	3.74094e-11
tae-miR531_L-2R-1_1ss13CG	rna-TRITD_2Bv1G198000	236	252	244	-41	-27.3	0.665854	7	0	9.4439	8.50528	13.3433	6.9424e-12	3.74094e-11
tae-miR531_L-2_1ss13CT	rna-TRITD_3Av1G150760	474	492	483	-40.4	-29.1	0.720297	6.5	0	47.2195	8.50528	13.3433	5.4524e-08	1.54625e-07
tae-miR9652-5p	rna-TRITD_5Bv1G099850-2	222	244	234	-31.4	-20.9	0.665605	8	0	42.4975	8.50528	46.7015	5.4524e-08	1.54625e-07
tae-miR9658-3p	rna-TRITD_5Av1G108250	30	51	42	-39.7	-26.4	0.664987	7.5	0	61.3853	8.50528	46.7015	5.4524e-08	1.54625e-07
tae-miR9672a-3p	rna-TRITD_4Av1G019210-7	613	632	623	-36.7	-24.7	0.673025	6.5	0	18.8878	8.50528	13.3433	5.4524e-08	1.54625e-07
ttu-miR160	rna-TRITD_1Bv1G215590-11	521	541	532	-45.4	-29.8	0.656388	8	0	14.1658	8.50528	13.3433	5.4524e-08	1.54625e-07
zma-MIR166a-p3_2ss17CT18CA	rna-TRITD_3Av1G186730-4	704	726	714	-36.6	-25.4	0.693989	9	0	28.3317	8.50528	20.0149	6.9424e-12	3.74094e-11
zma-MIR166a-p3_2ss17CT18CA	rna-TRITD_3Bv1G046630	905	924	915	-36.6	-32.5	0.887978	2.5	0	37.7756	8.50528	13.3433	5.4524e-08	1.54625e-07
zma-MIR166a-p3_2ss17CT18CA	rna-TRITD_3Bv1G177410-4	1261	1281	1272	-36.6	-26.7	0.729508	7	0	51.9414	8.50528	26.6866	5.4524e-08	1.54625e-07
PC-3p-14466_2233	rna-TRITD_3Av1G091260	435	463	452	-54.6	-38.4	0.703297	12	0	47.2195	8.50528	13.3433	6.9424e-12	3.74094e-11
PC-5p-22341_1260	rna-TRITD_4Av1G181640-4	187	217	208	-55.8	-36.6	0.655914	14	0	33.0536	8.50528	13.3433	5.4524e-08	1.54625e-07
PC-5p-26777_963	rna-TRITD_5Av1G111780-3	32	59	50	-53	-37	0.698113	10	0	23.6097	8.50528	26.6866	9.7843e-20	1.27728e-18
PC-5p-26777_963	rna-TRITD_5Bv1G092560-6	32	59	50	-53	-37	0.698113	10	0	18.8878	8.50528	20.0149	5.4524e-08	1.54625e-07
PC-5p-3845_9471	rna-TRITD_5Av1G052730	68	88	79	-33.5	-25.4	0.758209	9	0	42.4975	8.50528	13.3433	5.4524e-08	1.54625e-07
ata-miR172b-3p	rna-TRITD_5Bv1G211850-2	1893	1913	1904	-34.3	-22.3	0.650146	8	0	23.6097	8.50528	13.3433	5.4524e-08	1.54625e-07
bdi-miR156h-3p	rna-TRITD_2Av1G183100	475	501	488	-43.3	-28.5	0.658199	12.5	0	61.3853	8.50528	13.3433	5.4524e-08	1.54625e-07
bdi-miR394	rna-TRITD_5Av1G013100	78	98	89	-39.2	-27.4	0.69898	9	0	47.2195	8.50528	13.3433	6.9424e-12	3.74094e-11
hbr-MIR6171-p3_2ss10GA18GC	rna-TRITD_6Av1G043250-2	314	333	323	-30.7	-21.7	0.70684	9	0	42.4975	8.50528	13.3433	5.4524e-08	1.54625e-07
hbr-MIR6171-p3_2ss10GA18GC	rna-TRITD_6Av1G043250-3	314	333	323	-30.7	-21.7	0.70684	9	0	51.9414	8.50528	13.3433	1.2687e-27	3.43085e-26
osa-MIR444c-p3	rna-TRITD_2Av1G214040-3	1096	1116	1107	-40.9	-28.3	0.691932	8	0	23.6097	8.50528	13.3433	8.3688e-16	6.98638e-15
osa-MIR812q-p3_1ss1TA	rna-TRITD_7Bv1G199010	199	219	210	-35.7	-23.3	0.652661	16.5	0	70.8292	8.50528	20.0149	5.4524e-08	1.54625e-07
osa-miR5077_L-1_1ss5GA	rna-TRITD_4Av1G024660	1318	1335	1327	-33.8	-24.9	0.736686	5	0	136.936	8.50528	13.3433	8.3688e-16	6.98638e-15
tae-MIR1122c-p3_1ss15GT	rna-TRITD_6Av1G139580-5	190	209	200	-36.5	-24.08	0.659726	8	0	37.7756	8.50528	13.3433	8.3688e-16	6.98638e-15
tae-MIR1127a-p5_1ss17CT	rna-TRITD_2Av1G229780-2	276	297	288	-36.5	-25.9	0.709589	8	0	42.4975	8.50528	13.3433	1.1218e-23	2.13824e-22
tae-MIR1128-p3_1	rna-TRITD_4Bv1G185220-4	263	284	272	-37.3	-26.14	0.700804	11.5	0	47.2195	8.50528	13.3433	6.9424e-12	3.74094e-11
tae-MIR1128-p3_1	rna-TRITD_7Av1G058510	924	941	933	-37.3	-25.8	0.691689	11.5	0	47.2195	8.50528	13.3433	1.5784e-35	6.77714e-34
tae-MIR1128-p3_4	rna-TRITD_5Bv1G243220	894	914	905	-41.2	-27.2	0.660194	10.5	0	42.4975	8.50528	13.3433	5.4524e-08	1.54625e-07
tae-MIR1128-p3_4	rna-TRITD_5Bv1G243220-2	900	920	911	-41.2	-27.2	0.660194	10.5	0	23.6097	8.50528	13.3433	5.4524e-08	1.54625e-07
tae-MIR159a-p5	rna-TRITD_5Av1G008790-2	342	361	352	-34.5	-23.7	0.686957	7	0	33.0536	8.50528	13.3433	6.9424e-12	3.74094e-11
tae-MIR5175-p5_1ss1AT	rna-TRITD_5Av1G228450	1291	1311	1302	-32.3	-23.1	0.71517	9	0	42.4975	8.50528	13.3433	5.4524e-08	1.54625e-07
tae-miR531_L-2R-1_1ss13CT	rna-TRITD_6Av1G209530-2	160	180	168	-38.8	-29.7	0.765464	7.5	0	94.439	8.50528	13.3433	5.4524e-08	1.54625e-07
tae-miR7757-5p_1ss2TC	rna-TRITD_3Bv1G262500-2	1250	1271	1262	-36.7	-24.9	0.678474	12.5	0	23.6097	8.50528	13.3433	6.9424e-12	3.74094e-11
tae-miR9666b-3p	rna-TRITD_6Bv1G136920	122	141	132	-44.3	-29	0.654628	8.5	0	28.3317	8.50528	20.0149	5.4524e-08	1.54625e-07
tae-miR9666b-3p	rna-TRITD_6Bv1G136920-4	122	141	132	-44.3	-29	0.654628	8.5	0	28.3317	8.50528	13.3433	6.9424e-12	3.74094e-11
tae-miR9778	rna-TRITD_5Av1G236840	957	980	971	-38.4	-27.92	0.727083	12.5	0	89.717	8.50528	20.0149	8.3688e-16	6.98638e-15
zma-MIR166a-p3_2ss17CT18CA	rna-TRITD_5Bv1G135540-2	8	29	20	-36.6	-28.2	0.770492	6.5	0	61.3853	8.50528	13.3433	3.3999e-71	5.45314e-69
PC-3p-10681_3239	rna-TRITD_2Bv1G143550-5	760	786	771	-33.3	-23.6	0.708709	14	0	18.8878	8.50528	6.67165	8.3688e-16	6.98638e-15
PC-3p-1840_19246	rna-TRITD_5Av1G228470-2	845	870	861	-41.7	-29.6	0.709832	10	0	18.8878	8.50528	6.67165	1.5784e-35	6.77714e-34
PC-3p-34663_629	rna-TRITD_1Av1G176390-10	1241	1265	1254	-50.4	-32.9	0.652778	9.5	0	9.4439	8.50528	6.67165	5.4524e-08	1.54625e-07
PC-3p-8589_4140	rna-TRITD_7Av1G226420	2697	2726	2717	-59.1	-38.9	0.658206	12	0	23.6097	8.50528	6.67165	5.4524e-08	1.54625e-07
PC-3p-864_40563	rna-TRITD_4Av1G243920-7	1424	1446	1436	-39.6	-27.3	0.689394	8.5	0	18.8878	8.50528	6.67165	8.3688e-16	6.98638e-15
PC-5p-17118_1807	rna-TRITD_6Bv1G073480	1213	1233	1224	-29.9	-20	0.668896	10	0	23.6097	8.50528	6.67165	5.4524e-08	1.54625e-07
PC-5p-17118_1807	rna-TRITD_7Bv1G212610-2	1	20	11	-29.9	-21.5	0.719064	7.5	0	33.0536	8.50528	6.67165	6.9424e-12	3.74094e-11
PC-5p-29058_850	rna-TRITD_2Av1G276190	1623	1642	1633	-35.9	-24.3	0.67688	6	0	18.8878	8.50528	6.67165	5.4524e-08	1.54625e-07
PC-5p-3845_9471	rna-TRITD_3Bv1G057910-5	110	131	121	-33.5	-23.3	0.695522	7.5	0	18.8878	8.50528	6.67165	1.2687e-27	3.43085e-26
PC-5p-3845_9471	rna-TRITD_3Bv1G177410-5	1293	1312	1304	-33.5	-22.6	0.674627	7.5	0	37.7756	8.50528	6.67165	1.5784e-35	6.77714e-34
PC-5p-3845_9471	rna-TRITD_4Av1G160700-2	138	164	155	-33.5	-22.7	0.677612	10	0	47.2195	8.50528	6.67165	5.4524e-08	1.54625e-07
PC-5p-3845_9471	rna-TRITD_5Av1G167530-4	432	454	443	-33.5	-22.7	0.677612	8.5	0	28.3317	8.50528	6.67165	6.9424e-12	3.74094e-11
PC-5p-3845_9471	rna-TRITD_5Bv1G102210	306	333	323	-33.5	-24.3	0.725373	17.5	0	51.9414	8.50528	6.67165	9.7843e-20	1.27728e-18
PC-5p-3845_9471	rna-TRITD_6Av1G053530-7	50	71	62	-33.5	-25.5	0.761194	7	0	18.8878	8.50528	6.67165	5.4524e-08	1.54625e-07
PC-5p-3845_9471	rna-TRITD_7Bv1G039280-2	249	271	260	-33.5	-24	0.716418	9.5	0	66.1073	8.50528	6.67165	5.4524e-08	1.54625e-07
PC-5p-3845_9471	rna-TRITD_7Bv1G103260-6	332	352	343	-33.5	-28.5	0.850746	3.5	0	9.4439	8.50528	6.67165	8.3688e-16	6.98638e-15
PC-5p-6352_5735	rna-TRITD_4Av1G254470-7	422	446	437	-31.1	-22.5	0.723473	11.5	0	33.0536	8.50528	6.67165	5.4524e-08	1.54625e-07
PC-5p-7747_4615	rna-TRITD_3Av1G045990-6	770	807	781	-36	-23.6	0.655556	37	0	18.8878	8.50528	6.67165	6.9424e-12	3.74094e-11
ata-miR167b-3p	rna-TRITD_2Av1G191100-2	2151	2176	2167	-38.1	-25.2	0.661417	16	0	23.6097	8.50528	6.67165	9.7843e-20	1.27728e-18
ata-miR167d-3p	rna-TRITD_1Av1G207570-2	99	119	109	-38.3	-26.6	0.694517	7	0	23.6097	8.50528	6.67165	5.4524e-08	1.54625e-07
ata-miR167d-3p	rna-TRITD_4Av1G031790-7	955	977	966	-38.3	-27.9	0.72846	10	0	14.1658	8.50528	6.67165	6.9424e-12	3.74094e-11
ata-miR167d-3p	rna-TRITD_4Bv1G138030-6	925	947	936	-38.3	-27.9	0.72846	10	0	14.1658	8.50528	6.67165	5.4524e-08	1.54625e-07
ata-miR167f-5p	rna-TRITD_6Av1G188240-4	1413	1434	1425	-43.6	-34.4	0.788991	8	0	9.4439	8.50528	6.67165	5.4524e-08	1.54625e-07
ata-miR172b-3p	rna-TRITD_5Bv1G211850	1770	1790	1781	-34.3	-22.3	0.650146	8	0	28.3317	8.50528	6.67165	5.4524e-08	1.54625e-07
ata-miR396c-5p	rna-TRITD_5Bv1G146740-4	721	741	732	-33.4	-28.4	0.850299	4.5	0	9.4439	8.50528	6.67165	5.4524e-08	1.54625e-07
ata-miR528-3p_1ss4GC	rna-TRITD_2Bv1G134130-15	836	861	852	-42.3	-28.5	0.673759	13.5	0	33.0536	8.50528	6.67165	9.7843e-20	1.27728e-18
ata-miR528-3p_1ss4GC	rna-TRITD_4Bv1G121730-2	1312	1340	1323	-42.3	-30.4	0.718676	18.5	0	18.8878	8.50528	6.67165	8.3688e-16	6.98638e-15
ata-miR528-5p	rna-TRITD_7Av1G167720-3	352	372	363	-44.7	-31.1	0.695749	5	0	23.6097	8.50528	6.67165	5.4524e-08	1.54625e-07
ata-miR9674c-5p_L+1R-1_1ss9TG	rna-TRITD_7Av1G051530-8	951	971	962	-31.9	-25.1	0.786834	5	0	14.1658	8.50528	6.67165	5.4524e-08	1.54625e-07
bdi-MIR169a-p3	rna-TRITD_1Bv1G223090	649	672	660	-40.3	-26.62	0.660546	13	0	14.1658	8.50528	6.67165	5.4524e-08	1.54625e-07
bdi-MIR169a-p3	rna-TRITD_2Av1G159080-10	823	843	834	-40.3	-28	0.694789	6	0	23.6097	8.50528	6.67165	5.4524e-08	1.54625e-07
bdi-MIR169a-p3	rna-TRITD_2Av1G159080-14	823	843	834	-40.3	-28	0.694789	6	0	33.0536	8.50528	6.67165	8.3688e-16	6.98638e-15
bdi-MIR169a-p3	rna-TRITD_2Av1G159080-19	823	843	834	-40.3	-28	0.694789	6	0	47.2195	8.50528	6.67165	5.4524e-08	1.54625e-07
bdi-MIR169a-p3	rna-TRITD_5Av1G093080-8	694	718	705	-40.3	-26.7	0.662531	15.5	0	9.4439	8.50528	6.67165	1.1218e-23	2.13824e-22
bdi-MIR169a-p3	rna-TRITD_5Bv1G076310-6	121	145	132	-40.3	-26.7	0.662531	15.5	0	9.4439	8.50528	6.67165	5.4524e-08	1.54625e-07
bdi-MIR396a-p3	rna-TRITD_7Av1G160830	226	248	238	-34.7	-22.8	0.657061	6	0	37.7756	8.50528	6.67165	5.4524e-08	1.54625e-07
bdi-MIR396a-p3	rna-TRITD_7Bv1G119040-3	226	248	238	-34.7	-22.8	0.657061	6	0	37.7756	8.50528	6.67165	6.9424e-12	3.74094e-11
bdi-MIR7757-p5_2ss12AG18AG	rna-TRITD_1Bv1G118960-3	1388	1409	1399	-33.6	-21.98	0.654167	6	0	28.3317	8.50528	6.67165	5.4524e-08	1.54625e-07
bdi-MIR7757-p5_2ss6AG22CT	rna-TRITD_2Bv1G046880	1610	1631	1622	-30.8	-21.7	0.704545	11	0	23.6097	8.50528	6.67165	5.4524e-08	1.54625e-07
bdi-MIR7757-p5_2ss6AG22CT	rna-TRITD_3Bv1G120690-2	2066	2087	2078	-30.8	-21.8	0.707792	7.5	0	14.1658	8.50528	6.67165	5.4524e-08	1.54625e-07
bdi-miR156h-3p_L+1	rna-TRITD_6Av1G086990	151	179	170	-44.9	-30.4	0.67706	14	0	37.7756	8.50528	6.67165	1.4206e-31	4.8227e-30
bdi-miR159a-5p_R+1	rna-TRITD_7Bv1G085630-4	279	307	289	-38.8	-27	0.695876	22	0	28.3317	8.50528	6.67165	0.00048567	0.000581166
bdi-miR394	rna-TRITD_6Bv1G063650-3	2516	2536	2526	-39.2	-26.1	0.665816	6	0	9.4439	8.50528	6.67165	0.00019297	0.000271863
csi-miR160c-5p_R+2	rna-TRITD_3Av1G186350-9	17	39	29	-44.8	-29.7	0.662946	8.5	0	14.1658	8.50528	6.67165	7.2417e-16	6.41932e-15
csi-miR399f-5p_1ss20GC	rna-TRITD_2Bv1G052030-3	872	897	888	-39.7	-26.6	0.670025	10	0	9.4439	8.50528	6.67165	1.0927e-16	1.12373e-15
csi-miR399f-5p_R-3	rna-TRITD_1Av1G037730-4	84	103	92	-33.8	-22.38	0.66213	11.5	0	23.6097	8.50528	6.67165	0	0
csi-miR399f-5p_R-3	rna-TRITD_2Bv1G118340-3	2445	2468	2453	-33.8	-22.9	0.677515	14.5	0	9.4439	8.50528	6.67165	4.2262e-55	4.28431e-53
gma-MIR399c-p5_1ss6TC	rna-TRITD_6Bv1G171320-2	258	275	266	-41.7	-28	0.671463	7	0	47.2195	8.50528	6.67165	2.2201e-53	2.07041e-51
gma-miR6300	rna-TRITD_6Av1G210390	1116	1143	1125	-29.3	-19.6	0.668942	22.5	0	42.4975	8.50528	6.67165	1.9797e-17	2.25845e-16
gma-miR6300	rna-TRITD_7Bv1G039680-3	62	78	69	-29.3	-19.72	0.673038	9	0	14.1658	8.50528	6.67165	1.5923e-08	5.27678e-08
gma-miR6300_R+1_1	rna-TRITD_5Av1G190620-3	53	75	67	-32.7	-21.42	0.655046	11.5	0	42.4975	8.50528	6.67165	3.1166e-10	1.32205e-09
gra-MIR8645-p5_2ss12TG17AG_1	rna-TRITD_3Bv1G081540-5	1331	1350	1339	-25.7	-17.4	0.677043	6	0	9.4439	8.50528	6.67165	1.3416e-21	2.14778e-20
hvu-miR444b	rna-TRITD_6Av1G224200	506	525	517	-38	-27.6	0.726316	6	0	14.1658	8.50528	6.67165	1.1617e-16	1.19385e-15
osa-MIR393a-p3_1ss20GA_1	rna-TRITD_2Bv1G223660	462	480	472	-32.3	-23.3	0.721362	6	0	14.1658	8.50528	6.67165	7.0947e-23	1.29707e-21
osa-MIR444b-p5_1	rna-TRITD_2Av1G090510-2	406	427	418	-35	-22.8	0.651429	8	0	51.9414	8.50528	6.67165	1.2267e-18	1.53043e-17
osa-miR160f-5p	rna-TRITD_7Bv1G000770-9	2013	2033	2023	-45.2	-30	0.663717	6	0	9.4439	8.50528	6.67165	2.5565e-32	9.03814e-31
osa-miR168a-3p_L-3	rna-TRITD_7Bv1G233770-3	1517	1539	1529	-41	-28	0.682927	8.5	0	14.1658	8.50528	6.67165	1.2346e-19	1.6074e-18
osa-miR168a-3p_L-3	rna-TRITD_7Bv1G233770-4	1547	1569	1559	-41	-28	0.682927	8.5	0	42.4975	8.50528	6.67165	5.2278e-09	1.97594e-08
osa-miR398a	rna-TRITD_6Av1G209280-7	912	932	923	-40.6	-32.1	0.79064	7	0	18.8878	8.50528	6.67165	1.4506e-07	4.0148e-07
osa-miR5077_L-1_1ss5GA	rna-TRITD_6Av1G029380-6	719	737	728	-33.8	-22	0.650888	11	0	14.1658	8.50528	6.67165	1.6965e-53	1.58789e-51
tae-MIR1120c-p5	rna-TRITD_7Bv1G087310	969	989	980	-31.9	-21.3	0.667712	10	0	18.8878	8.50528	6.67165	2.2528e-78	4.29962e-76
tae-MIR1122b-p5_1ss10TG	rna-TRITD_4Av1G096940-2	665	681	672	-24.3	-17.4	0.716049	7	0	18.8878	8.50528	6.67165	5.0954e-71	8.13439e-69
tae-MIR1122c-p3	rna-TRITD_6Bv1G130510-3	106	127	117	-38.5	-25.1	0.651948	12.5	0	37.7756	8.50528	6.67165	2.8524e-69	4.37638e-67
tae-MIR1130a-p3_1ss21TA	rna-TRITD_6Av1G135150-2	95	117	106	-36.2	-24.4	0.674033	14	0	56.6634	8.50528	6.67165	0	0
tae-MIR1137b-p3_2ss9TG18AG_1	rna-TRITD_1Bv1G052710-2	578	597	587	-30.8	-21.5	0.698052	6.5	0	18.8878	8.50528	6.67165	1.2035e-39	6.49193e-38
tae-MIR164-p3	rna-TRITD_7Bv1G161760-6	505	526	516	-39.3	-25.6	0.651399	9	0	18.8878	8.50528	6.67165	4.7502e-41	2.74435e-39
tae-MIR7757-p3_1ss19AG	rna-TRITD_2Av1G023850-2	152	173	164	-32.1	-21.5	0.669782	9	0	18.8878	8.50528	6.67165	1.4804e-49	1.22657e-47
tae-MIR7757-p3_1ss19AG	rna-TRITD_2Bv1G038400-12	152	173	164	-32.1	-21.5	0.669782	9	0	18.8878	8.50528	6.67165	7.1704e-35	2.99468e-33
tae-MIR7757-p3_2ss3TC19TC	rna-TRITD_1Bv1G151220-4	1161	1179	1170	-26.7	-17.98	0.673408	10	0	18.8878	8.50528	6.67165	2.1314e-08	7.01816e-08
tae-MIR7757-p5_1ss3TC	rna-TRITD_7Av1G205220-2	1882	1899	1891	-24.7	-16.9	0.684211	5	0	14.1658	8.50528	6.67165	2.8425e-52	2.56903e-50
tae-MIR9653b-p3_1ss2GC	rna-TRITD_1Av1G219760-4	557	576	567	-37	-24.7	0.667568	7.5	0	23.6097	8.50528	6.67165	1.2176e-21	1.95323e-20
tae-MIR9653b-p3_1ss2GC	rna-TRITD_3Av1G166880-2	227	243	234	-37	-25.7	0.694595	5.5	0	18.8878	8.50528	6.67165	9.6926e-24	1.92295e-22
tae-MIR9657c-p5_2ss10AC18TC	rna-TRITD_3Av1G210010	1401	1421	1413	-44.7	-30	0.671141	7.5	0	28.3317	8.50528	6.67165	8.4668e-11	3.68367e-10
tae-MIR9657c-p5_2ss10AC18TC	rna-TRITD_3Bv1G016470	258	278	269	-44.7	-29.5	0.659955	8	0	23.6097	8.50528	6.67165	5.9566e-42	3.52682e-40
tae-MIR9657c-p5_2ss10AC18TC	rna-TRITD_5Bv1G190390	1053	1074	1065	-44.7	-29.6	0.662192	8.5	0	80.2731	8.50528	6.67165	6.1058e-23	1.11847e-21
tae-MIR9668-p3_1ss18GT	rna-TRITD_1Av1G010190-3	1412	1431	1422	-26.8	-18.58	0.693284	11	0	37.7756	8.50528	6.67165	0	0
tae-MIR9668-p3_1ss18GT	rna-TRITD_1Bv1G013980	1437	1456	1447	-26.8	-18.58	0.693284	11	0	18.8878	8.50528	6.67165	3.1079e-08	1.00781e-07
tae-MIR9668-p3_2	rna-TRITD_2Av1G274820-4	524	546	535	-37.1	-27.9	0.752022	8.5	0	18.8878	8.50528	6.67165	6.2497e-32	2.18239e-30
tae-MIR9668-p3_2	rna-TRITD_2Bv1G238890-2	596	618	607	-37.1	-27.9	0.752022	8.5	0	18.8878	8.50528	6.67165	5.508e-61	6.78504e-59
tae-MIR9668-p3_8	rna-TRITD_2Av1G137450	669	689	680	-37.8	-25.1	0.664021	9	0	14.1658	8.50528	6.67165	4.1705e-14	3.1136e-13
tae-MIR9670-p5	rna-TRITD_1Bv1G214960-4	207	228	218	-31.4	-20.9	0.665605	8.5	0	14.1658	8.50528	6.67165	1.5571e-44	1.06462e-42
tae-miR164	rna-TRITD_5Bv1G235380-2	1088	1108	1099	-44.3	-32.5	0.733634	5.5	0	70.8292	8.50528	6.67165	1.3132e-05	2.33748e-05
tae-miR5048-5p	rna-TRITD_3Av1G152570-10	326	348	338	-34.6	-23.8	0.687861	12.5	0	28.3317	8.50528	6.67165	2.18e-15	1.78972e-14
tae-miR531_L-2R-1_1ss13CT	rna-TRITD_4Bv1G013870-3	50	68	59	-38.8	-30.1	0.775773	5.5	0	9.4439	8.50528	6.67165	8.3377e-14	6.15789e-13
tae-miR9652-5p	rna-TRITD_4Av1G077170	1141	1159	1150	-31.4	-21.9	0.697452	5.5	0	28.3317	8.50528	6.67165	1.0985e-20	1.56913e-19
tae-miR9776_L-1R+1_1ss18AG	rna-TRITD_3Av1G210120-3	303	323	314	-44.1	-32.9	0.746032	9	0	14.1658	8.50528	6.67165	2.9369e-20	4.12107e-19
ttu-miR160	rna-TRITD_2Av1G159080-2	992	1011	1003	-45.4	-32.2	0.709251	5.5	0	14.1658	8.50528	6.67165	0.00010565	0.00017849
zma-MIR166a-p3_2ss17CT18CA	rna-TRITD_5Bv1G135540	8	29	20	-36.6	-28.2	0.770492	6.5	0	51.9414	8.50528	6.67165	1.9976e-12	1.26731e-11
zma-MIR166a-p3_2ss17CT18CA	rna-TRITD_6Bv1G137060	821	845	836	-36.6	-24.48	0.668852	7	0	42.4975	8.50528	6.67165	5.9457e-10	2.469e-09
PC-3p-108072_52	rna-TRITD_6Av1G164560-2	2397	2420	2412	-47.8	-33.2	0.694561	7.5	0	9.4439	8.50528	0	1.2144e-29	3.64249e-28
PC-3p-11446_2984	rna-TRITD_7Av1G191490-5	3195	3229	3205	-30.6	-20.3	0.663399	32.5	0	14.1658	8.50528	0	4.5988e-32	1.61194e-30
PC-3p-1840_19246	rna-TRITD_2Av1G023850-9	68	93	84	-41.7	-28.2	0.676259	16.5	0	18.8878	8.50528	0	0	0
PC-3p-2633_13702	rna-TRITD_6Bv1G049490-2	1145	1169	1160	-41.4	-30	0.724638	8	0	9.4439	8.50528	0	7.1146e-41	4.09649e-39
PC-3p-34663_629	rna-TRITD_2Bv1G045150-3	239	263	254	-50.4	-34.5	0.684524	9.5	0	80.2731	8.50528	0	1.7248e-34	7.05329e-33
PC-3p-5390_6756	rna-TRITD_3Bv1G170110-4	1159	1182	1173	-34.3	-22.7	0.661808	13	0	28.3317	8.50528	0	3.0125e-30	9.46219e-29
PC-3p-7418_4818	rna-TRITD_6Av1G158220-3	465	493	484	-30.8	-20.2	0.655844	14.5	0	14.1658	8.50528	0	5.3612e-30	1.62229e-28
PC-3p-8589_4140	rna-TRITD_1Av1G154950-4	826	851	840	-59.1	-39.3	0.664975	12.5	0	14.1658	8.50528	0	0	0
PC-3p-864_40563	rna-TRITD_4Av1G243920-6	1352	1374	1364	-39.6	-27.3	0.689394	8.5	0	9.4439	8.50528	0	9.9377e-51	8.42444e-49
PC-3p-864_40563	rna-TRITD_7Bv1G012530	1201	1219	1211	-39.6	-27.2	0.686869	6.5	0	33.0536	8.50528	0	2.375e-09	9.62909e-09
PC-3p-8876_3989	rna-TRITD_1Bv1G162470-13	1048	1071	1062	-34.6	-23.32	0.673988	18	0	9.4439	8.50528	0	1.024e-20	1.46373e-19
PC-3p-8876_3989	rna-TRITD_1Bv1G215590-10	836	855	846	-34.6	-25.9	0.748555	7.5	0	14.1658	8.50528	0	1.5382e-11	8.10832e-11
PC-3p-9028_3917	rna-TRITD_2Av1G271700-26	604	624	615	-33.2	-24.2	0.728916	8.5	0	9.4439	8.50528	0	1.3223e-19	1.71961e-18
PC-3p-9028_3917	rna-TRITD_2Av1G271700-32	1813	1833	1824	-33.2	-24.2	0.728916	8.5	0	9.4439	8.50528	0	1.8906e-79	3.70493e-77
PC-3p-9028_3917	rna-TRITD_2Bv1G052920-2	909	931	921	-33.2	-21.8	0.656627	7.5	0	28.3317	8.50528	0	8.3733e-41	4.80235e-39
PC-3p-91231_75	rna-TRITD_2Bv1G041500-8	1605	1627	1617	-38	-25	0.657895	5.5	0	14.1658	8.50528	0	5.1224e-77	9.47644e-75
PC-3p-91231_75	rna-TRITD_4Av1G139700-55	552	572	564	-38	-25.1	0.660526	7	0	61.3853	8.50528	0	0	0
PC-3p-91231_75	rna-TRITD_5Bv1G089830	766	788	779	-38	-24.86	0.654211	9	0	47.2195	8.50528	0	1.0708e-37	5.11876e-36
PC-3p-91231_75	rna-TRITD_5Bv1G113960	328	349	339	-38	-25.6	0.673684	9.5	0	47.2195	8.50528	0	0.00039773	0.000478084
PC-3p-91231_75	rna-TRITD_5Bv1G207280-3	258	281	272	-38	-26.6	0.7	10.5	0	14.1658	8.50528	0	5.3658e-06	1.27917e-05
PC-3p-91231_75	rna-TRITD_6Bv1G000720-2	2402	2421	2413	-38	-24.7	0.65	7.5	0	37.7756	8.50528	0	9.4408e-41	5.4025e-39
PC-5p-10158_3425	rna-TRITD_3Bv1G019870	60	82	73	-41.2	-29.5	0.716019	11	0	89.717	8.50528	0	2.5298e-09	1.02474e-08
PC-5p-10158_3425	rna-TRITD_3Bv1G025820-13	320	342	332	-41.2	-28.5	0.691748	9	0	14.1658	8.50528	0	6.0361e-13	3.91247e-12
PC-5p-10158_3425	rna-TRITD_3Bv1G025820-7	341	363	353	-41.2	-28.5	0.691748	9	0	9.4439	8.50528	0	2.1885e-12	1.38431e-11
PC-5p-10158_3425	rna-TRITD_3Bv1G025820-9	263	285	275	-41.2	-28.5	0.691748	9	0	18.8878	8.50528	0	1.1886e-66	1.72549e-64
PC-5p-11378_3005	rna-TRITD_7Bv1G096920-9	2686	2716	2707	-38.5	-26.2	0.680519	12.5	0	9.4439	8.50528	0	2.4679e-11	1.29161e-10
PC-5p-11731_2899	rna-TRITD_5Av1G205700-4	866	887	878	-41.4	-28.7	0.693237	10.5	0	14.1658	8.50528	0	1.7194e-08	5.67157e-08
PC-5p-13197_2506	rna-TRITD_4Av1G188350-2	49	73	64	-56.8	-39.6	0.697183	8.5	0	23.6097	8.50528	0	3.0141e-17	3.18995e-16
PC-5p-1553_22722	rna-TRITD_2Bv1G006360	392	412	403	-30	-25.1	0.836667	3	0	75.5512	8.50528	0	6.9003e-06	1.63035e-05
PC-5p-1553_22722	rna-TRITD_6Av1G045630-8	119	138	130	-30	-19.8	0.66	7	0	18.8878	8.50528	0	9.0762e-14	6.67446e-13
PC-5p-1553_22722	rna-TRITD_6Bv1G058750-11	803	822	814	-30	-19.8	0.66	7	0	28.3317	8.50528	0	9.4717e-27	2.22701e-25
PC-5p-1553_22722	rna-TRITD_6Bv1G058750-6	575	594	586	-30	-19.8	0.66	7	0	9.4439	8.50528	0	3.123e-08	1.01264e-07
PC-5p-17118_1807	rna-TRITD_2Bv1G156390-6	1389	1408	1399	-29.9	-19.8	0.662207	5	0	23.6097	8.50528	0	8.6849e-19	1.0875e-17
PC-5p-17118_1807	rna-TRITD_2Bv1G249480	172	192	181	-29.9	-19.92	0.666221	15.5	0	18.8878	8.50528	0	0.10489	0.105391
PC-5p-22341_1260	rna-TRITD_1Bv1G032660	287	313	301	-55.8	-36.4	0.65233	14.5	0	37.7756	8.50528	0	2.1709e-11	1.13937e-10
PC-5p-33254_677	rna-TRITD_7Av1G179890	418	440	432	-57.6	-41.3	0.717014	7.5	0	103.883	8.50528	0	6.0307e-07	1.6013e-06
PC-5p-3845_9471	rna-TRITD_2Av1G249910	1791	1811	1802	-33.5	-23	0.686567	8.5	0	23.6097	8.50528	0	1.3607e-10	5.85836e-10
PC-5p-3845_9471	rna-TRITD_2Bv1G129050	474	494	485	-33.5	-25	0.746269	6	0	47.2195	8.50528	0	1.3551e-77	2.56244e-75
PC-5p-3845_9471	rna-TRITD_2Bv1G129210-6	268	288	279	-33.5	-29.9	0.892537	5.5	0	18.8878	8.50528	0	2.8793e-55	2.93048e-53
PC-5p-3845_9471	rna-TRITD_3Bv1G057910-7	110	131	121	-33.5	-23.3	0.695522	7.5	0	23.6097	8.50528	0	1.2762e-56	1.36106e-54
PC-5p-3845_9471	rna-TRITD_3Bv1G177410-3	1410	1429	1421	-33.5	-22.6	0.674627	7.5	0	47.2195	8.50528	0	6.0851e-51	5.17562e-49
PC-5p-3845_9471	rna-TRITD_3Bv1G177410-4	1263	1282	1274	-33.5	-22.6	0.674627	7.5	0	42.4975	8.50528	0	1.4288e-10	6.14949e-10
PC-5p-3845_9471	rna-TRITD_4Bv1G119780-4	339	361	350	-33.5	-25.7	0.767164	9.5	0	33.0536	8.50528	0	5.0056e-60	5.89006e-58
PC-5p-3845_9471	rna-TRITD_6Av1G053530-6	50	71	62	-33.5	-25.5	0.761194	7	0	14.1658	8.50528	0	1.1051e-10	4.78726e-10
PC-5p-3845_9471	rna-TRITD_6Av1G192940-2	978	1001	989	-33.5	-25.2	0.752239	11	0	28.3317	8.50528	0	5.0446e-12	2.97909e-11
PC-5p-3845_9471	rna-TRITD_6Bv1G049680	93	114	104	-33.5	-24.2	0.722388	7.5	0	37.7756	8.50528	0	2.7773e-35	1.18159e-33
PC-5p-3845_9471	rna-TRITD_6Bv1G065370-3	50	71	62	-33.5	-25.5	0.761194	7	0	9.4439	8.50528	0	9.7114e-12	5.21274e-11
PC-5p-3845_9471	rna-TRITD_6Bv1G065370-8	50	71	62	-33.5	-25.5	0.761194	7	0	14.1658	8.50528	0	1.5624e-11	8.22573e-11
PC-5p-3845_9471	rna-TRITD_6Bv1G182800-2	207	229	218	-33.5	-29.4	0.877612	8.5	0	37.7756	8.50528	0	0	0
PC-5p-3845_9471	rna-TRITD_7Av1G089150	771	793	782	-33.5	-25.7	0.767164	8	0	14.1658	8.50528	0	0.00010429	0.000176209
PC-5p-3845_9471	rna-TRITD_7Bv1G016030	733	753	744	-33.5	-26.5	0.791045	6	0	28.3317	8.50528	0	0.037101	0.0375899
PC-5p-3845_9471	rna-TRITD_7Bv1G016030-2	448	468	459	-33.5	-26.5	0.791045	6	0	33.0536	8.50528	0	8.5283e-44	5.53907e-42
PC-5p-3845_9471	rna-TRITD_7Bv1G082610	140	162	152	-33.5	-24.1	0.719403	7.5	0	47.2195	8.50528	0	2.4239e-26	5.63963e-25
PC-5p-3845_9471	rna-TRITD_7Bv1G090420-4	1154	1180	1171	-33.5	-22.5	0.671642	19	0	9.4439	8.50528	0	5.3877e-17	5.64664e-16
PC-5p-3845_9471	rna-TRITD_7Bv1G103260-8	332	352	343	-33.5	-28.5	0.850746	3.5	0	9.4439	8.50528	0	3.9272e-56	4.1452e-54
PC-5p-3845_9471	rna-TRITD_7Bv1G108950	2063	2080	2071	-33.5	-21.8	0.650746	9	0	9.4439	8.50528	0	8.7004e-29	2.53325e-27
PC-5p-3845_9471	rna-TRITD_7Bv1G108950-15	1853	1870	1861	-33.5	-21.8	0.650746	9	0	9.4439	8.50528	0	1.5391e-33	5.96154e-32
PC-5p-4738_7708	rna-TRITD_6Av1G109670-3	122	141	133	-36.5	-24.7	0.676712	9	0	42.4975	8.50528	0	9.1343e-22	1.47128e-20
PC-5p-4738_7708	rna-TRITD_7Bv1G156750-6	692	712	703	-36.5	-25.26	0.692055	12.5	0	23.6097	8.50528	0	2.1616e-13	1.55895e-12
PC-5p-499_74272	rna-TRITD_1Bv1G118240-2	655	674	665	-31.3	-21.1	0.674121	7.5	0	9.4439	8.50528	0	1.9007e-12	1.20666e-11
PC-5p-499_74272	rna-TRITD_5Bv1G111410-2	1298	1317	1308	-31.3	-21.5	0.686901	12	0	37.7756	8.50528	0	2.8414e-19	3.61623e-18
PC-5p-6352_5735	rna-TRITD_7Av1G008550-4	158	182	173	-31.1	-22.5	0.723473	11.5	0	14.1658	8.50528	0	3.853e-38	1.86976e-36
PC-5p-7084_5089	rna-TRITD_5Bv1G192360-8	933	953	944	-38.8	-25.9	0.667526	5	0	9.4439	8.50528	0	6.2639e-61	7.68847e-59
PC-5p-7747_4615	rna-TRITD_1Av1G105880	1582	1604	1593	-36	-23.86	0.662778	13	0	33.0536	8.50528	0	2.4516e-38	1.19536e-36
PC-5p-7747_4615	rna-TRITD_1Av1G105880-4	1516	1538	1527	-36	-23.86	0.662778	13	0	14.1658	8.50528	0	5.8818e-30	1.77667e-28
PC-5p-8820_4018	rna-TRITD_5Av1G207250	197	217	208	-32.2	-22.7	0.704969	11	0	42.4975	8.50528	0	0	0
PC-5p-9791_3576	rna-TRITD_6Av1G212000-2	264	290	280	-48.6	-35.1	0.722222	7.5	0	14.1658	8.50528	0	7.3701e-15	5.67557e-14
PC-5p-97996_64	rna-TRITD_2Av1G059870-3	493	516	507	-57.4	-37.9	0.660279	6.5	0	9.4439	8.50528	0	3.2778e-36	1.45998e-34
PC-5p-97996_64	rna-TRITD_4Av1G086040	293	316	306	-57.4	-38.6	0.672474	6	0	37.7756	8.50528	0	0	0
ata-MIR9674b-p5	rna-TRITD_2Av1G214910-8	1237	1259	1251	-43.7	-31.5	0.720824	7.5	0	14.1658	8.50528	0	2.2848e-22	4.1198e-21
ata-MIR9863a-p3_1	rna-TRITD_3Av1G185680	892	912	902	-28.3	-18.7	0.660777	11	0	14.1658	8.50528	0	1.3068e-48	1.001e-46
ata-MIR9863a-p5_1ss20CT	rna-TRITD_2Av1G035720	89	109	100	-26.7	-17.5	0.655431	7	0	9.4439	8.50528	0	5.3608e-08	1.54625e-07
ata-MIR9863a-p5_1ss20CT	rna-TRITD_3Bv1G241970-6	1727	1748	1737	-26.7	-17.9	0.670412	9.5	0	14.1658	8.50528	0	8.0066e-15	6.16156e-14
ata-MIR9863a-p5_1ss20CT	rna-TRITD_3Bv1G241970-7	1517	1538	1527	-26.7	-17.9	0.670412	9.5	0	28.3317	8.50528	0	0.0012489	0.0014778
ata-miR156a-3p	rna-TRITD_1Av1G180340	1255	1278	1266	-44.6	-29.8	0.668161	10	0	47.2195	8.50528	0	0.29534	0.296004
ata-miR156a-3p	rna-TRITD_2Av1G002290	1341	1360	1352	-44.6	-29.3	0.656951	7	0	42.4975	8.50528	0	3.5004e-09	1.3271e-08
ata-miR164a-5p_R-1	rna-TRITD_1Bv1G039630	177	196	187	-42.7	-31.4	0.735363	6	0	18.8878	8.50528	0	2.4527e-08	8.05386e-08
ata-miR164c-3p	rna-TRITD_1Av1G188720-3	28	48	38	-39	-25.4	0.651282	9	0	23.6097	8.50528	0	5.0217e-31	1.67211e-29
ata-miR164c-3p	rna-TRITD_2Av1G242470	462	483	473	-39	-27.6	0.707692	10	0	23.6097	8.50528	0	2.3811e-11	1.24809e-10
ata-miR164c-3p	rna-TRITD_4Bv1G130430	873	894	885	-39	-25.8	0.661538	10.5	0	108.605	8.50528	0	3.9992e-10	1.68286e-09
ata-miR166a-3p_L+1R-1	rna-TRITD_4Bv1G015900-3	619	641	632	-41.8	-30.3	0.72488	6	0	23.6097	8.50528	0	0.0050172	0.00520281
ata-miR166a-3p_L+1R-1	rna-TRITD_4Bv1G015900-9	451	473	464	-41.8	-30.3	0.72488	6	0	14.1658	8.50528	0	1.1521e-07	3.19615e-07
ata-miR166d-5p	rna-TRITD_3Av1G174080	575	597	586	-43.2	-28.4	0.657407	13	0	66.1073	8.50528	0	1.7455e-05	3.08575e-05
ata-miR167a-5p_R-2	rna-TRITD_3Av1G176990-3	835	854	844	-36	-23.8	0.661111	8.5	0	47.2195	8.50528	0	0.00041986	0.000504501
ata-miR167a-5p_R-2	rna-TRITD_4Bv1G151370	823	841	832	-36	-23.5	0.652778	10	0	33.0536	8.50528	0	3.2009e-38	1.55479e-36
ata-miR167a-5p_R-2	rna-TRITD_4Bv1G151370-5	619	637	628	-36	-23.5	0.652778	10	0	28.3317	8.50528	0	7.7982e-11	3.39826e-10
ata-miR167a-5p_R-2	rna-TRITD_6Av1G191890-2	1306	1324	1315	-36	-24.2	0.672222	7	0	14.1658	8.50528	0	4.8187e-08	1.54141e-07
ata-miR167d-3p	rna-TRITD_1Av1G207570-3	99	119	109	-38.3	-26.6	0.694517	7	0	14.1658	8.50528	0	8.3639e-08	2.34494e-07
ata-miR167d-3p	rna-TRITD_1Av1G231330-2	754	775	766	-38.3	-25	0.652742	11.5	0	9.4439	8.50528	0	0	0
ata-miR167d-3p	rna-TRITD_1Bv1G147950-16	19	43	30	-38.3	-28.4	0.741514	12	0	14.1658	8.50528	0	0	0
ata-miR167d-3p	rna-TRITD_2Bv1G118960	1315	1341	1326	-38.3	-24.9	0.650131	18.5	0	33.0536	8.50528	0	1.6179e-17	1.85045e-16
ata-miR167f-3p_L-1R+1	rna-TRITD_3Bv1G116860	919	947	930	-36.3	-25.2	0.694215	20	0	18.8878	8.50528	0	1.6178e-22	2.93362e-21
ata-miR172b-5p	rna-TRITD_7Bv1G000110-12	1379	1403	1394	-39.9	-26.4	0.661654	9.5	0	18.8878	8.50528	0	7.652e-50	6.37604e-48
ata-miR172c-3p	rna-TRITD_2Bv1G060720	418	437	428	-36	-24.1	0.669444	6	0	28.3317	8.50528	0	5.4895e-10	2.28132e-09
ata-miR393-3p_L+1R-1_1ss15TC	rna-TRITD_5Bv1G098240	870	890	881	-38.7	-26.4	0.682171	8	0	37.7756	8.50528	0	2.9232e-17	3.15693e-16
ata-miR399b-5p_L-2R+2	rna-TRITD_3Av1G034860	452	469	461	-44.3	-29.5	0.665914	6.5	0	23.6097	8.50528	0	2.4331e-07	6.65266e-07
ata-miR408-3p	rna-TRITD_5Bv1G228550-16	723	742	734	-43.5	-31	0.712644	6.5	0	14.1658	8.50528	0	1.9262e-06	5.01006e-06
ata-miR408-3p	rna-TRITD_5Bv1G228550-18	744	763	755	-43.5	-31	0.712644	6.5	0	23.6097	8.50528	0	3.0342e-11	1.58209e-10
ata-miR5062a-3p_2ss2TC18AG	rna-TRITD_3Av1G209900-8	412	441	427	-41.1	-27.9	0.678832	15.5	0	14.1658	8.50528	0	3.0512e-64	4.18072e-62
ata-miR5168-5p	rna-TRITD_5Av1G006040-4	41	65	56	-38.9	-26.5	0.681234	12.5	0	9.4439	8.50528	0	0	0
ata-miR5168-5p	rna-TRITD_5Bv1G064440-4	1613	1636	1627	-38.9	-27	0.694087	7	0	23.6097	8.50528	0	4.7407e-18	5.52695e-17
ata-miR5200-3p	rna-TRITD_2Av1G253080	115	141	126	-36.8	-24.52	0.666304	22	0	18.8878	8.50528	0	4.8664e-20	6.77936e-19
ata-miR5200-5p	rna-TRITD_1Bv1G130980-3	6908	6928	6919	-32.2	-21.7	0.673913	8.5	0	14.1658	8.50528	0	1.0345e-28	3.00612e-27
ata-miR528-3p_1ss4GC	rna-TRITD_2Av1G139730	4652	4672	4663	-42.3	-27.5	0.650118	6.5	0	28.3317	8.50528	0	0.0003494	0.000452986
ata-miR528-3p_1ss4GC	rna-TRITD_2Bv1G128790-8	513	535	523	-42.3	-27.5	0.650118	11	0	14.1658	8.50528	0	9.7146e-06	2.15009e-05
ata-miR528-3p_1ss4GC	rna-TRITD_4Bv1G149620-2	339	358	350	-42.3	-29.4	0.695035	8.5	0	9.4439	8.50528	0	0.00032194	0.000452299
ata-miR528-3p_1ss4GC	rna-TRITD_4Bv1G149620-9	243	262	254	-42.3	-29.4	0.695035	8.5	0	9.4439	8.50528	0	0.00013383	0.000225745
ata-miR528-3p_1ss4GC	rna-TRITD_5Bv1G228550-15	630	650	641	-42.3	-29.4	0.695035	9.5	0	9.4439	8.50528	0	0.091889	0.0924818
ata-miR528-3p_1ss4GC	rna-TRITD_6Av1G165410	507	526	518	-42.3	-27.9	0.659574	8	0	37.7756	8.50528	0	3.6294e-06	8.68984e-06
ata-miR9674b-3p	rna-TRITD_1Bv1G150700	527	547	538	-33.5	-22.38	0.66806	9.5	0	42.4975	8.50528	0	0.0002608	0.000367086
ata-miR9674b-3p	rna-TRITD_7Bv1G089790-2	362	381	372	-33.5	-22.8	0.680597	8	0	23.6097	8.50528	0	0	0
ata-miR9863a-5p	rna-TRITD_5Av1G137970-2	319	339	330	-34.1	-22.6	0.662757	11.5	0	18.8878	8.50528	0	4.1811e-21	6.06283e-20
ata-miR9863a-5p	rna-TRITD_5Bv1G117920-4	319	339	330	-34.1	-22.6	0.662757	11.5	0	23.6097	8.50528	0	3.0071e-52	2.7154e-50
ata-miR9863a-5p	rna-TRITD_5Bv1G213700-2	1729	1749	1740	-34.1	-23.8	0.697947	8.5	0	33.0536	8.50528	0	2.1198e-29	6.30099e-28
bdi-MIR1122-p3_1ss13GA	rna-TRITD_1Av1G122000-8	2311	2332	2322	-28.7	-19.2	0.66899	10	0	28.3317	8.50528	0	9.0221e-25	1.93003e-23
bdi-MIR169a-p3	rna-TRITD_1Av1G147280-5	1060	1089	1072	-40.3	-26.7	0.662531	21.5	0	9.4439	8.50528	0	1.1227e-29	3.3704e-28
bdi-MIR169a-p3	rna-TRITD_1Bv1G138120-15	442	471	454	-40.3	-26.7	0.662531	21.5	0	9.4439	8.50528	0	0.069151	0.0696389
bdi-MIR169a-p3	rna-TRITD_2Av1G159080-11	823	843	834	-40.3	-28	0.694789	6	0	56.6634	8.50528	0	3.0884e-55	3.13707e-53
bdi-MIR399a-p5	rna-TRITD_6Av1G183820	1080	1104	1095	-41.8	-27.9	0.667464	12.5	0	18.8878	8.50528	0	6.608e-41	3.80908e-39
bdi-MIR399a-p5	rna-TRITD_6Bv1G173640-2	1080	1104	1095	-41.8	-27.9	0.667464	12.5	0	23.6097	8.50528	0	3.2265e-18	3.77063e-17
bdi-MIR5064-p5	rna-TRITD_1Bv1G171620-4	1614	1637	1624	-40.5	-28.18	0.695802	13	0	23.6097	8.50528	0	0.077734	0.0782724
bdi-MIR5200a-p5_1ss10GT	rna-TRITD_2Bv1G112240-8	336	355	347	-34.2	-23	0.672515	8	0	9.4439	8.50528	0	1.1346e-22	2.06546e-21
bdi-MIR530b-p3_1ss14GC	rna-TRITD_7Bv1G221280-2	260	281	272	-44.3	-30	0.677201	7	0	18.8878	8.50528	0	2.1602e-06	5.61314e-06
bdi-MIR7757-p5_2ss12AG18AG	rna-TRITD_3Bv1G028820-9	1770	1789	1780	-33.6	-22.5	0.669643	6	0	9.4439	8.50528	0	0.015068	0.0153288
bdi-MIR7757-p5_2ss12AG18AG	rna-TRITD_4Bv1G151370-2	1010	1029	1020	-33.6	-23.1	0.6875	8	0	33.0536	8.50528	0	1.8995e-22	3.43169e-21
bdi-MIR7757-p5_2ss6AG22CT	rna-TRITD_2Bv1G046880-2	1694	1715	1706	-30.8	-21.7	0.704545	11	0	28.3317	8.50528	0	0.027492	0.0279277
bdi-MIR7757-p5_2ss6AG22CT	rna-TRITD_7Bv1G005840	1169	1190	1181	-30.8	-20.9	0.678571	7	0	33.0536	8.50528	0	8.396e-11	3.65302e-10
bdi-MIR7757-p5_2ss6AG22CT	rna-TRITD_7Bv1G005840-4	791	812	803	-30.8	-20.9	0.678571	7	0	37.7756	8.50528	0	2.3312e-63	3.11505e-61
bdi-miR156h-3p_L+1	rna-TRITD_5Av1G215560-5	322	350	341	-44.9	-30.8	0.685969	14	0	14.1658	8.50528	0	2.5681e-11	1.34377e-10
bdi-miR156h-3p_L+1	rna-TRITD_6Bv1G094750-4	151	179	170	-44.9	-30.4	0.67706	14	0	18.8878	8.50528	0	2.6211e-17	2.97856e-16
bdi-miR159a-5p_R+1	rna-TRITD_1Bv1G120280	21	38	29	-38.8	-26.4	0.680412	7	0	23.6097	8.50528	0	9.4787e-09	3.48888e-08
bdi-miR171c-5p	rna-TRITD_2Bv1G212960	774	795	786	-37.9	-25.1	0.662269	8.5	0	18.8878	8.50528	0	7.8988e-21	1.13637e-19
bdi-miR394	rna-TRITD_1Av1G067490-5	278	299	290	-39.2	-25.8	0.658163	7	0	9.4439	8.50528	0	2.5822e-15	2.11584e-14
bdi-miR531_L-4R+1_1ss5CT	rna-TRITD_1Bv1G020840-3	1303	1323	1313	-45.1	-29.8	0.660754	9	0	28.3317	8.50528	0	1.4946e-13	1.08724e-12
bdi-miR531_L-4R+1_1ss5CT	rna-TRITD_3Bv1G076570	247	266	257	-45.1	-30.5	0.676275	5.5	0	37.7756	8.50528	0	1.6783e-10	7.20698e-10
bdi-miR531_L-4R+1_1ss5CT	rna-TRITD_7Bv1G012830	123	147	135	-45.1	-30.54	0.677162	14	0	28.3317	8.50528	0	4.8173e-15	3.73073e-14
bdi-miR531_L-4R+1_1ss5CT	rna-TRITD_7Bv1G012830-3	123	147	135	-45.1	-30.54	0.677162	14	0	23.6097	8.50528	0	0	0
bdi-miR827-5p	rna-TRITD_2Bv1G223790	1219	1240	1231	-34	-22.5	0.661765	12.5	0	23.6097	8.50528	0	0.31828	0.318962
bdi-miR827-5p_1ss22CT	rna-TRITD_2Bv1G096130-4	601	623	613	-32.3	-21	0.650155	8.5	0	28.3317	8.50528	0	0	0
csi-miR160c-5p_R-1	rna-TRITD_2Av1G163520-4	297	316	307	-42.1	-28.2	0.669834	8	0	14.1658	8.50528	0	0	0
csi-miR399f-5p_R-3	rna-TRITD_1Av1G220730-10	688	708	698	-33.8	-22.4	0.662722	9.5	0	18.8878	8.50528	0	4.2313e-24	8.51829e-23
csi-miR399f-5p_R-3	rna-TRITD_3Av1G176860-3	645	663	653	-33.8	-26.5	0.784024	8.5	0	14.1658	8.50528	0	1.5685e-12	9.97924e-12
csi-miR399f-5p_R-3	rna-TRITD_3Bv1G205140-3	724	746	737	-33.8	-26.8	0.792899	8	0	23.6097	8.50528	0	9.5598e-08	2.66833e-07
csi-miR399f-5p_R-3	rna-TRITD_5Av1G202580-5	39	57	50	-33.8	-22.5	0.66568	9	0	33.0536	8.50528	0	1.1786e-10	5.08203e-10
csi-miR399f-5p_R-3	rna-TRITD_7Bv1G135850-4	1639	1653	1647	-33.8	-23.14	0.684615	8.5	0	14.1658	8.50528	0	8.1217e-18	9.3886e-17
gma-MIR399c-p5_1ss6TC	rna-TRITD_2Av1G295350-2	687	708	698	-41.7	-28.2	0.676259	8.5	0	23.6097	8.50528	0	1.1587e-20	1.64869e-19
gma-MIR5368-p5_2ss1TC21TC	rna-TRITD_4Av1G024730-3	699	720	711	-45.8	-38.9	0.849345	4.5	0	42.4975	8.50528	0	3.5302e-10	1.48961e-09
gma-MIR5368-p5_2ss1TC21TC	rna-TRITD_4Av1G024730-5	330	351	342	-45.8	-38.9	0.849345	4.5	0	14.1658	8.50528	0	3.5803e-05	6.20416e-05
gma-MIR5368-p5_2ss1TC21TC	rna-TRITD_7Av1G011740-14	872	895	882	-45.8	-30.74	0.671179	16.5	0	14.1658	8.50528	0	0.00024212	0.00034085
gma-MIR6300-p5	rna-TRITD_1Bv1G212830-3	2496	2513	2503	-27.7	-18.2	0.65704	8.5	0	14.1658	8.50528	0	0.0041022	0.00430892
gma-MIR6300-p5	rna-TRITD_2Bv1G119080-2	720	737	728	-27.7	-18.8	0.6787	6	0	23.6097	8.50528	0	1.1498e-06	3.00023e-06
gma-MIR6300-p5	rna-TRITD_3Bv1G247260-2	597	615	606	-27.7	-19.6	0.707581	7	0	14.1658	8.50528	0	1.2375e-08	4.10803e-08
gma-MIR6300-p5	rna-TRITD_6Av1G035020-6	1564	1582	1572	-27.7	-18.9	0.68231	7	0	14.1658	8.50528	0	1.997e-05	3.52701e-05
gma-miR156a_2ss18CA20CT	rna-TRITD_5Av1G235470	869	888	879	-33.4	-22.5	0.673653	9.5	0	23.6097	8.50528	0	0.019128	0.0194477
gma-miR156a_L+1	rna-TRITD_3Av1G033650	745	766	757	-38.3	-26.5	0.691906	7	0	37.7756	8.50528	0	1.3543e-07	3.75172e-07
gma-miR6300	rna-TRITD_1Av1G121110	1531	1547	1538	-29.3	-20.4	0.696246	6	0	14.1658	8.50528	0	3.7906e-12	2.25177e-11
gma-miR6300	rna-TRITD_2Av1G084660-10	265	287	274	-29.3	-19.4	0.662116	14	0	23.6097	8.50528	0	4.3327e-06	1.03604e-05
gma-miR6300	rna-TRITD_2Bv1G134130-10	697	717	708	-29.3	-19.1	0.651877	8	0	18.8878	8.50528	0	5.9512e-05	0.000102339
gma-miR6300	rna-TRITD_6Bv1G159060-7	218	236	226	-29.3	-19.3	0.658703	8.5	0	56.6634	8.50528	0	2.3563e-09	9.57676e-09
gma-miR6300	rna-TRITD_6Bv1G211220-6	133	153	144	-29.3	-19.68	0.671672	14	0	18.8878	8.50528	0	2.1281e-05	3.75745e-05
gma-miR6300	rna-TRITD_7Bv1G039680-2	62	78	69	-29.3	-19.72	0.673038	9	0	33.0536	8.50528	0	9.3874e-09	3.48888e-08
gma-miR6300_R+1_1	rna-TRITD_3Av1G238100	943	963	953	-32.7	-21.52	0.658104	14.5	0	42.4975	8.50528	0	1.4184e-15	1.17634e-14
gma-miR6300_R+1_2	rna-TRITD_6Av1G051440-2	1312	1331	1322	-31	-23.4	0.754839	6	0	14.1658	8.50528	0	1.9109e-07	5.27026e-07
hbr-MIR6171-p3_2ss10GA18GC	rna-TRITD_3Av1G025150-4	2003	2022	2012	-30.7	-20.9	0.680782	10	0	9.4439	8.50528	0	7.1661e-05	0.000121516
hbr-MIR6171-p3_2ss10GA18GC	rna-TRITD_3Bv1G120080-8	828	845	836	-30.7	-20.3	0.661238	5.5	0	14.1658	8.50528	0	0.21819	0.21882
hbr-MIR6171-p3_2ss10GA18GC	rna-TRITD_6Av1G026680-10	1193	1211	1202	-30.7	-21	0.684039	8	0	23.6097	8.50528	0	3.4226e-08	1.10884e-07
hbr-MIR6171-p3_2ss10GA18GC	rna-TRITD_6Av1G026680-7	1490	1508	1499	-30.7	-21	0.684039	8	0	14.1658	8.50528	0	5.4057e-13	3.72816e-12
hbr-MIR6171-p3_2ss10GA18GC	rna-TRITD_7Bv1G088070-2	132	150	141	-30.7	-21.7	0.70684	7	0	18.8878	8.50528	0	1.7445e-21	2.67615e-20
hvu-MIR5050-p5	rna-TRITD_1Av1G142300	228	249	240	-39.8	-26	0.653266	11	0	169.99	8.50528	0	1.3175e-32	4.71805e-31
hvu-miR444b	rna-TRITD_4Bv1G121360-2	814	834	825	-38	-24.9	0.655263	8	0	18.8878	8.50528	0	1.4554e-06	3.79041e-06
hvu-miR5048a_L+2R-2	rna-TRITD_4Bv1G111470-2	1971	1997	1988	-32.8	-22.8	0.695122	12.5	0	28.3317	8.50528	0	3.6081e-41	2.09396e-39
hvu-miR5048a_L+2R-2	rna-TRITD_6Bv1G142140-4	342	364	355	-32.8	-24.7	0.753049	10	0	9.4439	8.50528	0	2.83e-57	3.04671e-55
hvu-miR5048a_L+2R-2	rna-TRITD_6Bv1G225460-2	513	534	525	-32.8	-22.2	0.676829	5.5	0	23.6097	8.50528	0	1.0831e-81	2.22459e-79
lus-miR159b_R+1_1ss21CT	rna-TRITD_2Av1G035460-2	685	706	697	-37	-25.7	0.694595	11	0	23.6097	8.50528	0	4.045e-71	6.46758e-69
mdm-miR396a_R-1	rna-TRITD_1Av1G230040	5538	5558	5549	-32.5	-21.7	0.667692	7.5	0	14.1658	8.50528	0	1.1958e-70	1.89424e-68
mdm-miR397a_1ss21AT	rna-TRITD_3Av1G064060-3	186	212	199	-35.4	-23.8	0.672316	15	0	14.1658	8.50528	0	0.0096204	0.00988357
mdm-miR397a_1ss21AT	rna-TRITD_4Bv1G010710-30	1004	1024	1015	-35.4	-24.3	0.686441	8.5	0	14.1658	8.50528	0	5.4381e-06	1.29629e-05
osa-MIR160f-p3	rna-TRITD_6Bv1G183190-6	2650	2671	2661	-40.3	-26.9	0.667494	10.5	0	9.4439	8.50528	0	3.0172e-12	1.80599e-11
osa-MIR168a-p5	rna-TRITD_4Bv1G059870-4	53	74	64	-44.8	-29.7	0.662946	9.5	0	18.8878	8.50528	0	2.2884e-06	5.9452e-06
osa-MIR393a-p3_1ss20GA_1	rna-TRITD_3Bv1G238860-2	2781	2801	2791	-32.3	-21.3	0.659443	8.5	0	14.1658	8.50528	0	7.6356e-07	2.00907e-06
osa-MIR444b-p5_1	rna-TRITD_1Av1G154860	13	34	24	-35	-23.8	0.68	14	0	47.2195	8.50528	0	1.4949e-07	4.13573e-07
osa-MIR444b-p5_1	rna-TRITD_5Av1G013660-2	154	182	173	-35	-24	0.685714	13.5	0	18.8878	8.50528	0	8.8256e-05	0.000149318
osa-MIR444b-p5_1	rna-TRITD_6Bv1G073480-5	361	386	377	-35	-23	0.657143	10.5	0	14.1658	8.50528	0	3.22e-24	6.50281e-23
osa-MIR444b-p5_2	rna-TRITD_1Av1G146970-3	33	54	45	-34.7	-23.3	0.67147	11	0	18.8878	8.50528	0	0.014414	0.0146651
osa-MIR444b-p5_2	rna-TRITD_1Av1G191010-3	106	132	123	-34.7	-23.1	0.665706	14	0	18.8878	8.50528	0	0.00029798	0.000418912
osa-MIR444b-p5_2	rna-TRITD_5Bv1G033550-2	471	491	482	-34.7	-24.9	0.717579	13	0	75.5512	8.50528	0	1.1124e-13	8.15755e-13
osa-MIR444b-p5_2	rna-TRITD_5Bv1G239100-3	3242	3261	3253	-34.7	-24.4	0.70317	4.5	0	14.1658	8.50528	0	1.6474e-05	2.92945e-05
osa-MIR444c-p3	rna-TRITD_2Av1G214040-2	1090	1110	1101	-40.9	-28.3	0.691932	8	0	23.6097	8.50528	0	0.10364	0.104136
osa-MIR5339-p3_1	rna-TRITD_5Av1G254420-10	921	939	930	-22.6	-16.9	0.747788	7.5	0	9.4439	8.50528	0	0.093649	0.0942486
osa-MIR5339-p3_1	rna-TRITD_5Av1G254420-2	1446	1464	1455	-22.6	-16.9	0.747788	7.5	0	14.1658	8.50528	0	0.00065707	0.000785636
osa-MIR5339-p3_1ss3GA	rna-TRITD_6Bv1G181600-11	140	160	151	-27.6	-18.5	0.67029	11.5	0	18.8878	8.50528	0	0.011613	0.0118205
osa-MIR5339-p3_2	rna-TRITD_7Av1G086050	750	775	760	-25.4	-16.8	0.661417	15	0	18.8878	8.50528	0	3.767e-77	7.07106e-75
osa-MIR5339-p3_2	rna-TRITD_7Av1G086050-3	324	349	334	-25.4	-16.8	0.661417	15	0	18.8878	8.50528	0	4.0087e-10	1.68679e-09
osa-miR160f-5p	rna-TRITD_5Av1G163440-4	389	413	400	-45.2	-31.9	0.705752	14.5	0	18.8878	8.50528	0	1.1911e-07	3.30265e-07
osa-miR160f-5p_R-1_1ss20CT	rna-TRITD_3Av1G233870	75	96	87	-41.9	-28.7	0.684964	7	0	14.1658	8.50528	0	3.2614e-11	1.69943e-10
osa-miR166m	rna-TRITD_6Av1G153220-4	676	697	688	-42.4	-28.3	0.667453	8.5	0	9.4439	8.50528	0	0.0017601	0.00201727
osa-miR167d-5p_R+2_2	rna-TRITD_6Bv1G177390	408	435	426	-44.7	-32.7	0.731544	8.5	0	18.8878	8.50528	0	2.7414e-74	4.78648e-72
osa-miR396d_2ss20GT21GA	rna-TRITD_4Av1G035660	364	386	375	-36.1	-27.4	0.759003	8	0	33.0536	8.50528	0	3.0429e-83	6.49723e-81
osa-miR396d_R-1_1ss20GC	rna-TRITD_7Bv1G182080-2	256	275	266	-36.5	-25.1	0.687671	5.5	0	28.3317	8.50528	0	4.0233e-08	1.29677e-07
osa-miR396e-5p	rna-TRITD_2Bv1G124470-4	928	948	939	-37.4	-27.6	0.737968	5.5	0	23.6097	8.50528	0	2.0075e-08	6.61295e-08
osa-miR396e-5p	rna-TRITD_3Av1G191970-6	1767	1788	1780	-37.4	-24.4	0.652406	7.5	0	9.4439	8.50528	0	1.4176e-12	9.04894e-12
osa-miR396e-5p	rna-TRITD_3Bv1G174600-4	1563	1584	1576	-37.4	-24.4	0.652406	7.5	0	18.8878	8.50528	0	2.0864e-27	5.03615e-26
osa-miR396e-5p_1ss19CT	rna-TRITD_4Av1G001940	316	335	327	-35.1	-23.4	0.666667	7	0	37.7756	8.50528	0	3.8694e-06	9.26295e-06
osa-miR396e-5p_1ss19CT	rna-TRITD_5Bv1G100120-8	1624	1644	1635	-35.1	-28.1	0.80057	7	0	9.4439	8.50528	0	0.00036932	0.000452986
osa-miR398a	rna-TRITD_6Bv1G205750	429	449	440	-40.6	-32.1	0.79064	7	0	14.1658	8.50528	0	2.2181e-06	5.76329e-06
osa-miR398a	rna-TRITD_6Bv1G205750-3	915	935	926	-40.6	-32.1	0.79064	7	0	9.4439	8.50528	0	1.8944e-17	2.16211e-16
osa-miR398a	rna-TRITD_7Bv1G087540	344	369	360	-40.6	-27.4	0.674877	17.5	0	23.6097	8.50528	0	4.6765e-07	1.24402e-06
osa-miR398a_L+1R-1	rna-TRITD_1Av1G101150	131	155	145	-40.7	-28.4	0.697789	7.5	0	23.6097	8.50528	0	1.0504e-10	4.55164e-10
osa-miR398a_L+1R-1	rna-TRITD_1Av1G101150-2	44	68	58	-40.7	-28.4	0.697789	7.5	0	18.8878	8.50528	0	1.3291e-17	1.52627e-16
osa-miR399d	rna-TRITD_6Av1G190690	5676	5700	5688	-41.9	-30.4	0.725537	14.5	0	14.1658	8.50528	0	2.5281e-24	5.1156e-23
osa-miR444b.1_1ss21CT	rna-TRITD_3Bv1G241350-4	620	640	631	-38	-24.98	0.657368	10	0	18.8878	8.50528	0	0.071626	0.0721271
osa-miR444b.1_1ss21CT	rna-TRITD_6Av1G224200	1174	1195	1186	-38	-26	0.684211	9	0	18.8878	8.50528	0	2.7731e-09	1.12134e-08
osa-miR5071_2ss15GA21AG	rna-TRITD_5Bv1G007260	1440	1460	1451	-35.5	-34.7	0.977465	2	0	33.0536	8.50528	0	5.4765e-11	2.40359e-10
osa-miR5077_L-1_1ss5GA	rna-TRITD_2Av1G222690-3	1577	1595	1585	-33.8	-23.3	0.689349	8	0	18.8878	8.50528	0	9.1216e-05	0.000154241
osa-miR5077_L-1_1ss5GA	rna-TRITD_6Av1G029380-7	719	737	728	-33.8	-22	0.650888	11	0	18.8878	8.50528	0	0.015477	0.0157437
osa-miR5077_L-1_1ss5GA	rna-TRITD_6Av1G186120-2	803	821	811	-33.8	-24.3	0.718935	7.5	0	33.0536	8.50528	0	1.7064e-46	1.24035e-44
osa-miR5077_L-1_1ss5GA	rna-TRITD_7Av1G227560	1019	1036	1027	-33.8	-24.6	0.727811	8	0	56.6634	8.50528	0	0	0
osa-miR530-5p_L+1_1ss21AT	rna-TRITD_3Av1G169500-7	118	141	129	-39.3	-32.4	0.824427	10.5	0	9.4439	8.50528	0	1.0717e-54	1.03524e-52
osa-miR530-5p_L+1_1ss21AT	rna-TRITD_3Bv1G145850-7	809	831	822	-39.3	-25.8	0.656489	10.5	0	23.6097	8.50528	0	2.5731e-19	3.31095e-18
osa-miR530-5p_L+1_1ss21AT	rna-TRITD_3Bv1G151030-10	40	63	51	-39.3	-32.4	0.824427	10.5	0	9.4439	8.50528	0	0	0
osa-miR530-5p_R+1	rna-TRITD_3Bv1G144120-3	1150	1169	1161	-39.8	-28.9	0.726131	7.5	0	18.8878	8.50528	0	3.7404e-09	1.41773e-08
osa-miR5339	rna-TRITD_1Bv1G026890-2	3253	3275	3265	-34.3	-23.9	0.696793	5.5	0	18.8878	8.50528	0	0.00051488	0.000616034
osa-miR5339	rna-TRITD_7Bv1G059370	724	744	735	-34.3	-23.6	0.688047	7.5	0	14.1658	8.50528	0	0.0016859	0.0019334
ppe-miR399b_L+1R-1_1ss3CG	rna-TRITD_2Bv1G179090	2044	2065	2055	-37.4	-24.62	0.658289	11	0	18.8878	8.50528	0	4.7607e-09	1.80059e-08
ppe-miR530_L-2R+3	rna-TRITD_1Av1G231530-2	3200	3225	3213	-43.6	-30.92	0.709174	13.5	0	28.3317	8.50528	0	3.9571e-08	1.27556e-07
ptc-MIR6478-p5	rna-TRITD_1Av1G141380-3	277	296	287	-36.5	-25	0.684932	6.5	0	23.6097	8.50528	0	1.6863e-09	6.89055e-09
ptc-MIR6478-p5	rna-TRITD_1Bv1G134630-2	277	296	287	-36.5	-25	0.684932	6.5	0	23.6097	8.50528	0	2.8602e-43	1.80063e-41
ptc-MIR6478-p5	rna-TRITD_1Bv1G134630-4	277	296	287	-36.5	-25	0.684932	6.5	0	33.0536	8.50528	0	8.0964e-59	9.16906e-57
ptc-MIR6478-p5	rna-TRITD_6Av1G065590-2	663	679	672	-36.5	-23.9	0.654795	7	0	56.6634	8.50528	0	0.86641	0.866444
ptc-miR6478_2ss5CT21GA	rna-TRITD_6Bv1G159360-2	965	986	977	-37.5	-25	0.666667	8	0	80.2731	8.50528	0	0.026587	0.0270145
ptc-miR6478_R+1_2ss6CT21GA	rna-TRITD_2Bv1G141840-2	1061	1081	1072	-39.7	-28	0.70529	8	0	18.8878	8.50528	0	0.004023	0.00422712
sbi-miR156e_L+1	rna-TRITD_1Bv1G163500	2900	2920	2912	-39.7	-26.8	0.675063	5	0	14.1658	8.50528	0	1.3384e-05	2.3823e-05
sbi-miR156e_L+1	rna-TRITD_1Bv1G163500-2	2900	2920	2912	-39.7	-26.8	0.675063	5	0	9.4439	8.50528	0	2.0609e-16	1.86098e-15
tae-MIR1120a-p3_2ss8AT20GT	rna-TRITD_3Bv1G076060	332	352	343	-31.6	-20.7	0.655063	8	0	28.3317	8.50528	0	2.373e-21	3.48387e-20
tae-MIR1122b-p5_1ss10TG	rna-TRITD_2Av1G106920-4	74	92	83	-24.3	-16.4	0.674897	10	0	28.3317	8.50528	0	0.000118	0.000199272
tae-MIR1122b-p5_1ss10TG	rna-TRITD_3Bv1G114090-2	1239	1262	1247	-24.3	-16.2	0.666667	18.5	0	18.8878	8.50528	0	9.8668e-24	1.95713e-22
tae-MIR1122b-p5_1ss10TG	rna-TRITD_3Bv1G114090-7	1239	1262	1247	-24.3	-16.2	0.666667	18.5	0	9.4439	8.50528	0	1.4043e-18	1.74478e-17
tae-MIR1122b-p5_1ss10TG	rna-TRITD_3Bv1G174600-11	1590	1608	1598	-24.3	-18.7	0.769547	9	0	9.4439	8.50528	0	0.0096861	0.00995087
tae-MIR1122b-p5_1ss10TG	rna-TRITD_3Bv1G208200-5	1543	1560	1551	-24.3	-21.3	0.876543	6.5	0	18.8878	8.50528	0	0.029527	0.0299721
tae-MIR1122b-p5_1ss10TG	rna-TRITD_4Av1G009730-2	2969	2987	2978	-24.3	-16.2	0.666667	11	0	18.8878	8.50528	0	1.0875e-07	3.01858e-07
tae-MIR1122b-p5_1ss10TG	rna-TRITD_4Av1G009730-3	2561	2579	2570	-24.3	-16.2	0.666667	11	0	9.4439	8.50528	0	4.7344e-13	3.34987e-12
tae-MIR1122b-p5_1ss10TG	rna-TRITD_4Av1G216400-7	274	291	282	-24.3	-16	0.658436	10.5	0	9.4439	8.50528	0	2.5997e-05	4.54023e-05
tae-MIR1122b-p5_1ss10TG	rna-TRITD_5Av1G232950-23	894	912	903	-24.3	-17.5	0.720165	11.5	0	23.6097	8.50528	0	2.2304e-69	3.42719e-67
tae-MIR1122b-p5_1ss10TG	rna-TRITD_5Av1G232950-3	1482	1500	1491	-24.3	-17.5	0.720165	11.5	0	18.8878	8.50528	0	0	0
tae-MIR1122b-p5_1ss10TG	rna-TRITD_6Av1G201690-5	1187	1205	1196	-24.3	-16.8	0.691358	9	0	9.4439	8.50528	0	0	0
tae-MIR1122b-p5_1ss10TG	rna-TRITD_6Av1G207690-9	922	939	930	-24.3	-17.4	0.716049	9.5	0	9.4439	8.50528	0	0.17804	0.178711
tae-MIR1122b-p5_1ss10TG	rna-TRITD_6Av1G224200-2	1117	1134	1125	-24.3	-16.6	0.683128	11	0	18.8878	8.50528	0	4.4017e-23	8.11094e-22
tae-MIR1122c-p3	rna-TRITD_2Bv1G125140	191	211	202	-38.5	-25.4	0.65974	11	0	42.4975	8.50528	0	7.4113e-33	2.67459e-31
tae-MIR1122c-p3_1ss15GT	rna-TRITD_4Bv1G125130-6	246	267	258	-36.5	-24.7	0.676712	7	0	9.4439	8.50528	0	2.5969e-26	6.0394e-25
tae-MIR1123-p3_2ss14AG18AC	rna-TRITD_5Av1G055120	394	422	405	-35.3	-26.3	0.745042	22	0	37.7756	8.50528	0	7.2296e-13	4.67543e-12
tae-MIR1127a-p5_1ss17CT	rna-TRITD_7Av1G270370-27	696	717	707	-36.5	-24.8	0.679452	7	0	14.1658	8.50528	0	1.2941e-21	2.07303e-20
tae-MIR1127b-p5_2ss19CA21AC	rna-TRITD_7Bv1G071080-13	640	660	651	-35.2	-23.7	0.673295	10	0	14.1658	8.50528	0	0	0
tae-MIR1127b-p5_2ss19CA21AC	rna-TRITD_7Bv1G071080-4	1516	1536	1527	-35.2	-23.7	0.673295	10	0	14.1658	8.50528	0	7.4466e-33	2.68639e-31
tae-MIR1128-p3_1	rna-TRITD_7Bv1G048390-3	1034	1051	1043	-37.3	-24.7	0.662198	6.5	0	23.6097	8.50528	0	3.8024e-07	1.01413e-06
tae-MIR1128-p3_1ss11CG_1	rna-TRITD_3Bv1G237330-5	778	797	788	-31.6	-20.6	0.651899	10	0	9.4439	8.50528	0	1.6191e-06	4.21492e-06
tae-MIR1128-p3_1ss11CG_1	rna-TRITD_5Av1G137650-5	198	218	208	-31.6	-22.1	0.699367	8	0	9.4439	8.50528	0	1.9434e-13	1.40614e-12
tae-MIR1128-p3_2ss11CG17CT	rna-TRITD_1Av1G004220	1331	1356	1348	-31.1	-20.5	0.659164	10	0	23.6097	8.50528	0	7.2346e-09	2.71572e-08
tae-MIR1128-p5_1ss10AG_1	rna-TRITD_7Bv1G071080-12	1570	1599	1581	-38.2	-25.4	0.664921	24	0	18.8878	8.50528	0	4.3782e-10	1.84106e-09
tae-MIR1128-p5_1ss10AG_1	rna-TRITD_7Bv1G071080-5	946	975	957	-38.2	-25.4	0.664921	24	0	14.1658	8.50528	0	5.611e-10	2.33077e-09
tae-MIR1128-p5_1ss21AG	rna-TRITD_2Av1G260620-19	516	540	531	-32.7	-22.3	0.681957	7.5	0	18.8878	8.50528	0	2.5759e-08	8.44191e-08
tae-MIR1128-p5_1ss21AG	rna-TRITD_4Bv1G011090-2	1530	1555	1546	-32.7	-21.3	0.651376	12.5	0	14.1658	8.50528	0	3.7672e-72	6.23749e-70
tae-MIR1128-p5_1ss7CT	rna-TRITD_3Bv1G070470	176	195	186	-31.7	-20.7	0.652997	7.5	0	18.8878	8.50528	0	4.0497e-17	4.28023e-16
tae-MIR1128-p5_1ss7CT	rna-TRITD_3Bv1G070470-2	176	195	186	-31.7	-20.7	0.652997	7.5	0	18.8878	8.50528	0	0.059966	0.060411
tae-MIR1128-p5_1ss7CT	rna-TRITD_3Bv1G070470-3	119	138	129	-31.7	-20.7	0.652997	7.5	0	18.8878	8.50528	0	0.2228	0.223439
tae-MIR1136-p3_2ss16CT20GA	rna-TRITD_5Av1G005750-8	700	721	712	-34.5	-24.2	0.701449	6.5	0	14.1658	8.50528	0	0	0
tae-MIR164-p3	rna-TRITD_2Av1G249910-2	1995	2016	2007	-39.3	-29.4	0.748092	8	0	28.3317	8.50528	0	0.00041055	0.000493361
tae-MIR164-p3	rna-TRITD_2Bv1G231230-6	1289	1310	1301	-39.3	-28.5	0.725191	7	0	9.4439	8.50528	0	7.0946e-12	3.81854e-11
tae-MIR164-p3	rna-TRITD_5Av1G107080	60	81	71	-39.3	-25.8	0.656489	11.5	0	37.7756	8.50528	0	0.20368	0.20437
tae-MIR167c-p3	rna-TRITD_7Bv1G189410-12	586	608	598	-36.3	-27.5	0.757576	5	0	14.1658	8.50528	0	0.33159	0.332284
tae-MIR396-p3_1ss1TC	rna-TRITD_2Av1G260420	1384	1407	1398	-39.9	-26.1	0.654135	13	0	47.2195	8.50528	0	2.9857e-08	9.73606e-08
tae-MIR396-p3_1ss1TC	rna-TRITD_5Av1G173140	292	316	307	-39.9	-27.92	0.699749	15.5	0	42.4975	8.50528	0	5.739e-52	5.15032e-50
tae-MIR5049-p5_1ss5AC	rna-TRITD_5Av1G215560	1188	1208	1198	-30.1	-20.5	0.681063	9.5	0	18.8878	8.50528	0	5.0574e-22	8.97857e-21
tae-MIR5049-p5_1ss5AC	rna-TRITD_5Av1G215560-3	1062	1082	1072	-30.1	-20.5	0.681063	9.5	0	18.8878	8.50528	0	0.2387	0.239338
tae-MIR5049-p5_1ss5AC	rna-TRITD_5Av1G215560-8	408	428	418	-30.1	-20.5	0.681063	9.5	0	23.6097	8.50528	0	0.01948	0.0198054
tae-MIR5049-p5_1ss5AC	rna-TRITD_5Bv1G224050-4	415	434	425	-30.1	-20.2	0.671096	9	0	18.8878	8.50528	0	0.055535	0.0559647
tae-MIR5175-p5_1ss1AT	rna-TRITD_3Av1G155730	478	499	490	-32.3	-21.8	0.674923	12.5	0	28.3317	8.50528	0	0.016155	0.0164294
tae-MIR5175-p5_1ss1AT	rna-TRITD_3Bv1G221630	541	561	552	-32.3	-21.9	0.678019	12	0	28.3317	8.50528	0	6.1717e-14	4.58361e-13
tae-MIR5175-p5_1ss1AT	rna-TRITD_4Av1G057300-6	226	248	239	-32.3	-21.4	0.662539	11.5	0	18.8878	8.50528	0	0.13864	0.13926
tae-MIR5175-p5_1ss1AT	rna-TRITD_7Av1G062960	18	40	31	-32.3	-21.3	0.659443	12.5	0	18.8878	8.50528	0	0.0034309	0.00360786
tae-MIR5175-p5_1ss1AT	rna-TRITD_7Av1G062960-12	18	40	31	-32.3	-21.3	0.659443	12.5	0	9.4439	8.50528	0	0.0018704	0.00214237
tae-MIR5175-p5_1ss1AT	rna-TRITD_7Av1G062960-7	18	40	31	-32.3	-21.3	0.659443	12.5	0	14.1658	8.50528	0	0.049564	0.0500538
tae-MIR5384-p5	rna-TRITD_4Av1G019210-2	293	315	306	-49.2	-32.7	0.664634	12	0	18.8878	8.50528	0	0.0015751	0.00180656
tae-MIR5384-p5	rna-TRITD_7Av1G052380-2	1082	1101	1093	-49.2	-34.7	0.705285	6.5	0	37.7756	8.50528	0	1.8562e-05	3.28083e-05
tae-MIR5384-p5	rna-TRITD_7Bv1G131260	1439	1460	1451	-49.2	-40.3	0.819106	7.5	0	28.3317	8.50528	0	0.0017626	0.00202012
tae-MIR7757-p3_2ss3TC19TC	rna-TRITD_5Av1G126130	280	297	289	-26.7	-17.8	0.666667	7	0	23.6097	8.50528	0	1.8154e-13	1.31612e-12
tae-MIR9653b-p3_1ss2GC	rna-TRITD_1Bv1G170820-2	475	490	481	-37	-24.7	0.667568	7	0	18.8878	8.50528	0	9.4845e-39	4.8774e-37
tae-MIR9653b-p3_1ss2GC	rna-TRITD_2Av1G225810-2	764	786	774	-37	-26.2	0.708108	9.5	0	33.0536	8.50528	0	0	0
tae-MIR9653b-p3_1ss2GC	rna-TRITD_6Av1G082560	118	136	127	-37	-25.2	0.681081	6	0	14.1658	8.50528	0	4.0094e-06	9.59384e-06
tae-MIR9653b-p3_1ss2GC	rna-TRITD_7Av1G276310-14	9	24	17	-37	-24.2	0.654054	6	0	23.6097	8.50528	0	0.00016148	0.000237483
tae-MIR9665-p5_1ss24TC	rna-TRITD_1Bv1G145790	46	72	61	-45.9	-29.9	0.651416	10.5	0	23.6097	8.50528	0	0.0060351	0.00625253
tae-MIR9666c-p3	rna-TRITD_3Bv1G199880	233	249	241	-41	-27	0.658537	9.5	0	33.0536	8.50528	0	0.053751	0.0541701
tae-MIR9668-p3_1ss18GT	rna-TRITD_3Av1G198170-5	1317	1334	1325	-26.8	-17.6	0.656716	5	0	18.8878	8.50528	0	6.4827e-09	2.44674e-08
tae-MIR9668-p3_1ss21GA_2	rna-TRITD_6Av1G224200-2	540	560	551	-32.6	-21.2	0.650307	9	0	14.1658	8.50528	0	8.7056e-10	3.60354e-09
tae-MIR9668-p3_1ss21GA_2	rna-TRITD_6Av1G224200-4	72	92	83	-32.6	-21.2	0.650307	9	0	18.8878	8.50528	0	9.8851e-11	4.28437e-10
tae-MIR9668-p3_1ss22AG_1	rna-TRITD_7Bv1G029680	912	934	925	-41.4	-28.2	0.681159	6.5	0	28.3317	8.50528	0	5.2289e-05	9.03224e-05
tae-MIR9668-p3_2	rna-TRITD_2Av1G274820-2	590	612	601	-37.1	-27.9	0.752022	8.5	0	23.6097	8.50528	0	1.2526e-10	5.39816e-10
tae-MIR9668-p3_2ss23AG24TG	rna-TRITD_3Bv1G116520-3	50	72	63	-45.6	-31.4	0.688596	9.5	0	14.1658	8.50528	0	0.012583	0.0128067
tae-MIR9668-p3_7	rna-TRITD_4Av1G076550-2	1047	1067	1058	-34	-23.4	0.688235	11	0	14.1658	8.50528	0	0.48562	0.486422
tae-MIR9668-p5_3ss12CG17TG20TG	rna-TRITD_2Bv1G182680	897	917	908	-37.3	-24.34	0.652547	12	0	33.0536	8.50528	0	0.001065	0.00126167
tae-MIR9670-p5	rna-TRITD_6Bv1G001980-5	657	678	669	-31.4	-20.42	0.650318	9	0	9.4439	8.50528	0	0.24454	0.245181
tae-MIR9674a-p3_1ss4GA	rna-TRITD_1Av1G220730-5	5	25	16	-39	-27.1	0.694872	9.5	0	51.9414	8.50528	0	0.0018274	0.00209317
tae-MIR9674a-p3_1ss4GA	rna-TRITD_6Bv1G090970-5	391	411	402	-39	-25.8	0.661538	8	0	14.1658	8.50528	0	3.8588e-06	9.23779e-06
tae-MIR9674a-p3_1ss4GA	rna-TRITD_6Bv1G090970-7	475	495	486	-39	-25.8	0.661538	8	0	9.4439	8.50528	0	1.3831e-05	2.46135e-05
tae-MIR9674a-p5_1ss21AT	rna-TRITD_2Bv1G142930	264	286	277	-37.2	-25.1	0.674731	7.5	0	14.1658	8.50528	0	0.025842	0.0262581
tae-MIR9674a-p5_1ss21AT	rna-TRITD_6Av1G143110	1331	1354	1345	-37.2	-25	0.672043	9.5	0	84.9951	8.50528	0	0.055869	0.0563008
tae-MIR9674a-p5_1ss21AT	rna-TRITD_6Bv1G120400-6	1787	1814	1805	-37.2	-24.8	0.666667	11.5	0	14.1658	8.50528	0	0.0079641	0.00819428
tae-miR1125_L-4R+1_1ss14AG	rna-TRITD_6Av1G174000-6	596	618	609	-46	-30.2	0.656522	10.5	0	9.4439	8.50528	0	8.1281e-11	3.53796e-10
tae-miR319_L-1R+1	rna-TRITD_1Av1G037740-15	2929	2950	2941	-45.1	-30	0.665188	8.5	0	14.1658	8.50528	0	2.8179e-11	1.4708e-10
tae-miR399_R-1_1ss18CT	rna-TRITD_7Av1G185810-10	2056	2077	2068	-30.4	-22.6	0.743421	9.5	0	9.4439	8.50528	0	8.488e-15	6.52272e-14
tae-miR399_R-1_1ss18CT	rna-TRITD_7Av1G185810-14	2035	2056	2047	-30.4	-22.6	0.743421	9.5	0	14.1658	8.50528	0	6.613e-11	2.89817e-10
tae-miR531_L-2R-1_1ss13CG	rna-TRITD_1Bv1G191090-2	302	320	310	-41	-29.3	0.714634	6.5	0	23.6097	8.50528	0	0.0015039	0.00173352
tae-miR531_L-2R-1_1ss13CG	rna-TRITD_3Bv1G187420	158	174	166	-41	-29.7	0.72439	4	0	42.4975	8.50528	0	0.001045	0.00123826
tae-miR531_L-2R-1_1ss13CG	rna-TRITD_4Av1G255460-8	576	596	583	-41	-27.36	0.667317	13	0	61.3853	8.50528	0	6.159e-07	1.63194e-06
tae-miR531_L-2R-1_1ss13CT	rna-TRITD_3Bv1G230920-7	407	426	416	-38.8	-25.8	0.664948	7	0	9.4439	8.50528	0	0.00056723	0.000678518
tae-miR531_L-2_1ss13CT	rna-TRITD_1Bv1G228550-8	330	348	339	-40.4	-26.6	0.658416	8	0	42.4975	8.50528	0	0.0039824	0.0041845
tae-miR531_L-2_1ss13CT	rna-TRITD_5Bv1G058760	101	120	110	-40.4	-28.3	0.700495	7	0	14.1658	8.50528	0	0.00024157	0.00034008
tae-miR9652-5p	rna-TRITD_5Bv1G122530-9	2398	2420	2410	-31.4	-21.6	0.687898	9	0	9.4439	8.50528	0	0.044097	0.0446671
tae-miR9652-5p	rna-TRITD_7Bv1G120420	905	928	916	-31.4	-21.1	0.671975	12	0	37.7756	8.50528	0	1.3054e-08	4.33259e-08
tae-miR9652-5p	rna-TRITD_7Bv1G120420-2	896	919	907	-31.4	-21.1	0.671975	12	0	28.3317	8.50528	0	2.0814e-07	5.70183e-07
tae-miR9658-3p	rna-TRITD_6Bv1G106910	1895	1915	1906	-39.7	-26.14	0.658438	9	0	23.6097	8.50528	0	4.0691e-08	1.31145e-07
tae-miR9658-3p	rna-TRITD_6Bv1G106910-6	965	985	976	-39.7	-26.14	0.658438	9	0	18.8878	8.50528	0	1.5167e-47	1.13797e-45
tae-miR9662a-3p	rna-TRITD_4Av1G117050	690	711	702	-41.6	-28.6	0.6875	9.5	0	18.8878	8.50528	0	1.7715e-37	8.42902e-36
tae-miR9662a-3p	rna-TRITD_7Av1G263820-5	814	834	825	-41.6	-27.4	0.658654	5	0	9.4439	8.50528	0	9.6035e-07	2.50793e-06
tae-miR9664-3p	rna-TRITD_2Bv1G064500	1872	1892	1883	-39.1	-25.8	0.659847	11	0	23.6097	8.50528	0	1.4659e-27	3.95577e-26
tae-miR9664-3p	rna-TRITD_6Bv1G139490-3	810	836	827	-39.1	-25.8	0.659847	10.5	0	9.4439	8.50528	0	0.26437	0.265037
tae-miR9664-3p	rna-TRITD_6Bv1G139490-9	903	929	920	-39.1	-25.8	0.659847	10.5	0	9.4439	8.50528	0	5.799e-12	3.40264e-11
tae-miR9664-3p	rna-TRITD_7Av1G032380	1096	1115	1106	-39.1	-25.6	0.654731	9	0	47.2195	8.50528	0	3.306e-16	2.96908e-15
tae-miR9666a-3p	rna-TRITD_5Av1G221540-2	122	142	134	-44.7	-30.1	0.673378	7.5	0	18.8878	8.50528	0	4.7381e-13	3.35226e-12
tae-miR9666b-3p	rna-TRITD_5Av1G247840	209	229	220	-44.3	-29	0.654628	7.5	0	42.4975	8.50528	0	6.7107e-11	2.94074e-10
tae-miR9674b-5p	rna-TRITD_4Bv1G030690-3	239	260	251	-38.9	-25.6	0.658098	12.5	0	14.1658	8.50528	0	5.5012e-15	4.25042e-14
tae-miR9676-5p	rna-TRITD_2Av1G216270	682	703	694	-43	-29.1	0.676744	9.5	0	42.4975	8.50528	0	0.0045954	0.00482213
tae-miR9773	rna-TRITD_6Bv1G021670	84	107	98	-27.2	-18.7	0.6875	10	0	33.0536	8.50528	0	0.01536	0.0156248
tae-miR9778	rna-TRITD_4Bv1G016030	1164	1184	1175	-38.4	-26.9	0.700521	11	0	61.3853	8.50528	0	0.18182	0.1825
tae-miR9778	rna-TRITD_5Av1G198260-7	1074	1094	1085	-38.4	-25	0.651042	7	0	9.4439	8.50528	0	0.049898	0.0503902
vvi-miR399g_1ss13TA	rna-TRITD_1Bv1G228090	1310	1330	1321	-40.3	-30.3	0.751861	9.5	0	56.6634	8.50528	0	0.010451	0.0107345
zma-MIR166a-p3_2ss17CT18CA	rna-TRITD_1Bv1G156020	556	578	569	-36.6	-25.9	0.70765	6.5	0	23.6097	8.50528	0	4.8908e-26	1.12845e-24
zma-MIR166a-p3_2ss17CT18CA	rna-TRITD_3Av1G087930-5	245	264	255	-36.6	-31.8	0.868852	3.5	0	14.1658	8.50528	0	7.7243e-29	2.25674e-27
zma-MIR166a-p3_2ss17CT18CA	rna-TRITD_3Bv1G128450-11	1461	1491	1477	-36.6	-24.3	0.663934	18.5	0	9.4439	8.50528	0	5.1776e-20	7.20212e-19
zma-MIR166a-p3_2ss17CT18CA	rna-TRITD_4Av1G034680-4	212	231	222	-36.6	-31.5	0.860656	3.5	0	28.3317	8.50528	0	0.02711	0.0275435
zma-MIR166a-p3_2ss17CT18CA	rna-TRITD_4Av1G237840-2	571	594	585	-36.6	-28.74	0.785246	7.5	0	18.8878	8.50528	0	0.00048599	0.000581542
zma-MIR166a-p3_2ss17CT18CA	rna-TRITD_4Bv1G151370-6	696	715	706	-36.6	-26.3	0.718579	6.5	0	14.1658	8.50528	0	6.3098e-14	4.68244e-13
zma-MIR166a-p3_2ss17CT18CA	rna-TRITD_6Av1G140150-2	770	794	785	-36.6	-24.48	0.668852	7	0	28.3317	8.50528	0	7.55e-68	1.13129e-65
zma-MIR166a-p3_2ss17CT18CA	rna-TRITD_7Av1G114120-8	179	198	189	-36.6	-26.4	0.721311	6.5	0	18.8878	8.50528	0	5.7439e-19	7.23743e-18
zma-miR156d-3p_1ss8TC	rna-TRITD_6Bv1G161130-8	538	566	554	-43.1	-28.82	0.668677	18.5	0	14.1658	8.50528	0	1.6891e-06	4.39659e-06
zma-miR156d-3p_1ss8TC	rna-TRITD_7Bv1G109890-4	462	484	476	-43.1	-31.2	0.723898	7	0	33.0536	8.50528	0	6.8496e-06	1.62803e-05
zma-miR171b-3p_R+1	rna-TRITD_2Av1G193270-3	8	31	21	-37.9	-24.7	0.651715	9	0	23.6097	8.50528	0	7.7816e-57	8.34243e-55
gma-MIR399c-p5_1ss6TC	rna-TRITD_5Bv1G227330-4	555	575	566	-41.7	-27.6	0.661871	8	0	28.3317	0	53.3732	1.2148e-08	4.0332e-08
gma-MIR5368-p5_2ss1TC21TC	rna-TRITD_6Bv1G031930-5	606	643	631	-45.8	-30.32	0.662009	25.5	0	23.6097	0	20.0149	9.7293e-33	3.49511e-31
osa-miR167a-5p_R+3_1ss21AG	rna-TRITD_2Av1G121130-4	1370	1393	1384	-46.4	-34.7	0.747845	5	0	9.4439	0	26.6866	3.193e-40	1.79907e-38
osa-miR444a-3p.2	rna-TRITD_7Bv1G107490-4	1029	1049	1040	-40.1	-41.8	1	1.5	0	42.4975	0	73.3881	1.3843e-44	9.49009e-43
tae-MIR396-p3_1ss1TC	rna-TRITD_2Av1G037770-4	613	632	622	-39.9	-26.7	0.669173	5.5	0	33.0536	0	26.6866	1.6286e-37	7.75628e-36
tae-miR9674b-5p	rna-TRITD_7Av1G061570-3	724	743	734	-38.9	-31.2	0.802057	6.5	0	14.1658	0	33.3582	5.7898e-35	2.42698e-33
ata-MIR9863a-p3_1	rna-TRITD_3Av1G185680-8	451	471	461	-28.3	-18.7	0.660777	11	0	14.1658	0	26.6866	8.4673e-29	2.46608e-27
ata-MIR9863a-p5_1ss20CT	rna-TRITD_4Bv1G095730-3	1019	1038	1029	-26.7	-17.9	0.670412	8.5	0	9.4439	0	13.3433	6.929e-13	4.48301e-12
ata-miR167d-3p	rna-TRITD_1Av1G231330-7	757	778	769	-38.3	-25	0.652742	11.5	0	9.4439	0	13.3433	5.3212e-05	9.19121e-05
bdi-miR156g-3p	rna-TRITD_6Av1G004910-3	1563	1591	1582	-44.6	-29.7	0.665919	23	0	18.8878	0	33.3582	5.5191e-11	2.42218e-10
gma-MIR5368-p5_2ss1TC21TC	rna-TRITD_7Av1G227590	829	852	840	-45.8	-31.2	0.681223	10	0	37.7756	0	20.0149	0.10246	0.102953
gma-MIR5368-p5_2ss1TC21TC	rna-TRITD_7Av1G227590-3	724	747	735	-45.8	-31.2	0.681223	10	0	33.0536	0	20.0149	2.6345e-10	1.11949e-09
osa-miR5077_L-1_1ss5GA	rna-TRITD_2Bv1G066490-2	1040	1057	1048	-33.8	-23.5	0.695266	11	0	18.8878	0	13.3433	2.6901e-09	1.08894e-08
osa-miR5077_L-1_1ss5GA	rna-TRITD_3Bv1G146080-2	1085	1103	1093	-33.8	-24.4	0.721893	7	0	28.3317	0	26.6866	7.196e-76	1.28264e-73
tae-MIR1122b-p5_1ss10TG	rna-TRITD_6Bv1G177520-14	577	594	585	-24.3	-15.9	0.654321	11	0	14.1658	0	13.3433	2.2399e-74	3.91753e-72
tae-MIR9670-p5	rna-TRITD_4Bv1G037520-10	420	440	431	-31.4	-22.4	0.713376	5	0	14.1658	0	20.0149	8.7326e-53	7.99825e-51
tae-miR531_L-2R-1_1ss13CT	rna-TRITD_2Bv1G141840-4	704	720	711	-38.8	-25.6	0.659794	7.5	0	18.8878	0	13.3433	0	0
tae-miR9662a-3p	rna-TRITD_6Bv1G004770	681	701	692	-41.6	-30	0.721154	3.5	0	51.9414	0	46.7015	4.1378e-21	6.00089e-20
tae-miR9674b-5p	rna-TRITD_7Av1G061570	454	473	464	-38.9	-31.2	0.802057	6.5	0	28.3317	0	26.6866	1.967e-21	3.01432e-20
PC-3p-10681_3239	rna-TRITD_7Av1G008550	349	369	360	-33.3	-22.4	0.672673	8	0	18.8878	0	20.0149	4.6706e-40	2.61722e-38
PC-3p-1076_33015	rna-TRITD_1Av1G208670	1496	1516	1507	-31.6	-25.2	0.797468	6.5	0	23.6097	0	13.3433	2.7075e-05	4.72793e-05
PC-3p-1076_33015	rna-TRITD_3Bv1G240020-3	226	247	238	-31.6	-23.1	0.731013	5	0	33.0536	0	20.0149	6.4192e-06	1.52837e-05
PC-3p-1076_33015	rna-TRITD_5Bv1G237300-4	706	726	717	-31.6	-21.8	0.689873	8.5	0	18.8878	0	13.3433	5.9437e-60	6.96991e-58
PC-3p-14466_2233	rna-TRITD_4Av1G012690-2	190	213	204	-54.6	-36.9	0.675824	7.5	0	70.8292	0	33.3582	2.0301e-59	2.35102e-57
PC-3p-1552_22728	rna-TRITD_1Av1G111400-4	855	876	866	-37	-26.02	0.703243	10.5	0	84.9951	0	26.6866	3.3539e-24	6.76523e-23
PC-3p-1786_19849	rna-TRITD_3Bv1G000550-12	1253	1275	1265	-31.7	-22.3	0.70347	5.5	0	56.6634	0	33.3582	4.0086e-33	1.53014e-31
PC-3p-2739_13219	rna-TRITD_7Bv1G031730	1972	1995	1983	-35.5	-23.5	0.661972	11	0	33.0536	0	13.3433	3.0239e-72	5.01488e-70
PC-3p-34663_629	rna-TRITD_1Av1G176390-4	1274	1298	1287	-50.4	-32.9	0.652778	9.5	0	9.4439	0	13.3433	4.0127e-25	8.67641e-24
PC-3p-72106_130	rna-TRITD_7Av1G209380-2	123	145	136	-56.1	-40.3	0.71836	7.5	0	94.439	0	26.6866	1.8001e-29	5.36627e-28
PC-3p-864_40563	rna-TRITD_2Av1G284440-2	155	174	165	-39.6	-26.4	0.666667	5	0	28.3317	0	20.0149	6.4556e-20	8.94221e-19
PC-3p-8876_3989	rna-TRITD_2Av1G035720-6	186	204	195	-34.6	-22.9	0.66185	10	0	9.4439	0	13.3433	1.2273e-11	6.49218e-11
PC-3p-9028_3917	rna-TRITD_6Av1G065560-4	52	72	63	-33.2	-22	0.662651	8.5	0	42.4975	0	13.3433	5.4123e-06	1.29023e-05
PC-3p-91231_75	rna-TRITD_3Av1G229430	279	299	290	-38	-26.5	0.697368	9	0	51.9414	0	13.3433	0	0
PC-3p-91231_75	rna-TRITD_3Av1G229430-2	279	299	290	-38	-26.5	0.697368	9	0	42.4975	0	33.3582	1.9135e-24	4.04861e-23
PC-5p-17118_1807	rna-TRITD_2Bv1G030330-4	665	684	674	-29.9	-19.7	0.658863	10	0	23.6097	0	13.3433	7.1414e-15	5.504e-14
PC-5p-17118_1807	rna-TRITD_6Av1G062530-6	1213	1233	1224	-29.9	-20	0.668896	10	0	28.3317	0	13.3433	0.34873	0.349395
PC-5p-17118_1807	rna-TRITD_6Bv1G217160-2	632	649	640	-29.9	-19.7	0.658863	10	0	28.3317	0	33.3582	9.2963e-56	9.60461e-54
PC-5p-1715_20676	rna-TRITD_3Bv1G168720-2	492	511	502	-34.2	-22.4	0.654971	7	0	18.8878	0	20.0149	2.1834e-46	1.58482e-44
PC-5p-3845_9471	rna-TRITD_1Bv1G216170	1774	1793	1784	-33.5	-24.6	0.734328	4	0	14.1658	0	13.3433	1.9701e-53	1.84062e-51
PC-5p-3845_9471	rna-TRITD_1Bv1G216170-4	1615	1634	1625	-33.5	-24.6	0.734328	4	0	18.8878	0	20.0149	1.2334e-54	1.18696e-52
PC-5p-3845_9471	rna-TRITD_1Bv1G216170-6	1774	1793	1784	-33.5	-24.6	0.734328	4	0	9.4439	0	13.3433	0	0
PC-5p-3845_9471	rna-TRITD_1Bv1G226210	768	791	779	-33.5	-23.7	0.707463	12	0	9.4439	0	13.3433	0	0
PC-5p-3845_9471	rna-TRITD_1Bv1G226210-19	1242	1265	1253	-33.5	-23.7	0.707463	12	0	9.4439	0	13.3433	5.6737e-08	1.60879e-07
PC-5p-3845_9471	rna-TRITD_1Bv1G226210-8	1242	1265	1253	-33.5	-23.7	0.707463	12	0	14.1658	0	13.3433	1.4237e-23	2.69913e-22
PC-5p-3845_9471	rna-TRITD_2Av1G040370	917	938	929	-33.5	-21.8	0.650746	10	0	33.0536	0	26.6866	3.5286e-53	3.26395e-51
PC-5p-3845_9471	rna-TRITD_2Av1G067190	111	132	122	-33.5	-23.2	0.692537	7	0	18.8878	0	13.3433	3.5446e-27	8.47809e-26
PC-5p-3845_9471	rna-TRITD_2Av1G159080-11	1305	1326	1316	-33.5	-22.7	0.677612	8	0	14.1658	0	20.0149	1.7332e-78	3.32029e-76
PC-5p-3845_9471	rna-TRITD_3Bv1G117860	492	515	503	-33.5	-23.4	0.698507	11	0	56.6634	0	26.6866	4.6388e-58	5.15093e-56
PC-5p-3845_9471	rna-TRITD_4Bv1G089920-2	36	68	59	-33.5	-21.8	0.650746	29.5	0	47.2195	0	33.3582	0.078523	0.0790653
PC-5p-3845_9471	rna-TRITD_5Av1G167530	894	916	905	-33.5	-22.7	0.677612	8.5	0	33.0536	0	13.3433	0.016189	0.0164635
PC-5p-3845_9471	rna-TRITD_5Av1G167530-2	900	922	911	-33.5	-22.7	0.677612	8.5	0	18.8878	0	20.0149	2.945e-05	5.13592e-05
PC-5p-3845_9471	rna-TRITD_6Av1G192940-3	783	806	794	-33.5	-25.2	0.752239	11	0	18.8878	0	13.3433	0.0079897	0.00822054
PC-5p-3845_9471	rna-TRITD_7Bv1G039280	249	271	260	-33.5	-24	0.716418	9.5	0	94.439	0	33.3582	1.5558e-18	1.92857e-17
PC-5p-6352_5735	rna-TRITD_4Av1G254470-9	485	509	500	-31.1	-22.5	0.723473	11.5	0	18.8878	0	13.3433	0.00030177	0.000424107
PC-5p-6352_5735	rna-TRITD_7Av1G008550-8	485	509	500	-31.1	-22.5	0.723473	11.5	0	14.1658	0	13.3433	3.5159e-05	6.09287e-05
PC-5p-6404_5677	rna-TRITD_3Av1G210450-4	271	296	286	-33.6	-22.8	0.678571	10	0	37.7756	0	26.6866	5.8363e-61	7.17221e-59
PC-5p-6404_5677	rna-TRITD_3Bv1G105830	425	445	436	-33.6	-22.4	0.666667	8.5	0	9.4439	0	13.3433	1.1103e-28	3.22547e-27
PC-5p-6404_5677	rna-TRITD_6Av1G086990-3	434	454	445	-33.6	-24.8	0.738095	4	0	23.6097	0	20.0149	7.2813e-75	1.27784e-72
PC-5p-6404_5677	rna-TRITD_7Av1G241850-19	79	101	92	-33.6	-24.3	0.723214	7	0	9.4439	0	13.3433	1.1926e-79	2.36421e-77
PC-5p-6630_5467	rna-TRITD_7Av1G008550	73	94	85	-36.2	-24.3	0.671271	12.5	0	23.6097	0	20.0149	0	0
PC-5p-6630_5467	rna-TRITD_7Av1G008550-8	46	67	58	-36.2	-24.3	0.671271	12.5	0	14.1658	0	20.0149	0	0
PC-5p-8291_4307	rna-TRITD_6Bv1G126600	925	948	936	-36.4	-25.7	0.706044	12	0	33.0536	0	13.3433	0	0
PC-5p-8291_4307	rna-TRITD_6Bv1G126600-2	925	948	936	-36.4	-25.7	0.706044	12	0	33.0536	0	13.3433	0	0
PC-5p-8820_4018	rna-TRITD_2Bv1G201430-2	1240	1260	1251	-32.2	-24.7	0.767081	7.5	0	23.6097	0	13.3433	0	0
PC-5p-9791_3576	rna-TRITD_2Bv1G255500	172	196	185	-48.6	-32.3	0.664609	11.5	0	61.3853	0	60.0448	1.3606e-72	2.27114e-70
ata-MIR9863a-p5_1ss5CT	rna-TRITD_2Bv1G051020-8	2117	2137	2128	-33.4	-24.1	0.721557	7	0	14.1658	0	13.3433	2.0516e-79	4.01276e-77
ata-miR164a-5p_R-1	rna-TRITD_4Av1G159680-7	960	976	970	-42.7	-27.9	0.653396	7.5	0	23.6097	0	13.3433	1.4052e-43	9.04642e-42
ata-miR164c-3p	rna-TRITD_4Av1G209100-4	597	618	608	-39	-27.3	0.7	8.5	0	61.3853	0	33.3582	0.16522	0.165864
ata-miR166a-5p	rna-TRITD_3Bv1G174910-4	129	149	140	-36.9	-24.1	0.653117	7.5	0	18.8878	0	13.3433	1.4262e-72	2.37677e-70
ata-miR167a-5p_R-2	rna-TRITD_2Bv1G189180	21	39	30	-36	-30.8	0.855556	6.5	0	23.6097	0	33.3582	1.0024e-60	1.22451e-58
ata-miR167a-5p_R-2	rna-TRITD_4Av1G017250-4	2377	2395	2386	-36	-23.78	0.660556	6.5	0	14.1658	0	13.3433	0	0
ata-miR167a-5p_R-2	rna-TRITD_6Av1G191890-5	745	763	754	-36	-24.2	0.672222	7	0	14.1658	0	13.3433	0	0
ata-miR167d-3p	rna-TRITD_3Av1G029120-3	1015	1033	1026	-38.3	-25.7	0.671018	7.5	0	18.8878	0	13.3433	0.4275	0.428223
ata-miR167d-3p	rna-TRITD_4Av1G031790-5	943	965	954	-38.3	-27.9	0.72846	10	0	14.1658	0	13.3433	0.0025966	0.00282906
ata-miR172b-5p	rna-TRITD_5Bv1G253390-5	1286	1310	1301	-39.9	-26.4	0.661654	9.5	0	14.1658	0	26.6866	0.014476	0.0147281
ata-miR172b-5p	rna-TRITD_7Bv1G000110-10	2528	2552	2543	-39.9	-26.4	0.661654	9.5	0	14.1658	0	26.6866	8.3482e-10	3.457e-09
ata-miR396e-3p	rna-TRITD_3Bv1G272920	647	666	658	-33	-21.6	0.654545	13.5	0	75.5512	0	20.0149	1.3975e-07	3.87108e-07
ata-miR398g-5p_L+1R-1_1ss9GA	rna-TRITD_4Av1G193170-2	438	459	448	-41.6	-27.8	0.668269	9	0	23.6097	0	13.3433	2.7412e-05	4.78662e-05
ata-miR399a-3p	rna-TRITD_7Av1G004940	374	394	385	-39.6	-25.9	0.65404	7	0	28.3317	0	13.3433	2.5924e-22	4.66705e-21
ata-miR399b-5p_L-2R+2	rna-TRITD_3Av1G239060-5	342	364	354	-44.3	-29.3	0.6614	11	0	33.0536	0	20.0149	1.6974e-08	5.60116e-08
ata-miR408-3p	rna-TRITD_6Av1G111270-3	163	183	174	-43.5	-30.2	0.694253	12	0	23.6097	0	26.6866	3.933e-25	8.50868e-24
ata-miR5200-5p	rna-TRITD_2Bv1G059110-5	1314	1336	1327	-32.2	-23.36	0.725466	12.5	0	14.1658	0	20.0149	4.7944e-11	2.12037e-10
ata-miR528-3p_1ss4GC	rna-TRITD_1Av1G231530-6	2943	2963	2954	-42.3	-28.6	0.676123	9.5	0	42.4975	0	33.3582	0.0059453	0.00615962
ata-miR528-3p_1ss4GC	rna-TRITD_4Bv1G039720-12	2625	2647	2639	-42.3	-28.1	0.664303	11.5	0	9.4439	0	73.3881	4.9509e-10	2.06452e-09
ata-miR528-3p_1ss4GC	rna-TRITD_5Bv1G053350-2	150	172	161	-42.3	-29.6	0.699764	11	0	51.9414	0	20.0149	3.726e-27	8.90365e-26
ata-miR528-5p	rna-TRITD_3Bv1G066800-7	798	819	810	-44.7	-30	0.671141	8	0	42.4975	0	33.3582	9.8282e-53	8.99368e-51
ata-miR9674b-3p	rna-TRITD_7Av1G195010	257	275	266	-33.5	-22.4	0.668657	5.5	0	51.9414	0	33.3582	2.2362e-21	3.41715e-20
bdi-MIR169a-p3	rna-TRITD_1Av1G147280-7	982	1011	994	-40.3	-26.7	0.662531	21.5	0	9.4439	0	20.0149	4.7539e-20	6.62804e-19
bdi-MIR169a-p3	rna-TRITD_5Av1G236840	757	779	769	-40.3	-26.9	0.667494	8.5	0	70.8292	0	53.3732	6.1112e-12	3.57968e-11
bdi-MIR169a-p3	rna-TRITD_5Bv1G076310-11	694	718	705	-40.3	-26.7	0.662531	15.5	0	9.4439	0	13.3433	9.9464e-07	2.59675e-06
bdi-MIR169a-p3	rna-TRITD_6Bv1G186180-4	265	288	275	-40.3	-27.98	0.694293	11	0	28.3317	0	13.3433	8.4689e-19	1.0611e-17
bdi-MIR169c-p3	rna-TRITD_4Av1G195760	25	48	39	-38.3	-25.22	0.658486	14	0	56.6634	0	33.3582	8.9795e-09	3.36542e-08
bdi-MIR530b-p3_1ss14GC	rna-TRITD_4Bv1G198940	670	693	684	-44.3	-33.64	0.759368	10.5	0	23.6097	0	20.0149	1.4278e-07	3.95383e-07
bdi-MIR530b-p3_1ss14GC	rna-TRITD_6Bv1G201950-3	2038	2059	2050	-44.3	-29	0.654628	7.5	0	9.4439	0	13.3433	1.3567e-08	4.50096e-08
bdi-MIR7757-p5_2ss12AG18AG	rna-TRITD_1Bv1G118960	1391	1412	1402	-33.6	-21.98	0.654167	6	0	33.0536	0	20.0149	4.6768e-14	3.48372e-13
bdi-MIR7767-p5_2ss17GC18AT	rna-TRITD_6Av1G175010-2	738	755	746	-32.7	-25.8	0.788991	5	0	18.8878	0	13.3433	3.2665e-07	8.80199e-07
bdi-miR156h-3p	rna-TRITD_2Bv1G150100	469	495	482	-43.3	-28.5	0.658199	12.5	0	51.9414	0	20.0149	0.00036663	0.000452986
bdi-miR156h-3p	rna-TRITD_2Bv1G166900	1341	1368	1354	-43.3	-29.32	0.677136	17	0	51.9414	0	26.6866	0.51914	0.519967
bdi-miR156h-3p	rna-TRITD_2Bv1G166900-2	1110	1137	1123	-43.3	-29.32	0.677136	17	0	61.3853	0	26.6866	0	0
bdi-miR159a-5p_R+1	rna-TRITD_5Av1G005750-12	1215	1235	1225	-38.8	-27.2	0.701031	8	0	14.1658	0	20.0149	3.1797e-10	1.34865e-09
bdi-miR159a-5p_R+1	rna-TRITD_7Bv1G085630-5	279	307	289	-38.8	-27	0.695876	22	0	37.7756	0	13.3433	0	0
bdi-miR1878-3p_1ss14AG	rna-TRITD_4Av1G160630-3	306	329	320	-36	-25.1	0.697222	12	0	23.6097	0	20.0149	0.023133	0.0235127
bdi-miR531_L-4R+1_1ss5CT	rna-TRITD_1Av1G017620-3	1378	1398	1388	-45.1	-29.8	0.660754	9	0	23.6097	0	20.0149	0.00057996	0.000693713
bdi-miR531_L-4R+1_1ss5CT	rna-TRITD_3Av1G254640	124	151	142	-45.1	-30.7	0.68071	12	0	51.9414	0	40.0299	0.0030413	0.00319859
bdi-miR7731-5p_R-3_2ss8TC21AC	rna-TRITD_5Bv1G137400	898	918	909	-37.5	-24.6	0.656	10	0	42.4975	0	20.0149	6.345e-10	2.63375e-09
bdi-miR827-5p	rna-TRITD_6Av1G029370-12	401	424	413	-34	-22.9	0.673529	11	0	14.1658	0	13.3433	2.3112e-07	6.32223e-07
bdi-miR827-5p	rna-TRITD_7Av1G235560-2	325	346	337	-34	-22.4	0.658824	7	0	23.6097	0	20.0149	0.24973	0.25038
bdi-miR827-5p	rna-TRITD_7Av1G235560-3	325	346	337	-34	-22.4	0.658824	7	0	14.1658	0	20.0149	3.2441e-05	5.6249e-05
bdi-miR827-5p_1ss6TC	rna-TRITD_1Bv1G106830	676	703	694	-36.4	-24	0.659341	12.5	0	37.7756	0	40.0299	0.057616	0.0580464
bdi-miR9483a_R-1_2ss19AC20GA	rna-TRITD_3Bv1G120080-7	725	747	738	-37.7	-26	0.689655	8.5	0	14.1658	0	13.3433	0.00037321	0.000452986
csi-miR172a-3p_R+1	rna-TRITD_2Bv1G143550	2262	2282	2273	-34.2	-24.1	0.704678	11	0	14.1658	0	26.6866	9.0017e-13	5.80534e-12
far-miR156a_L+1R-1	rna-TRITD_2Bv1G080480-2	1033	1055	1044	-38.4	-25	0.651042	8.5	0	14.1658	0	13.3433	2.1444e-34	8.74919e-33
gma-MIR399c-p5_1ss6TC	rna-TRITD_5Bv1G227330-3	555	575	566	-41.7	-27.6	0.661871	8	0	23.6097	0	20.0149	5.2451e-05	9.06007e-05
gma-MIR6300-p5	rna-TRITD_4Bv1G132650	796	815	804	-27.7	-18.5	0.66787	7.5	0	47.2195	0	60.0448	1.8151e-09	7.39798e-09
gma-miR156a_2ss18CA20CT	rna-TRITD_1Av1G131940-13	910	934	920	-33.4	-21.9	0.655689	13	0	9.4439	0	13.3433	1.8775e-14	1.42305e-13
gma-miR396a-5p_R-1_1ss20TG	rna-TRITD_3Bv1G000100	560	582	572	-33.3	-22.5	0.675676	9	0	23.6097	0	20.0149	2.3603e-16	2.12572e-15
gma-miR6300	rna-TRITD_2Av1G159080-14	697	717	708	-29.3	-19.1	0.651877	8	0	18.8878	0	20.0149	1.5336e-24	3.25152e-23
gma-miR6300	rna-TRITD_2Av1G159080-3	697	717	708	-29.3	-19.1	0.651877	8	0	14.1658	0	13.3433	4.8686e-40	2.72222e-38
gma-miR6300	rna-TRITD_2Bv1G134130-9	697	717	708	-29.3	-19.1	0.651877	8	0	14.1658	0	26.6866	0	0
gma-miR6300	rna-TRITD_4Av1G081560-6	729	750	738	-29.3	-19.9	0.679181	12.5	0	18.8878	0	20.0149	2.6097e-60	3.09212e-58
gma-miR6300	rna-TRITD_5Av1G005750-5	885	902	893	-29.3	-20.8	0.709898	6	0	18.8878	0	13.3433	4.3839e-18	5.1133e-17
gma-miR6300	rna-TRITD_5Av1G025360-4	158	174	165	-29.3	-20.7	0.706485	5.5	0	37.7756	0	13.3433	1.1729e-05	2.15009e-05
gma-miR6300	rna-TRITD_5Bv1G076220	38	57	48	-29.3	-19.6	0.668942	11.5	0	75.5512	0	53.3732	0.039284	0.0397969
gma-miR6300	rna-TRITD_6Av1G197530	462	480	470	-29.3	-19.8	0.675768	11	0	94.439	0	66.7165	2.6946e-05	4.70548e-05
gma-miR6300	rna-TRITD_6Bv1G211220-2	133	153	144	-29.3	-19.68	0.671672	14	0	23.6097	0	13.3433	0.012216	0.0124336
gma-miR6300	rna-TRITD_6Bv1G211220-7	133	153	144	-29.3	-19.68	0.671672	14	0	18.8878	0	20.0149	1.4955e-10	6.43332e-10
gma-miR6300	rna-TRITD_7Bv1G140100	238	258	249	-29.3	-19.62	0.669625	13	0	47.2195	0	33.3582	2e-21	3.06443e-20
gma-miR6300_R+1_1	rna-TRITD_4Bv1G020540-2	1330	1349	1340	-32.7	-21.6	0.66055	9.5	0	23.6097	0	20.0149	8.6375e-18	9.97586e-17
gra-MIR8678-p5_2ss11GA17CG	rna-TRITD_6Av1G032760-5	1227	1248	1239	-25.7	-17.5	0.680934	11.5	0	14.1658	0	13.3433	0.32883	0.329521
hbr-MIR6171-p3_2ss10GA18GC	rna-TRITD_2Bv1G062970-4	201	221	210	-30.7	-20.54	0.669055	15	0	18.8878	0	13.3433	3.6348e-11	1.89275e-10
hvu-MIR397b-p5	rna-TRITD_5Bv1G199360-8	9	32	23	-46.7	-36.3	0.777302	5	0	9.4439	0	13.3433	4.5863e-07	1.22018e-06
hvu-miR444b	rna-TRITD_2Av1G147580-3	379	398	389	-38	-25.2	0.663158	7	0	23.6097	0	13.3433	1.6373e-06	4.26219e-06
hvu-miR444b	rna-TRITD_5Bv1G173470	58	76	68	-38	-24.8	0.652632	7.5	0	14.1658	0	20.0149	2.8008e-16	2.51824e-15
mdm-miR396a_R-1	rna-TRITD_7Av1G000290-2	1838	1856	1848	-32.5	-22.7	0.698462	5.5	0	23.6097	0	13.3433	3.0208e-13	2.16172e-12
osa-MIR444b-p5_1	rna-TRITD_4Bv1G055730-11	1645	1667	1658	-35	-24.7	0.705714	9	0	9.4439	0	13.3433	7.1056e-52	6.26185e-50
osa-MIR444b-p5_2	rna-TRITD_5Bv1G232320-6	1374	1395	1386	-34.7	-23	0.662824	11.5	0	33.0536	0	13.3433	3.403e-41	1.97605e-39
osa-MIR5339-p3_1	rna-TRITD_2Av1G133620-2	133	152	143	-22.6	-15.7	0.69469	6.5	0	28.3317	0	13.3433	2.2505e-42	1.33945e-40
osa-MIR5339-p3_1	rna-TRITD_2Av1G224080	1304	1322	1313	-22.6	-15.1	0.668142	11	0	113.327	0	46.7015	4.0902e-07	1.08966e-06
osa-miR159f_R+1_2ss1CT21AT	rna-TRITD_5Bv1G023240-4	396	418	409	-39	-27.3	0.7	8.5	0	33.0536	0	13.3433	0.030953	0.0314177
osa-miR160f-5p	rna-TRITD_7Bv1G000770-5	2021	2041	2031	-45.2	-30	0.663717	6	0	9.4439	0	13.3433	8.8555e-11	3.85082e-10
osa-miR396d_2ss20GT21GA	rna-TRITD_3Av1G035120-3	343	363	354	-36.1	-25.5	0.706371	5	0	28.3317	0	26.6866	3.8726e-08	1.24836e-07
osa-miR396e-5p_1ss19CT	rna-TRITD_5Bv1G146000-2	171	191	182	-35.1	-24	0.683761	8.5	0	23.6097	0	13.3433	3.1383e-12	1.86775e-11
osa-miR396e-5p_1ss20TC	rna-TRITD_6Bv1G005940-2	1051	1071	1062	-38.9	-25.7	0.660668	10	0	18.8878	0	20.0149	0.54222	0.543041
osa-miR396e-5p_R-1	rna-TRITD_1Av1G061830	683	704	693	-34.8	-22.98	0.660345	10	0	80.2731	0	40.0299	0.0082842	0.00852346
osa-miR398a	rna-TRITD_2Av1G209950-3	2	25	13	-40.6	-27.9	0.687192	10.5	0	70.8292	0	40.0299	8.023e-22	1.29513e-20
osa-miR398a	rna-TRITD_6Bv1G205750-12	915	935	926	-40.6	-32.1	0.79064	7	0	18.8878	0	13.3433	0.0018429	0.0021109
osa-miR399d	rna-TRITD_7Av1G072350	678	696	689	-41.9	-27.48	0.655847	11.5	0	56.6634	0	26.6866	0.0063851	0.006615
osa-miR5077_L-1_1ss5GA	rna-TRITD_6Av1G199660	511	527	518	-33.8	-22.6	0.668639	7	0	33.0536	0	26.6866	4.3595e-05	7.53949e-05
osa-miR530-5p_L+1_1ss21AT	rna-TRITD_7Av1G096010	212	239	224	-39.3	-27.7	0.704835	17.5	0	66.1073	0	20.0149	5.7344e-22	9.36454e-21
osa-miR530-5p_L+1_1ss21AT	rna-TRITD_7Av1G096010-2	212	239	224	-39.3	-27.7	0.704835	17.5	0	42.4975	0	33.3582	0.067171	0.0676509
ppe-MIR169a-p3	rna-TRITD_6Av1G030600	1343	1362	1354	-38.2	-29.6	0.774869	6	0	18.8878	0	13.3433	1.3982e-18	1.73741e-17
ptc-miR6478_2ss5CT21GA	rna-TRITD_5Bv1G044810-3	158	185	175	-37.5	-25.9	0.690667	11	0	23.6097	0	13.3433	1.4414e-29	4.30697e-28
ptc-miR6478_R+1_2ss6CT21GA	rna-TRITD_5Av1G158580-3	166	185	176	-39.7	-25.9	0.652393	7	0	18.8878	0	26.6866	1.9706e-14	1.49053e-13
tae-MIR1122b-p5_1ss10TG	rna-TRITD_3Bv1G208200	1975	1992	1983	-24.3	-21.3	0.876543	6.5	0	14.1658	0	13.3433	3.5214e-12	2.0938e-11
tae-MIR1122b-p5_1ss10TG	rna-TRITD_6Bv1G160800	4233	4250	4241	-24.3	-17.2	0.707819	9	0	23.6097	0	13.3433	4.1493e-53	3.8243e-51
tae-MIR1122b-p5_1ss10TG	rna-TRITD_7Bv1G185260	1022	1039	1030	-24.3	-16.4	0.674897	10	0	18.8878	0	13.3433	6.7516e-68	1.01462e-65
tae-MIR1122b-p5_1ss10TG	rna-TRITD_7Bv1G185260-4	614	631	622	-24.3	-16.4	0.674897	10	0	28.3317	0	13.3433	1.0689e-48	8.25558e-47
tae-MIR1122c-p3_1ss15GT	rna-TRITD_2Bv1G220130	40	60	51	-36.5	-23.8	0.652055	11.5	0	51.9414	0	66.7165	5.5535e-24	1.11451e-22
tae-MIR1123-p3_2ss14AG18AC	rna-TRITD_2Av1G195810-6	1832	1851	1843	-35.3	-23.2	0.657224	6.5	0	18.8878	0	20.0149	0	0
tae-MIR1128-p3_1	rna-TRITD_4Av1G072120-2	84	103	94	-37.3	-27	0.723861	10.5	0	33.0536	0	40.0299	0	0
tae-MIR1128-p3_1	rna-TRITD_6Av1G176260	159	181	172	-37.3	-24.68	0.661662	15.5	0	47.2195	0	33.3582	9.1026e-66	1.28857e-63
tae-MIR1128-p3_1ss14CG_1	rna-TRITD_1Bv1G025420-5	262	284	275	-34.4	-23	0.668605	10.5	0	33.0536	0	13.3433	0.00046337	0.000554527
tae-MIR1128-p3_2	rna-TRITD_6Av1G130060	287	307	298	-38.6	-28.5	0.738342	8.5	0	33.0536	0	26.6866	2.6856e-06	6.96546e-06
tae-MIR1128-p5_1ss19CT_2	rna-TRITD_7Bv1G111660-4	712	734	725	-23.1	-17.8	0.770563	10.5	0	18.8878	0	26.6866	7.4033e-06	1.74899e-05
tae-MIR1130a-p3_1ss21TA	rna-TRITD_6Av1G135150-5	95	117	106	-36.2	-24.4	0.674033	14	0	23.6097	0	20.0149	0.043733	0.0442988
tae-MIR1133-p5	rna-TRITD_4Av1G058260-4	1598	1621	1612	-37.6	-26.7	0.710106	12	0	47.2195	0	13.3433	0.74015	0.740822
tae-MIR164-p3	rna-TRITD_3Av1G241510	199	223	214	-39.3	-26.08	0.663613	14.5	0	118.049	0	26.6866	0.080581	0.0811336
tae-MIR164-p3	rna-TRITD_3Bv1G157630	540	559	551	-39.3	-26.1	0.664122	9.5	0	18.8878	0	20.0149	2.818e-47	2.07782e-45
tae-MIR167c-p3	rna-TRITD_2Av1G224740-2	709	727	720	-36.3	-24.6	0.677686	7.5	0	18.8878	0	26.6866	0	0
tae-MIR167c-p3	rna-TRITD_5Bv1G137400	910	930	921	-36.3	-26.8	0.738292	7.5	0	75.5512	0	60.0448	5.3272e-14	3.96043e-13
tae-MIR396-p3_1ss1TC	rna-TRITD_1Av1G176390-8	1036	1054	1046	-39.9	-26.12	0.654637	9	0	14.1658	0	13.3433	0.0026263	0.00282906
tae-MIR396-p3_1ss1TC	rna-TRITD_1Bv1G198650	674	694	685	-39.9	-29.3	0.734336	6	0	14.1658	0	13.3433	0.23573	0.236364
tae-MIR396-p3_1ss1TC	rna-TRITD_1Bv1G198650-3	689	709	700	-39.9	-29.3	0.734336	6	0	23.6097	0	13.3433	5.1487e-48	3.90882e-46
tae-MIR396-p3_1ss1TC	rna-TRITD_2Av1G042290	36	58	50	-39.9	-26.5	0.66416	8.5	0	33.0536	0	33.3582	2.6924e-07	7.27643e-07
tae-MIR396-p3_1ss1TC	rna-TRITD_2Av1G042290-2	36	58	50	-39.9	-26.5	0.66416	8.5	0	47.2195	0	26.6866	0.01623	0.0165051
tae-MIR396-p3_1ss1TC	rna-TRITD_2Bv1G088030-3	494	519	510	-39.9	-28.7	0.719298	17	0	56.6634	0	26.6866	1.0675e-05	2.15009e-05
tae-MIR396-p3_1ss1TC	rna-TRITD_5Av1G193240	1466	1487	1476	-39.9	-26.1	0.654135	10	0	37.7756	0	33.3582	0.11769	0.118243
tae-MIR396-p3_1ss1TC	rna-TRITD_6Av1G010740	2480	2499	2490	-39.9	-26.28	0.658647	9	0	61.3853	0	20.0149	1.046e-09	4.31702e-09
tae-MIR396-p3_1ss1TC	rna-TRITD_6Bv1G016300	2471	2490	2481	-39.9	-26.28	0.658647	9	0	42.4975	0	33.3582	0	0
tae-MIR396-p3_1ss1TC	rna-TRITD_7Bv1G042540-2	881	907	891	-39.9	-29.9	0.749373	15	0	14.1658	0	13.3433	0	0
tae-MIR396-p3_1ss1TC	rna-TRITD_7Bv1G042540-4	905	931	915	-39.9	-29.9	0.749373	15	0	18.8878	0	13.3433	0	0
tae-MIR399-p5	rna-TRITD_5Bv1G044170-2	526	552	543	-46.7	-30.7	0.657388	15.5	0	18.8878	0	13.3433	0.20379	0.204476
tae-MIR5049-p5_1ss5AC	rna-TRITD_5Av1G215560-4	828	848	838	-30.1	-20.5	0.681063	9.5	0	18.8878	0	13.3433	6.5667e-07	1.7379e-06
tae-MIR5049-p5_1ss5AC	rna-TRITD_6Bv1G012740-2	1292	1311	1302	-30.1	-20.1	0.667774	7	0	9.4439	0	13.3433	0.02022	0.0205551
tae-MIR5050-p3	rna-TRITD_2Bv1G224070-2	885	906	898	-38.9	-25.9	0.66581	6.5	0	18.8878	0	13.3433	0.091889	0.0924818
tae-MIR5084-p5	rna-TRITD_5Av1G164830-2	173	198	189	-47.6	-31.1	0.653361	10.5	0	33.0536	0	13.3433	1.8343e-16	1.66281e-15
tae-MIR5175-p5_1ss1AT	rna-TRITD_3Av1G000390	1308	1329	1320	-32.3	-21.2	0.656347	9	0	37.7756	0	33.3582	8.0979e-20	1.11899e-18
tae-MIR5175-p5_1ss1AT	rna-TRITD_3Av1G000390-2	990	1011	1002	-32.3	-21.2	0.656347	9	0	47.2195	0	20.0149	4.6262e-15	3.58409e-14
tae-MIR5384-p5	rna-TRITD_7Av1G052380	1271	1290	1282	-49.2	-34.7	0.705285	6.5	0	33.0536	0	13.3433	4.6329e-12	2.73738e-11
tae-MIR7757-p3_2ss3TC19TC	rna-TRITD_5Bv1G199110-2	1719	1737	1728	-26.7	-17.9	0.670412	6.5	0	9.4439	0	13.3433	1.4568e-11	7.69943e-11
tae-MIR7757-p5_1ss3TC	rna-TRITD_7Av1G180900-3	34	52	43	-24.7	-18.1	0.732794	7	0	37.7756	0	13.3433	7.0872e-09	2.66078e-08
tae-MIR9653b-p3_1ss2GC	rna-TRITD_1Bv1G170820-5	286	301	292	-37	-24.7	0.667568	7	0	23.6097	0	20.0149	1.5465e-37	7.3687e-36
tae-MIR9653b-p3_1ss2GC	rna-TRITD_6Bv1G130750-3	1799	1827	1817	-37	-24.7	0.667568	21.5	0	14.1658	0	13.3433	1.3195e-28	3.8267e-27
tae-MIR9655-p5	rna-TRITD_1Bv1G218250	492	514	505	-42.6	-31.1	0.730047	6	0	28.3317	0	13.3433	4.3299e-22	7.69501e-21
tae-MIR9655-p5	rna-TRITD_2Bv1G179090-2	1984	2008	1999	-42.6	-29	0.680751	9.5	0	18.8878	0	20.0149	4.2039e-09	1.59188e-08
tae-MIR9655-p5	rna-TRITD_6Bv1G140350	112	133	124	-42.6	-29.4	0.690141	8	0	33.0536	0	20.0149	1.7388e-07	4.8044e-07
tae-MIR9657c-p5_2ss10AC18TC	rna-TRITD_1Av1G017620-2	1272	1292	1282	-44.7	-31.3	0.700224	7	0	14.1658	0	20.0149	0.005501	0.00570166
tae-MIR9657c-p5_2ss10AC18TC	rna-TRITD_2Av1G233580	1834	1857	1848	-44.7	-29.8	0.666667	12	0	47.2195	0	20.0149	8.0881e-16	6.98638e-15
tae-MIR9657c-p5_2ss10AC18TC	rna-TRITD_3Av1G210010-2	1365	1385	1377	-44.7	-30	0.671141	7.5	0	18.8878	0	13.3433	0.0015624	0.00179203
tae-MIR9662b-p5_1ss9CG	rna-TRITD_3Av1G178810-2	199	220	211	-43	-29.1	0.676744	7.5	0	18.8878	0	13.3433	1.6772e-20	2.3782e-19
tae-MIR9662b-p5_1ss9CG	rna-TRITD_5Bv1G233580	996	1018	1008	-43	-28.3	0.65814	9	0	33.0536	0	13.3433	0	0
tae-MIR9662b-p5_1ss9CG	rna-TRITD_7Bv1G171560-10	1794	1816	1805	-43	-28	0.651163	7	0	14.1658	0	13.3433	0.019535	0.0198607
tae-MIR9665-p5_1ss24TC	rna-TRITD_2Av1G268430-8	339	366	353	-45.9	-30.48	0.664052	21	0	18.8878	0	13.3433	6.9406e-14	5.13716e-13
tae-MIR9666c-p3	rna-TRITD_1Av1G029870-2	152	180	171	-41	-28.1	0.685366	21.5	0	37.7756	0	26.6866	0	0
tae-MIR9666c-p3	rna-TRITD_5Av1G111780-5	28	48	39	-41	-26.9	0.656098	10.5	0	28.3317	0	53.3732	0	0
tae-MIR9666c-p3	rna-TRITD_5Bv1G039950-10	1586	1606	1597	-41	-27.4	0.668293	9	0	14.1658	0	13.3433	0	0
tae-MIR9666c-p3	rna-TRITD_5Bv1G039950-8	1598	1618	1609	-41	-27.4	0.668293	9	0	14.1658	0	20.0149	1.1618e-07	3.22272e-07
tae-MIR9666c-p3	rna-TRITD_5Bv1G092560-4	88	108	99	-41	-26.9	0.656098	10.5	0	37.7756	0	40.0299	0.00017203	0.000242409
tae-MIR9668-p3_1ss18GT	rna-TRITD_3Av1G060330-2	115	133	124	-26.8	-17.7	0.660448	12.5	0	51.9414	0	26.6866	0	0
tae-MIR9668-p3_1ss18GT	rna-TRITD_5Bv1G075980-2	593	610	601	-26.8	-18.2	0.679104	7.5	0	23.6097	0	13.3433	0	0
tae-MIR9668-p3_1ss18GT	rna-TRITD_5Bv1G075980-4	140	157	148	-26.8	-18.2	0.679104	7.5	0	18.8878	0	13.3433	2.3088e-15	1.89288e-14
tae-MIR9668-p3_1ss22AG_1	rna-TRITD_3Bv1G002650-2	482	508	497	-41.4	-28.68	0.692754	13.5	0	18.8878	0	13.3433	2.1207e-11	1.11336e-10
tae-MIR9668-p5_3ss12CG17TG20TG	rna-TRITD_7Bv1G105900	274	299	290	-37.3	-24.48	0.6563	17.5	0	37.7756	0	40.0299	0.0083897	0.00863192
tae-MIR9670-p5	rna-TRITD_2Bv1G174480	720	741	732	-31.4	-21.1	0.671975	10	0	18.8878	0	20.0149	0.088952	0.0895285
tae-MIR9670-p5	rna-TRITD_2Bv1G174480-2	348	369	360	-31.4	-21.1	0.671975	10	0	14.1658	0	20.0149	4.8327e-20	6.73333e-19
tae-MIR9670-p5	rna-TRITD_2Bv1G174480-3	576	597	588	-31.4	-21.1	0.671975	10	0	23.6097	0	26.6866	4.9241e-12	2.90843e-11
tae-MIR9670-p5	rna-TRITD_7Bv1G071080-12	392	414	404	-31.4	-21.6	0.687898	7.5	0	42.4975	0	13.3433	8.9386e-15	6.86487e-14
tae-MIR9670-p5	rna-TRITD_7Bv1G071080-16	5	27	17	-31.4	-22.2	0.707006	7	0	56.6634	0	20.0149	1.2053e-10	5.19584e-10
tae-MIR9672b-p5	rna-TRITD_7Bv1G118700	1046	1066	1058	-37	-24.6	0.664865	12.5	0	47.2195	0	20.0149	3.3223e-11	1.7309e-10
tae-MIR9673-p3	rna-TRITD_6Bv1G137060-2	600	621	612	-37.8	-30.7	0.812169	6	0	23.6097	0	20.0149	7.1653e-07	1.89476e-06
tae-MIR9674a-p5_1ss21AT	rna-TRITD_3Bv1G244060-4	2121	2141	2132	-37.2	-25.7	0.69086	7.5	0	33.0536	0	13.3433	6.3794e-05	0.000108229
tae-MIR9676-p3	rna-TRITD_3Bv1G059970-4	3393	3415	3404	-41.3	-27.6	0.668281	7	0	9.4439	0	13.3433	6.5306e-55	6.36237e-53
tae-MIR9772-p5	rna-TRITD_7Bv1G065280-2	209	231	222	-37.5	-24.4	0.650667	7	0	14.1658	0	13.3433	0.54229	0.543106
tae-miR159a	rna-TRITD_1Bv1G001010	48	72	63	-37.8	-25.1	0.664021	9.5	0	174.712	0	33.3582	3.7018e-61	4.67238e-59
tae-miR531_L-2R+2	rna-TRITD_4Av1G147830-2	1494	1520	1506	-46	-30.2	0.656522	14.5	0	42.4975	0	13.3433	3.8345e-51	3.27498e-49
tae-miR531_L-2R+2	rna-TRITD_4Av1G147830-5	1224	1250	1236	-46	-30.2	0.656522	14.5	0	33.0536	0	20.0149	7.9524e-51	6.75262e-49
tae-miR531_L-2R+2	rna-TRITD_4Av1G147830-7	585	611	597	-46	-30.2	0.656522	14.5	0	28.3317	0	13.3433	3.0828e-08	1.00508e-07
tae-miR531_L-2_1ss13CT	rna-TRITD_1Av1G094190	241	264	255	-40.4	-27.7	0.685644	11	0	37.7756	0	20.0149	4.7714e-16	4.24718e-15
tae-miR531_L-2_1ss13CT	rna-TRITD_1Av1G163030-6	1439	1464	1455	-40.4	-27.6	0.683168	17.5	0	9.4439	0	13.3433	1.6422e-06	4.27484e-06
tae-miR531_L-2_1ss13CT	rna-TRITD_1Bv1G098900	253	276	267	-40.4	-27.7	0.685644	11	0	42.4975	0	20.0149	4.5801e-08	1.4655e-07
tae-miR7757-5p_1ss2TC	rna-TRITD_3Av1G002790	1415	1436	1427	-36.7	-26.38	0.718801	8	0	66.1073	0	33.3582	0.067107	0.0675877
tae-miR7757-5p_1ss2TC	rna-TRITD_3Bv1G262500-3	1337	1358	1349	-36.7	-24.9	0.678474	12.5	0	23.6097	0	13.3433	1.9929e-09	8.1191e-09
tae-miR9652-5p	rna-TRITD_7Av1G079420	392	415	405	-31.4	-20.5	0.652866	9.5	0	14.1658	0	13.3433	6.043e-24	1.21061e-22
tae-miR9652-5p	rna-TRITD_7Av1G079420-3	392	415	405	-31.4	-20.5	0.652866	9.5	0	18.8878	0	13.3433	0.022196	0.0225625
tae-miR9658-3p	rna-TRITD_1Av1G192260	658	678	669	-39.7	-28.38	0.714861	8	0	94.439	0	33.3582	7.2806e-05	0.000123449
tae-miR9659-3p	rna-TRITD_6Bv1G104470	1054	1076	1066	-40.3	-28.6	0.709677	12	0	9.4439	0	13.3433	0.00035332	0.000452986
tae-miR9661-5p_1ss14GA	rna-TRITD_7Av1G214190	977	1003	994	-39.1	-26.7	0.682864	10	0	14.1658	0	13.3433	0.016329	0.0166054
tae-miR9666b-3p	rna-TRITD_2Bv1G085010-5	14	40	30	-44.3	-29	0.654628	15.5	0	14.1658	0	13.3433	0.049792	0.0502836
tae-miR9776_L-1R+1_1ss18AG	rna-TRITD_3Av1G210120-4	90	110	101	-44.1	-32.9	0.746032	9	0	28.3317	0	13.3433	1.6211e-18	2.0083e-17
tae-miR9778	rna-TRITD_2Av1G076270	3565	3588	3578	-38.4	-26.2	0.682292	6	0	14.1658	0	13.3433	2.6725e-21	3.9202e-20
ttu-miR160	rna-TRITD_5Av1G220010	203	225	214	-45.4	-33.1	0.729075	9	0	47.2195	0	53.3732	3.529e-15	2.74109e-14
ttu-miR160	rna-TRITD_7Bv1G039280-2	224	243	235	-45.4	-31.1	0.685022	8	0	28.3317	0	26.6866	4.2322e-15	3.28157e-14
zma-MIR166a-p3_2ss17CT18CA	rna-TRITD_2Av1G039590-2	902	921	912	-36.6	-24.7	0.674863	5.5	0	33.0536	0	20.0149	1.4756e-11	7.79799e-11
zma-MIR166a-p3_2ss17CT18CA	rna-TRITD_2Bv1G192860	244	266	257	-36.6	-27	0.737705	6.5	0	47.2195	0	20.0149	5.3686e-43	3.32464e-41
zma-MIR166a-p3_2ss17CT18CA	rna-TRITD_2Bv1G192860-4	133	155	146	-36.6	-27	0.737705	6.5	0	33.0536	0	13.3433	1.1807e-21	1.89463e-20
zma-MIR166a-p3_2ss17CT18CA	rna-TRITD_3Bv1G177410	1300	1320	1311	-36.6	-26.7	0.729508	7	0	37.7756	0	20.0149	4.601e-60	5.42643e-58
zma-MIR166a-p3_2ss17CT18CA	rna-TRITD_3Bv1G177410-6	1300	1320	1311	-36.6	-26.7	0.729508	7	0	42.4975	0	40.0299	1.1311e-08	3.75641e-08
zma-MIR166a-p3_2ss17CT18CA	rna-TRITD_4Av1G027240	1847	1866	1857	-36.6	-29.6	0.808743	6	0	42.4975	0	26.6866	1.1193e-08	3.71734e-08
zma-MIR166a-p3_2ss17CT18CA	rna-TRITD_4Bv1G049000-2	896	918	908	-36.6	-27.4	0.748634	5.5	0	14.1658	0	26.6866	0.46613	0.466909
zma-MIR166a-p3_2ss17CT18CA	rna-TRITD_7Av1G114120-3	317	336	327	-36.6	-26.4	0.721311	6.5	0	42.4975	0	13.3433	0.00016065	0.000237483
PC-3p-1076_33015	rna-TRITD_1Bv1G140240	106	127	118	-31.6	-20.8	0.658228	10	0	23.6097	0	13.3433	2.1496e-08	7.07786e-08
PC-3p-1076_33015	rna-TRITD_3Bv1G240020	241	262	253	-31.6	-23.1	0.731013	5	0	37.7756	0	13.3433	2.0941e-32	7.41618e-31
PC-3p-14466_2233	rna-TRITD_7Bv1G161520	11	35	25	-54.6	-36.3	0.664835	9.5	0	61.3853	0	13.3433	0.79299	0.793307
PC-3p-14466_2233	rna-TRITD_7Bv1G161520-4	125	149	139	-54.6	-36.3	0.664835	9.5	0	42.4975	0	20.0149	1.0874e-05	2.15009e-05
PC-3p-1552_22728	rna-TRITD_1Bv1G112670-2	936	957	947	-37	-26.02	0.703243	10.5	0	51.9414	0	13.3433	8.7056e-19	1.08995e-17
PC-3p-1552_22728	rna-TRITD_2Av1G255580	214	234	225	-37	-26.8	0.724324	8	0	160.546	0	26.6866	1.6777e-05	2.96615e-05
PC-3p-2739_13219	rna-TRITD_4Bv1G014060	653	673	664	-35.5	-23.2	0.653521	9.5	0	66.1073	0	13.3433	1.5056e-10	6.47649e-10
PC-3p-34663_629	rna-TRITD_4Bv1G004210	219	244	235	-50.4	-34.56	0.685714	8.5	0	37.7756	0	13.3433	0.00060203	0.000720103
PC-3p-72106_130	rna-TRITD_5Bv1G133250	485	513	502	-56.1	-40.8	0.727273	10	0	51.9414	0	13.3433	0.36842	0.369119
PC-3p-9028_3917	rna-TRITD_4Av1G160700-2	31	52	42	-33.2	-22.5	0.677711	10.5	0	37.7756	0	13.3433	0.63512	0.635883
PC-3p-91231_75	rna-TRITD_4Av1G049290	57	77	68	-38	-25.7	0.676316	8.5	0	47.2195	0	13.3433	4.3925e-06	1.05024e-05
PC-3p-91231_75	rna-TRITD_7Av1G032380	1323	1357	1334	-38	-26.9	0.707895	32	0	51.9414	0	20.0149	2.1126e-12	1.33977e-11
PC-5p-1011_35482	rna-TRITD_4Av1G193910	157	177	168	-47	-32.9	0.7	6	0	122.771	0	20.0149	1.2246e-60	1.48884e-58
PC-5p-17118_1807	rna-TRITD_7Av1G123230	535	558	544	-29.9	-21.7	0.725753	13.5	0	84.9951	0	13.3433	3.8174e-17	4.03595e-16
PC-5p-26777_963	rna-TRITD_5Av1G111780-4	32	59	50	-53	-37	0.698113	10	0	23.6097	0	13.3433	2.4782e-09	1.00423e-08
PC-5p-3845_9471	rna-TRITD_1Av1G111660-2	96	116	107	-33.5	-21.9	0.653731	9	0	18.8878	0	13.3433	9.1206e-05	0.000154227
PC-5p-3845_9471	rna-TRITD_2Bv1G158920-6	1232	1256	1247	-33.5	-22.5	0.671642	10.5	0	33.0536	0	13.3433	0.0078312	0.00805795
PC-5p-3845_9471	rna-TRITD_2Bv1G158920-8	923	947	938	-33.5	-22.5	0.671642	10.5	0	47.2195	0	13.3433	3.0678e-06	7.41792e-06
PC-5p-3845_9471	rna-TRITD_3Bv1G175450	294	317	308	-33.5	-26.8	0.8	11	0	113.327	0	13.3433	0.011216	0.0114217
[truncated: 100,492 more rows]

## Sheet: Description of the terms
Terms used	Description
miRNA Query	miRNA used as query input to identify target genes
Transcript	Name of the target transcript identified
TStart	Starting position of the miRNA/mRNA matching region
TStop	Ending position of the miRNA/mRNA matching region
TSlice	Cleavage position of the miRNA/mRNA matching region
MFEperfect	MFE of a perfectly matched site
MFEsite	MFE of the alignments
MFEratio	MFEsite / MFEperfect
AllenScore	Penalty score calculated per Allen et al. (the lower the better)
pvalue	P value
qvalue	Adjusted q-value
